# Supplementary material for: Room temperature ionic liquids with two symmetric ions
Source: Chem Sci. 2023 Sep 8;14(37):10340–6. doi: 10.1039/d3sc03240j (PMC10530934; doi:10.1039/d3sc03240j)
Supplement: SC-014-D3SC03240J-s001 [file SC-014-D3SC03240J-s001.zip]

Archive with 38 entries (34 files):
- datafiles/P3O14BF4nve400K.dat
- datafiles/P5555BF4nve400K.dat
- datafiles/produceP3O14BF4.inp
- datafiles/produceP5555BF4.inp
- ForceField/BF4.ff
- ForceField/BF4_fftool.xyz
- ForceField/P3O1_4.ff
- ForceField/P3O1_4_fftool.xyz
- ForceField/P5555.ff
- ForceField/P5555_fftool.xyz
- MDresults-prealpha/P3O14BF4/
- MDresults-prealpha/P3O14BF4/analyse.out
- MDresults-prealpha/P3O14BF4/analyse_parallel.out
- MDresults-prealpha/P3O14BF4/MQD_projection_1_self_diffusion
- MDresults-prealpha/P3O14BF4/MQD_projection_2_self_diffusion
- MDresults-prealpha/P3O14BF4/MSD_projection_1_self_diffusion
- MDresults-prealpha/P3O14BF4/MSD_projection_2_self_diffusion
- MDresults-prealpha/P3O14BF4/reference_1_all_around_1_rdf_xcharge_energyintegral
- MDresults-prealpha/P3O14BF4/reference_2_all_around_2_rdf_xcharge_energyintegral
- MDresults-prealpha/P3O14BF4_dependent_population
- MDresults-prealpha/P5555BF4/
- MDresults-prealpha/P5555BF4/analyse.out
- MDresults-prealpha/P5555BF4/analyse_parallel.out
- MDresults-prealpha/P5555BF4/MQD_projection_1_self_diffusion
- MDresults-prealpha/P5555BF4/MQD_projection_2_self_diffusion
- MDresults-prealpha/P5555BF4/MSD_projection_1_self_diffusion
- MDresults-prealpha/P5555BF4/MSD_projection_2_self_diffusion
- MDresults-prealpha/P5555BF4/reference_1_all_around_1_rdf_xcharge_energyintegral
- MDresults-prealpha/P5555BF4/reference_2_all_around_2_rdf_xcharge_energyintegral
- MDresults-prealpha/P5555BF4_dependent_population
- MDresults-travis/P3O14BF4/
- MDresults-travis/P3O14BF4/rdf_BF4_#2_BF4_[#2r_#2o].csv
- MDresults-travis/P3O14BF4/rdf_C16H36O4P_#2_BF4_[#2r_#2o].csv
- MDresults-travis/P3O14BF4/rdf_C16H36O4P_#2_C16H36O4P_[#2r_#2o].csv
- MDresults-travis/P5555BF4/
- MDresults-travis/P5555BF4/rdf_BF4_#2_BF4_[#2r_#2o].csv
- MDresults-travis/P5555BF4/rdf_C20H44P_#2_BF4_[#2r_#2o].csv
- MDresults-travis/P5555BF4/rdf_C20H44P_#2_C20H44P_[#2r_#2o].csv
