# Supplementary material for: Room temperature ionic liquids with two symmetric ions
Source: Chem Sci. 2023 Sep 8;14(37):10340–6. doi: 10.1039/d3sc03240j (PMC10530934; doi:10.1039/d3sc03240j)
Supplement: SC-014-D3SC03240J-s001 [file SC-014-D3SC03240J-s001.zip › datafiles/P3O14BF4nve400K.dat]

LAMMPS data file via write_data, version 11 Aug 2017, timestep = 20000000

62000 atoms
12 atom types
60000 bonds
5 bond types
112000 angles
10 angle types
132000 dihedrals
10 dihedral types

0.0000000000000000e+00 8.6785990479999995e+01 xlo xhi
0.0000000000000000e+00 8.6785990479999995e+01 ylo yhi
0.0000000000000000e+00 8.6785990479999995e+01 zlo zhi

Masses

1 30.974
2 12.011
3 1.008
4 12.011
5 1.008
6 15.999
7 12.011
8 1.008
9 12.011
10 1.008
11 10.811
12 18.998

Bond Coeffs # harmonic

1 243.786 1.81
2 339.986 1.09
3 267.925 1.529
4 320.005 1.41
5 386.592 1.417

Angle Coeffs # harmonic

1 72.6577 109.5
2 46.6061 110.1
3 60.827 115.2
4 32.9947 107.8
5 37.5 110.7
6 58.3533 112.7
7 60.0024 109.5
8 50 109.5
9 35.0024 109.5
10 80.0072 109.5

Dihedral Coeffs # opls

1 0 0 0.221558 0
2 0 0 0.265887 0
3 0 0 0.111138 0
4 -2.96968 0.594799 -0.13517 -0.07381
5 0 0 0.3 0
6 0 0 0.3 0
7 -2.25874 0.364149 0.309001 -0.34114
8 0 0 0.467997 0
9 0.256979 0 0.86065 -0.34065
10 0 0 0.75999 0

Atoms # full

33236 584 2 -2.1400000000000000e-01 2.3091432823886882e+00 3.8866975916095758e+00 5.5491374562604356e+00 0 0 0
33244 584 3 1.1200000000000000e-01 2.1526211520604925e+00 4.4852904514337704e+00 4.6517593803804651e+00 0 0 0
33248 584 4 -1.4099999999999999e-01 2.6389575526819096e+00 2.4361859736415230e+00 5.2018834337417807e+00 0 0 0
33276 584 8 9.0999999999999998e-02 3.1692734034592616e+00 2.6925034157983792e+00 3.1555040419607634e+00 0 0 0
33260 584 7 -3.3000000000000002e-02 3.5496550209246429e+00 2.1838099929197581e+00 4.0413035831172550e+00 0 0 0
33264 584 8 9.0999999999999998e-02 3.6907694646578162e+00 1.1261791892956450e+00 3.8185844713729948e+00 0 0 0
33252 584 5 1.0600000000000000e-01 1.8213589511866730e+00 1.8709171860690477e+00 4.7545538856586225e+00 0 0 0
33256 584 6 -2.6700000000000002e-01 4.7489111314123766e+00 2.8459649635521642e+00 4.3557745105326147e+00 0 0 0
33270 584 9 -1.2800000000000000e-01 5.5376715210882992e+00 3.1038886414240712e+00 3.1753631832091243e+00 0 0 0
33288 584 10 1.0400000000000000e-01 6.4091023471068658e+00 3.6563993607787886e+00 3.5267037878045309e+00 0 0 0
33280 584 10 1.0400000000000000e-01 5.8781158862500744e+00 2.1725156220404456e+00 2.7228790033702008e+00 0 0 0
33268 584 5 1.0600000000000000e-01 2.8793925916728074e+00 1.9252062789162270e+00 6.1341874311623643e+00 0 0 0
33284 584 10 1.0400000000000000e-01 5.1473575500137052e+00 3.8350702616539696e+00 2.4674589226133001e+00 0 0 0
61611 1923 11 4.7999999999999998e-01 1.4958309063012376e+00 6.4658631074045916e+00 2.2945479435911582e+00 0 0 0
61614 1923 12 -3.7000000000000000e-01 2.1295065253136518e+00 5.2167487394343368e+00 2.0814214949731924e+00 0 0 0
61613 1923 12 -3.7000000000000000e-01 1.1149810306776442e+00 6.9753125440882391e+00 1.0415170541700551e+00 0 0 0
26853 472 3 1.1200000000000000e-01 5.1751439280947631e+00 5.2015306637551664e+00 9.0979157125925336e-01 1 0 0
26887 472 9 -1.2800000000000000e-01 5.2787157182336486e+00 6.8267179677215060e+00 4.1924124561670624e+00 1 0 0
26893 472 10 1.0400000000000000e-01 5.0043568456885552e+00 6.0780213556897502e+00 4.9355682891793364e+00 1 0 0
26869 472 6 -2.6700000000000002e-01 5.7250510568784181e+00 6.2056233507309253e+00 2.9641602788779444e+00 1 0 0
33240 584 3 1.1200000000000000e-01 3.1037238410728687e+00 4.4762444909759260e+00 6.0064952907144828e+00 0 0 0
33232 584 1 4.1199999999999998e-01 9.0064744721027490e-01 4.1065511096698302e+00 6.6546687901842665e+00 0 0 0
33242 584 3 1.1200000000000000e-01 1.3277278116235840e+00 6.4651519826101236e+00 6.7705047397721723e+00 0 0 0
16626 292 9 -1.2800000000000000e-01 7.1852355065970830e+00 5.1137455145651378e+00 7.0557248940505328e+00 0 0 1
16636 292 10 1.0400000000000000e-01 6.3809770723999382e+00 4.9170809633863524e+00 6.3467880658280258e+00 0 0 1
26880 472 8 9.0999999999999998e-02 3.7201430251254908e+00 3.5107859574365614e+00 2.2305843311908530e-01 1 0 0
20663 363 7 -3.3000000000000002e-02 2.9533749519320479e-01 8.4151170601051262e-01 1.6189103312559752e+00 1 0 1
26849 472 2 -2.1400000000000000e-01 5.8849421394311090e+00 5.7293227565830174e+00 2.7282846297321878e-01 1 0 0
20667 363 8 9.0999999999999998e-02 3.2319466534317437e-01 1.1930452906618658e-01 2.4348397224379639e+00 1 0 1
13197 232 8 9.0999999999999998e-02 6.8443818736685049e+00 3.2618830078474714e-01 7.1162964458203462e+00 0 1 1
20687 363 10 1.0400000000000000e-01 1.4942614766711942e-01 3.4966983897476949e+00 1.4435736295957002e+00 1 0 1
26873 472 7 -3.3000000000000002e-02 6.3616670885430029e+00 7.1124027692479519e+00 2.2349978926882930e+00 1 0 0
26861 472 4 -1.4099999999999999e-01 6.9038298366616315e+00 6.3058154568038356e+00 1.1426613342814385e+00 1 0 0
13209 232 8 9.0999999999999998e-02 6.6044064694936910e+00 1.0837241016650394e+00 5.5286796912056237e+00 0 1 1
61615 1923 12 -3.7000000000000000e-01 3.3302886459504050e-01 6.2405213657485223e+00 3.0584234377079853e+00 0 0 0
33241 584 3 1.1200000000000000e-01 8.3113586943082107e-01 1.9262925919188205e+00 7.1165079803438802e+00 0 0 0
20651 363 4 -1.4099999999999999e-01 6.2559347277113109e-01 3.6014288984700743e-01 1.3823660769069526e-01 1 0 1
20679 363 8 9.0999999999999998e-02 1.0696391279089217e+00 1.5694605188540247e+00 1.8610828140660689e+00 1 0 1
27184 477 10 1.0400000000000000e-01 6.5612523759463190e+00 6.0498052781017431e-01 1.1234136467486946e+00 0 1 1
13177 232 3 1.1200000000000000e-01 1.0690812180888607e+01 9.9525858775505127e-01 6.4962610392873286e+00 0 1 1
45194 793 10 1.0400000000000000e-01 1.1185244031665748e+01 4.6006785751908881e+00 1.0332494152476322e-01 0 1 0
26894 472 10 1.0400000000000000e-01 1.1675859625364387e+01 2.1919366387561197e+00 1.2119895449781834e-01 1 0 0
13185 232 5 1.0600000000000000e-01 8.7688858415030158e+00 1.8021655955862843e+00 5.4298749304940639e+00 0 1 1
28304 497 8 9.0999999999999998e-02 1.2173512029489212e+01 2.4467926918656899e-01 4.3038329750307005e+00 0 0 1
45198 793 10 1.0400000000000000e-01 1.2480855429244148e+01 5.6598926162210237e+00 5.2495424768750742e-01 0 1 0
28296 497 6 -2.6700000000000002e-01 1.2075901976680505e+01 1.8352162467630238e+00 2.8697053856467107e+00 0 0 1
28324 497 10 1.0400000000000000e-01 1.0498629348373886e+01 3.0885484065170035e+00 2.7058230360108246e+00 0 0 1
28310 497 9 -1.2800000000000000e-01 1.0996315580350410e+01 2.4815378809330055e+00 3.4620945721209000e+00 0 0 1
28312 497 9 -1.2800000000000000e-01 1.4103986965575473e+01 6.8979857263411066e+00 3.5485333680490974e+00 0 0 1
28328 497 10 1.0400000000000000e-01 1.0232565498626983e+01 1.8205747885066157e+00 3.8718671936635078e+00 0 0 1
16616 292 7 -3.3000000000000002e-02 8.7789460045276897e+00 5.9408876234129906e+00 5.3715892642068992e+00 0 0 1
16632 292 8 9.0999999999999998e-02 9.7197273761611775e+00 5.6389145000459999e+00 4.9113255955719906e+00 0 0 1
16620 292 8 9.0999999999999998e-02 8.0425593876992050e+00 5.9211021461710871e+00 4.5681943909835567e+00 0 0 1
28320 497 10 1.0400000000000000e-01 1.1330283280125535e+01 3.2011556896790117e+00 4.2095675047243004e+00 0 0 1
13181 232 4 -1.4099999999999999e-01 8.5562612333321137e+00 1.3098107098536584e+00 6.3788098278254965e+00 0 1 1
16612 292 6 -2.6700000000000002e-01 8.4755044332781733e+00 4.8652464482121847e+00 6.3296738318025021e+00 0 0 1
28316 497 8 9.0999999999999998e-02 1.3475598513079429e+01 1.3170407323792115e+00 4.3178565031958307e+00 0 0 1
26881 472 5 1.0600000000000000e-01 7.4070856721798846e+00 5.4477416118087092e+00 1.5882427977230444e+00 1 0 0
28300 497 7 -3.3000000000000002e-02 1.2782790560510024e+01 8.4055031252028323e-01 3.6242615054759657e+00 0 0 1
13201 232 5 1.0600000000000000e-01 8.2874102039933408e+00 2.1825492820541639e+00 6.9739119270678396e+00 0 1 1
28326 497 10 1.0400000000000000e-01 1.3267874698108480e+01 6.7326428095474551e+00 4.2280023010022409e+00 0 0 1
28294 497 6 -2.6700000000000002e-01 1.4434074027840310e+01 5.7576550008493008e+00 2.8085167027726268e+00 0 0 1
28282 497 3 1.1200000000000000e-01 1.4117459267482717e+01 3.4325731065850249e+00 1.3358633335835128e+00 0 0 1
28276 497 2 -2.1400000000000000e-01 1.4239260828724777e+01 4.6379475480033111e-01 1.3809968590336235e+00 0 0 1
13193 232 7 -3.3000000000000002e-02 7.2966861647549432e+00 5.0585119125943134e-01 6.1409800488915236e+00 0 1 1
26858 472 3 1.1200000000000000e-01 7.6322929866550879e+00 3.3018736781851947e+00 2.6493678473461069e-01 1 0 0
26865 472 5 1.0600000000000000e-01 7.7322279223633483e+00 6.7364799096020143e+00 5.8018045715803912e-01 1 0 0
16600 292 3 1.1200000000000000e-01 1.0921887092797018e+01 6.7482549062641626e+00 7.1839420462589167e+00 0 0 1
28284 497 3 1.1200000000000000e-01 1.3500644947648039e+01 1.0968359039439699e+00 8.8925964936038504e-01 0 0 1
26898 472 10 1.0400000000000000e-01 1.0713039932797169e+01 8.4453399820549691e-01 7.8933734005832845e-01 1 0 0
13169 232 2 -2.1400000000000000e-01 9.8075590377959596e+00 5.7524993740683117e-01 6.9774643458143872e+00 0 1 1
45190 793 10 1.0400000000000000e-01 1.0796496526263935e+01 6.3429153963657967e+00 2.5080421754415982e-01 0 1 0
28309 497 5 1.0600000000000000e-01 1.8519120384848481e+01 8.1122633708504910e-01 4.3298530489384852e+00 0 0 1
28329 497 10 1.0400000000000000e-01 1.6813419418764035e+01 4.8922832507270284e+00 5.2043128780136705e+00 0 0 1
28278 497 3 1.1200000000000000e-01 1.4582452984146743e+01 3.2671354464456184e+00 2.9883701298486263e+00 0 0 1
28274 497 2 -2.1400000000000000e-01 1.4974611607005198e+01 3.2140128180443903e+00 1.9727473648038716e+00 0 0 1
28305 497 8 9.0999999999999998e-02 1.7114369005336556e+01 1.7414495747434526e+00 6.0855419048820742e+00 0 0 1
28306 497 5 1.0600000000000000e-01 1.6801547348071665e+01 4.3644233558173005e+00 2.6253656944234049e+00 0 0 1
28302 497 8 9.0999999999999998e-02 1.6298317774945716e+01 6.5497487189023209e+00 2.2561983615513035e+00 0 0 1
28298 497 7 -3.3000000000000002e-02 1.5509858995394501e+01 5.8883407926440965e+00 1.8970714652196414e+00 0 0 1
28277 497 2 -2.1400000000000000e-01 1.6449026752479959e+01 8.1724377088293709e-01 3.2609482993459964e+00 0 0 1
28286 497 4 -1.4099999999999999e-01 1.6019349259115209e+01 4.3458842109940141e+00 1.8664701475570613e+00 0 0 1
28297 497 6 -2.6700000000000002e-01 1.6127621595721791e+01 2.8968742225533419e+00 4.9798833846411164e+00 0 0 1
28311 497 9 -1.2800000000000000e-01 1.6072126840422442e+01 4.1890960117640272e+00 5.5839350872583440e+00 0 0 1
28273 497 1 4.1199999999999998e-01 1.5699949068997370e+01 1.5112206665394710e+00 1.7551429083902617e+00 0 0 1
28290 497 5 1.0600000000000000e-01 1.6608125468150437e+01 4.1892186492736370e+00 9.6264578639720388e-01 0 0 1
28293 497 5 1.0600000000000000e-01 1.8218080534635540e+01 2.0977469966251161e+00 3.3195246267057619e+00 0 0 1
28289 497 4 -1.4099999999999999e-01 1.7697040081274839e+01 1.4646246815108663e+00 4.0376979904085353e+00 0 0 1
28301 497 7 -3.3000000000000002e-02 1.7350840593153325e+01 2.2966699682843426e+00 5.1778461948026520e+00 0 0 1
28317 497 8 9.0999999999999998e-02 1.8168346107170521e+01 2.9173816967429960e+00 5.5445909094283437e+00 0 0 1
37426 657 5 1.0600000000000000e-01 1.9391165234677114e+01 7.0050305993199835e+00 3.9112786050628627e+00 0 0 0
37405 657 3 1.1200000000000000e-01 1.9606859125467746e+01 5.1583837303680795e+00 5.4327075911515905e+00 0 0 0
28321 497 10 1.0400000000000000e-01 1.5156108853936173e+01 4.5861933588444126e+00 5.1465282453095602e+00 0 0 1
37406 657 4 -1.4099999999999999e-01 1.9918323746975506e+01 6.9728008149521870e+00 2.9577770885241832e+00 0 0 0
28314 497 8 9.0999999999999998e-02 1.5246427326511871e+01 6.2248781255068746e+00 8.9435197208234885e-01 0 0 1
37414 657 6 -2.6700000000000002e-01 1.9278272045168119e+01 5.0491711792676766e+00 1.9214254346484529e+00 0 0 0
37409 657 4 -1.4099999999999999e-01 2.0844820292753177e+01 4.3753748037580760e+00 7.0132664436624950e+00 0 0 0
37394 657 2 -2.1400000000000000e-01 2.1324856869268686e+01 6.3853366381889973e+00 3.1946086328138432e+00 0 0 0
37418 657 7 -3.3000000000000002e-02 1.9160722176466241e+01 6.4797604456327731e+00 1.8857686799754401e+00 0 0 0
37397 657 2 -2.1400000000000000e-01 2.0640383535528521e+01 4.8267466708089044e+00 5.5324279785655763e+00 0 0 0
37401 657 3 1.1200000000000000e-01 2.0648214404891476e+01 3.8645729478359563e+00 5.0203143147027651e+00 0 0 0
28279 497 3 1.1200000000000000e-01 1.7538914009357665e+01 5.4432509675859564e-01 5.3091043364164758e-01 0 0 1
28325 497 10 1.0400000000000000e-01 1.6113152805263095e+01 4.1808158225071015e+00 6.6731312633502124e+00 0 0 1
37417 657 6 -2.6700000000000002e-01 2.0806569729542833e+01 1.9586891149327532e+00 6.8414812927322712e+00 0 0 0
28285 497 3 1.1200000000000000e-01 1.5698680028809981e+01 6.2141143219405559e-01 4.0269310002452352e+00 0 0 1
37446 657 10 1.0400000000000000e-01 1.9359558460715874e+01 3.4136629997134320e+00 7.9975691848908481e-01 0 0 0
28318 497 10 1.0400000000000000e-01 1.4890621908167738e+01 7.0861475870295223e+00 4.2792183767024303e+00 0 0 1
37422 657 8 9.0999999999999998e-02 1.8108587828522378e+01 6.7584894221411629e+00 1.8272698481544354e+00 0 0 0
37434 657 8 9.0999999999999998e-02 1.9518447889982443e+01 6.9259400856566042e+00 9.5783762735365230e-01 0 0 0
37432 657 9 -1.2800000000000000e-01 1.9308118447387351e+01 4.4888844638273433e+00 6.2843053376346636e-01 0 0 0
28275 497 2 -2.1400000000000000e-01 1.6852996644912839e+01 1.3803629959311459e+00 3.9431614614253147e-01 0 0 1
37442 657 10 1.0400000000000000e-01 2.0134601480389023e+01 4.8430971809855023e+00 1.2346812913579031e-02 0 0 0
58394 1279 12 -3.7000000000000000e-01 1.8840080985869616e+01 6.7824070939823375e+00 7.2007404151810883e+00 0 1 0
28283 497 3 1.1200000000000000e-01 1.7442694978098046e+01 2.2950051105550804e+00 3.3278828679128747e-01 0 0 1
37398 657 3 1.1200000000000000e-01 2.1414199608285045e+01 5.3841357939760934e+00 2.7730463685845628e+00 0 0 0
37438 657 10 1.0400000000000000e-01 1.8503661290510269e+01 4.9056958919166318e+00 2.2446279495234818e-02 0 0 0
21601 379 10 1.0400000000000000e-01 2.1409278144665333e+01 1.2569540695503179e-01 4.9361909790325447e+00 0 0 0
61612 1923 12 -3.7000000000000000e-01 2.3744574392454405e+00 7.3086788383708488e+00 3.0612832688312213e+00 0 0 0
26901 472 10 1.0400000000000000e-01 4.3819413098708058e+00 7.4401129147075400e+00 4.1049922472383455e+00 1 0 0
23524 413 9 -1.2800000000000000e-01 5.4683109675291575e-01 9.8592894131881845e+00 6.9943240082956200e+00 1 0 1
48743 856 3 1.1200000000000000e-01 7.8953248915363683e-01 1.4267241142335328e+01 2.7249563298197321e-01 0 0 0
26897 472 10 1.0400000000000000e-01 6.0399296098341342e+00 7.4670803368577898e+00 4.6380462159746090e+00 1 0 0
6372 112 8 9.0999999999999998e-02 5.3022235950357430e+00 1.2359037587322407e+01 2.4357861200410245e+00 0 0 0
6356 112 7 -3.3000000000000002e-02 6.0845479152482058e+00 1.2387432144249466e+01 1.6773255691756344e+00 0 0 0
23534 413 10 1.0400000000000000e-01 1.5353573869473840e+00 1.0296491458651065e+01 6.8537173388829213e+00 1 0 1
26889 472 8 9.0999999999999998e-02 5.6584095143275848e+00 7.8159940595166830e+00 1.7894778812572090e+00 1 0 0
6360 112 8 9.0999999999999998e-02 5.9907388948134450e+00 1.1499633261847288e+01 1.0519352694063706e+00 0 0 0
33282 584 10 1.0400000000000000e-01 3.6725935203973896e+00 8.4890091909603527e+00 6.8309536627061584e+00 0 0 0
16634 292 10 1.0400000000000000e-01 6.7926626362503155e+00 1.2380524137783976e+01 5.7536786735191017e+00 0 0 1
26877 472 8 9.0999999999999998e-02 7.2134538073285102e+00 7.5519561991621762e+00 2.7539893847119012e+00 1 0 0
6352 112 6 -2.6700000000000002e-01 5.8642905657206263e+00 1.3571830490424686e+01 9.2859356851007357e-01 0 0 0
48791 856 10 1.0400000000000000e-01 4.0164215587064813e+00 1.4056745890771728e+01 3.1819167455885506e+00 0 0 0
23538 413 10 1.0400000000000000e-01 3.5227629842942454e-01 9.0379281822628208e+00 6.3046761536026255e+00 1 0 1
41255 724 8 9.0999999999999998e-02 3.3338510851546217e+00 1.2769237944101688e+01 7.1473676854402095e+00 1 0 0
16638 292 10 1.0400000000000000e-01 5.2626818554523371e+00 1.1836919405926563e+01 6.2882927380619327e+00 0 0 1
41243 724 8 9.0999999999999998e-02 1.5839208166980225e+00 1.3066839153288035e+01 7.2219026058974380e+00 1 0 0
16628 292 9 -1.2800000000000000e-01 6.1215433223580265e+00 1.2425180919329975e+01 6.6114109400787067e+00 0 0 1
16642 292 10 1.0400000000000000e-01 5.6621752236846783e+00 1.3404032378006612e+01 6.7490000842626889e+00 0 0 1
6376 112 10 1.0400000000000000e-01 4.0106105734037669e+00 1.2992758183651350e+01 2.8443723919620495e-01 0 0 0
6340 112 3 1.1200000000000000e-01 8.3339923237951936e+00 1.2498874628218534e+01 4.0473210011499644e-01 0 0 0
28322 497 10 1.0400000000000000e-01 1.3891784695064086e+01 7.6758708984862327e+00 2.8150724768183673e+00 0 0 1
16624 292 5 1.0600000000000000e-01 8.1685722858247605e+00 7.8666832503976476e+00 6.2498108798260503e+00 0 0 1
16608 292 5 1.0600000000000000e-01 9.5569357868318523e+00 7.9074833266639128e+00 5.2748597149746201e+00 0 0 1
16604 292 4 -1.4099999999999999e-01 9.0999076841603390e+00 7.3274953812178021e+00 6.0766323086657952e+00 0 0 1
16621 292 5 1.0600000000000000e-01 1.3470934627759449e+01 8.2570916643081826e+00 7.0885005902339193e+00 0 0 1
35713 627 8 9.0999999999999998e-02 1.4134591968010852e+01 9.9641024025432881e+00 1.0279862099356949e+00 0 0 1
6364 112 5 1.0600000000000000e-01 7.6422260074049362e+00 1.1580159994531247e+01 3.0062028139317447e+00 0 0 0
6344 112 4 -1.4099999999999999e-01 7.4153025519514806e+00 1.2449408007027481e+01 2.3889397892752813e+00 0 0 0
6348 112 5 1.0600000000000000e-01 7.2875957324190708e+00 1.3231784395931962e+01 3.1370561919286928e+00 0 0 0
60872 1775 12 -3.7000000000000000e-01 1.0602837061639779e+01 7.5751302735664314e+00 2.7986539138116249e+00 1 1 0
60873 1775 12 -3.7000000000000000e-01 1.1498636812934429e+01 9.0392543898092512e+00 4.1721204584407428e+00 1 1 0
60874 1775 12 -3.7000000000000000e-01 1.1280095586271136e+01 9.6228328345956093e+00 1.9404062393330661e+00 1 1 0
60875 1775 12 -3.7000000000000000e-01 9.3409017291722858e+00 9.4572899136867754e+00 3.3093553351336822e+00 1 1 0
60871 1775 11 4.7999999999999998e-01 1.0624943215479927e+01 8.9631985503798290e+00 3.0609714228920670e+00 1 1 0
6361 112 5 1.0600000000000000e-01 1.1492666204140695e+01 1.2360546722670843e+01 1.3401582980127174e+00 0 0 0
6369 112 8 9.0999999999999998e-02 1.2050695066107883e+01 1.2170100597397006e+01 3.8776838440863988e+00 0 0 0
16630 292 8 9.0999999999999998e-02 8.3913693688496789e+00 1.2647721299282587e+01 7.0913830201330370e+00 0 0 1
6332 112 2 -2.1400000000000000e-01 8.5989281971962566e+00 1.2772323870699632e+01 1.4260716589833322e+00 0 0 0
6336 112 3 1.1200000000000000e-01 9.3352234221716550e+00 1.2030313094761757e+01 1.7349233224530023e+00 0 0 0
16597 292 3 1.1200000000000000e-01 1.1996456196307388e+01 9.9222725007517152e+00 7.1239169171173637e+00 0 0 1
16598 292 3 1.1200000000000000e-01 9.4946605878017571e+00 1.0472849062113271e+01 7.0554117769120746e+00 0 0 1
6357 112 8 9.0999999999999998e-02 1.0394703016832892e+01 1.2661854823252302e+01 3.5867479456638951e+00 0 0 0
35694 627 3 1.1200000000000000e-01 1.4388110291742299e+01 1.2406305950463203e+01 3.6294089078836786e+00 0 0 1
6341 112 4 -1.4099999999999999e-01 1.1800300239789639e+01 1.3174291680326951e+01 1.9968777540937197e+00 0 0 0
6353 112 7 -3.3000000000000002e-02 1.1433857065875713e+01 1.2964188957204914e+01 3.4569290956919976e+00 0 0 0
6345 112 5 1.0600000000000000e-01 1.2877709826354920e+01 1.3305954434494824e+01 1.8971105250535651e+00 0 0 0
6349 112 6 -2.6700000000000002e-01 1.1575962914505446e+01 1.4017014044577239e+01 4.2713976420206317e+00 0 0 0
6381 112 10 1.0400000000000000e-01 1.2117186981478367e+01 1.2954747787006260e+01 5.8274976023498004e+00 0 0 0
35690 627 3 1.1200000000000000e-01 1.4396209805863311e+01 1.2984108620303171e+01 5.3311970819655450e+00 0 0 1
6367 112 9 -1.2800000000000000e-01 1.1383763189757779e+01 1.3736279438218927e+01 5.6290087616125080e+00 0 0 0
6377 112 10 1.0400000000000000e-01 1.0333625653386150e+01 1.3487713503211953e+01 5.7823910667030516e+00 0 0 0
6329 112 2 -2.1400000000000000e-01 1.1177025820063866e+01 1.4366130889252910e+01 1.3080256477545542e+00 0 0 0
6328 112 1 4.1199999999999998e-01 9.3505333132363848e+00 1.4433757477079695e+01 1.3404162787464824e+00 0 0 0
58393 1279 12 -3.7000000000000000e-01 1.8470405480447077e+01 8.5680376147669346e+00 5.8406156637429962e+00 0 1 0
35725 627 8 9.0999999999999998e-02 1.4718180145381664e+01 1.1369742599198428e+01 1.4258865977576700e+00 0 0 1
35701 627 5 1.0600000000000000e-01 1.4732316732183943e+01 1.0237659834264575e+01 3.4672908249101559e+00 0 0 1
35695 627 3 1.1200000000000000e-01 1.4971296918032214e+01 1.0492185284928105e+01 5.7753900225498507e+00 0 0 1
35717 627 5 1.0600000000000000e-01 1.5958005033230517e+01 9.0760612242603358e+00 2.9799235958898365e+00 0 0 1
37410 657 5 1.0600000000000000e-01 2.0105082961792274e+01 8.0445483775346531e+00 2.8901150292483866e+00 0 0 0
35712 627 8 9.0999999999999998e-02 2.1025404228031775e+01 1.1211120076614288e+01 4.1861400966149303e+00 0 0 1
35709 627 7 -3.3000000000000002e-02 1.5101119664714513e+01 1.0352084576540880e+01 1.3495356567858765e+00 0 0 1
35686 627 2 -2.1400000000000000e-01 1.4918268337824763e+01 1.2999525155232643e+01 4.3744749594801169e+00 0 0 1
35697 627 4 -1.4099999999999999e-01 1.5607939850299342e+01 1.0097863436031188e+01 2.8333814251178890e+00 0 0 1
35722 627 9 -1.2800000000000000e-01 2.0277185463070150e+01 1.1650436210569758e+01 1.7432238602688754e+00 0 0 1
35705 627 6 -2.6700000000000002e-01 1.5994422435307150e+01 1.0377276129050788e+01 2.9327640583408926e-01 0 0 1
35724 627 8 9.0999999999999998e-02 1.9420168149320709e+01 1.0572762336078704e+01 4.1518079010954185e+00 0 0 1
35689 627 3 1.1200000000000000e-01 1.7655045413553186e+01 1.0431007361330581e+01 3.3581453989456107e+00 0 0 1
35693 627 3 1.1200000000000000e-01 1.7051945863870621e+01 1.1664854909679947e+01 2.3261492510028252e+00 0 0 1
35685 627 2 -2.1400000000000000e-01 1.6760988626918085e+01 1.1020846862124237e+01 3.1560272687140647e+00 0 0 1
35683 627 1 4.1199999999999998e-01 1.6459209273967993e+01 1.1997194592730537e+01 4.6987115223455627e+00 0 0 1
35708 627 7 -3.3000000000000002e-02 1.9979084507241485e+01 1.1507760989229553e+01 4.1132071767192278e+00 0 0 1
35704 627 6 -2.6700000000000002e-01 1.9795589237545315e+01 1.2187612353790900e+01 2.9525908412193607e+00 0 0 1
35692 627 3 1.1200000000000000e-01 1.8158828166490796e+01 1.3676747899771271e+01 4.2035407580990869e+00 0 0 1
35684 627 2 -2.1400000000000000e-01 1.7965474513265072e+01 1.3004842066513428e+01 5.0397565888457798e+00 0 0 1
35696 627 4 -1.4099999999999999e-01 1.9260317179231194e+01 1.2241351995012804e+01 5.2536850746371639e+00 0 0 1
35716 627 5 1.0600000000000000e-01 1.9998785268873174e+01 1.2774423358859895e+01 5.8525171058509757e+00 0 0 1
35688 627 3 1.1200000000000000e-01 1.7770876045858472e+01 1.3680559026477372e+01 5.8726059308620338e+00 0 0 1
35706 627 6 -2.6700000000000002e-01 1.5236238547229979e+01 1.3630234912227541e+01 1.3978984840798145e+00 0 0 1
35700 627 5 1.0600000000000000e-01 1.8887162735724065e+01 1.1499106923365137e+01 5.9593252201187221e+00 0 0 1
35687 627 2 -2.1400000000000000e-01 1.6002618783196755e+01 1.0769739604702018e+01 5.9931945501427588e+00 0 0 1
35691 627 3 1.1200000000000000e-01 1.6685527592520003e+01 9.9345861636194854e+00 5.8374567976943261e+00 0 0 1
35728 627 10 1.0400000000000000e-01 2.1307347938714795e+01 1.1982622497645313e+01 1.6147032567833044e+00 0 0 1
35736 627 10 1.0400000000000000e-01 1.9665997925188293e+01 1.2000991818239482e+01 9.1156253525983810e-01 0 0 1
35732 627 10 1.0400000000000000e-01 2.0154261431446770e+01 1.0567416879091603e+01 1.7508926352132517e+00 0 0 1
35698 627 4 -1.4099999999999999e-01 1.5071900538508091e+01 1.4429866882297379e+01 3.7987452462741778e+00 0 0 1
37403 657 3 1.1200000000000000e-01 2.0873241947269388e+01 7.8952850111074540e+00 5.9231234312950933e+00 0 0 0
58395 1279 12 -3.7000000000000000e-01 1.6692791117925747e+01 7.3685041072024484e+00 6.7700520242283053e+00 0 1 0
58391 1279 11 4.7999999999999998e-01 1.8021087302192644e+01 7.8674540279421237e+00 6.9708898918140187e+00 0 1 0
35727 627 8 9.0999999999999998e-02 1.5747072598019695e+01 1.3323439013020550e+01 7.2248273922812816e+00 0 0 1
35720 627 9 -1.2800000000000000e-01 1.5734858515502006e+01 1.3889928146822003e+01 9.2835495251462827e-02 0 0 1
37435 657 8 9.0999999999999998e-02 2.1557090220137940e+01 1.0346793309040866e+01 5.9536569922766835e+00 0 0 0
55913 981 10 1.0400000000000000e-01 2.7164497178669728e-01 2.0154047942890941e+01 2.1122000154255769e+00 1 0 1
48779 856 8 9.0999999999999998e-02 2.0386062350406164e+00 1.6613662969323496e+01 1.7099182027762097e+00 0 0 0
1862 33 9 -1.2800000000000000e-01 2.6534675963797438e+00 2.0269072739443040e+01 6.3441581986769160e+00 0 0 0
1848 33 6 -2.6700000000000002e-01 3.1590947561088196e+00 2.0542964638224738e+01 5.0100043951563071e+00 0 0 0
1844 33 5 1.0600000000000000e-01 5.0564846857893340e+00 2.0072415743739622e+01 3.4848432357552999e+00 0 0 0
1841 33 4 -1.4099999999999999e-01 6.2392300267558021e+00 1.9652753445870658e+01 3.3380512693394301e-02 0 0 0
48759 856 6 -2.6700000000000002e-01 3.1403505081986944e+00 1.5035020835282012e+01 1.5689710042454359e+00 0 0 0
48783 856 10 1.0400000000000000e-01 4.0200897437024361e+00 1.5689110637479141e+01 3.4371281518161512e+00 0 0 0
48767 856 8 9.0999999999999998e-02 3.5419364608539690e+00 1.6896865358776903e+01 9.5663217780623455e-01 0 0 0
1840 33 4 -1.4099999999999999e-01 4.1080456137615613e+00 1.9810346298139415e+01 3.0159264707170750e+00 0 0 0
1852 33 7 -3.3000000000000002e-02 3.2906468363309527e+00 1.9413005457239979e+01 4.1774383312510563e+00 0 0 0
1860 33 5 1.0600000000000000e-01 4.5301965317426882e+00 1.9045482915455082e+01 2.3641039444064695e+00 0 0 0
58171 1235 11 4.7999999999999998e-01 6.2539709630787996e+00 1.6753273302039137e+01 5.8461259643792962e+00 1 1 0
1856 33 8 9.0999999999999998e-02 2.2898992398603180e+00 1.9081585712346261e+01 3.9003729943500072e+00 0 0 0
1880 33 10 1.0400000000000000e-01 2.5470979402475908e+00 2.1128266389812882e+01 7.0064057120411078e+00 0 0 0
1845 33 5 1.0600000000000000e-01 6.0565575739187540e+00 1.9075352142754770e+01 9.3965779154487261e-01 0 0 0
1868 33 8 9.0999999999999998e-02 3.8031863580638370e+00 1.8751728202097272e+01 4.8760910564400319e+00 0 0 0
48763 856 7 -3.3000000000000002e-02 2.7109284071740261e+00 1.6191539100979544e+01 9.6299495596431672e-01 0 0 0
58172 1235 12 -3.7000000000000000e-01 7.1022842090589098e+00 1.7908179141023375e+01 6.0303761901579520e+00 1 1 0
58175 1235 12 -3.7000000000000000e-01 5.4454187841574910e+00 1.6993076701246334e+01 4.7154443001508524e+00 1 1 0
58174 1235 12 -3.7000000000000000e-01 5.5739965965228340e+00 1.6422806280947288e+01 7.0377958658550996e+00 1 1 0
1828 33 2 -2.1400000000000000e-01 3.5107956043812800e+00 2.1074041801856612e+01 2.2516964154766650e+00 0 0 0
48773 856 9 -1.2800000000000000e-01 3.3755867056203135e+00 1.4921351731791125e+01 3.0090369296923116e+00 0 0 0
1872 33 10 1.0400000000000000e-01 1.6427582305684412e+00 1.9879655946497568e+01 6.2220060810311590e+00 0 0 0
1832 33 3 1.1200000000000000e-01 2.4656081051292595e+00 2.0998765579480448e+01 1.9516687805024051e+00 0 0 0
48787 856 10 1.0400000000000000e-01 2.4431697623132842e+00 1.4866554966591684e+01 3.5709052065783791e+00 0 0 0
1861 33 5 1.0600000000000000e-01 7.0498323103836205e+00 2.0332271952395583e+01 2.9658867565785907e-01 0 0 0
58173 1235 12 -3.7000000000000000e-01 6.9941549043170541e+00 1.5571741724270824e+01 5.5593178303374131e+00 1 1 0
1876 33 10 1.0400000000000000e-01 3.3546523387653808e+00 1.9540082797161222e+01 6.7503770470865962e+00 0 0 0
41242 724 8 9.0999999999999998e-02 2.8117930956460230e-01 1.7942722294191586e+01 6.5653285599799256e+00 1 0 0
59747 1550 12 -3.7000000000000000e-01 9.3942213488876831e+00 2.1135788713305534e+01 2.5870291399389972e-01 0 0 0
21078 370 8 9.0999999999999998e-02 1.1186846663677343e+01 2.0742995212052705e+01 5.2325869168401802e+00 0 0 0
6337 112 3 1.1200000000000000e-01 1.1531238492078067e+01 1.4583784458165921e+01 3.0042438315786563e-01 0 0 0
21082 370 10 1.0400000000000000e-01 8.4777438743066558e+00 2.1025833128920155e+01 2.8388897279847884e+00 0 0 0
8589 151 9 -1.2800000000000000e-01 1.2035376653772241e+01 1.9780906431035699e+01 1.4767580048626914e+00 1 1 0
6339 112 3 1.1200000000000000e-01 7.7157885927053540e+00 1.5244842858273099e+01 2.8109534961036866e+00 0 0 0
6347 112 5 1.0600000000000000e-01 7.9004487570712989e+00 1.7239038280989600e+01 2.6120699961181515e+00 0 0 0
6373 112 10 1.0400000000000000e-01 1.1658857141156581e+01 1.4652563349104181e+01 6.1513564571526702e+00 0 0 0
6333 112 3 1.1200000000000000e-01 1.1406641513765340e+01 1.5206336732096643e+01 1.9633353254550707e+00 0 0 0
6371 112 8 9.0999999999999998e-02 9.3112091045039129e+00 1.7655741542948263e+01 4.5848479718714517e+00 0 0 0
6363 112 5 1.0600000000000000e-01 9.2764913942114440e+00 1.7158671515604222e+01 1.6271082178522749e+00 0 0 0
6335 112 3 1.1200000000000000e-01 9.0163746181051074e+00 1.5069869926928675e+01 3.7403919886772612e+00 0 0 0
6331 112 2 -2.1400000000000000e-01 8.7867596163550665e+00 1.5434500175034616e+01 2.7391818543421538e+00 0 0 0
6355 112 7 -3.3000000000000002e-02 9.8196331277327253e+00 1.7586269688138469e+01 3.6231938375946799e+00 0 0 0
6351 112 6 -2.6700000000000002e-01 1.1086064370512149e+01 1.6917190599160019e+01 3.7876199649709115e+00 0 0 0
6343 112 4 -1.4099999999999999e-01 8.9319162860664996e+00 1.6886885962363820e+01 2.6248559839869574e+00 0 0 0
6359 112 8 9.0999999999999998e-02 9.9399166060745401e+00 1.8655225513505822e+01 3.4472241234083678e+00 0 0 0
6383 112 10 1.0400000000000000e-01 1.2709930015272342e+01 1.6662902302359306e+01 4.9380311925081495e+00 0 0 0
6365 112 9 -1.2800000000000000e-01 1.1906464054757565e+01 1.7390699853669759e+01 4.8246593380711333e+00 0 0 0
6379 112 10 1.0400000000000000e-01 1.1422873950923453e+01 1.7591173254636061e+01 5.7807194967336040e+00 0 0 0
6375 112 10 1.0400000000000000e-01 1.2312930534571088e+01 1.8333010385296539e+01 4.4573231667489965e+00 0 0 0
8607 151 10 1.0400000000000000e-01 1.1367974039422437e+01 1.9229516807525208e+01 2.1390594713456577e+00 1 1 0
8575 151 6 -2.6700000000000002e-01 1.3388524376077592e+01 1.9318774656964191e+01 1.6280606399814712e+00 1 1 0
8583 151 8 9.0999999999999998e-02 1.2787053980630825e+01 1.7451673994896062e+01 9.5022878351880558e-01 1 1 0
8579 151 7 -3.3000000000000002e-02 1.3685832376729477e+01 1.8067793991316510e+01 9.2389330766507283e-01 1 1 0
21046 370 3 1.1200000000000000e-01 9.2783980372812405e+00 1.8782122920035448e+01 6.5664412915797818e+00 0 0 0
8599 151 10 1.0400000000000000e-01 1.2080474938934465e+01 2.0851064905258092e+01 1.6788148896330501e+00 1 1 0
35718 627 5 1.0600000000000000e-01 1.4055763156815489e+01 1.4740551733420938e+01 3.5557642783225636e+00 0 0 1
8603 151 10 1.0400000000000000e-01 1.1911631727123332e+01 1.9848635598948896e+01 3.9592501446028949e-01 1 1 0
21058 370 6 -2.6700000000000002e-01 9.1325205054213114e+00 2.0885446940859918e+01 4.8918364862081152e+00 0 0 0
21062 370 7 -3.3000000000000002e-02 1.0320029325485324e+01 2.1242121811399702e+01 5.6657154692799656e+00 0 0 0
21050 370 4 -1.4099999999999999e-01 1.0041414508796773e+01 2.0921227260802233e+01 7.0857227567243974e+00 0 0 0
57458 1092 12 -3.7000000000000000e-01 1.4100412324599255e+01 1.5670567773861208e+01 7.1110768970486644e+00 0 0 0
21072 370 9 -1.2800000000000000e-01 9.0846526391007831e+00 2.1515358341351334e+01 3.6005502959891160e+00 0 0 0
21090 370 10 1.0400000000000000e-01 1.0088520281042548e+01 2.1357899185929963e+01 3.2061439426130351e+00 0 0 0
6338 112 3 1.1200000000000000e-01 7.8888668143843512e+00 1.5803777078874072e+01 7.9434854138866598e-02 0 0 0
35726 627 8 9.0999999999999998e-02 1.6906379169238214e+01 1.4466681182543338e+01 2.5650504713621474e+00 0 0 1
35710 627 7 -3.3000000000000002e-02 1.5844336738632384e+01 1.4578874230860306e+01 2.3469252845612041e+00 0 0 1
35702 627 5 1.0600000000000000e-01 1.5524348184780097e+01 1.4940527469696104e+01 4.6488140034287015e+00 0 0 1
35714 627 8 9.0999999999999998e-02 1.5647907193292408e+01 1.5593403300819007e+01 2.0001599401057426e+00 0 0 1
11603 204 8 9.0999999999999998e-02 2.0665601130973702e+01 1.6760827823404373e+01 5.0545436264324719e+00 1 0 1
57460 1092 12 -3.7000000000000000e-01 1.5514936417595408e+01 1.6935595641398987e+01 5.7463664649879789e+00 0 0 0
7746 136 10 1.0400000000000000e-01 2.0783472784959560e+01 1.9164127323390648e+01 2.6353945940439387e+00 1 0 1
16967 298 9 -1.2800000000000000e-01 1.5557012652095750e+01 1.9824317405265035e+01 4.2932101769792546e+00 0 0 0
11623 204 10 1.0400000000000000e-01 1.7924963807980046e+01 1.8398360173174130e+01 3.2972875690370071e+00 1 0 1
8595 151 8 9.0999999999999998e-02 1.4536469476821795e+01 1.7544996189411513e+01 1.3611563753958780e+00 1 1 0
7736 136 9 -1.2800000000000000e-01 2.0157867240772820e+01 2.0037345387510197e+01 2.8203484145098758e+00 1 0 1
60947 1790 12 -3.7000000000000000e-01 2.0210903750938989e+01 1.6699169432574905e+01 9.3220307520307499e-01 0 0 1
7750 136 10 1.0400000000000000e-01 1.9647077833185200e+01 1.9954321998121337e+01 3.7796717719101030e+00 1 0 1
11595 204 6 -2.6700000000000002e-01 1.8968408267510917e+01 1.7969275378274887e+01 5.0253398501750963e+00 1 0 1
7742 136 10 1.0400000000000000e-01 1.9573511661840818e+01 2.0155896464787084e+01 1.9078933742127246e+00 1 0 1
11627 204 10 1.0400000000000000e-01 1.8512835162715156e+01 1.6637800780347810e+01 3.3999373271144759e+00 1 0 1
11619 204 10 1.0400000000000000e-01 1.7196456561879629e+01 1.7218802669360876e+01 4.3989418115955159e+00 1 0 1
11609 204 9 -1.2800000000000000e-01 1.8123217028807002e+01 1.7518855701933667e+01 3.9098784374685573e+00 1 0 1
11615 204 8 9.0999999999999998e-02 1.9270124886260625e+01 1.6119720526920275e+01 6.0157796241010244e+00 1 0 1
11599 204 7 -3.3000000000000002e-02 1.9794131153436794e+01 1.7007257021893551e+01 5.6611017262385692e+00 1 0 1
16981 298 10 1.0400000000000000e-01 1.6316931020498995e+01 1.9258925237118703e+01 4.8326133382711269e+00 0 0 0
11587 204 4 -1.4099999999999999e-01 2.0452406230727576e+01 1.7573785822931924e+01 6.9683961689369083e+00 1 0 1
16985 298 10 1.0400000000000000e-01 1.4772727707625833e+01 1.9076851291845490e+01 4.1736629679709747e+00 0 0 0
7718 136 6 -2.6700000000000002e-01 2.0896927841946720e+01 2.1254745714047083e+01 2.7729668254437643e+00 1 0 1
16953 298 6 -2.6700000000000002e-01 1.4984659746218187e+01 2.0978299808838184e+01 4.9237572652697104e+00 0 0 0
57456 1092 11 4.7999999999999998e-01 1.5350152386877991e+01 1.6415150981252953e+01 7.0280643629458011e+00 0 0 0
11617 204 10 1.0400000000000000e-01 2.1094276068508293e+01 2.1040258488831025e+01 5.4983591858051355e+00 1 0 1
16977 298 10 1.0400000000000000e-01 1.5904088381926622e+01 2.0012519127185833e+01 3.2772286065399054e+00 0 0 0
11607 204 5 1.0600000000000000e-01 2.1124112699700699e+01 1.8358692013572178e+01 6.6207861959094707e+00 1 0 1
16973 298 8 9.0999999999999998e-02 1.6726308530905328e+01 2.1338453288570438e+01 5.8553029036809328e+00 0 0 0
60948 1790 12 -3.7000000000000000e-01 1.7929426728847670e+01 1.6794234714177342e+01 4.0049751635439246e-01 0 0 1
16640 292 10 1.0400000000000000e-01 7.0384794048527413e+00 4.3852060602588194e+00 7.8530911294068773e+00 0 0 1
13215 232 10 1.0400000000000000e-01 3.7220416511715726e+00 7.4103960580507822e-01 9.7547342218952924e+00 0 1 1
13191 232 6 -2.6700000000000002e-01 5.6815436100710563e+00 2.6417666070649687e-01 9.5198672215304505e+00 0 1 1
33265 584 5 1.0600000000000000e-01 5.2359406647134385e-02 3.2268892501790956e+00 9.7162353612471346e+00 0 0 0
54252 952 8 9.0999999999999998e-02 5.4914443399827151e-01 3.2427893640355081e+00 1.4032636111222102e+01 1 1 0
54264 952 10 1.0400000000000000e-01 3.0151522543784766e+00 2.5582860432621137e+00 1.2395292277432210e+01 1 1 0
54220 952 3 1.1200000000000000e-01 3.9865235871906344e+00 1.2715024083037094e+00 1.4299293695295672e+01 1 1 0
33261 584 8 9.0999999999999998e-02 9.8434013007086762e-02 8.2469803639849226e-01 9.8229026020285914e+00 0 0 0
54232 952 6 -2.6700000000000002e-01 1.3339485978682259e+00 1.7110168192529824e+00 1.3043277042553058e+01 1 1 0
33274 584 8 9.0999999999999998e-02 3.7594952408009190e+00 4.5848849704541870e+00 8.2057125020031183e+00 0 0 0
33233 584 2 -2.1400000000000000e-01 8.3562349621608456e-01 2.7940574543450931e+00 7.7761017977423865e+00 0 0 0
33250 584 5 1.0600000000000000e-01 1.6481500110562384e+00 4.8822961892670502e+00 9.4298608386480360e+00 0 0 0
33237 584 3 1.1200000000000000e-01 1.8060148453049858e+00 2.7517271798811525e+00 8.2707216289147532e+00 0 0 0
33234 584 2 -2.1400000000000000e-01 1.0031990433446276e+00 5.7068412023045498e+00 7.4830676171126571e+00 0 0 0
33246 584 4 -1.4099999999999999e-01 1.9040057532577537e+00 5.7322294926749100e+00 8.7972067317299665e+00 0 0 0
33258 584 7 -3.3000000000000002e-02 3.4246526739048524e+00 5.5953069066931516e+00 8.4402929135239013e+00 0 0 0
54260 952 10 1.0400000000000000e-01 1.6488247807872034e+00 3.4885671348341947e+00 1.1857086914874145e+01 1 1 0
33262 584 8 9.0999999999999998e-02 4.0336233333327254e+00 5.7405564973853656e+00 9.3325693809635357e+00 0 0 0
54246 952 9 -1.2800000000000000e-01 1.9764215226777722e+00 2.4723374721017488e+00 1.2076307460419438e+01 1 1 0
54256 952 10 1.0400000000000000e-01 1.7691587627591550e+00 1.9420488370942750e+00 1.1146825824405537e+01 1 1 0
33266 584 5 1.0600000000000000e-01 1.6179430584856525e+00 6.5787483541968497e+00 9.4214454371765246e+00 0 0 0
33254 584 6 -2.6700000000000002e-01 3.7751330900188633e+00 6.5868039961465001e+00 7.4026548803314949e+00 0 0 0
60087 1618 12 -3.7000000000000000e-01 7.2057273769659398e+00 4.7773790203366735e+00 1.2707730079349641e+01 1 1 0
23532 413 10 1.0400000000000000e-01 4.2513284497102397e+00 6.1716049622093117e+00 1.3630382129780708e+01 1 0 1
23536 413 10 1.0400000000000000e-01 3.3822913596951714e+00 5.2194427673720716e+00 1.2375994627026355e+01 1 0 1
23540 413 10 1.0400000000000000e-01 4.6725349788047890e+00 6.4092360749596455e+00 1.2042366833039667e+01 1 0 1
23522 413 9 -1.2800000000000000e-01 3.7889992614017300e+00 6.1946851764324862e+00 1.2643559437825727e+01 1 0 1
23508 413 6 -2.6700000000000002e-01 2.6907061515452204e+00 7.1159162684802517e+00 1.2566673857354667e+01 1 0 1
60089 1618 12 -3.7000000000000000e-01 5.4772065841115296e+00 3.9638126892463283e+00 1.1193076924704188e+01 1 1 0
60090 1618 12 -3.7000000000000000e-01 6.9358516657874674e+00 5.6436128142330766e+00 1.0665446125609002e+01 1 1 0
60086 1618 11 4.7999999999999998e-01 6.7882360348675617e+00 4.4459926208090454e+00 1.1381963649188327e+01 1 1 0
13223 232 10 1.0400000000000000e-01 4.8762036451463775e+00 1.5767376964167272e+00 1.0749169818422896e+01 0 1 1
54236 952 7 -3.3000000000000002e-02 1.1504861066547021e+00 2.3653439588921161e+00 1.4270496898820989e+01 1 1 0
13205 232 9 -1.2800000000000000e-01 4.6079722799525547e+00 5.9005805706340708e-01 1.0371525509881710e+01 0 1 1
54243 952 5 1.0600000000000000e-01 6.0277709817219378e+00 2.2264942796233536e+00 1.3761312100981192e+01 1 1 0
54223 952 4 -1.4099999999999999e-01 6.8362459468986074e+00 2.0096931326199909e+00 1.4459499391999831e+01 1 1 0
16644 292 10 1.0400000000000000e-01 7.2421191625903099e+00 6.0907193837466664e+00 7.5357106332868948e+00 0 0 1
13179 232 3 1.1200000000000000e-01 8.4662970690606052e+00 6.4923102320240589e-01 1.0658226256571734e+01 0 1 1
13171 232 2 -2.1400000000000000e-01 8.3999263840058074e+00 5.9047491168261845e-01 9.5718365236683667e+00 0 1 1
54239 952 8 9.0999999999999998e-02 7.4366051773923463e+00 3.1884566135207787e-01 1.3305797776260695e+01 1 1 0
16596 292 3 1.1200000000000000e-01 9.3498587499711068e+00 6.6219500852053708e+00 7.9147817696654972e+00 0 0 1
13186 232 5 1.0600000000000000e-01 1.2958207308561363e+01 1.0503150099782288e+00 8.6410248695900034e+00 0 1 1
60088 1618 12 -3.7000000000000000e-01 7.7655506464379220e+00 3.4571481934666695e+00 1.1067962492898960e+01 1 1 0
54251 952 8 9.0999999999999998e-02 8.3199292326910204e+00 1.6975570714700925e+00 1.2856372542522333e+01 1 1 0
13176 232 3 1.1200000000000000e-01 9.6259732589802809e+00 3.1742269753252073e+00 8.4978504845284597e+00 0 1 1
13175 232 3 1.1200000000000000e-01 7.7770909307878515e+00 1.3786997931839107e+00 9.1488973556656727e+00 0 1 1
13192 232 6 -2.6700000000000002e-01 1.3045357438558337e+01 3.5598017737585077e+00 9.8025751658828888e+00 0 1 1
13204 232 5 1.0600000000000000e-01 1.0418510976032595e+01 4.0762661238170823e+00 1.0657208477910027e+01 0 1 1
13188 232 5 1.0600000000000000e-01 1.0221654548810688e+01 2.4617932629394610e+00 1.1060168332087356e+01 0 1 1
13184 232 4 -1.4099999999999999e-01 1.0776555185801975e+01 3.0896656916546812e+00 1.0363058945096348e+01 0 1 1
13172 232 2 -2.1400000000000000e-01 1.0446255580776697e+01 2.5984482332841439e+00 8.9264712527438039e+00 0 1 1
13180 232 3 1.1200000000000000e-01 1.1331209557121959e+01 2.6568266007663004e+00 8.2927927647995947e+00 0 1 1
47817 839 10 1.0400000000000000e-01 1.3584562562388641e+01 5.6008795957327751e+00 1.2852206401488200e+01 0 0 1
13200 232 8 9.0999999999999998e-02 1.2399542053092881e+01 3.3216064582969218e+00 1.1768387773980677e+01 0 1 1
13196 232 7 -3.3000000000000002e-02 1.2281071862311686e+01 2.9356997254930737e+00 1.0755895398007006e+01 0 1 1
13212 232 8 9.0999999999999998e-02 1.2486730860432301e+01 1.8725306963988759e+00 1.0880297939908573e+01 0 1 1
13168 232 1 4.1199999999999998e-01 9.9585841575096534e+00 8.2063672950558908e-01 8.7628705494308843e+00 0 1 1
16607 292 5 1.0600000000000000e-01 9.0721524104300357e+00 7.0120886222866909e+00 1.0263077169424662e+01 0 0 1
16617 292 8 9.0999999999999998e-02 1.2666064009171251e+01 6.7434444167714673e+00 8.9906837594313398e+00 0 0 1
16629 292 8 9.0999999999999998e-02 1.4311811115657278e+01 7.0217302747868899e+00 9.0607661623942093e+00 0 0 1
13206 232 9 -1.2800000000000000e-01 1.4357196642373491e+01 3.3930249147566518e+00 1.0195674538089428e+01 0 1 1
54235 952 7 -3.3000000000000002e-02 7.8959771608305696e+00 1.2097156202534249e+00 1.3734082841569709e+01 1 1 0
54255 952 10 1.0400000000000000e-01 1.0616951643050850e+01 1.8972604872571641e+00 1.4126701143728067e+01 1 1 0
47813 839 10 1.0400000000000000e-01 1.4441966068100985e+01 7.0406389321319720e+00 1.3564220863323339e+01 0 0 1
57139 1028 12 -3.7000000000000000e-01 1.3430928437369710e+01 1.3676010790966306e+00 1.4281363549920803e+01 0 0 0
13178 232 3 1.1200000000000000e-01 1.1374262479805425e+01 6.4467982183529671e-02 1.0457263520783968e+01 0 1 1
37445 657 10 1.0400000000000000e-01 1.9522830505247519e+01 6.3129706423222010e-01 7.9394401518338391e+00 0 0 0
47778 839 3 1.1200000000000000e-01 2.1243258943960200e+01 2.3945951464854636e+00 1.0856614573067995e+01 0 0 1
47821 839 10 1.0400000000000000e-01 1.4791348149247929e+01 5.4859080561759201e+00 1.4238382253518767e+01 0 0 1
47801 839 5 1.0600000000000000e-01 1.7748325914796084e+01 4.7123165688960391e+00 1.4111765560819412e+01 0 0 1
37449 657 10 1.0400000000000000e-01 2.1034708900102444e+01 1.1609317273377120e+00 8.7567298233070119e+00 0 0 0
47794 839 7 -3.3000000000000002e-02 2.1657236050759639e+01 5.6914065359008585e+00 1.1875636634120777e+01 0 0 1
37413 657 5 1.0600000000000000e-01 1.9871872644058598e+01 4.3287443860461368e+00 7.5024479215648503e+00 0 0 0
13224 232 10 1.0400000000000000e-01 1.5036740802594244e+01 3.9954852741489746e+00 9.5928800045898424e+00 0 1 1
47790 839 6 -2.6700000000000002e-01 2.1199559967682550e+01 6.1435143917528698e+00 1.0620236488759424e+01 0 0 1
37431 657 9 -1.2800000000000000e-01 2.0253633418645311e+01 1.4328655047526320e+00 8.0467487578949441e+00 0 0 0
47780 839 4 -1.4099999999999999e-01 1.9510218570565172e+01 2.2800581781209447e-01 1.1416372244300597e+01 0 0 1
37441 657 10 1.0400000000000000e-01 1.9681353933921876e+01 2.2841962052573388e+00 8.4153030006396605e+00 0 0 0
13216 232 10 1.0400000000000000e-01 1.4660751485892259e+01 3.8026649544768243e+00 1.1159079694227003e+01 0 1 1
47798 839 8 9.0999999999999998e-02 2.0982563075636467e+01 6.0286892949705786e+00 1.2662501753570009e+01 0 0 1
47800 839 5 1.0600000000000000e-01 2.0429728756127808e+01 2.9821283629288980e-01 1.0835276773573824e+01 0 0 1
47789 839 6 -2.6700000000000002e-01 1.5648293544441660e+01 5.8142668628041463e+00 1.2365025026152079e+01 0 0 1
13220 232 10 1.0400000000000000e-01 1.4610520771308682e+01 2.3328708852701743e+00 1.0196242214342760e+01 0 1 1
47777 839 3 1.1200000000000000e-01 1.8397719040699613e+01 4.6759987054443970e+00 1.1156124319990802e+01 0 0 1
47776 839 3 1.1200000000000000e-01 1.7812822866291938e+01 1.2485161624787731e+00 1.1854636452773001e+01 0 0 1
47772 839 3 1.1200000000000000e-01 1.8405905896018680e+01 1.7735763024884066e+00 1.0308559968612348e+01 0 0 1
47768 839 2 -2.1400000000000000e-01 1.8721231741515837e+01 1.5336811288615371e+00 1.1324000742426229e+01 0 0 1
47793 839 7 -3.3000000000000002e-02 1.6893504077293336e+01 6.3761486328779355e+00 1.2878095909917198e+01 0 0 1
47769 839 2 -2.1400000000000000e-01 1.8134001540245563e+01 4.2492898525720486e+00 1.2123839481935319e+01 0 0 1
47767 839 1 4.1199999999999998e-01 1.9365853213242957e+01 2.9227506076524423e+00 1.2196665692875280e+01 0 0 1
47781 839 4 -1.4099999999999999e-01 1.7948572104208203e+01 5.2567047487998728e+00 1.3188920518038451e+01 0 0 1
47773 839 3 1.1200000000000000e-01 1.7180329490604976e+01 3.7567246441149584e+00 1.1934131447647687e+01 0 0 1
47770 839 2 -2.1400000000000000e-01 2.0831887615202763e+01 3.3268567911494884e+00 1.1243605340314579e+01 0 0 1
47774 839 3 1.1200000000000000e-01 2.0560042943366831e+01 3.8851904357458507e+00 1.0347801781811976e+01 0 0 1
13214 232 10 1.0400000000000000e-01 1.5442771717765847e+01 5.5755893057724459e-01 1.1642031025303668e+01 0 1 1
47807 839 9 -1.2800000000000000e-01 1.4495970724551265e+01 5.9812518518327815e+00 1.3313457005815698e+01 0 0 1
57137 1028 12 -3.7000000000000000e-01 1.5518200399079651e+01 2.2425273718152967e+00 1.3741328656788530e+01 0 0 0
47809 839 8 9.0999999999999998e-02 1.7337754702162712e+01 6.9835895189413923e+00 1.2089580245642576e+01 0 0 1
47779 839 3 1.1200000000000000e-01 2.0597210741665204e+01 1.9514199599302686e+00 1.4100055097550626e+01 0 0 1
47771 839 2 -2.1400000000000000e-01 1.9725912910975104e+01 2.5998052151330100e+00 1.4007661098308203e+01 0 0 1
47785 839 5 1.0600000000000000e-01 1.8966062321803733e+01 5.6240261692240274e+00 1.3322668900074122e+01 0 0 1
47797 839 8 9.0999999999999998e-02 1.6742114961466012e+01 6.9584755897016306e+00 1.3786983500106073e+01 0 0 1
37429 657 5 1.0600000000000000e-01 2.1394246757506512e+01 5.1975449277396431e+00 7.4718150749962016e+00 0 0 0
37421 657 7 -3.3000000000000002e-02 2.1653431772896745e+01 3.0919996634699558e+00 7.3101726579379527e+00 0 0 0
47784 839 5 1.0600000000000000e-01 1.9859103328179987e+01 2.5952573393347456e-01 1.2448547578455438e+01 0 0 1
13210 232 8 9.0999999999999998e-02 1.4808388078881135e+01 7.3778753424122101e-02 9.1966424818903079e+00 0 1 1
23519 413 5 1.0600000000000000e-01 2.6584437981165382e-01 1.4048732809337722e+01 1.3089988483581593e+01 1 0 1
58857 1372 12 -3.7000000000000000e-01 4.0497764642887830e+00 1.1093769637526256e+01 1.3688319070694574e+01 1 0 0
33278 584 10 1.0400000000000000e-01 3.7463609261586051e+00 8.2355616684371356e+00 8.6698456891286853e+00 0 0 0
33272 584 9 -1.2800000000000000e-01 3.3916988689800482e+00 7.8915426323900526e+00 7.6982667021157676e+00 0 0 0
23506 413 6 -2.6700000000000002e-01 5.3439760282002036e-01 9.5208720270436800e+00 8.4356332372375817e+00 1 0 1
23528 413 8 9.0999999999999998e-02 3.5744461018529221e+00 8.4316114092231658e+00 1.3873142039806826e+01 1 0 1
23496 413 3 1.1200000000000000e-01 7.0519268502280752e-01 8.4247636395849206e+00 1.1632425334532050e+01 1 0 1
33286 584 10 1.0400000000000000e-01 2.3444823361804685e+00 8.0668674231846058e+00 7.9446378536024280e+00 0 0 0
23491 413 3 1.1200000000000000e-01 1.0134593732345418e+00 1.1982298617185585e+01 1.3140661228249584e+01 1 0 1
23504 413 5 1.0600000000000000e-01 9.4839920701205982e-01 8.4658614397516736e+00 1.3915576177386590e+01 1 0 1
41249 724 9 -1.2800000000000000e-01 3.4555300296551446e+00 1.1730830224366219e+01 9.5316720702057207e+00 1 0 0
41235 724 6 -2.6700000000000002e-01 2.3008054870529389e+00 1.1935776680888971e+01 8.7634283142362843e+00 1 0 0
41263 724 10 1.0400000000000000e-01 3.6821799658302181e+00 1.2484329250312772e+01 1.0285972423451684e+01 1 0 0
23492 413 3 1.1200000000000000e-01 1.5147210034236755e+00 9.9259941145897965e+00 1.1242586398371444e+01 1 0 1
23488 413 2 -2.1400000000000000e-01 8.9297068563331694e-01 9.4364159451703120e+00 1.1992146108307201e+01 1 0 1
23512 413 7 -3.3000000000000002e-02 2.9068220563589509e+00 8.4361898773355755e+00 1.3011540518874719e+01 1 0 1
23500 413 4 -1.4099999999999999e-01 1.5405362324840404e+00 9.1222869686382086e+00 1.3277940489676013e+01 1 0 1
41267 724 10 1.0400000000000000e-01 3.3449844380409903e+00 1.0823671952356609e+01 1.0125762586510488e+01 1 0 0
41239 724 7 -3.3000000000000002e-02 2.4906967450336581e+00 1.2947257129617222e+01 7.8148254996554662e+00 1 0 0
41259 724 10 1.0400000000000000e-01 4.3689715851811659e+00 1.1602218753494746e+01 8.9509969336691633e+00 1 0 0
23516 413 8 9.0999999999999998e-02 3.5012365470491584e+00 8.9245721023156594e+00 1.2239365528518455e+01 1 0 1
23520 413 5 1.0600000000000000e-01 1.8114088811153988e+00 1.0044266135004078e+01 1.3792413448170453e+01 1 0 1
16610 292 6 -2.6700000000000002e-01 6.7009193448835696e+00 1.1798592434396665e+01 7.7305482484423269e+00 0 0 1
16639 292 10 1.0400000000000000e-01 6.5614140289474889e+00 9.4326448005603769e+00 1.3172518198328124e+01 0 0 1
21083 370 10 1.0400000000000000e-01 6.1903602198701382e+00 1.4145582478100174e+01 1.0385600844809479e+01 0 0 0
41231 724 5 1.0600000000000000e-01 3.8517182370376406e+00 1.4345669787316879e+01 8.8110345234541025e+00 1 0 0
41227 724 4 -1.4099999999999999e-01 2.8294152698806796e+00 1.4343075591598234e+01 8.4328944521913307e+00 1 0 0
41223 724 3 1.1200000000000000e-01 2.2329812584949833e+00 1.4100125568906725e+01 1.0428734380785563e+01 1 0 0
58858 1372 12 -3.7000000000000000e-01 3.6548378467350795e+00 1.2982361339171986e+01 1.2593363295353337e+01 1 0 0
58856 1372 11 4.7999999999999998e-01 4.3062540063442070e+00 1.2456089120949303e+01 1.3730352950548196e+01 1 0 0
58860 1372 12 -3.7000000000000000e-01 5.7033619619459657e+00 1.2569756462987195e+01 1.3743855077793738e+01 1 0 0
16618 292 8 9.0999999999999998e-02 7.8741053627202486e+00 1.3276800883648766e+01 8.6182003899523032e+00 0 0 1
16614 292 7 -3.3000000000000002e-02 8.0217038058044725e+00 1.2345580871321284e+01 8.0712598186482261e+00 0 0 1
16594 292 3 1.1200000000000000e-01 8.1332080494143586e+00 9.6357135976706072e+00 7.7556421077500950e+00 0 0 1
16590 292 2 -2.1400000000000000e-01 9.1356971308370927e+00 1.0004873380434693e+01 7.9720600180483325e+00 0 0 1
16606 292 5 1.0600000000000000e-01 9.7271856231123550e+00 1.1826487893033649e+01 9.2727204933132690e+00 0 0 1
16602 292 4 -1.4099999999999999e-01 8.9044680582905098e+00 1.1211788716522754e+01 8.9075071833552784e+00 0 0 1
16605 292 5 1.0600000000000000e-01 1.4036123495071912e+01 9.3350442363317789e+00 8.2367891126207233e+00 0 0 1
16592 292 2 -2.1400000000000000e-01 1.0018920965593798e+01 7.3166080604308199e+00 7.4069372600051455e+00 0 0 1
16635 292 10 1.0400000000000000e-01 7.6800555109148601e+00 1.0785134314170458e+01 1.3571718315682851e+01 0 0 1
16619 292 8 9.0999999999999998e-02 7.2343777201028407e+00 7.8626800596913853e+00 1.1966371484167945e+01 0 0 1
16625 292 9 -1.2800000000000000e-01 7.5876250140072532e+00 9.7107823387175394e+00 1.3412581782860059e+01 0 0 1
16623 292 5 1.0600000000000000e-01 7.9896035953782638e+00 8.4730563280469902e+00 9.8746609311190667e+00 0 0 1
16615 292 7 -3.3000000000000002e-02 8.3029275533491020e+00 8.0772710690576766e+00 1.1982244518092569e+01 0 0 1
16631 292 8 9.0999999999999998e-02 8.7946610649743224e+00 7.4464587993978437e+00 1.2722767332823217e+01 0 0 1
16603 292 4 -1.4099999999999999e-01 8.7517484771435612e+00 8.0238968626893179e+00 1.0511442648202120e+01 0 0 1
16622 292 5 1.0600000000000000e-01 8.3281555777872303e+00 1.0941023595847595e+01 9.7921823721946382e+00 0 0 1
53740 943 10 1.0400000000000000e-01 1.2555393104754458e+01 8.9205315857351515e+00 1.4333005172238980e+01 1 0 0
53748 943 10 1.0400000000000000e-01 1.1253278868509163e+01 8.6151445712437589e+00 1.3131150259127393e+01 1 0 0
16611 292 6 -2.6700000000000002e-01 8.4574794990755908e+00 9.4305723103752648e+00 1.2352118951787519e+01 0 0 1
58627 1326 12 -3.7000000000000000e-01 1.4252822882037828e+01 1.2196150272297539e+01 1.1810828129313620e+01 1 0 0
16601 292 4 -1.4099999999999999e-01 1.3206717020857679e+01 8.6474380172847880e+00 8.0713122624736666e+00 0 0 1
16589 292 2 -2.1400000000000000e-01 1.1919251145670110e+01 9.4707020276026910e+00 8.1129687362838325e+00 0 0 1
16593 292 3 1.1200000000000000e-01 1.2074822408523485e+01 1.0301522767172999e+01 8.8011798091626012e+00 0 0 1
16599 292 3 1.1200000000000000e-01 1.0870797165839191e+01 8.0616791777535184e+00 1.0619261894693146e+01 0 0 1
16588 292 1 4.1199999999999998e-01 1.0337727588861094e+01 8.7882044370571855e+00 8.4799776144351391e+00 0 0 1
16591 292 2 -2.1400000000000000e-01 1.0059393256803370e+01 8.6665825549721554e+00 1.0214520514907095e+01 0 0 1
16595 292 3 1.1200000000000000e-01 1.0292724873524127e+01 9.6409847826625938e+00 1.0643701893761804e+01 0 0 1
58626 1326 11 4.7999999999999998e-01 1.3325352288875829e+01 1.2998231918643311e+01 1.2553740936092373e+01 1 0 0
16613 292 7 -3.3000000000000002e-02 1.3368695060587502e+01 7.5563281745482138e+00 9.1740675154031486e+00 0 0 1
16609 292 6 -2.6700000000000002e-01 1.3197828013846241e+01 7.9624862830124234e+00 1.0530549892404478e+01 0 0 1
35721 627 9 -1.2800000000000000e-01 1.3110504294202670e+01 1.2922846393025806e+01 8.6256562518479054e+00 0 0 1
35735 627 10 1.0400000000000000e-01 1.3154245978790257e+01 1.2237582439015382e+01 9.4721785369502882e+00 0 0 1
35731 627 10 1.0400000000000000e-01 1.2087817704898034e+01 1.3155773893106199e+01 8.3290809329521966e+00 0 0 1
16627 292 9 -1.2800000000000000e-01 1.4247907524037439e+01 8.6470516814781462e+00 1.1130027238451371e+01 0 0 1
35739 627 10 1.0400000000000000e-01 1.3532656687011135e+01 1.3885787079894667e+01 8.9131151030101528e+00 0 0 1
35707 627 6 -2.6700000000000002e-01 1.3930390600278526e+01 1.2341482848194685e+01 7.5807856658273876e+00 0 0 1
21087 370 10 1.0400000000000000e-01 7.4822410154807955e+00 1.3907825755704682e+01 1.1379362248480902e+01 0 0 0
53744 943 10 1.0400000000000000e-01 1.2146603321350854e+01 7.2928084013277124e+00 1.4013332984066286e+01 1 0 0
53734 943 9 -1.2800000000000000e-01 1.1707739949264646e+01 8.2891263886450268e+00 1.4066712841432945e+01 1 0 0
16637 292 10 1.0400000000000000e-01 1.4382552992167927e+01 9.6809279101959387e+00 1.0812111303537776e+01 0 0 1
16641 292 10 1.0400000000000000e-01 1.3870494096508207e+01 8.7167433737588080e+00 1.2150224362253889e+01 0 0 1
58629 1326 12 -3.7000000000000000e-01 1.3703252019197190e+01 1.3276436666084589e+01 1.3856755792908436e+01 1 0 0
58628 1326 12 -3.7000000000000000e-01 1.2107896220471039e+01 1.2294873111143282e+01 1.2671841294560119e+01 1 0 0
58630 1326 12 -3.7000000000000000e-01 1.3093615827273972e+01 1.4218286240155578e+01 1.1795167608697470e+01 1 0 0
16643 292 10 1.0400000000000000e-01 7.7574858762359868e+00 9.1958220772695700e+00 1.4358130944261388e+01 0 0 1
52105 915 3 1.1200000000000000e-01 2.1153669231896263e+01 1.0956967550172640e+01 1.3482723970299382e+01 1 0 0
35699 627 4 -1.4099999999999999e-01 1.6113210197250257e+01 1.1306260034447190e+01 7.4584020075341710e+00 0 0 1
35703 627 5 1.0600000000000000e-01 1.7128467337544539e+01 1.1653082116111893e+01 7.6509309219346520e+00 0 0 1
47822 839 10 1.0400000000000000e-01 2.0998139725023972e+01 8.0285046643899207e+00 9.5523279664982610e+00 0 0 1
58827 1366 12 -3.7000000000000000e-01 2.0666302257719174e+01 7.7621374659541269e+00 1.4321207714445210e+01 0 1 0
16633 292 10 1.0400000000000000e-01 1.5225053187624191e+01 8.1646183934774665e+00 1.1153361224817573e+01 0 0 1
47814 839 10 1.0400000000000000e-01 1.9858914082713834e+01 7.6952369953171829e+00 1.0852823785169425e+01 0 0 1
52103 915 2 -2.1400000000000000e-01 1.8985958676315178e+01 1.4013201557684148e+01 1.3761630612081833e+01 1 0 0
47804 839 9 -1.2800000000000000e-01 2.0907973123509130e+01 7.6321429727017858e+00 1.0563697037410186e+01 0 0 1
52144 915 10 1.0400000000000000e-01 1.8570670922089949e+01 1.4167076196170223e+01 7.9047206675390376e+00 1 0 0
58392 1279 12 -3.7000000000000000e-01 1.8060166135188258e+01 8.7402905794585095e+00 8.1081640413948719e+00 0 1 0
52114 915 4 -1.4099999999999999e-01 1.6704331749287473e+01 1.0938734091458313e+01 1.3807296731962944e+01 1 0 0
52101 915 2 -2.1400000000000000e-01 2.0966075790754655e+01 1.1887040981510117e+01 1.4019261121930432e+01 1 0 0
52099 915 1 4.1199999999999998e-01 1.9280980327436232e+01 1.2282334974041367e+01 1.3479746893787281e+01 1 0 0
52132 915 5 1.0600000000000000e-01 2.0805453116882838e+01 1.3209350304164669e+01 1.0885801984466669e+01 1 0 0
52128 915 8 9.0999999999999998e-02 2.1336127777893577e+01 1.1904935800201503e+01 8.8514117374279540e+00 1 0 0
35711 627 7 -3.3000000000000002e-02 1.5287183346142573e+01 1.2513416352769479e+01 7.7909238190776335e+00 0 0 1
35715 627 8 9.0999999999999998e-02 1.5658826481885304e+01 1.2716377070882480e+01 8.7953083704280957e+00 0 0 1
52116 915 5 1.0600000000000000e-01 2.1168479394296178e+01 1.1460040794185606e+01 1.1261557914365348e+01 1 0 0
35719 627 5 1.0600000000000000e-01 1.6044167569158834e+01 1.0482762313729495e+01 8.1691654136543477e+00 0 0 1
52120 915 6 -2.6700000000000002e-01 1.9255957596916591e+01 1.2467821305588284e+01 8.8058519918642713e+00 1 0 0
52112 915 4 -1.4099999999999999e-01 2.0472214459844025e+01 1.2173571248391820e+01 1.0820888613015555e+01 1 0 0
52108 915 3 1.1200000000000000e-01 1.9067117482702741e+01 1.0861220269178400e+01 1.1645873514638099e+01 1 0 0
52100 915 2 -2.1400000000000000e-01 1.9186056336943196e+01 1.1943654473575480e+01 1.1693724781429333e+01 1 0 0
52124 915 7 -3.3000000000000002e-02 2.0369599534656793e+01 1.1765852321079015e+01 9.3357452293241874e+00 1 0 0
52140 915 8 9.0999999999999998e-02 2.0137539643279673e+01 1.0717903662337513e+01 9.1458720676136327e+00 1 0 0
52104 915 3 1.1200000000000000e-01 1.8320656043721687e+01 1.2412779662894534e+01 1.1225639435984816e+01 1 0 0
52118 915 5 1.0600000000000000e-01 1.6738968449588445e+01 1.0427222345213329e+01 1.2845394431428799e+01 1 0 0
52138 915 9 -1.2800000000000000e-01 1.9398792740884264e+01 1.3847847260043627e+01 8.5374979903048480e+00 1 0 0
52152 915 10 1.0400000000000000e-01 2.0303001579895845e+01 1.4081236855617304e+01 7.9753274893567463e+00 1 0 0
52131 915 8 9.0999999999999998e-02 1.6416087579102847e+01 1.3718527878253203e+01 1.2235326270420790e+01 1 0 0
52130 915 8 9.0999999999999998e-02 1.4771211942271851e+01 1.0141584214883421e+01 1.4184368042946808e+01 1 0 0
52134 915 5 1.0600000000000000e-01 1.6172070796147089e+01 1.1887612246738936e+01 1.3740749568608029e+01 1 0 0
52102 915 2 -2.1400000000000000e-01 1.8155211545912497e+01 1.1111130703753691e+01 1.4433577260989882e+01 1 0 0
47818 839 10 1.0400000000000000e-01 2.1624555232438748e+01 8.1149934012274674e+00 1.1228125774759970e+01 0 0 1
52135 915 5 1.0600000000000000e-01 1.6841455471834173e+01 1.3942601183619130e+01 1.4461791833797401e+01 1 0 0
41226 724 4 -1.4099999999999999e-01 1.4338550360414679e-01 1.7047295914675399e+01 8.4131158811033870e+00 1 0 0
58463 1293 12 -3.7000000000000000e-01 5.7525944754812952e-01 2.1211002825136163e+01 1.0244387152422554e+01 1 0 0
21077 370 8 9.0999999999999998e-02 6.8714328758625474e+00 2.1534978514623436e+01 1.1714155882871056e+01 0 0 0
21085 370 10 1.0400000000000000e-01 6.5080447944669544e+00 2.0014907355579354e+01 1.3932008083737891e+01 0 0 0
41260 724 10 1.0400000000000000e-01 2.0411671745300328e+00 1.9988202495653109e+01 1.3102394571458035e+01 1 0 0
41264 724 10 1.0400000000000000e-01 3.4816048183505872e+00 2.0492176564369892e+01 1.4037876630649036e+01 1 0 0
41246 724 5 1.0600000000000000e-01 4.2453180298171700e-01 1.6094019652306454e+01 7.9655433998838960e+00 1 0 0
41244 724 8 9.0999999999999998e-02 4.0042234908207250e+00 2.0337861184930382e+01 1.0587447448296141e+01 1 0 0
41268 724 10 1.0400000000000000e-01 3.1299144878516834e+00 2.1294463429669356e+01 1.2609670949709850e+01 1 0 0
41217 724 3 1.1200000000000000e-01 1.7214503914442176e+00 1.7809600962370709e+01 1.2102149726994575e+01 1 0 0
41219 724 3 1.1200000000000000e-01 1.0061814925803292e+00 1.4560077574084163e+01 9.2518090034799982e+00 1 0 0
41250 724 9 -1.2800000000000000e-01 3.0854100569429925e+00 2.0294773092644217e+01 1.3041803551674693e+01 1 0 0
41247 724 5 1.0600000000000000e-01 2.6356786674662587e+00 1.5133576044824240e+01 7.7078598580619824e+00 1 0 0
41215 724 2 -2.1400000000000000e-01 2.0105815645790375e+00 1.4785062176131827e+01 9.6105044498146182e+00 1 0 0
41256 724 8 9.0999999999999998e-02 2.7094907070724341e+00 1.9301880807703775e+01 1.0746870453276598e+01 1 0 0
41221 724 3 1.1200000000000000e-01 1.9495379642853012e+00 1.6192867368558236e+01 1.2470762917265153e+01 1 0 0
41248 724 5 1.0600000000000000e-01 5.6291432140402211e+00 1.8164663467311986e+01 1.0693557576035554e+01 1 0 0
41232 724 5 1.0600000000000000e-01 4.7553471727491043e+00 1.8598548414351900e+01 9.3676526956097366e+00 1 0 0
41213 724 2 -2.1400000000000000e-01 1.4181955869106260e+00 1.6821456025385245e+01 1.1756164023893614e+01 1 0 0
41214 724 2 -2.1400000000000000e-01 1.5298619521772068e+00 1.7533458589776828e+01 8.8864363591049162e+00 1 0 0
41222 724 3 1.1200000000000000e-01 1.5080501213265196e+00 1.8565755299179205e+01 9.2357038036531733e+00 1 0 0
41224 724 3 1.1200000000000000e-01 4.4241875888926785e+00 1.6094531183396473e+01 1.1144469137445485e+01 1 0 0
41218 724 3 1.1200000000000000e-01 2.1734959730582446e+00 1.7544259777749456e+01 8.0068236136411084e+00 1 0 0
41220 724 3 1.1200000000000000e-01 4.5012678400112671e+00 1.6269023788248617e+01 9.5151077374479680e+00 1 0 0
41216 724 2 -2.1400000000000000e-01 3.9897275187688459e+00 1.6720591860704889e+01 1.0365115253881759e+01 1 0 0
41212 724 1 4.1199999999999998e-01 2.1691856447778970e+00 1.6481082828680137e+01 1.0169909964562233e+01 1 0 0
41236 724 6 -2.6700000000000002e-01 3.9007897345608868e+00 1.9362217331049575e+01 1.2437337759767486e+01 1 0 0
41228 724 4 -1.4099999999999999e-01 4.5878496454237014e+00 1.8220814739973367e+01 1.0376296265763202e+01 1 0 0
41240 724 7 -3.3000000000000002e-02 3.7631115079851560e+00 1.9366231537000282e+01 1.1018609650079204e+01 1 0 0
21079 370 10 1.0400000000000000e-01 5.9739320188798253e+00 1.4765876034588096e+01 1.2016556187159168e+01 0 0 0
21073 370 9 -1.2800000000000000e-01 6.6978225554670328e+00 1.4645590504898893e+01 1.1210569907220732e+01 0 0 0
50836 892 10 1.0400000000000000e-01 4.9861866944500370e+00 2.1613888516746943e+01 7.7514536365575948e+00 0 1 0
21081 370 10 1.0400000000000000e-01 7.2843516392340497e+00 2.1559978016410913e+01 1.4098835985104099e+01 0 0 0
32358 568 9 -1.2800000000000000e-01 1.1830404610840615e+01 2.1349213565087481e+01 1.2981848826557055e+01 1 0 0
21039 370 3 1.1200000000000000e-01 8.8189983901837028e+00 1.6893473092164250e+01 7.6914724707990967e+00 0 0 0
32376 568 10 1.0400000000000000e-01 1.1624960977065710e+01 2.0723185766272533e+01 1.2113527393536344e+01 1 0 0
21054 370 5 1.0600000000000000e-01 1.0977401096878522e+01 2.0932283836119531e+01 7.6442089781792539e+00 0 0 0
21055 370 6 -2.6700000000000002e-01 7.3461999279997654e+00 1.5935266677813953e+01 1.1002548239398342e+01 0 0 0
21063 370 8 9.0999999999999998e-02 9.2471674342118249e+00 1.5242836885143420e+01 1.1672869421835921e+01 0 0 0
21071 370 9 -1.2800000000000000e-01 7.4725669013171165e+00 2.0515817794079563e+01 1.3849027131389485e+01 0 0 0
21042 370 3 1.1200000000000000e-01 8.2485691060296826e+00 1.9838039725562322e+01 7.6291921396630542e+00 0 0 0
21080 370 10 1.0400000000000000e-01 1.3559930099182015e+01 1.8357944472808295e+01 1.3598306524867690e+01 0 0 0
21068 370 5 1.0600000000000000e-01 1.3676735350303948e+01 1.8503363013760350e+01 9.3311652959645492e+00 0 0 0
21052 370 5 1.0600000000000000e-01 1.2599661234527995e+01 1.9744253325706861e+01 9.7786400648789762e+00 0 0 0
21041 370 3 1.1200000000000000e-01 1.0321553768858376e+01 2.0634853146397969e+01 1.0127802985711394e+01 0 0 0
21038 370 2 -2.1400000000000000e-01 9.2586207425289828e+00 1.9570734890597922e+01 7.3186380871312631e+00 0 0 0
21053 370 5 1.0600000000000000e-01 7.3372288950512159e+00 2.0020288034400629e+01 9.9395307926642644e+00 0 0 0
21084 370 10 1.0400000000000000e-01 1.3510355720933180e+01 1.6897447414683295e+01 1.2990457932280499e+01 0 0 0
21074 370 9 -1.2800000000000000e-01 1.4022943922373621e+01 1.7832185987573883e+01 1.2763263882257499e+01 0 0 0
21057 370 6 -2.6700000000000002e-01 8.0874282375358373e+00 2.0086196803442554e+01 1.2601029415284211e+01 0 0 0
21061 370 7 -3.3000000000000002e-02 7.8523586377968027e+00 2.1062642123483911e+01 1.1661401633801924e+01 0 0 0
21047 370 4 -1.4099999999999999e-01 9.2502673692444652e+00 1.5895476775439127e+01 9.6226334973157694e+00 0 0 0
21075 370 8 9.0999999999999998e-02 9.0761346292759733e+00 1.6932969792802815e+01 1.1502186340739305e+01 0 0 0
21069 370 5 1.0600000000000000e-01 8.1922334490483308e+00 2.1541829867313819e+01 9.5503550026618615e+00 0 0 0
21060 370 7 -3.3000000000000002e-02 1.2503914129399064e+01 1.7908633057781103e+01 1.0935195945110582e+01 0 0 0
21049 370 4 -1.4099999999999999e-01 8.1730331870811472e+00 2.0668653543507141e+01 1.0202501044014840e+01 0 0 0
21059 370 7 -3.3000000000000002e-02 8.7470786360201203e+00 1.5992663380238968e+01 1.1059867446960329e+01 0 0 0
21035 370 2 -2.1400000000000000e-01 8.9038871078394948e+00 1.7141741763008881e+01 8.7494217014050033e+00 0 0 0
21034 370 1 4.1199999999999998e-01 9.8083535070019430e+00 1.8811189635742412e+01 8.7769738975275473e+00 0 0 0
21037 370 2 -2.1400000000000000e-01 9.5157986165662063e+00 1.9904248603978331e+01 1.0199046494996782e+01 0 0 0
21056 370 6 -2.6700000000000002e-01 1.3640827175113001e+01 1.8506491938370850e+01 1.1570270441059888e+01 0 0 0
21043 370 3 1.1200000000000000e-01 7.8209207271457233e+00 1.7255564136007777e+01 8.7976740146353389e+00 0 0 0
21048 370 4 -1.4099999999999999e-01 1.2644993977732547e+01 1.8663533405220281e+01 9.6441432279679731e+00 0 0 0
21040 370 3 1.1200000000000000e-01 1.1895069890959649e+01 1.9032857601028091e+01 7.6491231903411192e+00 0 0 0
21067 370 5 1.0600000000000000e-01 8.9311327323311680e+00 1.4963172897563679e+01 9.1567337641193998e+00 0 0 0
21051 370 5 1.0600000000000000e-01 1.0332379448145391e+01 1.5778676692687791e+01 9.5635472100888030e+00 0 0 0
21044 370 3 1.1200000000000000e-01 1.1640221360981162e+01 1.7371066641984974e+01 8.1916468327258922e+00 0 0 0
21036 370 2 -2.1400000000000000e-01 1.1536905105919557e+01 1.8418465683535381e+01 8.4751622683997621e+00 0 0 0
21045 370 3 1.1200000000000000e-01 9.5618493030864862e+00 1.9215845274019024e+01 1.1042894934927794e+01 0 0 0
21076 370 8 9.0999999999999998e-02 1.2691273457910947e+01 1.6837966020250104e+01 1.0853534577726466e+01 0 0 0
21064 370 8 9.0999999999999998e-02 1.1543580671360754e+01 1.8036855341615698e+01 1.1434614306501000e+01 0 0 0
11620 204 10 1.0400000000000000e-01 1.3940592533275513e+01 2.1507020863337015e+01 1.0740661566044601e+01 1 0 1
53750 943 10 1.0400000000000000e-01 1.1454233709401509e+01 1.7269503820548707e+01 1.3962545112096780e+01 1 0 0
32372 568 10 1.0400000000000000e-01 1.2498839211668914e+01 2.0801612764655925e+01 1.3646249722309820e+01 1 0 0
21070 370 5 1.0600000000000000e-01 9.5787194551236841e+00 2.1674210856371154e+01 7.7237109949847671e+00 0 0 0
32344 568 6 -2.6700000000000002e-01 1.0577317397144729e+01 2.1685704914220789e+01 1.3697587169027564e+01 1 0 0
11600 204 7 -3.3000000000000002e-02 1.6398252985388570e+01 2.0828896974950009e+01 1.1538457426475524e+01 1 0 1
11581 204 3 1.1200000000000000e-01 2.1378107216581512e+01 2.0389163210551430e+01 1.0190747414319528e+01 1 0 1
11606 204 5 1.0600000000000000e-01 2.1354706394625662e+01 1.6119691518146453e+01 1.1053793127569021e+01 1 0 1
11604 204 8 9.0999999999999998e-02 1.5580464384267579e+01 2.0117729163738119e+01 1.1654914071914071e+01 1 0 1
57457 1092 12 -3.7000000000000000e-01 1.6460208962514230e+01 1.5644038305647891e+01 7.2661469448601670e+00 0 0 0
11579 204 3 1.1200000000000000e-01 1.8861594246885723e+01 1.8761419910294713e+01 7.2478697296377916e+00 1 0 1
57459 1092 12 -3.7000000000000000e-01 1.5260432645866979e+01 1.7414080903265127e+01 8.0127934911744969e+00 0 0 0
11580 204 3 1.1200000000000000e-01 1.7209717237198593e+01 1.9217508484329901e+01 9.6130574550494607e+00 1 0 1
11590 204 5 1.0600000000000000e-01 2.0964852869756012e+01 1.6385454508539077e+01 9.6384500271935210e+00 1 0 1
11591 204 5 1.0600000000000000e-01 2.1090965282250849e+01 1.6834840701173622e+01 7.4524441466823506e+00 1 0 1
52148 915 10 1.0400000000000000e-01 1.9463483382426258e+01 1.4521666262182741e+01 9.3918299363632602e+00 1 0 0
11583 204 3 1.1200000000000000e-01 1.8478318693324628e+01 1.7467403570125718e+01 8.0511125167061799e+00 1 0 1
11573 204 2 -2.1400000000000000e-01 2.0925325869115309e+01 2.0235253168201197e+01 9.2112573693844464e+00 1 0 1
52155 915 10 1.0400000000000000e-01 1.7115519025436821e+01 1.6466540914380282e+01 9.7560138775924266e+00 1 0 0
11582 204 3 1.1200000000000000e-01 2.0351068499944830e+01 1.8414676736062884e+01 1.1670346789796273e+01 1 0 1
52107 915 3 1.1200000000000000e-01 1.9564889347153951e+01 1.4553913265762212e+01 1.3012918299125829e+01 1 0 0
52127 915 7 -3.3000000000000002e-02 1.6689732907817298e+01 1.4703801410045463e+01 1.2612757462677257e+01 1 0 0
52115 915 4 -1.4099999999999999e-01 1.7504524949508127e+01 1.4561026853617536e+01 1.3856821951641935e+01 1 0 0
11585 204 4 -1.4099999999999999e-01 2.0618311445564242e+01 2.1507547522362344e+01 8.4685331627972698e+00 1 0 1
11588 204 4 -1.4099999999999999e-01 1.7886561047606339e+01 2.0445400934452014e+01 1.1219138537350412e+01 1 0 1
11576 204 2 -2.1400000000000000e-01 1.8085012291904153e+01 1.9857636165266669e+01 9.7234890013334887e+00 1 0 1
11574 204 2 -2.1400000000000000e-01 2.0050754611104136e+01 1.7834686447140317e+01 1.0797694033583952e+01 1 0 1
11584 204 3 1.1200000000000000e-01 1.8075906483792753e+01 2.0749235452759592e+01 9.0965378098894263e+00 1 0 1
21088 370 10 1.0400000000000000e-01 1.5051035644331781e+01 1.7849246596257181e+01 1.3124977016935000e+01 0 0 0
11578 204 3 1.1200000000000000e-01 1.9152481986121121e+01 1.7261819906276259e+01 1.1027976941302846e+01 1 0 1
52123 915 6 -2.6700000000000002e-01 1.7383808836891550e+01 1.5492493982633826e+01 1.1629866076481541e+01 1 0 0
11575 204 2 -2.1400000000000000e-01 1.9364381502965553e+01 1.8093705559568399e+01 7.9474857085093058e+00 1 0 1
11605 204 5 1.0600000000000000e-01 1.9933598974756165e+01 2.1393900291044069e+01 7.6280849853100694e+00 1 0 1
11616 204 8 9.0999999999999998e-02 1.6325713008143300e+01 2.1169664581774818e+01 1.2571276585505450e+01 1 0 1
52119 915 5 1.0600000000000000e-01 1.7519962614759717e+01 1.5477438914125219e+01 1.4446780097700840e+01 1 0 0
52151 915 10 1.0400000000000000e-01 1.5849958874526369e+01 1.6738490492862184e+01 1.0836821682840934e+01 1 0 0
11592 204 5 1.0600000000000000e-01 1.8606087299042020e+01 2.1231549180883551e+01 1.1447946149829026e+01 1 0 1
52143 915 8 9.0999999999999998e-02 1.5758468744169280e+01 1.5213425407441720e+01 1.2860003169548806e+01 1 0 0
52147 915 10 1.0400000000000000e-01 1.5901161264642399e+01 1.5253944610497436e+01 9.9875383529928232e+00 1 0 0
52137 915 9 -1.2800000000000000e-01 1.6539842591263792e+01 1.5953709230676495e+01 1.0526533382434151e+01 1 0 0
11608 204 5 1.0600000000000000e-01 1.8098525880335213e+01 1.9614430911086782e+01 1.1891938456327242e+01 1 0 1
11572 204 1 4.1199999999999998e-01 1.9631495702431195e+01 1.8922765000166400e+01 9.4213629902391638e+00 1 0 1
57522 1105 12 -3.7000000000000000e-01 1.9016205146905069e+01 1.7893158798991475e+01 1.3911306237412500e+01 1 0 0
11586 204 4 -1.4099999999999999e-01 2.1215894516563313e+01 1.7034395119238766e+01 1.0477469794596029e+01 1 0 1
54217 952 3 1.1200000000000000e-01 4.8387250335234162e+00 4.2237486457096551e+00 1.6207194572892217e+01 1 1 0
54213 952 3 1.1200000000000000e-01 4.0265846026168530e+00 3.7255282169322297e+00 1.7591848429890451e+01 1 1 0
54209 952 2 -2.1400000000000000e-01 4.9139359783265109e+00 3.4858884362924778e+00 1.7005947145351914e+01 1 1 0
54226 952 5 1.0600000000000000e-01 2.4529121437548449e+00 1.1555768475337211e+00 1.7997442372946146e+01 1 1 0
54208 952 1 4.1199999999999998e-01 4.8289017043783771e+00 1.7868275927464894e+00 1.6416992269848237e+01 1 1 0
54222 952 4 -1.4099999999999999e-01 3.2429247283373437e+00 7.4932768210697487e-01 1.8629060716406492e+01 1 1 0
54210 952 2 -2.1400000000000000e-01 4.5254789087023921e+00 6.2852745060795046e-01 1.7866003061457871e+01 1 1 0
58891 1379 11 4.7999999999999998e-01 1.9712933248257201e+00 6.5300956174712725e+00 2.0571634732119790e+01 1 1 0
54242 952 5 1.0600000000000000e-01 3.4862956037214241e+00 1.3418693744119032e+00 1.9510970553587157e+01 1 1 0
54216 952 3 1.1200000000000000e-01 2.9621632343420057e+00 6.7643550328382218e-01 1.5501441725822867e+01 1 1 0
54212 952 2 -2.1400000000000000e-01 3.5116195612931347e+00 1.5782017300706652e+00 1.5231228075848049e+01 1 1 0
54211 952 2 -2.1400000000000000e-01 6.3703938433887810e+00 1.2682769872060429e+00 1.5689514750794347e+01 1 1 0
54214 952 3 1.1200000000000000e-01 5.3921694795557240e+00 6.3830822968446010e-01 1.8526950721181755e+01 1 1 0
54244 952 5 1.0600000000000000e-01 2.2635205836175127e+00 3.2227690288985285e+00 1.5983251148537208e+01 1 1 0
54237 952 8 9.0999999999999998e-02 5.9649627381749148e+00 5.8908401539062618e+00 1.8545723343867245e+01 1 1 0
54241 952 5 1.0600000000000000e-01 5.8243591151067049e+00 3.5415950030353724e+00 1.8970085618411250e+01 1 1 0
54224 952 4 -1.4099999999999999e-01 2.5187135746410045e+00 2.7681290632189048e+00 1.5026026492915834e+01 1 1 0
54221 952 4 -1.4099999999999999e-01 6.0561026809867284e+00 3.7624157373512856e+00 1.7928148419237928e+01 1 1 0
54233 952 7 -3.3000000000000002e-02 6.5803605183219469e+00 5.2771492345325131e+00 1.7887871514585896e+01 1 1 0
54225 952 5 1.0600000000000000e-01 6.9776899767830045e+00 3.1891896024930739e+00 1.7827209553895567e+01 1 1 0
7222 127 9 -1.2800000000000000e-01 2.3925108883340456e+00 6.6377235406095911e+00 1.6292825181798051e+01 0 0 0
58893 1379 12 -3.7000000000000000e-01 1.1202144835468237e+00 7.1065648647058701e+00 1.9612867617054363e+01 1 1 0
58892 1379 12 -3.7000000000000000e-01 2.0294864277517433e+00 5.0967524420278076e+00 2.0409123616687317e+01 1 1 0
59862 1573 12 -3.7000000000000000e-01 6.2741465032346868e+00 8.3781506943313488e-01 2.1451980967456066e+01 0 1 0
54228 952 5 1.0600000000000000e-01 3.0363948879910998e+00 3.5619505489902532e+00 1.4487553161492103e+01 1 1 0
54229 952 6 -2.6700000000000002e-01 6.6016924986035130e+00 5.9054262587243231e+00 1.6640577821823932e+01 1 1 0
54219 952 3 1.1200000000000000e-01 7.1796979833546777e+00 1.4853905124736322e+00 1.6386643523819682e+01 1 1 0
54240 952 8 9.0999999999999998e-02 4.5876812092466712e-01 1.8052183306417537e+00 1.4899691238278868e+01 1 1 0
54215 952 3 1.1200000000000000e-01 6.3341045011921926e+00 1.8348111540220524e-01 1.5589509749946957e+01 1 1 0
7228 127 10 1.0400000000000000e-01 1.9146699663078659e+00 6.2833017118952652e+00 1.7206145072125391e+01 0 0 0
7232 127 10 1.0400000000000000e-01 1.6756990149593420e+00 6.5954057553320364e+00 1.5472770318599375e+01 0 0 0
20346 357 10 1.0400000000000000e-01 6.2663684496312451e+00 3.9265946935473637e+00 2.1500183174217359e+01 0 0 0
20342 357 10 1.0400000000000000e-01 5.1414254348069983e+00 5.2606260446359867e+00 2.1301502474232421e+01 0 0 0
46454 815 10 1.0400000000000000e-01 5.4508722849603441e-01 3.2072539711515282e+00 1.9303467194601534e+01 1 0 0
7236 127 10 1.0400000000000000e-01 3.2537430360027089e+00 6.0245289795395749e+00 1.6027548687899944e+01 0 0 0
54227 952 5 1.0600000000000000e-01 7.2443306016329760e+00 2.9497756086539155e+00 1.4830729580311310e+01 1 1 0
54249 952 8 9.0999999999999998e-02 7.5658153718752050e+00 5.4531007118454591e+00 1.8319171658685121e+01 1 1 0
14850 261 8 9.0999999999999998e-02 1.2005951474808263e+01 1.9148585713288762e+00 1.7648042995701083e+01 1 1 0
14838 261 5 1.0600000000000000e-01 1.2030410249732713e+01 1.8354885078547207e+00 1.9969091893364887e+01 1 1 0
14866 261 10 1.0400000000000000e-01 1.1801379550150321e+01 4.8858136721292684e+00 1.7840402409431913e+01 1 1 0
14842 261 6 -2.6700000000000002e-01 1.0455215443629633e+01 3.3120694624578788e+00 1.7482599129618016e+01 1 1 0
14834 261 4 -1.4099999999999999e-01 1.1545750506858125e+01 2.6859838553548849e+00 1.9489652015889448e+01 1 1 0
14830 261 3 1.1200000000000000e-01 9.6249387029665439e+00 2.3771151781685407e+00 2.0315138786776355e+01 1 1 0
14822 261 2 -2.1400000000000000e-01 1.0384703355308803e+01 3.1586852491872057e+00 2.0317567256995599e+01 1 1 0
14846 261 7 -3.3000000000000002e-02 1.1112682932695371e+01 2.2941947056182825e+00 1.8144304445230325e+01 1 1 0
14854 261 5 1.0600000000000000e-01 1.2407456113680503e+01 3.3118561510521594e+00 1.9257601769951435e+01 1 1 0
14826 261 3 1.1200000000000000e-01 9.8793619307530260e+00 3.8986892373073636e+00 1.9696983548485605e+01 1 1 0
14860 261 9 -1.2800000000000000e-01 1.1341765744491635e+01 4.3608787799194078e+00 1.7002966735041589e+01 1 1 0
14870 261 10 1.0400000000000000e-01 1.2124805778288634e+01 3.9697373601132546e+00 1.6353384794552944e+01 1 1 0
14874 261 10 1.0400000000000000e-01 1.0818590688639192e+01 5.1385553535935511e+00 1.6446543310465525e+01 1 1 0
14862 261 8 9.0999999999999998e-02 1.0373117685358251e+01 1.4944605375176676e+00 1.8104700080554636e+01 1 1 0
54261 952 10 1.0400000000000000e-01 8.0465208965886763e+00 4.5874367165880034e+00 1.5868813031431255e+01 1 1 0
54247 952 9 -1.2800000000000000e-01 7.7385153388779493e+00 5.6323048408702334e+00 1.5830300965028856e+01 1 1 0
54257 952 10 1.0400000000000000e-01 8.5127597263916748e+00 6.3125856024583049e+00 1.6185073731730043e+01 1 1 0
54253 952 10 1.0400000000000000e-01 7.6076063227749469e+00 5.8860280080147565e+00 1.4778356392027066e+01 1 1 0
59863 1573 12 -3.7000000000000000e-01 7.7629169492880790e+00 3.7708509176482558e-01 1.9715971578542025e+01 0 1 0
54259 952 10 1.0400000000000000e-01 9.6200253574329420e+00 2.4816986748816849e+00 1.5396024371580616e+01 1 1 0
14839 261 5 1.0600000000000000e-01 1.0532692753347765e+01 5.9500040367861509e+00 1.9899999739447424e+01 1 1 0
14835 261 4 -1.4099999999999999e-01 1.0412250601304050e+01 6.4801866581158114e+00 2.0844721961200143e+01 1 1 0
14843 261 6 -2.6700000000000002e-01 8.0833564300243932e+00 7.2247289669797539e+00 2.0791618709474047e+01 1 1 0
54245 952 9 -1.2800000000000000e-01 9.9213086446108267e+00 1.5613706660162243e+00 1.4895699743919735e+01 1 1 0
14828 261 3 1.1200000000000000e-01 1.2759162051717459e+01 4.9781018731851967e+00 2.1157070020931162e+01 1 1 0
14855 261 5 1.0600000000000000e-01 1.1343532985860891e+01 6.9959441443512427e+00 2.1078831626037502e+01 1 1 0
54231 952 6 -2.6700000000000002e-01 8.8412970762626113e+00 7.0784492370523355e-01 1.4646133208816424e+01 1 1 0
54263 952 10 1.0400000000000000e-01 1.0573290689553085e+01 1.0576173019474640e+00 1.5609318671053595e+01 1 1 0
57138 1028 12 -3.7000000000000000e-01 1.4365031025536771e+01 3.1740203977928898e+00 1.5405808354984659e+01 0 0 0
7548 133 6 -2.6700000000000002e-01 2.0507985444393110e+01 1.8488741193051206e+00 2.0948404228701712e+01 0 0 1
7560 133 5 1.0600000000000000e-01 1.9054077970599046e+01 1.8238213805045284e-02 2.1648312738583336e+01 0 0 1
57140 1028 12 -3.7000000000000000e-01 1.5237514721625498e+01 1.1030134486971832e+00 1.5684596696896584e+01 0 0 0
47795 839 7 -3.3000000000000002e-02 1.8758001296491134e+01 1.9374630948903251e+00 1.6457241743127540e+01 0 0 1
26332 462 10 1.0400000000000000e-01 1.5418610499636797e+01 3.2702013255200675e+00 1.9199859534498888e+01 0 0 0
26318 462 9 -1.2800000000000000e-01 1.6425433872059408e+01 3.1695502727648965e+00 1.8794549695421143e+01 0 0 0
26300 462 6 -2.6700000000000002e-01 1.7369625192353197e+01 4.1826932340203040e+00 1.8964276153315605e+01 0 0 0
26308 462 8 9.0999999999999998e-02 1.6217664494458536e+01 5.6786619771666738e+00 1.8205393454236351e+01 0 0 0
26320 462 8 9.0999999999999998e-02 1.7324668957596170e+01 5.0473081316023167e+00 1.7024263955854895e+01 0 0 0
26304 462 7 -3.3000000000000002e-02 1.7233042857021946e+01 5.3026651340685556e+00 1.8079961574091740e+01 0 0 0
26280 462 2 -2.1400000000000000e-01 1.8136511975787876e+01 6.8297108263556696e+00 1.9920541300656428e+01 0 0 0
26292 462 4 -1.4099999999999999e-01 1.8148836406172045e+01 6.4123758846499221e+00 1.8438580874440706e+01 0 0 0
26296 462 5 1.0600000000000000e-01 1.9141760191981966e+01 6.0772183273239389e+00 1.8138794673096889e+01 0 0 0
47799 839 8 9.0999999999999998e-02 1.8842340148459812e+01 2.9463928202827043e+00 1.6861033483356660e+01 0 0 1
26288 462 3 1.1200000000000000e-01 1.7796580441444871e+01 5.9640597594687090e+00 2.0489043527878483e+01 0 0 0
26324 462 10 1.0400000000000000e-01 1.6394821791030747e+01 2.8763725266197380e+00 1.7745164299600422e+01 0 0 0
26328 462 10 1.0400000000000000e-01 1.6864993269099344e+01 2.3031514594011098e+00 1.9288756769548595e+01 0 0 0
7556 133 8 9.0999999999999998e-02 1.8493694505178308e+01 2.5593551516203683e+00 2.0917531815420727e+01 0 0 1
7552 133 7 -3.3000000000000002e-02 1.9211465307721880e+01 2.0939298120730805e+00 2.1593020030424004e+01 0 0 1
47811 839 8 9.0999999999999998e-02 1.7751355940447056e+01 1.6508959073877383e+00 1.6761617126846453e+01 0 0 1
47783 839 4 -1.4099999999999999e-01 1.8627125698618588e+01 2.0537423341085050e+00 1.4908096983549761e+01 0 0 1
26287 462 3 1.1200000000000000e-01 2.0811677713948775e+01 5.7396043507380847e+00 2.1207250281953218e+01 0 0 0
26283 462 3 1.1200000000000000e-01 2.0923199013043305e+01 5.9590543101854418e+00 1.9478125485602746e+01 0 0 0
57959 1192 12 -3.7000000000000000e-01 1.4550132974468543e+01 6.5047343979878685e+00 2.0650075215011093e+01 0 0 1
26279 462 2 -2.1400000000000000e-01 2.0936913841680141e+01 6.4921735668095417e+00 2.0428754625541952e+01 0 0 0
26312 462 5 1.0600000000000000e-01 1.7843621938618490e+01 7.2295598087608370e+00 1.7785010248604600e+01 0 0 0
57136 1028 11 4.7999999999999998e-01 1.4598833765480066e+01 1.9464549372603357e+00 1.4751449708889881e+01 0 0 0
47791 839 6 -2.6700000000000002e-01 1.9688954032285185e+01 9.0324310950880216e-01 1.6937377519966503e+01 0 0 1
47803 839 5 1.0600000000000000e-01 1.7788243150511107e+01 2.7336648031550812e+00 1.4759498407509374e+01 0 0 1
47819 839 10 1.0400000000000000e-01 1.9219853269482872e+01 1.0581413900769423e+00 1.8928612231149252e+01 0 0 1
47805 839 9 -1.2800000000000000e-01 1.9234154837241338e+01 2.9881016196414517e-01 1.8146748079776867e+01 0 0 1
7562 133 9 -1.2800000000000000e-01 2.1154137963623281e+01 3.0272826448054513e+00 2.0551823145663683e+01 0 0 1
58829 1366 12 -3.7000000000000000e-01 2.0625822214519356e+01 6.4154039149794713e+00 1.6209193650178573e+01 0 1 0
47787 839 5 1.0600000000000000e-01 1.8206892470408238e+01 1.1197774383494898e+00 1.4534983585895334e+01 0 0 1
7576 133 10 1.0400000000000000e-01 2.1370243870336182e+01 3.6207683088244154e+00 2.1440177243787804e+01 0 0 1
7572 133 10 1.0400000000000000e-01 2.0516068516424912e+01 3.5517026012795259e+00 1.9840520754731092e+01 0 0 1
47775 839 3 1.1200000000000000e-01 1.9902000520810802e+01 3.5239913141483590e+00 1.4558091119890767e+01 0 0 1
7212 127 8 9.0999999999999998e-02 4.2853117764060338e+00 7.7693719057843413e+00 1.7968876608866037e+01 0 0 0
7191 127 3 1.1200000000000000e-01 5.0788558595979860e-01 8.5457267171522471e+00 1.7394049845146736e+01 0 0 0
58895 1379 12 -3.7000000000000000e-01 3.1839615271261779e+00 7.2739124475548778e+00 2.0724641338787091e+01 1 1 0
7189 127 3 1.1200000000000000e-01 5.2782112896063338e-01 1.2502179799416568e+01 1.6907053345540948e+01 0 0 0
7185 127 2 -2.1400000000000000e-01 5.5185660576874052e-01 1.2336830211959031e+01 1.7984170707314743e+01 0 0 0
7187 127 2 -2.1400000000000000e-01 6.1213866307617132e-03 9.5132766464478085e+00 1.7380640071937517e+01 0 0 0
7208 127 7 -3.3000000000000002e-02 3.4306290014802880e+00 8.3588448970955103e+00 1.7637004724721681e+01 0 0 0
7192 127 3 1.1200000000000000e-01 2.4713778494657008e+00 1.0376872742788407e+01 1.6082147617618286e+01 0 0 0
7183 127 1 4.1199999999999998e-01 1.2326674484247750e+00 1.0637154537713563e+01 1.8167352831861876e+01 0 0 0
7188 127 3 1.1200000000000000e-01 3.0960644240688531e+00 1.1688344864750135e+01 1.7000782376472237e+01 0 0 0
7194 127 3 1.1200000000000000e-01 5.8402672820102897e-01 9.8855350074950490e+00 2.0314504492181360e+01 0 0 0
7184 127 2 -2.1400000000000000e-01 2.7180298640495089e+00 1.0671052845846946e+01 1.7102304885230328e+01 0 0 0
7198 127 4 -1.4099999999999999e-01 1.8316297564587356e+00 1.1543762353454191e+01 2.0791298105857795e+01 0 0 0
7210 127 7 -3.3000000000000002e-02 3.3148944716803479e+00 1.1864406761133830e+01 2.0620697715534064e+01 0 0 0
7186 127 2 -2.1400000000000000e-01 1.4917427257244895e+00 1.0355862766115081e+01 1.9936425839934991e+01 0 0 0
7196 127 4 -1.4099999999999999e-01 3.7900124815780574e+00 9.7408840663047123e+00 1.7460598208606356e+01 0 0 0
7190 127 3 1.1200000000000000e-01 2.2353661878695772e+00 9.5857087662478477e+00 2.0141333041998951e+01 0 0 0
7226 127 8 9.0999999999999998e-02 4.0412483626451152e+00 1.1062798199034841e+01 2.0754614626263166e+01 0 0 0
7200 127 5 1.0600000000000000e-01 4.1449247445335775e+00 9.9450197352773646e+00 1.8470779338037115e+01 0 0 0
7214 127 8 9.0999999999999998e-02 3.6248926792158103e+00 1.2636190691729482e+01 2.1325219309112207e+01 0 0 0
7193 127 3 1.1200000000000000e-01 1.2305815378382348e+00 1.3097102352712119e+01 1.8370717917232973e+01 0 0 0
7206 127 6 -2.6700000000000002e-01 3.4610719263878482e+00 1.2500235058873363e+01 1.9402215069688232e+01 0 0 0
7216 127 5 1.0600000000000000e-01 4.5586731914932344e+00 9.9111881653127440e+00 1.6706769828339510e+01 0 0 0
7218 127 5 1.0600000000000000e-01 1.2052622529380104e+00 1.2404050615301808e+01 2.0555357738119188e+01 0 0 0
7220 127 9 -1.2800000000000000e-01 4.7939090222395642e+00 1.3011895636927031e+01 1.9248282317957337e+01 0 0 0
7230 127 10 1.0400000000000000e-01 5.0314701451221788e+00 1.3823011019366604e+01 1.9936582083122481e+01 0 0 0
7224 127 8 9.0999999999999998e-02 2.7976105929748418e+00 8.3430029177740987e+00 1.8524211981544898e+01 0 0 0
7238 127 10 1.0400000000000000e-01 4.9884199130101230e+00 1.3271900132820891e+01 1.8207771300946217e+01 0 0 0
7204 127 6 -2.6700000000000002e-01 2.8298971482965047e+00 7.9446906588059534e+00 1.6353029622757827e+01 0 0 0
14861 261 9 -1.2800000000000000e-01 7.0677108970864158e+00 8.2347066921417333e+00 2.1040617833866186e+01 1 1 0
14871 261 10 1.0400000000000000e-01 7.0258485514371438e+00 9.1078059688768711e+00 2.0389430297079368e+01 1 1 0
53741 943 10 1.0400000000000000e-01 6.8657669789193720e+00 8.7783989314037054e+00 1.7664036964874615e+01 1 0 0
7234 127 10 1.0400000000000000e-01 5.5728911910756045e+00 1.2260974693309770e+01 1.9380208499047335e+01 0 0 0
13964 245 10 1.0400000000000000e-01 6.7395168247023758e+00 1.3812966707013047e+01 1.5953613176795109e+01 1 1 0
14875 261 10 1.0400000000000000e-01 6.1213783355777469e+00 7.6938458134042387e+00 2.1045536580531664e+01 1 1 0
58859 1372 12 -3.7000000000000000e-01 3.8586975860888142e+00 1.3104816850687097e+01 1.4844423025028217e+01 1 0 0
53725 943 8 9.0999999999999998e-02 7.0989579145263875e+00 1.1396143372397749e+01 1.7333597719473680e+01 1 0 0
53736 943 8 9.0999999999999998e-02 1.0589374153448372e+01 7.9582175141578846e+00 1.7108061073717682e+01 1 0 0
53724 943 8 9.0999999999999998e-02 1.2160798671324770e+01 7.8165999396118240e+00 1.6588435704113390e+01 1 0 0
53749 943 10 1.0400000000000000e-01 8.3402282367412592e+00 8.0828624191983192e+00 1.8050505622098129e+01 1 0 0
53728 943 5 1.0600000000000000e-01 1.0788137986458917e+01 1.0530367303133174e+01 1.6242512799868130e+01 1 0 0
53745 943 10 1.0400000000000000e-01 8.1353756094309304e+00 8.8227570575427521e+00 1.6547270139975861e+01 1 0 0
57958 1192 12 -3.7000000000000000e-01 1.3000261596657285e+01 7.7904202270828460e+00 1.9509889385651483e+01 0 0 1
53735 943 9 -1.2800000000000000e-01 7.9332726282256427e+00 8.9906749959739010e+00 1.7605125494438319e+01 1 0 0
53717 943 6 -2.6700000000000002e-01 8.4238769070585224e+00 1.0170638806489251e+01 1.8151407697851489e+01 1 0 0
53709 943 4 -1.4099999999999999e-01 8.8505796250281534e+00 1.2537186171400748e+01 1.7810496496929407e+01 1 0 0
53713 943 5 1.0600000000000000e-01 9.0639188374250406e+00 1.3047797882372681e+01 1.6871421387549148e+01 1 0 0
53708 943 4 -1.4099999999999999e-01 1.1613447111880493e+01 9.8864828528957318e+00 1.6546449738627768e+01 1 0 0
53705 943 3 1.1200000000000000e-01 9.7987912241567141e+00 1.1551223315587750e+01 1.9538452252643559e+01 1 0 0
53697 943 2 -2.1400000000000000e-01 9.9506279878955333e+00 1.2393628622329416e+01 1.8863619757057190e+01 1 0 0
53715 943 5 1.0600000000000000e-01 1.4266460783271986e+01 1.1013721176016064e+01 1.9674507073647714e+01 1 0 0
53704 943 3 1.1200000000000000e-01 1.2997878838901830e+01 1.0038745475606909e+01 1.8134543143168493e+01 1 0 0
53695 943 1 4.1199999999999998e-01 1.1683238323140278e+01 1.2156294827619622e+01 1.8255356954878810e+01 1 0 0
53711 943 4 -1.4099999999999999e-01 1.4152974593780016e+01 1.2097775980922236e+01 1.9681294168807369e+01 1 0 0
53699 943 2 -2.1400000000000000e-01 1.2701553013230797e+01 1.2592641444614012e+01 1.9675462053678114e+01 1 0 0
53696 943 2 -2.1400000000000000e-01 1.1964653854810344e+01 1.0354747981021019e+01 1.7990707998464345e+01 1 0 0
53703 943 3 1.1200000000000000e-01 1.2087426507265594e+01 1.2219704932816242e+01 2.0495136985133790e+01 1 0 0
53700 943 3 1.1200000000000000e-01 1.1234820792890115e+01 9.8838695025498549e+00 1.8649280062571727e+01 1 0 0
53706 943 3 1.1200000000000000e-01 1.2819365537526460e+01 1.2858937560787075e+01 1.6407461114620588e+01 1 0 0
53698 943 2 -2.1400000000000000e-01 1.1883352773452250e+01 1.3214623765419759e+01 1.6838120410715927e+01 1 0 0
53707 943 3 1.1200000000000000e-01 1.2673016848801796e+01 1.3676521976440007e+01 1.9787214813598982e+01 1 0 0
53702 943 3 1.1200000000000000e-01 1.1053167905969445e+01 1.2971519405560064e+01 1.6174951236257950e+01 1 0 0
59614 1523 12 -3.7000000000000000e-01 8.2387366351745595e+00 1.3989272227548330e+01 2.1101672413513729e+01 1 0 1
14847 261 7 -3.3000000000000002e-02 9.4115115404758445e+00 7.7075365537862099e+00 2.0764697327609692e+01 1 1 0
14863 261 8 9.0999999999999998e-02 9.5614924400731400e+00 8.4505166312556987e+00 1.9981379768526182e+01 1 1 0
53721 943 7 -3.3000000000000002e-02 8.1862427342055692e+00 1.1319599192506359e+01 1.7326337411941520e+01 1 0 0
53737 943 8 9.0999999999999998e-02 8.5534341078482914e+00 1.1005344061662298e+01 1.6349344981908654e+01 1 0 0
53729 943 5 1.0600000000000000e-01 8.0890671102583429e+00 1.3243281677826500e+01 1.8141597426596650e+01 1 0 0
53701 943 3 1.1200000000000000e-01 9.9061996621364337e+00 1.3260620718823899e+01 1.9522748599412282e+01 1 0 0
57956 1192 11 4.7999999999999998e-01 1.3985859108450164e+01 7.7865531879864474e+00 2.0514639471926021e+01 0 0 1
53720 943 7 -3.3000000000000002e-02 1.1261735096354727e+01 8.3920627360705335e+00 1.6367919812945441e+01 1 0 0
53712 943 5 1.0600000000000000e-01 1.2421474393818542e+01 1.0327039120988429e+01 1.5962410281697691e+01 1 0 0
53716 943 6 -2.6700000000000002e-01 1.0679964497388045e+01 8.2924901301884848e+00 1.5058041178202066e+01 1 0 0
58828 1366 12 -3.7000000000000000e-01 1.9611071666937850e+01 8.5119584768409524e+00 1.6257274439367549e+01 0 1 0
57957 1192 12 -3.7000000000000000e-01 1.4923872327622309e+01 8.8806550960856487e+00 2.0381020457206805e+01 0 0 1
26284 462 3 1.1200000000000000e-01 1.7306328393886684e+01 7.4870047319963104e+00 2.0179114195509957e+01 0 0 0
53739 943 8 9.0999999999999998e-02 1.4648879397820677e+01 1.2062051982015298e+01 1.7631050687826527e+01 1 0 0
53723 943 7 -3.3000000000000002e-02 1.5058213230685142e+01 1.2530510641892942e+01 1.8526088283638838e+01 1 0 0
53719 943 6 -2.6700000000000002e-01 1.5058786235777973e+01 1.3961815669360123e+01 1.8464490867641377e+01 1 0 0
53727 943 8 9.0999999999999998e-02 1.6071700287619816e+01 1.2138021194249978e+01 1.8609130567127899e+01 1 0 0
52150 915 10 1.0400000000000000e-01 1.4681445159454872e+01 8.5576765074190906e+00 1.6143049584998103e+01 1 0 0
26278 462 1 4.1199999999999998e-01 1.9634493554064299e+01 7.7252586517479038e+00 2.0589729372783356e+01 0 0 0
52154 915 10 1.0400000000000000e-01 1.6259864586635764e+01 8.4420269164169142e+00 1.6832991493997557e+01 1 0 0
52146 915 10 1.0400000000000000e-01 1.5055764664912507e+01 9.4347338463826933e+00 1.7678042949974362e+01 1 0 0
52136 915 9 -1.2800000000000000e-01 1.5424624580044945e+01 9.1293994182514844e+00 1.6698852850939208e+01 1 0 0
58826 1366 11 4.7999999999999998e-01 2.0708809755028938e+01 7.7591516469040025e+00 1.5748048862435335e+01 0 1 0
52122 915 6 -2.6700000000000002e-01 1.5736263433612297e+01 1.0323644161769806e+01 1.5974428173224299e+01 1 0 0
26313 462 5 1.0600000000000000e-01 1.8286589549695453e+01 9.4170480456203549e+00 1.8255758034477310e+01 0 0 0
26321 462 8 9.0999999999999998e-02 1.8432469494422698e+01 1.1652933494925300e+01 1.7886209898578308e+01 0 0 0
26309 462 8 9.0999999999999998e-02 1.9837200735716173e+01 1.0743957976432965e+01 1.7381555647647208e+01 0 0 0
26285 462 3 1.1200000000000000e-01 2.0559818278993713e+01 8.9006093520685798e+00 1.8568811142120257e+01 0 0 0
26305 462 7 -3.3000000000000002e-02 1.9347997163448291e+01 1.1186091250721466e+01 1.8249483082775580e+01 0 0 0
26281 462 2 -2.1400000000000000e-01 2.0035924357198212e+01 9.1100072778136187e+00 1.9501435218334152e+01 0 0 0
26293 462 4 -1.4099999999999999e-01 1.8869137834208178e+01 9.9728555741006648e+00 1.8990479407423166e+01 0 0 0
26297 462 5 1.0600000000000000e-01 1.8431593742182773e+01 1.0288336277725618e+01 1.9937647340381041e+01 0 0 0
26301 462 6 -2.6700000000000002e-01 2.0251024471307840e+01 1.1965416343256054e+01 1.9023604403758135e+01 0 0 0
52106 915 3 1.1200000000000000e-01 1.8067580844702384e+01 1.1442415843841033e+01 1.5468309601384233e+01 1 0 0
26315 462 9 -1.2800000000000000e-01 2.0160062243476599e+01 1.3375939144632985e+01 1.8860508008283556e+01 0 0 0
52109 915 3 1.1200000000000000e-01 2.1064956833257437e+01 1.1699161547841850e+01 1.5088384064788652e+01 1 0 0
26329 462 10 1.0400000000000000e-01 2.0962848274460761e+01 1.3609734058370423e+01 1.8161240872975728e+01 0 0 0
26333 462 10 1.0400000000000000e-01 1.9285177961219915e+01 1.3857422248433311e+01 1.8423642452636816e+01 0 0 0
26289 462 3 1.1200000000000000e-01 2.0787828451789650e+01 9.7378397344063217e+00 1.9979521653455365e+01 0 0 0
26325 462 10 1.0400000000000000e-01 2.0272620978632990e+01 1.3963855941784416e+01 1.9771433016736864e+01 0 0 0
51071 896 10 1.0400000000000000e-01 2.0621397780084909e+01 1.2464430702221483e+01 2.1523745378521461e+01 0 0 0
53731 943 5 1.0600000000000000e-01 1.4529920969312037e+01 1.2450449952854369e+01 2.0641311095514119e+01 1 0 0
52142 915 8 9.0999999999999998e-02 1.6153883711208323e+01 9.0786488721696905e+00 1.4476985808409340e+01 1 0 0
53751 943 10 1.0400000000000000e-01 1.5105710608042067e+01 1.3869353677227416e+01 1.6455516401980255e+01 1 0 0
53747 943 10 1.0400000000000000e-01 1.6735833714992506e+01 1.4118923514079261e+01 1.7201404310480992e+01 1 0 0
53733 943 9 -1.2800000000000000e-01 1.5668748172146133e+01 1.4331548604619018e+01 1.7266358279786704e+01 1 0 0
52111 915 3 1.1200000000000000e-01 1.9441684675036676e+01 1.4230679182889061e+01 1.4727610579463139e+01 1 0 0
52126 915 7 -3.3000000000000002e-02 1.5780674606403922e+01 1.0096167249136851e+01 1.4593051822409045e+01 1 0 0
52110 915 3 1.1200000000000000e-01 1.8682543707798910e+01 1.0160408091941138e+01 1.4511982036635185e+01 1 0 0
6678 118 3 1.1200000000000000e-01 2.7520026896214400e+00 2.1210690098138063e+01 1.7145419836207477e+01 0 0 0
13956 245 10 1.0400000000000000e-01 5.8307266108480738e+00 1.4987505634250800e+01 1.5247808562235159e+01 1 1 0
6715 118 10 1.0400000000000000e-01 2.8309506419842081e+00 1.9251014707241040e+01 1.5614628898006234e+01 0 0 0
6719 118 10 1.0400000000000000e-01 3.2832635069639808e+00 1.7436643256384258e+01 1.5550210591594297e+01 0 0 0
13940 245 8 9.0999999999999998e-02 5.9270284331473491e+00 1.7177330669882288e+01 1.6316945665593504e+01 1 1 0
6703 118 5 1.0600000000000000e-01 3.2858720454143286e+00 1.8208300713782947e+01 1.9961162966342030e+01 0 0 0
6679 118 3 1.1200000000000000e-01 9.8592119993143768e-01 1.9267916865377721e+01 2.0524381347334028e+01 0 0 0
6691 118 6 -2.6700000000000002e-01 1.9124224145515758e+00 1.7965795303005621e+01 1.7043281013540867e+01 0 0 0
6709 118 9 -1.2800000000000000e-01 2.5435821235126546e+00 1.8209539844645949e+01 1.5759022268600452e+01 0 0 0
6695 118 7 -3.3000000000000002e-02 2.9697080432680383e+00 1.8101993741930247e+01 1.8011780916539543e+01 0 0 0
6711 118 8 9.0999999999999998e-02 3.6575335610345636e+00 1.7262130455983073e+01 1.7913670168667963e+01 0 0 0
6699 118 8 9.0999999999999998e-02 3.5952490271722843e+00 1.8954316660615973e+01 1.7746556253568897e+01 0 0 0
6683 118 4 -1.4099999999999999e-01 2.3751615490024478e+00 1.8269832655697069e+01 1.9365411162442157e+01 0 0 0
6675 118 3 1.1200000000000000e-01 6.3702541946275293e-01 1.9437664032414137e+01 1.8823014517529444e+01 0 0 0
6687 118 5 1.0600000000000000e-01 1.7758656644946320e+00 1.7393099273948927e+01 1.9610937169649869e+01 0 0 0
6671 118 2 -2.1400000000000000e-01 1.4411180390394849e+00 1.9482616760366863e+01 1.9557530897282113e+01 0 0 0
6670 118 1 4.1199999999999998e-01 2.1513290272834440e+00 2.1206077220955077e+01 1.9556810993895049e+01 0 0 0
13944 245 5 1.0600000000000000e-01 6.6146235870575323e+00 1.7963201460638754e+01 1.8694558406377048e+01 1 1 0
6723 118 10 1.0400000000000000e-01 1.6589645340183201e+00 1.7890616640468394e+01 1.5207805697403012e+01 0 0 0
13954 245 10 1.0400000000000000e-01 3.5106528418095757e+00 1.6076397005730673e+01 2.0969191771036858e+01 1 1 0
13936 245 7 -3.3000000000000002e-02 6.9700647227020074e+00 1.7032267889195733e+01 1.6598249930151706e+01 1 1 0
6672 118 2 -2.1400000000000000e-01 3.7948418075347599e+00 2.1213848606092849e+01 2.0358666571667474e+01 0 0 0
13946 245 9 -1.2800000000000000e-01 6.8363646358500691e+00 1.4854352732678509e+01 1.5646634924829696e+01 1 1 0
6706 118 5 1.0600000000000000e-01 2.9033219631126977e-01 2.1096410899526912e+01 1.7190609302113028e+01 0 0 0
6680 118 3 1.1200000000000000e-01 4.3635863095392189e+00 2.0524291852808535e+01 1.9734854760770691e+01 0 0 0
13932 245 6 -2.6700000000000002e-01 6.9669455190430760e+00 1.5661036079860647e+01 1.6851892640878180e+01 1 1 0
13938 245 8 9.0999999999999998e-02 5.9513342681493731e+00 1.6162460678907905e+01 2.0715017939236052e+01 1 1 0
13914 245 3 1.1200000000000000e-01 6.9197625809343259e+00 1.8787973982630490e+01 2.1230288396638187e+01 1 1 0
60657 1732 12 -3.7000000000000000e-01 6.5165020261890341e+00 2.1330815787270950e+01 1.8688439278438647e+01 0 0 0
6702 118 8 9.0999999999999998e-02 1.2801154833659683e+00 2.1661367240673723e+01 1.5120038360343417e+01 0 0 0
53732 943 9 -1.2800000000000000e-01 1.0882651649275536e+01 1.7515938099225668e+01 1.4857343466390367e+01 1 0 0
35388 621 10 1.0400000000000000e-01 1.3995460204556268e+01 1.9066739723666171e+01 1.6147080350399506e+01 0 0 0
35396 621 10 1.0400000000000000e-01 1.3169379627415484e+01 2.0356794825444965e+01 1.7029005925703437e+01 0 0 0
53746 943 10 1.0400000000000000e-01 1.1157311726535267e+01 1.8553544393205375e+01 1.5047172389531342e+01 1 0 0
13924 245 4 -1.4099999999999999e-01 7.3688658671622340e+00 1.7802144343239153e+01 1.7924312214692009e+01 1 1 0
35392 621 10 1.0400000000000000e-01 1.2444603414225510e+01 1.8763648876561483e+01 1.6913184597340194e+01 0 0 0
13928 245 5 1.0600000000000000e-01 7.6876509356230347e+00 1.8783096428997510e+01 1.7571879112795571e+01 1 1 0
53710 943 4 -1.4099999999999999e-01 1.2016877687860937e+01 1.4673984534088719e+01 1.6931329912431831e+01 1 0 0
53714 943 5 1.0600000000000000e-01 1.3002698334010729e+01 1.5016710312943612e+01 1.7245649321245331e+01 1 0 0
53730 943 5 1.0600000000000000e-01 1.1448009948047481e+01 1.5115202524486921e+01 1.7749752895295686e+01 1 0 0
13952 245 8 9.0999999999999998e-02 7.6068247793294557e+00 1.7239030702353507e+01 1.5738083798717547e+01 1 1 0
13929 245 5 1.0600000000000000e-01 1.0862942008436578e+01 1.5439088067000533e+01 2.0126958779197089e+01 1 1 0
53718 943 6 -2.6700000000000002e-01 1.1251053364143635e+01 1.6847595872069661e+01 1.6065499859614754e+01 1 0 0
53726 943 8 9.0999999999999998e-02 1.2242365533663358e+01 1.5379268368320533e+01 1.4881435651456320e+01 1 0 0
13916 245 3 1.1200000000000000e-01 8.2624994279468194e+00 1.6174448934897519e+01 1.9129234307299267e+01 1 1 0
13912 245 2 -2.1400000000000000e-01 8.5404783958050086e+00 1.7144441013861133e+01 1.8716992794074617e+01 1 1 0
13920 245 3 1.1200000000000000e-01 9.3753628313498325e+00 1.7067247806859683e+01 1.8020494991730846e+01 1 1 0
13915 245 3 1.1200000000000000e-01 8.5170488499028014e+00 2.0120765904407669e+01 1.9006517617153957e+01 1 1 0
13911 245 2 -2.1400000000000000e-01 9.3812294542507715e+00 1.9827033001528282e+01 1.9602347177187333e+01 1 1 0
53722 943 7 -3.3000000000000002e-02 1.1561143603801813e+01 1.5504468802209150e+01 1.5723077826057628e+01 1 0 0
53738 943 8 9.0999999999999998e-02 1.0547998915043001e+01 1.5202034536666824e+01 1.5458178962224336e+01 1 0 0
13919 245 3 1.1200000000000000e-01 1.0214600102337753e+01 1.9672791605838839e+01 1.8916925441046789e+01 1 1 0
13909 245 1 4.1199999999999998e-01 9.0271716822786754e+00 1.8156926912845879e+01 2.0174726142666291e+01 1 1 0
13921 245 3 1.1200000000000000e-01 1.1195859198350156e+01 1.7966555655209358e+01 1.9892873052527175e+01 1 1 0
13923 245 4 -1.4099999999999999e-01 9.6449098985925055e+00 2.0834173813552827e+01 2.0714557197730478e+01 1 1 0
13927 245 5 1.0600000000000000e-01 1.0525425926134501e+01 2.0625363861309353e+01 2.1322167212902510e+01 1 1 0
13913 245 2 -2.1400000000000000e-01 1.0608501281820791e+01 1.7566969747784697e+01 2.0719578429701805e+01 1 1 0
35397 621 10 1.0400000000000000e-01 1.3724970199441273e+01 2.1029331491028000e+01 2.1379088015735647e+01 0 0 0
35378 621 9 -1.2800000000000000e-01 1.3392348998848153e+01 1.9289845277975974e+01 1.7027183064646795e+01 0 0 0
13925 245 4 -1.4099999999999999e-01 1.0844161747733809e+01 1.6090029719842004e+01 2.1001042452128363e+01 1 1 0
13910 245 2 -2.1400000000000000e-01 7.7728694148344619e+00 1.8216371564780026e+01 2.1595773559600030e+01 1 1 0
13933 245 6 -2.6700000000000002e-01 1.3197109311674520e+01 1.5587624134780066e+01 2.1205699314334009e+01 1 1 0
13945 245 5 1.0600000000000000e-01 1.0050357267464747e+01 1.5679849188569490e+01 2.1625323140990115e+01 1 1 0
13917 245 3 1.1200000000000000e-01 1.0881195840504503e+01 1.8191313044101559e+01 2.1570421027412703e+01 1 1 0
35364 621 6 -2.6700000000000002e-01 1.3902990273365017e+01 1.8983374700750211e+01 1.8346551948431820e+01 0 0 0
35384 621 8 9.0999999999999998e-02 1.3573613982732176e+01 1.7308434129703084e+01 1.9262486229731419e+01 0 0 0
35372 621 8 9.0999999999999998e-02 1.4187151627408941e+01 1.7064198214697875e+01 1.7564186513933677e+01 0 0 0
35368 621 7 -3.3000000000000002e-02 1.4265803072416910e+01 1.7637931733865564e+01 1.8487627794797618e+01 0 0 0
13943 245 5 1.0600000000000000e-01 8.7878931650599892e+00 2.0841394982268248e+01 2.1388033384938385e+01 1 1 0
53742 943 10 1.0400000000000000e-01 9.8386792203624154e+00 1.7709037521473341e+01 1.4610494965834901e+01 1 0 0
13960 245 10 1.0400000000000000e-01 7.5186440661118858e+00 1.5015887905203197e+01 1.4812068467423028e+01 1 1 0
21089 370 10 1.0400000000000000e-01 8.0095731068512190e+00 2.0073285920032337e+01 1.4688008583878878e+01 0 0 0
57523 1105 12 -3.7000000000000000e-01 1.7634877707009899e+01 1.8705010193853568e+01 1.5436365311851489e+01 1 0 0
57524 1105 12 -3.7000000000000000e-01 1.9110683602673962e+01 1.6897926617328931e+01 1.5890425273373173e+01 1 0 0
52145 915 10 1.0400000000000000e-01 2.1327681656712851e+01 1.6040301382843438e+01 1.6127950511200144e+01 1 0 0
35366 621 7 -3.3000000000000002e-02 1.8621854923688343e+01 2.1602935617765514e+01 1.9254755260289084e+01 0 0 0
35358 621 5 1.0600000000000000e-01 1.7726664201125583e+01 2.0059354285655001e+01 1.7878621466874232e+01 0 0 0
53743 943 10 1.0400000000000000e-01 1.5529241197636711e+01 1.5366632699936437e+01 1.6954527050686405e+01 1 0 0
35350 621 3 1.1200000000000000e-01 1.9925178815461674e+01 1.8989583132395808e+01 1.9710747885932200e+01 0 0 0
35348 621 3 1.1200000000000000e-01 1.5883982494211059e+01 1.9384162841266921e+01 1.9863152974173964e+01 0 0 0
35342 621 2 -2.1400000000000000e-01 1.9022048729121796e+01 1.8863200038718940e+01 1.9113685609372482e+01 0 0 0
35376 621 5 1.0600000000000000e-01 1.6324043889794158e+01 1.7917839776987588e+01 1.7882595261001200e+01 0 0 0
35356 621 4 -1.4099999999999999e-01 1.5756621544607768e+01 1.7590521552276083e+01 1.8753798268396313e+01 0 0 0
35347 621 3 1.1200000000000000e-01 1.8206206656864538e+01 1.5919778108871689e+01 2.0179679957462135e+01 0 0 0
35344 621 2 -2.1400000000000000e-01 1.6227426376077737e+01 1.8355041827590966e+01 1.9968301625017180e+01 0 0 0
57525 1105 12 -3.7000000000000000e-01 1.9922079207834663e+01 1.9055125212619533e+01 1.5671438599039821e+01 1 0 0
57521 1105 11 4.7999999999999998e-01 1.8920275852266769e+01 1.8142007022006442e+01 1.5261451077482587e+01 1 0 0
35360 621 5 1.0600000000000000e-01 1.5981952122616713e+01 1.6536798550442185e+01 1.8918096671505261e+01 0 0 0
35346 621 3 1.1200000000000000e-01 1.9173348980876806e+01 1.8111739680856999e+01 1.8338756204681708e+01 0 0 0
35341 621 1 4.1199999999999998e-01 1.7981167422566148e+01 1.8354426426858780e+01 2.0498018718908082e+01 0 0 0
13965 245 10 1.0400000000000000e-01 1.5109455461587547e+01 1.5392008462917387e+01 2.1314072498764919e+01 1 1 0
35352 621 3 1.1200000000000000e-01 1.5560178714490176e+01 1.8010314870632758e+01 2.0758266107340905e+01 0 0 0
35343 621 2 -2.1400000000000000e-01 1.8164063474729041e+01 1.6598657370824256e+01 2.1031411665125976e+01 0 0 0
35351 621 3 1.1200000000000000e-01 1.7279727528195195e+01 1.6229001232822384e+01 2.1550453357679189e+01 0 0 0
35349 621 3 1.1200000000000000e-01 1.7861416131840638e+01 2.0351959213679674e+01 2.1647993022482979e+01 0 0 0
35363 621 6 -2.6700000000000002e-01 2.0854260019181122e+01 1.6521270122592099e+01 2.0063943354609489e+01 0 0 0
35367 621 7 -3.3000000000000002e-02 2.0753343857319166e+01 1.6887312707161072e+01 2.1481620182287507e+01 0 0 0
35362 621 6 -2.6700000000000002e-01 1.9603882527178698e+01 2.1592016321065636e+01 2.0145353573541083e+01 0 0 0
35374 621 5 1.0600000000000000e-01 1.9409562478882876e+01 2.0264167329351640e+01 1.7743756160236426e+01 0 0 0
35371 621 8 9.0999999999999998e-02 2.0742500133789711e+01 1.7977255131141057e+01 2.1478804840345209e+01 0 0 0
35354 621 4 -1.4099999999999999e-01 1.8616144516673078e+01 2.0213714532980724e+01 1.8489438701850492e+01 0 0 0
58894 1379 12 -3.7000000000000000e-01 1.2937201449238784e+00 6.6817213361031023e+00 2.1805070556845827e+01 1 1 0
20297 357 2 -2.1400000000000000e-01 6.2296109643160174e+00 2.6264354527616431e+00 2.7724976048917782e+01 0 0 0
20304 357 3 1.1200000000000000e-01 5.4363715358187905e+00 5.8385398365147827e+00 2.8865045607165307e+01 0 0 0
20330 357 9 -1.2800000000000000e-01 8.1133273239431203e-01 3.7498363155407342e+00 2.8060673052148562e+01 0 0 0
20301 357 3 1.1200000000000000e-01 6.6302989089507207e+00 2.1788091515670831e+00 2.6815481757873403e+01 0 0 0
20340 357 10 1.0400000000000000e-01 9.1437081547459043e-01 2.6984126203326713e+00 2.7792360997984360e+01 0 0 0
25505 448 7 -3.3000000000000002e-02 4.2057508742733890e-01 2.5563976145012650e+00 2.4182622181041722e+01 1 0 0
20323 357 8 9.0999999999999998e-02 3.4573290297917092e+00 5.2757555824376745e-01 2.4789503564731877e+01 0 0 0
25509 448 8 9.0999999999999998e-02 1.1361213472499347e+00 2.7446501731229360e+00 2.4983031154391330e+01 1 0 0
20319 357 7 -3.3000000000000002e-02 4.2782311512688969e+00 1.0743120703811380e+00 2.5253506683238964e+01 0 0 0
20332 357 9 -1.2800000000000000e-01 5.5288281238387968e+00 4.5381778371915766e+00 2.2019894947049824e+01 0 0 0
20300 357 3 1.1200000000000000e-01 3.8840140039756275e+00 5.6872876391437552e+00 2.8149593970751305e+01 0 0 0
20295 357 2 -2.1400000000000000e-01 3.9275811977031641e+00 3.5953352937451681e+00 2.6146338662970905e+01 0 0 0
20299 357 3 1.1200000000000000e-01 3.1737244757605012e+00 4.3672505612069621e+00 2.5991590922722057e+01 0 0 0
20293 357 1 4.1199999999999998e-01 5.4180189392297624e+00 4.1279195394381523e+00 2.7111696524869615e+01 0 0 0
20322 357 8 9.0999999999999998e-02 4.2180207057873291e+00 5.6384021208948827e+00 2.4093337676013736e+01 0 0 0
20303 357 3 1.1200000000000000e-01 3.3685162365695742e+00 2.9859877912234474e+00 2.6856438649171910e+01 0 0 0
20307 357 4 -1.4099999999999999e-01 4.0486594474474513e+00 2.6198629740109092e+00 2.4915271995220227e+01 0 0 0
20327 357 5 1.0600000000000000e-01 3.1994570473182637e+00 2.7454775809589727e+00 2.4243575445983712e+01 0 0 0
20318 357 7 -3.3000000000000002e-02 5.2770204334491329e+00 5.8510919573724554e+00 2.3947109735193578e+01 0 0 0
20314 357 6 -2.6700000000000002e-01 6.0913762345807978e+00 4.9949312291450854e+00 2.3202370059863767e+01 0 0 0
20311 357 5 1.0600000000000000e-01 4.9135696277700696e+00 3.0149032660641546e+00 2.4382380313417752e+01 0 0 0
20294 357 2 -2.1400000000000000e-01 6.6779972793209907e+00 5.0044003879976753e+00 2.6085144746107641e+01 0 0 0
20306 357 4 -1.4099999999999999e-01 6.0925496411555411e+00 6.2307169129716051e+00 2.5276373323863172e+01 0 0 0
25533 448 10 1.0400000000000000e-01 4.0696706570522351e-01 5.1042120163506928e+00 2.4777899732544014e+01 1 0 0
20315 357 6 -2.6700000000000002e-01 3.8944306388468939e+00 7.7776973224299539e-01 2.6677425250036617e+01 0 0 0
20338 357 10 1.0400000000000000e-01 4.7850668924038011e+00 3.8956197593421606e+00 2.2491104398592697e+01 0 0 0
20298 357 3 1.1200000000000000e-01 7.1097017014117361e+00 4.3234951157329071e+00 2.5351592219751875e+01 0 0 0
20335 357 8 9.0999999999999998e-02 5.1749727258822524e+00 5.6227498063356651e-01 2.4904547374328960e+01 0 0 0
25513 448 5 1.0600000000000000e-01 8.3925806421086879e-01 4.1194217657617244e-01 2.4126335133474225e+01 1 0 0
20348 357 10 1.0400000000000000e-01 5.5431511553232704e-01 4.3067379834281274e+00 2.7159616739969650e+01 0 0 0
25521 448 8 9.0999999999999998e-02 9.5016726682424080e-01 2.7275580565388373e+00 2.3245426238537149e+01 1 0 0
20305 357 3 1.1200000000000000e-01 5.4563687118242656e+00 1.8825227720827888e+00 2.7916784125543039e+01 0 0 0
20296 357 2 -2.1400000000000000e-01 4.7215877632530443e+00 5.0934952685544541e+00 2.8515627874113193e+01 0 0 0
20334 357 8 9.0999999999999998e-02 5.0914666931657706e+00 6.7662078589037895e+00 2.3384764025935230e+01 0 0 0
20326 357 5 1.0600000000000000e-01 5.6605712805661037e+00 6.8253593608016647e+00 2.6081292610870737e+01 0 0 0
20310 357 5 1.0600000000000000e-01 6.9298627024881059e+00 6.7934488211236381e+00 2.4863651112719836e+01 0 0 0
20316 357 6 -2.6700000000000002e-01 2.0800919340367146e+00 4.1909982675726249e+00 2.8377460170335667e+01 0 0 0
14877 261 10 1.0400000000000000e-01 1.4314306560863386e+01 7.3569941685975540e-02 2.4207470248084437e+01 1 1 0
20309 357 4 -1.4099999999999999e-01 7.3892762269416554e+00 2.8423707906812563e+00 2.8753283224410296e+01 0 0 0
22295 392 3 1.1200000000000000e-01 1.4242674293588372e+01 4.0803581037628485e+00 2.8530093922114425e+01 1 1 0
20302 357 3 1.1200000000000000e-01 7.4568564532659352e+00 5.3506290133056416e+00 2.6764559299432168e+01 0 0 0
21801 383 7 -3.3000000000000002e-02 1.2676064219803232e+01 5.3877252329339320e-01 2.8049338329840189e+01 1 1 0
14857 261 5 1.0600000000000000e-01 1.0079567058163425e+01 1.1288725581418342e+00 2.4197016297245597e+01 1 1 0
21829 383 10 1.0400000000000000e-01 1.2108930799138106e+01 2.6761804164193213e+00 2.6579974403378259e+01 1 1 0
60265 1653 12 -3.7000000000000000e-01 1.2338371181131890e+01 5.2401282790250008e+00 2.6503922077127630e+01 0 1 0
21805 383 8 9.0999999999999998e-02 1.3443567916939486e+01 1.2821718044721284e+00 2.7833941988233278e+01 1 1 0
21815 383 9 -1.2800000000000000e-01 1.1193218405969064e+01 2.1920893004643416e+00 2.6919424848173726e+01 1 1 0
14865 261 8 9.0999999999999998e-02 1.2547388951625402e+01 1.9253959686523294e+00 2.4261546174738697e+01 1 1 0
21821 383 10 1.0400000000000000e-01 1.0741221855549151e+01 1.7560181167985029e+00 2.6028559516153848e+01 1 1 0
14832 261 3 1.1200000000000000e-01 1.3111198834894040e+01 3.4009004784231287e+00 2.1726632379571917e+01 1 1 0
14821 261 1 4.1199999999999998e-01 1.0816607910604326e+01 3.9109339216038781e+00 2.1879111494906027e+01 1 1 0
14831 261 3 1.1200000000000000e-01 8.9324221709553484e+00 5.3284278371161928e+00 2.2033150716921817e+01 1 1 0
14823 261 2 -2.1400000000000000e-01 1.0009704482349958e+01 5.4824534549477315e+00 2.1971191611527292e+01 1 1 0
14824 261 2 -2.1400000000000000e-01 1.2573073681320084e+01 4.3093043819612271e+00 2.1997415806726160e+01 1 1 0
14829 261 3 1.1200000000000000e-01 9.1515749157169246e+00 2.9066678706794145e+00 2.3232820094011554e+01 1 1 0
14825 261 2 -2.1400000000000000e-01 1.0240137934226214e+01 2.9105274080614789e+00 2.3288638307032802e+01 1 1 0
14833 261 3 1.1200000000000000e-01 1.0564125094161312e+01 3.4783501700946635e+00 2.4160825001810409e+01 1 1 0
14827 261 3 1.1200000000000000e-01 1.0334589989906450e+01 5.9815727648183534e+00 2.2884115114070070e+01 1 1 0
14836 261 4 -1.4099999999999999e-01 1.2936845184319314e+01 4.9673901057961132e+00 2.3352152287340893e+01 1 1 0
60261 1653 11 4.7999999999999998e-01 1.1115218294250282e+01 5.8650874578063679e+00 2.6527209815806739e+01 0 1 0
14856 261 5 1.0600000000000000e-01 1.2525029487521598e+01 5.9741560530595725e+00 2.3281937143767379e+01 1 1 0
14840 261 5 1.0600000000000000e-01 1.2455998777125638e+01 4.4969077202140531e+00 2.4209784526010715e+01 1 1 0
14837 261 4 -1.4099999999999999e-01 1.0713490017543416e+01 1.4252785682904505e+00 2.3361321879632733e+01 1 1 0
14848 261 7 -3.3000000000000002e-02 1.4413663775584606e+01 4.8786214137684416e+00 2.3816018109450912e+01 1 1 0
14841 261 5 1.0600000000000000e-01 1.0385929785223878e+01 9.5600787865242809e-01 2.2433642347167975e+01 1 1 0
14849 261 7 -3.3000000000000002e-02 1.2171189538818270e+01 1.1931968042817767e+00 2.3547082469485606e+01 1 1 0
14853 261 8 9.0999999999999998e-02 1.2659550357967719e+01 1.3710790392614254e+00 2.2588979330379090e+01 1 1 0
14864 261 8 9.0999999999999998e-02 1.4448483749780191e+01 5.4159105485903840e+00 2.4763756450998635e+01 1 1 0
60263 1653 12 -3.7000000000000000e-01 1.0536296146868883e+01 5.4918467569536640e+00 2.7800566718087108e+01 0 1 0
21797 383 6 -2.6700000000000002e-01 1.1456783816800421e+01 1.2779287338972636e+00 2.8007131066122771e+01 1 1 0
60264 1653 12 -3.7000000000000000e-01 1.0357968433427891e+01 5.4115876100305700e+00 2.5428596825238408e+01 0 1 0
22318 392 8 9.0999999999999998e-02 1.4043798491754002e+01 6.3739142815394683e+00 2.8346674085060613e+01 1 1 0
21825 383 10 1.0400000000000000e-01 1.0588050621033688e+01 3.0283240995143492e+00 2.7269543850400112e+01 1 1 0
20329 357 5 1.0600000000000000e-01 8.3441912675010066e+00 2.6286663765504206e+00 2.8273108578882113e+01 0 0 0
34481 605 10 1.0400000000000000e-01 8.5007909399208934e+00 7.2154886306771129e+00 2.8893619768308451e+01 0 0 0
7525 133 1 4.1199999999999998e-01 2.0581491329075202e+01 8.0181491342080136e-02 2.4249773463737512e+01 0 0 1
7544 133 5 1.0600000000000000e-01 1.7517031898479416e+01 8.1266639154401232e-01 2.2138504903576649e+01 0 0 1
7540 133 4 -1.4099999999999999e-01 1.8603187704431630e+01 8.2267148701425419e-01 2.2229419510710720e+01 0 0 1
22334 392 10 1.0400000000000000e-01 1.7493335023984546e+01 7.0929881035341147e+00 2.8364554070400278e+01 1 1 0
7568 133 8 9.0999999999999998e-02 1.9261903154089815e+01 2.8650154824680976e+00 2.2361774166223892e+01 0 0 1
7527 133 2 -2.1400000000000000e-01 2.1683365109093135e+01 1.5513148575218090e+00 2.4260649302886577e+01 0 0 1
22315 392 7 -3.3000000000000002e-02 1.6827200906028928e+01 2.6627361077383522e+00 2.8760326737093330e+01 1 1 0
14844 261 6 -2.6700000000000002e-01 1.4584692192703406e+01 3.5090903038561043e+00 2.4208370524379209e+01 1 1 0
14852 261 8 9.0999999999999998e-02 1.5123835248967424e+01 5.2025034675110957e+00 2.3055191636031289e+01 1 1 0
26314 462 5 1.0600000000000000e-01 1.8221319016596631e+01 6.3580981150648306e+00 2.2545253659227313e+01 0 0 0
7558 133 5 1.0600000000000000e-01 1.9620527692387906e+01 8.4161007564171464e-01 2.7006368472793518e+01 0 0 1
14872 261 10 1.0400000000000000e-01 1.6366260210863256e+01 2.5928971578314499e+00 2.4064193486823424e+01 1 1 0
58188 1238 12 -3.7000000000000000e-01 2.0547566534914683e+01 3.4193803038930319e+00 2.6943893746271222e+01 0 1 0
14868 261 10 1.0400000000000000e-01 1.5780673809433628e+01 2.8725274117415207e+00 2.5745608352397731e+01 1 1 0
14876 261 10 1.0400000000000000e-01 1.6509463185103932e+01 4.1896858674057746e+00 2.4841990311095916e+01 1 1 0
7528 133 2 -2.1400000000000000e-01 1.8887423796102354e+01 6.3420877444440493e-01 2.3771924605141763e+01 0 0 1
7532 133 3 1.1200000000000000e-01 1.8710146602164176e+01 1.6230566206988200e+00 2.4194834459291641e+01 0 0 1
26298 462 5 1.0600000000000000e-01 1.9736674001363781e+01 6.3511704841612859e+00 2.3556743284566011e+01 0 0 0
58189 1238 12 -3.7000000000000000e-01 2.0022685499693576e+01 4.1224271622164599e+00 2.4783708665323896e+01 0 1 0
58190 1238 12 -3.7000000000000000e-01 1.9811500503557181e+01 5.5801978511455097e+00 2.6507420065701673e+01 0 1 0
14858 261 9 -1.2800000000000000e-01 1.5891440395430207e+01 3.2967936950878092e+00 2.4747696089388171e+01 1 1 0
58187 1238 12 -3.7000000000000000e-01 1.8366806325009652e+01 3.8250451643330776e+00 2.6262655560804575e+01 0 1 0
58186 1238 11 4.7999999999999998e-01 1.9709210619044150e+01 4.2099269649232749e+00 2.6123929444543474e+01 0 1 0
22319 392 8 9.0999999999999998e-02 1.6654142356237397e+01 2.6803708913105289e+00 2.7684297112848395e+01 1 1 0
26310 462 8 9.0999999999999998e-02 1.7538759197079489e+01 6.5361942801444082e+00 2.4947063480184067e+01 0 0 0
7535 133 3 1.1200000000000000e-01 2.1460967774062162e+01 2.2938130577469709e+00 2.3494270903560750e+01 0 0 1
26294 462 4 -1.4099999999999999e-01 1.8890069960488059e+01 6.9304050963124517e+00 2.3188166478173947e+01 0 0 0
26331 462 10 1.0400000000000000e-01 2.1665288374243218e+01 6.8640580788572381e+00 2.4741754858085677e+01 0 0 0
7531 133 3 1.1200000000000000e-01 2.1335627825753555e+01 1.9788263924556480e+00 2.5201081473717984e+01 0 0 1
22338 392 10 1.0400000000000000e-01 1.6218051785530257e+01 6.6921314663713991e+00 2.7318725132728364e+01 1 1 0
61531 1907 11 4.7999999999999998e-01 1.7361080969165266e-01 1.4078531782831092e+01 2.3511458921243158e+01 0 0 0
7202 127 5 1.0600000000000000e-01 1.6176730735356004e+00 1.1308552223245126e+01 2.1833890419560664e+01 0 0 0
56733 996 5 1.0600000000000000e-01 2.2238699702129789e+00 1.3002219540897972e+01 2.7390643170172059e+01 1 0 0
56749 996 5 1.0600000000000000e-01 3.4731604528407063e+00 1.2528261986359292e+01 2.8283328748572057e+01 1 0 0
56757 996 8 9.0999999999999998e-02 9.1682690056998672e-01 1.1028489038307054e+01 2.8094425228434346e+01 1 0 0
56741 996 7 -3.3000000000000002e-02 1.8165387876010497e+00 1.1288207788658418e+01 2.8652246607883090e+01 1 0 0
56767 996 10 1.0400000000000000e-01 2.0738343963702937e+00 7.5884379192946225e+00 2.3935377668287781e+01 1 0 0
61534 1907 12 -3.7000000000000000e-01 9.2895424445764463e-01 1.3417965881703887e+01 2.4462319247822389e+01 0 0 0
56763 996 10 1.0400000000000000e-01 1.4444475211948773e+00 8.6324069240556316e+00 2.5101358743031359e+01 1 0 0
56729 996 4 -1.4099999999999999e-01 2.7172771184053168e+00 1.2065257090225325e+01 2.7649004839591008e+01 1 0 0
56726 996 3 1.1200000000000000e-01 4.9078537372040945e+00 1.3549030291768878e+01 2.7363869932288225e+01 1 0 0
56771 996 10 1.0400000000000000e-01 2.5706744035417661e+00 7.2948817592972466e+00 2.5618400156529518e+01 1 0 0
56724 996 3 1.1200000000000000e-01 5.9819459264256363e+00 9.6829447043173769e+00 2.6312618603591829e+01 1 0 0
56721 996 3 1.1200000000000000e-01 3.3040780215515175e+00 1.0247329330604801e+01 2.6787902759840293e+01 1 0 0
56753 996 9 -1.2800000000000000e-01 2.3465783933285240e+00 8.0628488740558879e+00 2.4878057337953003e+01 1 0 0
56725 996 3 1.1200000000000000e-01 2.6264877926061034e+00 1.1474648316911200e+01 2.5646225811501417e+01 1 0 0
56759 996 8 9.0999999999999998e-02 3.3797520187652013e+00 9.0667661281331391e+00 2.2717816478565048e+01 1 0 0
56747 996 8 9.0999999999999998e-02 2.8542204885647320e+00 1.0415263883373481e+01 2.3692004507001013e+01 1 0 0
56743 996 7 -3.3000000000000002e-02 3.6213883042938630e+00 9.6453740384807318e+00 2.3609402028134433e+01 1 0 0
56735 996 5 1.0600000000000000e-01 5.7299234581614806e+00 9.4397310333313236e+00 2.3880201880838417e+01 1 0 0
56731 996 4 -1.4099999999999999e-01 5.0307639224299194e+00 1.0173576731028872e+01 2.3479269922007980e+01 1 0 0
56723 996 3 1.1200000000000000e-01 6.1356387086941968e+00 1.1959802826928534e+01 2.3872914448261785e+01 1 0 0
56719 996 2 -2.1400000000000000e-01 5.1546348983131169e+00 1.1562673901309850e+01 2.4133721159167003e+01 1 0 0
56727 996 3 1.1200000000000000e-01 4.3743857150885699e+00 1.2114830764464559e+01 2.3609856662789056e+01 1 0 0
56716 996 1 4.1199999999999998e-01 4.9883559400985984e+00 1.1816843592808089e+01 2.5884767490932340e+01 1 0 0
56720 996 2 -2.1400000000000000e-01 6.1526142837469378e+00 1.0691762631783718e+01 2.6688462591080270e+01 1 0 0
56739 996 6 -2.6700000000000002e-01 3.4576473601156188e+00 8.8531038958952113e+00 2.4791001675787061e+01 1 0 0
56717 996 2 -2.1400000000000000e-01 3.3264731603477085e+00 1.1286707960864604e+01 2.6460350438082152e+01 1 0 0
56751 996 5 1.0600000000000000e-01 5.3384490371906024e+00 1.0113021951409504e+01 2.2435352781289357e+01 1 0 0
56718 996 2 -2.1400000000000000e-01 5.2889736459730221e+00 1.3579161319614533e+01 2.6343115440280410e+01 1 0 0
56728 996 3 1.1200000000000000e-01 5.8041073249181565e+00 1.0592285782223067e+01 2.7716444719151873e+01 1 0 0
56722 996 3 1.1200000000000000e-01 6.3694630532052594e+00 1.3602472610302888e+01 2.6484887173023807e+01 1 0 0
56734 996 5 1.0600000000000000e-01 3.9967273335774918e+00 1.4182556265025566e+01 2.4845062053679477e+01 1 0 0
34477 605 10 1.0400000000000000e-01 9.3516454788124364e+00 8.2297453254819075e+00 2.7821603294029430e+01 0 0 0
14867 261 10 1.0400000000000000e-01 7.2868424895760411e+00 8.6243808066808398e+00 2.2034718145556258e+01 1 1 0
59613 1523 12 -3.7000000000000000e-01 1.0056613769800862e+01 1.2899316834241981e+01 2.2251146680201167e+01 1 0 1
57960 1192 12 -3.7000000000000000e-01 1.3302900007658540e+01 8.1784389504027146e+00 2.1749931331298008e+01 0 0 1
34483 605 10 1.0400000000000000e-01 8.7239391985396910e+00 1.3581360764898315e+01 2.8690337025123004e+01 0 0 0
34467 605 9 -1.2800000000000000e-01 8.3826192049316433e+00 8.1286888248419142e+00 2.8310352375353190e+01 0 0 0
56732 996 4 -1.4099999999999999e-01 7.6294206931591901e+00 1.1088217849256569e+01 2.6768085268429598e+01 1 0 0
56752 996 5 1.0600000000000000e-01 7.7393303887530118e+00 1.2170626885043644e+01 2.6834497138101607e+01 1 0 0
60262 1653 12 -3.7000000000000000e-01 1.1349535594594018e+01 7.2773483936122352e+00 2.6550799198332459e+01 0 1 0
56740 996 6 -2.6700000000000002e-01 8.1151973335388963e+00 9.2148246406595931e+00 2.5343217864633946e+01 1 0 0
59612 1523 12 -3.7000000000000000e-01 7.9262320796965140e+00 1.1791246596962246e+01 2.1928492753658222e+01 1 0 1
56748 996 8 9.0999999999999998e-02 8.2849543342679954e+00 1.1019109396478681e+01 2.4577548445043721e+01 1 0 0
56744 996 7 -3.3000000000000002e-02 8.4715764742579331e+00 1.0583846062921680e+01 2.5559290777926265e+01 1 0 0
56736 996 5 1.0600000000000000e-01 8.1701913307145340e+00 1.0668373063914940e+01 2.7616258289558058e+01 1 0 0
22330 392 8 9.0999999999999998e-02 1.3991139594164546e+01 8.1402517283821076e+00 2.8675395966843205e+01 1 1 0
56772 996 10 1.0400000000000000e-01 9.2280439997388761e+00 9.1054072689362489e+00 2.3559775797751367e+01 1 0 0
14851 261 8 9.0999999999999998e-02 9.6421859655583155e+00 8.1149977471541614e+00 2.1749006570534139e+01 1 1 0
26506 466 1 4.1199999999999998e-01 1.3429286550764967e+01 1.3168457662612353e+01 2.7646053741436354e+01 0 1 0
26511 466 3 1.1200000000000000e-01 1.1072368968787691e+01 1.3496435646562588e+01 2.7523956200629740e+01 0 1 0
59611 1523 11 4.7999999999999998e-01 8.6382591398322681e+00 1.3037211834962195e+01 2.2167455045064468e+01 1 0 1
26561 466 10 1.0400000000000000e-01 1.2517960865511016e+01 9.6608772345712826e+00 2.3576855450423313e+01 0 1 0
56760 996 8 9.0999999999999998e-02 9.5308860675800080e+00 1.0786620775424584e+01 2.5716915665943471e+01 1 0 0
59615 1523 12 -3.7000000000000000e-01 8.2633899588180810e+00 1.3590045660467101e+01 2.3431960383144354e+01 1 0 1
56768 996 10 1.0400000000000000e-01 8.6554915308174714e+00 7.5603024514173871e+00 2.4126411096442784e+01 1 0 0
26529 466 6 -2.6700000000000002e-01 1.3297006177597783e+01 1.1087158274451314e+01 2.4703164962867071e+01 0 1 0
56754 996 9 -1.2800000000000000e-01 9.0237060282425645e+00 8.5296291030484053e+00 2.4462452648918742e+01 1 0 0
56764 996 10 1.0400000000000000e-01 1.0018564423228430e+01 8.2869703755991537e+00 2.4835914180323655e+01 1 0 0
26553 466 10 1.0400000000000000e-01 1.1408458756733276e+01 1.0210275578017219e+01 2.4971873508222643e+01 0 1 0
26543 466 9 -1.2800000000000000e-01 1.2150663450074941e+01 1.0464470152753369e+01 2.4215158693142374e+01 0 1 0
26557 466 10 1.0400000000000000e-01 1.1710456202995950e+01 1.0929936279081888e+01 2.3333309009319894e+01 0 1 0
26533 466 7 -3.3000000000000002e-02 1.3686686596106998e+01 1.0413026673652485e+01 2.5856598947502942e+01 0 1 0
26549 466 8 9.0999999999999998e-02 1.2882195057005351e+01 1.0047123797007741e+01 2.6494571089967238e+01 0 1 0
26537 466 8 9.0999999999999998e-02 1.3990794961654569e+01 9.4454595740623279e+00 2.5457309566190421e+01 0 1 0
26507 466 2 -2.1400000000000000e-01 1.1828226689846426e+01 1.3057724642324876e+01 2.6872564029855315e+01 0 1 0
26515 466 3 1.1200000000000000e-01 1.1657766330168689e+01 1.1981781362239120e+01 2.6909837620310295e+01 0 1 0
26523 466 5 1.0600000000000000e-01 1.0941080070040167e+01 1.2886695386984227e+01 2.4975485608499941e+01 0 1 0
26519 466 4 -1.4099999999999999e-01 1.1614118831158386e+01 1.3571903376349987e+01 2.5490858132079588e+01 0 1 0
26539 466 5 1.0600000000000000e-01 1.2476368923333265e+01 1.3482884156677077e+01 2.4830025054015756e+01 0 1 0
34485 605 10 1.0400000000000000e-01 7.5850240603781085e+00 8.0644875049203808e+00 2.7570203615771270e+01 0 0 0
22328 392 9 -1.2800000000000000e-01 1.6462035256426159e+01 7.3655134545963845e+00 2.8140387329867270e+01 1 1 0
26306 462 7 -3.3000000000000002e-02 1.8102392084207320e+01 7.3403232919493346e+00 2.4473994243936506e+01 0 0 0
26322 462 8 9.0999999999999998e-02 1.8821096930166888e+01 7.6262211180919097e+00 2.5241995399954224e+01 0 0 0
26517 466 3 1.1200000000000000e-01 1.4707858251220635e+01 1.2982672830278730e+01 2.5608563499581209e+01 0 1 0
26509 466 2 -2.1400000000000000e-01 1.4817714741553173e+01 1.2518944456564027e+01 2.6588863224127980e+01 0 1 0
26521 466 4 -1.4099999999999999e-01 1.4940646689237381e+01 1.1008606110481642e+01 2.6489619262488276e+01 0 1 0
26525 466 5 1.0600000000000000e-01 1.5015761646195125e+01 1.0574301022959698e+01 2.7486532916816184e+01 0 1 0
26330 462 10 1.0400000000000000e-01 1.6412291373824203e+01 7.7103106981990672e+00 2.2485501114300259e+01 0 0 0
26286 462 3 1.1200000000000000e-01 1.8842078256324935e+01 9.0103333266720895e+00 2.2333756256848840e+01 0 0 0
51026 896 3 1.1200000000000000e-01 2.1418632595072744e+01 1.3225750601692170e+01 2.5439488944473947e+01 0 0 0
51053 896 9 -1.2800000000000000e-01 2.1302687506589645e+01 1.2346257643319740e+01 2.2366348154650666e+01 0 0 0
26326 462 10 1.0400000000000000e-01 1.5501367227528332e+01 8.9283019300638102e+00 2.3322925613574782e+01 0 0 0
51017 896 2 -2.1400000000000000e-01 2.0489725143024053e+01 1.1715044772238629e+01 2.8856674536644597e+01 0 0 0
26290 462 3 1.1200000000000000e-01 2.0376202130358809e+01 8.4383852303652045e+00 2.2821244349144163e+01 0 0 0
26282 462 2 -2.1400000000000000e-01 1.9455370446697781e+01 8.1092579376448430e+00 2.2339742287307654e+01 0 0 0
51036 896 5 1.0600000000000000e-01 2.0453103494278274e+01 7.9289378050040948e+00 2.6703188981277773e+01 0 0 0
26316 462 9 -1.2800000000000000e-01 1.6149129796408200e+01 8.0661400258740326e+00 2.3481609278097377e+01 0 0 0
26334 462 10 1.0400000000000000e-01 1.5593392043595932e+01 7.4056300373825694e+00 2.4147178286693151e+01 0 0 0
26541 466 5 1.0600000000000000e-01 1.5771539882329222e+01 1.0590729409372566e+01 2.5921204298997147e+01 0 1 0
51016 896 1 4.1199999999999998e-01 2.0596072137034440e+01 1.1678564457883470e+01 2.7047957699702827e+01 0 0 0
26302 462 6 -2.6700000000000002e-01 1.7296087769436291e+01 8.3965698443085568e+00 2.4251601421238608e+01 0 0 0
26513 466 3 1.1200000000000000e-01 1.5785446807852118e+01 1.2899290606470368e+01 2.6915866976241094e+01 0 1 0
51047 896 8 9.0999999999999998e-02 1.8805530953146132e+01 1.2447861946665032e+01 2.2949551482347864e+01 0 0 0
51059 896 8 9.0999999999999998e-02 1.9522988021875250e+01 1.3310208482152214e+01 2.4253241329273926e+01 0 0 0
51043 896 7 -3.3000000000000002e-02 1.9471819572582667e+01 1.2319076854926578e+01 2.3802530902930201e+01 0 0 0
51023 896 3 1.1200000000000000e-01 1.8607834232448205e+01 1.2998003440854037e+01 2.6348516416368980e+01 0 0 0
51035 896 5 1.0600000000000000e-01 1.7703376671699317e+01 1.1657738212312793e+01 2.4607594242336340e+01 0 0 0
51031 896 4 -1.4099999999999999e-01 1.8753094779942518e+01 1.1518411443555500e+01 2.4866012433180234e+01 0 0 0
51051 896 5 1.0600000000000000e-01 1.8964577365566555e+01 1.0456643731856452e+01 2.4739424746445220e+01 0 0 0
51027 896 3 1.1200000000000000e-01 1.8093233087160190e+01 1.1474377505425855e+01 2.6963271292758005e+01 0 0 0
51019 896 2 -2.1400000000000000e-01 1.8871966966600471e+01 1.1940548982773389e+01 2.6359650796097725e+01 0 0 0
51052 896 5 1.0600000000000000e-01 2.0521533377328680e+01 8.7052877343627593e+00 2.8255629908478092e+01 0 0 0
51039 896 6 -2.6700000000000002e-01 2.0725095000187771e+01 1.1625207902563927e+01 2.3493182513422859e+01 0 0 0
51032 896 4 -1.4099999999999999e-01 2.1042410943343505e+01 8.6236995829914811e+00 2.7301622605140714e+01 0 0 0
51020 896 2 -2.1400000000000000e-01 2.1181977240710534e+01 1.0006874923918094e+01 2.6533201514218685e+01 0 0 0
22342 392 10 1.0400000000000000e-01 1.6382394106743909e+01 8.3968326709573873e+00 2.7796675297302336e+01 1 1 0
51028 896 3 1.1200000000000000e-01 2.0918599327690991e+01 9.9347392281714413e+00 2.5477962908758641e+01 0 0 0
51022 896 3 1.1200000000000000e-01 2.1379398931928925e+01 1.3932199182242837e+01 2.6922581375904077e+01 0 0 0
51057 896 8 9.0999999999999998e-02 1.7870739807297557e+01 1.3131474532414837e+01 2.8567279513698534e+01 0 0 0
56022 983 10 1.0400000000000000e-01 4.3017652197962315e+00 2.1487978189796682e+01 2.7608468048619915e+01 0 0 0
6696 118 7 -3.3000000000000002e-02 5.1492850167270339e+00 2.0973891305707127e+01 2.2616698383830041e+01 0 0 0
56991 1000 10 1.0400000000000000e-01 8.1567591931197381e-01 1.9731232931912089e+01 2.8111705167543722e+01 1 1 0
61532 1907 12 -3.7000000000000000e-01 1.0561897215017637e+00 1.4941319102143343e+01 2.2930213380072384e+01 0 0 0
6704 118 5 1.0600000000000000e-01 3.1530869884825350e+00 2.1363088983130297e+01 2.2423335989048020e+01 0 0 0
13948 245 9 -1.2800000000000000e-01 3.6046182634797477e+00 1.6470423407833636e+01 2.1981127390878161e+01 1 1 0
6712 118 8 9.0999999999999998e-02 5.9146510685595892e+00 2.0356344212961091e+01 2.2146644780666414e+01 0 0 0
6700 118 8 9.0999999999999998e-02 5.0074408577182945e+00 2.0769786200314030e+01 2.3677981272131458e+01 0 0 0
56964 1000 5 1.0600000000000000e-01 6.6888593500449833e-01 1.6586914230932276e+01 2.8349835470182402e+01 1 1 0
36987 649 10 1.0400000000000000e-01 2.0053381482272896e+00 1.7882817927391120e+01 2.4692095233111306e+01 0 0 0
13962 245 10 1.0400000000000000e-01 2.8943228587522243e+00 1.7290006001248237e+01 2.2090053104275373e+01 1 1 0
13930 245 6 -2.6700000000000002e-01 4.8781418185878662e+00 1.7156874785955463e+01 2.2107487975561209e+01 1 1 0
36977 649 9 -1.2800000000000000e-01 1.0820155100825251e+00 1.7636949980101623e+01 2.5216618119519012e+01 0 0 0
56758 996 8 9.0999999999999998e-02 3.9282042642443158e+00 1.6025140717087055e+01 2.6682374790255754e+01 1 0 0
56770 996 10 1.0400000000000000e-01 4.8994286957289850e+00 1.8222047500502743e+01 2.7116980363088640e+01 1 0 0
13958 245 10 1.0400000000000000e-01 3.5620673773520930e+00 1.5630306287484533e+01 2.2674303204865268e+01 1 1 0
6688 118 5 1.0600000000000000e-01 3.6264903749850337e+00 1.9727921557436982e+01 2.1904949575257088e+01 0 0 0
56730 996 4 -1.4099999999999999e-01 4.8640863804168308e+00 1.4661230446177314e+01 2.5299660021980312e+01 1 0 0
6684 118 4 -1.4099999999999999e-01 3.8623747422756738e+00 2.0789228389453960e+01 2.1826934361472240e+01 0 0 0
56750 996 5 1.0600000000000000e-01 5.6917105911128951e+00 1.4633903897003812e+01 2.4590864224244800e+01 1 0 0
36991 649 10 1.0400000000000000e-01 1.2951282547464553e+00 1.7695864476811032e+01 2.6283956884858377e+01 0 0 0
56766 996 10 1.0400000000000000e-01 5.4212750312077063e+00 1.8633234538472976e+01 2.5447386761667666e+01 1 0 0
56746 996 8 9.0999999999999998e-02 4.0984948276849646e+00 1.6551410471571565e+01 2.4918022619202823e+01 1 0 0
56742 996 7 -3.3000000000000002e-02 4.5540652281114342e+00 1.6085950065350019e+01 2.5792037619359764e+01 1 0 0
56738 996 6 -2.6700000000000002e-01 5.7153324325353756e+00 1.6730322596032966e+01 2.6040059221378346e+01 1 0 0
56756 996 9 -1.2800000000000000e-01 5.6709036705219056e+00 1.8089436620970407e+01 2.6358468189221689e+01 1 0 0
13950 245 8 9.0999999999999998e-02 5.8482711195668768e+00 1.5442642647870942e+01 2.2374787466238509e+01 1 1 0
13934 245 7 -3.3000000000000002e-02 5.9772652835024971e+00 1.6352160921345348e+01 2.1788070314698007e+01 1 1 0
56762 996 10 1.0400000000000000e-01 6.6397466641232628e+00 1.8385489894041960e+01 2.6760706569973621e+01 1 0 0
36983 649 10 1.0400000000000000e-01 1.0202410619408966e+00 1.6565736401147795e+01 2.5024822953206019e+01 0 0 0
13926 245 5 1.0600000000000000e-01 7.0113575692122723e+00 1.7046732067861559e+01 2.3332908501551138e+01 1 1 0
28264 496 10 1.0400000000000000e-01 8.3949551858643154e+00 1.8267787735884191e+01 2.8538582908087594e+01 1 1 1
13961 245 10 1.0400000000000000e-01 1.4308901275335181e+01 1.4598107394010649e+01 2.2617206193259189e+01 1 1 0
13953 245 8 9.0999999999999998e-02 1.1865945104790770e+01 1.4832587894981090e+01 2.2474107491380817e+01 1 1 0
15887 279 9 -1.2800000000000000e-01 1.3644830545413759e+01 2.1579006260760544e+01 2.6621661886882105e+01 0 0 0
13947 245 9 -1.2800000000000000e-01 1.4320860207764214e+01 1.5531007157515850e+01 2.2053597270922346e+01 1 1 0
13937 245 7 -3.3000000000000002e-02 1.1982174321704811e+01 1.5743891183073325e+01 2.1887492519794996e+01 1 1 0
13957 245 10 1.0400000000000000e-01 1.4395987311698839e+01 1.6405719411181316e+01 2.2699611524066590e+01 1 1 0
35389 621 10 1.0400000000000000e-01 1.3825118378609625e+01 2.1481752374330537e+01 2.3131829146181460e+01 0 0 0
26520 466 4 -1.4099999999999999e-01 1.2871460783028095e+01 1.5644686896052981e+01 2.8770337498167958e+01 0 1 0
15893 279 10 1.0400000000000000e-01 1.3108017176209552e+01 2.0677042845034794e+01 2.6327734332898476e+01 0 0 0
26548 466 8 9.0999999999999998e-02 1.2552930474402821e+01 1.7762639655153130e+01 2.8292013749214888e+01 0 1 0
26540 466 5 1.0600000000000000e-01 1.1803491682954204e+01 1.5516516685369236e+01 2.8593944760355285e+01 0 1 0
13922 245 4 -1.4099999999999999e-01 7.2326943597632143e+00 1.6928150590642826e+01 2.2272225486387647e+01 1 1 0
60395 1679 12 -3.7000000000000000e-01 9.8427058813254469e+00 2.1074949759941461e+01 2.4505775836018515e+01 2 1 0
26508 466 2 -2.1400000000000000e-01 1.3741585962903075e+01 1.4923408564158670e+01 2.7754520662018908e+01 0 1 0
15889 279 8 9.0999999999999998e-02 1.4167795350728186e+01 2.0177012552563266e+01 2.8658127017657797e+01 0 0 0
13941 245 8 9.0999999999999998e-02 1.2116712685076584e+01 1.6590549531745658e+01 2.2560670853999699e+01 1 1 0
26559 466 10 1.0400000000000000e-01 8.8444884218148001e+00 1.6372814089739926e+01 2.5083100259846010e+01 0 1 0
26551 466 10 1.0400000000000000e-01 7.8981029318516223e+00 1.5892800241327160e+01 2.6589024236026191e+01 0 1 0
13942 245 5 1.0600000000000000e-01 8.0981333670937996e+00 1.6284434012831333e+01 2.2429528664783312e+01 1 1 0
60393 1679 12 -3.7000000000000000e-01 9.7587086935105649e+00 1.8797746598605720e+01 2.4508815400629530e+01 2 1 0
60394 1679 12 -3.7000000000000000e-01 7.9855375812471063e+00 2.0116914562590399e+01 2.5174266854764145e+01 2 1 0
60391 1679 11 4.7999999999999998e-01 9.4031373479425184e+00 2.0000590575200452e+01 2.5218678677865309e+01 2 1 0
13918 245 3 1.1200000000000000e-01 8.2564060151216019e+00 1.8826589225699948e+01 2.2358614806307571e+01 1 1 0
26512 466 3 1.1200000000000000e-01 1.3699671384598757e+01 1.5373825901635126e+01 2.6762821418244368e+01 0 1 0
26531 466 7 -3.3000000000000002e-02 1.0814820516461527e+01 1.4900132601209364e+01 2.5402203422182350e+01 0 1 0
35379 621 9 -1.2800000000000000e-01 1.4376389968186714e+01 2.1305905525990497e+01 2.2208098925481078e+01 0 0 0
26545 466 9 -1.2800000000000000e-01 8.8673216123775127e+00 1.6112510243389895e+01 2.6141316000319861e+01 0 1 0
26547 466 8 9.0999999999999998e-02 1.0423892268589647e+01 1.4974214375453819e+01 2.4387419210472544e+01 0 1 0
26555 466 10 1.0400000000000000e-01 9.3478841484344368e+00 1.6979882582530863e+01 2.6593891821856094e+01 0 1 0
26527 466 6 -2.6700000000000002e-01 9.6635736988988672e+00 1.4956268460662244e+01 2.6306595624757300e+01 0 1 0
26535 466 8 9.0999999999999998e-02 1.1350540733895409e+01 1.5839818208609424e+01 2.5536720418315145e+01 0 1 0
60392 1679 12 -3.7000000000000000e-01 9.7409271105286148e+00 2.0008662116618456e+01 2.6566141434659361e+01 2 1 0
15863 279 4 -1.4099999999999999e-01 2.0229330272969097e+01 1.6840476766670182e+01 2.8750007204534583e+01 0 0 0
15855 279 3 1.1200000000000000e-01 1.9032811213786594e+01 1.7293939496295970e+01 2.7084195942427918e+01 0 0 0
15861 279 4 -1.4099999999999999e-01 1.6301291522370853e+01 1.9707820331377224e+01 2.8484484519396840e+01 0 0 0
15859 279 3 1.1200000000000000e-01 1.8047552261357747e+01 1.7287487454790366e+01 2.8483646487448681e+01 0 0 0
15849 279 2 -2.1400000000000000e-01 1.7415314148297135e+01 2.0147697017118112e+01 2.7655304365306570e+01 0 0 0
35369 621 7 -3.3000000000000002e-02 1.6228801232994922e+01 2.0265786655826329e+01 2.3420545930235491e+01 0 0 0
35375 621 5 1.0600000000000000e-01 1.9180039750498718e+01 1.6563879599094232e+01 2.2923057496106576e+01 0 0 0
15853 279 3 1.1200000000000000e-01 1.7207749128492082e+01 1.9820822333725157e+01 2.6636398234247125e+01 0 0 0
35365 621 6 -2.6700000000000002e-01 1.5148015819303842e+01 2.0171514582001006e+01 2.2505065499073972e+01 0 0 0
35345 621 2 -2.1400000000000000e-01 1.8109557873412214e+01 1.9342427892477790e+01 2.1975669978648099e+01 0 0 0
35355 621 4 -1.4099999999999999e-01 1.9388977608413050e+01 1.6257753773259125e+01 2.1898005326562366e+01 0 0 0
15875 279 7 -3.3000000000000002e-02 2.1630107169548207e+01 1.7014088025085353e+01 2.8240380850477870e+01 0 0 0
35359 621 5 1.0600000000000000e-01 1.9520458500715936e+01 1.5184770415666190e+01 2.2037717492479832e+01 0 0 0
35353 621 3 1.1200000000000000e-01 1.9173169690665425e+01 1.9334038912161883e+01 2.2213912559032707e+01 0 0 0
35383 621 8 9.0999999999999998e-02 2.1632389915692013e+01 1.6696054035733674e+01 2.2097085986138051e+01 0 0 0
15872 279 7 -3.3000000000000002e-02 2.1289257099282306e+01 2.1355442196375556e+01 2.5245662385552404e+01 0 0 0
58637 1328 12 -3.7000000000000000e-01 1.7392969982491724e+01 1.5271496361316679e+01 2.4515466634217468e+01 0 1 0
15847 279 1 4.1199999999999998e-01 1.9030423815173318e+01 1.9374293088734976e+01 2.8144146236290219e+01 0 0 0
58640 1328 12 -3.7000000000000000e-01 1.6821677183290298e+01 1.5058508529593862e+01 2.6780244761294572e+01 0 1 0
35361 621 5 1.0600000000000000e-01 1.7869123402913946e+01 1.9196588612550830e+01 2.4082101630457451e+01 0 0 0
15873 279 7 -3.3000000000000002e-02 1.4912972683135337e+01 1.9963980874176144e+01 2.7891688337024604e+01 0 0 0
15856 279 3 1.1200000000000000e-01 2.1259808113659137e+01 1.9730187981390994e+01 2.7469850265649253e+01 0 0 0
15880 279 5 1.0600000000000000e-01 1.9331072087471433e+01 2.1040499116804067e+01 2.5728905248459522e+01 0 0 0
15851 279 2 -2.1400000000000000e-01 1.9038545091416715e+01 1.7579474101666545e+01 2.8136116619930050e+01 0 0 0
15860 279 4 -1.4099999999999999e-01 2.0251593905185764e+01 2.1135014248141008e+01 2.6304931705651942e+01 0 0 0
15871 279 6 -2.6700000000000002e-01 2.1528711772967011e+01 1.6683419892041094e+01 2.6833543725679728e+01 0 0 0
15848 279 2 -2.1400000000000000e-01 2.0274346669993772e+01 1.9868081076263515e+01 2.7024933165020652e+01 0 0 0
58638 1328 12 -3.7000000000000000e-01 1.6850134061752943e+01 1.7192360779814898e+01 2.5777603420266445e+01 0 1 0
35373 621 8 9.0999999999999998e-02 1.5807929493006771e+01 2.0061439109218199e+01 2.4405030089092758e+01 0 0 0
35357 621 4 -1.4099999999999999e-01 1.7189011716773614e+01 1.9164855818557662e+01 2.3230901815971073e+01 0 0 0
15868 279 6 -2.6700000000000002e-01 2.1365850211413100e+01 2.0262829446999042e+01 2.4278525192112305e+01 0 0 0
58639 1328 12 -3.7000000000000000e-01 1.5277644765859311e+01 1.5577281539884263e+01 2.5056233635911692e+01 0 1 0
15867 279 5 1.0600000000000000e-01 1.9924804823504520e+01 1.5829038807358424e+01 2.8481013702002187e+01 0 0 0
35385 621 8 9.0999999999999998e-02 1.6693761694360205e+01 2.1240756498246814e+01 2.3566647187933828e+01 0 0 0
15857 279 3 1.1200000000000000e-01 1.7375647139630047e+01 2.1230835420699638e+01 2.7539815284113025e+01 0 0 0
15869 279 6 -2.6700000000000002e-01 1.4913412219516278e+01 2.1291934764579391e+01 2.7287942987703300e+01 0 0 0
58636 1328 11 4.7999999999999998e-01 1.6604153711406003e+01 1.5771359648879956e+01 2.5538227763020746e+01 0 1 0
15852 279 3 1.1200000000000000e-01 2.0385463698732380e+01 1.9163201495378996e+01 2.6200980629950649e+01 0 0 0
15877 279 8 9.0999999999999998e-02 1.4657476419083434e+01 1.9137496032068281e+01 2.7228556016969296e+01 0 0 0
35377 621 5 1.0600000000000000e-01 1.6763212778073122e+01 1.8162127465433400e+01 2.3194417357034254e+01 0 0 0
26516 466 3 1.1200000000000000e-01 1.4735652399610704e+01 1.5125256342131374e+01 2.8153506117820566e+01 0 1 0
15881 279 5 1.0600000000000000e-01 1.6505461233562635e+01 1.8676447484178418e+01 2.8772034130158485e+01 0 0 0
31499 553 5 1.0600000000000000e-01 2.9712745734293970e+00 4.7300120401981953e+00 3.3418018094804530e+01 0 1 0
31479 553 4 -1.4099999999999999e-01 2.6851032269430890e+00 4.4886648702807888e+00 3.4441716064674544e+01 0 1 0
61401 1881 11 4.7999999999999998e-01 5.9542508932859475e+00 6.1750073986984697e+00 3.2624071553869832e+01 0 1 0
31483 553 5 1.0600000000000000e-01 3.5420518323504986e+00 3.9435157692874894e+00 3.4837382016596770e+01 0 1 0
31507 553 8 9.0999999999999998e-02 1.7652399035623110e+00 2.4405600318205343e+00 3.3853721159113327e+01 0 1 0
14089 248 3 1.1200000000000000e-01 4.3527079292886413e+00 1.3962263997379205e+00 3.4845821708209854e+01 0 0 0
31475 553 3 1.1200000000000000e-01 3.2994848887210795e+00 6.3965767113183416e+00 3.5111486780931685e+01 0 1 0
31491 553 7 -3.3000000000000002e-02 1.6666269028272200e+00 3.2672225334361529e+00 3.4557286795435687e+01 0 1 0
20328 357 5 1.0600000000000000e-01 4.6868816412298333e+00 3.8700710844981239e+00 3.0355531213794386e+01 0 0 0
61402 1881 12 -3.7000000000000000e-01 5.1008476679421229e+00 5.0662943574052761e+00 3.2870954755838376e+01 0 1 0
31467 553 2 -2.1400000000000000e-01 2.4697593274174263e+00 5.7417745553674795e+00 3.5377737844975741e+01 0 1 0
20317 357 6 -2.6700000000000002e-01 7.0772362469167316e+00 7.0774531114072003e-01 2.9743299977483154e+01 0 0 0
14097 248 5 1.0600000000000000e-01 6.1378832153456750e+00 3.1629271466519198e+00 3.4607554319088358e+01 0 0 0
14093 248 4 -1.4099999999999999e-01 6.4446978143219820e+00 2.2456209224238903e+00 3.5110062127151657e+01 0 0 0
14113 248 5 1.0600000000000000e-01 6.8114880829703486e+00 1.5215518077773893e+00 3.4382539747387547e+01 0 0 0
20336 357 8 9.0999999999999998e-02 2.1139253445630812e+00 3.2895855706789110e+00 3.0221855852155169e+01 0 0 0
20308 357 4 -1.4099999999999999e-01 3.9697283275071484e+00 4.3551173691167397e+00 2.9693321861467812e+01 0 0 0
31487 553 6 -2.6700000000000002e-01 1.5390019755608240e+00 2.9342584441827961e+00 3.5990849791721054e+01 0 1 0
20312 357 5 1.0600000000000000e-01 3.6015722751241328e+00 5.2539335733011061e+00 3.0187983934171584e+01 0 0 0
20320 357 7 -3.3000000000000002e-02 2.7413880030975970e+00 3.4591728770390082e+00 2.9346852560009808e+01 0 0 0
25518 448 9 -1.2800000000000000e-01 6.7238934270658379e-01 7.4282093910768143e-01 2.9764585220230376e+01 1 0 0
14081 248 2 -2.1400000000000000e-01 5.0837262511381667e+00 1.5895429978501516e+00 3.5630895538266167e+01 0 0 0
20337 357 8 9.0999999999999998e-02 6.2159949682592721e+00 2.3596817081803652e+00 3.0569911262273497e+01 0 0 0
20321 357 7 -3.3000000000000002e-02 7.1249693072471167e+00 2.0628776702346685e+00 3.0046678031179404e+01 0 0 0
61405 1881 12 -3.7000000000000000e-01 6.9564893704791704e+00 6.1200212938948253e+00 3.3539912504630571e+01 0 1 0
31468 553 2 -2.1400000000000000e-01 4.8129901336197173e-01 6.3959218567725387e+00 3.3421641495175599e+01 0 1 0
31465 553 1 4.1199999999999998e-01 9.1462246215678089e-01 6.5743875463771566e+00 3.5146446443386210e+01 0 1 0
31476 553 3 1.1200000000000000e-01 1.2893075842584960e+00 6.6265924292730300e+00 3.2727369764266975e+01 0 1 0
31472 553 3 1.1200000000000000e-01 2.0246220217450103e-01 5.3805279014186516e+00 3.3139994290529799e+01 0 1 0
61403 1881 12 -3.7000000000000000e-01 6.5375600346964697e+00 6.0533292255722104e+00 3.1353442325772445e+01 0 1 0
31512 553 10 1.0400000000000000e-01 6.0477370597825997e-01 6.5000894260231181e+00 2.9005937686135443e+01 0 1 0
25536 448 10 1.0400000000000000e-01 6.2330620500171530e-01 1.4135477110538339e+00 3.0622382659072414e+01 1 0 0
31495 553 8 9.0999999999999998e-02 6.3122127856769528e-01 3.5681155844232557e+00 3.4397604096984843e+01 0 1 0
25532 448 10 1.0400000000000000e-01 1.4251266627217793e+00 1.1352824613574903e+00 2.9080874424526257e+01 1 0 0
20341 357 10 1.0400000000000000e-01 5.9350480196601483e+00 6.4436548187155773e-02 3.1235135419048905e+01 0 0 0
31519 553 10 1.0400000000000000e-01 1.3914439230902029e+00 9.7336615152308370e-01 3.5578963658660307e+01 0 1 0
31505 553 9 -1.2800000000000000e-01 8.8632602294252638e-01 1.7555551874399611e+00 3.6145652478954858e+01 0 1 0
20324 357 8 9.0999999999999998e-02 3.0313697799055177e+00 2.4921127899877957e+00 2.8935993268770517e+01 0 0 0
20344 357 10 1.0400000000000000e-01 1.9085227093252399e-01 3.8514043972242247e+00 2.8951059464656705e+01 0 0 0
20313 357 5 1.0600000000000000e-01 7.4801802140508631e+00 3.8939120664661266e+00 2.9025491623285287e+01 0 0 0
20325 357 8 9.0999999999999998e-02 7.9811852867923552e+00 2.3448143949418769e+00 3.0659463376721504e+01 0 0 0
22327 392 9 -1.2800000000000000e-01 1.0470602220660307e+01 5.4985998919104100e+00 3.4618343395786994e+01 1 1 0
22309 392 6 -2.6700000000000002e-01 1.1031619149548490e+01 5.3298289595304542e+00 3.3326331449482772e+01 1 1 0
22313 392 7 -3.3000000000000002e-02 1.0160731993611909e+01 4.7246483867810367e+00 3.2311019478475941e+01 1 1 0
22297 392 3 1.1200000000000000e-01 1.1895145238951013e+01 4.1309533636492253e+00 2.9321561425218754e+01 1 1 0
22329 392 8 9.0999999999999998e-02 1.0049102625316252e+01 3.6495421548757232e+00 3.2451680382666325e+01 1 1 0
22317 392 8 9.0999999999999998e-02 9.1598648672256715e+00 5.1049929083663761e+00 3.2515232705022314e+01 1 1 0
22289 392 2 -2.1400000000000000e-01 1.1819778667844689e+01 4.1281083085904866e+00 3.0408949022001657e+01 1 1 0
22301 392 4 -1.4099999999999999e-01 1.0591698949817477e+01 5.0459320676918891e+00 3.0893806840643443e+01 1 1 0
22293 392 3 1.1200000000000000e-01 1.1545081601245737e+01 3.0916030497878433e+00 3.0604648716946706e+01 1 1 0
22305 392 5 1.0600000000000000e-01 9.7161865549113031e+00 4.7798689826237846e+00 3.0301532847246651e+01 1 1 0
22321 392 5 1.0600000000000000e-01 1.0825951006596753e+01 6.1079459314170501e+00 3.0820646015960353e+01 1 1 0
22288 392 1 4.1199999999999998e-01 1.3538408626951895e+01 4.2742015227648587e+00 3.0945742723887104e+01 1 1 0
22299 392 3 1.1200000000000000e-01 1.4297114848788844e+01 2.6371209810586831e+00 2.9362590248606519e+01 1 1 0
22300 392 3 1.1200000000000000e-01 1.3029045934461788e+01 3.3245623156888535e+00 3.3266387465513397e+01 1 1 0
22296 392 3 1.1200000000000000e-01 1.3552261120779853e+01 2.1471698865217479e+00 3.1987918370431458e+01 1 1 0
22298 392 3 1.1200000000000000e-01 1.3226995052484218e+01 6.3669065563431975e+00 3.2238631020837261e+01 1 1 0
22292 392 2 -2.1400000000000000e-01 1.3744641444667561e+01 3.1033800037086632e+00 3.2474490088622495e+01 1 1 0
22290 392 2 -2.1400000000000000e-01 1.3762991310426246e+01 6.0672659867784420e+00 3.1338062566235823e+01 1 1 0
22341 392 10 1.0400000000000000e-01 1.0508360580415799e+01 4.4819858930421992e+00 3.5009713148812608e+01 1 1 0
22344 392 10 1.0400000000000000e-01 1.3901826496969401e+01 6.5004814079363387e+00 3.5896704906870646e+01 1 1 0
22302 392 4 -1.4099999999999999e-01 1.3443291955905677e+01 7.1033666145934315e+00 3.0296217924627552e+01 1 1 0
59484 1497 12 -3.7000000000000000e-01 9.3346254391878229e+00 7.9109051828465049e-01 3.3674245165752424e+01 0 1 0
14121 248 8 9.0999999999999998e-02 8.4983004579386066e+00 2.9933589403177274e+00 3.5809666007663473e+01 0 0 0
28382 498 10 1.0400000000000000e-01 1.2132736503428836e+01 9.9822855993557558e-01 3.6105443783269699e+01 1 1 0
22312 392 6 -2.6700000000000002e-01 1.4383476800661741e+01 5.0027174768436486e+00 3.4632911027465347e+01 1 1 0
28368 498 9 -1.2800000000000000e-01 1.2906662756056734e+01 1.7321207739362998e+00 3.5880631923330590e+01 1 1 0
28378 498 10 1.0400000000000000e-01 1.3437588920779453e+01 1.5576568364242331e+00 3.4944800879757260e+01 1 1 0
22322 392 5 1.0600000000000000e-01 1.2441940302738757e+01 6.7990067311972311e+00 2.9991652855321377e+01 1 1 0
20349 357 10 1.0400000000000000e-01 7.7563810200608136e+00 2.1629869966418963e-01 3.1603724534253047e+01 0 0 0
22337 392 10 1.0400000000000000e-01 9.4753901764915867e+00 5.9301919341155163e+00 3.4725026563671442e+01 1 1 0
22333 392 10 1.0400000000000000e-01 1.1138328626538092e+01 6.1498067171796666e+00 3.5182409985501039e+01 1 1 0
22314 392 7 -3.3000000000000002e-02 1.4343727107025675e+01 7.1707351785871349e+00 2.9027276236930508e+01 1 1 0
28386 498 10 1.0400000000000000e-01 1.2342791445135154e+01 2.6574605393593873e+00 3.5998510945050334e+01 1 1 0
59482 1497 12 -3.7000000000000000e-01 1.1527059479259790e+01 5.0218859642117664e-01 3.3256345195883739e+01 0 1 0
21809 383 5 1.0600000000000000e-01 1.2972291090260223e+01 4.8659162904478614e-01 3.0169508213536297e+01 1 1 0
22291 392 2 -2.1400000000000000e-01 1.4582209505804029e+01 3.6818955943770431e+00 2.9486150129065372e+01 1 1 0
22326 392 9 -1.2800000000000000e-01 1.4759652676446361e+01 6.1334994558144471e+00 3.5333181621627489e+01 1 1 0
22304 392 4 -1.4099999999999999e-01 1.5145815670583959e+01 3.1757327701367224e+00 3.3247875093465595e+01 1 1 0
22324 392 5 1.0600000000000000e-01 1.5100946278270605e+01 2.4397530202092126e+00 3.4050633171826703e+01 1 1 0
60679 1736 12 -3.7000000000000000e-01 1.8368424261767998e+01 1.0125558891818451e+00 3.3128631360935103e+01 1 1 0
33193 583 5 1.0600000000000000e-01 1.9648695354517280e+01 3.8931745873568491e+00 3.2780384375051739e+01 0 0 1
22307 392 5 1.0600000000000000e-01 1.6422170944068419e+01 3.7807180575068147e+00 3.0626567779203278e+01 1 1 0
22320 392 8 9.0999999999999998e-02 1.6426527180070451e+01 4.2744588284761136e+00 3.4491788925661439e+01 1 1 0
22316 392 7 -3.3000000000000002e-02 1.5558717732422158e+01 4.5474772379118109e+00 3.3891399284049101e+01 1 1 0
22308 392 5 1.0600000000000000e-01 1.5913268975723897e+01 2.8263547343931417e+00 3.2557186732126752e+01 1 1 0
22294 392 3 1.1200000000000000e-01 1.4792225985456989e+01 6.2868395706285281e+00 3.1621899535277233e+01 1 1 0
33209 583 5 1.0600000000000000e-01 1.8637362251534430e+01 4.6348728214218351e+00 3.1672562733770057e+01 0 0 1
22332 392 8 9.0999999999999998e-02 1.5935659779981938e+01 5.3274871848066088e+00 3.3229886478862191e+01 1 1 0
22303 392 4 -1.4099999999999999e-01 1.6120654197296272e+01 3.7908131595105128e+00 2.9579149171274089e+01 1 1 0
33210 583 5 1.0600000000000000e-01 2.0761078777812646e+01 2.1324732738970420e+00 3.2513639637696343e+01 0 0 1
33177 583 2 -2.1400000000000000e-01 2.0630565385732289e+01 4.1383262748846521e+00 3.0848924745185499e+01 0 0 1
33189 583 4 -1.4099999999999999e-01 1.9680140953613328e+01 4.6429135814560238e+00 3.1989813306323423e+01 0 0 1
33205 583 8 9.0999999999999998e-02 2.0164961301577470e+01 6.8683930276660190e+00 3.2331437711154415e+01 0 0 1
33201 583 7 -3.3000000000000002e-02 2.0015019384639885e+01 5.9056743196946266e+00 3.2820099263622836e+01 0 0 1
33185 583 3 1.1200000000000000e-01 2.0606000340053445e+01 4.9085416667662782e+00 3.0078039015042151e+01 0 0 1
33217 583 8 9.0999999999999998e-02 1.9329998870225445e+01 6.0801325948978215e+00 3.3649804757335488e+01 0 0 1
33221 583 10 1.0400000000000000e-01 2.1051860631821707e+01 6.1461294002365516e+00 3.5522029047599354e+01 0 0 1
33197 583 6 -2.6700000000000002e-01 2.1171226084791087e+01 5.4867346524724674e+00 3.3531493840624513e+01 0 0 1
22335 392 10 1.0400000000000000e-01 1.7130109466707086e+01 1.3246672086980087e+00 3.1220913062327753e+01 1 1 0
33181 583 3 1.1200000000000000e-01 2.0208591147667075e+01 3.2477892475686629e+00 3.0383111942618573e+01 0 0 1
33212 583 9 -1.2800000000000000e-01 2.0647304305584658e+01 1.5202060141052884e+00 3.5467811575113203e+01 0 0 1
22325 392 9 -1.2800000000000000e-01 1.7421002927747001e+01 9.0437243531953460e-01 3.0258191244874286e+01 1 1 0
33226 583 10 1.0400000000000000e-01 1.9947996819863569e+01 2.1276210838518446e+00 3.4893254367587375e+01 0 0 1
22311 392 6 -2.6700000000000002e-01 1.6601535004488039e+01 1.2812342863146013e+00 2.9132007115988660e+01 1 1 0
22310 392 6 -2.6700000000000002e-01 1.5753015962293833e+01 7.2219211970957637e+00 2.9354961048000124e+01 1 1 0
60677 1736 12 -3.7000000000000000e-01 1.6330223393785282e+01 2.1618942046524856e-02 3.3682599303018655e+01 1 1 0
33230 583 10 1.0400000000000000e-01 2.0251229498885376e+01 5.7487741305345930e-01 3.5838727446502020e+01 0 0 1
22340 392 10 1.0400000000000000e-01 1.5075919075408892e+01 7.0009174036618607e+00 3.4753818457963895e+01 1 1 0
22343 392 10 1.0400000000000000e-01 1.8442554065977493e+01 1.2150356051893330e+00 3.0039052776090148e+01 1 1 0
28374 498 8 9.0999999999999998e-02 1.5297969641475914e+01 1.3329789183455407e+00 3.5803681557191929e+01 1 1 0
33215 583 9 -1.2800000000000000e-01 2.1619835549517081e+01 6.2876839809140641e+00 3.4602536364694529e+01 0 0 1
22336 392 10 1.0400000000000000e-01 1.5608051263089735e+01 5.8935120958570062e+00 3.5974060713097771e+01 1 1 0
33194 583 5 1.0600000000000000e-01 2.1667242765763362e+01 1.1006373266348677e+00 3.1451465178928313e+01 0 0 1
22323 392 5 1.0600000000000000e-01 1.6434080142103092e+01 4.7753381908050994e+00 2.9231910578892659e+01 1 1 0
33211 583 5 1.0600000000000000e-01 2.1536526287534031e+01 1.7326057832022046e+00 2.9404524321483095e+01 0 0 1
22331 392 8 9.0999999999999998e-02 1.7889101576074353e+01 2.8383518596799213e+00 2.8932449004367307e+01 1 1 0
31502 553 9 -1.2800000000000000e-01 2.9989414709887185e-01 7.4621361738700722e+00 2.9417780507294509e+01 0 1 0
61404 1881 12 -3.7000000000000000e-01 5.1919342743667327e+00 7.3863914809970099e+00 3.2779958091601458e+01 0 1 0
31474 553 3 1.1200000000000000e-01 1.7132127050549759e-01 8.8649126673101915e+00 3.5358774768110393e+01 0 1 0
56769 996 10 1.0400000000000000e-01 2.0123844311089427e+00 1.0440126696848973e+01 3.1216448687209045e+01 1 0 0
31498 553 5 1.0600000000000000e-01 3.1158937879613164e+00 8.4074510010293899e+00 3.4589986547237906e+01 0 1 0
31482 553 5 1.0600000000000000e-01 2.0265743762442314e+00 8.8192903347165572e+00 3.3501708107910027e+01 0 1 0
31506 553 8 9.0999999999999998e-02 1.5275787091678827e+00 1.1143163977157636e+01 3.4937557231337507e+01 0 1 0
34449 605 5 1.0600000000000000e-01 5.6629829485093435e+00 1.0545658376545637e+01 3.0083104063707875e+01 0 0 0
31490 553 7 -3.3000000000000002e-02 2.3760620843674127e+00 1.0477643749563315e+01 3.5096486365153901e+01 0 1 0
31478 553 4 -1.4099999999999999e-01 2.1877827296972607e+00 8.9786088675664271e+00 3.4567883268918251e+01 0 1 0
31494 553 8 9.0999999999999998e-02 3.1983342455841881e+00 1.1029468059044230e+01 3.4641010320283513e+01 0 1 0
34436 605 3 1.1200000000000000e-01 6.3063295935468160e+00 1.0618962918582900e+01 3.3936888122101820e+01 0 0 0
34465 605 5 1.0600000000000000e-01 5.6350069856311027e+00 9.7970435373052620e+00 3.1637877028334486e+01 0 0 0
34473 605 8 9.0999999999999998e-02 6.1111825595492908e+00 8.4982297129442053e+00 2.9611196696007386e+01 0 0 0
34445 605 4 -1.4099999999999999e-01 6.3132318461861123e+00 1.0124979953612133e+01 3.0850115169360823e+01 0 0 0
34457 605 7 -3.3000000000000002e-02 6.9658021763640283e+00 8.9489526142972498e+00 3.0115750142163737e+01 0 0 0
34441 605 3 1.1200000000000000e-01 6.8164805268086512e+00 1.2047499438118995e+01 3.1199264559786439e+01 0 0 0
34440 605 3 1.1200000000000000e-01 6.7677976572124576e+00 1.2247515888725951e+01 3.3970381607706763e+01 0 0 0
56755 996 9 -1.2800000000000000e-01 2.8231889566453856e+00 1.0204777600797481e+01 3.0527023691722007e+01 1 0 0
34432 605 2 -2.1400000000000000e-01 7.1912432666323376e+00 1.1245972701487860e+01 3.4045913454994903e+01 0 0 0
31466 553 2 -2.1400000000000000e-01 1.1160380899426734e+00 8.3298062186750563e+00 3.5455061939918352e+01 0 1 0
59834 1567 12 -3.7000000000000000e-01 4.6765903132292630e+00 1.3132377673472929e+01 3.0314861756704893e+01 1 1 0
56745 996 8 9.0999999999999998e-02 1.4044952204267367e+00 1.1944972288730492e+01 2.9418393146262190e+01 1 0 0
31488 553 6 -2.6700000000000002e-01 1.7293834206801018e-01 7.6020531813759300e+00 3.0777808390379750e+01 0 1 0
56994 1000 10 1.0400000000000000e-01 8.6818936286839310e-01 1.2994526022735545e+01 3.5353384705079328e+01 1 1 0
59835 1567 12 -3.7000000000000000e-01 2.8385060412506626e+00 1.3664315222090597e+01 3.1752925966341476e+01 1 1 0
59831 1567 11 4.7999999999999998e-01 4.0196196972815388e+00 1.4146279467198735e+01 3.1063472123743491e+01 1 1 0
56765 996 10 1.0400000000000000e-01 3.5209090736860955e+00 1.1028327149677668e+01 3.0678855107634817e+01 1 0 0
31520 553 10 1.0400000000000000e-01 1.0655969329171899e+00 8.2201649391266951e+00 2.9252881766792132e+01 0 1 0
56761 996 10 1.0400000000000000e-01 3.0601566187591391e+00 9.2636251919402799e+00 3.1023187454685534e+01 1 0 0
56737 996 6 -2.6700000000000002e-01 2.3728843798852739e+00 1.0063493355795879e+01 2.9173978324918583e+01 1 0 0
34461 605 8 9.0999999999999998e-02 7.3632423961393387e+00 8.1656470935094827e+00 3.0761175373138453e+01 0 0 0
34433 605 2 -2.1400000000000000e-01 7.3749362241993488e+00 1.1114201487336610e+01 3.1271251842881057e+01 0 0 0
34453 605 6 -2.6700000000000002e-01 8.1209324081319796e+00 9.1451949387618434e+00 2.9320019184030080e+01 0 0 0
34437 605 3 1.1200000000000000e-01 8.0062534642215546e+00 1.1182247134271947e+01 3.0385301319145466e+01 0 0 0
22306 392 5 1.0600000000000000e-01 1.3355084222230746e+01 8.1371750323522587e+00 3.0630223244513157e+01 1 1 0
34482 605 10 1.0400000000000000e-01 1.3436793364352788e+01 9.0065184949529886e+00 3.3987066371517557e+01 0 0 0
34462 605 5 1.0600000000000000e-01 9.6745061443697935e+00 7.3797560354733998e+00 3.2222732191571332e+01 0 0 0
34454 605 7 -3.3000000000000002e-02 1.1245647342914545e+01 8.8350170420613612e+00 3.2510095169419145e+01 0 0 0
34450 605 6 -2.6700000000000002e-01 1.1422819996741762e+01 9.0308520823355725e+00 3.3978335330515982e+01 0 0 0
34443 605 4 -1.4099999999999999e-01 9.5910057154363333e+00 1.3383434736157506e+01 3.3058148201779304e+01 0 0 0
34434 605 3 1.1200000000000000e-01 7.7281000359096064e+00 8.4225798276184936e+00 3.3083288785697924e+01 0 0 0
34438 605 3 1.1200000000000000e-01 8.9994928550167845e+00 8.9713683880053363e+00 3.4103731405896710e+01 0 0 0
34430 605 2 -2.1400000000000000e-01 8.6269248094132340e+00 9.0391925687490531e+00 3.3081629198166468e+01 0 0 0
34431 605 2 -2.1400000000000000e-01 9.7226996522277318e+00 1.1833366640675393e+01 3.2968103164979340e+01 0 0 0
34439 605 3 1.1200000000000000e-01 1.0237092737413183e+01 1.1365667305483802e+01 3.3807601282467168e+01 0 0 0
34442 605 4 -1.4099999999999999e-01 9.6946101792773671e+00 8.4687679859249307e+00 3.2180913543475562e+01 0 0 0
34429 605 1 4.1199999999999998e-01 8.2902097869895872e+00 1.0820059764707299e+01 3.2818997529647710e+01 0 0 0
34435 605 3 1.1200000000000000e-01 1.0424763997691960e+01 1.1514208523384744e+01 3.2197815069049753e+01 0 0 0
34446 605 5 1.0600000000000000e-01 9.5607044621305786e+00 8.8035253585303952e+00 3.1152270379131995e+01 0 0 0
34470 605 8 9.0999999999999998e-02 1.1701079867279910e+01 9.5947575418060698e+00 3.1874897761700161e+01 0 0 0
34458 605 8 9.0999999999999998e-02 1.1893478209246075e+01 7.9672735242285952e+00 3.2385852072987412e+01 0 0 0
26518 466 3 1.1200000000000000e-01 1.2509274461617808e+01 1.2781466630267406e+01 2.9804917713340220e+01 0 1 0
34468 605 9 -1.2800000000000000e-01 1.2622249313068460e+01 9.6657661405600077e+00 3.4287083920963227e+01 0 0 0
26530 466 6 -2.6700000000000002e-01 1.3679409864479748e+01 1.3920181038170384e+01 3.1526169165926213e+01 0 1 0
34474 605 10 1.0400000000000000e-01 1.2817975005106430e+01 1.0625993310606638e+01 3.3809846819703722e+01 0 0 0
34478 605 10 1.0400000000000000e-01 1.2702202622394624e+01 9.5539550190868141e+00 3.5368382095240399e+01 0 0 0
59429 1486 12 -3.7000000000000000e-01 1.2045704762212837e+01 1.2677440056773559e+01 3.5111148448285157e+01 0 0 0
34464 605 5 1.0600000000000000e-01 8.5708650947813805e+00 1.0494976022955742e+01 3.5452184910389327e+01 0 0 0
34444 605 4 -1.4099999999999999e-01 7.6836404473900375e+00 1.1128096746547760e+01 3.5461701956637832e+01 0 0 0
26510 466 2 -2.1400000000000000e-01 1.3356450240470767e+01 1.2357330294987005e+01 2.9265935732770220e+01 0 1 0
34463 605 5 1.0600000000000000e-01 9.3173374579679766e+00 1.3735607492681407e+01 3.4052723505613550e+01 0 0 0
34451 605 6 -2.6700000000000002e-01 9.1215419608638495e+00 1.3579311791354250e+01 3.0752487843432721e+01 0 0 0
34447 605 5 1.0600000000000000e-01 1.0609297920971537e+01 1.3739469639735484e+01 3.2901878766139966e+01 0 0 0
34469 605 9 -1.2800000000000000e-01 8.6094877876258273e+00 1.4198659984458715e+01 2.9581371563264284e+01 0 0 0
34455 605 7 -3.3000000000000002e-02 8.6328702846249197e+00 1.4019178062552541e+01 3.2038215411689023e+01 0 0 0
34459 605 8 9.0999999999999998e-02 7.5646611236442682e+00 1.3903062502504191e+01 3.2221372100663075e+01 0 0 0
34475 605 10 1.0400000000000000e-01 7.5370159095004787e+00 1.4339464995764498e+01 2.9715826088932634e+01 0 0 0
34448 605 5 1.0600000000000000e-01 8.1007910777908894e+00 1.2124333002052296e+01 3.5608666832519617e+01 0 0 0
26514 466 3 1.1200000000000000e-01 1.3076942998742060e+01 1.1318670147322164e+01 2.9089411512102544e+01 0 1 0
51021 896 3 1.1200000000000000e-01 2.1460581124699768e+01 1.1559698861464213e+01 2.9327212856878933e+01 0 0 0
33229 583 10 1.0400000000000000e-01 2.1590853622433514e+01 7.3287011998429934e+00 3.4280754963431590e+01 0 0 1
26542 466 5 1.0600000000000000e-01 1.4465638592351317e+01 1.1540019459399803e+01 3.0801244332391750e+01 0 1 0
51037 896 6 -2.6700000000000002e-01 1.7734948583246783e+01 1.1297855345781144e+01 2.9624026382873627e+01 0 0 0
51041 896 7 -3.3000000000000002e-02 1.8137913201000412e+01 1.2704442280276163e+01 2.9533903449553822e+01 0 0 0
26522 466 4 -1.4099999999999999e-01 1.4634022122762721e+01 1.2407534057617404e+01 3.0163149191776835e+01 0 1 0
26550 466 8 9.0999999999999998e-02 1.5279047807055246e+01 1.4399108890743610e+01 3.0362361347286225e+01 0 1 0
26534 466 7 -3.3000000000000002e-02 1.4972934919928552e+01 1.3592533377120702e+01 3.1028567652559559e+01 0 1 0
51045 896 8 9.0999999999999998e-02 1.7671395670560212e+01 1.3461885641579055e+01 3.0163777213226112e+01 0 0 0
51065 896 10 1.0400000000000000e-01 1.8956467399210482e+01 1.0646723926026061e+01 3.1090599419520188e+01 0 0 0
51069 896 10 1.0400000000000000e-01 1.7434914448389527e+01 1.1469602685572841e+01 3.1672799660932789e+01 0 0 0
51061 896 10 1.0400000000000000e-01 1.7256932744498563e+01 9.9042559645368602e+00 3.1157520285361528e+01 0 0 0
51055 896 9 -1.2800000000000000e-01 1.7881867887399231e+01 1.0775452283304981e+01 3.0961120067896225e+01 0 0 0
26538 466 8 9.0999999999999998e-02 1.5660820165708307e+01 1.3363378946143236e+01 3.1842448565657151e+01 0 1 0
51049 896 5 1.0600000000000000e-01 2.0036102974089971e+01 1.2899716109112614e+01 3.0591434568716856e+01 0 0 0
45081 791 10 1.0400000000000000e-01 1.8248748442272269e+01 9.0793734948146767e+00 3.4148183862236145e+01 0 0 0
45071 791 9 -1.2800000000000000e-01 1.7362227593585679e+01 8.8656211998098691e+00 3.4745252318654096e+01 0 0 0
45077 791 10 1.0400000000000000e-01 1.6766540108405277e+01 8.1033171574252965e+00 3.4243107950302274e+01 0 0 0
45067 791 5 1.0600000000000000e-01 1.8904982979185185e+01 1.1904352815650961e+01 3.4771690423915210e+01 0 0 0
45075 791 8 9.0999999999999998e-02 2.1349900826462306e+01 1.1085947066556040e+01 3.4779014612394377e+01 0 0 0
45063 791 8 9.0999999999999998e-02 2.0281982462327292e+01 9.9576244343507732e+00 3.5369324169520894e+01 0 0 0
45037 791 3 1.1200000000000000e-01 1.6675691418512532e+01 1.3010818872958712e+01 3.4718330461826305e+01 0 0 0
45059 791 7 -3.3000000000000002e-02 2.0698945009961470e+01 1.0927970766387180e+01 3.5638898333324100e+01 0 0 0
45051 791 5 1.0600000000000000e-01 2.0182187710435567e+01 1.2881897004203900e+01 3.5165822841555979e+01 0 0 0
45047 791 4 -1.4099999999999999e-01 1.9664543579951896e+01 1.2001800569290964e+01 3.5547365374148143e+01 0 0 0
45049 791 5 1.0600000000000000e-01 1.4662660158331603e+01 1.1767910141607672e+01 3.5006302909428626e+01 0 0 0
45085 791 10 1.0400000000000000e-01 1.7596475606929094e+01 8.4481229723284308e+00 3.5724498507453312e+01 0 0 0
45053 791 6 -2.6700000000000002e-01 1.6779296573032571e+01 1.0121242430170444e+01 3.4781428755960043e+01 0 0 0
45057 791 7 -3.3000000000000002e-02 1.6055633794621507e+01 1.0388391274492482e+01 3.6012945759251188e+01 0 0 0
45033 791 2 -2.1400000000000000e-01 1.6250601495280304e+01 1.2894224865258655e+01 3.5715227845982163e+01 0 0 0
45041 791 3 1.1200000000000000e-01 1.5490839365049023e+01 1.3674074665810105e+01 3.5767148883356967e+01 0 0 0
45045 791 4 -1.4099999999999999e-01 1.5349495886558305e+01 1.1739355791165098e+01 3.5852199671291345e+01 0 0 0
51029 896 4 -1.4099999999999999e-01 1.9676728594330537e+01 1.2799877253561078e+01 2.9567236211569710e+01 0 0 0
59412 1483 12 -3.7000000000000000e-01 2.0375734716152110e+01 9.5234308006059845e+00 3.2881299647089307e+01 0 1 1
59415 1483 12 -3.7000000000000000e-01 2.1075842309731680e+01 9.1945291955257122e+00 3.0799590835163951e+01 0 1 1
51025 896 3 1.1200000000000000e-01 2.0115880909237266e+01 1.0759878892447400e+01 2.9225454449516551e+01 0 0 0
59411 1483 11 4.7999999999999998e-01 2.1557236186125373e+01 9.6894257836572066e+00 3.2063187802321060e+01 0 1 1
51033 896 5 1.0600000000000000e-01 1.9917963540431909e+01 1.3787168007100838e+01 2.9173329285557791e+01 0 0 0
26526 466 5 1.0600000000000000e-01 1.5475473922755073e+01 1.2053160794550507e+01 2.9567768262542607e+01 0 1 0
56999 1000 10 1.0400000000000000e-01 1.7752018992237713e+00 1.9322594583032373e+01 2.9318979836881635e+01 1 1 0
56974 1000 8 9.0999999999999998e-02 5.6735974674704448e-01 1.5145725555330486e+01 3.5793005963616451e+01 1 1 0
28253 496 9 -1.2800000000000000e-01 4.6864436938636089e+00 1.8581652648253016e+01 3.1394365276342981e+01 1 1 1
56948 1000 2 -2.1400000000000000e-01 3.1384381115205506e-01 1.6083571164651552e+01 3.0342767619332754e+01 1 1 0
56952 1000 3 1.1200000000000000e-01 8.3976815805149607e-01 1.5129104163839331e+01 3.0365046018924218e+01 1 1 0
56987 1000 8 9.0999999999999998e-02 8.2584665257721079e-01 1.8745595707485435e+01 3.1549655289493703e+01 1 1 0
59833 1567 12 -3.7000000000000000e-01 3.6991700251777293e+00 1.5087330508014647e+01 3.0118591431449008e+01 1 1 0
59832 1567 12 -3.7000000000000000e-01 4.9123843304441674e+00 1.4548984239083216e+01 3.2090775813220255e+01 1 1 0
56954 1000 3 1.1200000000000000e-01 6.6978569020650580e-01 1.5445607432161413e+01 3.3250259516643368e+01 1 1 0
56950 1000 3 1.1200000000000000e-01 7.0530361535804376e-01 1.7212366793175480e+01 3.3265257060088679e+01 1 1 0
56956 1000 3 1.1200000000000000e-01 1.1120679641166564e+00 1.6820559453990441e+01 3.0431008556579211e+01 1 1 0
28247 496 8 9.0999999999999998e-02 3.7728463182458039e+00 1.9917752876733736e+01 3.3271818792356420e+01 1 1 1
11845 208 10 1.0400000000000000e-01 6.5759462977830125e+00 1.7771608779276388e+01 3.5779624458677247e+01 0 0 0
11853 208 10 1.0400000000000000e-01 6.8111813314691378e+00 1.6921081630025313e+01 3.4267587062369500e+01 0 0 0
11849 208 10 1.0400000000000000e-01 6.6263820503871136e+00 1.8579975956732870e+01 3.4083485604782368e+01 0 0 0
11839 208 9 -1.2800000000000000e-01 7.0263269091838181e+00 1.7853022037698516e+01 3.4790367567803720e+01 0 0 0
28267 496 10 1.0400000000000000e-01 5.1291242200511880e+00 1.8306746591285005e+01 3.0436993555638519e+01 1 1 1
28259 496 8 9.0999999999999998e-02 2.4274204267452406e+00 2.0069575160490235e+01 3.2328813982804462e+01 1 1 1
28243 496 7 -3.3000000000000002e-02 3.4533118739798243e+00 2.0435828729218635e+01 3.2367609109703857e+01 1 1 1
56975 1000 8 9.0999999999999998e-02 2.6287433475394872e-01 2.0404314027045015e+01 3.1699862559536115e+01 1 1 0
28263 496 10 1.0400000000000000e-01 3.7751859162301562e+00 1.8017599430155030e+01 3.1593245228371273e+01 1 1 1
28239 496 6 -2.6700000000000002e-01 4.1826630801302933e+00 1.9931624723212373e+01 3.1217988701214040e+01 1 1 1
28271 496 10 1.0400000000000000e-01 5.4834434397137128e+00 1.8580142592602297e+01 3.2137930421671015e+01 1 1 1
56971 1000 7 -3.3000000000000002e-02 4.6807528004319088e-02 1.9441147914057769e+01 3.1237557271352856e+01 1 1 0
56946 1000 2 -2.1400000000000000e-01 5.0297886549822819e-02 1.6341512808228011e+01 3.3291349896920039e+01 1 1 0
56995 1000 10 1.0400000000000000e-01 1.1247811417459290e+00 2.1059687695476949e+01 2.9176561929405359e+01 1 1 0
28221 496 3 1.1200000000000000e-01 5.2136343638097431e+00 2.1152706731563622e+01 3.4557149408191506e+01 1 1 1
58270 1254 12 -3.7000000000000000e-01 6.4772006913880645e-02 2.0116495357497232e+01 3.5306050595406276e+01 0 0 0
56981 1000 9 -1.2800000000000000e-01 9.2572577868889816e-01 1.9988076905038003e+01 2.9165280129852050e+01 1 1 0
26536 466 8 9.0999999999999998e-02 1.3972542042658716e+01 1.7483431308051504e+01 2.9440119772558845e+01 0 1 0
34479 605 10 1.0400000000000000e-01 9.0711808841359645e+00 1.5163587559445526e+01 2.9371957476602358e+01 0 0 0
28268 496 10 1.0400000000000000e-01 9.3395880782322305e+00 1.8051778624793986e+01 3.0017332804806728e+01 1 1 1
28260 496 8 9.0999999999999998e-02 9.6340435170689975e+00 2.0317407378684795e+01 3.0679811718961776e+01 1 1 1
26544 466 9 -1.2800000000000000e-01 1.3612423060557608e+01 1.5099604807024420e+01 3.2437990964542252e+01 0 1 0
26558 466 10 1.0400000000000000e-01 1.3832461349385840e+01 1.4828364616378916e+01 3.3470517919750179e+01 0 1 0
26562 466 10 1.0400000000000000e-01 1.4248617525628134e+01 1.5945646563762113e+01 3.2178048758620442e+01 0 1 0
28224 496 3 1.1200000000000000e-01 7.3889791479752009e+00 2.0484014617237790e+01 3.2298043048443773e+01 1 1 1
26532 466 7 -3.3000000000000002e-02 1.2971607603021448e+01 1.7192542683784847e+01 2.9121350175533387e+01 0 1 0
11829 208 8 9.0999999999999998e-02 8.8420038989645011e+00 1.5854203965013770e+01 3.5027292235371696e+01 0 0 0
26554 466 10 1.0400000000000000e-01 1.2597423324514182e+01 1.5439949372807014e+01 3.2232951666165562e+01 0 1 0
26524 466 5 1.0600000000000000e-01 1.3065886736520605e+01 1.5086082419061521e+01 2.9685902628723113e+01 0 1 0
28240 496 6 -2.6700000000000002e-01 7.8412587228509603e+00 1.9506764382019789e+01 3.0262763512096249e+01 1 1 1
34471 605 8 9.0999999999999998e-02 8.7388745925677256e+00 1.5098287002463429e+01 3.2149512255829883e+01 0 0 0
26546 466 9 -1.2800000000000000e-01 1.2046018775824781e+01 1.8713838423483953e+01 3.0576591396509627e+01 0 1 0
26552 466 10 1.0400000000000000e-01 1.1633823581657188e+01 1.8613532659349140e+01 3.1580650097599221e+01 0 1 0
11821 208 6 -2.6700000000000002e-01 8.4112697814167543e+00 1.7846669993611901e+01 3.4816338804517883e+01 0 0 0
11812 208 3 1.1200000000000000e-01 1.3117445517796174e+01 1.8198829324861073e+01 3.4113492003660632e+01 0 0 0
11808 208 3 1.1200000000000000e-01 1.2502694653245831e+01 1.9828338342353863e+01 3.4211916296828853e+01 0 0 0
11804 208 2 -2.1400000000000000e-01 1.3184057939455807e+01 1.9122969190746240e+01 3.4687624649146485e+01 0 0 0
26528 466 6 -2.6700000000000002e-01 1.2223161508871879e+01 1.7332687146828075e+01 3.0213086357844173e+01 0 1 0
28244 496 7 -3.3000000000000002e-02 8.7333150631237988e+00 2.0638619526048149e+01 3.0156733321036310e+01 1 1 1
11805 208 3 1.1200000000000000e-01 1.0366238587141984e+01 1.9195485775539311e+01 3.5566874629333228e+01 0 0 0
11833 208 5 1.0600000000000000e-01 1.0977501020346043e+01 1.7063336589248355e+01 3.4837240650026892e+01 0 0 0
11825 208 7 -3.3000000000000002e-02 9.0247704557570749e+00 1.6791423998562887e+01 3.5552948962549877e+01 0 0 0
28254 496 9 -1.2800000000000000e-01 8.3594280419389104e+00 1.8324976940802205e+01 2.9626501663396599e+01 1 1 1
11813 208 4 -1.4099999999999999e-01 1.0472222195490135e+01 1.7131206565566895e+01 3.5800665257792964e+01 0 0 0
28249 496 5 1.0600000000000000e-01 7.5970148751356534e+00 2.0978024636179939e+01 3.5020526733925720e+01 1 1 1
26556 466 10 1.0400000000000000e-01 1.2770492029097159e+01 1.9526595058358083e+01 3.0524966111630608e+01 0 1 0
11824 208 6 -2.6700000000000002e-01 1.4394153077757286e+01 2.0419103453120407e+01 3.2293751340697789e+01 0 0 0
28272 496 10 1.0400000000000000e-01 7.6373535710824285e+00 1.7553995265648670e+01 2.9895380288635110e+01 1 1 1
26560 466 10 1.0400000000000000e-01 1.1195062808135177e+01 1.8994161558112445e+01 2.9955791212469801e+01 0 1 0
28248 496 8 9.0999999999999998e-02 8.9458475831967803e+00 2.0828754091140418e+01 2.9104697779348129e+01 1 1 1
28220 496 2 -2.1400000000000000e-01 7.6346798878369988e+00 2.1545706421486937e+01 3.2274769474695695e+01 1 1 1
28228 496 3 1.1200000000000000e-01 8.4709536638307856e+00 2.1637256172311936e+01 3.2967853030060461e+01 1 1 1
15883 279 5 1.0600000000000000e-01 2.0160128465564711e+01 1.6790567540591432e+01 2.9836662706061126e+01 0 0 0
15854 279 3 1.1200000000000000e-01 1.9333396650053746e+01 2.1081387912206239e+01 2.9761159680195302e+01 0 0 0
15850 279 2 -2.1400000000000000e-01 1.9603163874795353e+01 2.0025329488273126e+01 2.9753022910680752e+01 0 0 0
1410 25 8 9.0999999999999998e-02 2.1405892107787906e+01 2.0208056543039302e+01 3.4340117739901302e+01 1 0 0
15858 279 3 1.1200000000000000e-01 2.0667365847929783e+01 2.0028088206506766e+01 2.9988748604043185e+01 0 0 0
11816 208 4 -1.4099999999999999e-01 1.4618249936925038e+01 1.9715983537234010e+01 3.4668464199052984e+01 0 0 0
45060 791 8 9.0999999999999998e-02 1.8034208152823837e+01 1.7890715530096745e+01 3.5589531625009236e+01 0 0 0
11820 208 5 1.0600000000000000e-01 1.5343324631237760e+01 1.9094792165831109e+01 3.5194285430828288e+01 0 0 0
11844 208 8 9.0999999999999998e-02 1.5333171599008889e+01 1.8705261257918682e+01 3.2889590040221620e+01 0 0 0
11828 208 7 -3.3000000000000002e-02 1.5115961879774069e+01 1.9719011798762534e+01 3.3226086375019264e+01 0 0 0
11836 208 5 1.0600000000000000e-01 1.4620131355365192e+01 2.0766809528930825e+01 3.4958052181137170e+01 0 0 0
59440 1488 12 -3.7000000000000000e-01 1.7679758543041078e+01 1.7475439377129820e+01 3.3134244057103295e+01 0 1 0
59437 1488 12 -3.7000000000000000e-01 1.7692429971977099e+01 1.5148194973458438e+01 3.3203798376050806e+01 0 1 0
59436 1488 11 4.7999999999999998e-01 1.8283321773781775e+01 1.6297536672541380e+01 3.2581437545506255e+01 0 1 0
15874 279 7 -3.3000000000000002e-02 1.8926910044988748e+01 2.0368700843841989e+01 3.2218254835845542e+01 0 0 0
15866 279 5 1.0600000000000000e-01 1.9315732494293059e+01 1.8452632426073087e+01 3.1056609716307701e+01 0 0 0
59439 1488 12 -3.7000000000000000e-01 1.8191680580567407e+01 1.6246599369308196e+01 3.1129571188670116e+01 0 1 0
15882 279 5 1.0600000000000000e-01 1.7873481679150927e+01 1.9174567483823029e+01 3.0744266058795144e+01 0 0 0
59438 1488 12 -3.7000000000000000e-01 1.9625939716312946e+01 1.6307433486339047e+01 3.2933259387984371e+01 0 1 0
11832 208 8 9.0999999999999998e-02 1.6042204489829448e+01 2.0289408216428175e+01 3.3156641736012546e+01 0 0 0
15862 279 4 -1.4099999999999999e-01 1.8889532579502696e+01 1.9455245888972836e+01 3.1021683072241714e+01 0 0 0
15878 279 8 9.0999999999999998e-02 1.8472707555666418e+01 2.0014015784949105e+01 3.3143456763910159e+01 0 0 0
45036 791 3 1.1200000000000000e-01 1.8463270886787534e+01 1.5323886552245044e+01 3.5632447475382918e+01 0 0 0
15890 279 8 9.0999999999999998e-02 1.9949509979503567e+01 2.0548868202664465e+01 3.2549810406969563e+01 0 0 0
8855 156 5 1.0600000000000000e-01 2.0933244935999891e+01 1.5186918127460213e+01 3.5099328780914135e+01 0 0 0
15870 279 6 -2.6700000000000002e-01 1.8188705849452230e+01 2.1550148392496830e+01 3.1892771039977024e+01 0 0 0
45064 791 5 1.0600000000000000e-01 1.6350165308360605e+01 1.5797559835269690e+01 3.5749050902897082e+01 0 0 0
15865 279 5 1.0600000000000000e-01 1.6359729536303636e+01 2.0233830251062205e+01 2.9437374105237588e+01 0 0 0
31471 553 3 1.1200000000000000e-01 2.6534754078654816e+00 5.4535253719243189e+00 3.6412755145914929e+01 0 1 0
14133 248 10 1.0400000000000000e-01 5.9387680315472613e+00 4.6515632371974753e+00 3.6290758936409567e+01 0 0 0
14085 248 3 1.1200000000000000e-01 4.6567918477161632e+00 2.1623690221753100e+00 3.6454119300219894e+01 0 0 0
14119 248 9 -1.2800000000000000e-01 6.7547963220347329e+00 4.5078242907250035e+00 3.6998951667497352e+01 0 0 0
47535 834 10 1.0400000000000000e-01 2.5580912029737748e+00 6.4208574821503221e+00 4.2947403597874768e+01 1 0 0
14136 248 10 1.0400000000000000e-01 6.7997310706251151e+00 1.5089655707528993e+00 4.2620895773374627e+01 0 0 0
47527 834 10 1.0400000000000000e-01 3.5767691800676378e+00 5.5166667868451542e+00 4.1785359771001772e+01 1 0 0
14124 248 8 9.0999999999999998e-02 4.7085991596400465e+00 4.4293975625466325e-01 4.1216477965342889e+01 0 0 0
31501 553 5 1.0600000000000000e-01 8.7507423145915753e-01 5.7984264790097111e+00 3.7912975137750834e+01 0 1 0
14084 248 2 -2.1400000000000000e-01 5.6495869307031645e+00 3.5149233545311415e-01 3.8386392742004794e+01 0 0 0
14100 248 5 1.0600000000000000e-01 3.6151818541368339e+00 1.0684415346160834e+00 3.9029528076823532e+01 0 0 0
14125 248 10 1.0400000000000000e-01 6.3233223655312036e+00 4.9586528460510451e+00 3.7892642799020571e+01 0 0 0
14101 248 6 -2.6700000000000002e-01 7.0908336898898536e+00 3.1217002329392556e+00 3.7251988971183323e+01 0 0 0
14088 248 3 1.1200000000000000e-01 6.6821335269743374e+00 7.0046757839345897e-01 3.8373593968314395e+01 0 0 0
14108 248 7 -3.3000000000000002e-02 4.9330155466612799e+00 1.3446959364968323e+00 4.0646764785035067e+01 0 0 0
14116 248 5 1.0600000000000000e-01 4.8470419709965302e+00 2.2341687507057988e+00 3.8553982734887171e+01 0 0 0
14112 248 8 9.0999999999999998e-02 4.2711980425424008e+00 2.1224869930574144e+00 4.1027735482873666e+01 0 0 0
14096 248 4 -1.4099999999999999e-01 4.6605062255669756e+00 1.3480624068276146e+00 3.9160711641000148e+01 0 0 0
14118 248 9 -1.2800000000000000e-01 6.6902553880699802e+00 2.2382753233212358e+00 4.1818261136857792e+01 0 0 0
14104 248 6 -2.6700000000000002e-01 6.2348253441184047e+00 1.7938509218506324e+00 4.0541715237554264e+01 0 0 0
47531 834 10 1.0400000000000000e-01 1.8347289724018021e+00 5.2430938961478120e+00 4.2120718673489449e+01 1 0 0
14132 248 10 1.0400000000000000e-01 6.1952609230795117e+00 3.1162672751223446e+00 4.2233243802278743e+01 0 0 0
31511 553 10 1.0400000000000000e-01 8.7068738866437534e-01 1.3577016934196904e+00 3.7160328797433884e+01 0 1 0
47521 834 9 -1.2800000000000000e-01 2.8138839983279964e+00 5.4348257701840126e+00 4.2559574371465082e+01 1 0 0
14080 248 1 4.1199999999999998e-01 5.2908952062391545e+00 4.4609488380996307e-02 3.6545698953295876e+01 0 0 0
14105 248 7 -3.3000000000000002e-02 7.6137789919013201e+00 2.4686847432347494e+00 3.6170829088440662e+01 0 0 0
14109 248 8 9.0999999999999998e-02 8.0142260395879781e+00 1.4997039814138240e+00 3.6468853324413097e+01 0 0 0
26097 458 10 1.0400000000000000e-01 1.0132166881228381e+01 2.7160552646890759e+00 4.3100947985295711e+01 1 0 0
14129 248 10 1.0400000000000000e-01 7.4985728787770967e+00 5.2039042374341005e+00 3.6611177066191843e+01 0 0 0
28344 498 4 -1.4099999999999999e-01 1.3659663082607750e+01 3.7432397098290482e-01 4.0910642210155636e+01 1 1 0
14128 248 10 1.0400000000000000e-01 7.7394750170865958e+00 2.4794696195615309e+00 4.1647780989101896e+01 0 0 0
26085 458 5 1.0600000000000000e-01 7.9906487162201945e+00 6.9007836769519102e+00 4.2191539023094592e+01 1 0 0
28379 498 10 1.0400000000000000e-01 9.1178733365636528e+00 2.3511407393594821e+00 3.8391048509139431e+01 1 1 0
28336 498 3 1.1200000000000000e-01 1.2935223545567100e+01 1.2404574284637899e+00 3.9248000194598802e+01 1 1 0
28383 498 10 1.0400000000000000e-01 1.0311311699817891e+01 1.0586959610479398e+00 3.8632867406606131e+01 1 1 0
28375 498 10 1.0400000000000000e-01 9.7844525659410930e+00 1.9810338316666896e+00 3.9945248462983798e+01 1 1 0
28369 498 9 -1.2800000000000000e-01 1.0048021413413224e+01 2.0840281341290390e+00 3.8892621446274205e+01 1 1 0
28332 498 2 -2.1400000000000000e-01 1.3175199258393619e+01 1.6566030131548084e+00 4.0226434918750229e+01 1 1 0
28359 498 8 9.0999999999999998e-02 1.1124227037286124e+01 3.8816002061964134e+00 4.0368965937584079e+01 1 1 0
28355 498 7 -3.3000000000000002e-02 1.1185395327921876e+01 4.2308661846034239e+00 3.9338251759679807e+01 1 1 0
28343 498 4 -1.4099999999999999e-01 1.2434201460576723e+01 5.0709043634278963e+00 3.8928244061202143e+01 1 1 0
28363 498 5 1.0600000000000000e-01 1.2726350472141480e+01 5.9501598524678831e+00 3.9502403221006219e+01 1 1 0
28365 498 5 1.0600000000000000e-01 1.2906189257174534e+01 5.3355255370684596e+00 4.1587769967910972e+01 1 1 0
28345 498 4 -1.4099999999999999e-01 1.3339813929334042e+01 4.5153725715178377e+00 4.2159975136940844e+01 1 1 0
28371 498 8 9.0999999999999998e-02 1.0280390100632514e+01 4.8250837476133999e+00 3.9211875232533259e+01 1 1 0
28351 498 6 -2.6700000000000002e-01 1.1139812481294996e+01 3.0528674715264708e+00 3.8565671563341617e+01 1 1 0
28340 498 3 1.1200000000000000e-01 1.2245029509691438e+01 1.9485737420319349e+00 4.0713915515360945e+01 1 1 0
28347 498 5 1.0600000000000000e-01 1.2092516759195384e+01 5.4903865786200239e+00 3.7981995552201496e+01 1 1 0
28335 498 3 1.1200000000000000e-01 1.3416492953964331e+01 3.5980831376525964e+00 3.7811254714241670e+01 1 1 0
26081 458 8 9.0999999999999998e-02 9.9698807670760718e+00 5.5344141591171940e+00 4.2551861563424936e+01 1 0 0
28330 498 1 4.1199999999999998e-01 1.4284125781743594e+01 3.0620804539032176e+00 3.9908291005224378e+01 1 1 0
28331 498 2 -2.1400000000000000e-01 1.3662323660297337e+01 4.1687035672507839e+00 3.8706832493374897e+01 1 1 0
28339 498 3 1.1200000000000000e-01 1.4403443384726360e+01 4.8961697284783776e+00 3.8375721428926447e+01 1 1 0
28354 498 6 -2.6700000000000002e-01 1.3736780577900964e+01 1.3359780933783791e+00 3.6912993372382289e+01 1 1 0
28349 498 5 1.0600000000000000e-01 1.2564276824261755e+01 3.7494856788299731e+00 4.2167686485974251e+01 1 1 0
7686 135 10 1.0400000000000000e-01 9.0532994542267957e+00 6.4459008041678789e+00 3.7521952340331289e+01 0 0 0
28352 498 6 -2.6700000000000002e-01 1.2610646905328567e+01 7.7166627859969072e-01 4.2906753034235045e+01 1 1 0
28356 498 7 -3.3000000000000002e-02 1.3859024047382338e+01 4.2768364269764120e-01 4.2437137590499894e+01 1 1 0
26065 458 4 -1.4099999999999999e-01 8.2182937889102892e+00 6.7388685267779556e+00 4.3245133444599247e+01 1 0 0
26077 458 7 -3.3000000000000002e-02 9.2578502255671431e+00 5.5798434180891041e+00 4.3375905691257934e+01 1 0 0
37057 651 3 1.1200000000000000e-01 2.0965009792009504e+01 2.7080966866001027e-01 4.3050344721213307e+01 0 1 0
28366 498 5 1.0600000000000000e-01 1.7093226881368540e+01 1.9322109149189375e+00 3.7540194243909369e+01 1 1 0
56393 990 5 1.0600000000000000e-01 1.6900627947574964e+01 6.9606986950023026e+00 4.2960117486926386e+01 0 1 0
33222 583 10 1.0400000000000000e-01 2.1035297107481085e+01 1.9587006125143778e+00 3.6387204892614193e+01 0 0 1
28372 498 8 9.0999999999999998e-02 1.4556411536630604e+01 1.2310599201650314e+00 4.2674492256470145e+01 1 1 0
28341 498 3 1.1200000000000000e-01 1.4847090540089724e+01 3.2280014057115940e+00 4.2228028215587848e+01 1 1 0
28333 498 2 -2.1400000000000000e-01 1.4485681873470933e+01 3.8985177145072658e+00 4.1448354159070178e+01 1 1 0
28337 498 3 1.1200000000000000e-01 1.5238340219022733e+01 4.6623247085396944e+00 4.1252894980858663e+01 1 1 0
28358 498 7 -3.3000000000000002e-02 1.5068850313821184e+01 1.8292740100245888e+00 3.6746706220556277e+01 1 1 0
28346 498 4 -1.4099999999999999e-01 1.6106041936689529e+01 1.6360547032826978e+00 3.7894958090948748e+01 1 1 0
37096 651 10 1.0400000000000000e-01 1.9621881905458345e+01 5.0649626983468217e+00 3.9120578902586168e+01 0 1 0
37080 651 8 9.0999999999999998e-02 2.1237586730847575e+01 4.4131466293021697e+00 4.0969274618646196e+01 0 1 0
37104 651 10 1.0400000000000000e-01 1.9180754086106617e+01 3.8511393151595512e+00 3.7837850341516202e+01 0 1 0
56382 990 3 1.1200000000000000e-01 2.1225080019366821e+01 6.8077610218046738e+00 4.3107338078182636e+01 0 1 0
28338 498 3 1.1200000000000000e-01 1.6341153762442076e+01 1.7771030219386565e+00 4.0009124325606315e+01 1 1 0
37072 651 6 -2.6700000000000002e-01 2.0402186532090877e+01 3.2109875667280483e+00 3.9397032570929035e+01 0 1 0
37100 651 10 1.0400000000000000e-01 2.0771319811950107e+01 4.5276410589703078e+00 3.7867227319233997e+01 0 1 0
28342 498 3 1.1200000000000000e-01 1.6569869562382870e+01 3.2186652791381491e+00 3.9131063185994336e+01 1 1 0
28334 498 2 -2.1400000000000000e-01 1.5882575182908557e+01 2.3777353487899631e+00 3.9223601255163288e+01 1 1 0
58096 1220 11 4.7999999999999998e-01 1.6742317060523064e+01 7.1339204919446493e+00 3.8927892372702395e+01 1 1 0
58098 1220 12 -3.7000000000000000e-01 1.7139654559988962e+01 6.0452626572183457e+00 3.8226267482321759e+01 1 1 0
37090 651 9 -1.2800000000000000e-01 1.9950720644476149e+01 4.2201274861724292e+00 3.8515418964451214e+01 0 1 0
58097 1220 12 -3.7000000000000000e-01 1.7433633011753148e+01 7.1806628985522174e+00 4.0105256392042470e+01 1 1 0
58099 1220 12 -3.7000000000000000e-01 1.5365771631572326e+01 6.8938627441300486e+00 3.9276788474630216e+01 1 1 0
28362 498 8 9.0999999999999998e-02 1.5021177562476741e+01 2.8921344895101075e+00 3.6509735948293589e+01 1 1 0
37076 651 7 -3.3000000000000002e-02 2.1468427604907657e+01 3.6199635601507723e+00 4.0258167651309257e+01 0 1 0
56407 990 5 1.0600000000000000e-01 1.8799462434807541e+01 5.4835651403454948e+00 4.2569993621655627e+01 0 1 0
37085 651 5 1.0600000000000000e-01 1.9793055080299947e+01 3.3043164258667579e-01 4.1015244945243303e+01 0 1 0
56415 990 8 9.0999999999999998e-02 1.8084481662235195e+01 3.3107781729573946e+00 4.2568051040968626e+01 0 1 0
37084 651 5 1.0600000000000000e-01 2.1180343636900577e+01 2.2432387383234680e+00 4.1780228560433947e+01 0 1 0
28350 498 5 1.0600000000000000e-01 1.6042638528526957e+01 5.4980403868997851e-01 3.7959297079903259e+01 1 1 0
56391 990 5 1.0600000000000000e-01 1.9938921004331018e+01 4.3105259616022336e+00 4.3387786009232087e+01 0 1 0
23370 410 10 1.0400000000000000e-01 5.4057628425730320e+00 1.3777400135046774e+01 3.6719438765421366e+01 0 1 0
23366 410 10 1.0400000000000000e-01 5.0132997423151604e+00 1.4352997887197608e+01 3.8486754708648064e+01 0 1 0
31510 553 10 1.0400000000000000e-01 3.1332745354479159e+00 1.2469969670317210e+01 3.6307291764435874e+01 0 1 0
31518 553 10 1.0400000000000000e-01 3.5354236357364734e+00 1.1692829202686829e+01 3.7704513207007373e+01 0 1 0
31514 553 10 1.0400000000000000e-01 1.7971850856771052e+00 1.2201489913761383e+01 3.7494775325218733e+01 0 1 0
31486 553 6 -2.6700000000000002e-01 2.6514022405937485e+00 1.0446208939725864e+01 3.6488362483161097e+01 0 1 0
31504 553 9 -1.2800000000000000e-01 2.6872776609535181e+00 1.1782181751102287e+01 3.7025716825487329e+01 0 1 0
31470 553 3 1.1200000000000000e-01 1.3925673923561559e+00 8.4633221966140937e+00 3.6500913281340672e+01 0 1 0
59316 1464 11 4.7999999999999998e-01 4.7825755032041783e+00 9.9795264029135833e+00 4.2857704179178711e+01 0 0 0
45006 790 8 9.0999999999999998e-02 1.4020209446779970e+00 1.0974480735534737e+01 4.0036876119005825e+01 1 1 0
45002 790 7 -3.3000000000000002e-02 9.5892910767150141e-01 1.0105745226996993e+01 4.0523772658831909e+01 1 1 0
45018 790 8 9.0999999999999998e-02 1.4015640753675265e+00 1.0044617548808954e+01 4.1517974696824126e+01 1 1 0
59318 1464 12 -3.7000000000000000e-01 3.7594939707780330e+00 1.0281157526934292e+01 4.1949822907433848e+01 0 0 0
45030 790 10 1.0400000000000000e-01 3.0350970944130911e+00 9.2250775414066819e+00 3.9755279388033237e+01 1 1 0
45026 790 10 1.0400000000000000e-01 2.3285969509566433e+00 7.7908086276129467e+00 3.8706230237366142e+01 1 1 0
34484 605 10 1.0400000000000000e-01 4.8391126962968993e+00 8.3737505525967713e+00 3.6986975904660071e+01 0 0 0
23360 410 10 1.0400000000000000e-01 1.5883212182923274e+00 1.3153585215097790e+01 4.0363064601020312e+01 0 1 0
23354 410 9 -1.2800000000000000e-01 2.0766749532242832e+00 1.3347571911892329e+01 4.1318040931122511e+01 0 1 0
23368 410 10 1.0400000000000000e-01 1.2400150628525963e+00 1.3531294240626858e+01 4.1992093106722493e+01 0 1 0
34480 605 10 1.0400000000000000e-01 4.9258566189521842e+00 9.9880578643370956e+00 3.7828899066397000e+01 0 0 0
34466 605 9 -1.2800000000000000e-01 5.4775739731313644e+00 9.1792446649413595e+00 3.7349807040084400e+01 0 0 0
45022 790 10 1.0400000000000000e-01 2.4634532517861372e+00 7.7503600096759460e+00 4.0558204722414601e+01 1 1 0
45012 790 9 -1.2800000000000000e-01 2.4072598991415890e+00 8.3410493120989209e+00 3.9643858805020159e+01 1 1 0
34476 605 10 1.0400000000000000e-01 6.0540466541719447e+00 8.6487651377239381e+00 3.8107679535406668e+01 0 0 0
44998 790 6 -2.6700000000000002e-01 1.0904581625003582e+00 8.9007738367799938e+00 3.9736062810259028e+01 1 1 0
59317 1464 12 -3.7000000000000000e-01 5.9462296941122981e+00 9.4355058268175220e+00 4.2191981585363216e+01 0 0 0
34472 605 8 9.0999999999999998e-02 5.7970650299135489e+00 1.1673214645342723e+01 3.6396709024117385e+01 0 0 0
34452 605 6 -2.6700000000000002e-01 6.1976948088410069e+00 9.6463116808653009e+00 3.6278497416411376e+01 0 0 0
34456 605 7 -3.3000000000000002e-02 6.6146779918186231e+00 1.0972134111060544e+01 3.6564325058803398e+01 0 0 0
7684 135 10 1.0400000000000000e-01 5.6044816255686039e+00 1.4291593005040692e+01 4.0905723701543650e+01 0 0 0
7678 135 9 -1.2800000000000000e-01 5.9834611808043636e+00 1.3276843475018257e+01 4.1027205788820211e+01 0 0 0
7692 135 10 1.0400000000000000e-01 6.2461607531806553e+00 1.3078180549247952e+01 4.2066254383044964e+01 0 0 0
23364 410 10 1.0400000000000000e-01 2.5781996470498894e+00 1.2448209988197224e+01 4.1675421839523906e+01 0 1 0
7660 135 6 -2.6700000000000002e-01 6.9278038375289546e+00 1.2950638957849950e+01 4.0073049286655888e+01 0 0 0
34460 605 8 9.0999999999999998e-02 6.9816100570201378e+00 1.1144458339898058e+01 3.7576137910317392e+01 0 0 0
7688 135 10 1.0400000000000000e-01 5.1762919504138107e+00 1.2551707513846832e+01 4.0923496235129598e+01 0 0 0
7655 135 4 -1.4099999999999999e-01 9.0566106667368942e+00 1.1127892471119456e+01 4.2909906791436768e+01 0 0 0
7661 135 6 -2.6700000000000002e-01 1.4345078963614521e+01 1.3969440631955379e+01 4.2654807394382665e+01 0 0 0
7665 135 7 -3.3000000000000002e-02 1.4131476841354777e+01 1.2537496534418217e+01 4.2615629189913840e+01 0 0 0
7647 135 3 1.1200000000000000e-01 1.0405039830447523e+01 1.2861345071021191e+01 4.2612537506895208e+01 0 0 0
7690 135 10 1.0400000000000000e-01 8.3007141880539610e+00 7.9919101159228338e+00 3.7540079901921040e+01 0 0 0
7676 135 9 -1.2800000000000000e-01 9.2777844855447835e+00 7.5107406715488292e+00 3.7583778865400291e+01 0 0 0
7643 135 2 -2.1400000000000000e-01 1.0422106479159522e+01 1.1780339770171508e+01 4.2473842629482654e+01 0 0 0
7675 135 5 1.0600000000000000e-01 8.4821418726618774e+00 1.1237759891461431e+01 4.1990116187403004e+01 0 0 0
7694 135 10 1.0400000000000000e-01 9.6671264754975006e+00 7.6592597698650469e+00 3.6576577349956381e+01 0 0 0
7668 135 8 9.0999999999999998e-02 8.3322172209145524e+00 1.3806955626959136e+01 4.1379269116471264e+01 0 0 0
7664 135 7 -3.3000000000000002e-02 8.0217588604516603e+00 1.3846173572912763e+01 4.0335153431906171e+01 0 0 0
7646 135 3 1.1200000000000000e-01 1.0512668349508280e+01 9.1951092937149461e+00 4.1018665004307920e+01 0 0 0
7673 135 5 1.0600000000000000e-01 1.3819878896300843e+01 1.0860141452655819e+01 4.1370736730205991e+01 0 0 0
59428 1486 12 -3.7000000000000000e-01 1.0260173939148988e+01 1.3015830902403057e+01 3.6724522142249540e+01 0 0 0
7653 135 4 -1.4099999999999999e-01 1.3894541729435300e+01 1.1936930416965829e+01 4.1218911212609449e+01 0 0 0
59426 1486 11 4.7999999999999998e-01 1.1627209648837209e+01 1.2620280338660027e+01 3.6474476475653155e+01 0 0 0
59427 1486 12 -3.7000000000000000e-01 1.2565710793726399e+01 1.3335671580643874e+01 3.7365573057750332e+01 0 0 0
7644 135 3 1.1200000000000000e-01 8.8614916358542555e+00 1.1190382306687200e+01 3.9815364959770051e+01 0 0 0
7670 135 8 9.0999999999999998e-02 1.0351874187070228e+01 9.5519102205270112e+00 3.8051400405973581e+01 0 0 0
7682 135 8 9.0999999999999998e-02 1.1496870671168050e+01 8.3750238384256246e+00 3.7480372782194372e+01 0 0 0
7662 135 6 -2.6700000000000002e-01 1.0070401126134604e+01 7.7464538169564303e+00 3.8683249863227786e+01 0 0 0
7640 135 2 -2.1400000000000000e-01 9.6915324906585845e+00 1.1884173032073170e+01 3.9681998504877207e+01 0 0 0
7648 135 3 1.1200000000000000e-01 1.0107075644599590e+01 1.1526801931583115e+01 3.8739814990229853e+01 0 0 0
7674 135 5 1.0600000000000000e-01 1.2662254350511860e+01 9.9089429982009420e+00 3.9194373996897291e+01 0 0 0
7658 135 5 1.0600000000000000e-01 1.2405788465531858e+01 8.2356987412362432e+00 3.9655678534712919e+01 0 0 0
7654 135 4 -1.4099999999999999e-01 1.1894067899044824e+01 9.1618635148043683e+00 3.9394028251180806e+01 0 0 0
7642 135 2 -2.1400000000000000e-01 1.1443319366940042e+01 9.6905344163805598e+00 4.0742001613903120e+01 0 0 0
7666 135 7 -3.3000000000000002e-02 1.0960275584624762e+01 8.7053934725417985e+00 3.8369766743290249e+01 0 0 0
7639 135 1 4.1199999999999998e-01 1.1059149300171867e+01 1.1494489197751639e+01 4.0876733993690017e+01 0 0 0
59430 1486 12 -3.7000000000000000e-01 1.1692647635500579e+01 1.1258484803551093e+01 3.6772900204072236e+01 0 0 0
7649 135 3 1.1200000000000000e-01 1.2706902906835172e+01 1.2465176330795208e+01 3.9572603057343933e+01 0 0 0
7641 135 2 -2.1400000000000000e-01 1.2564411941664879e+01 1.2462972926637814e+01 4.0653247063719199e+01 0 0 0
7652 135 4 -1.4099999999999999e-01 9.2700496607063219e+00 1.3404006425764697e+01 3.9552308712876680e+01 0 0 0
7672 135 5 1.0600000000000000e-01 9.9800070080536827e+00 1.4167260559781987e+01 3.9870905156666979e+01 0 0 0
7645 135 3 1.1200000000000000e-01 1.2415976641346941e+01 1.3468787155257081e+01 4.1046190697523400e+01 0 0 0
7650 135 3 1.1200000000000000e-01 1.2118376614548392e+01 9.4994683268762650e+00 4.1576202706466574e+01 0 0 0
7656 135 5 1.0600000000000000e-01 9.0007750249008005e+00 1.3664789179786798e+01 3.8528793435594558e+01 0 0 0
7669 135 8 9.0999999999999998e-02 1.3364669774855034e+01 1.2300268665968781e+01 4.3353077403467402e+01 0 0 0
7651 135 3 1.1200000000000000e-01 1.1209027749849257e+01 1.1540805941014952e+01 4.3189019850501644e+01 0 0 0
7659 135 5 1.0600000000000000e-01 8.9981058148198407e+00 1.0062743259118307e+01 4.3133813778601947e+01 0 0 0
61179 1836 12 -3.7000000000000000e-01 1.1322394695808633e+01 7.7703121091570200e+00 4.3352560610201806e+01 0 0 0
56377 990 2 -2.1400000000000000e-01 1.8350275195087171e+01 8.4069191039711857e+00 4.3259279271612762e+01 0 1 0
7681 135 8 9.0999999999999998e-02 1.5072357422814351e+01 1.2084325149925876e+01 4.2927846152659285e+01 0 0 0
45055 791 6 -2.6700000000000002e-01 2.1370077693442944e+01 1.0948025243498867e+01 3.6881827113764160e+01 0 0 0
45073 791 8 9.0999999999999998e-02 1.5371772026220034e+01 9.5537521382134667e+00 3.6167252582882895e+01 0 0 0
58100 1220 12 -3.7000000000000000e-01 1.7021280615816718e+01 8.1988882229372475e+00 3.8039130120984687e+01 1 1 0
57564 1113 12 -3.7000000000000000e-01 2.0452010423487735e+01 1.2449467126444141e+01 4.2184894581152406e+01 0 0 -1
45035 791 2 -2.1400000000000000e-01 1.9009702502597850e+01 1.2220755215701271e+01 3.6865766046686858e+01 0 0 0
56426 990 10 1.0400000000000000e-01 1.9656130062468950e+01 7.8845998787166360e+00 3.9755163838595145e+01 0 1 0
56398 990 6 -2.6700000000000002e-01 2.1239987192799923e+01 8.2156172626920121e+00 4.0845881828045570e+01 0 1 0
56406 990 8 9.0999999999999998e-02 2.0226697123800470e+01 9.7484094589943506e+00 4.1819407850058290e+01 0 1 0
56412 990 9 -1.2800000000000000e-01 2.0637643171478029e+01 8.3454965498812950e+00 3.9644230185725881e+01 0 1 0
7657 135 5 1.0600000000000000e-01 1.4718041152758891e+01 1.2171437530608420e+01 4.0544407604247240e+01 0 0 0
45065 791 5 1.0600000000000000e-01 1.4724119577593340e+01 1.1883200788199483e+01 3.6733285983190015e+01 0 0 0
56381 990 3 1.1200000000000000e-01 1.8780215322713552e+01 8.3766055219784352e+00 4.2258113664313051e+01 0 1 0
56409 990 5 1.0600000000000000e-01 1.6291308626858232e+01 8.4485003565580854e+00 4.2526670134354219e+01 0 1 0
45050 791 5 1.0600000000000000e-01 1.8611688070962462e+01 1.2699102865449282e+01 3.9521669383567556e+01 0 0 0
45066 791 5 1.0600000000000000e-01 1.7260179710886035e+01 1.2840917633528342e+01 4.0619780899597330e+01 0 0 0
45061 791 8 9.0999999999999998e-02 1.6755878119704573e+01 1.0470053741150423e+01 3.6844263473835092e+01 0 0 0
45042 791 3 1.1200000000000000e-01 1.5932925907785652e+01 1.3958774445902476e+01 3.8591093754500505e+01 0 0 0
45043 791 3 1.1200000000000000e-01 1.9720978125081988e+01 1.2726754011215316e+01 3.7518569392083833e+01 0 0 0
45039 791 3 1.1200000000000000e-01 1.8958654243666931e+01 1.1353500345175950e+01 3.7524069221603042e+01 0 0 0
45031 791 1 4.1199999999999998e-01 1.7523104227344628e+01 1.3263751154612180e+01 3.6906005398940778e+01 0 0 0
45038 791 3 1.1200000000000000e-01 1.6168425254992055e+01 1.2295953866736840e+01 3.8653854487789090e+01 0 0 0
45034 791 2 -2.1400000000000000e-01 1.6735832898661410e+01 1.3222140960925469e+01 3.8562607392157794e+01 0 0 0
45046 791 4 -1.4099999999999999e-01 1.7711839418465694e+01 1.3278121033986080e+01 3.9729299735750914e+01 0 0 0
56422 990 10 1.0400000000000000e-01 2.1290796171732286e+01 7.7297573247008664e+00 3.9025880475511414e+01 0 1 0
56430 990 10 1.0400000000000000e-01 2.0583139042703639e+01 9.3835164549372596e+00 3.9316138770642517e+01 0 1 0
56402 990 7 -3.3000000000000002e-02 2.1238074421600302e+01 9.3594514207072397e+00 4.1701392571647354e+01 0 1 0
56389 990 4 -1.4099999999999999e-01 1.6857749340527800e+01 7.9837841086999166e+00 4.3333691658185600e+01 0 1 0
45087 791 10 1.0400000000000000e-01 2.1103143348981789e+01 8.9570292005919399e+00 3.7110818820742118e+01 0 0 0
28261 496 10 1.0400000000000000e-01 5.8268039813745425e+00 2.1508125074677647e+01 3.9351364168801524e+01 1 1 1
40128 704 10 1.0400000000000000e-01 5.4306173513122555e+00 2.0867786477460324e+01 4.2247647329086767e+01 1 0 0
23352 410 9 -1.2800000000000000e-01 5.0890868259625170e+00 1.4552089497131242e+01 3.7417774423744042e+01 0 1 0
23362 410 10 1.0400000000000000e-01 5.9598035326688157e+00 1.5195501076111180e+01 3.7291386303694935e+01 0 1 0
23334 410 5 1.0600000000000000e-01 2.7089868779024955e+00 1.7617164534245880e+01 3.6566453221052029e+01 0 1 0
28269 496 10 1.0400000000000000e-01 4.3845600769866078e+00 2.1266876990021817e+01 3.8364744323640281e+01 1 1 1
28241 496 7 -3.3000000000000002e-02 6.5339158883737838e+00 2.1490470847352771e+01 3.6956765720192109e+01 1 1 1
23344 410 8 9.0999999999999998e-02 4.1967586934472445e+00 1.5239524857601261e+01 4.2704458640620814e+01 0 1 0
23336 410 6 -2.6700000000000002e-01 2.9754224331560613e+00 1.4490681119380492e+01 4.1236140751497125e+01 0 1 0
40110 704 9 -1.2800000000000000e-01 5.0502700738340867e+00 2.1339645403922887e+01 4.3153619241365980e+01 1 0 0
23337 410 6 -2.6700000000000002e-01 1.3461808223004177e+00 2.0386045837508860e+01 4.2848819942884532e+01 0 1 0
23341 410 7 -3.3000000000000002e-02 1.8086088179880040e+00 2.0745849359537942e+01 4.1577365694331988e+01 0 1 0
23338 410 6 -2.6700000000000002e-01 3.8932442025062786e+00 1.5154192607810643e+01 3.7107926496598964e+01 0 1 0
23340 410 7 -3.3000000000000002e-02 3.1278429657397480e+00 1.5158582759685546e+01 4.2507056652752759e+01 0 1 0
23356 410 8 9.0999999999999998e-02 2.6091512004417949e+00 1.4680752992615190e+01 4.3338162888938257e+01 0 1 0
23328 410 4 -1.4099999999999999e-01 2.3785654265840517e+00 1.6493420913060866e+01 4.2498043288225411e+01 0 1 0
23346 410 8 9.0999999999999998e-02 4.3894728891844110e+00 1.6828080273387084e+01 3.8236120924068452e+01 0 1 0
23349 410 5 1.0600000000000000e-01 1.1840718773393153e+00 2.0731804445496277e+01 3.9617773891952552e+01 0 1 0
23315 410 2 -2.1400000000000000e-01 2.7214353023896071e-01 1.6238102831137038e+01 3.9902163020240081e+01 0 1 0
23323 410 3 1.1200000000000000e-01 8.1897186542393041e-01 1.5484294458840441e+01 3.9335725261552511e+01 0 1 0
23358 410 8 9.0999999999999998e-02 3.4073719190263554e+00 1.5731610980795558e+01 3.9023516468356696e+01 0 1 0
23342 410 7 -3.3000000000000002e-02 3.5168046945780662e+00 1.6203004368784693e+01 3.8046831902392967e+01 0 1 0
23350 410 5 1.0600000000000000e-01 1.5535585555209372e+00 1.6400089520675238e+01 3.7257907829081716e+01 0 1 0
23324 410 3 1.1200000000000000e-01 3.6367875948490926e+00 1.6921900124220453e+01 4.0854176942430847e+01 0 1 0
23320 410 3 1.1200000000000000e-01 3.0971568304876516e+00 1.8271074066791510e+01 4.1610526821041077e+01 0 1 0
23316 410 2 -2.1400000000000000e-01 2.7029156992001009e+00 1.7320933644645422e+01 4.1250100588138288e+01 0 1 0
23317 410 2 -2.1400000000000000e-01 2.2825914826464680e-01 1.8987915378154575e+01 4.0635850831712574e+01 0 1 0
23326 410 3 1.1200000000000000e-01 1.1114207875853617e+00 1.8708931052530946e+01 3.8111685550480438e+01 0 1 0
23322 410 3 1.1200000000000000e-01 2.8557785976966059e+00 1.8845892446213909e+01 3.8634813522425105e+01 0 1 0
23318 410 2 -2.1400000000000000e-01 1.9943799384711041e+00 1.8193860419935497e+01 3.8490083993481342e+01 0 1 0
23330 410 4 -1.4099999999999999e-01 2.3786973037909509e+00 1.7083689185220120e+01 3.7457751629970183e+01 0 1 0
23314 410 1 4.1199999999999998e-01 1.3222362040672542e+00 1.7674260576612575e+01 4.0097482955092865e+01 0 1 0
28245 496 8 9.0999999999999998e-02 5.9421596760354793e+00 2.0588055666237331e+01 3.6803235827920744e+01 1 1 1
23345 410 8 9.0999999999999998e-02 2.7623992723633108e+00 2.0274176339642473e+01 4.1340916267511936e+01 0 1 0
57931 1187 11 4.7999999999999998e-01 6.4444099715277421e+00 1.8512394029638099e+01 3.9759036233490136e+01 0 0 0
57933 1187 12 -3.7000000000000000e-01 6.2758434588419370e+00 1.7144667729825883e+01 3.9537029327686874e+01 0 0 0
57932 1187 12 -3.7000000000000000e-01 5.2142091334297733e+00 1.9090004328457816e+01 4.0083686202080884e+01 0 0 0
23329 410 4 -1.4099999999999999e-01 6.9741662016995665e-01 2.0420592978977943e+01 4.0542119113405427e+01 0 1 0
23332 410 5 1.0600000000000000e-01 1.3177117284983222e+00 1.6243182570087370e+01 4.2506422009059790e+01 0 1 0
57934 1187 12 -3.7000000000000000e-01 6.9668670089259086e+00 1.9015316299422885e+01 3.8561213119357681e+01 0 0 0
11841 208 8 9.0999999999999998e-02 8.4969935661918079e+00 1.6705146248564876e+01 3.6502742469309815e+01 0 0 0
11801 208 2 -2.1400000000000000e-01 1.0838511744690015e+01 1.8522332876517694e+01 3.6282362744125862e+01 0 0 0
33630 590 10 1.0400000000000000e-01 1.4396398314120511e+01 2.1244859223570192e+01 4.2470865541485033e+01 0 0 0
11819 208 5 1.0600000000000000e-01 1.1367831574114920e+01 2.1399956936444788e+01 3.6373864624773262e+01 0 0 0
28257 496 8 9.0999999999999998e-02 7.4026266020869924e+00 2.1243903210729137e+01 3.7567213171371769e+01 1 1 1
40087 704 4 -1.4099999999999999e-01 1.1298816848894434e+01 2.0809587757369236e+01 4.2449784806799506e+01 1 0 0
40123 704 10 1.0400000000000000e-01 8.1481059223859145e+00 2.1173289125904940e+01 3.9752173113130169e+01 1 0 0
40109 704 9 -1.2800000000000000e-01 9.1932886537185254e+00 2.1178495506159184e+01 3.9442873965360754e+01 1 0 0
40107 704 5 1.0600000000000000e-01 1.2298060080909275e+01 2.0491790294195102e+01 4.2152097503213611e+01 1 0 0
57935 1187 12 -3.7000000000000000e-01 7.3330005182982996e+00 1.8646958510768414e+01 4.0904295881441591e+01 0 0 0
40119 704 10 1.0400000000000000e-01 9.3378594156495272e+00 2.0233182013784557e+01 3.8919823589125386e+01 1 0 0
40115 704 8 9.0999999999999998e-02 9.2732624654089975e+00 2.0417103919334256e+01 4.1770162222760234e+01 1 0 0
7680 135 8 9.0999999999999998e-02 7.7451828937194049e+00 1.4847268049060197e+01 4.0004373122507346e+01 0 0 0
11840 208 9 -1.2800000000000000e-01 1.4302189078773292e+01 1.9519173624531128e+01 4.0279139300472416e+01 0 0 0
11850 208 10 1.0400000000000000e-01 1.3472426456788217e+01 2.0216641407641113e+01 4.0164541383969492e+01 0 0 0
40099 704 7 -3.3000000000000002e-02 1.0286885735190840e+01 2.0527036990707661e+01 4.1384698104093566e+01 1 0 0
11807 208 3 1.1200000000000000e-01 1.3906569114082869e+01 2.0479766259731537e+01 3.7621227709701159e+01 0 0 0
40103 704 8 9.0999999999999998e-02 1.0540247987714858e+01 1.9615327575733076e+01 4.0843686540337899e+01 1 0 0
11842 208 8 9.0999999999999998e-02 1.3041748177320146e+01 1.6998204770470540e+01 4.0413198809556057e+01 0 0 0
11809 208 3 1.1200000000000000e-01 1.0424642770340755e+01 1.8686365833613614e+01 3.7277302774245179e+01 0 0 0
11830 208 8 9.0999999999999998e-02 1.2266235707015186e+01 1.8311707765142103e+01 3.9475588425593685e+01 0 0 0
11814 208 4 -1.4099999999999999e-01 1.3189095094334171e+01 1.6648368300290105e+01 3.8338365180291426e+01 0 0 0
11834 208 5 1.0600000000000000e-01 1.2253875157509519e+01 1.6091718863589890e+01 3.8278322901628407e+01 0 0 0
11802 208 2 -2.1400000000000000e-01 1.3596000908523727e+01 1.7430806577136376e+01 3.7051512378796836e+01 0 0 0
11803 208 2 -2.1400000000000000e-01 1.2861897808363183e+01 2.0371008308712117e+01 3.7329794062040733e+01 0 0 0
11826 208 7 -3.3000000000000002e-02 1.3109481110383156e+01 1.7622613199932253e+01 3.9522341713417639e+01 0 0 0
11810 208 3 1.1200000000000000e-01 1.3606292739136860e+01 1.6584116429693555e+01 3.6365137938388507e+01 0 0 0
11818 208 5 1.0600000000000000e-01 1.3885954504475567e+01 1.5874232269084166e+01 3.8659613327004116e+01 0 0 0
11800 208 1 4.1199999999999998e-01 1.2644980910549249e+01 1.8831361740665379e+01 3.6401408726546300e+01 0 0 0
11817 208 5 1.0600000000000000e-01 1.0977289843941957e+01 1.6344277887747136e+01 3.6360799104912985e+01 0 0 0
11811 208 3 1.1200000000000000e-01 1.2390481963799102e+01 2.0255782646361791e+01 3.8305801308875111e+01 0 0 0
11822 208 6 -2.6700000000000002e-01 1.4259618138738293e+01 1.8425402842493764e+01 3.9378616177059534e+01 0 0 0
40095 704 6 -2.6700000000000002e-01 1.0198910719145234e+01 2.1505682258124789e+01 4.0382340662474370e+01 1 0 0
11854 208 10 1.0400000000000000e-01 1.4378193740105816e+01 1.9281735503053138e+01 4.1340245529694705e+01 0 0 0
57562 1113 12 -3.7000000000000000e-01 2.1637261412527860e+01 1.4510062380573649e+01 4.2290006443833938e+01 0 0 -1
45078 791 10 1.0400000000000000e-01 1.6635497986004435e+01 1.7421688139848168e+01 4.0778624532157693e+01 0 0 0
8879 156 8 9.0999999999999998e-02 2.1049084234955835e+01 1.6845403018226438e+01 3.6491195410385231e+01 0 0 0
45056 791 7 -3.3000000000000002e-02 1.7561033791936918e+01 1.7549373029775239e+01 3.6510233166596215e+01 0 0 0
45068 791 9 -1.2800000000000000e-01 1.7495490346804761e+01 1.6759627343251385e+01 4.0879563330341206e+01 0 0 0
45054 791 6 -2.6700000000000002e-01 1.7151642146034121e+01 1.5537760685171660e+01 4.0257275818847766e+01 0 0 0
45086 791 10 1.0400000000000000e-01 1.8315895084109069e+01 1.7314512049160740e+01 4.0424438038971275e+01 0 0 0
45032 791 2 -2.1400000000000000e-01 1.8046807094721071e+01 1.4986913408181142e+01 3.6581714040646595e+01 0 0 0
45080 791 10 1.0400000000000000e-01 1.9069011805496931e+01 1.9600156883506898e+01 3.6585172430577821e+01 0 0 0
45076 791 10 1.0400000000000000e-01 2.0124010787405979e+01 1.8954084356519207e+01 3.7922132497894303e+01 0 0 0
45044 791 4 -1.4099999999999999e-01 1.6903585340764128e+01 1.6080203442493094e+01 3.6644561299443637e+01 0 0 0
45865 805 5 1.0600000000000000e-01 2.1294820211629748e+01 2.1559413262950148e+01 3.9303339913917362e+01 0 0 0
33597 590 6 -2.6700000000000002e-01 2.0261606690602065e+01 1.9014236133894507e+01 4.1229666434217563e+01 0 0 0
11846 208 10 1.0400000000000000e-01 1.5199126931338053e+01 2.0110761357636225e+01 4.0095764158551532e+01 0 0 0
45052 791 6 -2.6700000000000002e-01 1.8610873191139614e+01 1.7638012888396617e+01 3.7437111973719524e+01 0 0 0
33601 590 7 -3.3000000000000002e-02 2.1226744526675603e+01 1.9062370504527845e+01 4.2246909634531079e+01 0 0 0
8859 156 6 -2.6700000000000002e-01 2.1507226184439105e+01 1.5463708918342986e+01 3.7875812428172232e+01 0 0 0
45048 791 5 1.0600000000000000e-01 1.6274511286810331e+01 1.6027190942089813e+01 3.7533130664774859e+01 0 0 0
33625 590 10 1.0400000000000000e-01 1.9920112805876073e+01 2.0989755811876886e+01 4.1197781286428693e+01 0 0 0
8891 156 10 1.0400000000000000e-01 2.0553673773668706e+01 1.6983790306374278e+01 3.8894200434949077e+01 0 0 0
33629 590 10 1.0400000000000000e-01 1.8647903958172101e+01 1.9977630894243088e+01 4.0395912964391549e+01 0 0 0
45072 791 8 9.0999999999999998e-02 1.6793328714911652e+01 1.8307339958198575e+01 3.6665845022923286e+01 0 0 0
45082 791 10 1.0400000000000000e-01 1.7761582058175104e+01 1.6625668954353124e+01 4.1928062424849450e+01 0 0 0
45062 791 8 9.0999999999999998e-02 1.8545211984596470e+01 1.4634229317853805e+01 4.1101118166581038e+01 0 0 0
45058 791 7 -3.3000000000000002e-02 1.8249315464628843e+01 1.4632448836018652e+01 4.0052050921962767e+01 0 0 0
45074 791 8 9.0999999999999998e-02 1.8968688242842152e+01 1.4982903865504804e+01 3.9311926555189366e+01 0 0 0
8883 156 10 1.0400000000000000e-01 2.1055463701235208e+01 1.5565179826728018e+01 3.9870241226757578e+01 0 0 0
45084 791 10 1.0400000000000000e-01 1.8519041387411232e+01 1.9719981702209896e+01 3.8076418218246985e+01 0 0 0
11806 208 3 1.1200000000000000e-01 1.4618094363408161e+01 1.7802321192872018e+01 3.7125009728020736e+01 0 0 0
33621 590 10 1.0400000000000000e-01 1.8885059244397244e+01 1.9988777108583321e+01 4.2216332829541749e+01 0 0 0
45070 791 9 -1.2800000000000000e-01 1.9119687743423942e+01 1.9014083586001014e+01 3.7502805278573661e+01 0 0 0
45040 791 3 1.1200000000000000e-01 1.8941215523744226e+01 1.5140107594757639e+01 3.7185589112669362e+01 0 0 0
33581 590 3 1.1200000000000000e-01 1.9554450059803234e+01 1.7025935386141306e+01 4.3157399868648895e+01 0 0 0
33611 590 9 -1.2800000000000000e-01 1.9343596791505217e+01 2.0065276006228888e+01 4.1230436670753775e+01 0 0 0
8873 156 9 -1.2800000000000000e-01 2.1331537716857067e+01 1.6238094111378022e+01 3.9058410269074784e+01 0 0 0
47482 834 1 4.1199999999999998e-01 3.2187804615449451e+00 1.3424816944148492e+00 4.7153819880176620e+01 1 0 0
47490 834 3 1.1200000000000000e-01 4.8672729945148303e+00 1.9756821040066954e+00 4.8763489006767536e+01 1 0 0
47486 834 2 -2.1400000000000000e-01 4.8310325304385628e+00 1.1530727892499397e+00 4.8049275772256294e+01 1 0 0
26082 458 8 9.0999999999999998e-02 2.2295612600970589e+00 5.5464871667166760e+00 4.7676307015677352e+01 1 0 0
47487 834 3 1.1200000000000000e-01 4.3196658360961804e+00 2.7103043353901133e+00 4.5659913426302815e+01 1 0 0
47483 834 2 -2.1400000000000000e-01 3.3025442477536879e+00 2.7128889479981479e+00 4.6051776916101524e+01 1 0 0
47491 834 3 1.1200000000000000e-01 3.1992732400920589e+00 3.6504986646180333e+00 4.6597966551825770e+01 1 0 0
26086 458 5 1.0600000000000000e-01 4.5841434198414728e+00 5.5735400536931943e+00 4.8116418198681458e+01 1 0 0
26058 458 3 1.1200000000000000e-01 4.4137782726871766e+00 5.3035539565095977e+00 4.5637450879277232e+01 1 0 0
26054 458 2 -2.1400000000000000e-01 4.7686989689866683e+00 6.2542207162532701e+00 4.6035400639077430e+01 1 0 0
26066 458 4 -1.4099999999999999e-01 4.2293100296354451e+00 6.3979588393121265e+00 4.7497930581506083e+01 1 0 0
26078 458 7 -3.3000000000000002e-02 2.6679469070567392e+00 6.5109761119111447e+00 4.7420027679152078e+01 1 0 0
26074 458 6 -2.6700000000000002e-01 1.9655590725584835e+00 6.9174254976152865e+00 4.6208405798881152e+01 1 0 0
26062 458 3 1.1200000000000000e-01 4.3711943439613155e+00 7.0947292059175959e+00 4.5466510880263449e+01 1 0 0
47515 834 5 1.0600000000000000e-01 2.8254569644590717e+00 2.0737035257513625e+00 4.4028526503107621e+01 1 0 0
26070 458 5 1.0600000000000000e-01 4.7218741435234479e+00 7.2252233676801199e+00 4.8008923726586623e+01 1 0 0
47501 834 5 1.0600000000000000e-01 2.4818153044801674e+00 3.5907702324145316e+00 4.8747301749876591e+01 1 0 0
47485 834 2 -2.1400000000000000e-01 1.9304974912183779e+00 1.5025904148551341e+00 4.8463233920758100e+01 1 0 0
26057 458 3 1.1200000000000000e-01 6.1345358698088841e+00 7.2283626969552044e+00 4.3457516986943219e+01 1 0 0
47525 834 8 9.0999999999999998e-02 7.1028595644153114e-01 4.2646037917071782e+00 5.0240393150372135e+01 1 0 0
47493 834 3 1.1200000000000000e-01 9.6387551549775496e-01 1.5859164362152702e+00 4.7966445504770221e+01 1 0 0
47497 834 4 -1.4099999999999999e-01 2.0588287156386365e+00 2.7683536565812217e+00 4.9324201499792103e+01 1 0 0
47509 834 7 -3.3000000000000002e-02 6.9129586159422918e-01 3.4548280482903331e+00 4.9511008051779214e+01 1 0 0
47494 834 3 1.1200000000000000e-01 5.5120777207192120e+00 1.5705931342988715e+00 4.7307686795895940e+01 1 0 0
47495 834 4 -1.4099999999999999e-01 2.4512974558898590e+00 2.6619533347440312e+00 4.4866420783049570e+01 1 0 0
47507 834 7 -3.3000000000000002e-02 2.0224716951746102e+00 4.0427005065824844e+00 4.4254422720309478e+01 1 0 0
47499 834 5 1.0600000000000000e-01 1.4814020053062877e+00 2.2437278035666690e+00 4.5135660861765381e+01 1 0 0
26050 458 1 4.1199999999999998e-01 6.5418093076352335e+00 6.4662516973462214e+00 4.5704872244810197e+01 1 0 0
26053 458 2 -2.1400000000000000e-01 6.8228502788979535e+00 6.4736673254837953e+00 4.3837987972206477e+01 1 0 0
26061 458 3 1.1200000000000000e-01 6.4265996555015912e+00 5.5108659845915771e+00 4.3515344172348861e+01 1 0 0
47523 834 8 9.0999999999999998e-02 1.7651166705991661e+00 4.6965526621384832e+00 4.5087696834902616e+01 1 0 0
26094 458 8 9.0999999999999998e-02 2.2432136856817082e+00 7.1931455501250889e+00 4.8156469495063121e+01 1 0 0
47511 834 8 9.0999999999999998e-02 1.0796982806528836e+00 3.9645293062198204e+00 4.3712973219618640e+01 1 0 0
47517 834 5 1.0600000000000000e-01 2.4574496995128721e+00 2.7041139041256645e+00 5.0336661160928443e+01 1 0 0
26060 458 3 1.1200000000000000e-01 6.7394644722284589e+00 4.5807878649073821e+00 4.7228340628829471e+01 1 0 0
26056 458 3 1.1200000000000000e-01 7.1835328594073271e+00 4.1713979045100391e+00 4.5672712122590077e+01 1 0 0
47489 834 3 1.1200000000000000e-01 1.9252902422015026e+00 5.8368762141296415e-01 4.9049485184006230e+01 1 0 0
61808 1962 12 -3.7000000000000000e-01 7.2123803644806204e+00 1.0153728018849502e+00 4.4966500088693230e+01 1 0 0
47503 834 6 -2.6700000000000002e-01 3.1565024974453317e+00 4.5397559119143009e+00 4.3584306500543953e+01 1 0 0
47502 834 5 1.0600000000000000e-01 6.2618120447557528e+00 1.5729345276612516e-01 4.9099296862664538e+01 1 0 0
47505 834 6 -2.6700000000000002e-01 2.4207641362258434e-01 4.0797042671323371e+00 4.8333469595482086e+01 1 0 0
47516 834 5 1.0600000000000000e-01 3.8875887454561355e+00 4.0504054858554189e-01 4.4458464208040866e+01 1 0 0
30039 527 10 1.0400000000000000e-01 1.0407335949139451e-02 6.5624233652082742e+00 5.0619815103772297e+01 1 0 0
26102 458 10 1.0400000000000000e-01 6.5862595248844968e-02 6.2617458680826710e+00 4.6340086155766478e+01 1 0 0
26101 458 10 1.0400000000000000e-01 1.0224083387147665e+01 3.4337277057219420e+00 4.4718640983387338e+01 1 0 0
4046 71 10 1.0400000000000000e-01 8.0202671832924555e+00 2.4660198279518166e+00 4.8028002548290942e+01 0 1 0
4028 71 9 -1.2800000000000000e-01 8.6476058252514605e+00 1.5790363881882841e+00 4.7939647550198451e+01 0 1 0
4014 71 6 -2.6700000000000002e-01 9.7448179430476838e+00 1.4135421729049136e+00 4.8905287057074240e+01 0 1 0
26052 458 2 -2.1400000000000000e-01 7.3349661475847983e+00 4.9677163896623000e+00 4.6401440350087022e+01 1 0 0
26064 458 4 -1.4099999999999999e-01 8.7471243553390323e+00 4.9941095170630074e+00 4.7002147623701603e+01 1 0 0
26084 458 5 1.0600000000000000e-01 9.1407463225159038e+00 3.9777465403805232e+00 4.7015110778925347e+01 1 0 0
26072 458 6 -2.6700000000000002e-01 8.1729643483756806e+00 5.4615573991724924e+00 4.9220066674789912e+01 1 0 0
26068 458 5 1.0600000000000000e-01 9.4034857787920672e+00 5.4230576021585266e+00 4.6244986386514135e+01 1 0 0
26076 458 7 -3.3000000000000002e-02 9.1492005599005974e+00 5.8275974693897297e+00 4.8229521882054222e+01 1 0 0
26080 458 8 9.0999999999999998e-02 1.0201365677042444e+01 5.5752954068138534e+00 4.8361401530879434e+01 1 0 0
26092 458 8 9.0999999999999998e-02 9.1566448692693125e+00 6.9018569434888093e+00 4.8045100721033975e+01 1 0 0
28370 498 9 -1.2800000000000000e-01 1.2533586639564199e+01 4.1931038436624102e-01 4.4236560741332703e+01 1 1 0
28376 498 10 1.0400000000000000e-01 1.2907567881049189e+01 1.2257900410178550e+00 4.4867297289700232e+01 1 1 0
4038 71 10 1.0400000000000000e-01 9.0304671902651936e+00 1.7602957144793299e+00 4.6935325773120169e+01 0 1 0
28373 498 8 9.0999999999999998e-02 1.2473011541675266e+01 5.5708125401123816e+00 4.3737819902924109e+01 1 1 0
28367 498 9 -1.2800000000000000e-01 1.3729278269384539e+01 4.6293864329309962e+00 4.5970527354228068e+01 1 1 0
28353 498 6 -2.6700000000000002e-01 1.3951674769255163e+01 4.1706941235613417e+00 4.4604743415206826e+01 1 1 0
28357 498 7 -3.3000000000000002e-02 1.3440085075996414e+01 5.0832894937611206e+00 4.3614571894198619e+01 1 1 0
42951 754 8 9.0999999999999998e-02 1.2711679788759239e+01 5.9906019409612057e+00 4.8912267273657747e+01 1 0 0
42947 754 7 -3.3000000000000002e-02 1.3239654929058091e+01 6.4240568428441938e+00 4.9761654768653628e+01 1 0 0
26090 458 9 -1.2800000000000000e-01 8.1670232832075449e+00 6.4276597246756024e+00 5.0304611855500696e+01 1 0 0
28377 498 10 1.0400000000000000e-01 1.4315924783657749e+01 5.5252049913180183e+00 4.6174132309733373e+01 1 1 0
28381 498 10 1.0400000000000000e-01 1.2685317559846480e+01 4.8853813766499927e+00 4.6151393676893512e+01 1 1 0
42963 754 8 9.0999999999999998e-02 1.2478675341502136e+01 6.6255829629208609e+00 5.0515576039769208e+01 1 0 0
3997 71 3 1.1200000000000000e-01 1.2416823476078527e+01 9.7044561398888041e-01 4.8707014006890340e+01 0 1 0
42935 754 4 -1.4099999999999999e-01 1.4324747950881916e+01 5.6606608810291368e+00 5.0554816687389369e+01 1 0 0
28385 498 10 1.0400000000000000e-01 1.3994977738534265e+01 3.7910795963605097e+00 4.6614534684921765e+01 1 1 0
42939 754 5 1.0600000000000000e-01 1.4050367923598424e+01 4.6062068102378566e+00 5.0524121196607801e+01 1 0 0
4042 71 10 1.0400000000000000e-01 7.8749030903662280e+00 8.1045432048460353e-01 4.7921981779020264e+01 0 1 0
4022 71 8 9.0999999999999998e-02 8.3882293865543414e+00 5.5909317719380580e-01 5.0366916188558477e+01 0 1 0
28361 498 8 9.0999999999999998e-02 1.4167569575226123e+01 5.8870807942397425e+00 4.3501497366997945e+01 1 1 0
26087 458 9 -1.2800000000000000e-01 9.5478078472677677e+00 3.1502989969539348e+00 4.3912155049715075e+01 1 0 0
26093 458 8 9.0999999999999998e-02 9.7560547767603865e+00 5.8112822043890429e+00 4.4317355798402367e+01 1 0 0
3993 71 2 -2.1400000000000000e-01 1.2970157098155253e+01 3.4483381481649644e-02 4.8630224545948558e+01 0 1 0
4021 71 8 9.0999999999999998e-02 1.3974025299763536e+01 2.2038999544862774e+00 5.0461275404093392e+01 0 1 0
4018 71 7 -3.3000000000000002e-02 9.3038276375913789e+00 1.1350578615019540e+00 5.0232586271124987e+01 0 1 0
4034 71 8 9.0999999999999998e-02 8.7556369297255863e+00 2.0281390689452179e+00 5.0532574445549322e+01 0 1 0
4005 71 4 -1.4099999999999999e-01 1.4248400722039532e+01 1.8682907518146816e-01 4.9475473027229569e+01 0 1 0
26105 458 10 1.0400000000000000e-01 9.0714865088361254e+00 2.2225945289755344e+00 4.4229302338231093e+01 1 0 0
26073 458 6 -2.6700000000000002e-01 8.6073118844605396e+00 4.2170373394550094e+00 4.3663492735495559e+01 1 0 0
28380 498 10 1.0400000000000000e-01 1.1497600678709919e+01 3.0947586517206743e-01 4.4557137510076117e+01 1 1 0
4017 71 7 -3.3000000000000002e-02 1.4690433122093205e+01 1.6647545406751463e+00 4.9841451187759311e+01 0 1 0
4013 71 6 -2.6700000000000002e-01 1.4911220710040871e+01 2.5014263095998932e+00 4.8744920749080158e+01 0 1 0
56404 990 8 9.0999999999999998e-02 1.9069925991432097e+01 6.0822644678903517e+00 4.7382352396177076e+01 0 1 0
42955 754 5 1.0600000000000000e-01 1.5142298011911043e+01 5.4938876208648040e+00 4.9853461871852090e+01 1 0 0
4045 71 10 1.0400000000000000e-01 1.5263123379305343e+01 1.0447309318070115e+00 4.7306679235685678e+01 0 1 0
4041 71 10 1.0400000000000000e-01 1.6788882404043282e+01 1.5241089725775299e+00 4.7837631579563826e+01 0 1 0
56413 990 9 -1.2800000000000000e-01 1.8195787356470806e+01 1.6156808611299089e+00 4.4551026657310040e+01 0 1 0
56383 990 3 1.1200000000000000e-01 1.9967209012764553e+01 5.7031606327835656e+00 4.5446022687652132e+01 0 1 0
22534 396 5 1.0600000000000000e-01 1.9386727344772083e+01 6.5845959408038290e-01 4.8389278133407906e+01 0 0 0
56419 990 10 1.0400000000000000e-01 1.8451064778620463e+01 1.0450431151867658e+00 4.5443946591372132e+01 0 1 0
56423 990 10 1.0400000000000000e-01 1.7167730984029522e+01 1.3766759234782933e+00 4.4278856240272162e+01 0 1 0
56379 990 3 1.1200000000000000e-01 1.8298391844497996e+01 5.9637669112830052e+00 4.5344183852400100e+01 0 1 0
56375 990 2 -2.1400000000000000e-01 1.9188327150332185e+01 5.9236897449004440e+00 4.4716084360434174e+01 0 1 0
22530 396 4 -1.4099999999999999e-01 1.9768991520765610e+01 1.0355226819605632e+00 4.9337854713113082e+01 0 0 0
56400 990 7 -3.3000000000000002e-02 1.9225951312587327e+01 6.9646779210630259e+00 4.8002918745855489e+01 0 1 0
22550 396 5 1.0600000000000000e-01 1.9687244095229147e+01 2.1105612817702681e+00 4.9498196152554833e+01 0 0 0
4031 71 9 -1.2800000000000000e-01 1.5794682565776787e+01 1.9310505627231280e+00 4.7653063910765979e+01 0 1 0
22527 396 3 1.1200000000000000e-01 2.0793505380485339e+01 1.4417173811281199e+00 4.6498221472704131e+01 0 0 0
22518 396 2 -2.1400000000000000e-01 2.1282738542425818e+01 4.8996209618240438e-01 4.9390375900876634e+01 0 0 0
56416 990 8 9.0999999999999998e-02 1.9866660771025344e+01 6.5582830606635456e+00 4.8785500759240932e+01 0 1 0
4037 71 10 1.0400000000000000e-01 1.5986109963177768e+01 2.5489687014863742e+00 4.6775776770966345e+01 0 1 0
56427 990 10 1.0400000000000000e-01 1.8660968856130406e+01 1.1293041553268475e+00 4.3693621343319585e+01 0 1 0
4033 71 8 9.0999999999999998e-02 1.5661899051347836e+01 1.6771987814934837e+00 5.0335616230887275e+01 0 1 0
22542 396 7 -3.3000000000000002e-02 1.8990913019803795e+01 3.1477306410530709e-01 5.0440443170213932e+01 0 0 0
22558 396 8 9.0999999999999998e-02 1.8004816514701158e+01 7.7557641622250839e-01 5.0498528915548491e+01 0 0 0
22540 396 6 -2.6700000000000002e-01 2.0889807945583385e+01 4.5008508747601637e+00 5.0442909280136448e+01 0 0 0
56387 990 4 -1.4099999999999999e-01 1.9053430180509814e+01 4.9394610360856541e+00 4.3479691982946697e+01 0 1 0
56395 990 6 -2.6700000000000002e-01 1.8639502691921567e+01 2.9821713854958927e+00 4.4559141071987987e+01 0 1 0
56399 990 7 -3.3000000000000002e-02 1.8042094536098730e+01 3.7977964949779444e+00 4.3542277138519040e+01 0 1 0
56403 990 8 9.0999999999999998e-02 1.7007392898397686e+01 4.0257609732311765e+00 4.3798255115001417e+01 0 1 0
22519 396 2 -2.1400000000000000e-01 2.1591058564302507e+01 6.9910270478516634e-01 4.6521294428892716e+01 0 0 0
22524 396 3 1.1200000000000000e-01 2.1677688737226546e+01 3.4421724326600254e+00 4.8226334792338143e+01 0 0 0
26088 458 9 -1.2800000000000000e-01 5.5361092521610566e-01 7.2342944347167970e+00 4.6406047145512140e+01 1 0 0
26098 458 10 1.0400000000000000e-01 1.5441588096882183e-01 7.7514774762057232e+00 4.5533542120680480e+01 1 0 0
30011 527 7 -3.3000000000000002e-02 4.2294019413880563e-01 9.7793806087388262e+00 5.0243003593043248e+01 1 0 0
29995 527 3 1.1200000000000000e-01 6.0410483135399395e-01 1.1946703960838667e+01 4.8820315752840337e+01 1 0 0
30013 527 8 9.0999999999999998e-02 1.3281654555606071e+00 1.0620523580561816e+01 4.5084854084435335e+01 1 0 0
26067 458 5 1.0600000000000000e-01 5.5810213377560327e+00 8.8348243088974137e+00 4.6022762905126086e+01 1 0 0
30009 527 7 -3.3000000000000002e-02 1.2998016498288103e+00 1.1651982098432434e+01 4.5436121533407558e+01 1 0 0
30023 527 9 -1.2800000000000000e-01 2.7319209169865752e+00 1.0889487126946895e+01 4.7187597575554975e+01 1 0 0
30025 527 8 9.0999999999999998e-02 2.0354205932506786e+00 1.2231730936112593e+01 4.4878576866776491e+01 1 0 0
30037 527 10 1.0400000000000000e-01 2.4263093027738036e+00 9.8622155338857329e+00 4.7386128720978519e+01 1 0 0
30005 527 6 -2.6700000000000002e-01 1.6416832981337590e+00 1.1720944941505575e+01 4.6771970149641554e+01 1 0 0
30029 527 10 1.0400000000000000e-01 3.4317289818528023e+00 1.0804336630284125e+01 4.6356262463823278e+01 1 0 0
30033 527 10 1.0400000000000000e-01 3.1622630455899747e+00 1.1215285057991862e+01 4.8134572424073177e+01 1 0 0
26083 458 5 1.0600000000000000e-01 6.8015212171779016e+00 9.4111865295863417e+00 4.5053396654582798e+01 1 0 0
26106 458 10 1.0400000000000000e-01 3.7352863986617324e-01 7.7717103944820050e+00 4.7337097338459223e+01 1 0 0
26071 458 6 -2.6700000000000002e-01 6.5370243819719898e+00 1.0381823652062769e+01 4.8354529326511347e+01 1 0 0
26089 458 9 -1.2800000000000000e-01 6.5614173773623419e+00 1.1611269412119697e+01 4.9037630216504219e+01 1 0 0
26091 458 8 9.0999999999999998e-02 6.5650884621189620e+00 1.1297747893016947e+01 4.6499292038989616e+01 1 0 0
26063 458 4 -1.4099999999999999e-01 6.6216423567694909e+00 9.1507083643812397e+00 4.6096418573045050e+01 1 0 0
2725 48 10 1.0400000000000000e-01 5.0745999607062755e+00 1.4343607055268533e+01 4.6751016601142062e+01 0 0 0
26075 458 7 -3.3000000000000002e-02 6.9391379328985847e+00 1.0409294202635929e+01 4.7008052333773492e+01 1 0 0
59320 1464 12 -3.7000000000000000e-01 5.0396745513066703e+00 1.1087760478610454e+01 4.3768200784987762e+01 0 0 0
26059 458 3 1.1200000000000000e-01 7.1970420152573791e+00 7.7268058031855675e+00 4.7605322596867900e+01 1 0 0
26095 458 10 1.0400000000000000e-01 6.3816878301773245e+00 1.1477827091727526e+01 5.0104396563454657e+01 1 0 0
7687 135 10 1.0400000000000000e-01 6.4816481558508681e+00 1.3606668721845374e+01 4.4722353477195853e+01 0 0 0
30007 527 6 -2.6700000000000002e-01 6.2613552698314756e-01 8.3698836152140146e+00 5.0179804009153479e+01 1 0 0
30015 527 8 9.0999999999999998e-02 1.3617958523268503e+00 1.0286985810517180e+01 5.0021673489582682e+01 1 0 0
26103 458 10 1.0400000000000000e-01 5.6870294602642373e+00 1.2195364700661976e+01 4.8750613722758814e+01 1 0 0
60177 1636 12 -3.7000000000000000e-01 2.3827908164473448e+00 1.3521523943297005e+01 5.0418718508168404e+01 0 0 0
59319 1464 12 -3.7000000000000000e-01 4.2827427563877825e+00 8.9192683981836378e+00 4.3594818116663262e+01 0 0 0
29997 527 4 -1.4099999999999999e-01 6.6605793247589418e-03 1.2300999765892884e+01 4.5289180681135115e+01 1 0 0
26069 458 5 1.0600000000000000e-01 8.6701114198264264e+00 7.6616916015055647e+00 4.3608944386458468e+01 1 0 0
26099 458 10 1.0400000000000000e-01 7.4794374766330751e+00 1.2096394550285831e+01 4.8705978745757044e+01 1 0 0
7671 135 8 9.0999999999999998e-02 7.4345095122291909e+00 1.1430508066047850e+01 4.4142226691351382e+01 0 0 0
42943 754 6 -2.6700000000000002e-01 1.3585016997494781e+01 7.7834523714761348e+00 4.9501362909562232e+01 1 0 0
42961 754 9 -1.2800000000000000e-01 1.3129016559248701e+01 8.1577973353890005e+00 4.8214028524673061e+01 1 0 0
42967 754 10 1.0400000000000000e-01 1.3204906982370524e+01 9.2330941442364569e+00 4.8052543490114850e+01 1 0 0
26051 458 2 -2.1400000000000000e-01 7.2648473410639598e+00 7.9283933513976459e+00 4.6536274002003644e+01 1 0 0
26079 458 8 9.0999999999999998e-02 8.0260046331165213e+00 1.0328620559523426e+01 4.7025731117040394e+01 1 0 0
7667 135 7 -3.3000000000000002e-02 8.4861877944955335e+00 1.1715813503955367e+01 4.4168180443227207e+01 0 0 0
7683 135 8 9.0999999999999998e-02 9.0091596862331436e+00 1.1404974915405436e+01 4.5072602795125512e+01 0 0 0
61177 1836 12 -3.7000000000000000e-01 1.0243239147523658e+01 8.7232914531249879e+00 4.5223720994136713e+01 0 0 0
26055 458 3 1.1200000000000000e-01 8.2990225847217864e+00 8.0184831434628894e+00 4.6203910677012033e+01 1 0 0
61176 1836 11 4.7999999999999998e-01 1.1414510306622272e+01 8.2117985513266589e+00 4.4683972109387618e+01 0 0 0
61180 1836 12 -3.7000000000000000e-01 1.2305720039061352e+01 9.2986703829669732e+00 4.4650483859475436e+01 0 0 0
2724 48 8 9.0999999999999998e-02 1.1022876500423997e+01 1.2514275046004926e+01 4.9161859769139724e+01 0 0 0
2708 48 7 -3.3000000000000002e-02 1.0927534768349245e+01 1.3577616868591264e+01 4.9381664505839083e+01 0 0 0
61178 1836 12 -3.7000000000000000e-01 1.1995974274825738e+01 7.3089440819497797e+00 4.5548231070338630e+01 0 0 0
7663 135 6 -2.6700000000000002e-01 8.3680457011733029e+00 1.3095643917683880e+01 4.3955450715395472e+01 0 0 0
2736 48 10 1.0400000000000000e-01 1.1666094783820597e+01 1.3981293709136477e+01 4.6730569459245537e+01 0 0 0
7691 135 10 1.0400000000000000e-01 7.8433110200165563e+00 1.3532009307033773e+01 4.5842927148202357e+01 0 0 0
2704 48 6 -2.6700000000000002e-01 1.0320434841922571e+01 1.4408509239754126e+01 4.8354758655133701e+01 0 0 0
2718 48 9 -1.2800000000000000e-01 1.0609748004689740e+01 1.4109266321674893e+01 4.6966905015778210e+01 0 0 0
2712 48 8 9.0999999999999998e-02 1.1963197505977350e+01 1.3769257031895080e+01 4.9662336453254511e+01 0 0 0
42971 754 10 1.0400000000000000e-01 1.3693636729984121e+01 7.6395496042192610e+00 4.7438965073934803e+01 1 0 0
42975 754 10 1.0400000000000000e-01 1.2045492323136333e+01 8.1493597798112258e+00 4.8095689862202029e+01 1 0 0
2728 48 10 1.0400000000000000e-01 1.0083027543624679e+01 1.3223762516925675e+01 4.6611168218584318e+01 0 0 0
2700 48 5 1.0600000000000000e-01 8.9682953002167807e+00 1.3239106283398650e+01 5.0521633246030703e+01 0 0 0
56425 990 10 1.0400000000000000e-01 1.4451434808857007e+01 1.0408683350653829e+01 4.5212355378030033e+01 0 1 0
31005 544 10 1.0400000000000000e-01 1.4371352644063601e+01 1.1154371338036178e+01 4.8911219870726448e+01 0 0 -1
7679 135 9 -1.2800000000000000e-01 1.4321809741877059e+01 1.4381092984784532e+01 4.4015137364949062e+01 0 0 0
7677 135 9 -1.2800000000000000e-01 7.5458789303633553e+00 1.3814632393687184e+01 4.4833096299561795e+01 0 0 0
26104 458 10 1.0400000000000000e-01 8.0095203319838930e+00 7.4092292958782142e+00 4.9857606258650229e+01 1 0 0
56424 990 10 1.0400000000000000e-01 1.7332738816455727e+01 7.9481783446150676e+00 5.0441365993675298e+01 0 1 0
56414 990 9 -1.2800000000000000e-01 1.8045679363186860e+01 8.1963956429765563e+00 4.9655106526218717e+01 0 1 0
56420 990 10 1.0400000000000000e-01 1.7606535778845640e+01 9.1370644708647397e+00 4.9322848994741001e+01 0 1 0
56428 990 10 1.0400000000000000e-01 1.9030421829011768e+01 8.4801630000154535e+00 5.0026399358131847e+01 0 1 0
56396 990 6 -2.6700000000000002e-01 1.7984821617378909e+01 7.3015070273365277e+00 4.8577144323298825e+01 0 1 0
33624 590 10 1.0400000000000000e-01 1.9349147958458147e+01 1.0945909054858348e+01 4.8075516977045240e+01 0 0 0
56388 990 4 -1.4099999999999999e-01 2.0114568236285287e+01 8.0180214430777319e+00 4.7289776183660578e+01 0 1 0
33600 590 7 -3.3000000000000002e-02 1.9239813852402435e+01 1.2779209233416465e+01 4.5673067532930361e+01 0 0 0
56376 990 2 -2.1400000000000000e-01 1.9489140637122834e+01 8.6278066420810227e+00 4.6007445530315721e+01 0 1 0
56417 990 8 9.0999999999999998e-02 1.6295333349120121e+01 7.7058129230584891e+00 4.5405863878997913e+01 0 1 0
56401 990 7 -3.3000000000000002e-02 1.6125987868094445e+01 8.3709080530409139e+00 4.4559063680364680e+01 0 1 0
56397 990 6 -2.6700000000000002e-01 1.6427680335826089e+01 9.7551985122113614e+00 4.5051517150573595e+01 0 1 0
56421 990 10 1.0400000000000000e-01 1.5665137283542942e+01 1.1300357585074885e+01 4.6162221197561898e+01 0 1 0
56429 990 10 1.0400000000000000e-01 1.5266360915875190e+01 9.5299817375520810e+00 4.6579964523145769e+01 0 1 0
56380 990 3 1.1200000000000000e-01 1.8458222262727585e+01 8.8984524578909046e+00 4.6235608077427592e+01 0 1 0
56384 990 3 1.1200000000000000e-01 2.0083375097749339e+01 9.4925960443939914e+00 4.5712276603334139e+01 0 1 0
56411 990 9 -1.2800000000000000e-01 1.5346963573901572e+01 1.0313398296290977e+01 4.5826398528734096e+01 0 1 0
33604 590 8 9.0999999999999998e-02 1.8187240507221894e+01 1.2497266859110798e+01 4.5646650620998436e+01 0 0 0
33588 590 4 -1.4099999999999999e-01 1.9422454412301132e+01 1.4062704091916693e+01 4.4888123824654251e+01 0 0 0
33596 590 6 -2.6700000000000002e-01 1.9591658742742361e+01 1.2824801597529508e+01 4.6984158758408306e+01 0 0 0
33620 590 10 1.0400000000000000e-01 1.7934091364039023e+01 1.1765445864206134e+01 4.7694689767546123e+01 0 0 0
33614 590 9 -1.2800000000000000e-01 1.8993565765595136e+01 1.1954962956491656e+01 4.7867018709154415e+01 0 0 0
33628 590 10 1.0400000000000000e-01 1.9050282089929130e+01 1.2520970444999046e+01 4.8796813730395392e+01 0 0 0
56405 990 8 9.0999999999999998e-02 1.5088389866687777e+01 8.3016877424598601e+00 4.4232415643419330e+01 0 1 0
33592 590 5 1.0600000000000000e-01 2.0479885715343787e+01 1.4292586118814233e+01 4.4757382474859710e+01 0 0 0
33616 590 8 9.0999999999999998e-02 1.9883135719693875e+01 1.2055692497212474e+01 4.5172307602912028e+01 0 0 0
56374 990 1 4.1199999999999998e-01 1.9545488382170767e+01 7.7229823532989803e+00 4.4426109533645466e+01 0 1 0
30997 544 10 1.0400000000000000e-01 1.5680966843154948e+01 1.2196158654352315e+01 4.9172941787390897e+01 0 0 -1
31001 544 10 1.0400000000000000e-01 1.5785449220196197e+01 1.0401050027578055e+01 4.9447005581122518e+01 0 0 -1
30991 544 9 -1.2800000000000000e-01 1.5204881183970571e+01 1.1311490769555936e+01 4.9595795401548351e+01 0 0 -1
7689 135 10 1.0400000000000000e-01 1.4757112461267477e+01 1.3672435871348574e+01 4.4719705783564955e+01 0 0 0
33608 590 5 1.0600000000000000e-01 1.9097187686297605e+01 1.3855662971833636e+01 4.3868596712173996e+01 0 0 0
61898 1980 12 -3.7000000000000000e-01 1.5814110860177841e+01 1.4423972994262837e+01 4.6915797411775657e+01 0 1 0
56378 990 2 -2.1400000000000000e-01 2.1240785445339437e+01 7.7248106762604287e+00 4.3696297559991152e+01 0 1 0
50324 883 10 1.0400000000000000e-01 2.1642675002990529e+01 1.1566981455183614e+01 4.6970684059589551e+01 0 1 0
56408 990 5 1.0600000000000000e-01 2.0993797279121814e+01 7.3905742804462893e+00 4.7143603809801078e+01 0 1 0
61490 1898 12 -3.7000000000000000e-01 2.1296373914055042e+01 1.1752817169598337e+01 5.0206367431046147e+01 0 0 0
56392 990 5 1.0600000000000000e-01 2.0324356571681754e+01 8.8646089626832687e+00 4.7943518049050553e+01 0 1 0
61488 1898 12 -3.7000000000000000e-01 2.1693602103060286e+01 1.3880425168720079e+01 4.9714731655766485e+01 0 0 0
56385 990 3 1.1200000000000000e-01 1.8446670461414826e+01 9.4743030412657916e+00 4.3458024039267329e+01 0 1 0
29463 517 10 1.0400000000000000e-01 3.7948040529029536e-01 1.8538933504063984e+01 4.5053970241199139e+01 0 0 0
23348 410 5 1.0600000000000000e-01 2.7796092647466106e+00 1.6939841099497020e+01 4.3407973429485459e+01 0 1 0
2729 48 10 1.0400000000000000e-01 3.8699348993096594e+00 1.4512156204742269e+01 4.8037524298996189e+01 0 0 0
2719 48 9 -1.2800000000000000e-01 4.7399515300134780e+00 1.4976327652811712e+01 4.7573071996510443e+01 0 0 0
2733 48 10 1.0400000000000000e-01 4.5631886248430034e+00 1.5936976923492651e+01 4.7089328412430127e+01 0 0 0
26041 457 10 1.0400000000000000e-01 1.2210634546644452e+00 2.1512732524255711e+01 4.8808770669429911e+01 1 1 0
2701 48 6 -2.6700000000000002e-01 5.9393197760568368e+00 1.5041426117882176e+01 4.8363947060266810e+01 0 0 0
23361 410 10 1.0400000000000000e-01 7.1666306825149151e-01 2.1018266314134699e+01 4.4606477574975472e+01 0 1 0
26017 457 6 -2.6700000000000002e-01 2.1718840185368617e+00 1.9712482569299784e+01 4.9081407558001956e+01 1 1 0
26031 457 9 -1.2800000000000000e-01 1.6308119872565638e+00 2.0690639556359688e+01 4.8221940802214235e+01 1 1 0
26025 457 8 9.0999999999999998e-02 6.2109873771296809e-01 1.8553645342066584e+01 4.9319876065209201e+01 1 1 0
26021 457 7 -3.3000000000000002e-02 1.3227255251121468e+00 1.9085098615857422e+01 4.9962820284390084e+01 1 1 0
2721 48 8 9.0999999999999998e-02 5.4416678430947663e+00 1.6755550131519723e+01 4.9201731753364541e+01 0 0 0
26045 457 10 1.0400000000000000e-01 2.4865883222225906e+00 2.1082616402390588e+01 4.7672303633913316e+01 1 1 0
29992 527 3 1.1200000000000000e-01 4.1923941456570149e-02 1.4825612983416093e+01 4.7638250036174966e+01 1 0 0
2705 48 7 -3.3000000000000002e-02 5.6473474361147629e+00 1.5745910667776922e+01 4.9557293365601929e+01 0 0 0
61228 1846 12 -3.7000000000000000e-01 7.0610267848343566e+00 2.0397060046487724e+01 4.9075904689796218e+01 0 0 0
26049 457 10 1.0400000000000000e-01 8.2305976861095609e-01 2.0429483189498363e+01 4.7538249566425328e+01 1 1 0
26029 457 5 1.0600000000000000e-01 2.4960128840719089e+00 1.7229994919276969e+01 5.0363265129069589e+01 1 1 0
61230 1846 12 -3.7000000000000000e-01 6.5936289794279048e+00 1.8781842838929844e+01 5.0580182427787470e+01 0 0 0
26012 457 5 1.0600000000000000e-01 4.0195764277238881e+00 2.1485617051282507e+01 5.0552328919613586e+01 1 1 0
2709 48 8 9.0999999999999998e-02 4.7877313847949212e+00 1.5456071963751567e+01 5.0161572915833489e+01 0 0 0
2693 48 4 -1.4099999999999999e-01 6.7837618025392112e+00 1.5797825051943784e+01 5.0608430186258957e+01 0 0 0
30000 527 5 1.0600000000000000e-01 4.5497443870862436e-02 1.5437698281916360e+01 4.9671823663271859e+01 1 0 0
23351 410 9 -1.2800000000000000e-01 7.8106341401463197e-01 2.1490208376164837e+01 4.3626057621238964e+01 0 1 0
40120 704 10 1.0400000000000000e-01 5.0936493382169967e+00 2.0647778504574227e+01 4.3994772279157765e+01 1 0 0
33622 590 10 1.0400000000000000e-01 1.4183479655197129e+01 2.1188686093765892e+01 4.4334036318990655e+01 0 0 0
7695 135 10 1.0400000000000000e-01 7.7427638159760948e+00 1.4884152069567904e+01 4.4759177392294902e+01 0 0 0
2732 48 10 1.0400000000000000e-01 1.0260242866663990e+01 1.4937755099100821e+01 4.6350826689024146e+01 0 0 0
40122 704 10 1.0400000000000000e-01 8.2056419545057473e+00 1.9189238133110766e+01 4.6357255672163937e+01 1 0 0
40118 704 10 1.0400000000000000e-01 9.2734794074515605e+00 1.8324407664234581e+01 4.7575789947881027e+01 1 0 0
40112 704 9 -1.2800000000000000e-01 9.1201738451853238e+00 1.8624790485926169e+01 4.6539272911868117e+01 1 0 0
40126 704 10 1.0400000000000000e-01 9.0836218823863888e+00 1.7784046817935632e+01 4.5846514628772304e+01 1 0 0
40102 704 8 9.0999999999999998e-02 1.0958861732337510e+01 2.0434521782223658e+01 4.7740601839517304e+01 1 0 0
40094 704 6 -2.6700000000000002e-01 1.0155010874193991e+01 1.9533795441914098e+01 4.6246328352593018e+01 1 0 0
40098 704 7 -3.3000000000000002e-02 1.0135272050145725e+01 2.0644051994454568e+01 4.7058035266305460e+01 1 0 0
2731 48 10 1.0400000000000000e-01 1.3070703183268710e+01 2.1286628079399289e+01 4.8981899628724520e+01 0 0 0
2685 48 3 1.1200000000000000e-01 8.3130098495141862e+00 1.5253378421306072e+01 4.9191164716767261e+01 0 0 0
2691 48 3 1.1200000000000000e-01 1.0568284356209091e+01 1.6754882538484544e+01 4.8926167463273480e+01 0 0 0
2689 48 3 1.1200000000000000e-01 7.8649249347701140e+00 1.6976368143975478e+01 4.9293493224824580e+01 0 0 0
2703 48 6 -2.6700000000000002e-01 1.2717836352721875e+01 1.9351038109790508e+01 4.9661408556981186e+01 0 0 0
2727 48 10 1.0400000000000000e-01 1.3768994550309602e+01 2.0133487714686559e+01 4.7989865208837166e+01 0 0 0
2707 48 7 -3.3000000000000002e-02 1.3204440980992581e+01 1.8054661288347479e+01 4.9364422974359790e+01 0 0 0
2717 48 9 -1.2800000000000000e-01 1.3576211493045976e+01 2.0323052450244145e+01 4.9045800768402934e+01 0 0 0
2687 48 3 1.1200000000000000e-01 1.0585402974589899e+01 1.8161729106942268e+01 4.9935269343738618e+01 0 0 0
2683 48 2 -2.1400000000000000e-01 1.0857233591138531e+01 1.7106332451722007e+01 4.9916667992358072e+01 0 0 0
2681 48 2 -2.1400000000000000e-01 8.1167543723840332e+00 1.6084941851392799e+01 4.9867985261229279e+01 0 0 0
61229 1846 12 -3.7000000000000000e-01 8.7132047000511648e+00 1.9527870772210896e+01 5.0229911299483767e+01 0 0 0
61899 1980 12 -3.7000000000000000e-01 1.3795810890941093e+01 1.4969659049572984e+01 4.8031321691309486e+01 0 1 0
2723 48 8 9.0999999999999998e-02 1.2853312679567097e+01 1.7830157587388229e+01 4.8357245230955492e+01 0 0 0
7685 135 10 1.0400000000000000e-01 1.3304959156509035e+01 1.4722113047215686e+01 4.4209611538422877e+01 0 0 0
40078 704 3 1.1200000000000000e-01 8.9641282751875710e+00 2.1191500568859631e+01 4.4860519609076356e+01 1 0 0
40114 704 8 9.0999999999999998e-02 9.2396647572612824e+00 2.0755215266834721e+01 4.7669288333783022e+01 1 0 0
61226 1846 11 4.7999999999999998e-01 7.3405754635022742e+00 1.9877159579763820e+01 5.0305870262169854e+01 0 0 0
2695 48 4 -1.4099999999999999e-01 1.2358078410924627e+01 1.7117183900412165e+01 5.0306465607155296e+01 0 0 0
2699 48 5 1.0600000000000000e-01 1.2689977824921371e+01 1.6079045198325403e+01 5.0320985051090155e+01 0 0 0
2711 48 8 9.0999999999999998e-02 1.4274892749697807e+01 1.7898325412601181e+01 4.9497810052909593e+01 0 0 0
40106 704 5 1.0600000000000000e-01 1.1527301461733670e+01 2.1535586893043121e+01 4.5764577172689627e+01 1 0 0
40091 704 5 1.0600000000000000e-01 1.1185259729436996e+01 2.0305478315051833e+01 4.3409513128208296e+01 1 0 0
59171 1435 11 4.7999999999999998e-01 2.1605247764037877e+01 2.1608357571108829e+01 4.5233478744447034e+01 0 0 0
61897 1980 12 -3.7000000000000000e-01 1.5849252050706390e+01 1.5183606248854463e+01 4.9132206503663383e+01 0 1 0
7693 135 10 1.0400000000000000e-01 1.4842681584966670e+01 1.5338112860104900e+01 4.3985046152421937e+01 0 0 0
33618 590 8 9.0999999999999998e-02 1.6702497852504099e+01 2.0485050805037730e+01 4.4772833239257011e+01 0 0 0
33584 590 3 1.1200000000000000e-01 1.7971878440661936e+01 1.5009522856779395e+01 4.6269169055069561e+01 0 0 0
33580 590 3 1.1200000000000000e-01 1.7634009992973613e+01 1.5226226676207302e+01 4.4665722328869542e+01 0 0 0
33576 590 2 -2.1400000000000000e-01 1.8487285027323605e+01 1.5263603616920784e+01 4.5342940670748675e+01 0 0 0
33607 590 5 1.0600000000000000e-01 2.0427180279896280e+01 1.5200382399862717e+01 4.8206887128565441e+01 0 0 0
61900 1980 12 -3.7000000000000000e-01 1.5342786616664572e+01 1.6500920489688934e+01 4.7369405323702672e+01 0 1 0
61896 1980 11 4.7999999999999998e-01 1.5201080231544784e+01 1.5226679564408062e+01 4.7906117586342035e+01 0 1 0
2735 48 10 1.0400000000000000e-01 1.4524281157484916e+01 2.0432907664989983e+01 4.9572294589856405e+01 0 0 0
33599 590 7 -3.3000000000000002e-02 1.8918390283446783e+01 1.6664984968450110e+01 4.8806948335399397e+01 0 0 0
33603 590 8 9.0999999999999998e-02 1.8101689607787851e+01 1.6522748607009817e+01 4.8099227469131257e+01 0 0 0
33606 590 8 9.0999999999999998e-02 1.5651842874568457e+01 1.9331066711982373e+01 4.5604266583700500e+01 0 0 0
33582 590 3 1.1200000000000000e-01 1.8639667512979418e+01 1.9068173988765274e+01 4.6074956388566974e+01 0 0 0
33574 590 1 4.1199999999999998e-01 1.9419702674445460e+01 1.6877847033982910e+01 4.5403584774490668e+01 0 0 0
33578 590 2 -2.1400000000000000e-01 1.8215577422419663e+01 1.8178920416784955e+01 4.5608613510633980e+01 0 0 0
33594 590 5 1.0600000000000000e-01 1.6633557549774526e+01 1.7462973029515084e+01 4.4420818830735477e+01 0 0 0
33586 590 3 1.1200000000000000e-01 1.7473452271044930e+01 1.7991358830385973e+01 4.6384610230472191e+01 0 0 0
33590 590 4 -1.4099999999999999e-01 1.7242378700934488e+01 1.8366317499913041e+01 4.4458309829939267e+01 0 0 0
33602 590 7 -3.3000000000000002e-02 1.6216869920408101e+01 1.9512729956030423e+01 4.4690022137900897e+01 0 0 0
33595 590 6 -2.6700000000000002e-01 1.8889477047536186e+01 1.8110410157521088e+01 4.9098915836019323e+01 0 0 0
33627 590 10 1.0400000000000000e-01 1.6788702365516986e+01 1.7682764773316450e+01 4.9070946438970402e+01 0 0 0
33613 590 9 -1.2800000000000000e-01 1.7486662180470312e+01 1.8519779801239437e+01 4.9089865779123940e+01 0 0 0
33609 590 5 1.0600000000000000e-01 2.0048730876988479e+01 1.9263430183551900e+01 4.3965998528951722e+01 0 0 0
33619 590 10 1.0400000000000000e-01 1.7338063708003244e+01 1.9058478370467089e+01 5.0025719584699843e+01 0 0 0
33587 590 4 -1.4099999999999999e-01 2.0345256651882320e+01 1.6287281669283537e+01 4.8200682508700382e+01 0 0 0
10581 186 5 1.0600000000000000e-01 2.1232653867842753e+01 1.9744194840313444e+01 4.9945017855173269e+01 0 0 0
33615 590 8 9.0999999999999998e-02 1.8622890695442788e+01 1.6158126059525355e+01 4.9725574503953517e+01 0 0 0
33623 590 10 1.0400000000000000e-01 1.7186337820451779e+01 1.9177709113027856e+01 4.8274369427497220e+01 0 0 0
33575 590 2 -2.1400000000000000e-01 2.0655804569882861e+01 1.6980482857232289e+01 4.6832078905342321e+01 0 0 0
33583 590 3 1.1200000000000000e-01 2.1687455375365623e+01 1.6671098344815775e+01 4.6664514472891625e+01 0 0 0
33591 590 5 1.0600000000000000e-01 2.1045176836698161e+01 1.6436384852186841e+01 4.9022862522911119e+01 0 0 0
33612 590 9 -1.2800000000000000e-01 1.4769203293008790e+01 2.0940593312562928e+01 4.3448893507919763e+01 0 0 0
33579 590 3 1.1200000000000000e-01 2.0891320882440336e+01 1.8043874676126634e+01 4.6874856311616966e+01 0 0 0
59172 1435 12 -3.7000000000000000e-01 2.0483229062654889e+01 2.0992853190639639e+01 4.5706652582754870e+01 0 0 0
33598 590 6 -2.6700000000000002e-01 1.5412621712187580e+01 1.9682754328137182e+01 4.3553689310879456e+01 0 0 0
33610 590 5 1.0600000000000000e-01 1.7779399322288644e+01 1.8490450447670316e+01 4.3517937635841776e+01 0 0 0
33577 590 2 -2.1400000000000000e-01 2.0346277515331270e+01 1.7191969445403206e+01 4.3887839441175970e+01 0 0 0
59174 1435 12 -3.7000000000000000e-01 2.1603880578505709e+01 2.1603663761962885e+01 4.3811631003875483e+01 0 0 0
33589 590 4 -1.4099999999999999e-01 2.0854156081625014e+01 1.8605005470625073e+01 4.3640626228761121e+01 0 0 0
33585 590 3 1.1200000000000000e-01 2.1226702450438356e+01 1.6559604730797439e+01 4.3773529328521342e+01 0 0 0
10993 193 10 1.0400000000000000e-01 2.4727135946819403e+00 1.7299775866118978e+00 5.6871399888640923e+01 0 0 0
52255 917 8 9.0999999999999998e-02 5.2662110812528793e+00 5.4479246542796318e+00 5.7495062154777514e+01 0 1 0
10977 193 8 9.0999999999999998e-02 2.8760199479996009e+00 5.9868506963870305e-01 5.4325076256229018e+01 0 0 0
52262 917 10 1.0400000000000000e-01 1.6595985137031033e+00 5.1225716095667764e+00 5.5049200575180144e+01 0 1 0
52242 917 8 9.0999999999999998e-02 5.1785124599735421e-01 6.8901208111630856e+00 5.5978088650250413e+01 0 1 0
10969 193 6 -2.6700000000000002e-01 1.2819028068096188e+00 3.0127744495587028e-01 5.5729743890599060e+01 0 0 0
52258 917 10 1.0400000000000000e-01 1.0089782808402126e+00 4.3270634665512917e+00 5.3669739910133792e+01 0 1 0
10965 193 5 1.0600000000000000e-01 6.6334570835541773e-01 1.6785740194066410e+00 5.3166240581524356e+01 0 0 0
47506 834 6 -2.6700000000000002e-01 3.7598286573402055e+00 7.4095380054685089e-01 5.0741831187360567e+01 1 0 0
10997 193 10 1.0400000000000000e-01 1.6113158169488151e+00 4.4883681858058316e-01 5.7755687895044545e+01 0 0 0
47534 834 10 1.0400000000000000e-01 4.5522455264497648e+00 6.0142284458518713e-01 5.2601888939493143e+01 1 0 0
52231 917 5 1.0600000000000000e-01 5.4708715936281145e+00 6.8620164910486574e+00 5.5657746338986016e+01 0 1 0
10989 193 8 9.0999999999999998e-02 1.9468339944423247e+00 1.9433291764769187e+00 5.4714169818530820e+01 0 0 0
52243 917 8 9.0999999999999998e-02 4.9259673299454434e+00 4.3944402927949353e+00 5.6145125739349851e+01 0 1 0
57326 1066 11 4.7999999999999998e-01 5.1612882072837154e+00 4.7728474561551870e+00 5.2770273452588320e+01 1 0 0
57327 1066 12 -3.7000000000000000e-01 5.6870372397652469e+00 3.7686788246256926e+00 5.3589799534811561e+01 1 0 0
57330 1066 12 -3.7000000000000000e-01 5.7080097690956224e+00 6.0655448061627331e+00 5.3095014252516236e+01 1 0 0
52239 917 7 -3.3000000000000002e-02 4.5082631337063024e+00 5.1970052993240632e+00 5.6753001234091357e+01 0 1 0
52227 917 4 -1.4099999999999999e-01 4.4649144763592101e+00 6.5746554849170318e+00 5.5963644902591348e+01 0 1 0
57329 1066 12 -3.7000000000000000e-01 3.7665880671719654e+00 4.8204736637406702e+00 5.2859089074206253e+01 1 0 0
52252 917 9 -1.2800000000000000e-01 7.5357825357588948e-01 5.0461703962507674e+00 5.4448043225099440e+01 0 1 0
52247 917 5 1.0600000000000000e-01 4.0481943629349066e+00 6.3222742429872918e+00 5.4988581799162645e+01 0 1 0
15154 266 10 1.0400000000000000e-01 5.3567971700794024e+00 1.8609093620615034e+00 5.6337877836367291e+01 0 0 0
15144 266 9 -1.2800000000000000e-01 6.0669400320617726e+00 1.7828593625006719e+00 5.7161106430452499e+01 0 0 0
57328 1066 12 -3.7000000000000000e-01 5.3947657754219618e+00 4.4309729845640620e+00 5.1418631215207775e+01 1 0 0
52234 917 6 -2.6700000000000002e-01 3.9426402863748067e-01 6.2688081528432953e+00 5.3873830021001950e+01 0 1 0
52219 917 3 1.1200000000000000e-01 2.6519141325364126e+00 7.1289116597036077e+00 5.6945642428568824e+01 0 1 0
15162 266 10 1.0400000000000000e-01 7.0748692700730800e+00 2.0934976194731156e+00 5.6886001860229022e+01 0 0 0
47530 834 10 1.0400000000000000e-01 3.8779002129224982e+00 2.0618724725005926e+00 5.2236835725013151e+01 1 0 0
11001 193 10 1.0400000000000000e-01 2.9808426998695485e+00 3.2248723369221466e-02 5.6902979393563172e+01 0 0 0
52235 917 6 -2.6700000000000002e-01 3.1862793895717645e+00 4.7530082530640385e+00 5.7151911286377640e+01 0 1 0
10981 193 5 1.0600000000000000e-01 1.8127484308570483e+00 6.5043953715363789e-01 5.2491578229458447e+01 0 0 0
10973 193 7 -3.3000000000000002e-02 1.8441330337777420e+00 8.7120525487106137e-01 5.4546530868080609e+01 0 0 0
47538 834 10 1.0400000000000000e-01 5.5940969571899641e+00 1.5192990273617795e+00 5.1506995625350697e+01 1 0 0
10961 193 4 -1.4099999999999999e-01 1.0488167602708167e+00 6.6419676073430500e-01 5.3268957895117417e+01 0 0 0
47520 834 9 -1.2800000000000000e-01 4.5592850837398240e+00 1.3346081204434606e+00 5.1795359463178052e+01 1 0 0
15130 266 6 -2.6700000000000002e-01 6.1125358373940966e+00 4.5640585463599453e-01 5.7746680277516099e+01 0 0 0
10983 193 9 -1.2800000000000000e-01 2.1219834243086684e+00 6.9895591371132670e-01 5.6825763674561649e+01 0 0 0
52238 917 7 -3.3000000000000002e-02 2.3728763655995522e-02 7.0628785350352405e+00 5.5022004058759528e+01 0 1 0
38840 682 6 -2.6700000000000002e-01 1.0565827019663089e+01 9.3777846942872456e-01 5.6772621621732526e+01 0 0 0
38872 682 10 1.0400000000000000e-01 1.1616293720110569e+01 1.0890011106640377e-01 5.5132975892877447e+01 0 0 0
26096 458 10 1.0400000000000000e-01 7.2880111576245303e+00 6.2332149699763875e+00 5.0919127047001069e+01 1 0 0
38858 682 9 -1.2800000000000000e-01 1.0634973846352592e+01 1.6619484137852972e-01 5.5603962750059523e+01 0 0 0
4006 71 4 -1.4099999999999999e-01 1.0507218875088403e+01 7.4357249485187960e-01 5.1120887182254926e+01 0 1 0
4010 71 5 1.0600000000000000e-01 1.1280294775289912e+01 1.5115911955690302e+00 5.1096373351803443e+01 0 1 0
26100 458 10 1.0400000000000000e-01 9.1008054206883351e+00 6.2943892393772041e+00 5.0850862620561784e+01 1 0 0
42969 754 10 1.0400000000000000e-01 8.0962791177272848e+00 4.2497069336488069e+00 5.3738504306714184e+01 1 0 0
42977 754 10 1.0400000000000000e-01 8.7178784944730392e+00 2.7478936808671350e+00 5.2959352246234261e+01 1 0 0
42959 754 9 -1.2800000000000000e-01 8.7836705401846586e+00 3.8351032576624551e+00 5.3001146299384686e+01 1 0 0
42973 754 10 1.0400000000000000e-01 8.3665043420083158e+00 4.1998066382556898e+00 5.2062496306485613e+01 1 0 0
42945 754 6 -2.6700000000000002e-01 1.0261840072742316e+01 3.9773952781931889e+00 5.3096819362762758e+01 1 0 0
42965 754 8 9.0999999999999998e-02 1.0428867281387898e+01 5.0103544427948004e+00 5.4588539043465069e+01 1 0 0
42933 754 3 1.1200000000000000e-01 1.2611675173694071e+01 4.1717142876260418e+00 5.2459451573985099e+01 1 0 0
42934 754 3 1.1200000000000000e-01 1.1578188925190513e+01 6.6639953427974854e+00 5.2661139204227830e+01 1 0 0
42949 754 7 -3.3000000000000002e-02 1.0666998808980209e+01 3.9522841996232803e+00 5.4479540274954253e+01 1 0 0
42953 754 8 9.0999999999999998e-02 1.0165282327751569e+01 3.1668026135061140e+00 5.5044694552897788e+01 1 0 0
42925 754 2 -2.1400000000000000e-01 1.3122266062567371e+01 4.3225664961011114e+00 5.3410577515266525e+01 1 0 0
42937 754 4 -1.4099999999999999e-01 1.2214340173833678e+01 3.8323293181764608e+00 5.4571159175852713e+01 1 0 0
42957 754 5 1.0600000000000000e-01 1.2334953743339023e+01 2.7771837217062116e+00 5.4816557091590511e+01 1 0 0
42926 754 2 -2.1400000000000000e-01 1.2331203943843738e+01 7.1130489484145123e+00 5.3308765053744708e+01 1 0 0
42930 754 3 1.1200000000000000e-01 1.1757553229787526e+01 7.0660995391243970e+00 5.4234411103750375e+01 1 0 0
42922 754 1 4.1199999999999998e-01 1.3753132846738062e+01 6.0106998443529545e+00 5.3430349352717101e+01 1 0 0
42941 754 5 1.0600000000000000e-01 1.2752222309391987e+01 4.2342452104179999e+00 5.5429789727145113e+01 1 0 0
42929 754 3 1.1200000000000000e-01 1.3995505305789919e+01 3.6828894286328921e+00 5.3538509034007021e+01 1 0 0
38842 682 6 -2.6700000000000002e-01 9.8493220064204063e+00 6.8059520659915229e+00 5.6166692385693175e+01 0 0 0
38866 682 10 1.0400000000000000e-01 8.1455173954385582e+00 7.1118994856488467e+00 5.5088146445460460e+01 0 0 0
38838 682 5 1.0600000000000000e-01 1.1865163264837157e+01 6.1407197389368493e+00 5.7384206772300367e+01 0 0 0
4026 71 5 1.0600000000000000e-01 1.0260925692284019e+01 8.1361603471567945e-01 5.2180384030316716e+01 0 1 0
58322 1265 12 -3.7000000000000000e-01 1.3583443199409039e+01 1.2661167498351638e+00 5.3469992725663126e+01 0 0 0
38868 682 10 1.0400000000000000e-01 1.0002578812843739e+01 5.8639180408356295e-01 5.4821907103619637e+01 0 0 0
38874 682 10 1.0400000000000000e-01 9.6561349307073687e+00 7.2152334169604897e+00 5.4205876638832642e+01 0 0 0
38828 682 3 1.1200000000000000e-01 1.0317942565538367e+01 3.2192096413389399e+00 5.7707210798765836e+01 0 0 0
38844 682 7 -3.3000000000000002e-02 1.1682961398943123e+01 6.9981733490493003e-01 5.7606123392260947e+01 0 0 0
38848 682 8 9.0999999999999998e-02 1.2673255311928708e+01 9.8853182135182727e-01 5.7253899156601626e+01 0 0 0
38824 682 3 1.1200000000000000e-01 1.2163601514461970e+01 3.4985920639511403e+00 5.7569473954714333e+01 0 0 0
39988 702 8 9.0999999999999998e-02 1.9675000174387002e+01 3.2411042941833973e-01 5.4021434801043625e+01 1 0 0
22568 396 10 1.0400000000000000e-01 1.9738013671576791e+01 4.1524645675074705e+00 5.2075142945747203e+01 0 0 0
38873 682 10 1.0400000000000000e-01 1.5058839849106128e+01 2.6291145918772449e+00 5.6750743028726788e+01 0 0 0
22572 396 10 1.0400000000000000e-01 2.0803724096317129e+01 5.5292219923524559e+00 5.2291487372425593e+01 0 0 0
58321 1265 11 4.7999999999999998e-01 1.4631414255355704e+01 2.5099157579558723e-01 5.3537804920415098e+01 0 0 0
58324 1265 12 -3.7000000000000000e-01 1.5249228971836946e+01 1.8428742494354111e-01 5.4810537522234810e+01 0 0 0
39984 702 7 -3.3000000000000002e-02 1.8900478666396491e+01 4.1581145353602306e-01 5.4782885638778019e+01 1 0 0
22564 396 10 1.0400000000000000e-01 1.9441218813689098e+01 5.7165377175133898e+00 5.1322658963959064e+01 0 0 0
40000 702 8 9.0999999999999998e-02 1.7932903153836918e+01 5.3208007894972553e-01 5.4294644678833777e+01 1 0 0
7421 131 3 1.1200000000000000e-01 2.0646839604278341e+01 2.8225119958782874e+00 5.7311363817033964e+01 0 0 -1
42932 754 3 1.1200000000000000e-01 1.4468849863370675e+01 5.5102882583850858e+00 5.5622510185137074e+01 1 0 0
42923 754 2 -2.1400000000000000e-01 1.4841328979391587e+01 6.1460525717134260e+00 5.1988397258468027e+01 1 0 0
7466 131 10 1.0400000000000000e-01 1.7876160324314117e+01 6.5327660707951134e+00 5.6538203953074863e+01 0 0 -1
7417 131 3 1.1200000000000000e-01 2.1365822407290008e+01 4.3328179163649585e+00 5.7506744262150761e+01 0 0 -1
40008 702 10 1.0400000000000000e-01 1.9196927291708921e+01 3.6126325096244747e+00 5.5391015927354253e+01 1 0 0
42927 754 3 1.1200000000000000e-01 1.5732117809142389e+01 5.5595195088195695e+00 5.2213284401457713e+01 1 0 0
40012 702 10 1.0400000000000000e-01 1.9036751756482172e+01 2.5661210653413016e+00 5.3964223791654362e+01 1 0 0
39998 702 9 -1.2800000000000000e-01 1.8732629872605312e+01 2.7066671485539846e+00 5.5001458904215973e+01 1 0 0
39980 702 6 -2.6700000000000002e-01 1.8980274188116880e+01 1.5138507686241534e+00 5.5679764754802790e+01 1 0 0
40004 702 10 1.0400000000000000e-01 1.7645625895071209e+01 2.7566460846984282e+00 5.4938020271706897e+01 1 0 0
42924 754 2 -2.1400000000000000e-01 1.4659937842313491e+01 6.3528071161971935e+00 5.4957869411323927e+01 1 0 0
58107 1222 12 -3.7000000000000000e-01 1.9587648160093980e+01 6.6345118525715598e+00 5.4315900082359406e+01 0 0 0
42928 754 3 1.1200000000000000e-01 1.5740158520836669e+01 6.3137838598628555e+00 5.4817511041782602e+01 1 0 0
42931 754 3 1.1200000000000000e-01 1.5180364282557560e+01 7.1819829236609296e+00 5.1986561742719324e+01 1 0 0
7448 131 9 -1.2800000000000000e-01 1.7668806489510217e+01 6.8065869964293295e+00 5.7572673137081900e+01 0 0 -1
38855 682 9 -1.2800000000000000e-01 1.5275614577243880e+01 2.3025290202324484e+00 5.7767822468910602e+01 0 0 0
22546 396 8 9.0999999999999998e-02 1.9325133408267369e+01 4.2620949945217101e-01 5.1471936579398374e+01 0 0 0
58323 1265 12 -3.7000000000000000e-01 1.5531402479915618e+01 4.9645434539497357e-01 5.2510512095675381e+01 0 0 0
22554 396 9 -1.2800000000000000e-01 2.0213934365920039e+01 4.9836707487668104e+00 5.1554858622575281e+01 0 0 0
22548 396 8 9.0999999999999998e-02 2.1453817076281386e+01 2.6511982422197486e+00 5.1095029505105735e+01 0 0 0
7413 131 2 -2.1400000000000000e-01 2.1515165894658569e+01 3.2877119742499747e+00 5.7777945465219076e+01 0 0 -1
7442 131 8 9.0999999999999998e-02 1.8583474533898222e+01 4.1526607147094650e+00 5.7615587538332946e+01 0 0 -1
7458 131 10 1.0400000000000000e-01 1.6593649140378101e+01 6.7008263245175419e+00 5.7717418968465509e+01 0 0 -1
30027 527 8 9.0999999999999998e-02 1.4244970600066767e-01 1.0047330266885529e+01 5.1261643895980747e+01 1 0 0
52223 917 3 1.1200000000000000e-01 4.0886205060025640e+00 8.0419716715875804e+00 5.7484464483692108e+01 0 1 0
52244 917 8 9.0999999999999998e-02 1.6305608675138592e+00 1.3195233042028441e+01 5.7127584992180680e+01 0 1 0
52233 917 5 1.0600000000000000e-01 5.1269420336204110e+00 1.1672953101754510e+01 5.5247820525245636e+01 0 1 0
60179 1636 12 -3.7000000000000000e-01 3.8515615607226770e+00 1.2742809702114990e+01 5.2142183408830640e+01 0 0 0
52246 917 5 1.0600000000000000e-01 3.2952833475051173e-02 9.1340768535435313e+00 5.5353854118872661e+01 0 1 0
52237 917 6 -2.6700000000000002e-01 6.5992647080364613e+00 9.0739358947762661e+00 5.7028856332926097e+01 0 1 0
52216 917 2 -2.1400000000000000e-01 2.2506875724137796e+00 1.0415138509070530e+01 5.6508379611415386e+01 0 1 0
52248 917 5 1.0600000000000000e-01 2.9542395333047331e+00 1.1985132653966664e+01 5.5269659981341853e+01 0 1 0
52229 917 4 -1.4099999999999999e-01 5.5736012441244842e+00 1.0678677910436457e+01 5.5251341036292246e+01 0 1 0
52220 917 3 1.1200000000000000e-01 2.7436373585812852e+00 1.0765348323778467e+01 5.7415271883922507e+01 0 1 0
52228 917 4 -1.4099999999999999e-01 1.9922816085975352e+00 1.1661924432574109e+01 5.5667495867051819e+01 0 1 0
52249 917 5 1.0600000000000000e-01 6.5490145292897362e+00 1.0729334439277357e+01 5.4767499284719655e+01 0 1 0
52240 917 7 -3.3000000000000002e-02 1.1765319833847729e+00 1.2745129542094380e+01 5.6244768696601064e+01 0 1 0
60178 1636 12 -3.7000000000000000e-01 1.4798581126498793e+00 1.2669281091921800e+01 5.2415932429356559e+01 0 0 0
52215 917 2 -2.1400000000000000e-01 3.5584969844160215e+00 7.6397241905164250e+00 5.6621176573607357e+01 0 1 0
52224 917 3 1.1200000000000000e-01 1.2894770731045742e+00 1.0034214011797379e+01 5.6853446133496504e+01 0 1 0
52218 917 3 1.1200000000000000e-01 2.4331824344680792e+00 7.5527114954197563e+00 5.4039378564077801e+01 0 1 0
52221 917 3 1.1200000000000000e-01 4.0962759407245262e+00 1.0178716887290999e+01 5.3793547963056760e+01 0 1 0
52226 917 4 -1.4099999999999999e-01 4.5746740553466536e-01 8.4850829338607934e+00 5.4587894412530360e+01 0 1 0
52214 917 2 -2.1400000000000000e-01 2.0076951697806065e+00 8.5050480867622831e+00 5.4355789063869757e+01 0 1 0
60176 1636 11 4.7999999999999998e-01 2.6188925253382807e+00 1.3330104914616257e+01 5.1822163299803790e+01 0 0 0
52222 917 3 1.1200000000000000e-01 2.1228124431037014e+00 9.1520719668993085e+00 5.3486186791606677e+01 0 1 0
52217 917 2 -2.1400000000000000e-01 4.5451496714159214e+00 9.7176851719031188e+00 5.4673355980720011e+01 0 1 0
52213 917 1 4.1199999999999998e-01 3.0996796773468689e+00 9.0640837905679348e+00 5.5591241234573189e+01 0 1 0
52232 917 5 1.0600000000000000e-01 1.4857578422421069e+00 1.1333391749620606e+01 5.4759971786866792e+01 0 1 0
52225 917 3 1.1200000000000000e-01 5.0375742814925175e+00 8.8170148127382841e+00 5.4306735048974666e+01 0 1 0
52256 917 8 9.0999999999999998e-02 1.0292119187602164e+00 1.3586788510245251e+01 5.5568006564044737e+01 0 1 0
52245 917 8 9.0999999999999998e-02 6.5455338049526688e+00 1.1153488677619391e+01 5.7116318672193728e+01 0 1 0
52257 917 8 9.0999999999999998e-02 5.0683826520938755e+00 1.0357927442138527e+01 5.7316454262236363e+01 0 1 0
52241 917 7 -3.3000000000000002e-02 5.9722742391901438e+00 1.0320970555055384e+01 5.6708412991052619e+01 0 1 0
15712 276 5 1.0600000000000000e-01 1.1087051390625613e+01 1.2257699843014271e+01 5.7705585332202297e+01 0 1 0
42978 754 10 1.0400000000000000e-01 8.8684436943760900e+00 1.0060501425961611e+01 5.1234979831558505e+01 1 0 0
42974 754 10 1.0400000000000000e-01 8.7961771575913481e+00 9.8226299557401173e+00 5.3085692101588421e+01 1 0 0
42960 754 9 -1.2800000000000000e-01 8.8638360368058802e+00 9.3844143909588826e+00 5.2089956495960280e+01 1 0 0
30993 544 8 9.0999999999999998e-02 1.3621443417505340e+01 1.2832126632369746e+01 5.0826837672348475e+01 0 0 -1
30977 544 7 -3.3000000000000002e-02 1.4341235298535448e+01 1.2447992237560488e+01 5.1549638069880885e+01 0 0 -1
38850 682 8 9.0999999999999998e-02 9.8624569469163159e+00 8.3571359824287796e+00 5.7663374591248136e+01 0 0 0
15708 276 8 9.0999999999999998e-02 9.0160228775991325e+00 1.0825678038472461e+01 5.7714742297382543e+01 0 1 0
42956 754 5 1.0600000000000000e-01 1.3426992498551241e+01 8.2136372645695115e+00 5.5480695671454356e+01 1 0 0
42936 754 4 -1.4099999999999999e-01 1.4384207508126707e+01 7.7255642309259107e+00 5.5664064532702390e+01 1 0 0
42970 754 10 1.0400000000000000e-01 8.0604609351896492e+00 8.6555041007342233e+00 5.1983287656650326e+01 1 0 0
30981 544 8 9.0999999999999998e-02 1.3944164632067951e+01 1.2176705516790447e+01 5.2527819240626748e+01 0 0 -1
38846 682 7 -3.3000000000000002e-02 1.0527144687124528e+01 7.7502336318932965e+00 5.7048590283130025e+01 0 0 0
38856 682 9 -1.2800000000000000e-01 9.1891880860015895e+00 7.4153996620088076e+00 5.5170238665229327e+01 0 0 0
15732 276 10 1.0400000000000000e-01 8.2882840750111981e+00 1.2406172921613980e+01 5.5883884181719168e+01 0 1 0
15724 276 10 1.0400000000000000e-01 7.5325331949937757e+00 1.3850494895495725e+01 5.6371678782625317e+01 0 1 0
2696 48 4 -1.4099999999999999e-01 1.0015052311863192e+01 1.3476726985768847e+01 5.0711201600061763e+01 0 0 0
38870 682 10 1.0400000000000000e-01 9.0343214184228717e+00 8.4822848337985732e+00 5.5331087493280741e+01 0 0 0
2716 48 5 1.0600000000000000e-01 1.0210567856851407e+01 1.2622625513112629e+01 5.1359572140671474e+01 0 0 0
42938 754 4 -1.4099999999999999e-01 1.2592296456463314e+01 8.5227585725798978e+00 5.2755911168475350e+01 1 0 0
61657 1932 12 -3.7000000000000000e-01 1.2175760948915595e+01 1.3539585665184022e+01 5.5923368178698666e+01 0 0 0
42954 754 8 9.0999999999999998e-02 1.1064453180434979e+01 9.7105257021981970e+00 5.3722504421736431e+01 1 0 0
42950 754 7 -3.3000000000000002e-02 1.1302304959012261e+01 9.3936405056161743e+00 5.2707068405238680e+01 1 0 0
42946 754 6 -2.6700000000000002e-01 1.0201753249286293e+01 8.7629042151226297e+00 5.2078426469655454e+01 1 0 0
61656 1932 11 4.7999999999999998e-01 1.1984446317785324e+01 1.2406606745504059e+01 5.5055383948530498e+01 0 0 0
61660 1932 12 -3.7000000000000000e-01 1.3133661896131686e+01 1.1633021065916683e+01 5.4985778261344031e+01 0 0 0
61659 1932 12 -3.7000000000000000e-01 1.1635131856580012e+01 1.3013459914589642e+01 5.3875869637185737e+01 0 0 0
61658 1932 12 -3.7000000000000000e-01 1.0962569526497266e+01 1.1550465143919926e+01 5.5552137212600513e+01 0 0 0
42966 754 8 9.0999999999999998e-02 1.1538687471944222e+01 1.0316276629398430e+01 5.2177006247872079e+01 1 0 0
42958 754 5 1.0600000000000000e-01 1.3438547777919373e+01 9.1037391447998992e+00 5.3122544878561591e+01 1 0 0
15728 276 10 1.0400000000000000e-01 9.2844358249214860e+00 1.3741620905855978e+01 5.6675234420045754e+01 0 1 0
42942 754 5 1.0600000000000000e-01 1.2855609593499631e+01 8.4171608443330346e+00 5.1703478124842810e+01 1 0 0
38862 682 8 9.0999999999999998e-02 1.1224402356998828e+01 8.3776756137542296e+00 5.6493389143943467e+01 0 0 0
15714 276 9 -1.2800000000000000e-01 8.3490727851917832e+00 1.3182727168925744e+01 5.6646359253348855e+01 0 1 0
30973 544 6 -2.6700000000000002e-01 1.4851158027498110e+01 1.1239952717055766e+01 5.0945483092684540e+01 0 0 -1
30969 544 5 1.0600000000000000e-01 1.5725008013492090e+01 1.3722222549978968e+01 5.0725034219579875e+01 0 0 -1
15731 276 10 1.0400000000000000e-01 1.7889972376840841e+01 1.1137720386084448e+01 5.7783601330011187e+01 0 1 0
15723 276 10 1.0400000000000000e-01 1.6856384281795268e+01 9.8700418368594285e+00 5.7483708323334362e+01 0 1 0
15707 276 8 9.0999999999999998e-02 1.6178907581068643e+01 1.3243684174931635e+01 5.7694074528226871e+01 0 1 0
42940 754 5 1.0600000000000000e-01 1.4548101193176713e+01 7.7244455694359262e+00 5.6741671886361928e+01 1 0 0
58110 1222 12 -3.7000000000000000e-01 2.1475356382104209e+01 7.6408270669443228e+00 5.5308031626142260e+01 0 0 0
30985 544 5 1.0600000000000000e-01 1.4880152357653488e+01 1.4430500938817413e+01 5.2069638590254364e+01 0 0 -1
58106 1222 11 4.7999999999999998e-01 2.0171295070663877e+01 7.8153466525535684e+00 5.4816358604327732e+01 0 0 0
42948 754 7 -3.3000000000000002e-02 1.5442995921614845e+01 8.7510177968086893e+00 5.5242638127138349e+01 1 0 0
58108 1222 12 -3.7000000000000000e-01 2.0166316970703143e+01 8.7625129596840026e+00 5.3699160754596896e+01 0 0 0
42964 754 8 9.0999999999999998e-02 1.6373057292543322e+01 8.5864056532173336e+00 5.5786686551913768e+01 1 0 0
42952 754 8 9.0999999999999998e-02 1.5119560938865140e+01 9.7756027318389247e+00 5.5426256005502651e+01 1 0 0
7462 131 10 1.0400000000000000e-01 1.7984173926038281e+01 7.8200349762897030e+00 5.7820799258544120e+01 0 0 -1
42976 754 10 1.0400000000000000e-01 1.6956517857022071e+01 1.0327079570445582e+01 5.3901646828419523e+01 1 0 0
42944 754 6 -2.6700000000000002e-01 1.5817678970019957e+01 8.5878707007254995e+00 5.3895125276247200e+01 1 0 0
42972 754 10 1.0400000000000000e-01 1.7194383740221973e+01 9.3597718298052719e+00 5.2429441792377546e+01 1 0 0
30980 544 7 -3.3000000000000002e-02 2.0475488904202532e+01 1.1608919577250084e+01 5.5507211206997511e+01 0 0 -1
15727 276 10 1.0400000000000000e-01 1.6663445440936162e+01 1.1424794647506033e+01 5.6459447857192977e+01 0 1 0
42962 754 9 -1.2800000000000000e-01 1.6967996143106522e+01 9.3159314868345913e+00 5.3494771169214140e+01 1 0 0
30972 544 5 1.0600000000000000e-01 2.0310008816950358e+01 1.2601040805333808e+01 5.3602827956816633e+01 0 0 -1
58109 1222 12 -3.7000000000000000e-01 1.9392968775378431e+01 8.4197443955080953e+00 5.5857856401634272e+01 0 0 0
30963 544 3 1.1200000000000000e-01 1.8964051405394049e+01 1.3874080884070358e+01 5.1704004283772299e+01 0 0 -1
30965 544 4 -1.4099999999999999e-01 1.5365489175189904e+01 1.3514466771372042e+01 5.1732845512337583e+01 0 0 -1
30970 544 5 1.0600000000000000e-01 1.5727985418585686e+01 1.4153337468363732e+01 5.5915508406978596e+01 0 0 -1
30988 544 5 1.0600000000000000e-01 1.9158360916718618e+01 1.1492943870060095e+01 5.3810055460763138e+01 0 0 -1
30957 544 3 1.1200000000000000e-01 1.5926650370422868e+01 1.2376013473979379e+01 5.3540592997849956e+01 0 0 -1
30952 544 1 4.1199999999999998e-01 1.7625647979389235e+01 1.4190306769684756e+01 5.3547579113136287e+01 0 0 -1
30956 544 2 -2.1400000000000000e-01 1.8587142830952107e+01 1.3335959016070770e+01 5.4799601785278597e+01 0 0 -1
30968 544 4 -1.4099999999999999e-01 1.9669332985639340e+01 1.2245970781820908e+01 5.4410020472273217e+01 0 0 -1
30961 544 3 1.1200000000000000e-01 1.7087107932077409e+01 1.2275263982190026e+01 5.2335706465136688e+01 0 0 -1
30953 544 2 -2.1400000000000000e-01 1.6405686157596762e+01 1.2998022606422657e+01 5.2784465126793052e+01 0 0 -1
30960 544 3 1.1200000000000000e-01 1.7883626049295721e+01 1.2936435262785251e+01 5.5530043368271997e+01 0 0 -1
30964 544 3 1.1200000000000000e-01 1.9139743031394143e+01 1.4170885803870760e+01 5.5230450108427320e+01 0 0 -1
42968 754 10 1.0400000000000000e-01 1.7812564126103997e+01 8.8135897362156541e+00 5.3966425362525854e+01 1 0 0
30984 544 8 9.0999999999999998e-02 1.9736289992202746e+01 1.1356105532990615e+01 5.6267323059371606e+01 0 0 -1
30996 544 8 9.0999999999999998e-02 2.1028077880822138e+01 1.0794995916123804e+01 5.5037877947378838e+01 0 0 -1
30976 544 6 -2.6700000000000002e-01 2.1346059077504009e+01 1.2586608446035507e+01 5.6103071387681815e+01 0 0 -1
15713 276 9 -1.2800000000000000e-01 1.6877954470296064e+01 1.0958011204833856e+01 5.7420800602498396e+01 0 1 0
26038 457 10 1.0400000000000000e-01 2.4516849211272712e-01 1.5102853387775546e+01 5.3571249485068535e+01 1 1 0
2622 46 10 1.0400000000000000e-01 6.2136669502564201e+00 1.4533503280042209e+01 5.4371155480609239e+01 1 1 0
2713 48 5 1.0600000000000000e-01 6.8697674130703623e+00 1.4808413957303786e+01 5.1057616928102405e+01 0 0 0
26037 457 8 9.0999999999999998e-02 8.5043674692981286e-01 1.9769577585305132e+01 5.0667470446105774e+01 1 1 0
25996 457 2 -2.1400000000000000e-01 2.5366660439470041e+00 2.1554162300596822e+01 5.2101973662145078e+01 1 1 0
26004 457 3 1.1200000000000000e-01 1.7345407847384600e+00 2.1607509505675822e+01 5.1365869631283630e+01 1 1 0
2614 46 10 1.0400000000000000e-01 4.8995075794566878e+00 1.5753477340789546e+01 5.4224231060083966e+01 1 1 0
2604 46 9 -1.2800000000000000e-01 5.6927754907236094e+00 1.5357723169094832e+01 5.4858427131828343e+01 1 1 0
2590 46 6 -2.6700000000000002e-01 5.2308549044450849e+00 1.5201362488525843e+01 5.6119575392666661e+01 1 1 0
26015 457 6 -2.6700000000000002e-01 6.4758659518110946e+00 2.1497925562507152e+01 5.5059121346714633e+01 1 1 0
26009 457 4 -1.4099999999999999e-01 2.0119401652616173e+00 1.8047847139620085e+01 5.0897017281958277e+01 1 1 0
26013 457 5 1.0600000000000000e-01 1.2139742746292579e+00 1.7726984409159726e+01 5.1566642228436969e+01 1 1 0
26011 457 5 1.0600000000000000e-01 3.4243243303709399e+00 2.0884117039945089e+01 5.5681950756470073e+01 1 1 0
60180 1636 12 -3.7000000000000000e-01 2.6976091774081632e+00 1.4642740787197503e+01 5.2319070361161359e+01 0 0 0
26022 457 8 9.0999999999999998e-02 7.5861441086814707e-01 1.6269184588658241e+01 5.5258671044712841e+01 1 1 0
2610 46 8 9.0999999999999998e-02 5.6852753534237506e+00 1.7197773235725080e+01 5.6575537700368081e+01 1 1 0
26005 457 3 1.1200000000000000e-01 3.9543646465067948e+00 1.9127549963608420e+01 5.0826370130320591e+01 1 1 0
25997 457 2 -2.1400000000000000e-01 3.2309857017608685e+00 1.8766136527591453e+01 5.1557262213044979e+01 1 1 0
2618 46 10 1.0400000000000000e-01 6.4226858087792609e+00 1.6166616355407815e+01 5.4826446814105005e+01 1 1 0
25998 457 3 1.1200000000000000e-01 6.5488883660926878e-01 1.9266118561324024e+01 5.3249599680400181e+01 1 1 0
26001 457 3 1.1200000000000000e-01 3.8106468579992887e+00 1.7962010518641875e+01 5.2010554950372025e+01 1 1 0
2598 46 8 9.0999999999999998e-02 4.0711609670472280e+00 1.6876454359442249e+01 5.6127062597433138e+01 1 1 0
26018 457 7 -3.3000000000000002e-02 4.2691517823543518e-01 1.7250202128204648e+01 5.4918553111562268e+01 1 1 0
2594 46 7 -3.3000000000000002e-02 4.8924310488388594e+00 1.6462324184012122e+01 5.6711965709539548e+01 1 1 0
26003 457 3 1.1200000000000000e-01 4.6428774205217040e+00 1.9182748661707603e+01 5.4166176538573460e+01 1 1 0
25999 457 3 1.1200000000000000e-01 5.2313811748876944e+00 2.0518610580190181e+01 5.3400691218903610e+01 1 1 0
26002 457 3 1.1200000000000000e-01 1.2209606049877151e+00 2.0101309824022440e+01 5.4614721567522594e+01 1 1 0
26026 457 5 1.0600000000000000e-01 2.4353141293300258e+00 1.7333214362317833e+01 5.4055209464905857e+01 1 1 0
26010 457 5 1.0600000000000000e-01 2.1934356538618318e+00 1.8182349723345617e+01 5.5552303300738131e+01 1 1 0
26006 457 4 -1.4099999999999999e-01 1.7414854153809745e+00 1.7990651198883395e+01 5.4579116444206448e+01 1 1 0
25994 457 2 -2.1400000000000000e-01 1.5347451224496411e+00 1.9352818191709638e+01 5.3887123084175911e+01 1 1 0
25993 457 1 4.1199999999999998e-01 2.9145084635379650e+00 2.0009741675735963e+01 5.2894594252618035e+01 1 1 0
25995 457 2 -2.1400000000000000e-01 4.3517395485590944e+00 2.0214260518327695e+01 5.3967878709132023e+01 1 1 0
26035 457 8 9.0999999999999998e-02 5.5728927038387619e+00 2.0123617798070011e+01 5.6370781452910457e+01 1 1 0
26019 457 7 -3.3000000000000002e-02 5.5358797338554364e+00 2.1126382847939162e+01 5.5945114567824874e+01 1 1 0
26007 457 4 -1.4099999999999999e-01 4.2860574450278799e+00 2.1225571208980913e+01 5.5108430844300159e+01 1 1 0
61227 1846 12 -3.7000000000000000e-01 7.0647132869478169e+00 2.0880174081693124e+01 5.1318706321675535e+01 0 0 0
2697 48 5 1.0600000000000000e-01 6.5009947551220426e+00 1.6528522393835647e+01 5.1366206005407477e+01 0 0 0
42834 752 7 -3.3000000000000002e-02 1.1212578120247812e+01 2.1537792318268018e+01 5.1718986011961313e+01 0 0 0
42850 752 8 9.0999999999999998e-02 1.1869701861310727e+01 2.0814718137898769e+01 5.1235817189816750e+01 0 0 0
26039 457 10 1.0400000000000000e-01 7.4314432869763882e+00 1.9747679138661859e+01 5.4937616954450789e+01 1 1 0
2688 48 3 1.1200000000000000e-01 9.6342037123612858e+00 1.4531178594257351e+01 5.2465571787658355e+01 0 0 0
26047 457 10 1.0400000000000000e-01 8.2429860166995148e+00 2.0721267088062053e+01 5.6096668858287366e+01 1 1 0
2734 48 10 1.0400000000000000e-01 9.4851328152560601e+00 1.7046270227761337e+01 5.7303234929592854e+01 0 0 0
42858 752 10 1.0400000000000000e-01 1.3375151368102108e+01 2.0912434173198896e+01 5.3118920198204336e+01 0 0 0
2730 48 10 1.0400000000000000e-01 8.2343673654423046e+00 1.7852241791698848e+01 5.6405624286315799e+01 0 0 0
42854 752 10 1.0400000000000000e-01 1.2209692572618060e+01 2.0818107980783662e+01 5.4143396621585801e+01 0 0 0
61880 1976 12 -3.7000000000000000e-01 1.2181419049684360e+01 1.9643711154866075e+01 5.6599024779163805e+01 0 0 -1
2690 48 3 1.1200000000000000e-01 8.6103248263322136e+00 1.8139360127440302e+01 5.2158457050030314e+01 0 0 0
2684 48 2 -2.1400000000000000e-01 1.0180878007297547e+01 1.4739998362446656e+01 5.1545984097591244e+01 0 0 0
2692 48 3 1.1200000000000000e-01 1.1246235872658227e+01 1.4844537734411004e+01 5.1751371873616606e+01 0 0 0
30994 544 8 9.0999999999999998e-02 1.4061498887548550e+01 1.6119037514174490e+01 5.6697517680982756e+01 0 0 -1
26033 457 9 -1.2800000000000000e-01 7.6866745971203869e+00 2.0783479678924166e+01 5.5161389649720974e+01 1 1 0
2726 48 10 1.0400000000000000e-01 9.8799528755936930e+00 1.8335414232513170e+01 5.6214354292410789e+01 0 0 0
2710 48 8 9.0999999999999998e-02 1.1041783109114668e+01 1.5844491950087393e+01 5.4334357295373998e+01 0 0 0
42838 752 8 9.0999999999999998e-02 1.0490445983666561e+01 2.0973617635819107e+01 5.2309182681882156e+01 0 0 0
2714 48 5 1.0600000000000000e-01 1.1240022612546749e+01 1.8007832543506854e+01 5.2952564045509277e+01 0 0 0
2682 48 2 -2.1400000000000000e-01 9.2214603272574482e+00 1.7261099203916167e+01 5.2366474234339407e+01 0 0 0
2720 48 9 -1.2800000000000000e-01 9.2460086902920917e+00 1.7455232464300014e+01 5.6321568213266545e+01 0 0 0
2702 48 6 -2.6700000000000002e-01 9.4424692883524646e+00 1.6540271518094947e+01 5.5305436458582371e+01 0 0 0
2722 48 8 9.0999999999999998e-02 1.1384152611557889e+01 1.7315375336576793e+01 5.5101185165375576e+01 0 0 0
2706 48 7 -3.3000000000000002e-02 1.0597757395488786e+01 1.6820231027513106e+01 5.4531523265343665e+01 0 0 0
2680 48 1 4.1199999999999998e-01 9.6378528160187464e+00 1.6310027314249890e+01 5.0889687251830189e+01 0 0 0
2698 48 5 1.0600000000000000e-01 1.0149137752456705e+01 1.8722849952100137e+01 5.3876837007590971e+01 0 0 0
2694 48 4 -1.4099999999999999e-01 1.0282350034322599e+01 1.7749571312879841e+01 5.3404520187455731e+01 0 0 0
2686 48 3 1.1200000000000000e-01 8.5788302832503849e+00 1.6606338706412430e+01 5.2955044805651362e+01 0 0 0
2715 48 5 1.0600000000000000e-01 1.2447568457329917e+01 1.7357813416854359e+01 5.1365799816271441e+01 0 0 0
26043 457 10 1.0400000000000000e-01 8.2885107669485354e+00 2.1244970042106022e+01 5.4378497658832316e+01 1 1 0
42848 752 9 -1.2800000000000000e-01 1.2723813624207208e+01 2.1626285728823916e+01 5.3623177175878503e+01 0 0 0
29063 510 10 1.0400000000000000e-01 1.5168647296915685e+01 2.1065353773953056e+01 5.6533495579756696e+01 0 0 -1
10593 186 10 1.0400000000000000e-01 2.0953792559809468e+01 2.1535814816749525e+01 5.3736036164933537e+01 0 0 0
30974 544 6 -2.6700000000000002e-01 1.5972253869082950e+01 1.6179967066429775e+01 5.7291550753338477e+01 0 0 -1
60465 1693 12 -3.7000000000000000e-01 2.1695947736756938e+01 1.9892055775137845e+01 5.5644440448492517e+01 0 0 0
29035 510 6 -2.6700000000000002e-01 1.6075777552858636e+01 2.1627147544205126e+01 5.4735300106264205e+01 0 0 -1
60464 1693 12 -3.7000000000000000e-01 2.0244114833476793e+01 1.8291541690094338e+01 5.6371596393625538e+01 0 0 0
60461 1693 11 4.7999999999999998e-01 2.0834207707890087e+01 1.9599972149687364e+01 5.6663521484716156e+01 0 0 0
30982 544 8 9.0999999999999998e-02 1.5069534777676514e+01 1.7057463695825344e+01 5.5802969220468057e+01 0 0 -1
30986 544 5 1.0600000000000000e-01 1.4575028273016086e+01 1.4602118537298132e+01 5.4696846922513586e+01 0 0 -1
30995 544 8 9.0999999999999998e-02 2.0649829908488300e+01 1.7502705311275832e+01 5.3476113022901814e+01 0 0 -1
60462 1693 12 -3.7000000000000000e-01 1.9806908523688758e+01 2.0596517574675424e+01 5.6631292866443374e+01 0 0 0
30958 544 3 1.1200000000000000e-01 1.6336927271384056e+01 1.6342275063801718e+01 5.3655099551036628e+01 0 0 -1
30967 544 4 -1.4099999999999999e-01 1.9892246702051537e+01 1.5674747864323002e+01 5.2672522090073244e+01 0 0 -1
29053 510 9 -1.2800000000000000e-01 1.5554195536028461e+01 2.0641807983162529e+01 5.5606100562246340e+01 0 0 -1
29067 510 10 1.0400000000000000e-01 1.4611242889948251e+01 2.0237542928535284e+01 5.5237983634003967e+01 0 0 -1
30999 544 10 1.0400000000000000e-01 1.8279482633906643e+01 1.8862522558618114e+01 5.4390904306762017e+01 0 0 -1
29059 510 10 1.0400000000000000e-01 1.6281620959493733e+01 1.9919459555226595e+01 5.5976458500149093e+01 0 0 -1
30989 544 9 -1.2800000000000000e-01 1.8372767677817158e+01 1.8980129629723205e+01 5.3311290265804132e+01 0 0 -1
30955 544 2 -2.1400000000000000e-01 1.8692278669511794e+01 1.4781521486723783e+01 5.2243254813289070e+01 0 0 -1
30983 544 8 9.0999999999999998e-02 1.9209700263687303e+01 1.6816298656676899e+01 5.4366022952329729e+01 0 0 -1
30971 544 5 1.0600000000000000e-01 2.0473888201696944e+01 1.5882130949238611e+01 5.1774309742068084e+01 0 0 -1
30979 544 7 -3.3000000000000002e-02 1.9679323851286096e+01 1.7012059188213541e+01 5.3402056407078142e+01 0 0 -1
30975 544 6 -2.6700000000000002e-01 1.8744694932923114e+01 1.7836260416326510e+01 5.2736269311909346e+01 0 0 -1
31003 544 10 1.0400000000000000e-01 1.9246489313545617e+01 1.9623142556454336e+01 5.3205248390546977e+01 0 0 -1
30962 544 3 1.1200000000000000e-01 1.7321409345333752e+01 1.5976577976565585e+01 5.5076191953383486e+01 0 0 -1
31007 544 10 1.0400000000000000e-01 1.7471391114980378e+01 1.9417773477396025e+01 5.2882235310040919e+01 0 0 -1
30987 544 5 1.0600000000000000e-01 2.0608033229614904e+01 1.5044782888842427e+01 5.3200626034589973e+01 0 0 -1
30954 544 2 -2.1400000000000000e-01 1.6627192390209636e+01 1.5554080644957724e+01 5.4349790670061665e+01 0 0 -1
30959 544 3 1.1200000000000000e-01 1.8082955221133229e+01 1.5229158691307134e+01 5.1458114145788109e+01 0 0 -1
30966 544 4 -1.4099999999999999e-01 1.5450214873413998e+01 1.4961095495717755e+01 5.5238403917623430e+01 0 0 -1
30978 544 7 -3.3000000000000002e-02 1.5070119524380630e+01 1.6080369374835783e+01 5.6286070009790535e+01 0 0 -1
29043 510 8 9.0999999999999998e-02 1.7900746171636065e+01 2.1296571688633936e+01 5.5535108566157739e+01 0 0 -1
31002 544 10 1.0400000000000000e-01 1.6275778414866132e+01 1.8105612724724718e+01 5.7206513814232565e+01 0 0 -1
417 8 5 1.0600000000000000e-01 2.9575962115761176e+00 1.9597624827538389e+00 6.3484554546627152e+01 0 0 0
38857 682 9 -1.2800000000000000e-01 6.5081641962071730e+00 5.6619597233301899e+00 6.1553364490968249e+01 0 0 0
38847 682 8 9.0999999999999998e-02 6.7261108358455068e+00 3.0275577347820049e+00 6.1153757977891608e+01 0 0 0
401 8 2 -2.1400000000000000e-01 1.5451068440676388e+00 5.2775702943441205e-01 6.4199364637113788e+01 0 0 0
428 8 7 -3.3000000000000002e-02 1.8971985096366073e+00 2.2186866896309101e+00 6.0897435774324677e+01 0 0 0
424 8 6 -2.6700000000000002e-01 2.2046786280887494e+00 9.0298210625995723e-01 6.1290891431117480e+01 0 0 0
38867 682 10 1.0400000000000000e-01 5.9006675838379632e+00 6.3023344758527742e+00 6.0913858398904566e+01 0 0 0
38871 682 10 1.0400000000000000e-01 5.7127929290211528e+00 5.1556799245773863e+00 6.2100324560044406e+01 0 0 0
432 8 8 9.0999999999999998e-02 1.9080552129039512e+00 2.1117991732880257e+00 5.9812743563267283e+01 0 0 0
444 8 8 9.0999999999999998e-02 2.6592349736981244e+00 2.9272900874104431e+00 6.1221907118806143e+01 0 0 0
408 8 3 1.1200000000000000e-01 9.7258650723971229e-01 3.3724397314839085e+00 6.3185719633241980e+01 0 0 0
52263 917 10 1.0400000000000000e-01 3.2533002059146421e+00 6.0083621704467989e+00 5.8889719814052306e+01 0 1 0
38839 682 6 -2.6700000000000002e-01 7.1558558053681214e+00 4.8757948598299565e+00 6.0604619119610540e+01 0 0 0
52267 917 10 1.0400000000000000e-01 2.0075957645249418e+00 4.8986829538641592e+00 5.8939248849865734e+01 0 1 0
416 8 4 -1.4099999999999999e-01 4.5110352799885028e-01 2.6823217815543856e+00 6.1346381029616573e+01 0 0 0
413 8 4 -1.4099999999999999e-01 2.7087488540459921e+00 1.5070323486488968e+00 6.4444351618075217e+01 0 0 0
433 8 5 1.0600000000000000e-01 3.5308684742815073e+00 8.2744513217233806e-01 6.4668807732195688e+01 0 0 0
52253 917 9 -1.2800000000000000e-01 3.0303711142677821e+00 4.9893549566357853e+00 5.8573449488549038e+01 0 1 0
52259 917 10 1.0400000000000000e-01 3.4809596414112152e+00 4.2668666543439109e+00 5.9253949769418398e+01 0 1 0
15158 266 10 1.0400000000000000e-01 5.8211425036154596e+00 2.5817700866579294e+00 5.7860695759914385e+01 0 0 0
38863 682 10 1.0400000000000000e-01 7.2169257765563790e+00 6.2938476661089631e+00 6.2088597763821845e+01 0 0 0
438 8 9 -1.2800000000000000e-01 3.4973021669022106e+00 4.0708194970688172e-01 6.0900916379636634e+01 0 0 0
452 8 10 1.0400000000000000e-01 4.2728075661206013e+00 1.0789373413211112e+00 6.1268750188213815e+01 0 0 0
35757 628 5 1.0600000000000000e-01 4.1193854271139720e+00 6.2805133093038501e+00 6.3646818495952083e+01 0 1 0
404 8 2 -2.1400000000000000e-01 1.0678297434318730e-01 2.8453869419764790e+00 6.2784846092795590e+01 0 0 0
420 8 5 1.0600000000000000e-01 3.0972241293863167e-01 3.7285519170725188e+00 6.1075246590933482e+01 0 0 0
448 8 10 1.0400000000000000e-01 3.5003785930565705e+00 2.2703870220921524e-01 5.9825893140278133e+01 0 0 0
16926 297 10 1.0400000000000000e-01 6.5019334132349851e+00 1.8335185054430383e+00 6.5084382710339995e+01 0 0 0
35747 628 3 1.1200000000000000e-01 8.1061983282674710e-01 5.9747160964614485e+00 6.3612299597895593e+01 0 1 0
35753 628 4 -1.4099999999999999e-01 3.9204504471792996e+00 6.5774732171110166e+00 6.4676546463382451e+01 0 1 0
35743 628 2 -2.1400000000000000e-01 3.8883512098425510e-01 6.8775003921409104e+00 6.4054089350307706e+01 0 1 0
38843 682 7 -3.3000000000000002e-02 7.6180076573741484e+00 3.6525452281773254e+00 6.1198598760288498e+01 0 0 0
38859 682 8 9.0999999999999998e-02 7.8523496309192335e+00 4.0061222669912997e+00 6.2202674016031892e+01 0 0 0
38835 682 5 1.0600000000000000e-01 8.7614375852292845e+00 2.0470510767915511e+00 6.0681285374482449e+01 0 0 0
38827 682 3 1.1200000000000000e-01 1.0740766507290740e+01 3.0303602047412621e+00 6.1380553452364275e+01 0 0 0
38822 682 2 -2.1400000000000000e-01 1.0382216780101587e+01 5.9889256343704087e+00 5.9002954378151649e+01 0 0 0
38823 682 3 1.1200000000000000e-01 9.9073888057494912e+00 4.4627557799896227e+00 6.1687646885952063e+01 0 0 0
38851 682 5 1.0600000000000000e-01 8.5268309949728156e+00 3.2060013564010523e+00 5.9413112473107596e+01 0 0 0
38831 682 4 -1.4099999999999999e-01 8.7808706512979846e+00 3.1160566221984505e+00 6.0469272403103183e+01 0 0 0
38819 682 2 -2.1400000000000000e-01 1.0063722469901640e+01 3.7323537095271715e+00 6.0893812771074103e+01 0 0 0
38829 682 3 1.1200000000000000e-01 1.3522324139756289e+01 5.2442398014235501e+00 5.9578404496625801e+01 0 0 0
38833 682 4 -1.4099999999999999e-01 1.3669613531106449e+01 3.5336791448471208e+00 6.0998145709672421e+01 0 0 0
38837 682 5 1.0600000000000000e-01 1.3037464973600866e+01 2.8069853624287902e+00 6.1508444004865368e+01 0 0 0
38821 682 2 -2.1400000000000000e-01 1.2889380874576338e+01 4.7571810327705428e+00 6.0320197310792430e+01 0 0 0
38818 682 1 4.1199999999999998e-01 1.1198920425639166e+01 4.4604960197845243e+00 5.9571533729387589e+01 0 0 0
38825 682 3 1.1200000000000000e-01 1.2794095617171779e+01 5.5793375146712734e+00 6.1029478242844412e+01 0 0 0
38852 682 5 1.0600000000000000e-01 1.2283562314237793e+01 1.7337820578922765e+00 5.9394010091096455e+01 0 0 0
38832 682 4 -1.4099999999999999e-01 1.1461105638528601e+01 1.7776243460421530e+00 5.8680047301902171e+01 0 0 0
38836 682 5 1.0600000000000000e-01 1.0689066871951939e+01 1.5392047950974563e+00 5.9411629327785640e+01 0 0 0
38820 682 2 -2.1400000000000000e-01 1.1294414994210001e+01 3.2756406706022498e+00 5.8188269150395335e+01 0 0 0
38826 682 3 1.1200000000000000e-01 9.8843288696635501e+00 6.6064024255584126e+00 5.9750570625664942e+01 0 0 0
38853 682 5 1.0600000000000000e-01 1.4341048370750244e+01 4.0570622941811241e+00 6.1678840454814051e+01 0 0 0
39324 690 10 1.0400000000000000e-01 1.0229093919134121e+01 2.9067145556930032e+00 6.4644312899781454e+01 1 1 0
57508 1102 12 -3.7000000000000000e-01 1.1574174127606867e+01 5.9488545619475479e+00 6.3422142349915674e+01 0 0 0
16918 297 10 1.0400000000000000e-01 7.9184424368674398e+00 1.1286523734884861e+00 6.4477862938018902e+01 0 0 0
38841 682 6 -2.6700000000000002e-01 1.4336435147155628e+01 2.8185838045926310e+00 5.8705755937920877e+01 0 0 0
59033 1407 12 -3.7000000000000000e-01 1.0016075788169758e+01 7.6248699654633545e-01 6.2751370248304930e+01 0 0 0
38830 682 3 1.1200000000000000e-01 9.4908253565416825e+00 5.7005832972872454e+00 5.8445836769551228e+01 0 0 0
38854 682 5 1.0600000000000000e-01 1.2107043365507922e+01 7.2042496847953466e+00 5.8589258738355547e+01 0 0 0
15138 266 8 9.0999999999999998e-02 8.0449602751349545e+00 4.3513339125241224e-01 5.8647318915690150e+01 0 0 0
9939 175 5 1.0600000000000000e-01 1.2690988271923832e+01 3.2383626814749400e-01 6.4447725535721830e+01 0 0 -1
38834 682 4 -1.4099999999999999e-01 1.1277291766406021e+01 6.8313681392870782e+00 5.7988782564854993e+01 0 0 0
7438 131 7 -3.3000000000000002e-02 1.8147227061448664e+01 4.6468657616516520e+00 5.8483659836570290e+01 0 0 -1
7454 131 8 9.0999999999999998e-02 1.7068139180819372e+01 4.4936515207743675e+00 5.8497614871881254e+01 0 0 -1
38845 682 7 -3.3000000000000002e-02 1.4664134781198911e+01 2.6213246133137473e+00 6.0108817704210743e+01 0 0 0
38861 682 8 9.0999999999999998e-02 1.4701856463583393e+01 1.5967123082949171e+00 6.0478745685962295e+01 0 0 0
15592 274 8 9.0999999999999998e-02 1.8969315260077771e+01 2.7911596312506787e-01 6.4969261120427973e+01 0 1 0
7423 131 3 1.1200000000000000e-01 2.0420829667708475e+01 1.8573642928406915e+00 6.1177612002778325e+01 0 0 -1
38849 682 8 9.0999999999999998e-02 1.5671639992313917e+01 2.9939391274234404e+00 6.0293727611139836e+01 0 0 0
7447 131 5 1.0600000000000000e-01 2.1494326330491511e+01 1.1024582309774812e-01 5.8863891623743044e+01 0 0 -1
59951 1591 11 4.7999999999999998e-01 1.7103143439271566e+01 2.1896598798336040e+00 6.3213899438292884e+01 0 1 0
59955 1591 12 -3.7000000000000000e-01 1.6131706733293669e+01 3.1911187313762643e+00 6.3439050826432108e+01 0 1 0
7419 131 3 1.1200000000000000e-01 1.9744090681842660e+01 1.5240727654035251e+00 5.9524135517652709e+01 0 0 -1
7426 131 4 -1.4099999999999999e-01 1.8599122554918999e+01 4.2062522446420081e+00 5.9899199095613277e+01 0 0 -1
7430 131 5 1.0600000000000000e-01 1.7798389536713984e+01 4.6281134157358164e+00 6.0506619696412784e+01 0 0 -1
47229 829 8 9.0999999999999998e-02 1.5094097797085759e+01 6.2463428559916805e+00 6.1039580808134502e+01 0 0 0
7446 131 5 1.0600000000000000e-01 1.8299812699386990e+01 3.1708064568636818e+00 6.0061574065850721e+01 0 0 -1
47214 829 5 1.0600000000000000e-01 1.9148678517350771e+01 6.4866728099414956e+00 6.2302999103876992e+01 0 0 0
59952 1591 12 -3.7000000000000000e-01 1.8389886255012243e+01 2.7916689885461983e+00 6.3269987645967269e+01 0 1 0
59953 1591 12 -3.7000000000000000e-01 1.6798569483152246e+01 1.4981677521097643e+00 6.2017300150742770e+01 0 1 0
47230 829 5 1.0600000000000000e-01 1.7873051360970745e+01 6.6588818110361379e+00 6.3388467238340461e+01 0 0 0
47210 829 4 -1.4099999999999999e-01 1.8943538765872717e+01 6.8487890859903917e+00 6.3310416339148631e+01 0 0 0
7414 131 2 -2.1400000000000000e-01 2.0070361730664626e+01 4.4506811254818208e+00 6.0304756683822177e+01 0 0 -1
7422 131 3 1.1200000000000000e-01 2.0160820184152552e+01 4.4816383958925865e+00 6.1390555429379738e+01 0 0 -1
59954 1591 12 -3.7000000000000000e-01 1.7073718499843388e+01 1.1843655222633425e+00 6.4240375494536437e+01 0 1 0
47226 829 8 9.0999999999999998e-02 1.9427883123666597e+01 5.0059418068955361e+00 6.4359001568772413e+01 0 0 0
47222 829 7 -3.3000000000000002e-02 1.9579328415138438e+01 6.0684811160471597e+00 6.4549197703645135e+01 0 0 0
47238 829 8 9.0999999999999998e-02 2.0645462017203538e+01 6.2697737124973330e+00 6.4444601166982210e+01 0 0 0
7418 131 3 1.1200000000000000e-01 2.0308952045050322e+01 5.4882827088729922e+00 6.0071180965842068e+01 0 0 -1
7415 131 2 -2.1400000000000000e-01 2.0636885417727441e+01 1.7192734198993811e+00 6.0118201394451290e+01 0 0 -1
47205 829 3 1.1200000000000000e-01 1.7627447144697147e+01 7.1063655904866652e+00 6.0514129010618731e+01 0 0 0
11278 198 10 1.0400000000000000e-01 1.5392371718961872e+01 6.6018772198798228e+00 6.4958433391347668e+01 0 0 0
7434 131 6 -2.6700000000000002e-01 1.8495969734184659e+01 6.0229815023623781e+00 5.8454538792485629e+01 0 0 -1
7411 131 1 4.1199999999999998e-01 2.1328080559689617e+01 3.2964764572090908e+00 5.9625263519108508e+01 0 0 -1
38865 682 10 1.0400000000000000e-01 1.6284116335311690e+01 2.6585230862875568e+00 5.7978280113418329e+01 0 0 0
15612 274 10 1.0400000000000000e-01 2.0663316010688117e+01 2.0523774734150027e+00 6.4285492774167196e+01 0 1 0
7427 131 4 -1.4099999999999999e-01 2.1560651279598670e+01 4.5866269465629311e-01 5.9894574255630424e+01 0 0 -1
38869 682 10 1.0400000000000000e-01 1.5516745596469194e+01 1.2533359294967159e+00 5.7938555272945912e+01 0 0 0
57518 1104 12 -3.7000000000000000e-01 3.8211100242457947e+00 8.2675218120483560e+00 6.1010587675109953e+01 0 1 0
52251 917 9 -1.2800000000000000e-01 6.7257848708836709e+00 8.8775187687199857e+00 5.8384824115475290e+01 0 1 0
52261 917 10 1.0400000000000000e-01 5.7568255390873313e+00 8.7395076517101273e+00 5.8864585248924556e+01 0 1 0
35772 628 8 9.0999999999999998e-02 1.3079791656157460e+00 1.2287471155960258e+01 6.3984053913660745e+01 0 1 0
35751 628 3 1.1200000000000000e-01 3.5571838125829380e-01 7.5701251114840646e+00 6.3213093346062564e+01 0 1 0
57519 1104 12 -3.7000000000000000e-01 3.3382464529020410e+00 1.0294162894349334e+01 5.9765644038973726e+01 0 1 0
57516 1104 11 4.7999999999999998e-01 2.8633916841407205e+00 9.1204983093129233e+00 6.0399398337332180e+01 0 1 0
57520 1104 12 -3.7000000000000000e-01 1.9851728531707049e+00 9.5726686371020975e+00 6.1426121353272819e+01 0 1 0
57517 1104 12 -3.7000000000000000e-01 2.2233090696447406e+00 8.3877491783045972e+00 5.9415854364668029e+01 0 1 0
2596 46 8 9.0999999999999998e-02 5.8058457018064553e+00 1.1038412473856692e+01 6.2615018796626913e+01 1 1 0
2580 46 4 -1.4099999999999999e-01 5.5086295139524646e+00 1.2562377570983513e+01 6.0944501503484162e+01 1 1 0
2600 46 5 1.0600000000000000e-01 4.4406140010839472e+00 1.2664118190919453e+01 6.1137093626183479e+01 1 1 0
2592 46 7 -3.3000000000000002e-02 6.1323212077748295e+00 1.1275194400728472e+01 6.1602374701632151e+01 1 1 0
2584 46 5 1.0600000000000000e-01 5.3932981009557555e+00 1.2369083979650986e+01 5.9877994938559844e+01 1 1 0
2608 46 8 9.0999999999999998e-02 5.6050062880480409e+00 1.0420935105255971e+01 6.1177780740850245e+01 1 1 0
2568 46 2 -2.1400000000000000e-01 6.3622023661684546e+00 1.3855009779025890e+01 6.1182845484209800e+01 1 1 0
2572 46 3 1.1200000000000000e-01 6.2412643910495076e+00 1.3893691146812801e+01 6.2265424699595300e+01 1 1 0
35776 628 5 1.0600000000000000e-01 1.8402834386255613e+00 1.0113474567130538e+01 6.3806157397610662e+01 0 1 0
35756 628 4 -1.4099999999999999e-01 9.0572293446770857e-01 1.0268013795188629e+01 6.4345429397903871e+01 0 1 0
2574 46 3 1.1200000000000000e-01 5.7024216602928188e+00 1.4372141712726535e+01 5.8439867529736446e+01 1 1 0
35760 628 5 1.0600000000000000e-01 8.4469259248960260e-02 1.0118967324063815e+01 6.3644410459411809e+01 0 1 0
35749 628 3 1.1200000000000000e-01 2.9412178450208226e+00 8.0253668654738668e+00 6.3542444641826499e+01 0 1 0
52269 917 10 1.0400000000000000e-01 7.1672086502447510e+00 9.7817230719249721e+00 5.8803941787670155e+01 0 1 0
35768 628 7 -3.3000000000000002e-02 1.0074983425323385e+00 1.1713496418757552e+01 6.4860617840566775e+01 0 1 0
48444 850 10 1.0400000000000000e-01 5.7766412647890855e+00 1.1864029352977960e+01 6.4550840236939024e+01 0 1 0
35741 628 2 -2.1400000000000000e-01 2.9780684312092029e+00 7.7783940845075454e+00 6.4603456650141453e+01 0 1 0
35745 628 3 1.1200000000000000e-01 3.4294247010216448e+00 8.6558097714536224e+00 6.5066618857163462e+01 0 1 0
35761 628 6 -2.6700000000000002e-01 5.9174522638710192e+00 7.8993352455186692e+00 6.4818276362700672e+01 0 1 0
52265 917 10 1.0400000000000000e-01 7.3933782837273698e+00 8.0724261947868623e+00 5.8691817572338429e+01 0 1 0
57509 1102 12 -3.7000000000000000e-01 9.7102875911711184e+00 7.4178087714320666e+00 6.3128875598990660e+01 0 0 0
2588 46 6 -2.6700000000000002e-01 7.4824944338033887e+00 1.1143134882677513e+01 6.1342435570649052e+01 1 1 0
2576 46 3 1.1200000000000000e-01 7.4468609380014881e+00 1.3807907556293170e+01 6.1085906511563223e+01 1 1 0
47241 829 8 9.0999999999999998e-02 1.4107757537628425e+01 7.4625184773843163e+00 6.1712961144145481e+01 0 0 0
47235 829 9 -1.2800000000000000e-01 1.3738386641350521e+01 8.8975572653222823e+00 5.9723947605058143e+01 0 0 0
2606 46 9 -1.2800000000000000e-01 8.0051478189127714e+00 1.0044708910352758e+01 6.2056622515309343e+01 1 1 0
2616 46 10 1.0400000000000000e-01 7.7314646668644826e+00 1.0152161957971483e+01 6.3106218329161422e+01 1 1 0
2620 46 10 1.0400000000000000e-01 7.4711942545876324e+00 9.1588029075628601e+00 6.1712872388699914e+01 1 1 0
2612 46 10 1.0400000000000000e-01 9.0907178607945731e+00 9.9995886459943772e+00 6.1969433949412931e+01 1 1 0
57510 1102 12 -3.7000000000000000e-01 1.1725643621019376e+01 8.1828514034219779e+00 6.2606387705831551e+01 0 0 0
57507 1102 12 -3.7000000000000000e-01 1.1197291578969892e+01 7.8640784368310559e+00 6.4716855069902309e+01 0 0 0
57506 1102 11 4.7999999999999998e-01 1.1043777106041061e+01 7.2741481502669059e+00 6.3418326868408521e+01 0 0 0
15720 276 8 9.0999999999999998e-02 8.8837476649910005e+00 1.1144783783331521e+01 5.9353771904342757e+01 0 1 0
15704 276 7 -3.3000000000000002e-02 9.1421000401452819e+00 1.1646221535785546e+01 5.8421079977325221e+01 0 1 0
15692 276 4 -1.4099999999999999e-01 1.0650419299631800e+01 1.1953945079092760e+01 5.8656997673275185e+01 0 1 0
15696 276 5 1.0600000000000000e-01 1.1115289498118814e+01 1.0983196605755406e+01 5.8829169393567106e+01 0 1 0
15690 276 4 -1.4099999999999999e-01 1.2568914568295734e+01 1.2032694645380772e+01 6.3088276493905362e+01 0 1 0
15678 276 2 -2.1400000000000000e-01 1.2662350086876531e+01 1.1949508187214899e+01 6.1478184948372750e+01 0 1 0
15680 276 2 -2.1400000000000000e-01 1.0792947320982092e+01 1.3065649814368779e+01 5.9695869506498646e+01 0 1 0
15676 276 1 4.1199999999999998e-01 1.2378551103626659e+01 1.3260833848256901e+01 6.0431850207114707e+01 0 1 0
15688 276 3 1.1200000000000000e-01 9.9055143090881490e+00 1.3118910169929137e+01 6.0326524708774343e+01 0 1 0
15684 276 3 1.1200000000000000e-01 1.0571182763869290e+01 1.3968524063700592e+01 5.9126889216352303e+01 0 1 0
15686 276 3 1.1200000000000000e-01 1.1947316016065969e+01 1.1190271620008140e+01 6.1161347272941313e+01 0 1 0
15682 276 3 1.1200000000000000e-01 1.3673454319461646e+01 1.1571602677632693e+01 6.1326673720104665e+01 0 1 0
15694 276 5 1.0600000000000000e-01 1.3115734226949533e+01 1.2891203310362870e+01 6.3478213839168987e+01 0 1 0
15687 276 3 1.1200000000000000e-01 1.3473142363574784e+01 1.2722163841296165e+01 5.8325576305468701e+01 0 1 0
15679 276 2 -2.1400000000000000e-01 1.3740560777335505e+01 1.3397981216566684e+01 5.9137892911167121e+01 0 1 0
15683 276 3 1.1200000000000000e-01 1.3556897485617855e+01 1.4375435698904125e+01 5.8691854176748279e+01 0 1 0
15702 276 7 -3.3000000000000002e-02 1.1142471519691659e+01 1.1931931496657834e+01 6.3669436136568905e+01 0 1 0
15706 276 8 9.0999999999999998e-02 1.0501162570959361e+01 1.1244724399783015e+01 6.3117558216825088e+01 0 1 0
15698 276 6 -2.6700000000000002e-01 1.0485287011307348e+01 1.3214618062616250e+01 6.3619100328415342e+01 0 1 0
15716 276 9 -1.2800000000000000e-01 9.1424827982259433e+00 1.3217729759611348e+01 6.3909282433685803e+01 0 1 0
15730 276 10 1.0400000000000000e-01 8.5650954266264918e+00 1.2947990184463162e+01 6.3024994932419652e+01 0 1 0
15710 276 5 1.0600000000000000e-01 1.3086392041337781e+01 1.1179036532228141e+01 6.3525980614463869e+01 0 1 0
47245 829 10 1.0400000000000000e-01 1.2748824391253059e+01 8.5768386123143951e+00 6.0049533383015657e+01 0 0 0
15722 276 10 1.0400000000000000e-01 8.8826966328565362e+00 1.2606323535964075e+01 6.4773454626095969e+01 0 1 0
15726 276 10 1.0400000000000000e-01 8.9460869739379003e+00 1.4239189712207560e+01 6.4235086432543937e+01 0 1 0
47249 829 10 1.0400000000000000e-01 1.4101653371848936e+01 9.7427646807786470e+00 6.0308551491845890e+01 0 0 0
11286 198 10 1.0400000000000000e-01 1.4007489616014887e+01 7.4407908736343522e+00 6.4465901087215045e+01 0 0 0
15718 276 8 9.0999999999999998e-02 1.1228441518989980e+01 1.1576453833578562e+01 6.4696249065142922e+01 0 1 0
47253 829 10 1.0400000000000000e-01 1.3674846432616601e+01 9.2668444724501029e+00 5.8700380508837277e+01 0 0 0
15700 276 6 -2.6700000000000002e-01 8.2195853803407370e+00 1.2666807137668549e+01 5.7961788724986910e+01 0 1 0
35789 628 10 1.0400000000000000e-01 7.4219741254775062e+00 9.1946931226198370e+00 6.4955799388328927e+01 0 1 0
47248 829 10 1.0400000000000000e-01 1.9879239925552007e+01 1.3187143728637691e+01 5.8101785747965451e+01 0 0 0
47221 829 6 -2.6700000000000002e-01 1.4556560001387156e+01 7.8075163373871463e+00 5.9704097564089103e+01 0 0 0
47225 829 7 -3.3000000000000002e-02 1.4934206342578433e+01 7.3242905279620700e+00 6.1015841778936490e+01 0 0 0
47233 829 5 1.0600000000000000e-01 1.6231636437450369e+01 7.8589400838098067e+00 6.2649262231434321e+01 0 0 0
15711 276 5 1.0600000000000000e-01 1.5310490301164148e+01 1.4380437567922325e+01 5.9975974414840842e+01 0 1 0
15695 276 5 1.0600000000000000e-01 1.5264647544044005e+01 1.2771682538725665e+01 6.0559692957086433e+01 0 1 0
47198 829 2 -2.1400000000000000e-01 1.9188816785329028e+01 8.3666922913874266e+00 6.3314844364710090e+01 0 0 0
47213 829 4 -1.4099999999999999e-01 1.6112193011680176e+01 8.1650570268097269e+00 6.1609971278320934e+01 0 0 0
47200 829 2 -2.1400000000000000e-01 1.8325750480881922e+01 1.0792863894250409e+01 6.1790494449024450e+01 0 0 0
47217 829 5 1.0600000000000000e-01 1.5860430830427109e+01 9.2255729763754690e+00 6.1614632326914560e+01 0 0 0
47201 829 2 -2.1400000000000000e-01 1.7430926571827047e+01 8.1338638199388615e+00 6.0820277805146894e+01 0 0 0
47209 829 3 1.1200000000000000e-01 1.7162443517623398e+01 8.6582830642848148e+00 5.9903216568520527e+01 0 0 0
47204 829 3 1.1200000000000000e-01 1.7498135783847172e+01 1.0861022069603878e+01 6.2496545705192275e+01 0 0 0
47197 829 1 4.1199999999999998e-01 1.8778504482151444e+01 9.0727954255540268e+00 6.1647879832348224e+01 0 0 0
47212 829 4 -1.4099999999999999e-01 1.9348847625792516e+01 1.1799072562052501e+01 6.2306039452233414e+01 0 0 0
47208 829 3 1.1200000000000000e-01 1.7834181514888481e+01 1.1072908064738773e+01 6.0858810374626934e+01 0 0 0
15691 276 4 -1.4099999999999999e-01 1.5181916537626753e+01 1.3351396079519095e+01 5.9640352002292417e+01 0 1 0
15719 276 8 9.0999999999999998e-02 1.7187655603218243e+01 1.3047668910763885e+01 5.9055551529417542e+01 0 1 0
15703 276 7 -3.3000000000000002e-02 1.6207568235590688e+01 1.2763703813375592e+01 5.8672285856409495e+01 0 1 0
47232 829 5 1.0600000000000000e-01 1.8630610545140211e+01 1.2589775126709082e+01 6.2522891855988703e+01 0 0 0
15699 276 6 -2.6700000000000002e-01 1.5944486463495616e+01 1.1431684044739892e+01 5.8407755685405654e+01 0 1 0
47220 829 6 -2.6700000000000002e-01 1.9814054733892739e+01 1.2267059710376669e+01 5.9920292419038951e+01 0 0 0
47224 829 7 -3.3000000000000002e-02 2.0418544125182944e+01 1.2137292712361868e+01 6.1175153240083574e+01 0 0 0
47203 829 3 1.1200000000000000e-01 2.0216367588434338e+01 9.7341530425108971e+00 5.9835033466583788e+01 0 0 0
47234 829 9 -1.2800000000000000e-01 2.0422481000503236e+01 1.3138530317009746e+01 5.9045515513657122e+01 0 0 0
60985 1797 12 -3.7000000000000000e-01 1.5806412552796495e+01 1.2260103880026982e+01 6.3790636326501954e+01 1 1 0
47199 829 2 -2.1400000000000000e-01 2.0222429919446032e+01 8.8713216443230305e+00 6.0501055407970568e+01 0 0 0
47216 829 5 1.0600000000000000e-01 1.9862038579032564e+01 1.1435009324818457e+01 6.3196091704334862e+01 0 0 0
47207 829 3 1.1200000000000000e-01 1.9925098254066210e+01 8.0266644943566963e+00 5.9879566727616911e+01 0 0 0
60981 1797 11 4.7999999999999998e-01 1.5799891588842536e+01 1.3521512171489947e+01 6.4437348854664677e+01 1 1 0
47206 829 3 1.1200000000000000e-01 2.0191419743092862e+01 8.6834737635864965e+00 6.3602136566030431e+01 0 0 0
47202 829 3 1.1200000000000000e-01 1.8529674710877675e+01 8.7782360549834308e+00 6.4079215646482467e+01 0 0 0
47228 829 8 9.0999999999999998e-02 2.0938024941023475e+01 1.3017631275289293e+01 6.1553628729191935e+01 0 0 0
47240 829 8 9.0999999999999998e-02 2.1149868083954694e+01 1.1361518176994245e+01 6.0948351261239061e+01 0 0 0
60983 1797 12 -3.7000000000000000e-01 1.7095026611656689e+01 1.4048151805414415e+01 6.4500079196556882e+01 1 1 0
47252 829 10 1.0400000000000000e-01 2.0466216295484681e+01 1.4103224564173916e+01 5.9551037257504639e+01 0 0 0
47215 829 5 1.0600000000000000e-01 2.1565291204166041e+01 7.6780595935294222e+00 6.1501925581111536e+01 0 0 0
47211 829 4 -1.4099999999999999e-01 2.1667072224112154e+01 8.6641646562219972e+00 6.1048783848914113e+01 0 0 0
11262 198 8 9.0999999999999998e-02 1.4880425223465139e+01 9.7089149725359007e+00 6.4900005902942866e+01 0 0 0
11274 198 8 9.0999999999999998e-02 1.6282398887416051e+01 8.7313218794034793e+00 6.4902005712210681e+01 0 0 0
47244 829 10 1.0400000000000000e-01 2.1424067930993075e+01 1.2870179832771020e+01 5.8709492243350311e+01 0 0 0
21522 378 8 9.0999999999999998e-02 6.0873620589961712e+00 2.1493591772363917e+01 6.4993312427831341e+01 0 0 -1
2578 46 3 1.1200000000000000e-01 6.7460257478632517e+00 1.5835861660974041e+01 5.8570934704903202e+01 1 1 0
2570 46 2 -2.1400000000000000e-01 5.7591311422594851e+00 1.5412921240872006e+01 5.8758712335704168e+01 1 1 0
2575 46 3 1.1200000000000000e-01 3.3424902481994603e+00 1.4955628505856344e+01 6.0955615589958697e+01 1 1 0
2611 46 10 1.0400000000000000e-01 1.0508122194034972e+00 1.6222388908745060e+01 6.0613441841261078e+01 1 1 0
2566 46 1 4.1199999999999998e-01 5.7078623597164260e+00 1.5398801889508597e+01 6.0555316615453172e+01 1 1 0
58413 1283 12 -3.7000000000000000e-01 1.6446141230107922e+00 1.9153036608340447e+01 5.8200187141205561e+01 0 1 -1
2605 46 9 -1.2800000000000000e-01 7.3279003687865429e-01 1.6364065385670230e+01 6.1646345354527256e+01 1 1 0
2583 46 5 1.0600000000000000e-01 3.0239157031182926e+00 1.7317872447283087e+01 6.0270297321876036e+01 1 1 0
2607 46 8 9.0999999999999998e-02 1.9744004858238382e+00 1.8620502033752729e+01 6.1972106324614046e+01 1 1 0
2586 46 5 1.0600000000000000e-01 4.5410116846053077e+00 1.7249518241909499e+01 5.8598281300598167e+01 1 1 0
2587 46 6 -2.6700000000000002e-01 1.7847484258042505e+00 1.6656247792702999e+01 6.2597079488486408e+01 1 1 0
2591 46 7 -3.3000000000000002e-02 2.6280068439882029e+00 1.7802040794324764e+01 6.2273801441988319e+01 1 1 0
2579 46 4 -1.4099999999999999e-01 3.5621223129514492e+00 1.7178374578623554e+01 6.1207833447872197e+01 1 1 0
58411 1283 11 4.7999999999999998e-01 2.3903397156950636e+00 2.0216947811660688e+01 5.8727759460308398e+01 0 1 -1
2599 46 5 1.0600000000000000e-01 4.4045076030604307e+00 1.7836172465497867e+01 6.0993850280675922e+01 1 1 0
2567 46 2 -2.1400000000000000e-01 4.0221314769856491e+00 1.5743824523315110e+01 6.1279552062427072e+01 1 1 0
2571 46 3 1.1200000000000000e-01 3.9311593554964315e+00 1.5416160786013394e+01 6.2315148773651657e+01 1 1 0
2577 46 3 1.1200000000000000e-01 6.3329369674543647e+00 1.7703692538859052e+01 6.0852483825838569e+01 1 1 0
58412 1283 12 -3.7000000000000000e-01 3.7613460591069652e+00 1.9807373357075978e+01 5.8532551692454575e+01 0 1 -1
18066 317 10 1.0400000000000000e-01 6.2263135538678851e+00 2.0592009104856487e+01 6.1057720726508343e+01 1 0 -1
2595 46 8 9.0999999999999998e-02 3.2086059746191160e+00 1.8004674463290787e+01 6.3173770468486218e+01 1 1 0
18062 317 10 1.0400000000000000e-01 5.2218662458840202e+00 2.0371276517499687e+01 6.2527845771664012e+01 1 0 -1
18052 317 9 -1.2800000000000000e-01 5.8954517738272969e+00 2.1041594075598695e+01 6.1993938562585917e+01 1 0 -1
58414 1283 12 -3.7000000000000000e-01 1.9346147524738861e+00 2.0283957378721354e+01 6.0085760333521506e+01 0 1 -1
2569 46 2 -2.1400000000000000e-01 6.6948351643514581e+00 1.6744055052600153e+01 6.1221571318048611e+01 1 1 0
2573 46 3 1.1200000000000000e-01 6.6354549526069926e+00 1.6989725973673135e+01 6.2281863631062741e+01 1 1 0
21546 378 10 1.0400000000000000e-01 3.0367283775807925e+00 2.0592481096140027e+01 6.4810604382725799e+01 0 0 -1
18058 317 10 1.0400000000000000e-01 6.7807870109280586e+00 2.1138466792954013e+01 6.2622347024161968e+01 1 0 -1
2602 46 5 1.0600000000000000e-01 3.6715594955851532e+00 1.5695377522393143e+01 5.8324049163612401e+01 1 1 0
58415 1283 12 -3.7000000000000000e-01 2.1437640881171673e+00 2.1481892851367750e+01 5.8037683955130305e+01 0 1 -1
2582 46 4 -1.4099999999999999e-01 4.5980690879992530e+00 1.6248624015495118e+01 5.8170431793778206e+01 1 1 0
2621 46 10 1.0400000000000000e-01 7.0902058553293452e+00 1.9704251037870179e+01 5.8035723693030036e+01 1 1 0
18042 317 8 9.0999999999999998e-02 3.4180420768183248e+00 2.1353985775712111e+01 6.1512567047977917e+01 1 0 -1
2615 46 10 1.0400000000000000e-01 3.3149263635987058e-01 1.5379670385815638e+01 6.1887233047447005e+01 1 1 0
61879 1976 12 -3.7000000000000000e-01 1.2654241162284331e+01 1.7921673044746321e+01 5.7997990279726260e+01 0 0 -1
15681 276 3 1.1200000000000000e-01 1.3207350676361580e+01 1.4794705207053543e+01 6.1994686609979382e+01 0 1 0
15685 276 3 1.1200000000000000e-01 1.1413483080539779e+01 1.4917034912305883e+01 6.2017349901664083e+01 0 1 0
57438 1088 12 -3.7000000000000000e-01 7.9671310755961722e+00 1.8564018709756017e+01 6.3947834754361160e+01 0 0 -1
57436 1088 11 4.7999999999999998e-01 8.4359548479536457e+00 1.7684757702980519e+01 6.4916282738949718e+01 0 0 -1
61878 1976 12 -3.7000000000000000e-01 1.3716384375898098e+01 1.9836738707931733e+01 5.8391139886903815e+01 0 0 -1
15677 276 2 -2.1400000000000000e-01 1.2299534979214100e+01 1.4810128229206560e+01 6.1391583973266265e+01 0 1 0
2601 46 5 1.0600000000000000e-01 8.7416627357049581e+00 1.6353569542864655e+01 6.1801399043271857e+01 1 1 0
2585 46 5 1.0600000000000000e-01 8.3139447937222748e+00 1.5872534585116119e+01 6.0281402000130925e+01 1 1 0
2581 46 4 -1.4099999999999999e-01 8.1542564057517719e+00 1.6713207254481510e+01 6.0956582774547890e+01 1 1 0
15693 276 5 1.0600000000000000e-01 1.1522193764806612e+01 1.6088963817525897e+01 5.9881836098847842e+01 0 1 0
2597 46 8 9.0999999999999998e-02 8.6212011987625434e+00 1.8626872141793619e+01 6.1162112937667267e+01 1 1 0
2609 46 8 9.0999999999999998e-02 9.7022762807200866e+00 1.8021597086146798e+01 5.9860609197901169e+01 1 1 0
2593 46 7 -3.3000000000000002e-02 8.6987214278430045e+00 1.7985144316598756e+01 6.0284459239695579e+01 1 1 0
15701 276 7 -3.3000000000000002e-02 1.2305977954988913e+01 1.7334563528348415e+01 6.1465332494590449e+01 0 1 0
15689 276 4 -1.4099999999999999e-01 1.2410953089140310e+01 1.6114086692556523e+01 6.0512372144345562e+01 0 1 0
15697 276 6 -2.6700000000000002e-01 1.3216913675486584e+01 1.7161489754838062e+01 6.2556293041572566e+01 0 1 0
15715 276 9 -1.2800000000000000e-01 1.2699530930692442e+01 1.6981143366309603e+01 6.3894049393723229e+01 0 1 0
15721 276 10 1.0400000000000000e-01 1.2228018685867173e+01 1.6006076605303047e+01 6.4016609667505293e+01 0 1 0
2603 46 9 -1.2800000000000000e-01 7.9484591814937859e+00 1.9646828967241788e+01 5.8705204038766091e+01 1 1 0
2589 46 6 -2.6700000000000002e-01 7.8426358483574026e+00 1.8337233579848576e+01 5.9164927384017005e+01 1 1 0
15717 276 8 9.0999999999999998e-02 1.1277895345012546e+01 1.7386211332240030e+01 6.1823771683439581e+01 0 1 0
2613 46 10 1.0400000000000000e-01 7.6578742565843028e+00 2.0359978374221974e+01 5.9476617237355981e+01 1 1 0
2617 46 10 1.0400000000000000e-01 8.8548318884261317e+00 1.9894009004587065e+01 5.8152492046579326e+01 1 1 0
15705 276 8 9.0999999999999998e-02 1.2560900229283762e+01 1.8284028431581088e+01 6.0994555442378072e+01 0 1 0
15729 276 10 1.0400000000000000e-01 1.2064843733958146e+01 1.7851014966395013e+01 6.4063151638306337e+01 0 1 0
21545 378 10 1.0400000000000000e-01 9.3687949623163487e+00 2.0740281486940077e+01 6.4532764188927743e+01 0 0 -1
15709 276 5 1.0600000000000000e-01 1.3179381088155623e+01 1.6095031451716043e+01 5.9739549196857332e+01 0 1 0
15725 276 10 1.0400000000000000e-01 1.3461976128343057e+01 1.7078444472113155e+01 6.4666907603834872e+01 0 1 0
21527 378 9 -1.2800000000000000e-01 1.0197216963812277e+01 2.0849001126867424e+01 6.3832766312261292e+01 0 0 -1
21537 378 10 1.0400000000000000e-01 9.8462441165447299e+00 2.0614825455805367e+01 6.2827739039549620e+01 0 0 -1
21541 378 10 1.0400000000000000e-01 1.1081938595717093e+01 2.0298885733847264e+01 6.4153298190677134e+01 0 0 -1
57440 1088 12 -3.7000000000000000e-01 9.5980592737133765e+00 1.6898004806529229e+01 6.4549640233638030e+01 0 0 -1
6040 106 10 1.0400000000000000e-01 1.2701084836445608e+01 2.1544541632166204e+01 6.1961977426792920e+01 0 0 0
61876 1976 11 4.7999999999999998e-01 1.2457714094856788e+01 1.9322456931730624e+01 5.7945700814556112e+01 0 0 -1
34643 608 8 9.0999999999999998e-02 1.3916086686190097e+01 2.0270798351275459e+01 6.5015242435242513e+01 1 0 1
61877 1976 12 -3.7000000000000000e-01 1.1465427402321611e+01 1.9659469489690693e+01 5.8912935094706604e+01 0 0 -1
18069 317 10 1.0400000000000000e-01 1.0128692226522096e+01 2.1510596596569716e+01 5.9102986722002846e+01 1 0 -1
16482 290 3 1.1200000000000000e-01 2.1437162704623930e+01 2.0475488723044705e+01 6.0858056937553457e+01 0 0 -1
16496 290 6 -2.6700000000000002e-01 1.6731583311202765e+01 2.1593827029519925e+01 6.0462393503502099e+01 0 0 -1
60463 1693 12 -3.7000000000000000e-01 2.1468727173971175e+01 1.9570788307823683e+01 5.7938482641358959e+01 0 0 0
16490 290 4 -1.4099999999999999e-01 2.1154521394326412e+01 2.1163833632252107e+01 6.2766026506616953e+01 0 0 -1
16494 290 5 1.0600000000000000e-01 2.1361652408117255e+01 2.0782505300095206e+01 6.3765919230776397e+01 0 0 -1
60982 1797 12 -3.7000000000000000e-01 1.5001420632544111e+01 1.4486491943695272e+01 6.3769399429759744e+01 1 1 0
34651 608 10 1.0400000000000000e-01 1.5790561249836164e+01 2.1614782258874886e+01 6.3605635222957240e+01 1 0 1
31006 544 10 1.0400000000000000e-01 1.5112288334176096e+01 1.7676031471287626e+01 5.8448242860138677e+01 0 0 -1
16491 290 5 1.0600000000000000e-01 1.9272238243698762e+01 1.6480007454233888e+01 6.4997390696478703e+01 0 0 -1
16515 290 8 9.0999999999999998e-02 1.7051531079409955e+01 1.6208258186753326e+01 6.4038558857710584e+01 0 0 -1
16508 290 5 1.0600000000000000e-01 1.9300997901590314e+01 2.0996222585828392e+01 5.9958820716195845e+01 0 0 -1
16492 290 5 1.0600000000000000e-01 1.9055482525415801e+01 1.9545878135887079e+01 5.9068259513410780e+01 0 0 -1
16488 290 4 -1.4099999999999999e-01 1.8643588182202802e+01 2.0129389630404035e+01 5.9891641193915873e+01 0 0 -1
16484 290 3 1.1200000000000000e-01 1.7772104536075222e+01 1.8638662233926585e+01 6.1021290707816782e+01 0 0 -1
16495 290 6 -2.6700000000000002e-01 1.7279577113329676e+01 1.8262407560570349e+01 6.3871159051766014e+01 0 0 -1
16476 290 2 -2.1400000000000000e-01 1.8476511465225649e+01 1.9432362636209067e+01 6.1270189381013452e+01 0 0 -1
16487 290 4 -1.4099999999999999e-01 1.9160153445697524e+01 1.6853513649059327e+01 6.3979535048321047e+01 0 0 -1
16499 290 7 -3.3000000000000002e-02 1.7683948533450703e+01 1.6923087910798500e+01 6.3512092693158124e+01 0 0 -1
16503 290 8 9.0999999999999998e-02 1.7691373081944498e+01 1.6742668626364431e+01 6.2437153735997931e+01 0 0 -1
16475 290 2 -2.1400000000000000e-01 1.9875421619480960e+01 1.8259636732032405e+01 6.3655475923789382e+01 0 0 -1
16523 290 10 1.0400000000000000e-01 1.5658816303048484e+01 1.9519030334469441e+01 6.3730396455177122e+01 0 0 -1
16480 290 3 1.1200000000000000e-01 1.7949058585774058e+01 2.0086684215653968e+01 6.1964276358403723e+01 0 0 -1
16474 290 1 4.1199999999999998e-01 2.0060326355151791e+01 1.8699861864310762e+01 6.1870921618385658e+01 0 0 -1
16500 290 7 -3.3000000000000002e-02 1.7337056553103427e+01 2.0899838716856614e+01 5.9395221540630082e+01 0 0 -1
16516 290 8 9.0999999999999998e-02 1.6639915771862821e+01 2.0212270789743123e+01 5.8916321678625941e+01 0 0 -1
16507 290 5 1.0600000000000000e-01 1.9719336842877148e+01 1.6041315234671416e+01 6.3515048596318394e+01 0 0 -1
16479 290 3 1.1200000000000000e-01 1.9374943073467850e+01 1.9077848379229717e+01 6.4173308838207390e+01 0 0 -1
16504 290 8 9.0999999999999998e-02 1.7767773654774672e+01 2.1604076053612790e+01 5.8683440283323087e+01 0 0 -1
16485 290 3 1.1200000000000000e-01 1.9928186303633819e+01 1.6420678233804239e+01 6.1073644714042828e+01 0 0 -1
16481 290 3 1.1200000000000000e-01 2.0047020402197575e+01 1.7652775626345388e+01 5.9751317577408841e+01 0 0 -1
30992 544 9 -1.2800000000000000e-01 1.6065988001579864e+01 1.7392076292888159e+01 5.8003353659308374e+01 0 0 -1
30998 544 10 1.0400000000000000e-01 1.6798404926056349e+01 1.7609903434675772e+01 5.8780667487996467e+01 0 0 -1
16477 290 2 -2.1400000000000000e-01 2.0416362214794471e+01 1.7330734258123272e+01 6.0724958159439133e+01 0 0 -1
16527 290 10 1.0400000000000000e-01 1.5781941052254316e+01 1.8495746545850597e+01 6.2291780667033969e+01 0 0 -1
16513 290 9 -1.2800000000000000e-01 1.6011126340037990e+01 1.8558041871208609e+01 6.3355591465399797e+01 0 0 -1
16483 290 3 1.1200000000000000e-01 2.0885514785472221e+01 1.8263195902558401e+01 6.4065108839268305e+01 0 0 -1
16519 290 10 1.0400000000000000e-01 1.5371143398433333e+01 1.7826774628121743e+01 6.3849322214755809e+01 0 0 -1
16478 290 2 -2.1400000000000000e-01 2.1331924813479088e+01 1.9977245558243876e+01 6.1821788608701695e+01 0 0 -1
16510 290 5 1.0600000000000000e-01 2.0141921305910202e+01 2.1562890800074136e+01 6.2706912732384062e+01 0 0 -1
16923 297 10 1.0400000000000000e-01 2.6362712495576437e+00 1.2372823361084597e+00 7.0286591330264471e+01 0 0 0
441 8 8 9.0999999999999998e-02 2.2527289730297144e+00 3.5317559442033821e+00 6.5105994588350654e+01 0 0 0
429 8 8 9.0999999999999998e-02 3.6729705067218612e+00 2.7778370001147334e+00 6.5519467561422999e+01 0 0 0
16919 297 10 1.0400000000000000e-01 2.3848827487455417e+00 1.7582591692173677e+00 7.1971118040111506e+01 0 0 0
16916 297 8 9.0999999999999998e-02 6.9692629869756617e+00 4.4653326227399077e+00 7.2119811462556981e+01 0 0 0
35758 628 5 1.0600000000000000e-01 4.3242144455997916e-02 5.7954211342058892e+00 6.8343919383939763e+01 0 1 0
16927 297 10 1.0400000000000000e-01 1.6802613263969866e+00 1.9999594441000357e-01 7.1228592988837946e+01 0 0 0
16888 297 4 -1.4099999999999999e-01 6.3612421432815545e+00 2.5522502415007153e+00 7.1851302186638534e+01 0 0 0
16922 297 10 1.0400000000000000e-01 6.6801475259012886e+00 1.1871894211640655e-01 6.5134400244706526e+01 0 0 0
16912 297 9 -1.2800000000000000e-01 7.2219717925546991e+00 1.0476111123909584e+00 6.5312405301006009e+01 0 0 0
425 8 7 -3.3000000000000002e-02 2.6051743857449852e+00 2.5654179328432098e+00 6.5466651048949345e+01 0 0 0
421 8 6 -2.6700000000000002e-01 2.0959587360041083e+00 1.9023536877181897e+00 6.6626621422333656e+01 0 0 0
16895 297 6 -2.6700000000000002e-01 3.7836986549631928e+00 2.5701177835151778e-01 7.1636487751656759e+01 0 0 0
16879 297 3 1.1200000000000000e-01 5.7516676256496986e+00 4.1734902305730293e-01 6.8314975828572528e+01 0 0 0
57892 1179 12 -3.7000000000000000e-01 3.8540479912957752e+00 4.7690184885503077e+00 7.0193520124446906e+01 0 0 -1
16883 297 3 1.1200000000000000e-01 5.1512347190813630e+00 1.2023555503801251e+00 6.9479081444602883e+01 0 0 0
449 8 10 1.0400000000000000e-01 1.7411596003206669e+00 2.4926677463238582e+00 6.8619507377001852e+01 0 0 0
22430 394 7 -3.3000000000000002e-02 2.9982767962767770e-01 5.7775891076959223e+00 7.2198168763337264e+01 0 1 0
453 8 10 1.0400000000000000e-01 3.4955015325437961e+00 2.2028209933665641e+00 6.8107680737663173e+01 0 0 0
439 8 9 -1.2800000000000000e-01 2.5039959440527566e+00 2.5715816459551308e+00 6.7844940846291550e+01 0 0 0
445 8 10 1.0400000000000000e-01 2.6500887546747407e+00 3.6439191602823735e+00 6.7715136585219881e+01 0 0 0
16875 297 2 -2.1400000000000000e-01 5.6411015072139348e+00 2.3332585151045362e-01 6.9383624791416480e+01 0 0 0
57891 1179 11 4.7999999999999998e-01 4.6900157204518820e+00 5.7158905295694948e+00 6.9598785601747323e+01 0 0 -1
35773 628 5 1.0600000000000000e-01 3.4214825103306641e+00 5.7071055958063850e+00 6.5102681655238229e+01 0 1 0
57894 1179 12 -3.7000000000000000e-01 4.6841633041295445e+00 5.5854311979428770e+00 6.8227544539078835e+01 0 0 -1
22446 394 8 9.0999999999999998e-02 1.3944894282409620e-01 6.6654630478989745e+00 7.1586565514623715e+01 0 1 0
16908 297 5 1.0600000000000000e-01 6.0312066581787844e+00 2.7307029110869907e+00 7.0827910168252245e+01 0 0 0
22434 394 8 9.0999999999999998e-02 1.0725662011625579e+00 5.1106394913103275e+00 7.1815868636395280e+01 0 1 0
16876 297 2 -2.1400000000000000e-01 6.7526146554543907e+00 1.0891395381534204e+00 7.1996359381822074e+01 0 0 0
35781 628 8 9.0999999999999998e-02 6.0176167811309211e+00 5.9386104798964201e+00 6.5354957821710400e+01 0 1 0
16873 297 1 4.1199999999999998e-01 7.1624928696121852e+00 3.0336153772148472e-01 7.0405748697492072e+01 0 0 0
57895 1179 12 -3.7000000000000000e-01 4.2669439901426278e+00 7.0130297296526560e+00 6.9932028152496443e+01 0 0 -1
35765 628 7 -3.3000000000000002e-02 5.3105644990421430e+00 6.7679640515174846e+00 6.5373658941841470e+01 0 1 0
35750 628 3 1.1200000000000000e-01 1.3029728802018690e+00 5.5113786343070483e+00 6.6471086473985594e+01 0 1 0
35754 628 4 -1.4099999999999999e-01 1.8624346236586869e-01 6.7186520578782281e+00 6.7782407771896615e+01 0 1 0
35769 628 8 9.0999999999999998e-02 4.9563819167161274e+00 7.0566488637801763e+00 6.6363262790639027e+01 0 1 0
35746 628 3 1.1200000000000000e-01 2.2936752223029209e+00 6.6847084598300901e+00 6.7279729821495565e+01 0 1 0
35742 628 2 -2.1400000000000000e-01 1.3472392249469924e+00 6.5634114859700032e+00 6.6752808624523055e+01 0 1 0
57893 1179 12 -3.7000000000000000e-01 6.0081476011213910e+00 5.5580096310214113e+00 7.0144586988861349e+01 0 0 -1
16913 297 9 -1.2800000000000000e-01 2.5134579888039599e+00 8.9743819604357189e-01 7.1314950636404788e+01 0 0 0
39328 690 10 1.0400000000000000e-01 1.1711902590032231e+01 3.5839703299793522e+00 6.5403531718574115e+01 1 1 0
11282 198 10 1.0400000000000000e-01 1.3879067759760458e+01 6.3698494043173088e+00 6.5914071041246672e+01 0 0 0
58482 1297 12 -3.7000000000000000e-01 1.4042431966943781e+01 6.5133674529575858e-01 7.1985601865110624e+01 0 1 0
16900 297 7 -3.3000000000000002e-02 7.5368868327039573e+00 3.5363535381932723e+00 7.2065950230627749e+01 0 0 0
16928 297 10 1.0400000000000000e-01 1.0163866222194372e+01 3.3632478109034425e+00 7.2072932671832106e+01 0 0 0
58484 1297 12 -3.7000000000000000e-01 1.2847495082606690e+01 2.5772838103130664e+00 7.1380810734811803e+01 0 1 0
39307 690 5 1.0600000000000000e-01 1.3969981136191416e+01 6.8664219407743108e+00 7.1066699896591331e+01 1 1 0
16904 297 8 9.0999999999999998e-02 8.1373104999980335e+00 3.5883824635459249e+00 7.1157718753956900e+01 0 0 0
16882 297 3 1.1200000000000000e-01 8.1260542881526145e+00 2.2791358879957406e+00 6.9124151051973115e+01 0 0 0
16898 297 7 -3.3000000000000002e-02 8.3549327918222485e+00 8.4111714575188873e-02 6.7182431395807299e+01 0 0 0
16894 297 6 -2.6700000000000002e-01 7.6950491314341791e+00 1.1757646565076525e+00 6.6630008906967745e+01 0 0 0
16874 297 2 -2.1400000000000000e-01 8.4555875863607231e+00 1.2892724390603223e+00 6.9439869531808441e+01 0 0 0
58481 1297 11 4.7999999999999998e-01 1.2778951985162163e+01 1.2210388915415171e+00 7.1567403024578965e+01 0 1 0
39320 690 10 1.0400000000000000e-01 1.1080479371388174e+01 2.0375066730174174e+00 6.5951257754206168e+01 1 1 0
39304 690 8 9.0999999999999998e-02 9.3925476491438644e+00 5.1565214829757116e+00 6.5291958780258653e+01 1 1 0
39275 690 2 -2.1400000000000000e-01 1.1807602118841107e+01 6.4340040445433386e+00 7.0920361364788363e+01 1 1 0
16906 297 5 1.0600000000000000e-01 9.8761178736223627e+00 1.3497752322565146e+00 6.7831026692341084e+01 0 0 0
16886 297 4 -1.4099999999999999e-01 9.2526265935569878e+00 5.9209570591707017e-01 6.8305663773820896e+01 0 0 0
39314 690 9 -1.2800000000000000e-01 1.0795379477430568e+01 3.0176715049519052e+00 6.5569034059515005e+01 1 1 0
39300 690 7 -3.3000000000000002e-02 9.9652118066927962e+00 5.2282666290448212e+00 6.6216625421247699e+01 1 1 0
39316 690 8 9.0999999999999998e-02 1.0809994066264210e+01 5.8769059024508454e+00 6.5984871178209659e+01 1 1 0
39296 690 6 -2.6700000000000002e-01 1.0228960050678410e+01 3.8466774580113281e+00 6.6570338033979681e+01 1 1 0
39308 690 5 1.0600000000000000e-01 8.1937928965363902e+00 5.3774006032861283e+00 6.7413367201573962e+01 1 1 0
39293 690 5 1.0600000000000000e-01 1.2264611082411559e+01 3.5531636439219483e+00 6.9073448992563058e+01 1 1 0
39276 690 2 -2.1400000000000000e-01 9.8063674190994039e+00 5.6725075179948421e+00 6.8790047612626964e+01 1 1 0
39284 690 3 1.1200000000000000e-01 9.8370035024826006e+00 4.6444217717172922e+00 6.9150881548311673e+01 1 1 0
39288 690 4 -1.4099999999999999e-01 9.1663418319368599e+00 5.8677332313959392e+00 6.7370676650059693e+01 1 1 0
39277 690 2 -2.1400000000000000e-01 1.2767228858242232e+01 5.3774115816218160e+00 6.8248384973250182e+01 1 1 0
39280 690 3 1.1200000000000000e-01 9.1953183810130188e+00 6.1016569515303347e+00 6.9584119295956356e+01 1 1 0
39285 690 3 1.1200000000000000e-01 1.2443451254920813e+01 5.2397389056395891e+00 6.7216728878545837e+01 1 1 0
39274 690 1 4.1199999999999998e-01 1.1478888989095282e+01 6.4044482634858797e+00 6.9097010001553969e+01 1 1 0
39292 690 5 1.0600000000000000e-01 9.0005204633057456e+00 6.8873445426562387e+00 6.7022831788780408e+01 1 1 0
16878 297 3 1.1200000000000000e-01 9.2037879454414959e+00 1.7522145932316699e+00 7.0083282917897833e+01 0 0 0
39289 690 4 -1.4099999999999999e-01 1.3179997856161998e+01 4.0983891901682163e+00 6.8843457344526172e+01 1 1 0
39281 690 3 1.1200000000000000e-01 1.3704259547153693e+01 5.9336139699905139e+00 6.8221694307249635e+01 1 1 0
39279 690 3 1.1200000000000000e-01 1.1869470572581942e+01 5.3745361530521469e+00 7.1168957587477450e+01 1 1 0
39309 690 5 1.0600000000000000e-01 1.3584845457636497e+01 4.3550581112917035e+00 6.9822395281883743e+01 1 1 0
39317 690 8 9.0999999999999998e-02 1.3568365131996469e+01 2.9630609612674674e+00 6.6942492410345679e+01 1 1 0
58485 1297 12 -3.7000000000000000e-01 1.2318811639884244e+01 6.4314714937081430e-01 7.0361473858828873e+01 0 1 0
39301 690 7 -3.3000000000000002e-02 1.4009196232539953e+01 3.1723840279103372e+00 6.7917147117635380e+01 1 1 0
39283 690 3 1.1200000000000000e-01 1.0937286044306202e+01 6.7925269253221625e+00 7.1470007866336061e+01 1 1 0
39305 690 8 9.0999999999999998e-02 1.4082226039109477e+01 2.1581176395320503e+00 6.8309614111718247e+01 1 1 0
57765 1153 12 -3.7000000000000000e-01 2.0076469049967333e+01 5.2161594992590947e+00 7.1338230740798224e+01 0 0 0
47218 829 6 -2.6700000000000002e-01 1.8905194504057206e+01 6.3844705524392102e+00 6.5796384471483989e+01 0 0 0
57763 1153 12 -3.7000000000000000e-01 2.1185475094910252e+01 3.3005968137748050e+00 7.1323695900049330e+01 0 0 0
11268 198 9 -1.2800000000000000e-01 1.4501420586913174e+01 7.0783460980787183e+00 6.5367436433997213e+01 0 0 0
15584 274 6 -2.6700000000000002e-01 2.0780580075289215e+01 5.4239020239439917e-01 6.5792711259119372e+01 0 1 0
57761 1153 11 4.7999999999999998e-01 2.1326252123750574e+01 4.6533558163479452e+00 7.1709739716711013e+01 0 0 0
15588 274 7 -3.3000000000000002e-02 1.9524969386066516e+01 1.3105484079630969e-02 6.5868475727931269e+01 0 1 0
39321 690 10 1.0400000000000000e-01 1.5459985422655860e+01 2.9811639010336113e+00 6.5757897048803386e+01 1 1 0
15604 274 8 9.0999999999999998e-02 1.9066358715023917e+01 2.5926145357620106e-01 6.6826172700223822e+01 0 1 0
15613 274 10 1.0400000000000000e-01 1.6878525932858096e+01 2.5321493734569516e+00 7.0923114609429192e+01 0 1 0
15599 274 9 -1.2800000000000000e-01 1.7488015968549941e+01 2.8786318117695360e+00 7.0088505829013485e+01 0 1 0
15581 274 5 1.0600000000000000e-01 2.0164353317794944e+01 3.7762948406680052e-01 6.8692206750412879e+01 0 1 0
47242 829 10 1.0400000000000000e-01 1.8687102583095054e+01 5.5750664676190258e+00 6.7707461742590496e+01 0 0 0
15617 274 10 1.0400000000000000e-01 1.8091871157363737e+01 3.6029669591542106e+00 7.0635129561791587e+01 0 1 0
15585 274 6 -2.6700000000000002e-01 1.8077546902179410e+01 1.7292061077982395e+00 6.9465390394183643e+01 0 1 0
11272 198 8 9.0999999999999998e-02 1.7936189500601799e+01 6.1071364311397769e+00 7.0459315042712859e+01 0 0 0
15605 274 8 9.0999999999999998e-02 1.9668545432607960e+01 1.9661779206518246e+00 7.0586644379718493e+01 0 1 0
39325 690 10 1.0400000000000000e-01 1.6740648307858397e+01 4.0206236981221330e+00 6.6475001736934587e+01 1 1 0
39329 690 10 1.0400000000000000e-01 1.6476412109944292e+01 2.4126558115813586e+00 6.7031139448476438e+01 1 1 0
39297 690 6 -2.6700000000000002e-01 1.5263964985179589e+01 3.7959889336746455e+00 6.7761950091466034e+01 1 1 0
39311 690 9 -1.2800000000000000e-01 1.5949318711794096e+01 3.2991781371521149e+00 6.6678505478566507e+01 1 1 0
15593 274 8 9.0999999999999998e-02 1.8643463598772318e+01 6.8480230931098640e-01 7.1197002010135535e+01 0 1 0
15589 274 7 -3.3000000000000002e-02 1.9026235472689702e+01 1.1394341178209604e+00 7.0283275787061015e+01 0 1 0
11256 198 7 -3.3000000000000002e-02 1.7510972577252183e+01 7.1068822489845784e+00 7.0371003830753466e+01 0 0 0
47236 829 9 -1.2800000000000000e-01 1.9294536357144136e+01 5.5042237484474823e+00 6.6805183779909925e+01 0 0 0
47246 829 10 1.0400000000000000e-01 1.9244069255744293e+01 4.4448995269571663e+00 6.6553419474532618e+01 0 0 0
11260 198 8 9.0999999999999998e-02 1.6790285310356758e+01 6.9651321232710259e+00 6.9565636358598923e+01 0 0 0
47250 829 10 1.0400000000000000e-01 2.0323570527281309e+01 5.7431441670688299e+00 6.7073708844479683e+01 0 0 0
15609 274 10 1.0400000000000000e-01 1.6973485160876137e+01 3.6214610065288317e+00 6.9478946286867739e+01 0 1 0
15602 274 9 -1.2800000000000000e-01 2.0860833252630083e+01 1.8438931153592026e+00 6.5336978018754451e+01 0 1 0
15616 274 10 1.0400000000000000e-01 2.0365435530411858e+01 2.5033154604096146e+00 6.6049609247113850e+01 0 1 0
60218 1644 12 -3.7000000000000000e-01 1.5928022694332185e+00 1.3423460435256617e+01 6.9945030957856275e+01 0 0 0
48440 850 10 1.0400000000000000e-01 4.8746094671631575e+00 1.2455712477465440e+01 6.5909022770198447e+01 0 1 0
35782 628 8 9.0999999999999998e-02 1.1631450148174698e+00 7.4526838596782108e+00 6.9596683901100917e+01 0 1 0
48434 850 9 -1.2800000000000000e-01 5.6777308028608848e+00 1.1772613563013644e+01 6.5632487070248260e+01 0 1 0
48411 850 5 1.0600000000000000e-01 5.7299498676381289e+00 1.3386062074988910e+01 7.1964335591284467e+01 0 1 0
35790 628 10 1.0400000000000000e-01 1.1721798318664256e+00 1.1056284816196401e+01 6.9263528480718634e+01 0 1 0
35786 628 10 1.0400000000000000e-01 2.2602597601019112e+00 9.8788620815654262e+00 6.9923155236283336e+01 0 1 0
35794 628 10 1.0400000000000000e-01 5.8075494668981831e-01 9.8044085068174898e+00 7.0369060728436111e+01 0 1 0
35764 628 6 -2.6700000000000002e-01 2.1074058257283266e+00 1.1893951613764438e+01 6.5827883759473963e+01 0 1 0
35762 628 6 -2.6700000000000002e-01 9.8952737509651811e-01 9.0898256211599087e+00 6.8440722145386687e+01 0 1 0
35780 628 9 -1.2800000000000000e-01 1.2503678105914289e+00 1.0002810324668401e+01 6.9532188374576364e+01 0 1 0
35744 628 2 -2.1400000000000000e-01 9.2712691842881412e-01 9.3020663098887155e+00 6.5527046696037246e+01 0 1 0
35748 628 3 1.1200000000000000e-01 1.6026711935840878e+00 9.5928056323381732e+00 6.6331540683306159e+01 0 1 0
35740 628 1 4.1199999999999998e-01 1.3768501509138551e+00 7.5988229825186933e+00 6.5291779323532424e+01 0 1 0
35766 628 7 -3.3000000000000002e-02 4.9364961290497716e-01 7.8133675343139384e+00 6.8815797741876992e+01 0 1 0
48412 850 5 1.0600000000000000e-01 4.6441755813323295e+00 1.1365907412097453e+01 6.8559166479242080e+01 0 1 0
48408 850 4 -1.4099999999999999e-01 5.5511467906189571e+00 1.1907187765091509e+01 6.8828459639808116e+01 0 1 0
48428 850 5 1.0600000000000000e-01 5.8760918141215264e+00 1.1468023622217091e+01 6.9771669896846234e+01 0 1 0
48448 850 10 1.0400000000000000e-01 5.5139819588580279e+00 1.0700164089763973e+01 6.5738025895442604e+01 0 1 0
48420 850 7 -3.3000000000000002e-02 6.6577318419512199e+00 1.1468000392871021e+01 6.7762639609455775e+01 0 1 0
48436 850 8 9.0999999999999998e-02 6.5742453461265198e+00 1.0402181177541451e+01 6.7550132185347749e+01 0 1 0
48416 850 6 -2.6700000000000002e-01 6.7216164323389709e+00 1.2095527888952684e+01 6.6497230177932281e+01 0 1 0
35784 628 8 9.0999999999999998e-02 7.4060111566372863e-02 1.2017605759053691e+01 6.5334232217044018e+01 0 1 0
35796 628 10 1.0400000000000000e-01 2.4124101001367175e+00 1.3926848417435540e+01 6.6193365727480781e+01 0 1 0
48396 850 2 -2.1400000000000000e-01 5.2230182771037850e+00 1.3437163134834023e+01 6.8978057755163789e+01 0 1 0
48404 850 3 1.1200000000000000e-01 4.4018010622548998e+00 1.3555680750979960e+01 6.9684921153992107e+01 0 1 0
48400 850 3 1.1200000000000000e-01 4.6513492119779229e+00 1.3774125072645555e+01 6.8113331710465388e+01 0 1 0
35779 628 9 -1.2800000000000000e-01 7.2035015645367286e+00 8.2305441638641152e+00 6.5414914322840929e+01 0 1 0
35793 628 10 1.0400000000000000e-01 7.0336854913854232e+00 8.4418400010731620e+00 6.6470668353158501e+01 0 1 0
48407 850 4 -1.4099999999999999e-01 6.7678729352946352e+00 1.3693320842640237e+01 7.2092428361672020e+01 0 1 0
35792 628 10 1.0400000000000000e-01 2.8040568108751223e+00 1.2706544435184417e+01 6.7401443849324451e+01 0 1 0
44682 784 10 1.0400000000000000e-01 4.9032603163916111e+00 9.5423279991206282e+00 7.1950812488596640e+01 0 0 0
35778 628 9 -1.2800000000000000e-01 2.0332912112470858e+00 1.3044345062360112e+01 6.6708687666952855e+01 0 1 0
35788 628 10 1.0400000000000000e-01 1.1527904518271459e+00 1.3145474342609351e+01 6.7343188481304168e+01 0 1 0
39326 690 10 1.0400000000000000e-01 1.1107616214473678e+01 1.1782439939429764e+01 7.1476437837166998e+01 1 1 0
39312 690 9 -1.2800000000000000e-01 1.1253792301062417e+01 1.0772872133669528e+01 7.1860502151112584e+01 1 1 0
39287 690 4 -1.4099999999999999e-01 1.3004738635048868e+01 7.2622825513908289e+00 7.1382455008874572e+01 1 1 0
48424 850 8 9.0999999999999998e-02 7.5849284055737733e+00 1.1503199561693028e+01 6.8334625231069978e+01 0 1 0
48395 850 2 -2.1400000000000000e-01 7.5388768588832100e+00 1.3904028312082991e+01 7.0728525052725857e+01 0 1 0
39291 690 5 1.0600000000000000e-01 1.2999218146401100e+01 8.2604963139431948e+00 7.0944689310290144e+01 1 1 0
35785 628 10 1.0400000000000000e-01 8.0317465546207103e+00 7.5530805242999213e+00 6.5207180697522787e+01 0 1 0
48403 850 3 1.1200000000000000e-01 8.0211871765350633e+00 1.2967623134611829e+01 7.0448128723448818e+01 0 1 0
39310 690 5 1.0600000000000000e-01 9.8013176735582803e+00 9.3590769292125149e+00 6.7852112137137823e+01 1 1 0
11269 198 9 -1.2800000000000000e-01 1.3582932770751006e+01 1.3122147906334011e+01 7.0634586724259364e+01 0 0 0
39278 690 2 -2.1400000000000000e-01 1.1626755483432692e+01 8.1704180558099786e+00 6.8450804413201610e+01 1 1 0
39294 690 5 1.0600000000000000e-01 9.5146574153367087e+00 8.3129328153337561e+00 6.9174486148184513e+01 1 1 0
39290 690 4 -1.4099999999999999e-01 1.0286507201758386e+01 8.9456504841695637e+00 6.8736289549898643e+01 1 1 0
39318 690 8 9.0999999999999998e-02 9.4529195509276214e+00 1.0522639148311395e+01 7.0093524695367591e+01 1 1 0
39306 690 8 9.0999999999999998e-02 1.0953515685236786e+01 1.0976811998177476e+01 6.9231979610756568e+01 1 1 0
39282 690 3 1.1200000000000000e-01 1.1596172109326291e+01 8.0826194494982460e+00 6.7364776760618511e+01 1 1 0
39286 690 3 1.1200000000000000e-01 1.2549772725571943e+01 8.6801352280621558e+00 6.8727078883435652e+01 1 1 0
39302 690 7 -3.3000000000000002e-02 1.0408051201223405e+01 1.0163389624614098e+01 6.9710427663408964e+01 1 1 0
39298 690 6 -2.6700000000000002e-01 1.1305000871705920e+01 9.8853071701188675e+00 7.0801562039435765e+01 1 1 0
48405 850 3 1.1200000000000000e-01 8.2869805370759657e+00 1.3795216099589434e+01 6.7617271935960773e+01 0 1 0
11283 198 10 1.0400000000000000e-01 1.3293949571643864e+01 1.3814054760056266e+01 6.9843477619006308e+01 0 0 0
11275 198 10 1.0400000000000000e-01 1.3058353381718707e+01 1.2169190125197677e+01 7.0565391895962790e+01 0 0 0
48399 850 3 1.1200000000000000e-01 8.5236028085821705e+00 1.4301846967202986e+01 7.0973790463380936e+01 0 1 0
48441 850 10 1.0400000000000000e-01 1.2091380781941002e+01 1.2232542297398005e+01 6.7070647313717245e+01 0 1 0
48431 850 9 -1.2800000000000000e-01 1.1696493889587959e+01 1.3244967226803100e+01 6.6986029912588535e+01 0 1 0
48417 850 6 -2.6700000000000002e-01 1.0650024310767582e+01 1.3679644200416444e+01 6.7939994558243754e+01 0 1 0
48445 850 10 1.0400000000000000e-01 1.1416373444056058e+01 1.3263495220191771e+01 6.5932801900506604e+01 0 1 0
48449 850 10 1.0400000000000000e-01 1.2614635967220520e+01 1.3824755860412839e+01 6.7080688592949059e+01 0 1 0
11279 198 10 1.0400000000000000e-01 1.3415649297827837e+01 1.3609677854669210e+01 7.1595019331729773e+01 0 0 0
11263 198 5 1.0600000000000000e-01 1.3974626914212831e+01 1.0311587097069969e+01 7.0813151074823594e+01 0 0 0
6254 110 9 -1.2800000000000000e-01 2.1644839115824414e+01 1.0747036273501040e+01 7.1697662287597581e+01 1 0 0
6260 110 10 1.0400000000000000e-01 2.1017587936958581e+01 1.0176662566020363e+01 7.1012585806426046e+01 1 0 0
11255 198 7 -3.3000000000000002e-02 1.5298172302170192e+01 1.1853342934998773e+01 7.1483946631167370e+01 0 0 0
11271 198 8 9.0999999999999998e-02 1.6372695130750838e+01 1.1895430852110069e+01 7.1662073808956350e+01 0 0 0
11248 198 5 1.0600000000000000e-01 1.9364250650371801e+01 7.8010649645638512e+00 7.0913095887032028e+01 0 0 0
11264 198 5 1.0600000000000000e-01 1.9212655619187146e+01 7.6106457183430098e+00 6.9320669976896411e+01 0 0 0
11244 198 4 -1.4099999999999999e-01 1.8664313284235782e+01 8.0926510797701603e+00 7.0130047216192864e+01 0 0 0
11252 198 6 -2.6700000000000002e-01 1.6692873175148961e+01 7.5598401527383690e+00 7.1433267338439563e+01 0 0 0
11247 198 5 1.0600000000000000e-01 1.5420627743905406e+01 9.8206301740394011e+00 7.1781186528782982e+01 0 0 0
11254 198 6 -2.6700000000000002e-01 1.4721540454967865e+01 8.1515969808069038e+00 6.6247340940063111e+01 0 0 0
60984 1797 12 -3.7000000000000000e-01 1.5263504618751158e+01 1.3462407434622632e+01 6.5804403243728302e+01 1 1 0
22780 400 5 1.0600000000000000e-01 1.9696557761797617e+01 1.3955009305723221e+01 7.1277906868477757e+01 0 1 0
11267 198 9 -1.2800000000000000e-01 2.1082213672898771e+01 1.1868745868981124e+01 6.7882098611471704e+01 0 0 0
11251 198 6 -2.6700000000000002e-01 1.4957449208086585e+01 1.2740674373234411e+01 7.0457577944620951e+01 0 0 0
11239 198 3 1.1200000000000000e-01 1.4841672033127333e+01 1.0221616659921665e+01 6.8831040361261870e+01 0 0 0
11235 198 3 1.1200000000000000e-01 1.5590363128308317e+01 8.8154332483148110e+00 6.9612589848310890e+01 0 0 0
11258 198 7 -3.3000000000000002e-02 1.5538592883647139e+01 9.1600869774171638e+00 6.5573580815578509e+01 0 0 0
11236 198 3 1.1200000000000000e-01 1.8350724633787756e+01 1.0096910136791607e+01 7.0980257458326207e+01 0 0 0
11231 198 2 -2.1400000000000000e-01 1.5559330618544054e+01 9.9047086115673988e+00 6.9587767157195159e+01 0 0 0
11250 198 5 1.0600000000000000e-01 1.6867080276704471e+01 1.0878851563458063e+01 6.5745695887589804e+01 0 0 0
11266 198 5 1.0600000000000000e-01 1.5678754337138205e+01 1.0749500839192292e+01 6.6924787031072697e+01 0 0 0
11253 198 6 -2.6700000000000002e-01 2.0356857646369871e+01 1.2712650958471098e+01 6.8761311438309008e+01 0 0 0
11238 198 3 1.1200000000000000e-01 1.7196532557600669e+01 8.5020612589421685e+00 6.7650039234801241e+01 0 0 0
11246 198 4 -1.4099999999999999e-01 1.6386168877844312e+01 1.0129358220254899e+01 6.6374252930373643e+01 0 0 0
11242 198 3 1.1200000000000000e-01 1.8376630710953009e+01 9.7090184664391561e+00 6.6982021129227860e+01 0 0 0
11240 198 3 1.1200000000000000e-01 1.9431401139145574e+01 1.0064124869919201e+01 6.9546007854059326e+01 0 0 0
11234 198 2 -2.1400000000000000e-01 1.7365329368188242e+01 9.5363222908430156e+00 6.7350186343629971e+01 0 0 0
11232 198 2 -2.1400000000000000e-01 1.8542428663471824e+01 9.6374997898355605e+00 7.0010571066701530e+01 0 0 0
11237 198 3 1.1200000000000000e-01 1.7550462254041481e+01 1.2676816852883036e+01 6.9639384478517343e+01 0 0 0
11230 198 1 4.1199999999999998e-01 1.7218325269840140e+01 1.0345737436826443e+01 6.8971221127575262e+01 0 0 0
11241 198 3 1.1200000000000000e-01 1.6376701601171082e+01 1.2612123261997654e+01 6.8587918185185927e+01 0 0 0
11265 198 5 1.0600000000000000e-01 1.8566202118073360e+01 1.2016496131419858e+01 6.6826168912232220e+01 0 0 0
11233 198 2 -2.1400000000000000e-01 1.7357262306028563e+01 1.2150611120094180e+01 6.8704568289899470e+01 0 0 0
11245 198 4 -1.4099999999999999e-01 1.8207597484879440e+01 1.2772751569193380e+01 6.7524438508882213e+01 0 0 0
11257 198 7 -3.3000000000000002e-02 1.9461073622671844e+01 1.3534699278327459e+01 6.7949059346237732e+01 0 0 0
11261 198 8 9.0999999999999998e-02 1.9869784586828839e+01 1.3990971531201829e+01 6.7047465767710079e+01 0 0 0
11249 198 5 1.0600000000000000e-01 1.7492486026201167e+01 1.3332980555303132e+01 6.6922060650056451e+01 0 0 0
11273 198 8 9.0999999999999998e-02 1.9324661379271667e+01 1.4450674274342063e+01 6.8523934555583054e+01 0 0 0
11277 198 10 1.0400000000000000e-01 2.0568501457903832e+01 1.1001737802176581e+01 6.7466771302997984e+01 0 0 0
11243 198 4 -1.4099999999999999e-01 1.5047946497239476e+01 1.0432468878350287e+01 7.0959686623094598e+01 0 0 0
11281 198 10 1.0400000000000000e-01 2.1486032329731863e+01 1.2414051197395729e+01 6.7029061336954200e+01 0 0 0
22788 400 8 9.0999999999999998e-02 1.7135677108605893e+01 1.4059799381179053e+01 7.1651434108895728e+01 0 1 0
18620 327 9 -1.2800000000000000e-01 3.3680576020437281e-01 1.8392015972038397e+01 7.0200785874513741e+01 1 0 0
60220 1644 12 -3.7000000000000000e-01 2.5960629383523575e+00 1.5114994627302659e+01 7.1108890286014528e+01 0 0 0
60216 1644 11 4.7999999999999998e-01 1.4308989284199563e+00 1.4751392620673858e+01 7.0421511284620635e+01 0 0 0
21538 378 10 1.0400000000000000e-01 2.2992159299828572e+00 2.1598889761302694e+01 6.6064856303405890e+01 0 0 -1
21514 378 6 -2.6700000000000002e-01 4.3662293013320390e+00 2.1366450459007414e+01 6.6324380579456630e+01 0 0 -1
21528 378 9 -1.2800000000000000e-01 3.2118875828226381e+00 2.1421872756356358e+01 6.5495826045303801e+01 0 0 -1
18614 327 8 9.0999999999999998e-02 1.7069939205471238e+00 2.0454256105913814e+01 7.0022354038303789e+01 1 0 0
21506 378 4 -1.4099999999999999e-01 6.7394957841494589e+00 2.0940391909166710e+01 6.6817283911457125e+01 0 0 -1
18626 327 8 9.0999999999999998e-02 1.4614362322403607e+00 2.0019053994913577e+01 7.1715921593791137e+01 1 0 0
60217 1644 12 -3.7000000000000000e-01 2.8622639755305157e-01 1.4854819833370858e+01 7.1212142224593308e+01 0 0 0
48450 850 10 1.0400000000000000e-01 4.4461795403423263e+00 2.0730221807531912e+01 6.9459224629563380e+01 0 1 0
48394 850 1 4.1199999999999998e-01 6.6803819434267249e+00 1.4623084572864704e+01 6.9294180212820535e+01 0 1 0
21534 378 8 9.0999999999999998e-02 5.4768368407957784e+00 1.9951165900198202e+01 6.5325502126310283e+01 0 0 -1
48432 850 9 -1.2800000000000000e-01 4.8289258765329723e+00 2.0134633593861363e+01 7.0288006822866194e+01 0 1 0
21518 378 7 -3.3000000000000002e-02 5.5944117870448169e+00 2.0931767183094767e+01 6.5786693254233356e+01 0 0 -1
48406 850 3 1.1200000000000000e-01 5.4931116911160265e+00 1.6150229898477065e+01 7.0678777473391406e+01 0 1 0
48438 850 8 9.0999999999999998e-02 3.7079463192614996e+00 1.7534908556285728e+01 7.0092316994183022e+01 0 1 0
48418 850 6 -2.6700000000000002e-01 5.3233772991627699e+00 1.8825390969647859e+01 6.9950686150875356e+01 0 1 0
48422 850 7 -3.3000000000000002e-02 4.3765974970573787e+00 1.7992168806762365e+01 6.9362989450404385e+01 0 1 0
48426 850 8 9.0999999999999998e-02 3.6792633120596521e+00 1.8442468537923542e+01 6.8656551069096068e+01 0 1 0
21510 378 5 1.0600000000000000e-01 6.5741691423535764e+00 2.0015294156159687e+01 6.7369516879889005e+01 0 0 -1
48398 850 2 -2.1400000000000000e-01 6.0798833816709843e+00 1.6241820904343857e+01 6.9764769775943279e+01 0 1 0
48410 850 4 -1.4099999999999999e-01 5.1610091973689531e+00 1.6821029846493676e+01 6.8720770845058254e+01 0 1 0
48414 850 5 1.0600000000000000e-01 4.3811400013025974e+00 1.6142665544585739e+01 6.8374756520055683e+01 0 1 0
48402 850 3 1.1200000000000000e-01 6.8749809002120497e+00 1.6943457632353592e+01 7.0017011403885263e+01 0 1 0
48430 850 5 1.0600000000000000e-01 5.7378646794239065e+00 1.7112345123970591e+01 6.7843004821972897e+01 0 1 0
60219 1644 12 -3.7000000000000000e-01 1.2607149931606734e+00 1.5707464450330598e+01 6.9312893711441944e+01 0 0 0
48442 850 10 1.0400000000000000e-01 4.0894563477915744e+00 2.0065954294254229e+01 7.1085858917792024e+01 0 1 0
18610 327 7 -3.3000000000000002e-02 1.0085202656249470e+00 2.0514252856171446e+01 7.0857000637419375e+01 1 0 0
18634 327 10 1.0400000000000000e-01 7.2017048562583286e-01 1.7855693170037441e+01 7.1068823512052802e+01 1 0 0
48446 850 10 1.0400000000000000e-01 5.5833052901259697e+00 2.0741744568709954e+01 7.0788434604574363e+01 0 1 0
18630 327 10 1.0400000000000000e-01 1.1086400326015455e+00 1.8371422843900895e+01 6.9431404445901819e+01 1 0 0
34607 608 3 1.1200000000000000e-01 1.0908625290267457e+01 2.0818310963055282e+01 6.7160395453781007e+01 1 0 1
34615 608 4 -1.4099999999999999e-01 1.2801981530633107e+01 2.1517993330859966e+01 6.6473326568845920e+01 1 0 1
57437 1088 12 -3.7000000000000000e-01 7.3349330284822241e+00 1.6843564895566207e+01 6.5246572020661915e+01 0 0 -1
34636 608 5 1.0600000000000000e-01 1.0673345428954608e+01 2.0236041130294382e+01 7.0754031680858148e+01 1 0 1
34606 608 3 1.1200000000000000e-01 1.4174278666956535e+01 1.8073192957345110e+01 6.6756605192024935e+01 1 0 1
34627 608 7 -3.3000000000000002e-02 1.4102638256643479e+01 2.1099008889742340e+01 6.5698884021961860e+01 1 0 1
34633 608 5 1.0600000000000000e-01 1.3398077925881832e+01 1.9155489224330264e+01 7.1011688257134495e+01 1 0 1
34629 608 8 9.0999999999999998e-02 1.4357714589728971e+01 2.1073792815013881e+01 7.2056661551264909e+01 1 0 1
57439 1088 12 -3.7000000000000000e-01 8.7215356140589684e+00 1.8376631896311224e+01 6.6060062430419791e+01 0 0 -1
21526 378 5 1.0600000000000000e-01 7.6584048493078658e+00 2.0832152912614728e+01 6.6241097784063925e+01 0 0 -1
34632 608 8 9.0999999999999998e-02 8.4571020644538084e+00 2.0037125846940352e+01 7.0728787802398827e+01 1 0 1
34614 608 4 -1.4099999999999999e-01 1.3900867022923842e+01 1.6577180009303113e+01 6.8070311328568536e+01 1 0 1
48397 850 2 -2.1400000000000000e-01 7.9086194133626595e+00 1.4753717969351213e+01 6.7972542292643823e+01 0 1 0
48401 850 3 1.1200000000000000e-01 7.2848101089242236e+00 1.5107457095541752e+01 6.7151670448395450e+01 0 1 0
48413 850 5 1.0600000000000000e-01 9.1435491227615344e+00 1.5815407414014388e+01 6.9386884366142681e+01 0 1 0
34612 608 3 1.1200000000000000e-01 1.0762437727755280e+01 1.8112812139899734e+01 6.8411649510353286e+01 1 0 1
34600 608 1 4.1199999999999998e-01 1.2588878622484694e+01 1.9254780235724418e+01 6.8062639616101407e+01 1 0 1
34603 608 2 -2.1400000000000000e-01 1.1858186572858296e+01 2.0380365496316017e+01 6.6852763955461469e+01 1 0 1
48437 850 8 9.0999999999999998e-02 1.1220702846200583e+01 1.5470580718788234e+01 6.8422242778216543e+01 0 1 0
34611 608 3 1.1200000000000000e-01 1.1556712620264992e+01 1.9737398943529644e+01 6.6025837446498130e+01 1 0 1
34610 608 3 1.1200000000000000e-01 1.2567838534688612e+01 1.7380180821632685e+01 6.6488296694425458e+01 1 0 1
34602 608 2 -2.1400000000000000e-01 1.3259421812524558e+01 1.7743020283812712e+01 6.7248665088021113e+01 1 0 1
48421 850 7 -3.3000000000000002e-02 1.0446763793867179e+01 1.5092412666492434e+01 6.7754330159568241e+01 0 1 0
48409 850 4 -1.4099999999999999e-01 9.1382529251950047e+00 1.5651413077696681e+01 6.8309304756655379e+01 0 1 0
34644 608 8 9.0999999999999998e-02 8.3293286868625298e+00 1.9204276873369075e+01 6.9257543924838188e+01 1 0 1
48429 850 5 1.0600000000000000e-01 8.8568620490845547e+00 1.6600027478138099e+01 6.7852085012738101e+01 0 1 0
34628 608 7 -3.3000000000000002e-02 8.9576382351066179e+00 1.9263683601482391e+01 7.0146249704574529e+01 1 0 1
48425 850 8 9.0999999999999998e-02 1.0583683597059913e+01 1.5465595388681159e+01 6.6739397814175931e+01 0 1 0
34620 608 5 1.0600000000000000e-01 1.0195811444644047e+01 2.0624828488262999e+01 6.9115587123925849e+01 1 0 1
34601 608 2 -2.1400000000000000e-01 1.3842603510221023e+01 2.0018956241624057e+01 6.9006010230079738e+01 1 0 1
34624 608 6 -2.6700000000000002e-01 9.0453329193784437e+00 1.8165962967163210e+01 7.1075263855517306e+01 1 0 1
34618 608 5 1.0600000000000000e-01 1.3246814398037403e+01 1.5705234695167828e+01 6.8075463759882325e+01 1 0 1
34616 608 4 -1.4099999999999999e-01 1.0368641370003193e+01 1.9797448402093607e+01 6.9803825461847651e+01 1 0 1
34604 608 2 -2.1400000000000000e-01 1.1285366688457090e+01 1.8703991281112955e+01 6.9163415780648052e+01 1 0 1
34608 608 3 1.1200000000000000e-01 1.1605534972953537e+01 1.7955295635405118e+01 6.9888017119479514e+01 1 0 1
34634 608 5 1.0600000000000000e-01 1.4066323631290413e+01 1.6965402499107025e+01 6.9075302578784758e+01 1 0 1
34613 608 4 -1.4099999999999999e-01 1.4222101765344277e+01 1.9553563954685750e+01 7.0419555483960067e+01 1 0 1
34605 608 3 1.1200000000000000e-01 1.3673555158473516e+01 2.1087055060876725e+01 6.8869307820747323e+01 1 0 1
16340 287 9 -1.2800000000000000e-01 1.7849357962302395e+01 2.0856294404820680e+01 6.7547660794426747e+01 0 1 0
22772 400 7 -3.3000000000000002e-02 1.7771494799384289e+01 1.4931132925293152e+01 7.1494546508737017e+01 0 1 0
22752 400 3 1.1200000000000000e-01 1.9975956410656853e+01 1.6355913292060396e+01 7.0969695330399659e+01 0 1 0
34642 608 8 9.0999999999999998e-02 1.5300793693912961e+01 1.5821290273986797e+01 6.6481468062988043e+01 1 0 1
22792 400 10 1.0400000000000000e-01 1.5239817675897577e+01 1.5942835808711763e+01 7.1704810296169441e+01 0 1 0
34621 608 6 -2.6700000000000002e-01 1.5715279833913472e+01 2.1379772383897361e+01 7.0662350255314635e+01 1 0 1
34640 608 9 -1.2800000000000000e-01 1.7503901666122630e+01 1.6632478976380884e+01 6.7329413730190083e+01 1 0 1
22782 400 9 -1.2800000000000000e-01 1.6053522934916469e+01 1.6623728389430461e+01 7.1455072343419275e+01 0 1 0
16358 287 10 1.0400000000000000e-01 1.7057417357736387e+01 2.1349820683865758e+01 6.6984312169095062e+01 0 1 0
16350 287 10 1.0400000000000000e-01 1.7651268431362208e+01 1.9795375018211431e+01 6.7700338862161161e+01 0 1 0
16346 287 8 9.0999999999999998e-02 2.0655133137946432e+01 2.0428489380867724e+01 6.7731753830627554e+01 0 1 0
16330 287 7 -3.3000000000000002e-02 2.0285636020802556e+01 2.1247346923053342e+01 6.7114466027600585e+01 0 1 0
34650 608 10 1.0400000000000000e-01 1.8146398485571950e+01 1.7244907695601164e+01 6.6696777261953940e+01 1 0 1
34626 608 7 -3.3000000000000002e-02 1.5263741865546113e+01 1.6103386273674865e+01 6.7533679548079249e+01 1 0 1
34625 608 7 -3.3000000000000002e-02 1.4951455838103859e+01 2.0451888295138957e+01 7.1386731631385103e+01 1 0 1
34654 608 10 1.0400000000000000e-01 1.8090685450941102e+01 1.6472525553439933e+01 6.8233957644360245e+01 1 0 1
34646 608 10 1.0400000000000000e-01 1.7462273331474226e+01 1.5736268482089768e+01 6.6710403359464593e+01 1 0 1
22793 400 10 1.0400000000000000e-01 2.1267836341342427e+01 1.6404620875428318e+01 6.7162412209515963e+01 0 1 0
22760 400 4 -1.4099999999999999e-01 1.9230914927124847e+01 1.4594739944078686e+01 7.2027587777442974e+01 0 1 0
22797 400 10 1.0400000000000000e-01 2.1283502469527932e+01 1.8117193022135297e+01 6.7284988288624703e+01 0 1 0
16354 287 10 1.0400000000000000e-01 1.7865019329139251e+01 2.1295494368456275e+01 6.8545136666100930e+01 0 1 0
22776 400 8 9.0999999999999998e-02 1.7940151173437208e+01 1.5064169415444244e+01 7.0425922945135099e+01 0 1 0
22748 400 2 -2.1400000000000000e-01 2.0063819059210704e+01 1.5879526391323834e+01 7.1946135638797770e+01 0 1 0
34622 608 6 -2.6700000000000002e-01 1.6143682872663486e+01 1.7176604186825241e+01 6.7607557991550820e+01 1 0 1
22773 400 8 9.0999999999999998e-02 2.1112473123498980e+01 1.8478755139477677e+01 7.0221644704734956e+01 0 1 0
16326 287 6 -2.6700000000000002e-01 1.8931533129038453e+01 2.1129408783466300e+01 6.6641017122702721e+01 0 1 0
16334 287 8 9.0999999999999998e-02 2.0846101678084121e+01 2.1386865351685231e+01 6.6190067380540256e+01 0 1 0
34630 608 8 9.0999999999999998e-02 1.5579651964474841e+01 1.5174879954584942e+01 6.8009260064282955e+01 1 0 1
22800 400 10 1.0400000000000000e-01 1.6067532049076583e+01 1.6638852198994570e+01 7.0365267301054416e+01 0 1 0
34609 608 3 1.1200000000000000e-01 1.4787392998726352e+01 2.0093323377573839e+01 6.8467547277510036e+01 1 0 1
34631 608 8 9.0999999999999998e-02 1.4832427868074515e+01 2.0807683124386763e+01 6.6454288826434109e+01 1 0 1
34617 608 5 1.0600000000000000e-01 1.4980157570915555e+01 1.8775057625198453e+01 7.0333652687029684e+01 1 0 1
22768 400 6 -2.6700000000000002e-01 1.7240250656757343e+01 1.6124139742869925e+01 7.2178819078093596e+01 0 1 0
34645 608 10 1.0400000000000000e-01 1.7237308099394948e+01 2.1312974189939300e+01 7.2106132334362300e+01 1 0 1
22796 400 10 1.0400000000000000e-01 1.5714424125947696e+01 1.7482779697292983e+01 7.2033987577538085e+01 0 1 0
34641 608 8 9.0999999999999998e-02 1.5549024511582472e+01 1.9805887370086669e+01 7.2029922497543694e+01 1 0 1
3560 63 7 -3.3000000000000002e-02 1.1444559473679101e+00 5.6416321026791056e+00 7.7531392578284397e+01 0 1 -1
3556 63 6 -2.6700000000000002e-01 8.3339757518835567e-01 4.4132974818724078e+00 7.6762446454373389e+01 0 1 -1
3574 63 9 -1.2800000000000000e-01 1.8694130119358929e+00 3.4857630123876291e+00 7.7147979425017809e+01 0 1 -1
3580 63 10 1.0400000000000000e-01 1.5017046125265940e+00 2.5489443877192968e+00 7.6729337107027490e+01 0 1 -1
3584 63 10 1.0400000000000000e-01 2.7789842266926201e+00 3.6843434881079178e+00 7.6581105539822275e+01 0 1 -1
3588 63 10 1.0400000000000000e-01 1.8942039285495782e+00 3.3412010478865253e+00 7.8228066123786348e+01 0 1 -1
53334 936 9 -1.2800000000000000e-01 4.4444160718262564e+00 4.7890733426125337e-01 7.5534900213081755e+01 0 1 0
53348 936 10 1.0400000000000000e-01 4.5364573438550195e+00 1.5470014758917996e+00 7.5731885769389322e+01 0 1 0
53328 936 8 9.0999999999999998e-02 2.4495967887713057e+00 8.0113445109724601e-01 7.7850326134318408e+01 0 1 0
16884 297 3 1.1200000000000000e-01 5.9387742375945471e+00 5.4063592580714226e-01 7.2470603582102655e+01 0 0 0
3576 63 8 9.0999999999999998e-02 1.4052376828398501e+00 5.2322321818604856e+00 7.8507345749023031e+01 0 1 -1
22450 394 10 1.0400000000000000e-01 1.5877701700146973e+00 6.8623527068843622e+00 7.5000070014610586e+01 0 1 0
22440 394 9 -1.2800000000000000e-01 1.6162181299100602e+00 6.7073883493012483e+00 7.3921516927618498e+01 0 1 0
22426 394 6 -2.6700000000000002e-01 4.7814531751164152e-01 5.9722244861324958e+00 7.3566736503594200e+01 0 1 0
16892 297 5 1.0600000000000000e-01 5.4326559475607992e+00 2.8135847707588559e+00 7.2358778236819830e+01 0 0 0
3564 63 8 9.0999999999999998e-02 1.9024589235213809e+00 6.3709425081325000e+00 7.7245669185378731e+01 0 1 -1
3552 63 5 1.0600000000000000e-01 3.6888220517889356e-02 7.1159418328167074e+00 7.8631573800904064e+01 0 1 -1
53324 936 7 -3.3000000000000002e-02 3.3368832260057775e+00 2.1458109666816974e-01 7.7612044912422775e+01 0 1 0
53344 936 10 1.0400000000000000e-01 4.2386425916606409e+00 1.9940775252666662e-01 7.4501634873038199e+01 0 1 0
53340 936 8 9.0999999999999998e-02 4.2581065684362764e+00 7.1117300263582517e-01 7.7916748099703199e+01 0 1 0
58497 1300 12 -3.7000000000000000e-01 3.6621358406707625e+00 4.3940229968761040e+00 7.9500511888797703e+01 1 0 -1
22454 394 10 1.0400000000000000e-01 2.5711994614875762e+00 6.2157146525613083e+00 7.3736131834061013e+01 0 1 0
22456 394 10 1.0400000000000000e-01 4.6693537183634259e-01 5.0201980660326195e-01 7.5938036210516088e+01 0 1 0
53352 936 10 1.0400000000000000e-01 5.3533124193420125e+00 8.5779108913015989e-02 7.5990375380295518e+01 0 1 0
5291 93 10 1.0400000000000000e-01 7.2417434787549713e+00 4.4904408590834910e+00 7.6057613703595877e+01 0 0 0
5248 93 2 -2.1400000000000000e-01 1.3020162590861883e+01 1.1169412135084322e+00 7.8855400698450268e+01 0 0 0
16896 297 6 -2.6700000000000002e-01 8.4190768315915392e+00 3.2937359104248829e+00 7.3238683103900314e+01 0 0 0
16920 297 10 1.0400000000000000e-01 9.6148914444156564e+00 4.9164934124128115e+00 7.2514749545979157e+01 0 0 0
5299 93 10 1.0400000000000000e-01 8.9949426211127825e+00 4.9232260214028418e+00 7.5564596897088705e+01 0 0 0
16924 297 10 1.0400000000000000e-01 1.0242710150906145e+01 3.9335711187243718e+00 7.3803877723714365e+01 0 0 0
16910 297 9 -1.2800000000000000e-01 9.6611030799443203e+00 3.8916134796748403e+00 7.2882969056955417e+01 0 0 0
5275 93 8 9.0999999999999998e-02 8.8007633908687328e+00 2.3913166857623867e+00 7.5455368747589560e+01 0 0 0
5271 93 7 -3.3000000000000002e-02 8.7355451233464247e+00 2.3561373362278686e+00 7.6542847019268791e+01 0 0 0
5255 93 3 1.1200000000000000e-01 1.1179283501746692e+01 2.8976648879065658e+00 7.7621244403594858e+01 0 0 0
5247 93 2 -2.1400000000000000e-01 1.1279309251748082e+01 2.1718023983802088e+00 7.6814263305200825e+01 0 0 0
5251 93 3 1.1200000000000000e-01 1.1295537246851245e+01 2.7312866851283020e+00 7.5878948391726809e+01 0 0 0
5259 93 4 -1.4099999999999999e-01 9.9147129131625960e+00 1.4515595274154884e+00 7.6964812742904982e+01 0 0 0
5285 93 9 -1.2800000000000000e-01 8.2785090111468431e+00 4.6658927639399712e+00 7.6344726679325603e+01 0 0 0
5295 93 10 1.0400000000000000e-01 8.2504738430476845e+00 5.4677679557303920e+00 7.7082500496935609e+01 0 0 0
39295 690 6 -2.6700000000000002e-01 1.2858328222202232e+01 6.0244723332439962e+00 7.3474045108234805e+01 1 1 0
5246 93 2 -2.1400000000000000e-01 1.4246205014821944e+01 1.9954659909582046e+00 7.6359006101013549e+01 0 0 0
39327 690 10 1.0400000000000000e-01 1.3219012264080934e+01 6.8432378821461697e+00 7.5264295544016960e+01 1 1 0
39319 690 10 1.0400000000000000e-01 1.1445109077140907e+01 6.5621473707961870e+00 7.4892163000567720e+01 1 1 0
39313 690 9 -1.2800000000000000e-01 1.2468787095134443e+01 6.1972607322345166e+00 7.4808251991151081e+01 1 1 0
39323 690 10 1.0400000000000000e-01 1.2335537478465659e+01 5.2221953173919822e+00 7.5276858413813798e+01 1 1 0
5254 93 3 1.1200000000000000e-01 1.4329340795518950e+01 2.9872711552733167e+00 7.6803428152443146e+01 0 0 0
5245 93 1 4.1199999999999998e-01 1.2811151846773122e+01 1.1065054265982031e+00 7.7080800576550615e+01 0 0 0
5262 93 5 1.0600000000000000e-01 1.3271579458828599e+01 2.1705534411920206e+00 7.4395854183977207e+01 0 0 0
5267 93 6 -2.6700000000000002e-01 8.8622751473084396e+00 3.6624843979341040e+00 7.7114312918046949e+01 0 0 0
5258 93 4 -1.4099999999999999e-01 1.4270632784279108e+01 2.0886967696577514e+00 7.4823980261891208e+01 0 0 0
5287 93 8 9.0999999999999998e-02 7.8494790198137165e+00 1.8399904756600147e+00 7.6912413367797726e+01 0 0 0
45180 793 5 1.0600000000000000e-01 1.2612250056082074e+01 5.3271855607240264e+00 7.8496352218076495e+01 0 1 -1
45151 793 3 1.1200000000000000e-01 1.0477525278188740e+01 5.4142047327367679e+00 7.8896232162972197e+01 0 1 -1
5263 93 5 1.0600000000000000e-01 9.7192110247515053e+00 1.2859317245090021e+00 7.8024268474114749e+01 0 0 0
45164 793 5 1.0600000000000000e-01 1.3030443225308185e+01 7.0469502614371020e+00 7.8348967069217210e+01 0 1 -1
45160 793 4 -1.4099999999999999e-01 1.3277094468803089e+01 6.1132441882882347e+00 7.8854393753118998e+01 0 1 -1
5279 93 5 1.0600000000000000e-01 9.8446757689612454e+00 4.4545289331668253e-01 7.6551358705054184e+01 0 0 0
16880 297 3 1.1200000000000000e-01 7.6612433978714298e+00 1.1416984740795852e+00 7.2596135478962609e+01 0 0 0
5256 93 3 1.1200000000000000e-01 1.3506187177153050e+01 2.0040534618006993e+00 7.9261494236198757e+01 0 0 0
45179 793 5 1.0600000000000000e-01 1.0334848409427135e+01 3.3238106519310158e+00 7.9481175510116628e+01 0 1 -1
5252 93 3 1.1200000000000000e-01 1.2022810219683068e+01 1.0945034549347941e+00 7.9294587213153619e+01 0 0 0
58483 1297 12 -3.7000000000000000e-01 1.1829360555024083e+01 1.0370905547582965e+00 7.2691922087458906e+01 0 1 0
57764 1153 12 -3.7000000000000000e-01 2.1444927872206375e+01 4.6294202020334767e+00 7.3114117393095398e+01 0 0 0
5286 93 8 9.0999999999999998e-02 1.4939999452145470e+01 4.2480118323534368e+00 7.4410621287041835e+01 0 0 0
5278 93 5 1.0600000000000000e-01 1.4669889948799383e+01 1.1220662723570962e+00 7.4516865953139316e+01 0 0 0
5250 93 3 1.1200000000000000e-01 1.5159327818253429e+01 1.4453901536765141e+00 7.6586433715747205e+01 0 0 0
45172 793 7 -3.3000000000000002e-02 1.4612406862874895e+01 5.7239231265268620e+00 7.8367249935817000e+01 0 1 -1
5270 93 7 -3.3000000000000002e-02 1.5172844104860566e+01 3.1939283417588338e+00 7.4259653184120012e+01 0 0 0
5274 93 8 9.0999999999999998e-02 1.5051104134827179e+01 3.0770408549583945e+00 7.3182798181477921e+01 0 0 0
5266 93 6 -2.6700000000000002e-01 1.6471363408156034e+01 2.9096314911251260e+00 7.4607818308709966e+01 0 0 0
5284 93 9 -1.2800000000000000e-01 1.7549916733562732e+01 3.5039611399398831e+00 7.3925484071520145e+01 0 0 0
5298 93 10 1.0400000000000000e-01 1.7262848204882882e+01 4.4410871723862408e+00 7.3448528665690830e+01 0 0 0
5294 93 10 1.0400000000000000e-01 1.7929248303540817e+01 3.0026085030172287e+00 7.3035061086287087e+01 0 0 0
45176 793 8 9.0999999999999998e-02 1.4521803631836539e+01 5.3129811306766070e+00 7.7361756160125523e+01 0 1 -1
30703 539 5 1.0600000000000000e-01 1.9354713183628931e+01 2.8397837967096917e+00 7.7201779703681353e+01 0 1 0
30691 539 6 -2.6700000000000002e-01 2.0036296411260651e+01 5.5407304182999715e+00 7.6229337435606809e+01 0 1 0
30705 539 9 -1.2800000000000000e-01 2.0783511639222574e+01 6.7260883901956783e+00 7.6071852809554187e+01 0 1 0
30675 539 3 1.1200000000000000e-01 2.0578827065794869e+01 3.1612585759142675e+00 7.4871766910632459e+01 0 1 0
30699 539 8 9.0999999999999998e-02 1.9902948924563322e+01 4.8479682749345168e+00 7.8198518448367082e+01 0 1 0
30695 539 7 -3.3000000000000002e-02 2.0507364474768139e+01 4.7410376098771776e+00 7.7297770050878711e+01 0 1 0
30683 539 4 -1.4099999999999999e-01 2.0350396368396286e+01 3.2482480256017845e+00 7.7028944607048629e+01 0 1 0
30671 539 2 -2.1400000000000000e-01 2.1110671298716241e+01 2.8844628785119570e+00 7.5782055794041938e+01 0 1 0
5290 93 10 1.0400000000000000e-01 1.8452558045641222e+01 3.7186182109936134e+00 7.4497551378362729e+01 0 0 0
30687 539 5 1.0600000000000000e-01 2.0910896088127867e+01 2.7237558619869571e+00 7.7802797327544312e+01 0 1 0
30719 539 10 1.0400000000000000e-01 2.0402750735534454e+01 7.1612190901451260e+00 7.5147849341636444e+01 0 1 0
30711 539 8 9.0999999999999998e-02 2.1540276595470971e+01 4.9843347610514188e+00 7.7546766142335613e+01 0 1 0
30667 539 1 4.1199999999999998e-01 2.1529955339036611e+01 1.0499897968571805e+00 7.5482068918389260e+01 0 1 0
45200 793 10 1.0400000000000000e-01 1.6393707732164600e+01 3.1812690886227237e+00 7.8531838724821000e+01 0 1 -1
45192 793 10 1.0400000000000000e-01 1.7074335262092724e+01 4.8266571713147988e+00 7.8550638065700127e+01 0 1 -1
30701 539 5 1.0600000000000000e-01 1.8338739433951343e+01 1.2410703675731474e+00 7.5517345050684753e+01 0 1 0
45182 793 9 -1.2800000000000000e-01 1.6361916668210608e+01 4.1523497439933728e+00 7.9025895094677907e+01 0 1 -1
57152 1031 12 -3.7000000000000000e-01 1.7875420111987630e+01 3.2092077729797297e-01 7.9279277669507167e+01 0 1 0
45188 793 8 9.0999999999999998e-02 1.5345523780369556e+01 6.5221069305379444e+00 7.8250878974384818e+01 0 1 -1
45168 793 6 -2.6700000000000002e-01 1.5056312250915230e+01 4.6379623720831002e+00 7.9234622141624499e+01 0 1 -1
2793 49 10 1.0400000000000000e-01 1.6501974336392635e+01 6.7870972788173720e+00 7.6047724861273622e+01 0 0 0
11276 198 10 1.0400000000000000e-01 1.6637659177287830e+01 7.1692872673418435e+00 7.3521065629874116e+01 0 0 0
30685 539 5 1.0600000000000000e-01 1.9111030137180947e+01 9.4342375516977295e-01 7.3974798575424003e+01 0 1 0
11280 198 10 1.0400000000000000e-01 1.8192940305373295e+01 7.2221819465076349e+00 7.2615075794601537e+01 0 0 0
30697 539 8 9.0999999999999998e-02 1.7052371083123788e+01 1.4075594827218277e-01 7.3919425716944886e+01 0 1 0
30681 539 4 -1.4099999999999999e-01 1.8836651240357590e+01 4.7665386362177292e-01 7.4920812367511843e+01 0 1 0
48435 850 8 9.0999999999999998e-02 7.1588900696692326e+00 1.1666772044115950e+01 7.2449678709099359e+01 0 1 0
44663 784 8 9.0999999999999998e-02 1.2153526619111579e+00 1.2166010252092482e+01 7.7764543502948996e+01 0 0 0
44654 784 6 -2.6700000000000002e-01 4.6692508039674090e+00 9.2774794764593498e+00 7.3910404551825451e+01 0 0 0
44672 784 9 -1.2800000000000000e-01 4.4677136834388156e+00 8.8110071118143285e+00 7.2631671424391541e+01 0 0 0
44669 784 9 -1.2800000000000000e-01 8.2295749597734946e-01 1.0288756003874314e+01 7.6063455168662315e+01 0 0 0
44642 784 3 1.1200000000000000e-01 4.9333047396321428e+00 8.4459371446950797e+00 7.6949311956665639e+01 0 0 0
44675 784 8 9.0999999999999998e-02 2.8498584124683619e+00 1.2050079631994576e+01 7.7046171226990992e+01 0 0 0
44659 784 7 -3.3000000000000002e-02 2.0778481169768526e+00 1.1519323513953049e+01 7.7603305005197882e+01 0 0 0
44655 784 6 -2.6700000000000002e-01 1.8498014173180168e+00 1.0255686077869710e+01 7.7045604965485538e+01 0 0 0
44634 784 2 -2.1400000000000000e-01 4.9851878134394685e+00 9.5151714982770770e+00 7.6744016936433070e+01 0 0 0
44632 784 1 4.1199999999999998e-01 5.2628557931326538e+00 1.0398240059424005e+01 7.8271524200942693e+01 0 0 0
44641 784 3 1.1200000000000000e-01 5.1578801080875065e+00 1.2363744177987869e+01 7.7114855050257290e+01 0 0 0
44633 784 2 -2.1400000000000000e-01 5.7698011249025623e+00 1.2117853624316989e+01 7.7982720537838929e+01 0 0 0
44638 784 3 1.1200000000000000e-01 4.0407667732641208e+00 9.8862324096024228e+00 7.6345918086638846e+01 0 0 0
44646 784 4 -1.4099999999999999e-01 6.1244113520931167e+00 9.7859133617479177e+00 7.5701417100902745e+01 0 0 0
44683 784 10 1.0400000000000000e-01 1.1762552227840593e+00 1.0950553286449967e+01 7.5272692832033570e+01 0 0 0
44647 784 4 -1.4099999999999999e-01 2.6822982777317432e+00 1.1397687978115655e+01 7.8956174476549890e+01 0 0 0
44687 784 10 1.0400000000000000e-01 7.8850570119514685e-01 9.2949783766305032e+00 7.5617003478772517e+01 0 0 0
44645 784 4 -1.4099999999999999e-01 7.2003222671292697e+00 1.2603465891987117e+01 7.7729881317282562e+01 0 0 0
44643 784 3 1.1200000000000000e-01 3.5291296281814755e+00 9.3929356778706641e+00 7.9263754125285331e+01 0 0 0
44651 784 5 1.0600000000000000e-01 2.9565066951943653e+00 1.2430148009696307e+01 7.9172821717602460e+01 0 0 0
44635 784 2 -2.1400000000000000e-01 3.8507483680696319e+00 1.0434376903755114e+01 7.9271600081494071e+01 0 0 0
48423 850 8 9.0999999999999998e-02 7.1761774007206061e+00 1.2598138115554645e+01 7.3840623567136731e+01 0 1 0
44674 784 8 9.0999999999999998e-02 6.0714594398102326e+00 7.9695431237769334e+00 7.4791526529356446e+01 0 0 0
44658 784 7 -3.3000000000000002e-02 5.9573960077125623e+00 8.9838315445554215e+00 7.4409023545098179e+01 0 0 0
44666 784 5 1.0600000000000000e-01 6.2154368706560374e+00 1.0825809654610044e+01 7.5387681455685595e+01 0 0 0
44650 784 5 1.0600000000000000e-01 7.0995592486174122e+00 9.5790458493268815e+00 7.6142316650698049e+01 0 0 0
44668 784 5 1.0600000000000000e-01 6.5049226634105324e+00 7.6877226020601377e+00 7.8273048588003704e+01 0 0 0
44662 784 8 9.0999999999999998e-02 6.7881468068688919e+00 9.1636804556537932e+00 7.3726669178827819e+01 0 0 0
13831 243 5 1.0600000000000000e-01 9.7539684909273672e-01 1.4026040187603904e+01 7.4480343192217532e+01 1 1 0
44653 784 6 -2.6700000000000002e-01 6.2227235130945298e+00 1.4435150385861821e+01 7.6403356776626623e+01 0 0 0
22458 394 10 1.0400000000000000e-01 1.5574228685313600e+00 7.6763127054690150e+00 7.3425705764700766e+01 0 1 0
44637 784 3 1.1200000000000000e-01 5.4564929875550554e+00 1.2774810328544737e+01 7.8794105711429069e+01 0 0 0
44636 784 2 -2.1400000000000000e-01 6.5399833907466673e+00 9.5641675219876774e+00 7.9270173434577700e+01 0 0 0
44648 784 4 -1.4099999999999999e-01 6.5712305364577244e+00 7.9930739399634607e+00 7.9317301347915958e+01 0 0 0
44678 784 10 1.0400000000000000e-01 3.4153772235635520e+00 8.7115807008834558e+00 7.2365584288424813e+01 0 0 0
44686 784 10 1.0400000000000000e-01 4.8865939545987809e+00 7.8342363684220127e+00 7.2389683328814215e+01 0 0 0
39330 690 10 1.0400000000000000e-01 1.0476845753622280e+01 1.0691342658578366e+01 7.2620638327893857e+01 1 1 0
39299 690 7 -3.3000000000000002e-02 1.2965468190867224e+01 7.3232071970011283e+00 7.2854207866354628e+01 1 1 0
60293 1659 12 -3.7000000000000000e-01 9.3531474235809640e+00 8.5145283825888498e+00 7.6798917617805628e+01 0 0 0
44649 784 5 1.0600000000000000e-01 7.5506851738541965e+00 1.1990910366580152e+01 7.6899145762736339e+01 0 0 0
48419 850 7 -3.3000000000000002e-02 7.5545133819767720e+00 1.2613108916314216e+01 7.2818499424942530e+01 0 1 0
44665 784 5 1.0600000000000000e-01 7.8339765521069475e+00 1.2324595928486525e+01 7.8571792115853739e+01 0 0 0
44644 784 3 1.1200000000000000e-01 7.5014542147021368e+00 9.7668199062739607e+00 7.8798362173743044e+01 0 0 0
39315 690 8 9.0999999999999998e-02 1.2128197259410889e+01 7.9747012112234765e+00 7.3104473600386044e+01 1 1 0
39303 690 8 9.0999999999999998e-02 1.3767319936158158e+01 7.9554346811481018e+00 7.3235550477227889e+01 1 1 0
48415 850 6 -2.6700000000000002e-01 8.8600479196512207e+00 1.2789337061628112e+01 7.2727110461423919e+01 0 1 0
60292 1659 12 -3.7000000000000000e-01 9.3047987615430987e+00 9.4089738912521810e+00 7.4667647380633454e+01 0 0 0
60294 1659 12 -3.7000000000000000e-01 1.1159626716505409e+01 9.1329552055591634e+00 7.5629406916775622e+01 0 0 0
48443 850 10 1.0400000000000000e-01 9.3391831832539172e+00 1.3137772434145962e+01 7.4731831110421140e+01 0 1 0
48447 850 10 1.0400000000000000e-01 1.0319175529534204e+01 1.4042804639450010e+01 7.3589411180901962e+01 0 1 0
48433 850 9 -1.2800000000000000e-01 9.3133343754246667e+00 1.3668666207879365e+01 7.3780209522321996e+01 0 1 0
60295 1659 12 -3.7000000000000000e-01 9.7175375675260955e+00 1.0826671854168019e+01 7.6463324182828714e+01 0 0 0
60291 1659 11 4.7999999999999998e-01 9.8112485984074986e+00 9.5252488437982485e+00 7.5921106944986832e+01 0 0 0
5572 98 8 9.0999999999999998e-02 1.1863709661724895e+01 1.2989747558358719e+01 7.5543596763453081e+01 0 1 0
5556 98 7 -3.3000000000000002e-02 1.2678070644548425e+01 1.2508533109904349e+01 7.6085213643040149e+01 0 1 0
5552 98 6 -2.6700000000000002e-01 1.3689512155866442e+01 1.2170625984575775e+01 7.5080344245836642e+01 0 1 0
5548 98 5 1.0600000000000000e-01 1.2354382334376544e+01 1.3715193689086002e+01 7.7867262293167258e+01 0 1 0
5544 98 4 -1.4099999999999999e-01 1.3151300008513779e+01 1.3418177855552566e+01 7.7185497071489678e+01 0 1 0
5570 98 9 -1.2800000000000000e-01 1.4394523968534953e+01 1.0919214387698046e+01 7.5164878341200350e+01 0 1 0
5560 98 8 9.0999999999999998e-02 1.2136510056045614e+01 1.1667998534798283e+01 7.6519164973330987e+01 0 1 0
5564 98 5 1.0600000000000000e-01 1.3936132657739412e+01 1.2821208357972633e+01 7.7650002326202085e+01 0 1 0
45189 793 8 9.0999999999999998e-02 1.0156463870080779e+01 1.0714255030088427e+01 7.9430896743431802e+01 0 1 -1
45157 793 3 1.1200000000000000e-01 1.0520506417577749e+01 8.0378795839575421e+00 7.8703954569935107e+01 0 1 -1
5580 98 10 1.0400000000000000e-01 1.3795280874828052e+01 1.0033991348023406e+01 7.4951834015334029e+01 0 1 0
44657 784 7 -3.3000000000000002e-02 7.2788050728344276e+00 1.4133771199832486e+01 7.7359569516199272e+01 0 0 0
45165 793 5 1.0600000000000000e-01 1.2164953962604551e+01 9.6196743808219818e+00 7.8898292162887955e+01 0 1 -1
39322 690 10 1.0400000000000000e-01 1.2147675571471430e+01 1.0669190077940998e+01 7.2475581601531402e+01 1 1 0
6264 110 10 1.0400000000000000e-01 2.0936635659948852e+01 1.1281122534775738e+01 7.2331144513521465e+01 1 0 0
11270 198 9 -1.2800000000000000e-01 1.7200173999528371e+01 7.6583690633125148e+00 7.2725781987169540e+01 0 0 0
11284 198 10 1.0400000000000000e-01 1.7475789974480161e+01 8.7068447940938078e+00 7.2839071313773573e+01 0 0 0
2785 49 10 1.0400000000000000e-01 1.6139395767731198e+01 8.4930913789304388e+00 7.6102979431765263e+01 0 0 0
5536 98 3 1.1200000000000000e-01 1.4754712016444575e+01 1.4248669033905179e+01 7.5938304557517441e+01 0 1 0
5576 98 10 1.0400000000000000e-01 1.4871996877369034e+01 1.0680375927689850e+01 7.6115181351514750e+01 0 1 0
30723 539 10 1.0400000000000000e-01 2.0577625630510362e+01 7.4622990585666864e+00 7.6848837238745176e+01 0 1 0
5584 98 10 1.0400000000000000e-01 1.5151093177488272e+01 1.0984353104323413e+01 7.4382919275962820e+01 0 1 0
22764 400 5 1.0600000000000000e-01 1.9158564917233221e+01 1.4237998958611151e+01 7.3055012399411510e+01 0 1 0
2789 49 10 1.0400000000000000e-01 1.7680459906432969e+01 8.0360524379835852e+00 7.5545350537271901e+01 0 0 0
57343 1069 12 -3.7000000000000000e-01 1.7841507413398183e+01 1.0252241461705770e+01 7.4515115253222362e+01 0 0 0
2775 49 9 -1.2800000000000000e-01 1.6927503607256430e+01 7.7622916393682218e+00 7.6284411993999925e+01 0 0 0
2761 49 6 -2.6700000000000002e-01 1.7594346178726305e+01 7.6434970763445858e+00 7.7580129707491452e+01 0 0 0
57342 1069 12 -3.7000000000000000e-01 1.8435169017128970e+01 1.1729768099857473e+01 7.2798039233769998e+01 0 0 0
57341 1069 11 4.7999999999999998e-01 1.8419262663373772e+01 1.1538726557157089e+01 7.4237112144905979e+01 0 0 0
57345 1069 12 -3.7000000000000000e-01 1.7957399896887825e+01 1.2750098809397937e+01 7.4875948901231027e+01 0 0 0
57344 1069 12 -3.7000000000000000e-01 1.9821350354178282e+01 1.1397106669135642e+01 7.4681652643515761e+01 0 0 0
5579 98 10 1.0400000000000000e-01 1.9419308068840252e+01 1.2004239933785675e+01 7.9012155857370246e+01 0 1 0
5563 98 5 1.0600000000000000e-01 1.6603276437141957e+01 1.3588527151284376e+01 7.7229203786059344e+01 0 1 0
2781 49 8 9.0999999999999998e-02 1.7833431667891219e+01 9.5340533552080551e+00 7.7818601323463000e+01 0 0 0
2765 49 7 -3.3000000000000002e-02 1.7363116413518764e+01 8.7268487405062469e+00 7.8380138741264020e+01 0 0 0
2769 49 8 9.0999999999999998e-02 1.6311188935898276e+01 9.0122919167543731e+00 7.8388552236948129e+01 0 0 0
5575 98 10 1.0400000000000000e-01 1.7650468216567194e+01 1.1886047168041904e+01 7.9237259247060990e+01 0 1 0
2745 49 3 1.1200000000000000e-01 1.9707723736144604e+01 7.5396318741092507e+00 7.9153926886746405e+01 0 0 0
5559 98 8 9.0999999999999998e-02 1.8937905749912666e+01 1.3478486321147315e+01 7.7577241562792253e+01 0 1 0
5535 98 3 1.1200000000000000e-01 1.5699353636689603e+01 1.4425207855393149e+01 7.9251397696977833e+01 0 1 0
5551 98 6 -2.6700000000000002e-01 1.8397060056093256e+01 1.3712422211053173e+01 7.9529027671500216e+01 0 1 0
11259 198 8 9.0999999999999998e-02 1.4915120113505754e+01 1.2039486642392907e+01 7.2487301777323793e+01 0 0 0
2749 49 3 1.1200000000000000e-01 1.9900144569344924e+01 9.3340399831156819e+00 7.9250982922948523e+01 0 0 0
5555 98 7 -3.3000000000000002e-02 1.8400478478827313e+01 1.4241650091950794e+01 7.8140138527113137e+01 0 1 0
18739 329 8 9.0999999999999998e-02 2.1538883035343076e+01 1.3644165953310651e+01 7.7982893014174039e+01 0 1 -1
13811 243 4 -1.4099999999999999e-01 5.8129416420446146e-02 1.4600237551894345e+01 7.4610795665347041e+01 1 1 0
48427 850 5 1.0600000000000000e-01 6.8061859572673553e+00 1.4618874063120396e+01 7.2666870133827686e+01 0 1 0
13902 244 10 1.0400000000000000e-01 3.4109574312273701e+00 1.8909743414075926e+01 7.2796800630070550e+01 0 1 -1
13906 244 10 1.0400000000000000e-01 3.3766329077942547e+00 1.7383388100275660e+01 7.3727849004818893e+01 0 1 -1
13823 243 7 -3.3000000000000002e-02 2.2124511818367273e-01 1.5865029217440551e+01 7.5488130328367205e+01 1 1 0
13882 244 8 9.0999999999999998e-02 3.7524397908998472e+00 2.0289580880618612e+01 7.5411379104402826e+01 0 1 -1
44681 784 10 1.0400000000000000e-01 7.0991850370595770e+00 1.6047394229921736e+01 7.5476082437689598e+01 0 0 0
44671 784 9 -1.2800000000000000e-01 6.1185967768035114e+00 1.5774577172502605e+01 7.5866104895973635e+01 0 0 0
57071 1015 11 4.7999999999999998e-01 2.1918828346942854e+00 2.0731587216777868e+01 7.8896680058293541e+01 0 0 0
13858 244 3 1.1200000000000000e-01 5.4189469099726644e+00 1.9836804970969439e+01 7.7071409745970755e+01 0 1 -1
13874 244 6 -2.6700000000000002e-01 4.8057315678295991e+00 1.8842727198237597e+01 7.4315232317744673e+01 0 1 -1
13847 243 10 1.0400000000000000e-01 4.8566060714852899e-01 1.7509367849571717e+01 7.7530109469541102e+01 1 1 0
13833 243 9 -1.2800000000000000e-01 1.2561448466176894e+00 1.6755665104465976e+01 7.7367671146675391e+01 1 1 0
13843 243 10 1.0400000000000000e-01 2.0608685035808771e+00 1.7231589086850946e+01 7.6807299663714574e+01 1 1 0
13851 243 10 1.0400000000000000e-01 1.7034775547470393e+00 1.6613721745535099e+01 7.8351462552966893e+01 1 1 0
13854 244 2 -2.1400000000000000e-01 6.3982719593611312e+00 1.9949484300581375e+01 7.6606301350420182e+01 0 1 -1
13878 244 7 -3.3000000000000002e-02 4.6565328201824068e+00 2.0178669160753856e+01 7.4812701902134890e+01 0 1 -1
13898 244 10 1.0400000000000000e-01 2.6503399446141862e+00 1.8836810944531173e+01 7.4292416108086783e+01 0 1 -1
13892 244 9 -1.2800000000000000e-01 3.5366583785400487e+00 1.8460226341321466e+01 7.3781805032677127e+01 0 1 -1
13862 244 3 1.1200000000000000e-01 6.7633701884837469e+00 1.8971880859352634e+01 7.6291508093378397e+01 0 1 -1
44685 784 10 1.0400000000000000e-01 5.2734289489557238e+00 1.5789531466163220e+01 7.5177942330691991e+01 0 0 0
44677 784 10 1.0400000000000000e-01 5.9848595972705390e+00 1.6404578596989740e+01 7.6745486822079641e+01 0 0 0
57073 1015 12 -3.7000000000000000e-01 1.0293525434964081e+00 2.0198513818514225e+01 7.8287398611607088e+01 0 0 0
13866 244 4 -1.4099999999999999e-01 5.8979035539371054e+00 2.0761259838812052e+01 7.5409251427148931e+01 0 1 -1
13894 244 8 9.0999999999999998e-02 4.4207578283705908e+00 2.0619466636192726e+01 7.3844090659806753e+01 0 1 -1
57075 1015 12 -3.7000000000000000e-01 3.0052631444759648e+00 1.9585176098635639e+01 7.9019487550086183e+01 0 0 0
18593 327 3 1.1200000000000000e-01 5.4171580999733582e-01 1.9583260428192499e+01 7.3482846426289569e+01 1 0 0
57074 1015 12 -3.7000000000000000e-01 2.7032691295138229e+00 2.1635316725947426e+01 7.7893481091807175e+01 0 0 0
13827 243 8 9.0999999999999998e-02 9.1018925498983627e-01 1.6464946232224690e+01 7.4893524953518863e+01 1 1 0
13857 244 3 1.1200000000000000e-01 7.0547733956285601e+00 1.8821803770148939e+01 7.9258100938537950e+01 0 1 -1
13870 244 5 1.0600000000000000e-01 6.6511021056971735e+00 2.0813598517343433e+01 7.4623088209685818e+01 0 1 -1
13819 243 6 -2.6700000000000002e-01 7.3328201376354896e-01 1.5642971422412163e+01 7.6760740474168713e+01 1 1 0
34656 608 10 1.0400000000000000e-01 9.3938529185069406e+00 1.7337081911808482e+01 7.2813074636562575e+01 1 0 1
13875 244 6 -2.6700000000000002e-01 1.1190549103717720e+01 2.1343135201799846e+01 7.4580998602690883e+01 0 1 -1
13899 244 10 1.0400000000000000e-01 1.1818928296394235e+01 2.0818657616848434e+01 7.2835548341076532e+01 0 1 -1
13859 244 3 1.1200000000000000e-01 8.9921203922942397e+00 2.0836312862375941e+01 7.5555519058291722e+01 0 1 -1
8598 151 10 1.0400000000000000e-01 1.1636779878717029e+01 2.0021304170446328e+01 7.9354873645175644e+01 1 1 -1
34652 608 10 1.0400000000000000e-01 8.7900740873315595e+00 1.9079895025221226e+01 7.2933123033300973e+01 1 0 1
48439 850 10 1.0400000000000000e-01 8.6001771042725625e+00 1.4486581536196994e+01 7.3882782532469193e+01 0 1 0
34638 608 9 -1.2800000000000000e-01 9.4082767127751925e+00 1.8349932933963895e+01 7.2410551641749890e+01 1 0 1
13907 244 10 1.0400000000000000e-01 1.3154130061671490e+01 2.1275474605032930e+01 7.3996209680143039e+01 0 1 -1
44661 784 8 9.0999999999999998e-02 7.2421822244765508e+00 1.4568706098454442e+01 7.8358363990287856e+01 0 0 0
44673 784 8 9.0999999999999998e-02 8.2625937706882269e+00 1.4485233620007074e+01 7.7048548655046034e+01 0 0 0
5532 98 2 -2.1400000000000000e-01 1.3950404498997820e+01 1.4612540376434028e+01 7.6577669136132229e+01 0 1 0
58645 1329 12 -3.7000000000000000e-01 1.0527437431503483e+01 1.6101130739718176e+01 7.6465192580905239e+01 0 0 0
13885 244 5 1.0600000000000000e-01 8.4043296108062702e+00 1.7521493039265792e+01 7.7897837058370996e+01 0 1 -1
13869 244 5 1.0600000000000000e-01 9.8401378069781966e+00 1.8347840126280634e+01 7.8099161755766303e+01 0 1 -1
13865 244 4 -1.4099999999999999e-01 8.9330627721412768e+00 1.8104085152728882e+01 7.8652242577003676e+01 0 1 -1
5540 98 3 1.1200000000000000e-01 1.3348345312508382e+01 1.5064481032606217e+01 7.5789396098906863e+01 0 1 0
58642 1329 12 -3.7000000000000000e-01 1.1756504113849399e+01 1.8006543479560261e+01 7.6037571797904093e+01 0 0 0
13852 244 1 4.1199999999999998e-01 7.8284109681416645e+00 2.0486378011338136e+01 7.7647133020426054e+01 0 1 -1
13863 244 3 1.1200000000000000e-01 9.8647001184955663e+00 1.9832400492963909e+01 7.6551775618595570e+01 0 1 -1
13855 244 2 -2.1400000000000000e-01 9.2982943726833991e+00 2.0762482177790503e+01 7.6599025897661662e+01 0 1 -1
5538 98 3 1.1200000000000000e-01 1.2570442054435372e+01 1.5778084084495410e+01 7.8811103128405094e+01 0 1 0
5542 98 3 1.1200000000000000e-01 1.2838260003405530e+01 1.7230071828147381e+01 7.7980109979727345e+01 0 1 0
5534 98 2 -2.1400000000000000e-01 1.3346233206290607e+01 1.6523598102788114e+01 7.8636583970205109e+01 0 1 0
58643 1329 12 -3.7000000000000000e-01 9.6300665077430949e+00 1.7791686003060143e+01 7.5258655828345184e+01 0 0 0
58641 1329 11 4.7999999999999998e-01 1.0868291406926431e+01 1.7091435617129225e+01 7.5526300396876678e+01 0 0 0
58644 1329 12 -3.7000000000000000e-01 1.1407424350408471e+01 1.6455411975569724e+01 7.4406436681952073e+01 0 0 0
5537 98 3 1.1200000000000000e-01 1.4317000503029337e+01 1.7877336891251556e+01 7.6477669921577530e+01 0 1 0
13853 244 2 -2.1400000000000000e-01 8.0118823690627501e+00 1.9276928116879642e+01 7.9003337828744066e+01 0 1 -1
13889 244 9 -1.2800000000000000e-01 1.2150627646694062e+01 2.1489241619271354e+01 7.3628260544047137e+01 0 1 -1
34648 608 10 1.0400000000000000e-01 1.0435210717319894e+01 1.8653992845666387e+01 7.2613169806534131e+01 1 0 1
13895 244 8 9.0999999999999998e-02 1.2269034056393316e+01 2.1476578361683099e+01 7.6100451961593521e+01 0 1 -1
35955 631 8 9.0999999999999998e-02 2.0292851149760637e+01 2.1621202195281288e+01 7.8581830096819374e+01 0 1 0
22758 400 4 -1.4099999999999999e-01 2.1023114929826601e+01 1.5679486750839384e+01 7.5104064024903607e+01 0 1 0
8604 151 10 1.0400000000000000e-01 1.6145325232139545e+01 2.0526975577572053e+01 7.9350552987295458e+01 1 1 -1
22756 400 3 1.1200000000000000e-01 1.9565112473653713e+01 1.6641049247636385e+01 7.2545697713025902e+01 0 1 0
5530 98 1 4.1199999999999998e-01 1.4647649365718451e+01 1.5934464956474130e+01 7.7635577333880278e+01 0 1 0
22774 400 8 9.0999999999999998e-02 2.0934328187555469e+01 1.7866763468121057e+01 7.4495233266427107e+01 0 1 0
22778 400 5 1.0600000000000000e-01 1.9988387039649886e+01 1.5507567182964962e+01 7.4807615283291526e+01 0 1 0
5533 98 2 -2.1400000000000000e-01 1.5216525378699146e+01 1.7262054010248711e+01 7.6497214079871299e+01 0 1 0
5565 98 5 1.0600000000000000e-01 1.6371581163657535e+01 1.8546753412755667e+01 7.7833658510671015e+01 0 1 0
5561 98 8 9.0999999999999998e-02 1.5597809857868832e+01 2.0029907998404997e+01 7.5961882719045320e+01 0 1 0
5545 98 4 -1.4099999999999999e-01 1.6384293988289553e+01 1.8196804742155244e+01 7.6801440358370442e+01 0 1 0
5541 98 3 1.1200000000000000e-01 1.5203237359403561e+01 1.6862023463614761e+01 7.5483360542552290e+01 0 1 0
5543 98 4 -1.4099999999999999e-01 1.7029301503879815e+01 1.4522370926925110e+01 7.7595998613200393e+01 0 1 0
5547 98 5 1.0600000000000000e-01 1.7170494751424204e+01 1.5105380429437684e+01 7.6685908295227875e+01 0 1 0
5571 98 8 9.0999999999999998e-02 1.9037945395093661e+01 1.5124980881339537e+01 7.8101893752866374e+01 0 1 0
5531 98 2 -2.1400000000000000e-01 1.5993783603111750e+01 1.5204138284823170e+01 7.8548063935883008e+01 0 1 0
5567 98 9 -1.2800000000000000e-01 1.7804198758300746e+01 1.8213963542916272e+01 7.4228088745307744e+01 0 1 0
5539 98 3 1.1200000000000000e-01 1.6503114324058881e+01 1.5898057830044293e+01 7.9216762582850563e+01 0 1 0
5557 98 7 -3.3000000000000002e-02 1.6408708608570176e+01 1.9316771500969047e+01 7.5813627686262151e+01 0 1 0
5549 98 5 1.0600000000000000e-01 1.7306810590448748e+01 1.7624825232152538e+01 7.6701928752591101e+01 0 1 0
5573 98 8 9.0999999999999998e-02 1.7159361232583599e+01 2.0018461296807711e+01 7.6177292461277986e+01 0 1 0
5553 98 6 -2.6700000000000002e-01 1.6630281106353596e+01 1.8915516687076980e+01 7.4411128007083761e+01 0 1 0
5577 98 10 1.0400000000000000e-01 1.7545759010632125e+01 1.7175090123904738e+01 7.4433151945554940e+01 0 1 0
5581 98 10 1.0400000000000000e-01 1.7966517305054644e+01 1.8245259220804169e+01 7.3150696862666550e+01 0 1 0
5585 98 10 1.0400000000000000e-01 1.8724168695343984e+01 1.8643036330725600e+01 7.4625142719365414e+01 0 1 0
58689 1338 12 -3.7000000000000000e-01 1.8801279032684992e+01 1.9327329845859431e+01 7.8364529864264014e+01 0 1 0
58686 1338 11 4.7999999999999998e-01 1.9165406579694917e+01 1.8304699475139600e+01 7.9264705452468007e+01 0 1 0
35931 631 5 1.0600000000000000e-01 1.9536191761822234e+01 2.1194007632277149e+01 7.6208567383724173e+01 0 1 0
61860 1972 12 -3.7000000000000000e-01 2.1599604059361987e+01 2.0934373408911220e+01 7.3922342650085071e+01 1 0 0
58688 1338 12 -3.7000000000000000e-01 2.0152337166417645e+01 1.7437306149005266e+01 7.8678081260350169e+01 0 1 0
22786 400 8 9.0999999999999998e-02 2.0476551334094570e+01 1.7524536257849455e+01 7.6102477607012375e+01 0 1 0
61858 1972 12 -3.7000000000000000e-01 1.9954841697242816e+01 2.0083710821841699e+01 7.2405305105509882e+01 1 0 0
22770 400 7 -3.3000000000000002e-02 2.1188458230111966e+01 1.7220262194022752e+01 7.5335205904432812e+01 0 1 0
22762 400 5 1.0600000000000000e-01 2.1194049059446360e+01 1.5184168387417962e+01 7.6059857539835974e+01 0 1 0
61856 1972 11 4.7999999999999998e-01 2.0882149985054021e+01 2.1140586135855770e+01 7.2675187961258544e+01 1 0 0
3566 63 8 9.0999999999999998e-02 7.8769266302668239e-01 4.5714951043267327e+00 8.3046422458192424e+01 0 1 -1
58500 1300 12 -3.7000000000000000e-01 4.1481180417814532e+00 2.5175219369792834e+00 8.0692872247246314e+01 1 0 -1
53347 936 10 1.0400000000000000e-01 5.7700573269506386e+00 2.6557002143856018e-01 8.1437819453133500e+01 0 1 0
26854 472 3 1.1200000000000000e-01 6.1269264654408255e+00 2.6892080026929506e+00 8.6660230267965005e+01 1 0 -1
53321 936 7 -3.3000000000000002e-02 4.5944313823607813e-01 6.3752278390843450e-02 8.1583194392523879e+01 0 1 0
44664 784 8 9.0999999999999998e-02 4.6987714464644235e+00 6.8982918985246213e+00 7.9638435228522127e+01 0 0 0
53337 936 8 9.0999999999999998e-02 1.4221541235072517e+00 8.4377416364769725e-02 8.2093941053468697e+01 0 1 0
53343 936 10 1.0400000000000000e-01 6.7980388717800322e+00 2.5774886600981739e-01 8.2947587431480656e+01 0 1 0
20655 363 5 1.0600000000000000e-01 8.3150815420141388e-01 1.1970362490308346e+00 8.6256912582051925e+01 1 0 0
26876 472 7 -3.3000000000000002e-02 3.2194095734549828e+00 3.3269787274028793e+00 8.6058480182239890e+01 1 0 -1
3562 63 7 -3.3000000000000002e-02 2.5752180720731255e-01 5.5062097465031057e+00 8.2863864517592475e+01 0 1 -1
53317 936 6 -2.6700000000000002e-01 4.7672371284287984e-01 9.3066475326806675e-01 8.0514756362946642e+01 0 1 0
58499 1300 12 -3.7000000000000000e-01 2.4985226259591937e+00 3.9234236572031422e+00 8.1370496793139992e+01 1 0 -1
26904 472 10 1.0400000000000000e-01 2.6001285669455698e+00 7.2080557816833823e-01 8.4379554457845742e+01 1 0 -1
26856 472 3 1.1200000000000000e-01 5.1327221366337223e+00 3.4328298608381353e+00 8.4071262825754147e+01 1 0 -1
58496 1300 11 4.7999999999999998e-01 3.7416581392705748e+00 3.8352436109428063e+00 8.0786948015989680e+01 1 0 -1
26886 472 9 -1.2800000000000000e-01 2.6423348719888295e+00 1.8088276792926936e+00 8.4429819110593641e+01 1 0 -1
26896 472 10 1.0400000000000000e-01 1.6327527927155274e+00 2.2195534499454794e+00 8.4417638310295629e+01 1 0 -1
58498 1300 12 -3.7000000000000000e-01 4.7599027121881008e+00 4.5823453882577674e+00 8.1460752912909967e+01 1 0 -1
26864 472 4 -1.4099999999999999e-01 3.6287458960397458e+00 4.5435854375687583e+00 8.5196091746416727e+01 1 0 -1
26852 472 2 -2.1400000000000000e-01 5.0282774015299996e+00 4.3890472936161125e+00 8.4583941593291897e+01 1 0 -1
26900 472 10 1.0400000000000000e-01 3.0618238634440575e+00 2.2285254929304568e+00 8.3515498195531620e+01 1 0 -1
53333 936 9 -1.2800000000000000e-01 5.7935844227800501e+00 3.0435712441291751e-01 8.2526875024001754e+01 0 1 0
53351 936 10 1.0400000000000000e-01 5.5088267300199050e+00 1.3524901750492533e+00 8.2618690951655680e+01 0 1 0
26868 472 5 1.0600000000000000e-01 2.8085571025454299e+00 4.6689083353415990e+00 8.4489208081144810e+01 1 0 -1
26872 472 6 -2.6700000000000002e-01 3.4544271089694325e+00 2.0897549551170465e+00 8.5589231887742528e+01 1 0 -1
26848 472 1 4.1199999999999998e-01 6.3951844775980025e+00 4.7167505114976462e+00 8.5666930804240607e+01 1 0 -1
26860 472 3 1.1200000000000000e-01 4.8706427246634609e+00 5.0846399591705991e+00 8.3759683045489908e+01 1 0 -1
26882 472 5 1.0600000000000000e-01 6.8256503855558428e+00 1.5798417221116021e+00 8.4752186526192560e+01 1 0 -1
26884 472 5 1.0600000000000000e-01 3.5866810887150637e+00 5.4138646364772338e+00 8.5851030422563994e+01 1 0 -1
45199 793 10 1.0400000000000000e-01 6.6554047265821961e+00 3.3314530495427510e+00 8.1432288633013570e+01 0 1 -1
44688 784 10 1.0400000000000000e-01 3.9781602930638442e+00 6.6571282234286810e+00 8.1916435155372383e+01 0 0 0
26867 472 5 1.0600000000000000e-01 5.9815359103842525e+00 6.9036024273050369e+00 8.3662154102705287e+01 1 0 -1
26850 472 2 -2.1400000000000000e-01 6.9992006861955343e+00 3.1325538755938438e+00 8.6179936482047523e+01 1 0 -1
26892 472 8 9.0999999999999998e-02 2.1674056308880543e+00 3.3481463659986672e+00 8.6342979103085156e+01 1 0 -1
3578 63 8 9.0999999999999998e-02 1.1786089637257573e+00 6.0207158355061834e+00 8.2590036223807644e+01 0 1 -1
44676 784 8 9.0999999999999998e-02 5.9897412442176945e+00 6.6554667359315234e+00 8.0814779876808075e+01 0 0 0
26863 472 4 -1.4099999999999999e-01 7.0019586286823863e+00 7.0015506004270485e+00 8.4032618178275726e+01 1 0 -1
26857 472 3 1.1200000000000000e-01 5.3677047866507683e+00 6.5743848602062585e+00 8.6604467138878135e+01 1 0 -1
45184 793 9 -1.2800000000000000e-01 1.1552877733391533e+01 5.6160097032184995e+00 8.6740829186373603e+01 0 1 -1
26878 472 8 9.0999999999999998e-02 8.2709692558040988e+00 5.7890019773419465e-01 8.6192029832781529e+01 1 0 -1
5300 93 10 1.0400000000000000e-01 1.1819483819063095e+01 2.7075363144493059e-01 8.2625286135632905e+01 0 0 0
26902 472 10 1.0400000000000000e-01 1.1150990508833649e+01 8.7611059043180395e-01 8.5910854657820352e+01 1 0 -1
26862 472 4 -1.4099999999999999e-01 7.6081134726160133e+00 2.2800717455025317e+00 8.5044640679534083e+01 1 0 -1
26874 472 7 -3.3000000000000002e-02 8.7294983881113257e+00 1.3863910226024356e+00 8.5621232492988369e+01 1 0 -1
5296 93 10 1.0400000000000000e-01 1.3518844795055209e+01 1.0339110357759393e-01 8.2131807120300763e+01 0 0 0
26870 472 6 -2.6700000000000002e-01 9.6312678024650538e+00 2.1684332118510041e+00 8.6358702546024503e+01 1 0 -1
26855 472 3 1.1200000000000000e-01 8.0824156922255614e+00 5.0987679246128152e+00 8.4060754982068417e+01 1 0 -1
26866 472 5 1.0600000000000000e-01 7.9882670156325197e+00 2.8777095831489587e+00 8.4216140645554802e+01 1 0 -1
28323 497 10 1.0400000000000000e-01 1.3980563641355957e+01 4.4555346683018646e+00 8.5134298729495200e+01 0 0 0
26851 472 2 -2.1400000000000000e-01 7.5650818640659550e+00 5.7365122369874122e+00 8.4777517079062449e+01 1 0 -1
45195 793 10 1.0400000000000000e-01 7.7922015861933032e+00 1.9390501654625822e+00 8.1152559588998230e+01 0 1 -1
45163 793 5 1.0600000000000000e-01 1.1691848187247833e+01 3.5751579373584650e+00 8.0522605854521771e+01 0 1 -1
45187 793 8 9.0999999999999998e-02 1.0524655460155303e+01 3.5745583029263228e+00 8.2523100265583523e+01 0 1 -1
45175 793 8 9.0999999999999998e-02 9.9234487605612252e+00 2.2971665425239118e+00 8.1557397073712494e+01 0 1 -1
45167 793 6 -2.6700000000000002e-01 8.5975438674463298e+00 3.7519100933134748e+00 8.1805514195127543e+01 0 1 -1
45171 793 7 -3.3000000000000002e-02 9.9954071515707739e+00 3.3843179120486186e+00 8.1589395374598240e+01 0 1 -1
45152 793 3 1.1200000000000000e-01 1.3165593820239891e+01 5.3769003887310189e+00 8.0758713611228558e+01 0 1 -1
45159 793 4 -1.4099999999999999e-01 1.0669891719051893e+01 3.9068330967852032e+00 8.0339039607380855e+01 0 1 -1
45147 793 2 -2.1400000000000000e-01 1.0299365412963926e+01 5.3770559449169335e+00 7.9970931669675906e+01 0 1 -1
45148 793 2 -2.1400000000000000e-01 1.3029346879293978e+01 6.3612440790417608e+00 8.0310824930619546e+01 0 1 -1
45150 793 3 1.1200000000000000e-01 1.0501895474442739e+01 5.8125380899160408e+00 8.2762316773999316e+01 0 1 -1
45155 793 3 1.1200000000000000e-01 9.2304870559765835e+00 5.5905406868681178e+00 7.9966102221040018e+01 0 1 -1
45145 793 1 4.1199999999999998e-01 1.1226270298936083e+01 6.6987578512507966e+00 8.0649551485822627e+01 0 1 -1
45146 793 2 -2.1400000000000000e-01 1.0869237421648492e+01 6.7893304642349461e+00 8.2447616044786329e+01 0 1 -1
45185 793 9 -1.2800000000000000e-01 7.6432165066277102e+00 3.0172953307053487e+00 8.1095193997394773e+01 0 1 -1
45191 793 10 1.0400000000000000e-01 7.6240506886305166e+00 3.2940516760252976e+00 8.0041088406548567e+01 0 1 -1
45166 793 6 -2.6700000000000002e-01 1.1638064453503649e+01 5.7230637343487940e+00 8.5335950441411484e+01 0 1 -1
26890 472 8 9.0999999999999998e-02 9.2490440366878630e+00 8.6109927303999645e-01 8.4819833135023359e+01 1 0 -1
26883 472 5 1.0600000000000000e-01 7.6413030951948668e+00 7.2052009498992646e+00 8.3173627381042309e+01 1 0 -1
26859 472 3 1.1200000000000000e-01 8.3973710388250407e+00 5.9033389016872713e+00 8.5461303298219804e+01 1 0 -1
45156 793 3 1.1200000000000000e-01 1.3798940940981472e+01 6.9541531938830703e+00 8.0805075640823091e+01 0 1 -1
28315 497 8 9.0999999999999998e-02 1.4331711149034353e+01 2.1460912524231204e+00 8.5590563823222823e+01 0 0 0
45170 793 7 -3.3000000000000002e-02 1.2029950193293283e+01 7.0043619848206236e+00 8.4897474040740406e+01 0 1 -1
45178 793 5 1.0600000000000000e-01 1.2824834778241561e+01 6.3123878790466632e+00 8.3033542079426994e+01 0 1 -1
45158 793 4 -1.4099999999999999e-01 1.2056025237635390e+01 7.0331382022700648e+00 8.3312021631823313e+01 0 1 -1
45174 793 8 9.0999999999999998e-02 1.2996913488610245e+01 7.1320193099358047e+00 8.5384080248691575e+01 0 1 -1
26888 472 9 -1.2800000000000000e-01 1.0834611853318327e+01 1.5218541234275336e+00 8.6730012662094396e+01 1 0 -1
5264 93 5 1.0600000000000000e-01 1.4508502314290633e+01 2.3223753454588053e-01 8.0126369136844090e+01 0 0 0
45196 793 10 1.0400000000000000e-01 1.6700961822836760e+01 4.0964893762783605e+00 8.0060316673321722e+01 0 1 -1
45416 797 8 9.0999999999999998e-02 1.9400197941635692e+01 3.4175817529195002e-01 8.6339949441832971e+01 0 0 -1
57154 1031 12 -3.7000000000000000e-01 1.6635094787219252e+01 1.2923793144740368e+00 8.0975291796117915e+01 0 1 0
57151 1031 11 4.7999999999999998e-01 1.7905979357898683e+01 9.9903392532568547e-01 8.0484842022322496e+01 0 1 0
45384 797 3 1.1200000000000000e-01 2.0545746447352517e+01 2.7683555634251772e-01 8.3164972932499381e+01 0 0 -1
28291 497 5 1.0600000000000000e-01 1.5921708664492833e+01 1.6461895522670489e-01 8.5691435652382054e+01 0 0 0
28327 497 10 1.0400000000000000e-01 1.5522495499975351e+01 5.3935135550895836e+00 8.4696937351336715e+01 0 0 0
28303 497 8 9.0999999999999998e-02 1.5310949038986946e+01 1.8913134544444385e+00 8.4162280744317073e+01 0 0 0
28299 497 7 -3.3000000000000002e-02 1.5358209607453739e+01 2.1325120053498763e+00 8.5224208095708818e+01 0 0 0
28319 497 10 1.0400000000000000e-01 1.5048929262159886e+01 4.0382282041393314e+00 8.3718450553382368e+01 0 0 0
2746 49 3 1.1200000000000000e-01 2.0614677089714970e+01 6.0766186716156190e+00 8.1490676551857902e+01 0 0 0
57153 1031 12 -3.7000000000000000e-01 1.8551796004298073e+01 2.1889448312242452e+00 8.0136966776217747e+01 0 1 0
2770 49 5 1.0600000000000000e-01 1.8271854240287961e+01 6.6060781309776653e+00 8.3164801533213250e+01 0 0 0
28307 497 5 1.0600000000000000e-01 1.7232808222530430e+01 9.6830552003608283e-01 8.5120001039707319e+01 0 0 0
28287 497 4 -1.4099999999999999e-01 1.6363048053195861e+01 1.1596381868131793e+00 8.5748498501462535e+01 0 0 0
2750 49 4 -1.4099999999999999e-01 1.8691322220438206e+01 6.1340232245191197e+00 8.2276369894220295e+01 0 0 0
2766 49 8 9.0999999999999998e-02 1.7491879388627080e+01 4.4799993360374675e+00 8.2356449512009064e+01 0 0 0
2762 49 7 -3.3000000000000002e-02 1.8563064149810593e+01 4.6811665841536412e+00 8.2342487189118430e+01 0 0 0
2758 49 6 -2.6700000000000002e-01 1.9139489902089515e+01 4.2217082838834292e+00 8.3621591741966597e+01 0 0 0
2778 49 8 9.0999999999999998e-02 1.9021491697047828e+01 4.2332719886799355e+00 8.1460821369229748e+01 0 0 0
2776 49 9 -1.2800000000000000e-01 1.9704264479761303e+01 2.9494553955637155e+00 8.3407989452407904e+01 0 0 0
2754 49 5 1.0600000000000000e-01 1.7943043345112823e+01 6.4936123134006642e+00 8.1570059488077675e+01 0 0 0
2786 49 10 1.0400000000000000e-01 1.9049818174054401e+01 2.3845913079453260e+00 8.2744115521721412e+01 0 0 0
2790 49 10 1.0400000000000000e-01 2.0644967548283912e+01 2.9120671584708893e+00 8.2858644529185639e+01 0 0 0
2782 49 10 1.0400000000000000e-01 1.9762586412176660e+01 2.4195576268314158e+00 8.4358729641335003e+01 0 0 0
2742 49 3 1.1200000000000000e-01 2.0585804674025876e+01 6.6532251283258708e+00 8.3119359611542777e+01 0 0 0
2738 49 2 -2.1400000000000000e-01 2.0074208643647321e+01 6.7447081408473384e+00 8.2161236258249062e+01 0 0 0
45392 797 5 1.0600000000000000e-01 2.1593543311603160e+01 8.2093735285512215e-01 8.5068073348575908e+01 0 0 -1
57155 1031 12 -3.7000000000000000e-01 1.8543467472487514e+01 1.0907943242281232e-01 8.1370410894447318e+01 0 1 0
28295 497 6 -2.6700000000000002e-01 1.5761500192248372e+01 3.4913576409962039e+00 8.5379465613440019e+01 0 0 0
28313 497 9 -1.2800000000000000e-01 1.4992513115481179e+01 4.4415899809455048e+00 8.4729497780445328e+01 0 0 0
45425 797 10 1.0400000000000000e-01 2.0841822588859138e+01 2.5253899623965061e+00 8.0870896728337470e+01 0 0 -1
48736 856 1 4.1199999999999998e-01 2.7927646257065886e-01 1.4185103571375937e+01 8.4805417388009118e+01 0 0 -1
44667 784 5 1.0600000000000000e-01 1.8776212671167662e+00 1.1080260104636039e+01 7.9619374637747498e+01 0 0 0
48785 856 10 1.0400000000000000e-01 1.3910918711998554e+00 8.8141312292272147e+00 8.4717505846374024e+01 0 0 -1
6384 112 10 1.0400000000000000e-01 5.2165587427706237e+00 1.2610734410555667e+01 8.5872169482012040e+01 0 0 -1
6380 112 10 1.0400000000000000e-01 4.7064842598823144e+00 1.4206180902885411e+01 8.6000934188785592e+01 0 0 -1
48757 856 6 -2.6700000000000002e-01 6.0137078234680508e-01 1.0387170981007072e+01 8.3898623465919528e+01 0 0 -1
48789 856 10 1.0400000000000000e-01 1.0212466197411660e+00 8.7020909109110001e+00 8.2998623812695286e+01 0 0 -1
48775 856 9 -1.2800000000000000e-01 1.4809848378611166e+00 9.3302174191519924e+00 8.3761642729014994e+01 0 0 -1
48781 856 10 1.0400000000000000e-01 2.4325701113468168e+00 9.8521086989391708e+00 8.3660573631870903e+01 0 0 -1
[truncated: 19,388,291 more chars]
