# Supplementary material for: Room temperature ionic liquids with two symmetric ions
Source: Chem Sci. 2023 Sep 8;14(37):10340–6. doi: 10.1039/d3sc03240j (PMC10530934; doi:10.1039/d3sc03240j)
Supplement: SC-014-D3SC03240J-s001 [file SC-014-D3SC03240J-s001.zip › datafiles/P5555BF4nve400K.dat]

LAMMPS data file via write_data, version 11 Aug 2017, timestep = 20000000

70000 atoms
13 atom types
68000 bonds
4 bond types
132000 angles
7 angle types
180000 dihedrals
7 dihedral types

0.0000000000000000e+00 9.0714428229999996e+01 xlo xhi
0.0000000000000000e+00 9.0714428229999996e+01 ylo yhi
0.0000000000000000e+00 9.0714428229999996e+01 zlo zhi

Masses

1 30.974
2 12.011
3 1.008
4 12.011
5 1.008
6 12.011
7 1.008
8 12.011
9 1.008
10 12.011
11 1.008
12 10.811
13 18.998

Bond Coeffs # harmonic

1 243.786 1.81
2 339.986 1.09
3 267.925 1.529
4 386.592 1.417

Angle Coeffs # harmonic

1 72.6577 109.5
2 46.6061 110.1
3 60.827 115.2
4 32.9947 107.8
5 37.5 110.7
6 58.3533 112.7
7 80.0072 109.5

Dihedral Coeffs # opls

1 0 0 0.221558 0
2 0.172849 0 0.238391 0
3 0 0 0.111138 0
4 -1.41631 0.507349 0.398241 0
5 0 0 0.3 0
6 0 0 0.3 0
7 1.29774 0 0.869271 0

Atoms # full

39498 608 9 8.1000000000000003e-02 6.0232521590856987e+00 1.8109046202908561e+00 2.3544498038342092e+00 0 0 0
39516 608 11 9.2999999999999999e-02 5.1696481896194930e+00 3.2860671589259458e+00 3.7164226482478591e+00 0 0 0
39514 608 11 9.2999999999999999e-02 4.5332151400513361e+00 3.8528100925328861e+00 2.2328799036272131e+00 0 0 0
39496 608 8 -1.4399999999999999e-01 6.6120669801805887e+00 2.7270965322719820e+00 2.3990534661163769e+00 0 0 0
39508 608 10 -2.4299999999999999e-01 5.4704667972476688e+00 3.7584383501789329e+00 2.7812897042288114e+00 0 0 0
39520 608 11 9.2999999999999999e-02 5.8767688332270724e+00 4.7315232823493165e+00 3.0571961570456621e+00 0 0 0
8148 126 5 8.6999999999999994e-02 2.9599702946747350e+00 5.7507260684694728e-01 4.8042024976176325e+00 1 1 0
8139 126 4 -1.4599999999999999e-01 2.9311767487476157e+00 6.8553860664584132e-01 5.8882081233211778e+00 1 1 0
8164 126 8 -1.4399999999999999e-01 2.7789812953732169e+00 2.9882394628450348e+00 5.4567377704489095e+00 1 1 0
8152 126 6 -1.4299999999999999e-01 3.5746015888346556e+00 1.9959266445808801e+00 6.3657890806507060e+00 1 1 0
8156 126 7 8.5000000000000006e-02 4.6384240094376423e+00 1.9849484290850814e+00 6.1285943551586133e+00 1 1 0
8172 126 9 8.1000000000000003e-02 1.7007667955670389e+00 2.9867230568176337e+00 5.6165851110274243e+00 1 1 0
8174 126 9 8.1000000000000003e-02 2.9360934921049244e+00 2.7121752350720452e+00 4.4140468765732752e+00 1 1 0
8188 126 11 9.2999999999999999e-02 4.3000151662768902e+00 4.4035113873390515e+00 5.5328192496081110e+00 1 1 0
8176 126 10 -2.4299999999999999e-01 3.2131700615946341e+00 4.3841701124098549e+00 5.6134023314242727e+00 1 1 0
8158 126 7 8.5000000000000006e-02 3.5424814573372414e+00 2.2969619012080686e+00 7.4129022932798456e+00 1 1 0
8150 126 5 8.6999999999999994e-02 1.9014750143276977e+00 6.9194791092599373e-01 6.2456619792213237e+00 1 1 0
8180 126 11 9.2999999999999999e-02 2.8838325309305777e+00 4.6997939490108855e+00 6.6033611121832694e+00 1 1 0
8182 126 11 9.2999999999999999e-02 2.9368532936501692e+00 5.0615184407047096e+00 4.8053501759791111e+00 1 1 0
24957 384 11 9.2999999999999999e-02 4.9011107258529192e+00 6.0912329081837937e+00 1.0813887981422556e+00 1 1 0
39492 608 7 8.5000000000000006e-02 6.9100354473354040e+00 3.1072235903417251e+00 1.1564439662681360e-01 0 0 0
65804 1161 13 -3.7000000000000000e-01 7.3008842099506301e+00 2.2978773454723225e-01 4.4513535485057236e+00 0 1 0
39500 608 9 8.1000000000000003e-02 7.2226746507695365e+00 2.6283549151979346e+00 3.2965546511997017e+00 0 0 0
65803 1161 13 -3.7000000000000000e-01 7.1312393434389092e+00 1.3985220889891252e+00 6.3798648187105096e+00 0 1 0
39483 608 6 -1.4299999999999999e-01 7.3852620968310791e+00 2.9016812754289254e+00 1.0748169517399380e+00 0 0 0
38655 595 9 8.1000000000000003e-02 5.5597022725439771e-01 5.3553877175503137e+00 4.6937661578343652e+00 1 1 0
38669 595 11 9.2999999999999999e-02 2.2835256312596884e-02 4.2862536018319473e+00 6.6670795093932806e+00 1 1 0
52509 808 11 9.2999999999999999e-02 4.9451591372744313e-01 1.0086187591727318e+00 2.2453732218135900e+00 0 0 0
24951 384 11 9.2999999999999999e-02 3.2329283852014483e+00 5.9277758753561418e+00 4.8081871213456712e-01 1 1 0
24945 384 10 -2.4299999999999999e-01 4.2506683331894317e+00 6.2138572668719467e+00 2.1537034485516490e-01 1 1 0
50355 775 9 8.1000000000000003e-02 1.5086033938730969e-01 6.8619990793419809e+00 9.0385973234358230e-01 0 0 0
39466 608 3 1.3200000000000001e-01 1.0287402694054371e+01 2.9682035337972055e+00 1.8441376313897628e-01 0 0 0
39473 608 5 8.6999999999999994e-02 7.9187515405878708e+00 9.0413200525857784e-01 5.5879387960451665e-01 0 0 0
39463 608 3 1.3200000000000001e-01 1.1619492242924286e+01 1.0961706545988030e+00 1.7352323511160703e+00 0 0 0
61925 953 9 8.1000000000000003e-02 1.1949065689616372e+01 1.5302143649696307e+00 6.9939072947676726e+00 0 1 1
39490 608 7 8.5000000000000006e-02 7.9415665645881797e+00 3.8236056528973603e+00 1.2441709613882930e+00 0 0 0
24940 384 9 8.1000000000000003e-02 8.7410311328104235e+00 5.4541052044018787e+00 4.9829546013017891e+00 1 1 0
39472 608 4 -1.4599999999999999e-01 8.4350840867889474e+00 1.7886813242453705e+00 9.3171907853793323e-01 0 0 0
39475 608 5 8.6999999999999994e-02 8.7827001726222651e+00 1.5109615081773491e+00 1.9267742333985109e+00 0 0 0
39482 608 6 -1.4299999999999999e-01 1.4383893956335486e+01 1.3152606206915756e+00 1.3898853098326474e+00 0 0 0
24936 384 8 -1.4399999999999999e-01 9.7184859168982420e+00 4.9854826499932665e+00 5.0973007728572473e+00 1 1 0
39457 608 2 -2.2500000000000001e-01 1.2052214083914613e+01 7.7190515727256415e-01 7.8881611313072819e-01 0 0 0
39486 608 7 8.5000000000000006e-02 1.4732187139271129e+01 3.2124780665140801e-01 1.1092959581989243e+00 0 0 0
39469 608 4 -1.4599999999999999e-01 1.3277163771298882e+01 1.5623009535285177e+00 4.0072662649170904e-01 0 0 0
39488 608 7 8.5000000000000006e-02 1.4032752780153629e+01 1.2287780387101119e+00 2.4181462872029202e+00 0 0 0
39480 608 5 8.6999999999999994e-02 1.3053164198708187e+01 2.6289140305619916e+00 4.1687391412817210e-01 0 0 0
24923 384 6 -1.4299999999999999e-01 1.0466752757765526e+01 4.9559555535455839e+00 3.7028986423939436e+00 1 1 0
24930 384 7 8.5000000000000006e-02 1.0012925173615068e+01 4.2351132679453771e+00 3.0228053228292113e+00 1 1 0
24932 384 7 8.5000000000000006e-02 1.1442133944116591e+01 4.4846014846403204e+00 3.8235505772638883e+00 1 1 0
24948 384 10 -2.4299999999999999e-01 9.6129651849537332e+00 3.5550345700648758e+00 5.6242995582237647e+00 1 1 0
24960 384 11 9.2999999999999999e-02 1.0642935871917828e+01 3.2142745587302941e+00 5.5187390664662423e+00 1 1 0
24906 384 3 1.3200000000000001e-01 8.3150708372275268e+00 6.7200615632670786e+00 2.9385530527922046e+00 1 1 0
24938 384 9 8.1000000000000003e-02 1.0255565149369563e+01 5.6025799754973660e+00 5.8176040349846794e+00 1 1 0
24956 384 11 9.2999999999999999e-02 9.0267455312214437e+00 2.9385078815177250e+00 4.9428735827508730e+00 1 1 0
15324 236 9 8.1000000000000003e-02 1.4678267194400441e+01 6.9119350440848386e+00 1.6224608490149752e+00 0 0 0
24908 384 3 1.3200000000000001e-01 8.8930193119683896e+00 6.0264431742938438e+00 1.4660707102690718e+00 1 1 0
61945 953 11 9.2999999999999999e-02 1.4198271381856790e+01 4.1347102455137930e-01 6.9755252345141052e+00 0 1 1
65801 1161 12 4.7999999999999998e-01 7.8294143754129477e+00 2.9486203955517232e-01 5.8116976113056120e+00 0 1 0
24912 384 4 -1.4599999999999999e-01 1.0542442226989687e+01 6.2892774172504717e+00 2.9805050527347712e+00 1 1 0
24913 384 5 8.6999999999999994e-02 1.1438369056044010e+01 6.0872381896488905e+00 2.3934826594800276e+00 1 1 0
24954 384 11 9.2999999999999999e-02 9.1179007388506843e+00 3.5268248488529288e+00 6.5949773810940151e+00 1 1 0
65802 1161 13 -3.7000000000000000e-01 9.1954337500230210e+00 6.7204850532192206e-01 5.6676366302320567e+00 0 1 0
24900 384 2 -2.2500000000000001e-01 9.1636890791430226e+00 6.7286914312063955e+00 2.2545409145632260e+00 1 1 0
24915 384 5 8.6999999999999994e-02 1.0980863302557584e+01 7.0590345460593928e+00 3.6156120710450526e+00 1 1 0
15330 236 11 9.2999999999999999e-02 1.4117612904190960e+01 7.2663963290650848e+00 4.2419239255233272e+00 0 0 0
8051 124 11 9.2999999999999999e-02 1.4443612734976655e+01 6.8312476956109229e+00 7.4428303853602920e+00 0 0 1
2416 38 3 1.3200000000000001e-01 2.2495501259253896e+01 2.3725304224639694e+00 2.2051319819137674e+00 0 0 0
39502 608 9 8.1000000000000003e-02 1.5522236902389119e+01 3.3214098300691304e+00 1.4395354965087592e+00 0 0 0
39494 608 8 -1.4399999999999999e-01 1.5632404430028529e+01 2.2407037863497017e+00 1.3498830401638120e+00 0 0 0
39512 608 11 9.2999999999999999e-02 1.6099104387787136e+01 1.9644250535746324e+00 3.4080036175611346e+00 0 0 0
39506 608 10 -2.4299999999999999e-01 1.6576906413559222e+01 1.9860192382310984e+00 2.4285451363283044e+00 0 0 0
2424 38 5 8.6999999999999994e-02 2.1442075849081661e+01 9.4733591964488262e-01 5.4913445142648394e+00 0 0 0
39504 608 9 8.1000000000000003e-02 1.6192443468393378e+01 2.1081733019879865e+00 4.2419845702500109e-01 0 0 0
39518 608 11 9.2999999999999999e-02 1.7519710128757659e+01 2.5157625369808447e+00 2.5649019938640762e+00 0 0 0
39510 608 11 9.2999999999999999e-02 1.7077223709130774e+01 1.0358092896904820e+00 2.2417734736988861e+00 0 0 0
2442 38 7 8.5000000000000006e-02 1.9710777753613630e+01 3.2074319396866815e+00 1.9376648935898471e+00 0 0 0
2433 38 6 -1.4299999999999999e-01 2.0458043339251784e+01 3.9115124979336020e+00 1.5716529915665640e+00 0 0 0
2422 38 4 -1.4599999999999999e-01 2.1574201113492030e+01 4.0907564471950897e+00 2.5561892928980265e+00 0 0 0
2440 38 7 8.5000000000000006e-02 2.0863576135208014e+01 3.3898838232395194e+00 7.0473507318155537e-01 0 0 0
2425 38 5 8.6999999999999994e-02 2.2254906298004180e+01 4.7719040292825667e+00 2.0455246002388403e+00 0 0 0
2446 38 8 -1.4399999999999999e-01 1.9872401695823541e+01 5.2688567232848182e+00 1.1639345390762688e+00 0 0 0
2458 38 10 -2.4299999999999999e-01 1.8737954202409583e+01 5.7470905955948695e+00 2.0858012643892785e+00 0 0 0
2423 38 5 8.6999999999999994e-02 2.1152652733852914e+01 4.6226929432936394e+00 3.4090905343926190e+00 0 0 0
2410 38 2 -2.2500000000000001e-01 2.2179349960255482e+01 2.7929237900413741e+00 3.1598140086004558e+00 0 0 0
2418 38 3 1.3200000000000001e-01 2.1465384226531551e+01 2.1573429070823984e+00 3.6836363782738597e+00 0 0 0
2464 38 11 9.2999999999999999e-02 1.7804087328638030e+01 5.2190002737442747e+00 1.8931532034931131e+00 0 0 0
2466 38 11 9.2999999999999999e-02 1.9145160532079686e+01 5.4909416225312544e+00 3.0638967141025462e+00 0 0 0
8046 124 10 -2.4299999999999999e-01 2.0848649520645420e+01 7.1625015564556209e+00 5.8403005366390097e+00 0 0 1
8058 124 11 9.2999999999999999e-02 2.0769436521335940e+01 6.5819601184323488e+00 6.7594288953345583e+00 0 0 1
8050 124 11 9.2999999999999999e-02 2.1456481138943275e+01 6.5615354402483090e+00 5.1639275237926912e+00 0 0 1
2412 38 3 1.3200000000000001e-01 2.2602025001348810e+01 4.5457685822048006e+00 5.5449377393608028e+00 0 0 0
8052 124 11 9.2999999999999999e-02 1.9919282133985678e+01 7.0714966077783368e+00 5.2780778406017017e+00 0 0 1
2426 38 5 8.6999999999999994e-02 2.2124224656954425e+01 2.1240872172914327e+00 6.7024980403936718e+00 0 0 0
2421 38 4 -1.4599999999999999e-01 2.2298145045683409e+01 1.2297899939916768e+00 6.1040966892257584e+00 0 0 0
15322 236 9 8.1000000000000003e-02 1.6228120555068703e+01 7.5494423039650700e+00 1.8768398566476396e+00 0 0 0
2450 38 9 8.1000000000000003e-02 1.9498569310811984e+01 5.1531079767097028e+00 1.4660883869222879e-01 0 0 0
15338 236 11 9.2999999999999999e-02 1.5928289487843713e+01 7.0727245547632842e+00 4.0719676790647288e+00 0 0 0
8319 128 11 9.2999999999999999e-02 2.1456550739693835e+01 1.9133857994511633e-01 1.4798683230414187e+00 0 0 0
2448 38 9 8.1000000000000003e-02 2.0633826520817436e+01 6.0451858207096141e+00 1.0887988670203383e+00 0 0 0
68580 1716 13 -3.7000000000000000e-01 1.6996815015412832e+01 2.1405305843172343e-01 5.2632212199788073e+00 1 1 0
2434 38 6 -1.4299999999999999e-01 2.2470831695679315e+01 1.3498680021151621e-01 7.1668620213782477e+00 0 0 0
68578 1716 13 -3.7000000000000000e-01 1.9093040505052674e+01 1.1717498821860508e+00 4.6741321122221340e+00 1 1 0
2470 38 11 9.2999999999999999e-02 1.8633976943466912e+01 6.8292562980958600e+00 2.0070223188511926e+00 0 0 0
22680 349 11 9.2999999999999999e-02 1.9070729710426860e+01 2.7671926754107083e+00 7.1568773602491147e+00 1 1 0
22678 349 11 9.2999999999999999e-02 1.8034230775798935e+01 1.4001774161420877e+00 7.2530116132708971e+00 1 1 0
40152 618 9 8.1000000000000003e-02 1.8152035869686909e+01 6.3175397851911896e-01 2.3183618077364773e-01 0 0 0
24910 384 4 -1.4599999999999999e-01 6.6325423703100137e+00 8.4326886062329258e+00 2.4971967644806922e-01 1 1 0
24943 384 9 8.1000000000000003e-02 4.0012116393306298e+00 8.4141228273730597e+00 2.5173651177379991e-01 1 1 0
24919 384 5 8.6999999999999994e-02 6.5790092711243693e+00 7.9723113891401418e+00 1.2362727795399397e+00 1 1 0
50418 776 9 8.1000000000000003e-02 9.0577679181030502e-01 1.2323870657555323e+01 5.7078943492988836e+00 0 0 0
21440 330 11 9.2999999999999999e-02 3.2066542734538461e+00 1.0105749360894224e+01 4.3278424715911186e+00 0 0 0
21436 330 10 -2.4299999999999999e-01 3.7740503089101987e+00 9.1750763875317425e+00 4.3247505769006152e+00 0 0 0
21448 330 11 9.2999999999999999e-02 4.7986080577878365e+00 9.1113989535799007e+00 3.9582446218121112e+00 0 0 0
21442 330 11 9.2999999999999999e-02 3.2111214830676991e+00 8.4019202452153383e+00 3.8018349845973831e+00 0 0 0
21434 330 9 8.1000000000000003e-02 4.5543537543004708e+00 9.2090238662365103e+00 6.3426432131242017e+00 0 0 0
21424 330 8 -1.4399999999999999e-01 3.7179451630502034e+00 8.7071052301822647e+00 5.8562294440658977e+00 0 0 0
21432 330 9 8.1000000000000003e-02 3.8185465697261343e+00 7.6288314367156547e+00 5.9799427698479253e+00 0 0 0
21418 330 7 8.5000000000000006e-02 1.5283421790831231e+00 8.5571505693352439e+00 6.3947179993173879e+00 0 0 0
21412 330 6 -1.4299999999999999e-01 2.4201828958100355e+00 9.1394115549904740e+00 6.6264339506677681e+00 0 0 0
1997 31 9 8.1000000000000003e-02 3.2966129535267710e+00 1.4714871815080500e+01 3.4239366735047461e+00 1 0 1
24907 384 3 1.3200000000000001e-01 7.3895168705738712e+00 9.2553581781112886e+00 2.7682326149910135e+00 1 1 0
21416 330 7 8.5000000000000006e-02 2.2226347068871788e+00 1.0196793895318431e+01 6.4503166580689566e+00 0 0 0
66235 1247 13 -3.7000000000000000e-01 2.9742966065998004e+00 1.4413869783081557e+01 6.7544573546887268e+00 0 0 1
50340 775 7 8.5000000000000006e-02 3.1148608104570239e+00 1.2633899422901967e+01 3.1764531324157064e-01 0 0 0
50328 775 5 8.6999999999999994e-02 1.8079124444215641e-01 9.3920503669967239e+00 1.5289277252474043e-01 0 0 0
50434 776 11 9.2999999999999999e-02 1.6004243256714398e-01 1.2287983369974002e+01 3.6053601427140074e+00 0 0 0
50342 775 7 8.5000000000000006e-02 2.2091754535775183e+00 1.3891407301519587e+01 1.1620690157852560e+00 0 0 0
50317 775 3 1.3200000000000001e-01 7.9219721052573100e-01 1.1551341180323954e+01 4.8523008662331396e-01 0 0 0
24953 384 11 9.2999999999999999e-02 7.4710393686255179e+00 1.2508925981863108e+01 6.7020994059847014e+00 1 1 0
50336 775 6 -1.4299999999999999e-01 2.5654574483683414e+00 1.3565880606578792e+01 1.8472797426441254e-01 0 0 0
24917 384 5 8.6999999999999994e-02 6.2490710523954460e+00 9.4480786029466746e+00 3.4988405697798508e-01 1 1 0
50356 775 9 8.1000000000000003e-02 4.1280742421707224e+00 1.4960328427482969e+01 3.5964594766873753e-01 0 0 0
24958 384 11 9.2999999999999999e-02 1.2766172334155717e+01 1.4091450539799741e+01 7.2700300952343033e-01 1 1 0
15332 236 11 9.2999999999999999e-02 1.5053011058458166e+01 8.6474396951904922e+00 3.9479009403281125e+00 0 0 0
15326 236 10 -2.4299999999999999e-01 1.5026661412601650e+01 7.5800267805172865e+00 3.7287312216102939e+00 0 0 0
24931 384 7 8.5000000000000006e-02 7.7715509162350891e+00 1.1405068278966125e+01 4.6271568711897304e+00 1 1 0
24929 384 7 8.5000000000000006e-02 9.5805778321765231e+00 1.1500750882006438e+01 4.5444726869604413e+00 1 1 0
24905 384 3 1.3200000000000001e-01 8.4835778674553151e+00 1.0566064149925458e+01 2.2283512533018306e+00 1 1 0
24924 384 6 -1.4299999999999999e-01 8.7160800702530459e+00 1.0894573423408399e+01 4.8151985791814500e+00 1 1 0
24899 384 2 -2.2500000000000001e-01 8.4286781145579379e+00 9.5619333956984303e+00 2.6488360291072386e+00 1 1 0
24959 384 11 9.2999999999999999e-02 9.2005392625777844e+00 1.2669584159718845e+01 6.5050063667731299e+00 1 1 0
24916 384 5 8.6999999999999994e-02 8.8015129820217926e+00 8.6962690331558150e+00 4.5682149221658062e+00 1 1 0
24911 384 4 -1.4599999999999999e-01 9.0210350735356535e+00 9.6180364280585131e+00 4.0294618053666991e+00 1 1 0
15306 236 7 8.5000000000000006e-02 1.3876430257479166e+01 9.4441230679300041e+00 1.8796146059936136e+00 0 0 0
24901 384 3 1.3200000000000001e-01 1.1390964016351198e+01 8.0556082480327440e+00 6.2320455843727351e-01 1 1 0
24928 384 7 8.5000000000000006e-02 1.1937000581940531e+01 1.1679984334295639e+01 1.4658809374074797e+00 1 1 0
24914 384 5 8.6999999999999994e-02 1.0094927397587323e+01 9.4566002268646905e+00 3.9356874521710141e+00 1 1 0
24903 384 3 1.3200000000000001e-01 1.1404881099988733e+01 9.0291762150879205e+00 2.1188239867508680e+00 1 1 0
24896 384 1 4.0799999999999997e-01 9.1893722572173395e+00 8.3771075556051624e+00 1.4640045762048484e+00 1 1 0
24897 384 2 -2.2500000000000001e-01 1.0905914231493695e+01 8.8688419332588939e+00 1.1630912903667641e+00 1 1 0
69031 1807 12 4.7999999999999998e-01 1.3204025674412655e+01 1.1246870951670966e+01 4.5285631610593677e+00 0 0 0
69032 1807 13 -3.7000000000000000e-01 1.2018958830419844e+01 1.1654655768731621e+01 3.9361136684898517e+00 0 0 0
69033 1807 13 -3.7000000000000000e-01 1.3112519467583997e+01 1.1720043240532133e+01 5.8518190327435393e+00 0 0 0
24922 384 6 -1.4299999999999999e-01 1.2165601920693861e+01 1.1198315759096253e+01 5.1517759995493428e-01 1 1 0
69035 1807 13 -3.7000000000000000e-01 1.4298781375883275e+01 1.1655392106097040e+01 3.8600638203129187e+00 0 0 0
69034 1807 13 -3.7000000000000000e-01 1.3221691712909374e+01 9.9129147247463614e+00 4.6511826970452148e+00 0 0 0
24939 384 9 8.1000000000000003e-02 9.4175440782006099e+00 1.0128305895063754e+01 6.6196224178395839e+00 1 1 0
24947 384 10 -2.4299999999999999e-01 8.4285462510301876e+00 1.2088084120842488e+01 7.0089751107557428e+00 1 1 0
24935 384 8 -1.4399999999999999e-01 8.5585302600820654e+00 1.0741179886003808e+01 6.3465276881596600e+00 1 1 0
24937 384 9 8.1000000000000003e-02 7.7132349796612916e+00 1.0088982883521972e+01 6.5661067373690889e+00 1 1 0
8057 124 11 9.2999999999999999e-02 1.3574180355228959e+01 7.8131965694912724e+00 6.2900110480889708e+00 0 0 1
25882 399 3 1.3200000000000001e-01 1.4087213915577886e+01 1.3725286584908833e+01 6.6366692743222240e+00 1 0 0
8043 124 9 8.1000000000000003e-02 1.4681215154083340e+01 9.8282896540167286e+00 7.0497860043888441e+00 0 0 1
24926 384 7 8.5000000000000006e-02 1.3214070538625752e+01 1.0904030133788236e+01 4.6817202256659080e-01 1 1 0
15302 236 6 -1.4299999999999999e-01 1.4853713848470900e+01 9.0597236213796730e+00 1.5876319896941071e+00 0 0 0
25916 399 9 8.1000000000000003e-02 8.6787409643460158e+00 1.4391571897002988e+01 4.4976249728970243e+00 1 0 0
25918 399 9 8.1000000000000003e-02 1.0077809328753832e+01 1.3572636175986959e+01 3.7113500609122365e+00 1 0 0
25891 399 5 8.6999999999999994e-02 1.4498999967692548e+01 1.4973702857646972e+01 4.8530369419523298e+00 1 0 0
25908 399 8 -1.4399999999999999e-01 9.5612057226757372e+00 1.4519125122257831e+01 3.8706591630608309e+00 1 0 0
25926 399 11 9.2999999999999999e-02 8.0774236630127589e+00 1.4349838744777689e+01 2.1676941927904378e+00 1 0 0
25885 399 4 -1.4599999999999999e-01 1.1364238370482276e+01 1.5119001074328727e+01 5.5486102522723444e+00 1 0 0
25894 399 5 8.6999999999999994e-02 1.2091378002133151e+01 1.4533751428866127e+01 4.9857152278046142e+00 1 0 0
25892 399 5 8.6999999999999994e-02 1.0868340615174887e+01 1.4460949867984702e+01 6.2621605493149568e+00 1 0 0
25920 399 10 -2.4299999999999999e-01 8.9222601197790219e+00 1.4974958261955340e+01 2.4567909768885667e+00 1 0 0
25932 399 11 9.2999999999999999e-02 9.4044697927946022e+00 1.4968270413493640e+01 1.4792792846099969e+00 1 0 0
24909 384 4 -1.4599999999999999e-01 1.1099050090368069e+01 1.0146806442424879e+01 2.3309131665085231e-01 1 1 0
8045 124 10 -2.4299999999999999e-01 1.4032800030027579e+01 7.8274424383873749e+00 7.2787299407074944e+00 0 0 1
24920 384 5 8.6999999999999994e-02 1.0148019193813038e+01 1.0679271223740379e+01 2.4411358758400559e-01 1 1 0
25874 399 2 -2.2500000000000001e-01 1.4576672065029554e+01 1.4666537501530694e+01 6.8868240899129267e+00 1 0 0
24952 384 11 9.2999999999999999e-02 1.4027682177648982e+01 1.3194722126839144e+01 7.0669487166981071e-03 1 1 0
15289 236 4 -1.4599999999999999e-01 1.5176521859466400e+01 9.2556787596986112e+00 7.0172183781990569e-02 0 0 0
8042 124 9 8.1000000000000003e-02 2.2320543350166194e+01 8.7246164621929090e+00 5.4783681759087859e+00 0 0 1
15314 236 8 -1.4399999999999999e-01 1.5190710901007096e+01 7.6986017273878380e+00 2.1762270243480391e+00 0 0 0
8034 124 8 -1.4399999999999999e-01 2.1345419887023791e+01 8.6121591910918571e+00 5.9522749131666641e+00 0 0 1
15308 236 7 8.5000000000000006e-02 1.5445741222403827e+01 9.8048815320357114e+00 2.1189918275001247e+00 0 0 0
52380 806 11 9.2999999999999999e-02 1.8215476318179910e+01 1.0963815486615331e+01 2.7205539412390620e+00 0 0 0
52388 806 11 9.2999999999999999e-02 1.7566348791849766e+01 1.1256251817456825e+01 1.0171598274615710e+00 0 0 0
8044 124 9 8.1000000000000003e-02 2.0775370413891075e+01 9.3404939582095992e+00 5.3754976032730983e+00 0 0 1
25906 399 7 8.5000000000000006e-02 1.6332827592989123e+01 1.3185833147747038e+01 5.1252976214482411e+00 1 0 0
52350 806 5 8.6999999999999994e-02 2.2058336475477006e+01 1.3632250348405206e+01 1.0071873831833780e+00 0 0 0
52358 806 7 8.5000000000000006e-02 2.0543147770931125e+01 1.2346497368763114e+01 2.6233983546552273e+00 0 0 0
25899 399 6 -1.4299999999999999e-01 1.6484088103513702e+01 1.4265196357348854e+01 5.1392754600910830e+00 1 0 0
52352 806 6 -1.4299999999999999e-01 2.0337851936423821e+01 1.2273503734294346e+01 1.5553976284299562e+00 0 0 0
52372 806 9 8.1000000000000003e-02 2.0420942170469910e+01 1.0038395722237759e+01 1.7107255920794149e+00 0 0 0
52364 806 8 -1.4399999999999999e-01 1.9783163140077523e+01 1.0804079070481244e+01 1.2690617764587511e+00 0 0 0
52356 806 7 8.5000000000000006e-02 1.9600208999298307e+01 1.3056139989391363e+01 1.3780183495160230e+00 0 0 0
25912 399 9 8.1000000000000003e-02 1.7587175202999568e+01 1.3900096159707443e+01 3.5644921429977865e+00 1 0 0
52348 806 5 8.6999999999999994e-02 2.2506036253417761e+01 1.1941222648212845e+01 9.2665804586184042e-01 0 0 0
52339 806 4 -1.4599999999999999e-01 2.1680758608423716e+01 1.2636699495810385e+01 7.7392045996091985e-01 0 0 0
52382 806 11 9.2999999999999999e-02 1.7839427933366867e+01 9.6998710129004309e+00 1.7802443674989690e+00 0 0 0
52374 806 9 8.1000000000000003e-02 1.9915256783293408e+01 1.0505563232714980e+01 2.2909083260050025e-01 0 0 0
52376 806 10 -2.4299999999999999e-01 1.8248697871352032e+01 1.0703253305433723e+01 1.6626769700232762e+00 0 0 0
25904 399 7 8.5000000000000006e-02 1.7325781491633641e+01 1.4447678402839159e+01 5.8073716685957786e+00 1 0 0
49202 757 11 9.2999999999999999e-02 2.2637894978348665e+01 1.4394672573818223e+01 3.8984999359076369e+00 0 0 1
25910 399 8 -1.4399999999999999e-01 1.6824095133234934e+01 1.4657679359199921e+01 3.7430320628483771e+00 1 0 0
25914 399 9 8.1000000000000003e-02 1.5928557061843332e+01 1.4490466903566597e+01 3.1445744132477467e+00 1 0 0
8041 124 9 8.1000000000000003e-02 1.5858151662188156e+01 8.6675261981699077e+00 6.4292284354199882e+00 0 0 1
69353 1871 13 -3.7000000000000000e-01 2.2424207618734911e+01 8.3656727798503283e+00 2.6564198741260014e+00 0 0 0
8033 124 8 -1.4399999999999999e-01 1.5158268525685251e+01 8.8670014766248642e+00 7.2406920568599915e+00 0 0 1
8022 124 6 -1.4299999999999999e-01 2.1466855078897751e+01 9.1118608731369513e+00 7.3784472926264142e+00 0 0 1
8028 124 7 8.5000000000000006e-02 2.2072225905039566e+01 1.0017974172416473e+01 7.3542635850610321e+00 0 0 1
8020 124 5 8.6999999999999994e-02 1.9759903790576992e+01 1.0161474870962726e+01 7.5393278313772125e+00 0 0 1
66273 1255 13 -3.7000000000000000e-01 1.1135433629514395e+00 2.2352218042334499e+01 3.9769113382869175e+00 1 0 1
50396 776 5 8.6999999999999994e-02 6.1083884494789364e-01 1.8884976549266355e+01 5.9523960174329629e+00 0 0 0
50387 776 3 1.3200000000000001e-01 5.3935048386021700e-01 1.6711379183264405e+01 7.0751000143596805e+00 0 0 0
1956 31 3 1.3200000000000001e-01 1.1923107496150676e+00 1.7891718979153122e+01 1.4397771543726452e+00 1 0 1
50391 776 4 -1.4599999999999999e-01 4.1846196796045182e-01 1.8909811635716341e+01 7.0249976935791416e+00 0 0 0
2013 31 11 9.2999999999999999e-02 5.2788826217386493e+00 1.5838446408497079e+01 5.0485540997482357e+00 1 0 1
2007 31 11 9.2999999999999999e-02 5.6539982640423396e+00 1.5329477308172333e+01 3.3851384510798121e+00 1 0 1
2001 31 10 -2.4299999999999999e-01 4.9936186637772364e+00 1.5939560924791001e+01 4.0014149833213919e+00 1 0 1
1970 31 5 8.6999999999999994e-02 1.2257056138325491e+00 2.2245516879597886e+01 1.3216409985263411e+00 1 0 1
1986 31 7 8.5000000000000006e-02 7.1202888582305697e+00 2.2146888378350901e+01 9.6709402222526752e-01 1 0 1
1952 31 2 -2.2500000000000001e-01 1.7393712607366871e+00 1.8674044758534126e+01 1.9658866240464541e+00 1 0 1
1958 31 3 1.3200000000000001e-01 1.0731270741462386e+00 1.9367182131129127e+01 2.4794810817209885e+00 1 0 1
1966 31 4 -1.4599999999999999e-01 5.1518794601245190e+00 2.1195202201891913e+01 7.6152804231344229e-01 1 0 1
2005 31 11 9.2999999999999999e-02 5.3244374308059133e+00 1.6945199203352502e+01 3.7418950496958558e+00 1 0 1
1999 31 9 8.1000000000000003e-02 3.0369378767148869e+00 1.5905642691250486e+01 4.6457302249922989e+00 1 0 1
1989 31 8 -1.4399999999999999e-01 3.5416903260675503e+00 1.5742165555754548e+01 3.6935746749788096e+00 1 0 1
1981 31 7 8.5000000000000006e-02 4.0066458891609029e+00 1.6791598912954946e+01 1.9560738897426384e+00 1 0 1
1954 31 2 -2.2500000000000001e-01 3.9672356336187815e+00 2.0588208021323311e+01 1.6258973127158398e+00 1 0 1
1977 31 6 -1.4299999999999999e-01 3.1008070841228408e+00 1.6608662505552278e+01 2.5340793691014460e+00 1 0 1
1964 31 4 -1.4599999999999999e-01 2.4627924155330252e+00 1.7881880084178079e+01 3.0172931168613637e+00 1 0 1
1973 31 5 8.6999999999999994e-02 3.2245332545949696e+00 1.8415031333160787e+01 3.5861521853601599e+00 1 0 1
1962 31 3 1.3200000000000001e-01 4.4106604428749172e+00 1.9903227596716722e+01 2.3485841442420661e+00 1 0 1
1975 31 5 8.6999999999999994e-02 1.6761235510339778e+00 1.7623224214181455e+01 3.7260591139556696e+00 1 0 1
63861 983 7 8.5000000000000006e-02 6.8274734737129146e+00 2.1250694081513572e+01 5.1286697936257521e+00 0 0 1
63857 983 6 -1.4299999999999999e-01 6.8313304304901230e+00 2.0324619281985537e+01 5.7035355080063601e+00 0 0 1
63863 983 7 8.5000000000000006e-02 5.8538381433163096e+00 1.9935974545979867e+01 5.4179412173920714e+00 0 0 1
50417 776 9 8.1000000000000003e-02 2.4950059067023793e+00 1.9977522532520325e+01 5.7232458344411690e+00 0 0 0
50415 776 8 -1.4399999999999999e-01 2.8568736247950111e+00 1.9525155057219830e+01 6.6465634602762034e+00 0 0 0
1951 31 1 4.0799999999999997e-01 2.7139460471453321e+00 1.9634087605154335e+01 7.7306929188079154e-01 1 0 1
50439 776 11 9.2999999999999999e-02 4.1808709972276628e+00 1.7865932463594536e+01 7.3325401505014938e+00 0 0 0
50427 776 10 -2.4299999999999999e-01 3.5034647730403070e+00 1.8119378057910087e+01 6.5170733283158944e+00 0 0 0
50435 776 11 9.2999999999999999e-02 4.1105748854085498e+00 1.8096957700814180e+01 5.6120790526126205e+00 0 0 0
63893 983 11 9.2999999999999999e-02 7.3406733505397650e+00 1.8361709374123311e+01 3.4983307562031634e+00 0 0 1
1984 31 7 8.5000000000000006e-02 6.5594894268356141e+00 2.1210342024407872e+01 2.3683483967819976e+00 1 0 1
50419 776 9 8.1000000000000003e-02 3.6903624036886140e+00 2.0127942303887618e+01 7.0071795874887330e+00 0 0 0
50433 776 11 9.2999999999999999e-02 2.7206851506131935e+00 1.7360937128558302e+01 6.5059638330107088e+00 0 0 0
1979 31 6 -1.4299999999999999e-01 6.2478423255501747e+00 2.1871183962695646e+01 1.5594825120062767e+00 1 0 1
1971 31 5 8.6999999999999994e-02 5.5632598746418314e+00 2.0385317042331138e+01 1.5907291061031659e-01 1 0 1
63844 983 4 -1.4599999999999999e-01 6.9653662396673619e+00 2.0655105383383038e+01 7.1883820800926754e+00 0 0 1
63853 983 5 8.6999999999999994e-02 6.0548900951162414e+00 2.1217617775183879e+01 7.3950533210203240e+00 0 0 1
1960 31 3 1.3200000000000001e-01 3.5126653072370986e+00 2.1351197825525873e+01 2.2578089983522998e+00 1 0 1
68705 1741 13 -3.7000000000000000e-01 6.6149411102427029e+00 1.7877273150611007e+01 6.9986895384887171e-01 0 0 0
66274 1255 13 -3.7000000000000000e-01 1.6292002765948435e+00 2.2560577824313789e+01 6.2287466122909194e+00 1 0 1
1967 31 4 -1.4599999999999999e-01 6.6591940094773605e-01 2.1721618107353407e+01 5.4687040517718022e-01 1 0 1
1983 31 7 8.5000000000000006e-02 2.4804214049989928e+00 1.6058155047558508e+01 1.8268572343734177e+00 1 0 1
1969 31 5 8.6999999999999994e-02 4.7426815970088843e+00 2.1903045440286743e+01 4.0684745412724106e-02 1 0 1
68702 1741 13 -3.7000000000000000e-01 8.4057127546491941e+00 1.9321992914232531e+01 4.3103272650845587e-01 0 0 0
23999 370 4 -1.4599999999999999e-01 1.0620399074768647e+01 2.2331353230554150e+01 9.7939705954328393e-01 0 0 0
23987 370 2 -2.2500000000000001e-01 1.1910212136563890e+01 2.2613864705682655e+01 1.7650312846580467e+00 0 0 0
63887 983 11 9.2999999999999999e-02 8.4156826602680042e+00 1.9647856151756280e+01 3.0750727082789671e+00 0 0 1
63881 983 10 -2.4299999999999999e-01 8.1654041627852507e+00 1.8961189037617263e+01 3.8837438082559128e+00 0 0 1
63869 983 8 -1.4399999999999999e-01 8.0252276657648824e+00 1.9484526223920739e+01 5.2706040921956419e+00 0 0 1
63855 983 5 8.6999999999999994e-02 7.8826211808619400e+00 2.1147859948154608e+01 7.5107736414879147e+00 0 0 1
24029 370 9 8.1000000000000003e-02 1.4809845239349334e+01 1.6246440928196307e+01 2.5376378920135929e+00 0 0 0
25924 399 11 9.2999999999999999e-02 8.4831004828113752e+00 1.5969139769705150e+01 2.5395070153726440e+00 1 0 0
23991 370 3 1.3200000000000001e-01 1.2813029304352412e+01 2.2303675504103978e+01 1.2389097956564434e+00 0 0 0
63885 983 11 9.2999999999999999e-02 8.9858558659090537e+00 1.8246150670898423e+01 3.8230879184334778e+00 0 0 1
24000 370 4 -1.4599999999999999e-01 1.3865927820306474e+01 2.1485130021926150e+01 5.2747865447784310e+00 0 0 0
63879 983 9 8.1000000000000003e-02 8.9364927681137800e+00 1.9989882986007579e+01 5.5904641495111580e+00 0 0 1
63877 983 9 8.1000000000000003e-02 7.9232062787903939e+00 1.8549030698902300e+01 5.8206402357161453e+00 0 0 1
24025 370 8 -1.4399999999999999e-01 1.4595333241308483e+01 1.7056975065923467e+01 1.8411330361862854e+00 0 0 0
24006 370 5 8.6999999999999994e-02 1.3700240405754704e+01 1.9828475137810649e+01 1.4814361589781122e+00 0 0 0
25900 399 7 8.5000000000000006e-02 1.0921941464462449e+01 1.6042677936117432e+01 3.6451460579667194e+00 1 0 0
25896 399 6 -1.4299999999999999e-01 1.0439838474821878e+01 1.5586468597994481e+01 4.5097556503199527e+00 1 0 0
23997 370 3 1.3200000000000001e-01 1.1293802089942341e+01 1.9712803851541633e+01 2.0049886507510468e+00 0 0 0
23989 370 2 -2.2500000000000001e-01 1.2040556208714321e+01 1.9906794112177419e+01 2.7749406412101547e+00 0 0 0
23995 370 3 1.3200000000000001e-01 1.1707397593521705e+01 1.9398315188810550e+01 3.6796806852821189e+00 0 0 0
24001 370 4 -1.4599999999999999e-01 1.3476916691464568e+01 1.9304343761432204e+01 2.4106900646328726e+00 0 0 0
24004 370 5 8.6999999999999994e-02 1.4216843261195201e+01 1.9663290381511096e+01 3.1260682830260835e+00 0 0 0
24014 370 6 -1.4299999999999999e-01 1.3327641971064418e+01 1.7785348214429433e+01 2.2581910683400150e+00 0 0 0
25902 399 7 8.5000000000000006e-02 9.7106719963062407e+00 1.6284369507373842e+01 4.9212779064679033e+00 1 0 0
24019 370 7 8.5000000000000006e-02 1.3161320752834262e+01 1.7273521321610414e+01 3.2060678979888007e+00 0 0 0
24021 370 7 8.5000000000000006e-02 1.2451416496667038e+01 1.7546230404565861e+01 1.6555704591860190e+00 0 0 0
24007 370 5 8.6999999999999994e-02 1.3842175376145493e+01 2.0399592645102420e+01 5.1791600584818518e+00 0 0 0
24008 370 5 8.6999999999999994e-02 1.0635412157554921e+01 2.1288418341705569e+01 6.6291416112901247e-01 0 0 0
23986 370 1 4.0799999999999997e-01 1.2054449474759201e+01 2.1668993185422160e+01 3.2604895674071517e+00 0 0 0
23988 370 2 -2.2500000000000001e-01 1.3648261740538102e+01 2.2151399939338866e+01 3.9827434046324979e+00 0 0 0
23996 370 3 1.3200000000000001e-01 9.8473422492459157e+00 2.1574741701145918e+01 4.0906578773160023e+00 0 0 0
69014 1803 13 -3.7000000000000000e-01 1.1483394962121746e+01 1.9361946796212408e+01 7.2110326460749459e+00 0 0 0
23990 370 2 -2.2500000000000001e-01 1.0707621782090312e+01 2.2094399375364635e+01 4.5125287474557023e+00 0 0 0
24037 370 10 -2.4299999999999999e-01 1.4538409257359465e+01 1.6777974737109208e+01 3.6376047431069036e-01 0 0 0
23994 370 3 1.3200000000000001e-01 1.4454935896523319e+01 2.1884748327547872e+01 3.2999010184795821e+00 0 0 0
23998 370 3 1.3200000000000001e-01 1.0989263663686149e+01 2.1581447218891160e+01 5.4321253632253423e+00 0 0 0
25877 399 3 1.3200000000000001e-01 1.2671171297089506e+01 1.6818700390540243e+01 5.6098426863656021e+00 1 0 0
25873 399 2 -2.2500000000000001e-01 1.2129263450884661e+01 1.6222499834958274e+01 6.3439957924567087e+00 1 0 0
24009 370 5 8.6999999999999994e-02 1.3048037868145057e+01 2.1589816124629525e+01 5.9876658094472521e+00 0 0 0
68704 1741 13 -3.7000000000000000e-01 8.6137411587098249e+00 1.7043233882365097e+01 1.9622066412924088e-02 0 0 0
24010 370 5 8.6999999999999994e-02 9.6701472216650046e+00 2.2420597757354077e+01 1.5058539277458010e+00 0 0 0
25879 399 3 1.3200000000000001e-01 1.1419418644433451e+01 1.6939897664981427e+01 6.7557732860675612e+00 1 0 0
24043 370 11 9.2999999999999999e-02 1.3726279652991890e+01 1.6050973715998126e+01 3.5988505877518051e-01 0 0 0
52378 806 10 -2.4299999999999999e-01 1.9711941040861959e+01 1.9237940874024062e+01 7.1090159846072520e-01 0 0 0
12174 188 5 8.6999999999999994e-02 2.1837792752544342e+01 2.1013858545518939e+01 2.9558483700703569e-01 0 0 1
49194 757 11 9.2999999999999999e-02 2.2389591180658936e+01 1.5612980426431188e+01 2.6606816529845569e+00 0 0 1
16617 256 9 8.1000000000000003e-02 2.1965332594774122e+01 1.9929893687155044e+01 4.5547340388550648e+00 0 0 0
16611 256 7 8.5000000000000006e-02 2.0348072673448669e+01 2.2089589000855582e+01 5.0680637234187849e+00 0 0 0
52370 806 9 8.1000000000000003e-02 1.9532204306893352e+01 1.7187003725976066e+01 1.4865774190334031e+00 0 0 0
12197 188 9 8.1000000000000003e-02 2.1114732177024116e+01 2.1887337690638358e+01 2.3255914319623883e+00 0 0 1
16591 256 4 -1.4599999999999999e-01 2.2217680611082550e+01 2.2363418505360713e+01 5.9790308828853824e+00 0 0 0
52368 806 9 8.1000000000000003e-02 1.8484006218406595e+01 1.7570576390898946e+01 1.7695395469976161e-01 0 0 0
16619 256 9 8.1000000000000003e-02 2.1698070751391825e+01 1.9423493456817742e+01 6.0708103305630603e+00 0 0 0
66745 1349 13 -3.7000000000000000e-01 1.5745673797196218e+01 2.2067061130596684e+01 1.0542135943323923e+00 1 0 0
16609 256 7 8.5000000000000006e-02 2.0321190261450532e+01 2.1519484341601206e+01 6.7201780120039043e+00 0 0 0
24035 370 10 -2.4299999999999999e-01 1.7161431020654170e+01 2.1432167674586633e+01 7.4209154263136732e+00 0 0 0
25886 399 4 -1.4599999999999999e-01 1.5269971188874385e+01 1.5138230059243138e+01 5.6057880137273930e+00 1 0 0
24027 370 9 8.1000000000000003e-02 1.5454178820187462e+01 1.7657075250221425e+01 2.1417391561365071e+00 0 0 0
25922 399 10 -2.4299999999999999e-01 1.7594939727616723e+01 1.5975863547503586e+01 3.4578456533235289e+00 1 0 0
25934 399 11 9.2999999999999999e-02 1.7774429857606126e+01 1.6072644141266700e+01 2.3870904011933014e+00 1 0 0
25928 399 11 9.2999999999999999e-02 1.6879649465321460e+01 1.6752439119395888e+01 3.7287519503757536e+00 1 0 0
25889 399 5 8.6999999999999994e-02 1.5459421113398387e+01 1.6208028974051512e+01 5.5178163719870561e+00 1 0 0
25930 399 11 9.2999999999999999e-02 1.8521629480849423e+01 1.6145313761952096e+01 4.0061455104328578e+00 1 0 0
52386 806 11 9.2999999999999999e-02 1.8867208977384415e+01 1.9687645961223289e+01 1.2327186883473049e+00 0 0 0
16627 256 10 -2.4299999999999999e-01 1.9906429732421618e+01 1.9370135758190528e+01 5.0533328411038898e+00 0 0 0
16639 256 11 9.2999999999999999e-02 1.9551602101236689e+01 1.9191429743316288e+01 6.0683508275634646e+00 0 0 0
24017 370 7 8.5000000000000006e-02 1.5991738725017079e+01 2.1995293567168368e+01 5.0873400610964836e+00 0 0 0
16635 256 11 9.2999999999999999e-02 1.9850331721608221e+01 1.8407562084449644e+01 4.5449973851160221e+00 0 0 0
16604 256 6 -1.4299999999999999e-01 2.0932617732001482e+01 2.1557542648882642e+01 5.8186193532626609e+00 0 0 0
16633 256 11 9.2999999999999999e-02 1.9216665743011369e+01 2.0018170114159318e+01 4.5126137710958716e+00 0 0 0
52360 806 7 8.5000000000000006e-02 2.1697131794361717e+01 1.7254613419877554e+01 3.1197485516674600e-01 0 0 0
16615 256 8 -1.4399999999999999e-01 2.1214724838373808e+01 2.0064531623230693e+01 5.3335540671357080e+00 0 0 0
24031 370 9 8.1000000000000003e-02 1.5972128266050390e+01 2.0110164447814860e+01 6.2393088292583547e+00 0 0 0
24011 370 6 -1.4299999999999999e-01 1.5210109081801008e+01 2.1978101091820687e+01 5.8468527497933200e+00 0 0 0
24047 370 11 9.2999999999999999e-02 1.7967720522915759e+01 2.1249376022244725e+01 6.7105743459286940e+00 0 0 0
24023 370 8 -1.4399999999999999e-01 1.5835535652545753e+01 2.0979484415591237e+01 6.8825236079802385e+00 0 0 0
12191 188 7 8.5000000000000006e-02 1.9501324996607227e+01 2.2075267163024634e+01 2.1977573260865310e-01 0 0 1
52390 806 11 9.2999999999999999e-02 2.0546803982583413e+01 1.9555049356929445e+01 1.3358384583603455e+00 0 0 0
52366 806 8 -1.4399999999999999e-01 1.9500718971682637e+01 1.7724139501219454e+01 5.3863552574451234e-01 0 0 0
12184 188 6 -1.4299999999999999e-01 2.0420584937346593e+01 2.2639043004329690e+01 3.7857739009305857e-01 0 0 1
67361 1473 12 4.7999999999999998e-01 9.1228602888159138e-01 5.9224059656429651e+00 1.0461110597444060e+01 0 0 0
8169 126 9 8.1000000000000003e-02 1.3132442599917554e-01 3.0014215120596621e-01 9.8127914911734084e+00 1 1 0
61888 953 3 1.3200000000000001e-01 6.5572574380412956e+00 3.1610474029912156e-02 9.0214883837227404e+00 0 1 1
67363 1473 13 -3.7000000000000000e-01 7.0175230404655842e-01 4.9072186063431635e+00 9.4729863037902931e+00 0 0 0
13969 215 11 9.2999999999999999e-02 4.4062414676081954e+00 3.1584264019403610e+00 1.4925788842859149e+01 1 0 0
61882 953 2 -2.2500000000000001e-01 6.6667651516354347e+00 1.9676435631143907e-01 1.0093324312876888e+01 0 1 1
61937 953 11 9.2999999999999999e-02 3.6701768918918867e+00 4.3949590569506523e+00 9.5405137829368698e+00 0 1 1
61913 953 7 8.5000000000000006e-02 5.6681746689746335e+00 2.4867575242059621e+00 8.6974030981755419e+00 0 1 1
61943 953 11 9.2999999999999999e-02 4.6701824610127680e+00 4.8783793698357023e+00 8.2406836304069344e+00 0 1 1
13975 215 11 9.2999999999999999e-02 4.2457789315391006e+00 1.8526287323831663e+00 1.3753916686980034e+01 1 0 0
13971 215 11 9.2999999999999999e-02 3.0817362666776438e+00 2.0491134455328357e+00 1.4991514450937553e+01 1 0 0
13928 215 5 8.6999999999999994e-02 9.9259596008831041e-01 1.4233845982121582e+00 1.3737574432166095e+01 1 0 0
61935 953 11 9.2999999999999999e-02 4.7230754249296103e+00 5.7899985127399693e+00 9.6406169290912391e+00 0 1 1
13963 215 10 -2.4299999999999999e-01 3.6961567848344679e+00 2.6216604428050139e+00 1.4296692630063392e+01 1 0 0
13955 215 9 8.1000000000000003e-02 2.4054169979466060e+00 4.2912737653934689e+00 1.3549140087182208e+01 1 0 0
61911 953 7 8.5000000000000006e-02 4.6840710902634637e+00 2.2036771470693646e+00 1.0074808111975763e+01 0 1 1
61907 953 6 -1.4299999999999999e-01 5.6745445733884790e+00 2.5547134806763743e+00 9.7852640325116447e+00 0 1 1
13938 215 6 -1.4299999999999999e-01 2.0139325882016781e+00 2.6134101606594107e+00 1.2308027604098834e+01 1 0 0
13947 215 7 8.5000000000000006e-02 1.6266686242002395e+00 3.3518260387099685e+00 1.1605981584772357e+01 1 0 0
13953 215 9 8.1000000000000003e-02 3.7291367544887364e+00 3.8187164181576105e+00 1.2477593454407044e+01 1 0 0
13945 215 7 8.5000000000000006e-02 2.6311221576842905e+00 1.9092710246217774e+00 1.1750026605846386e+01 1 0 0
13951 215 8 -1.4399999999999999e-01 2.9971612397937362e+00 3.4472617965938150e+00 1.3194763804307859e+01 1 0 0
61931 953 10 -2.4299999999999999e-01 4.6780812875330877e+00 4.7483122331133352e+00 9.3228666782810663e+00 0 1 1
61919 953 8 -1.4399999999999999e-01 5.7157388290136266e+00 3.9805079965179004e+00 1.0179219433747070e+01 0 1 1
61903 953 5 8.6999999999999994e-02 6.8393104148450039e+00 1.8447483652935126e+00 1.1427387825853886e+01 0 1 1
61929 953 9 8.1000000000000003e-02 5.5029535063674979e+00 4.0053547065750559e+00 1.1247959368182308e+01 0 1 1
57247 881 9 8.1000000000000003e-02 6.6350386111761219e+00 5.8255060416308710e+00 1.2949843246860588e+01 0 1 0
13927 215 4 -1.4599999999999999e-01 6.6654675684931741e-01 2.1283672421521715e+00 1.2972857891199936e+01 1 0 0
61894 953 4 -1.4599999999999999e-01 6.8183446025958538e+00 1.7347155789621533e+00 1.0343158504584434e+01 0 1 1
61927 953 9 8.1000000000000003e-02 6.7253694236919905e+00 4.3846262200492427e+00 1.0105500211718555e+01 0 1 1
21420 330 7 8.5000000000000006e-02 1.5093325435438258e+00 7.5136641414077641e+00 1.3332103153018510e+01 0 0 0
21429 330 9 8.1000000000000003e-02 7.3277365958919489e+00 7.0034855670526426e+00 1.0704703819064884e+01 0 0 0
57225 881 5 8.6999999999999994e-02 4.4065296616546901e+00 5.8526266421175190e+00 1.4672841194895019e+01 0 1 0
57233 881 7 8.5000000000000006e-02 6.5948370479049698e+00 7.1714568557610994e+00 1.4817721722428450e+01 0 1 0
67364 1473 13 -3.7000000000000000e-01 2.1408418044014934e+00 5.7902287571936188e+00 1.1075082470836682e+01 0 0 0
57227 881 6 -1.4299999999999999e-01 6.6127094693402082e+00 6.1018677522025202e+00 1.5026909977699512e+01 0 1 0
57239 881 8 -1.4399999999999999e-01 7.0375056639888349e+00 5.3721756854231000e+00 1.3855719540598711e+01 0 1 0
57249 881 9 8.1000000000000003e-02 6.6384866400154054e+00 4.3578648449378843e+00 1.3863291687005182e+01 0 1 0
67362 1473 13 -3.7000000000000000e-01 7.2623154486365327e-01 7.2096824864599611e+00 9.8374630289695109e+00 0 0 0
21443 330 11 9.2999999999999999e-02 7.3050860757551463e+00 6.9500897574663520e+00 8.2312059617005335e+00 0 0 0
13923 215 3 1.3200000000000001e-01 4.9752676244131966e-01 3.5439701912115620e+00 1.4479021737548775e+01 1 0 0
61899 953 5 8.6999999999999994e-02 6.1758578801389135e+00 1.1990775527787433e-01 1.3149489302734633e+01 0 1 1
21449 330 11 9.2999999999999999e-02 8.4373857996456412e+00 5.6502252545865055e+00 8.9144902260651069e+00 0 0 0
61921 953 8 -1.4399999999999999e-01 1.2247520885093429e+01 8.0567975353711552e-01 7.7515840683705957e+00 0 1 1
61933 953 10 -2.4299999999999999e-01 1.3809698051898401e+01 9.4603983502914435e-01 7.8435582007551110e+00 0 1 1
61901 953 5 8.6999999999999994e-02 7.7672163068836833e+00 8.6850749465035004e-01 1.3446448096476594e+01 0 1 1
61885 953 2 -2.2500000000000001e-01 9.5539062267333588e+00 1.3904239191679699e-01 1.0506341025278740e+01 0 1 1
61941 953 11 9.2999999999999999e-02 1.4178595481108651e+01 5.1949984753234690e-01 8.7763380923899774e+00 0 1 1
21425 330 8 -1.4399999999999999e-01 8.1641605226947540e+00 7.3848295681823259e+00 1.0118980540702669e+01 0 0 0
21445 330 11 9.2999999999999999e-02 9.0862981665519538e+00 7.0341344295938510e+00 8.2276026603642674e+00 0 0 0
22676 349 11 9.2999999999999999e-02 1.1824441427615849e+01 4.4325237576326089e+00 9.0061307268837254e+00 1 1 0
61905 953 5 8.6999999999999994e-02 7.6991773558599528e+00 2.1405111548425748e+00 9.8456008576652749e+00 0 1 1
21437 330 10 -2.4299999999999999e-01 8.2101899843851989e+00 6.7088240349895321e+00 8.7885907172888444e+00 0 0 0
21427 330 9 8.1000000000000003e-02 8.9719203732307911e+00 7.1153511129218918e+00 1.0799425531787289e+01 0 0 0
66457 1292 13 -3.7000000000000000e-01 1.0278847216426907e+01 1.6179567539575124e+00 1.3473568821638768e+01 0 1 1
66456 1292 12 4.7999999999999998e-01 1.1504717410013743e+01 1.0815152480907730e+00 1.3810486806529280e+01 0 1 1
57255 881 11 9.2999999999999999e-02 8.8793882368843970e+00 4.7339286599058212e+00 1.2920946341394188e+01 0 1 0
57251 881 10 -2.4299999999999999e-01 8.5469121113707054e+00 5.2690084792640102e+00 1.3810468242728842e+01 0 1 0
57263 881 11 9.2999999999999999e-02 9.1245116704245053e+00 6.1917912128695427e+00 1.3756147197397011e+01 0 1 0
61939 953 11 9.2999999999999999e-02 1.4221148272078878e+01 1.9552987416540935e+00 7.8292340270664011e+00 0 1 1
61915 953 7 8.5000000000000006e-02 1.1777960616605380e+01 1.7743896792009890e+00 9.6808479072647877e+00 0 1 1
22666 349 9 8.1000000000000003e-02 1.0859112026504320e+01 5.5888891000498173e+00 1.0906478264667907e+01 1 1 0
22646 349 6 -1.4299999999999999e-01 1.2751026864886219e+01 6.6478438327168661e+00 1.1485398076919266e+01 1 1 0
22652 349 7 8.5000000000000006e-02 1.2299909744203214e+01 6.8676906649890892e+00 1.2453003737664291e+01 1 1 0
22635 349 4 -1.4599999999999999e-01 1.4240444739376011e+01 6.2177017430186901e+00 1.1690059125588961e+01 1 1 0
22650 349 7 8.5000000000000006e-02 1.2760901620802596e+01 7.5524903533593406e+00 1.0877436596310774e+01 1 1 0
22627 349 3 1.3200000000000001e-01 1.4254999745618399e+01 6.1604650993317405e+00 1.3907722423324984e+01 1 1 0
22629 349 3 1.3200000000000001e-01 1.3405006512204617e+01 4.8951116619353288e+00 1.3264865759348773e+01 1 1 0
22658 349 8 -1.4399999999999999e-01 1.1946724560695834e+01 5.5208788709649745e+00 1.0882528317355321e+01 1 1 0
22670 349 10 -2.4299999999999999e-01 1.2459306688378875e+01 5.1778983340516023e+00 9.4851535266843552e+00 1 1 0
22674 349 11 9.2999999999999999e-02 1.2427674935330286e+01 5.9516230279508413e+00 8.7180488867725270e+00 1 1 0
22623 349 2 -2.2500000000000001e-01 1.4310818554206934e+01 5.4683854061350878e+00 1.3067478427069382e+01 1 1 0
22668 349 9 8.1000000000000003e-02 1.2265879555093813e+01 4.6553529871125079e+00 1.1463135787008552e+01 1 1 0
66458 1292 13 -3.7000000000000000e-01 1.2220922471670356e+01 1.9958480288774529e+00 1.4630418508136048e+01 0 1 1
61900 953 5 8.6999999999999994e-02 9.5546443206489986e+00 1.0643231901998469e+00 8.4816829604017023e+00 0 1 1
22682 349 11 9.2999999999999999e-02 1.3511834568498076e+01 4.9034106298867535e+00 9.4148572994839306e+00 1 1 0
66460 1292 13 -3.7000000000000000e-01 1.2220284112263716e+01 8.4827323626492745e-01 1.2595055324331637e+01 0 1 1
61908 953 6 -1.4299999999999999e-01 1.1625910169862443e+01 8.2302403245256139e-01 9.1710596340265642e+00 0 1 1
61891 953 3 1.3200000000000001e-01 9.3902820709024901e+00 1.1628384584882292e+00 1.0842746657857525e+01 0 1 1
57257 881 11 9.2999999999999999e-02 8.8775089267544960e+00 4.8140820851513926e+00 1.4744196105588925e+01 0 1 0
22644 349 5 8.6999999999999994e-02 1.4900591184991329e+01 7.0765338294324414e+00 1.1811360888897239e+01 1 1 0
22626 349 3 1.3200000000000001e-01 1.4440561126696426e+01 2.2032567820516422e+00 1.3236607567776662e+01 1 1 0
22642 349 5 8.6999999999999994e-02 1.4685811956504478e+01 5.7055099788590518e+00 1.0837177163990274e+01 1 1 0
22641 349 5 8.6999999999999994e-02 1.5085735771501609e+01 2.3686249428586161e+00 1.0994621355299829e+01 1 1 0
61897 953 4 -1.4599999999999999e-01 1.0168480146624503e+01 3.7016422036882701e-01 9.0556593674817378e+00 0 1 1
22628 349 3 1.3200000000000001e-01 1.4710073951597121e+01 2.8840929899278733e+00 1.4781383885498789e+01 1 1 0
22651 349 7 8.5000000000000006e-02 1.4661488612050919e+01 4.3714198204027743e-01 1.4804089819731630e+01 1 1 0
61917 953 7 8.5000000000000006e-02 1.2188905001999810e+01 5.1016614258551266e-02 9.6955988361343941e+00 0 1 1
22643 349 5 8.6999999999999994e-02 1.7156837586495989e+01 1.5022747750979404e+00 1.3465631682554969e+01 1 1 0
23075 355 11 9.2999999999999999e-02 2.1102782173422199e+01 2.0568630987421819e+00 1.4252390012461648e+01 0 0 0
2441 38 7 8.5000000000000006e-02 2.1590062759176458e+01 3.1552656829897940e-02 7.8006186457163800e+00 0 0 0
11434 176 11 9.2999999999999999e-02 2.1020908576710365e+01 8.9768726829757295e-01 1.2147988238005492e+01 1 1 0
22647 349 6 -1.4299999999999999e-01 1.5665936577631109e+01 2.5302438535327726e-01 1.4422927128316466e+01 1 1 0
22634 349 4 -1.4599999999999999e-01 1.6306558090960795e+01 1.6270801162650153e+00 1.4136115398024510e+01 1 1 0
11436 176 11 9.2999999999999999e-02 1.9685178965003615e+01 7.8179512952274419e-02 1.2816576274383364e+01 1 1 0
22672 349 10 -2.4299999999999999e-01 1.8678028898409107e+01 2.0347059343648590e+00 7.8621072847682596e+00 1 1 0
22684 349 11 9.2999999999999999e-02 1.9467868087664577e+01 1.3060818061793882e+00 8.0447570475299006e+00 1 1 0
28202 434 11 9.2999999999999999e-02 2.2310032932421446e+01 4.5676060295046268e+00 8.8729073244366674e+00 0 1 0
28208 434 11 9.2999999999999999e-02 2.0865869169361979e+01 4.3700006952382831e+00 1.0022417738592628e+01 0 1 0
28192 434 9 8.1000000000000003e-02 2.1508457438266376e+01 1.8528566480156359e+00 9.9280273312341745e+00 0 1 0
22654 349 7 8.5000000000000006e-02 1.7430435725905436e+01 1.3931418458654705e+00 1.0482862788220066e+01 1 1 0
22621 349 1 4.0799999999999997e-01 1.5724536581665337e+01 4.2836163036279933e+00 1.3140843325440306e+01 1 1 0
22662 349 9 8.1000000000000003e-02 1.7283227356511560e+01 3.5831405246244619e+00 8.4960469227228188e+00 1 1 0
22639 349 5 8.6999999999999994e-02 1.5281598671092805e+01 3.5669280949713777e+00 9.8057748666700455e+00 1 1 0
22633 349 3 1.3200000000000001e-01 1.7207152487205846e+01 5.9831387169878747e+00 1.3741836568952376e+01 1 1 0
22664 349 9 8.1000000000000003e-02 1.8573905362690422e+01 3.2872038341665766e+00 9.6564400635877554e+00 1 1 0
22660 349 8 -1.4399999999999999e-01 1.7891601217352658e+01 2.8047520115712050e+00 8.9565820121446666e+00 1 1 0
22649 349 6 -1.4299999999999999e-01 1.6868625917647851e+01 1.9671022864176533e+00 9.7459508856684476e+00 1 1 0
22630 349 3 1.3200000000000001e-01 1.6971807273578740e+01 4.6577270019955179e+00 1.1090556726250071e+01 1 1 0
22636 349 4 -1.4599999999999999e-01 1.5861520600435336e+01 2.9279416778557286e+00 1.0471723000884422e+01 1 1 0
22624 349 2 -2.2500000000000001e-01 1.6562531756675760e+01 3.7946416575043229e+00 1.1615606475761819e+01 1 1 0
22632 349 3 1.3200000000000001e-01 1.7364288527706080e+01 3.1486262786919657e+00 1.1973307762366243e+01 1 1 0
66676 1336 12 4.7999999999999998e-01 2.0124147731659878e+01 7.2774130840390372e+00 1.2628664706640297e+01 0 0 0
66679 1336 13 -3.7000000000000000e-01 1.9999392532955259e+01 7.4600904402142252e+00 1.3997113027001250e+01 0 0 0
66680 1336 13 -3.7000000000000000e-01 2.0195856117936707e+01 5.9370590533381291e+00 1.2272018575649591e+01 0 0 0
22625 349 2 -2.2500000000000001e-01 1.6977327643583958e+01 5.0257949086628253e+00 1.4209568763789784e+01 1 1 0
22656 349 7 8.5000000000000006e-02 1.6553682730071042e+01 1.2004144537395838e+00 9.0380663102871814e+00 1 1 0
28196 434 10 -2.4299999999999999e-01 2.1584712108414760e+01 3.9062844836573172e+00 9.3468941547284921e+00 0 1 0
28200 434 11 9.2999999999999999e-02 2.0992989997133961e+01 3.6474757888743623e+00 8.4688377783619710e+00 0 1 0
28184 434 8 -1.4399999999999999e-01 2.2239701321971598e+01 2.6480077270830269e+00 9.7827099693895523e+00 0 1 0
22622 349 2 -2.2500000000000001e-01 1.5215998147940896e+01 2.6773403750289364e+00 1.3838306972506793e+01 1 1 0
23071 355 11 9.2999999999999999e-02 2.1168557707605718e+01 3.8444912955815713e+00 1.4095113623412438e+01 0 0 0
22631 349 3 1.3200000000000001e-01 1.7815623092776118e+01 4.3383376339730031e+00 1.4096594276339532e+01 1 1 0
23063 355 10 -2.4299999999999999e-01 2.0752286980509254e+01 3.0071388413013631e+00 1.4655166790404756e+01 0 0 0
23069 355 11 9.2999999999999999e-02 1.9677047223306623e+01 3.1456361996766469e+00 1.4542127213326268e+01 0 0 0
28176 434 7 8.5000000000000006e-02 2.2269271392865857e+01 3.1115113991626098e+00 1.1962498418972219e+01 0 1 0
11420 176 9 8.1000000000000003e-02 1.9267777159492514e+01 5.2349392238417961e-02 1.0548169707168263e+01 1 1 0
22645 349 5 8.6999999999999994e-02 1.6872019259288948e+01 2.0945395212644713e+00 1.4942239068331428e+01 1 1 0
21426 330 8 -1.4399999999999999e-01 1.0345153352753649e+00 9.5379218051378079e+00 1.4021428793939171e+01 0 0 0
21435 330 10 -2.4299999999999999e-01 1.0930151501990337e+00 1.4974475114879450e+01 1.2169245456381011e+01 0 0 0
68390 1678 13 -3.7000000000000000e-01 6.1664897436234334e+00 9.5793172947179190e+00 1.4878260836640663e+01 1 0 0
66232 1247 13 -3.7000000000000000e-01 1.9474292291490349e+00 1.4401869581623309e+01 8.8438041865111021e+00 0 0 1
21430 330 9 8.1000000000000003e-02 7.1534460054147275e-01 1.0031290571683865e+01 1.3103377990583363e+01 0 0 0
21399 330 4 -1.4599999999999999e-01 2.7808595037156798e+00 8.9908894396666277e+00 8.1463259769048051e+00 0 0 0
21410 330 5 8.6999999999999994e-02 1.7825297379414204e+00 8.9265657999977961e+00 8.5791078464085455e+00 0 0 0
21428 330 9 8.1000000000000003e-02 1.6018058873234537e+00 1.0371342584974142e+01 1.4435785202275973e+01 0 0 0
21413 330 6 -1.4299999999999999e-01 1.9718397014938041e+00 8.3861324672760524e+00 1.3793607408304529e+01 0 0 0
21396 330 3 1.3200000000000001e-01 1.9028073494794924e+00 9.7658485327195379e+00 1.1489107308403364e+01 0 0 0
68389 1678 13 -3.7000000000000000e-01 7.5495187152367986e+00 1.0541297709825052e+01 1.3216328261433894e+01 1 0 0
21408 330 5 8.6999999999999994e-02 3.2086873994800529e+00 8.0283925338401758e+00 8.4267952279029625e+00 0 0 0
66231 1247 12 4.7999999999999998e-01 3.2918626891638549e+00 1.4335716501236202e+01 8.1138067752381406e+00 0 0 1
21407 330 5 8.6999999999999994e-02 2.7026217103779100e+00 1.1728067225361313e+01 1.2563499656774029e+01 0 0 0
21405 330 5 8.6999999999999994e-02 3.8919353255964775e+00 9.3901505017052660e+00 1.3435470614524977e+01 0 0 0
21398 330 3 1.3200000000000001e-01 2.7405199303112937e+00 8.2191323338731035e+00 1.0908034415222113e+01 0 0 0
21409 330 5 8.6999999999999994e-02 2.4564615299405346e+00 1.2450579739510962e+01 1.0995559725914340e+01 0 0 0
21397 330 3 1.3200000000000001e-01 5.3113374786124901e+00 7.8341828541754683e+00 1.0190389297729540e+01 0 0 0
21403 330 5 8.6999999999999994e-02 3.8168651980366342e+00 7.8540377258289809e+00 1.2801631959374891e+01 0 0 0
21402 330 4 -1.4599999999999999e-01 3.1917137777143703e+00 8.7402665919284654e+00 1.2910646173472815e+01 0 0 0
21391 330 3 1.3200000000000001e-01 4.2094045773035003e+00 1.0541994611558753e+01 8.3978217182606212e+00 0 0 0
21400 330 4 -1.4599999999999999e-01 3.1754650550512613e+00 1.2357308023787519e+01 1.1809460408241190e+01 0 0 0
21393 330 3 1.3200000000000001e-01 2.6741608865848097e+00 1.1074527508944923e+01 8.9566331991811037e+00 0 0 0
21388 330 2 -2.2500000000000001e-01 4.4567551775205780e+00 1.1593203194887572e+01 1.1417570267493648e+01 0 0 0
21390 330 2 -2.2500000000000001e-01 2.7975035001736126e+00 9.1432863583859643e+00 1.1483179798343341e+01 0 0 0
21386 330 1 4.0799999999999997e-01 4.0604929627681807e+00 9.9716750747574068e+00 1.0578714195331028e+01 0 0 0
21401 330 4 -1.4599999999999999e-01 6.7029586503451846e+00 9.3284454819822411e+00 9.5550041841061795e+00 0 0 0
21389 330 2 -2.2500000000000001e-01 5.4949498155695720e+00 8.8801204312939390e+00 1.0436155638848565e+01 0 0 0
21395 330 3 1.3200000000000001e-01 5.9357147928395122e+00 8.7237735953273070e+00 1.1420727577375944e+01 0 0 0
21387 330 2 -2.2500000000000001e-01 3.3346308980284038e+00 1.0207418560038155e+01 8.9554325823682959e+00 0 0 0
21394 330 3 1.3200000000000001e-01 5.0886569695964079e+00 1.1447788781043965e+01 1.2293729375148786e+01 0 0 0
21404 330 5 8.6999999999999994e-02 6.7028359133096727e+00 1.0411120435455073e+01 9.4288497943167719e+00 0 0 0
21406 330 5 8.6999999999999994e-02 6.6639438295205764e+00 9.0219794107757831e+00 8.5097021268308417e+00 0 0 0
21392 330 3 1.3200000000000001e-01 5.0248358038846010e+00 1.2070950545271756e+01 1.0619358596517110e+01 0 0 0
21417 330 7 8.5000000000000006e-02 4.1098837414325935e+00 1.3791287455911878e+01 1.3376643937219789e+01 0 0 0
21411 330 6 -1.4299999999999999e-01 3.3882543183466107e+00 1.3712224391029077e+01 1.2563563361219105e+01 0 0 0
66234 1247 13 -3.7000000000000000e-01 3.8207361780192635e+00 1.3065686701727866e+01 8.3434586102892414e+00 0 0 1
21415 330 7 8.5000000000000006e-02 3.8701960870934844e+00 1.4396649430007823e+01 1.1865426913156012e+01 0 0 0
63889 983 11 9.2999999999999999e-02 7.2993768375565926e+00 1.2760852712281668e+01 1.1687400548391651e+01 0 0 1
68386 1678 12 4.7999999999999998e-01 6.8923795292432022e+00 1.0798192180042390e+01 1.4502557342023376e+01 1 0 0
63873 983 9 8.1000000000000003e-02 6.4815089916469963e+00 1.4348813135989316e+01 1.0103689491341861e+01 0 0 1
21423 330 8 -1.4399999999999999e-01 2.0162740920844056e+00 1.4372499451459998e+01 1.3159541757344051e+01 0 0 0
21433 330 9 8.1000000000000003e-02 1.3588475937263442e+00 1.3746563808939515e+01 1.3762944604981802e+01 0 0 0
21431 330 9 8.1000000000000003e-02 2.5446011540449986e+00 1.5112976443898216e+01 1.3760095122905000e+01 0 0 0
21447 330 11 9.2999999999999999e-02 6.7048816394590827e-01 1.4268668345557719e+01 1.1454117670126353e+01 0 0 0
68388 1678 13 -3.7000000000000000e-01 6.0130655612860950e+00 1.1896010457713940e+01 1.4490461702783834e+01 1 0 0
21422 330 7 8.5000000000000006e-02 2.3214566111568069e+00 8.0934664830737635e+00 1.4783665304773836e+01 0 0 0
29658 457 5 8.6999999999999994e-02 1.2893385160674139e+01 1.1559037984512123e+01 1.4379338410307145e+01 0 0 0
29650 457 3 1.3200000000000001e-01 1.2570342876416758e+01 1.4895633644110642e+01 1.4895114592455883e+01 0 0 0
29652 457 3 1.3200000000000001e-01 1.1536075784660127e+01 1.3646465270886520e+01 1.4749397802931650e+01 0 0 0
21414 330 6 -1.4299999999999999e-01 8.0088794360637294e+00 8.8682525109769479e+00 1.0141149430741796e+01 0 0 0
21421 330 7 8.5000000000000006e-02 8.1519383427582319e+00 9.2925884281861890e+00 1.1134916596869200e+01 0 0 0
63875 983 9 8.1000000000000003e-02 7.9913486104930538e+00 1.4311393981869024e+01 9.2221786397300001e+00 0 0 1
63871 983 8 -1.4399999999999999e-01 7.5643176247213955e+00 1.4389060647990185e+01 1.0222034845277900e+01 0 0 1
63891 983 11 9.2999999999999999e-02 8.3473450528252986e+00 1.2198479886731945e+01 1.0607592718188105e+01 0 0 1
63883 983 10 -2.4299999999999999e-01 8.0874849378785854e+00 1.3160520466063225e+01 1.1049238101504628e+01 0 0 1
63895 983 11 9.2999999999999999e-02 8.9268018358502967e+00 1.3203913446636035e+01 1.1743330454251595e+01 0 0 1
24955 384 11 9.2999999999999999e-02 8.5108301093152452e+00 1.2115822227184328e+01 8.0955108737418104e+00 1 1 0
21419 330 7 8.5000000000000006e-02 8.8245300376410665e+00 9.1807210153346759e+00 9.4890930453186844e+00 0 0 0
8049 124 11 9.2999999999999999e-02 1.3268464342272734e+01 8.0527885938969792e+00 8.0224436407184108e+00 0 0 1
8025 124 7 8.5000000000000006e-02 1.5045422830205469e+01 9.1149066822497691e+00 9.3462178841605130e+00 0 0 1
25933 399 11 9.2999999999999999e-02 1.1377888524431842e+01 1.0609892446828356e+01 1.1852396516417025e+01 1 0 0
25927 399 11 9.2999999999999999e-02 9.8442538216774107e+00 1.0602875244727789e+01 1.0827091102481807e+01 1 0 0
25921 399 10 -2.4299999999999999e-01 1.0892579637762715e+01 1.0319391524769436e+01 1.0920632329926828e+01 1 0 0
25925 399 11 9.2999999999999999e-02 1.0982930747529688e+01 9.2374607648327611e+00 1.0823872261766869e+01 1 0 0
25895 399 5 8.6999999999999994e-02 1.3486918971563910e+01 1.3021089410940245e+01 9.1649535007886396e+00 1 0 0
25909 399 8 -1.4399999999999999e-01 1.1652458771415175e+01 1.0992967821113346e+01 9.7293962274379648e+00 1 0 0
25917 399 9 8.1000000000000003e-02 1.2713643778883837e+01 1.0745537507475099e+01 9.7570480215115083e+00 1 0 0
25919 399 9 8.1000000000000003e-02 1.1224216314452812e+01 1.0612504023498831e+01 8.8020582531180978e+00 1 0 0
25893 399 5 8.6999999999999994e-02 1.2203765163287063e+01 1.2856571222654095e+01 7.8559886199388442e+00 1 0 0
25897 399 6 -1.4299999999999999e-01 1.1564764837325018e+01 1.2552667870628198e+01 9.8576130669962776e+00 1 0 0
25884 399 4 -1.4599999999999999e-01 1.2476906647844897e+01 1.3259207485643824e+01 8.8313745800243399e+00 1 0 0
25903 399 7 8.5000000000000006e-02 1.1898978945982895e+01 1.2634786798937617e+01 1.0891855515903048e+01 1 0 0
25901 399 7 8.5000000000000006e-02 1.0580937062984693e+01 1.2983949077205931e+01 9.6727362624148228e+00 1 0 0
29677 457 7 8.5000000000000006e-02 1.4474916148029305e+01 9.8880613587539425e+00 1.4185082224821207e+01 0 0 0
67993 1599 13 -3.7000000000000000e-01 1.4141902380631366e+01 1.4019885934416532e+01 1.2487145711673801e+01 0 0 1
25872 399 2 -2.2500000000000001e-01 1.2300877355087639e+01 1.4801144774834219e+01 8.9001051706454053e+00 1 0 0
29660 457 5 8.6999999999999994e-02 1.4343104432497649e+01 1.2261595237858529e+01 1.5006034861142556e+01 0 0 0
8039 124 9 8.1000000000000003e-02 2.2454444020997045e+01 1.4705448663057467e+01 1.0622453460978889e+01 0 0 1
8040 124 9 8.1000000000000003e-02 2.0422344284677035e+01 1.3248119412724975e+01 1.4580072022534809e+01 0 0 1
8030 124 7 8.5000000000000006e-02 1.8114198840330506e+01 1.2481112087269395e+01 1.4814064120331706e+01 0 0 1
28180 434 7 8.5000000000000006e-02 2.2572432742807262e+01 8.1403827116457368e+00 1.4075283673345977e+01 0 1 0
3184 49 11 9.2999999999999999e-02 2.2619411758297932e+01 9.9139605547262732e+00 1.1950821907847640e+01 0 0 1
8032 124 7 8.5000000000000006e-02 1.8641484089525143e+01 1.0783519808269860e+01 1.4717575345371722e+01 0 0 1
8023 124 6 -1.4299999999999999e-01 1.8858398614136625e+01 1.1802534096114004e+01 1.4397172519815456e+01 0 0 1
8026 124 7 8.5000000000000006e-02 2.2052087443493505e+01 8.4209386346942843e+00 7.9852664910586126e+00 0 0 1
66678 1336 13 -3.7000000000000000e-01 2.1220552781621961e+01 8.0154105893918555e+00 1.2162757869064743e+01 0 0 0
66677 1336 13 -3.7000000000000000e-01 1.8907690801012127e+01 7.7206229395427926e+00 1.2087480908390932e+01 0 0 0
8021 124 6 -1.4299999999999999e-01 1.5848540836371075e+01 8.9908424843655350e+00 8.6197816822992657e+00 0 0 1
8027 124 7 8.5000000000000006e-02 1.6308514540293054e+01 8.0333772345010246e+00 8.8642903578955714e+00 0 0 1
25880 399 3 1.3200000000000001e-01 1.5331507464880978e+01 1.4440417608374407e+01 7.6399464658429856e+00 1 0 0
67992 1599 13 -3.7000000000000000e-01 1.5159453678066768e+01 1.1932391929765510e+01 1.2362593370147620e+01 0 0 1
8035 124 8 -1.4399999999999999e-01 2.2397741936039797e+01 1.4712506491840804e+01 9.5339521699362777e+00 0 0 1
3180 49 11 9.2999999999999999e-02 2.2414728416683282e+01 1.1188103570694819e+01 1.3128820262669112e+01 0 0 1
8018 124 5 8.6999999999999994e-02 1.9582317939152382e+01 8.6330104679314683e+00 8.1357846947915213e+00 0 0 1
8001 124 3 1.3200000000000001e-01 2.0856339934344007e+01 9.5132931180828457e+00 1.0365575336991849e+01 0 0 1
67995 1599 13 -3.7000000000000000e-01 1.5724647873214840e+01 1.3432683545427210e+01 1.0918457151531326e+01 0 0 1
8019 124 5 8.6999999999999994e-02 1.6501600121105714e+01 1.1004104404461041e+01 8.8865215434754727e+00 0 0 1
8009 124 4 -1.4599999999999999e-01 2.0280043442920963e+01 9.4679625848413931e+00 8.2000815283398154e+00 0 0 1
67991 1599 12 4.7999999999999998e-01 1.5319002805096066e+01 1.3348654359668686e+01 1.2253779150903210e+01 0 0 1
8014 124 5 8.6999999999999994e-02 1.9823429083945022e+01 1.3804009880898141e+01 1.0637536149001420e+01 0 0 1
8008 124 3 1.3200000000000001e-01 2.0504751497713777e+01 1.1588539623573910e+01 1.1973118945913619e+01 0 0 1
8016 124 5 8.6999999999999994e-02 1.9576191509982667e+01 1.4626030888975812e+01 9.1631953949874809e+00 0 0 1
8011 124 4 -1.4599999999999999e-01 1.9935448056883065e+01 1.3676845559495696e+01 9.5607905960019366e+00 0 0 1
8005 124 3 1.3200000000000001e-01 1.8932115748387304e+01 1.2246430411417428e+01 8.1403852101566443e+00 0 0 1
8002 124 3 1.3200000000000001e-01 1.7036817968344597e+01 9.7227193017525373e+00 1.0938417384359356e+01 0 0 1
8010 124 4 -1.4599999999999999e-01 1.6964164330333826e+01 1.0024105519261651e+01 8.7693185684531851e+00 0 0 1
8017 124 5 8.6999999999999994e-02 1.7670019019406489e+01 1.0132332964728445e+01 7.9458163052136230e+00 0 0 1
8015 124 5 8.6999999999999994e-02 1.7569452217499027e+01 1.1841232477175284e+01 1.2628957044340439e+01 0 0 1
8012 124 4 -1.4599999999999999e-01 1.8610499306908721e+01 1.2035978161944900e+01 1.2886629461662030e+01 0 0 1
8004 124 3 1.3200000000000001e-01 1.8135710683648917e+01 8.7703989676959235e+00 9.9719666338603705e+00 0 0 1
7998 124 2 -2.2500000000000001e-01 1.7639210931975757e+01 9.7390078619191858e+00 1.0030145725145671e+01 0 0 1
7999 124 2 -2.2500000000000001e-01 1.8908749994857860e+01 1.2473011263428038e+01 9.2063191484518825e+00 0 0 1
8007 124 3 1.3200000000000001e-01 1.7960895691857957e+01 1.2838691735575408e+01 9.6012242295946510e+00 0 0 1
7997 124 2 -2.2500000000000001e-01 2.0550247608864936e+01 1.0142183027525622e+01 9.5295699731439285e+00 0 0 1
8006 124 3 1.3200000000000001e-01 1.9647154118606664e+01 1.0217084929024296e+01 1.2426248745113838e+01 0 0 1
7996 124 1 4.0799999999999997e-01 1.9092882658675407e+01 1.0941855349914590e+01 1.0185586912156529e+01 0 0 1
8000 124 2 -2.2500000000000001e-01 1.9493402415658252e+01 1.1182970051738581e+01 1.1945076894207054e+01 0 0 1
8013 124 5 8.6999999999999994e-02 1.8640058159436904e+01 1.3107430069197914e+01 1.2688596422225258e+01 0 0 1
8003 124 3 1.3200000000000001e-01 2.1273922574059871e+01 1.0912767613975074e+01 9.2638752809440863e+00 0 0 1
8029 124 7 8.5000000000000006e-02 2.1902743438396154e+01 1.2737345574752990e+01 9.3017112794598251e+00 0 0 1
8024 124 6 -1.4299999999999999e-01 2.1399379180816805e+01 1.3674495831659518e+01 9.0640697324394779e+00 0 0 1
8031 124 7 8.5000000000000006e-02 2.1484307386626298e+01 1.3614146063603702e+01 7.9790604681581714e+00 0 0 1
67994 1599 13 -3.7000000000000000e-01 1.6389633369708278e+01 1.3958541416803559e+01 1.3066645801165667e+01 0 0 1
8038 124 9 8.1000000000000003e-02 2.0927104252587988e+01 1.1692995863019485e+01 1.4447995648043467e+01 0 0 1
8036 124 8 -1.4399999999999999e-01 2.0173568358772723e+01 1.2267772242249002e+01 1.4986433885626179e+01 0 0 1
29699 457 11 9.2999999999999999e-02 1.6095775664102291e+01 7.8337608107457637e+00 1.4934527594167760e+01 0 0 0
21441 330 11 9.2999999999999999e-02 2.5038410047047321e-01 1.5493837206512787e+01 1.2625683767470909e+01 0 0 0
50404 776 6 -1.4299999999999999e-01 1.6882174089594071e+00 1.9412796632159640e+01 7.7027630654935679e+00 0 0 0
50409 776 7 8.5000000000000006e-02 1.4192658123414079e+00 2.0383100720058717e+01 8.1202256739226346e+00 0 0 0
68546 1710 12 4.7999999999999998e-01 4.8192895803621374e+00 2.2258379571010185e+01 1.5106777696916417e+01 0 0 0
50385 776 3 1.3200000000000001e-01 8.0258563805518768e-02 1.7221175028569526e+01 8.4441395676353999e+00 0 0 0
21439 330 11 9.2999999999999999e-02 1.6968447198885848e+00 1.5658399477776404e+01 1.1572808270599857e+01 0 0 0
66233 1247 13 -3.7000000000000000e-01 4.0375515331365239e+00 1.5458766857720576e+01 8.4487447006947640e+00 0 0 1
63876 983 9 8.1000000000000003e-02 7.9968918153488022e-01 1.9521697135885653e+01 1.2663918179088702e+01 0 0 1
50411 776 7 8.5000000000000006e-02 1.8459080877407688e+00 1.8734809193839506e+01 8.5415518848888112e+00 0 0 0
63836 983 3 1.3200000000000001e-01 6.0569668524504188e+00 1.8885214851808286e+01 7.6085068280636428e+00 0 0 1
63832 983 2 -2.2500000000000001e-01 6.8764617049553856e+00 1.9394353343502360e+01 8.1157603935618265e+00 0 0 1
68550 1710 13 -3.7000000000000000e-01 4.8033884317364555e+00 2.1786959639059070e+01 1.3766256603629847e+01 0 0 0
63886 983 11 9.2999999999999999e-02 3.0141874266546367e+00 1.7830567877193250e+01 1.3917322895192589e+01 0 0 1
63892 983 11 9.2999999999999999e-02 1.3066953215249792e+00 1.7447672652370965e+01 1.3645845253698798e+01 0 0 1
63880 983 10 -2.4299999999999999e-01 2.0031719833491590e+00 1.8237835512772314e+01 1.3926314350428191e+01 0 0 1
63878 983 9 8.1000000000000003e-02 2.1006197090319252e+00 2.0390907417350398e+01 1.3301766525445423e+01 0 0 1
63862 983 7 8.5000000000000006e-02 2.1386473070664325e+00 1.9782490776788176e+01 1.0751532500251995e+01 0 0 1
63839 983 3 1.3200000000000001e-01 4.1564587281260232e+00 2.0061772549803603e+01 9.4030159787977432e+00 0 0 1
63856 983 6 -1.4299999999999999e-01 2.5421623701395197e+00 1.9120564912632833e+01 1.1517776419980033e+01 0 0 1
63845 983 4 -1.4599999999999999e-01 4.0725064694380393e+00 1.9201772500769106e+01 1.1523751613742094e+01 0 0 1
63833 983 2 -2.2500000000000001e-01 4.6171316713759127e+00 1.9312946630231139e+01 1.0047329737650253e+01 0 0 1
63837 983 3 1.3200000000000001e-01 4.3545074310654552e+00 1.8384810257874875e+01 9.5396966145596700e+00 0 0 1
63848 983 5 8.6999999999999994e-02 5.7685850402690395e+00 1.6777400485090745e+01 1.1188426809269158e+01 0 0 1
63868 983 8 -1.4399999999999999e-01 1.8700738892448094e+00 1.9427523478978930e+01 1.2846969811652491e+01 0 0 1
63860 983 7 8.5000000000000006e-02 2.4071401037758595e+00 1.8096595556752202e+01 1.1169414896141138e+01 0 0 1
63852 983 5 8.6999999999999994e-02 4.5490466657686666e+00 1.9994689913070264e+01 1.2100198852036169e+01 0 0 1
63854 983 5 8.6999999999999994e-02 4.4455053518731154e+00 1.8336588202466842e+01 1.2071864707613521e+01 0 0 1
63831 983 1 4.0799999999999997e-01 6.3972351720897995e+00 1.9567427523759346e+01 9.8884528038173780e+00 0 0 1
63842 983 3 1.3200000000000001e-01 6.2189255279207725e+00 2.1692015414913726e+01 1.1224146631873836e+01 0 0 1
63834 983 2 -2.2500000000000001e-01 6.8637701101050173e+00 2.1281600905347641e+01 1.0447078169110840e+01 0 0 1
63843 983 3 1.3200000000000001e-01 6.9404441111451218e+00 1.8516260946260442e+01 1.1868828029871189e+01 0 0 1
63847 983 4 -1.4599999999999999e-01 6.6984459923353663e+00 1.6835515305711287e+01 1.0622669549088382e+01 0 0 1
63835 983 2 -2.2500000000000001e-01 7.2049778270979239e+00 1.8232544324710030e+01 1.0850188352805198e+01 0 0 1
63840 983 3 1.3200000000000001e-01 6.7165592292005645e+00 2.1937710523824190e+01 9.5892033967653916e+00 0 0 1
63850 983 5 8.6999999999999994e-02 6.4115360983758984e+00 1.6675649038101142e+01 9.5833305814482799e+00 0 0 1
63884 983 11 9.2999999999999999e-02 1.8260797002177340e+00 1.8709004280085960e+01 1.4893133011195433e+01 0 0 1
824 13 9 8.1000000000000003e-02 1.3289375608906283e+01 2.1938514999358457e+01 1.0693073160389034e+01 0 0 0
29669 457 6 -1.4299999999999999e-01 9.9149709080332773e+00 1.6094241426158618e+01 1.4590630875557990e+01 0 0 0
29676 457 7 8.5000000000000006e-02 8.9186412735178031e+00 1.6324490563402069e+01 1.4968006807995202e+01 0 0 0
25907 399 7 8.5000000000000006e-02 1.5043086043824234e+01 1.8590892713999697e+01 1.0468335238732235e+01 1 0 0
24033 370 9 8.1000000000000003e-02 1.5081533069641520e+01 2.0631175405320729e+01 7.5883996163750904e+00 0 0 0
63858 983 6 -1.4299999999999999e-01 7.7106216207617750e+00 1.5750657863232236e+01 1.1021482111523198e+01 0 0 1
63867 983 7 8.5000000000000006e-02 7.5822874054819396e+00 1.5513867920092217e+01 1.2077683254865754e+01 0 0 1
29674 457 7 8.5000000000000006e-02 9.6923593836370898e+00 1.5465347612376735e+01 1.3728635120936078e+01 0 0 0
69013 1803 13 -3.7000000000000000e-01 1.2326675924466674e+01 1.9897285931665007e+01 9.2919074651354308e+00 0 0 0
25888 399 5 8.6999999999999994e-02 1.4824970925501153e+01 1.5801458963447285e+01 1.0099089146368396e+01 1 0 0
63865 983 7 8.5000000000000006e-02 8.6942893746365648e+00 1.6138589462723548e+01 1.0756894084088405e+01 0 0 1
25878 399 3 1.3200000000000001e-01 1.2639055712363556e+01 1.5211715965197484e+01 9.8515076611130823e+00 1 0 0
53233 819 11 9.2999999999999999e-02 1.1286288680074525e+01 2.1706072324541900e+01 1.3576955493670228e+01 0 0 0
25881 399 3 1.3200000000000001e-01 1.4512928125014865e+01 1.7795284454668590e+01 7.8160972857363102e+00 1 0 0
53221 819 10 -2.4299999999999999e-01 1.1841680363953204e+01 2.2536891208257277e+01 1.4012133687453705e+01 0 0 0
53225 819 11 9.2999999999999999e-02 1.2823795791979409e+01 2.2211954617592390e+01 1.4355594750160126e+01 0 0 0
828 13 9 8.1000000000000003e-02 1.5058027725252970e+01 1.8365904018455105e+01 1.4075659168217419e+01 0 0 0
25871 399 1 4.0799999999999997e-01 1.3277168461062223e+01 1.5757114816587723e+01 7.6626701426655934e+00 1 0 0
63838 983 3 1.3200000000000001e-01 7.8093690811702521e+00 1.8833736316319893e+01 8.0566639744367397e+00 0 0 1
25876 399 3 1.3200000000000001e-01 1.1294391872305583e+01 1.5169508672320474e+01 8.7016233950113175e+00 1 0 0
63851 983 5 8.6999999999999994e-02 8.3844978185273060e+00 2.0892179551404837e+01 1.1952772203130825e+01 0 0 1
29684 457 9 8.1000000000000003e-02 1.1736018606316566e+01 1.6945662710427897e+01 1.3861202538486681e+01 0 0 0
63846 983 4 -1.4599999999999999e-01 8.2735271190035018e+00 2.1424657045702617e+01 1.1008180638888726e+01 0 0 1
25875 399 2 -2.2500000000000001e-01 1.4013969156841169e+01 1.7145000481990895e+01 8.5346170857826991e+00 1 0 0
69015 1803 13 -3.7000000000000000e-01 1.0751277389179576e+01 2.1216403631188800e+01 8.3195752759656720e+00 0 0 0
69012 1803 13 -3.7000000000000000e-01 1.0191872819073435e+01 1.9097444816911253e+01 9.0330664392277900e+00 0 0 0
69011 1803 12 4.7999999999999998e-01 1.1179719702222908e+01 1.9881431903299330e+01 8.4380793136584575e+00 0 0 0
63849 983 5 8.6999999999999994e-02 8.8850265697679642e+00 2.0875368465976688e+01 1.0292324174292531e+01 0 0 1
29700 457 11 9.2999999999999999e-02 1.0824815923867671e+01 1.9064558287020965e+01 1.3194645417862136e+01 0 0 0
63841 983 3 1.3200000000000001e-01 8.2760195428102481e+00 1.8431549124753669e+01 1.0813218999375950e+01 0 0 1
29704 457 11 9.2999999999999999e-02 1.0043918657273551e+01 1.7834189877315445e+01 1.2234370024670927e+01 0 0 0
29680 457 8 -1.4399999999999999e-01 1.0790528356895265e+01 1.7316732415750018e+01 1.4256747052541879e+01 0 0 0
25883 399 3 1.3200000000000001e-01 1.3177282500299007e+01 1.7623694120526046e+01 9.0434469615686730e+00 1 0 0
29692 457 10 -2.4299999999999999e-01 1.0073806054219910e+01 1.8275388665304046e+01 1.3230638248740682e+01 0 0 0
29698 457 11 9.2999999999999999e-02 9.1127239291700484e+00 1.8658101953901095e+01 1.3574079208707269e+01 0 0 0
822 13 9 8.1000000000000003e-02 1.4847071931648662e+01 2.1470124822515810e+01 9.8909931710661159e+00 0 0 0
820 13 8 -1.4399999999999999e-01 1.4261259881409533e+01 2.2276045038172590e+01 1.0333052951994707e+01 0 0 0
810 13 7 8.5000000000000006e-02 1.4571671954952317e+01 2.0732152792626213e+01 1.4526810856537180e+01 0 0 0
63864 983 7 8.5000000000000006e-02 9.9199215427332135e+00 2.2569053600663779e+01 1.1441835988025147e+01 0 0 1
41637 641 7 8.5000000000000006e-02 2.0625024733326949e+01 1.6551299103536390e+01 1.4585968411652702e+01 1 1 0
837 13 11 9.2999999999999999e-02 2.2528016664631469e+01 1.8941484203851243e+01 9.5082392207877291e+00 0 0 0
41635 641 7 8.5000000000000006e-02 1.9972831913178180e+01 1.8113672401671497e+01 1.4335643095733298e+01 1 1 0
783 13 2 -2.2500000000000001e-01 1.7111290638622673e+01 2.2096399728920197e+01 1.4431396121810613e+01 0 0 0
814 13 7 8.5000000000000006e-02 1.5362877102612750e+01 2.2164708388481849e+01 1.2341878263457405e+01 0 0 0
827 13 9 8.1000000000000003e-02 2.2233054772197377e+01 2.0755704108196475e+01 1.0943502984692442e+01 0 0 0
786 13 3 1.3200000000000001e-01 1.9406907838267124e+01 2.2280916535670844e+01 1.1216551680527315e+01 0 0 0
787 13 3 1.3200000000000001e-01 1.6148114039710624e+01 2.2587639046868489e+01 1.4293284674848367e+01 0 0 0
804 13 5 8.6999999999999994e-02 1.6603152020887958e+01 2.0229310036297274e+01 1.3294389496931167e+01 0 0 0
831 13 10 -2.4299999999999999e-01 2.1799320902294991e+01 1.9677730817278114e+01 9.1690587212440082e+00 0 0 0
24041 370 11 9.2999999999999999e-02 1.7291835930295999e+01 2.2431158015783030e+01 7.8369837601508836e+00 0 0 0
802 13 5 8.6999999999999994e-02 1.7623755546207235e+01 2.0138536602047179e+01 1.4773816594329729e+01 0 0 0
782 13 2 -2.2500000000000001e-01 1.8830668566833253e+01 2.1664452225508452e+01 1.1906493747782756e+01 0 0 0
829 13 9 8.1000000000000003e-02 2.0950125232058987e+01 2.1462042056187492e+01 9.9799048713268768e+00 0 0 0
25929 399 11 9.2999999999999999e-02 1.8512767025004390e+01 1.7126824262124082e+01 1.0523029464555252e+01 1 0 0
25931 399 11 9.2999999999999999e-02 1.8368836884646448e+01 1.6542022871335362e+01 1.2212561427026014e+01 1 0 0
25890 399 5 8.6999999999999994e-02 1.5914131973573852e+01 1.6247283516858506e+01 8.7507505357940421e+00 1 0 0
795 13 4 -1.4599999999999999e-01 1.6758630529180333e+01 2.0607299232741770e+01 1.4304859981827594e+01 0 0 0
794 13 4 -1.4599999999999999e-01 1.9783325716650097e+01 2.0551312043072329e+01 1.2382378137059852e+01 0 0 0
25923 399 10 -2.4299999999999999e-01 1.7865638472575903e+01 1.6636502134172815e+01 1.1250290661047831e+01 1 0 0
818 13 8 -1.4399999999999999e-01 1.5307995255606535e+01 1.8818018403398860e+01 1.5035455405302958e+01 0 0 0
25911 399 8 -1.4399999999999999e-01 1.6574358175884409e+01 1.7493151017362894e+01 1.1514512105540883e+01 1 0 0
41661 641 11 9.2999999999999999e-02 1.7611099029324016e+01 1.6561800077334336e+01 1.4247168590910407e+01 1 1 0
811 13 7 8.5000000000000006e-02 1.9426506073639885e+01 1.9472487068116990e+01 1.0583771309825757e+01 0 0 0
8037 124 9 8.1000000000000003e-02 2.2161950441687058e+01 1.5764678272645792e+01 9.3744626251135976e+00 0 0 1
835 13 11 9.2999999999999999e-02 2.0967283644827376e+01 1.9254739952622604e+01 8.6061264596627680e+00 0 0 0
25913 399 9 8.1000000000000003e-02 1.6899478604744161e+01 1.8404619725096516e+01 1.2016130999667476e+01 1 0 0
813 13 7 8.5000000000000006e-02 2.0794830206151833e+01 1.8835634800211523e+01 1.1578033132471568e+01 0 0 0
25905 399 7 8.5000000000000006e-02 1.6435461279167793e+01 1.8259618710621744e+01 9.5731550426601704e+00 1 0 0
25935 399 11 9.2999999999999999e-02 1.7556883776551309e+01 1.5666725879024032e+01 1.0860028494096463e+01 1 0 0
25887 399 4 -1.4599999999999999e-01 1.5158274468526345e+01 1.6609334772884115e+01 9.4476711341134383e+00 1 0 0
25898 399 6 -1.4299999999999999e-01 1.5722393688303702e+01 1.7770510647408820e+01 1.0236787405804160e+01 1 0 0
807 13 6 -1.4299999999999999e-01 2.0265342946489000e+01 1.9723677579018478e+01 1.1232890740856167e+01 0 0 0
805 13 5 8.6999999999999994e-02 1.9333106066465977e+01 1.9854053659583414e+01 1.3088942368395616e+01 0 0 0
24039 370 11 9.2999999999999999e-02 1.7267632646322429e+01 2.0791331681554507e+01 8.2962156290144211e+00 0 0 0
803 13 5 8.6999999999999994e-02 2.0706153776096325e+01 2.0929624840403392e+01 1.2822114194600085e+01 0 0 0
788 13 3 1.3200000000000001e-01 1.7981686933228499e+01 2.1357472049503286e+01 1.1295680063400868e+01 0 0 0
819 13 8 -1.4399999999999999e-01 2.1323729605847372e+01 2.0523419684911456e+01 1.0389182059086783e+01 0 0 0
25915 399 9 8.1000000000000003e-02 1.5902053613977698e+01 1.6824102933120507e+01 1.2051616601355594e+01 1 0 0
843 13 11 9.2999999999999999e-02 2.2349019392303727e+01 2.0252530676965623e+01 8.4237153833182976e+00 0 0 0
41665 641 11 9.2999999999999999e-02 1.8481267178813436e+01 1.5189460799306699e+01 1.4993905774973074e+01 1 1 0
806 13 6 -1.4299999999999999e-01 1.5477234711906570e+01 2.0284817627469096e+01 1.4936624647890781e+01 0 0 0
65421 1085 12 4.7999999999999998e-01 2.9542013170359911e+00 1.8103299427950634e+00 1.8663885023530526e+01 1 1 0
57204 881 2 -2.2500000000000001e-01 6.2472683411559951e+00 5.1172389400418110e+00 1.8357331971634171e+01 0 1 0
65424 1085 13 -3.7000000000000000e-01 1.9837774494550162e+00 2.6030652878638594e+00 1.9422556369625482e+01 1 1 0
65422 1085 13 -3.7000000000000000e-01 4.2395271951359845e+00 1.7282428459249912e+00 1.9224886564529278e+01 1 1 0
65423 1085 13 -3.7000000000000000e-01 2.5288432378530104e+00 5.7400819890827448e-01 1.8261301317635500e+01 1 1 0
65425 1085 13 -3.7000000000000000e-01 3.1262574215649015e+00 2.4453192537504034e+00 1.7395178856239291e+01 1 1 0
57210 881 3 1.3200000000000001e-01 5.3713551779824806e+00 4.4784287827467191e+00 1.8244204991258069e+01 0 1 0
57241 881 8 -1.4399999999999999e-01 1.6293876476319304e+00 6.9169944598292279e+00 2.1044035029406096e+01 0 1 0
57219 881 5 8.6999999999999994e-02 6.2303216405851529e+00 5.3950893590559854e+00 2.0537815025923237e+01 0 1 0
57243 881 9 8.1000000000000003e-02 2.3459424807647316e+00 6.3479052788815995e+00 2.1636307490433921e+01 0 1 0
57236 881 7 8.5000000000000006e-02 6.5420457343892151e+00 2.9194651241908591e+00 1.9630889071799398e+01 0 1 0
57228 881 6 -1.4299999999999999e-01 1.6348562978864711e+00 6.4313960620743220e+00 1.9609082096803803e+01 0 1 0
57220 881 5 8.6999999999999994e-02 3.3153040525929471e+00 4.9885110555666818e+00 1.9784273787864915e+01 0 1 0
57217 881 4 -1.4599999999999999e-01 3.0017352151261898e+00 5.9071605599138097e+00 1.9288433407449421e+01 0 1 0
57216 881 4 -1.4599999999999999e-01 6.8700884962611326e+00 5.0009535062291963e+00 1.9748223169389675e+01 0 1 0
57229 881 6 -1.4299999999999999e-01 7.2539969076757096e+00 3.6333626899793217e+00 2.0045106155481360e+01 0 1 0
57234 881 7 8.5000000000000006e-02 7.0697864221706963e+00 3.3953761894543786e+00 2.1092736301417457e+01 0 1 0
57212 881 3 1.3200000000000001e-01 6.9774637719443602e+00 4.8574687559693759e+00 1.7590889485024679e+01 0 1 0
57218 881 5 8.6999999999999994e-02 2.8430620627939893e+00 5.5530473203640955e+00 1.8269842889321819e+01 0 1 0
57205 881 2 -2.2500000000000001e-01 4.0772776504311823e+00 6.9259275806542870e+00 1.9396521913791172e+01 0 1 0
57201 881 1 4.0799999999999997e-01 5.3847818765538156e+00 6.7211680528106124e+00 1.8164305454299772e+01 0 1 0
57235 881 7 8.5000000000000006e-02 1.3826688438799295e+00 7.2712947068673124e+00 1.8961724576159920e+01 0 1 0
47568 732 10 -2.4299999999999999e-01 4.0800233788211191e+00 2.7914073987491692e+00 2.2369191886062428e+01 1 0 0
47574 732 11 9.2999999999999999e-02 3.5784161429286216e+00 2.9898480083267178e+00 2.1422032175504004e+01 1 0 0
57211 881 3 1.3200000000000001e-01 4.4297405940426380e+00 6.8369167084440363e+00 2.0424114702022102e+01 0 1 0
47580 732 11 9.2999999999999999e-02 4.9077828321691053e+00 3.4867108738022430e+00 2.2508717389857786e+01 1 0 0
57237 881 7 8.5000000000000006e-02 8.2616452258336581e-01 5.7064890974906968e+00 1.9516197722818148e+01 0 1 0
61944 953 11 9.2999999999999999e-02 6.3369901712526184e+00 2.2631183775230803e+00 1.5149232702580026e+01 0 1 1
27465 423 7 8.5000000000000006e-02 9.2689582333411258e-01 1.6349741476913801e-01 2.1541598825619516e+01 1 1 0
61940 953 11 9.2999999999999999e-02 7.4177676955398555e+00 1.9070090312185515e+00 1.6580648962062220e+01 0 1 1
27463 423 7 8.5000000000000006e-02 6.7594085649727083e+00 4.9107587456773986e-03 1.9990037824318364e+01 1 1 0
57223 881 5 8.6999999999999994e-02 5.2368271948797025e+00 4.8860867438529407e+00 1.5913899303377262e+01 0 1 0
61938 953 11 9.2999999999999999e-02 5.6426934737694214e+00 2.1368003922618697e+00 1.6725422284920757e+01 0 1 1
57259 881 11 9.2999999999999999e-02 2.5442052383171021e-01 7.4737858668334454e+00 2.2609550088601502e+01 0 1 0
47560 732 9 8.1000000000000003e-02 4.0844160218516521e+00 7.3641956229713179e-01 2.1891313386777018e+01 1 0 0
47558 732 9 8.1000000000000003e-02 5.5932285722028627e+00 1.3844206268759991e+00 2.1670043685180328e+01 1 0 0
47556 732 8 -1.4399999999999999e-01 4.7925371460446859e+00 1.3829565982429117e+00 2.2409632152915229e+01 1 0 0
57214 881 4 -1.4599999999999999e-01 5.1664258667229719e+00 5.8718267689576811e+00 1.5454051226944594e+01 0 1 0
57231 881 7 8.5000000000000006e-02 7.3536404234388240e+00 6.0117033869503720e+00 1.5821259842896939e+01 0 1 0
61932 953 10 -2.4299999999999999e-01 6.4502093181859186e+00 1.7496497857440028e+00 1.6104026622742300e+01 0 1 1
57208 881 3 1.3200000000000001e-01 3.5308730586022863e+00 6.7330745807614765e+00 1.6524143485989466e+01 0 1 0
57202 881 2 -2.2500000000000001e-01 4.6134465456747646e+00 6.8474997640278117e+00 1.6468993485721278e+01 0 1 0
61920 953 8 -1.4399999999999999e-01 6.2737450084907520e+00 2.6711545520941349e-01 1.5833315779177427e+01 0 1 1
57253 881 10 -2.4299999999999999e-01 2.2876714829831335e-01 6.9651228224664044e+00 2.1645857288650067e+01 0 1 0
57221 881 5 8.6999999999999994e-02 7.7459981705275300e+00 5.6477911833697663e+00 1.9798055507135267e+01 0 1 0
57242 881 9 8.1000000000000003e-02 8.5613717996316705e+00 2.1133485609685074e+00 1.9819962079261416e+01 0 1 0
57240 881 8 -1.4399999999999999e-01 8.6187327140512995e+00 3.1688974484970207e+00 1.9554206040111470e+01 0 1 0
57244 881 9 8.1000000000000003e-02 8.8514751985324356e+00 3.1573784954515767e+00 1.8489406406940390e+01 0 1 0
57260 881 11 9.2999999999999999e-02 9.6256655832681890e+00 3.5794662062133602e+00 2.1394236454537786e+01 0 1 0
61205 942 8 -1.4399999999999999e-01 1.2977144010420455e+01 2.2125101470495716e+00 1.8123278092736392e+01 0 1 0
61207 942 9 8.1000000000000003e-02 1.2165285202617497e+01 2.2277648695887806e+00 1.7396124346966921e+01 0 1 0
59873 922 3 1.3200000000000001e-01 1.5034797178006192e+01 7.3210286272772294e+00 2.2406880370308500e+01 0 1 0
57252 881 10 -2.4299999999999999e-01 9.8073112706209535e+00 3.8441049504128570e+00 2.0352568955101212e+01 0 1 0
57258 881 11 9.2999999999999999e-02 9.9278174641654324e+00 4.9218614153090199e+00 2.0242936499708158e+01 0 1 0
61229 942 11 9.2999999999999999e-02 1.3136434677192565e+01 4.1036724331126369e+00 1.9025440224945349e+01 0 1 0
61209 942 9 8.1000000000000003e-02 1.2522601946908333e+01 2.0317321853179107e+00 1.9097347310633108e+01 0 1 0
59867 922 2 -2.2500000000000001e-01 1.4133201350411595e+01 6.7183259346410367e+00 2.2516308153116061e+01 0 1 0
57264 881 11 9.2999999999999999e-02 1.0674047211280188e+01 3.2071607593994660e+00 2.0176016109580573e+01 0 1 0
61194 942 6 -1.4299999999999999e-01 1.3893251543217183e+01 1.0626183961096800e+00 1.7782315056298629e+01 0 1 0
61225 942 11 9.2999999999999999e-02 1.3521189582354822e+01 4.2223919494684425e+00 1.7278951276625186e+01 0 1 0
61223 942 11 9.2999999999999999e-02 1.4724973140392365e+01 3.6273871020649890e+00 1.8296365993043526e+01 0 1 0
61217 942 10 -2.4299999999999999e-01 1.3640727138881159e+01 3.6276109624257198e+00 1.8184515383340777e+01 0 1 0
59883 922 5 8.6999999999999994e-02 1.1809139701670826e+01 6.7137504809774482e+00 1.9749934541876168e+01 0 1 0
59910 922 9 8.1000000000000003e-02 9.6868048176687065e+00 7.0466867235893123e+00 1.7817099813148115e+01 0 1 0
61199 942 7 8.5000000000000006e-02 1.4770893679040764e+01 1.0808250900174492e+00 1.8428467358393778e+01 0 1 0
61201 942 7 8.5000000000000006e-02 1.4306431891404154e+01 1.3325426264532434e+00 1.6810449371387818e+01 0 1 0
59879 922 4 -1.4599999999999999e-01 1.4318006415981060e+01 5.6768214277799842e+00 2.1473592344565699e+01 0 1 0
59906 922 8 -1.4399999999999999e-01 1.0623726302062849e+01 7.2721148808501201e+00 1.7307727374634712e+01 0 1 0
59890 922 5 8.6999999999999994e-02 1.4215267813630215e+01 5.9957185793322338e+00 2.0436360746503851e+01 0 1 0
59888 922 5 8.6999999999999994e-02 1.3441060091232655e+01 5.0374691320831593e+00 2.1575050638990266e+01 0 1 0
62134 956 11 9.2999999999999999e-02 1.1475404022281563e+01 2.7276682100658017e-01 2.1660759659854094e+01 0 0 0
59908 922 9 8.1000000000000003e-02 1.1210629172753899e+01 6.3697714247790396e+00 1.7136200961016620e+01 0 1 0
59924 922 11 9.2999999999999999e-02 1.1040324616945401e+01 7.5194041426361151e+00 1.5144179206182551e+01 0 1 0
62128 956 10 -2.4299999999999999e-01 1.1140490392339100e+01 9.3935785616970480e-01 2.2455485570225971e+01 0 0 0
59877 922 3 1.3200000000000001e-01 1.0832230339762051e+01 6.4273099021362148e+00 2.2013566401677974e+01 0 1 0
62136 956 11 9.2999999999999999e-02 1.0599423300247127e+01 1.8593544210421751e+00 2.2234232947407744e+01 0 0 0
59869 922 2 -2.2500000000000001e-01 1.1174291952003465e+01 7.2285860249009586e+00 2.2668585812315957e+01 0 1 0
59909 922 9 8.1000000000000003e-02 8.8046290545909631e+00 5.5788067191288437e+00 2.2624526870431456e+01 0 1 0
59926 922 11 9.2999999999999999e-02 9.4079214999178387e+00 7.5433446859491475e+00 1.5549009586663773e+01 0 1 0
61916 953 7 8.5000000000000006e-02 8.2579602358808604e+00 3.4842100461694323e-02 1.5318641533177312e+01 0 1 1
23013 355 2 -2.2500000000000001e-01 2.1527471161262259e+01 2.9182438846095937e-01 2.1299968164946222e+01 0 0 0
59892 922 6 -1.4299999999999999e-01 1.5595634584313270e+01 4.9297231163578115e+00 2.1750094146693328e+01 0 1 0
59898 922 7 8.5000000000000006e-02 1.5873646320051895e+01 4.2486976643095362e+00 2.0945722459379375e+01 0 1 0
22665 349 9 8.1000000000000003e-02 1.7479894825287264e+01 4.5059941858464212e+00 1.8632677915115288e+01 1 1 0
59896 922 7 8.5000000000000006e-02 1.6422189205634414e+01 5.6272873381877178e+00 2.1885414568894884e+01 0 1 0
59920 922 11 9.2999999999999999e-02 1.6144717020724176e+01 2.2097478044686882e+00 2.2301584875275413e+01 0 1 0
23051 355 8 -1.4399999999999999e-01 2.1048297250385819e+01 3.0438844394086777e+00 1.6076136641930422e+01 0 0 0
23018 355 3 1.3200000000000001e-01 2.0530178159465184e+01 3.8304511905300127e+00 2.0950067735890403e+01 0 0 0
23053 355 9 8.1000000000000003e-02 2.0859130825026135e+01 4.0714216804018672e+00 1.6386754223541086e+01 0 0 0
23038 355 6 -1.4299999999999999e-01 2.0568451392816787e+01 1.8200920248307177e+00 1.6863968662578650e+01 0 0 0
22661 349 8 -1.4399999999999999e-01 1.7413884217094193e+01 5.5032051127355848e+00 1.8197576809419800e+01 1 1 0
22679 349 11 9.2999999999999999e-02 1.7780906299434765e+01 6.7113740724974944e+00 2.0045211061128779e+01 1 1 0
22673 349 10 -2.4299999999999999e-01 1.8244915834555123e+01 6.5306418015748022e+00 1.9075607535123407e+01 1 1 0
22685 349 11 9.2999999999999999e-02 1.8243840881908355e+01 7.5360235687084263e+00 1.8654529933096327e+01 1 1 0
22681 349 11 9.2999999999999999e-02 1.9294726655691232e+01 6.2613462266456477e+00 1.9191698590820394e+01 1 1 0
23012 355 2 -2.2500000000000001e-01 2.0949294298741641e+01 3.0967402491500096e+00 2.1638624136128996e+01 0 0 0
23028 355 5 8.6999999999999994e-02 2.0327681712814758e+01 8.7078054875713040e-01 1.8817151513297343e+01 0 0 0
22663 349 9 8.1000000000000003e-02 1.6349507423052735e+01 5.7379249780752684e+00 1.8187154459164649e+01 1 1 0
23027 355 4 -1.4599999999999999e-01 2.0598053116101813e+01 1.8371547190220188e+00 1.8391569244287748e+01 0 0 0
22648 349 6 -1.4299999999999999e-01 1.7896010861295398e+01 5.5009087043949716e+00 1.6730352240359625e+01 1 1 0
23016 355 3 1.3200000000000001e-01 2.0146233572354777e+01 2.4225448826220624e+00 2.1936372482304279e+01 0 0 0
22655 349 7 8.5000000000000006e-02 1.8732663085870239e+01 4.8123459809565166e+00 1.6612054179817861e+01 1 1 0
23011 355 1 4.0799999999999997e-01 2.2061247328036483e+01 1.9697514369780884e+00 2.0810628892319723e+01 0 0 0
23047 355 7 8.5000000000000006e-02 1.9533790300753775e+01 1.5957630132321847e+00 1.6604636983726468e+01 0 0 0
22640 349 5 8.6999999999999994e-02 1.6386374601568281e+01 4.0619252472658953e+00 1.6010929012878581e+01 1 1 0
22657 349 7 8.5000000000000006e-02 1.8241673788875030e+01 6.4755857033477389e+00 1.6385936922582086e+01 1 1 0
66432 1287 13 -3.7000000000000000e-01 1.7751132441768686e+01 4.8541463283757025e-01 2.1885871275971706e+01 0 0 0
23045 355 7 8.5000000000000006e-02 2.1108226091428655e+01 9.9432407376766896e-01 1.6400448893670994e+01 0 0 0
66433 1287 13 -3.7000000000000000e-01 1.6425321462495738e+01 9.0210355943032380e-02 1.9936192320180293e+01 0 0 0
23030 355 5 8.6999999999999994e-02 1.9814737662488099e+01 2.5600906198719433e+00 1.8619342368391653e+01 0 0 0
22637 349 4 -1.4599999999999999e-01 1.6739369025191898e+01 5.0616782833391776e+00 1.5757968930077658e+01 1 1 0
22638 349 5 8.6999999999999994e-02 1.5840659406277984e+01 5.6562628952899550e+00 1.5921951121678063e+01 1 1 0
23023 355 3 1.3200000000000001e-01 2.2518124160493489e+01 1.5990746078397660e+00 1.8454405990819481e+01 0 0 0
23019 355 3 1.3200000000000001e-01 2.0447658662515149e+01 2.0821844445395732e-01 2.1177025029961612e+01 0 0 0
23015 355 2 -2.2500000000000001e-01 2.1876548481842214e+01 2.2307117914916867e+00 1.9068828580528862e+01 0 0 0
28182 434 7 8.5000000000000006e-02 2.2155449098306772e+01 7.1801095263744905e+00 1.5517719090850166e+01 0 1 0
23021 355 3 1.3200000000000001e-01 2.2086946069425686e+01 3.2841615473140626e+00 1.8884230454704095e+01 0 0 0
23055 355 9 8.1000000000000003e-02 2.2121921179411899e+01 2.9986719403064401e+00 1.6258859120608335e+01 0 0 0
40541 624 9 8.1000000000000003e-02 2.2367010980938776e+01 7.5403756267196060e+00 1.8408692243209934e+01 1 0 0
26077 402 3 1.3200000000000001e-01 6.3384755546827243e-01 1.1665865722310594e+01 2.2410388258740490e+01 0 1 0
57209 881 3 1.3200000000000001e-01 7.1671094981631036e+00 7.8837299499060123e+00 1.9307389650486719e+01 0 1 0
57207 881 3 1.3200000000000001e-01 7.4401636215589022e+00 7.7653434303582909e+00 1.7646865500368300e+01 0 1 0
57245 881 9 8.1000000000000003e-02 2.0326546856406931e+00 7.9289746615078451e+00 2.1081071134145748e+01 0 1 0
57213 881 3 1.3200000000000001e-01 3.8189115579030650e+00 7.9847599787591923e+00 1.9411385140681350e+01 0 1 0
52684 811 7 8.5000000000000006e-02 2.1509651942594559e+00 1.0483988940801719e+01 1.7495947761825217e+01 1 0 0
52666 811 4 -1.4599999999999999e-01 2.4657195063964088e+00 1.2551244476107200e+01 1.7438709150219992e+01 1 0 0
57222 881 5 8.6999999999999994e-02 5.3387719291553699e+00 9.7444826954701753e+00 1.8997750376481051e+01 0 1 0
57215 881 4 -1.4599999999999999e-01 6.1933386282540859e+00 9.4603185212595289e+00 1.8383692985938339e+01 0 1 0
52669 811 5 8.6999999999999994e-02 3.2480784754829797e+00 1.2599890179226330e+01 1.6681313586303560e+01 1 0 0
52654 811 2 -2.2500000000000001e-01 2.8089427013361981e+00 1.3675825657537541e+01 1.8431311140414635e+01 1 0 0
57203 881 2 -2.2500000000000001e-01 6.6576728398287921e+00 8.0358237874375060e+00 1.8355842617707136e+01 0 1 0
57238 881 8 -1.4399999999999999e-01 6.8929135113441289e+00 1.2000762975043893e+01 1.8917362048261118e+01 0 1 0
52660 811 3 1.3200000000000001e-01 3.7905744155617249e+00 1.3320484439168695e+01 1.8744730661681466e+01 1 0 0
57224 881 5 8.6999999999999994e-02 5.8791183279813835e+00 9.7712436160136740e+00 1.7387354093996425e+01 0 1 0
57248 881 9 8.1000000000000003e-02 6.1358878859144186e+00 1.2228514184316653e+01 1.8166934444033828e+01 0 1 0
57246 881 9 8.1000000000000003e-02 6.3743257938418418e+00 1.2076948500492067e+01 1.9873062082056851e+01 0 1 0
52686 811 7 8.5000000000000006e-02 3.5018651900897741e+00 1.1009851071828637e+01 1.8455387925172911e+01 1 0 0
52679 811 6 -1.4299999999999999e-01 2.4732391029790977e+00 1.1257375035432968e+01 1.8193166146846153e+01 1 0 0
52662 811 3 1.3200000000000001e-01 2.1196326476497376e+00 1.3820419636404557e+01 1.9263203099344143e+01 1 0 0
52671 811 5 8.6999999999999994e-02 1.5516498790321680e+00 1.2741414871407114e+01 1.6876204093168894e+01 1 0 0
52657 811 3 1.3200000000000001e-01 4.5074161859665649e+00 1.4441515796170080e+01 1.5736550964002562e+01 1 0 0
52690 811 8 -1.4399999999999999e-01 1.4657617370265168e+00 1.1079102533471437e+01 1.9373776075490557e+01 1 0 0
52656 811 3 1.3200000000000001e-01 1.6248630030402922e+00 1.4579652102421290e+01 1.5877946856216768e+01 1 0 0
57226 881 6 -1.4299999999999999e-01 7.3214673017830707e+00 1.0524519947226368e+01 1.8684059186502292e+01 0 1 0
52659 811 3 1.3200000000000001e-01 5.4266531378571674e+00 1.4755029752547749e+01 1.7139862019694174e+01 1 0 0
52694 811 9 8.1000000000000003e-02 1.6335864956732580e+00 1.1808355579183388e+01 2.0166319352662708e+01 1 0 0
21446 330 11 9.2999999999999999e-02 5.6152393462864714e-02 8.7341116083512009e+00 1.5718893401585015e+01 0 0 0
52692 811 9 8.1000000000000003e-02 1.7403429940341710e+00 1.0122539323230727e+01 1.9818401714113211e+01 1 0 0
26083 402 5 8.6999999999999994e-02 2.4520651728610612e+00 9.1686941791391554e+00 2.2484421152937848e+01 0 1 0
65373 1075 13 -3.7000000000000000e-01 6.7711171318608514e+00 8.0929037619407538e+00 2.2005088563469275e+01 0 0 0
57206 881 3 1.3200000000000001e-01 4.6566379510654707e+00 7.8691383121419074e+00 1.6091516094136711e+01 0 1 0
66223 1245 13 -3.7000000000000000e-01 1.1497946480725136e+00 1.4076877823677318e+01 2.1547037510699599e+01 0 0 0
52702 811 10 -2.4299999999999999e-01 4.5451077826465042e-02 1.1207006935856674e+01 1.8912219608470185e+01 1 0 0
65375 1075 13 -3.7000000000000000e-01 6.2546143927597955e+00 1.0453971849757238e+01 2.1785205195633978e+01 0 0 0
65371 1075 12 4.7999999999999998e-01 6.9312294437788724e+00 9.4402952988050721e+00 2.2508076876934823e+01 0 0 0
59885 922 5 8.6999999999999994e-02 1.0686676288442145e+01 7.7565045469541545e+00 2.0113881788175355e+01 0 1 0
59882 922 4 -1.4599999999999999e-01 1.1670080340265367e+01 7.7897324988375685e+00 1.9644933631182987e+01 0 1 0
59930 922 11 9.2999999999999999e-02 1.0339434653191041e+01 8.9516266931188877e+00 1.5940823383744494e+01 0 1 0
29657 457 4 -1.4599999999999999e-01 1.3633940926762447e+01 1.1450592471257584e+01 1.5171750379754869e+01 0 0 0
57230 881 7 8.5000000000000006e-02 8.1235275029955734e+00 1.0416288700205465e+01 1.7953932189761005e+01 0 1 0
57232 881 7 8.5000000000000006e-02 7.7867642281999254e+00 1.0306841137082635e+01 1.9645420048130958e+01 0 1 0
59870 922 2 -2.2500000000000001e-01 1.2648936510288683e+01 8.5434839725812175e+00 2.0480589096088359e+01 0 1 0
57250 881 10 -2.4299999999999999e-01 7.9810102860957501e+00 1.3046411390593963e+01 1.8698537670785697e+01 0 1 0
57262 881 11 9.2999999999999999e-02 7.5837060193937518e+00 1.4047775226134977e+01 1.8864428564318789e+01 0 1 0
57256 881 11 9.2999999999999999e-02 8.9426903552092583e+00 1.2980816474479152e+01 1.9207427395192799e+01 0 1 0
57254 881 11 9.2999999999999999e-02 8.3583952321525068e+00 1.3024568235297515e+01 1.7676185731767749e+01 0 1 0
59900 922 7 8.5000000000000006e-02 1.1505874468022103e+01 9.2785450405762973e+00 1.8121037041744302e+01 0 1 0
59893 922 6 -1.4299999999999999e-01 1.1622528835723559e+01 8.1956833947936936e+00 1.8164653938157187e+01 0 1 0
59902 922 7 8.5000000000000006e-02 1.2594671543214638e+01 7.9803778257462676e+00 1.7721165416447285e+01 0 1 0
59918 922 10 -2.4299999999999999e-01 1.0375369206479679e+01 7.8622262412895303e+00 1.5936900664812930e+01 0 1 0
29654 457 4 -1.4599999999999999e-01 1.2307954104698776e+01 1.3086205316081823e+01 1.9608246447129723e+01 0 0 0
29665 457 5 8.6999999999999994e-02 1.3146836167416453e+01 1.3588838526766706e+01 2.0089636871985373e+01 0 0 0
59878 922 3 1.3200000000000001e-01 1.3586887899173744e+01 8.4317184739172450e+00 1.9936662937160154e+01 0 1 0
29653 457 3 1.3200000000000001e-01 1.1956485548202840e+01 1.1280258557524839e+01 1.6254111029762488e+01 0 0 0
29642 457 2 -2.2500000000000001e-01 1.1849730241701058e+01 1.3823961576835440e+01 1.8347789160911059e+01 0 0 0
29689 457 9 8.1000000000000003e-02 1.1777075544698652e+01 1.4770463502155755e+01 2.1481364015013753e+01 0 0 0
29641 457 1 4.0799999999999997e-01 1.2713063025723901e+01 1.3597170305452455e+01 1.6761168639207330e+01 0 0 0
29648 457 3 1.3200000000000001e-01 1.1954068629379098e+01 1.4894739653603537e+01 1.8522854329075841e+01 0 0 0
29679 457 8 -1.4399999999999999e-01 1.0841186624732364e+01 1.4215916335961127e+01 2.1412884988785787e+01 0 0 0
29687 457 9 8.1000000000000003e-02 1.0086887235364376e+01 1.4648382177258771e+01 2.0755537495178974e+01 0 0 0
29645 457 2 -2.2500000000000001e-01 1.2903773598577356e+01 1.1787932730170429e+01 1.6435803919563625e+01 0 0 0
59876 922 3 1.3200000000000001e-01 1.2372035435492075e+01 9.5960917894936877e+00 2.0539262593966100e+01 0 1 0
29667 457 6 -1.4299999999999999e-01 1.1333905073906587e+01 1.2870658248724340e+01 2.0795805298923341e+01 0 0 0
29671 457 7 8.5000000000000006e-02 1.2088887019099605e+01 1.2384723183067653e+01 2.1413842002560720e+01 0 0 0
29663 457 5 8.6999999999999994e-02 1.2701484961844443e+01 1.2182323778651963e+01 1.9143239322838507e+01 0 0 0
29673 457 7 8.5000000000000006e-02 1.0650320555879999e+01 1.2035669491652968e+01 2.0642162910753910e+01 0 0 0
29646 457 3 1.3200000000000001e-01 1.0791732171420822e+01 1.3641315526591624e+01 1.8159692101998083e+01 0 0 0
29643 457 2 -2.2500000000000001e-01 1.4317040034706700e+01 1.4330362244840648e+01 1.6940691462432810e+01 0 0 0
29651 457 3 1.3200000000000001e-01 1.3434553362343506e+01 1.1429896917290241e+01 1.7317950845584836e+01 0 0 0
29668 457 6 -1.4299999999999999e-01 1.4266135262646054e+01 1.0063112215185473e+01 1.5240481552233609e+01 0 0 0
68387 1678 13 -3.7000000000000000e-01 7.8898227477779566e+00 1.1031555937575053e+01 1.5499127829558304e+01 1 0 0
29664 457 5 8.6999999999999994e-02 1.4861057416399193e+01 1.2821550043151742e+01 1.8350533934471873e+01 0 0 0
29649 457 3 1.3200000000000001e-01 1.4793113424788762e+01 1.4081008613225519e+01 1.5992389351481961e+01 0 0 0
29661 457 5 8.6999999999999994e-02 9.7372807430523309e+00 1.4633875890417407e+01 1.6177780997434642e+01 0 0 0
29670 457 7 8.5000000000000006e-02 1.4913196999726960e+01 1.5021903555717783e+01 1.9556085771805627e+01 0 0 0
29644 457 2 -2.2500000000000001e-01 1.1769058121972465e+01 1.4430808632955319e+01 1.5469553841972965e+01 0 0 0
59866 922 1 4.0799999999999997e-01 1.2696242395336236e+01 7.9299062993100815e+00 2.2208333242153607e+01 0 1 0
59875 922 3 1.3200000000000001e-01 1.0432991499008574e+01 7.9872326708800534e+00 2.2417530229997777e+01 0 1 0
29705 457 11 9.2999999999999999e-02 1.5091347227694513e+01 7.7556402395202442e+00 1.6437611510124469e+01 0 0 0
29675 457 7 8.5000000000000006e-02 1.3563082487824483e+01 9.3290869200658229e+00 1.5634212004125787e+01 0 0 0
65372 1075 13 -3.7000000000000000e-01 8.3175293145432292e+00 9.6826830387882676e+00 2.2416408099573172e+01 0 0 0
29691 457 10 -2.4299999999999999e-01 9.9418920231853143e+00 1.4303939353598691e+01 2.2620080150919488e+01 0 0 0
65540 1108 13 -3.7000000000000000e-01 1.6098435533368882e+01 8.5860440344360303e+00 1.9723350863851593e+01 0 0 0
65539 1108 13 -3.7000000000000000e-01 1.5329846244631485e+01 1.0531301186876224e+01 2.0762574075218538e+01 0 0 0
29685 457 9 8.1000000000000003e-02 1.5444839032500269e+01 1.0144390479756087e+01 1.6933447880931016e+01 0 0 0
40527 624 7 8.5000000000000006e-02 2.0488320892949361e+01 8.0068255619390474e+00 1.9708383957236055e+01 1 0 0
40521 624 6 -1.4299999999999999e-01 2.1257694632117676e+01 8.7638109599856513e+00 1.9860492980394312e+01 1 0 0
8056 124 11 9.2999999999999999e-02 1.9723525395787174e+01 1.1410704864652310e+01 1.6983439958180849e+01 0 0 1
8060 124 11 9.2999999999999999e-02 2.1270151126235753e+01 1.2176595715086556e+01 1.6843679475315902e+01 0 0 1
65536 1108 12 4.7999999999999998e-01 1.6441683903502952e+01 9.6964929975465974e+00 2.0541316377740365e+01 0 0 0
40525 624 7 8.5000000000000006e-02 2.1167526500747009e+01 9.6367025717709343e+00 1.9213940619984420e+01 1 0 0
40504 624 3 1.3200000000000001e-01 1.9185025523229523e+01 9.6108239014556833e+00 2.1740074855966078e+01 1 0 0
40516 624 5 8.6999999999999994e-02 2.1657725661487245e+01 1.2287078941616851e+01 2.1081280404601323e+01 1 0 0
65538 1108 13 -3.7000000000000000e-01 1.6701060406015760e+01 9.1792130935699401e+00 2.1875162288615666e+01 0 0 0
65537 1108 13 -3.7000000000000000e-01 1.7520069439038476e+01 1.0538347544145598e+01 2.0124725726922819e+01 0 0 0
8048 124 10 -2.4299999999999999e-01 2.0242006690822411e+01 1.2230176478396928e+01 1.6485701652362540e+01 0 0 1
40502 624 3 1.3200000000000001e-01 1.9970618989126631e+01 1.0792161563676942e+01 2.0899679287090127e+01 1 0 0
40506 624 3 1.3200000000000001e-01 1.8558213362949264e+01 1.2412574993861421e+01 2.2207254615913321e+01 1 0 0
8054 124 11 9.2999999999999999e-02 2.0017586909000393e+01 1.3175195027129126e+01 1.6980348702179459e+01 0 0 1
40498 624 2 -2.2500000000000001e-01 2.0127645677202160e+01 1.0157240238119780e+01 2.1771641175425863e+01 1 0 0
40510 624 4 -1.4599999999999999e-01 2.1238345015645113e+01 9.0799152896858395e+00 2.1393059245733841e+01 1 0 0
29662 457 5 8.6999999999999994e-02 1.6154012330918121e+01 1.3409472959106592e+01 1.7247496448182929e+01 0 0 0
40511 624 4 -1.4599999999999999e-01 2.1762224934878390e+01 1.2966133357324997e+01 2.1927486647477657e+01 1 0 0
40514 624 5 8.6999999999999994e-02 2.0936566661825236e+01 1.3677721121445247e+01 2.1921894676756384e+01 1 0 0
29655 457 4 -1.4599999999999999e-01 1.5297723554079129e+01 1.3691555706705428e+01 1.7860112857804491e+01 0 0 0
29694 457 11 9.2999999999999999e-02 1.9014140907726613e+01 1.3683153853404400e+01 1.9376302445333490e+01 0 0 0
29690 457 10 -2.4299999999999999e-01 1.8391412129308598e+01 1.4564685819464867e+01 1.9223953300400566e+01 0 0 0
29702 457 11 9.2999999999999999e-02 1.8680080552848118e+01 1.4860043325147112e+01 1.8215224158010475e+01 0 0 0
40519 624 5 8.6999999999999994e-02 2.2158833074191850e+01 9.5951274598310476e+00 2.1667573642098670e+01 1 0 0
29686 457 9 8.1000000000000003e-02 1.7123582205738963e+01 1.3022648520660512e+01 1.9500055404713272e+01 0 0 0
29681 457 8 -1.4399999999999999e-01 1.5556060481618452e+01 9.7970061870463248e+00 1.5906289693289136e+01 0 0 0
29701 457 11 9.2999999999999999e-02 1.6686696597069197e+01 8.1240148299185240e+00 1.6478473273815972e+01 0 0 0
40517 624 5 8.6999999999999994e-02 2.1196195767964664e+01 8.1911238254890844e+00 2.2022641031454103e+01 1 0 0
28204 434 11 9.2999999999999999e-02 2.2063596602539473e+01 9.5265797755218937e+00 1.6408301211467634e+01 0 1 0
29693 457 10 -2.4299999999999999e-01 1.5813339645200191e+01 8.3338223766502999e+00 1.5860955316962226e+01 0 0 0
29678 457 8 -1.4399999999999999e-01 1.6987690424658197e+01 1.4102380158953327e+01 1.9561805039342772e+01 0 0 0
29666 457 6 -1.4299999999999999e-01 1.5743767970401230e+01 1.4710005268592067e+01 1.8922862804630018e+01 0 0 0
29688 457 9 8.1000000000000003e-02 1.7040355754439471e+01 1.4395085728055300e+01 2.0610446929021904e+01 0 0 0
29683 457 9 8.1000000000000003e-02 1.6441784583928850e+01 1.0255171540907051e+01 1.5466201834892736e+01 0 0 0
40533 624 8 -1.4399999999999999e-01 2.2522083197569401e+01 7.9154337735997906e+00 1.9420316683973844e+01 1 0 0
52634 810 9 8.1000000000000003e-02 6.5598578779798564e-02 2.2094946877833969e+01 1.7035348325842094e+01 0 0 0
52696 811 9 8.1000000000000003e-02 5.7336837594714938e+00 1.9183941790052195e+01 1.6029303529496243e+01 1 0 0
52653 811 2 -2.2500000000000001e-01 4.5866077487778369e+00 1.5145173304397055e+01 1.6565221474528602e+01 1 0 0
52651 811 1 4.0799999999999997e-01 3.0266393286921103e+00 1.5237831891946749e+01 1.7661987498948726e+01 1 0 0
52668 811 5 8.6999999999999994e-02 3.4578974194741900e+00 1.5487482815624800e+01 2.0518079863226156e+01 1 0 0
52674 811 5 8.6999999999999994e-02 5.8587773188863865e+00 1.5965488389209964e+01 1.5137729410657006e+01 1 0 0
52688 811 8 -1.4399999999999999e-01 6.6024128732019713e+00 1.8526914637747513e+01 1.6070837269638940e+01 1 0 0
52664 811 4 -1.4599999999999999e-01 3.3011722335499466e-01 1.5693721167882021e+01 1.7256690875549570e+01 1 0 0
68547 1710 13 -3.7000000000000000e-01 5.8480888029123719e+00 2.1615685755655800e+01 1.5830484761526726e+01 0 0 0
52618 810 7 8.5000000000000006e-02 9.7615787390003206e-01 1.9872299014482113e+01 1.8133498230051046e+01 0 0 0
52680 811 7 8.5000000000000006e-02 6.8044278777270035e+00 1.6725829172817850e+01 1.7217973210149335e+01 1 0 0
53675 826 10 -2.4299999999999999e-01 1.8496739164461768e+00 2.1788961611891942e+01 1.9755765335046860e+01 1 0 0
52675 811 5 8.6999999999999994e-02 3.2646142689961005e-01 1.6613938746677107e+01 1.7840887968000779e+01 1 0 0
52652 811 2 -2.2500000000000001e-01 1.6196670502964468e+00 1.5413586440984457e+01 1.6579820432944210e+01 1 0 0
52663 811 3 1.3200000000000001e-01 2.0007028509507121e+00 1.7000325267492428e+01 1.9005677431799260e+01 1 0 0
52655 811 2 -2.2500000000000001e-01 3.0238898589280114e+00 1.6700569662422190e+01 1.8779105315603100e+01 1 0 0
52661 811 3 1.3200000000000001e-01 3.4630611303039278e+00 1.7615392790147357e+01 1.8381201756982861e+01 1 0 0
52678 811 6 -1.4299999999999999e-01 4.0362309463089234e+00 1.7621979984063973e+01 2.0951843722382613e+01 1 0 0
52687 811 7 8.5000000000000006e-02 2.9852282018036509e+00 1.7823384975868088e+01 2.1159037497965357e+01 1 0 0
52685 811 7 8.5000000000000006e-02 4.5364208680795350e+00 1.8487834192855907e+01 2.0518015925708767e+01 1 0 0
52670 811 5 8.6999999999999994e-02 4.7995035999119029e+00 1.6167396586607932e+01 1.9606469692256542e+01 1 0 0
52667 811 4 -1.4599999999999999e-01 3.8194007448972620e+00 1.6391290008603171e+01 2.0027623024441755e+01 1 0 0
52691 811 8 -1.4399999999999999e-01 4.5058555453558045e+00 1.7134892326240703e+01 2.2347458371691364e+01 1 0 0
52682 811 7 8.5000000000000006e-02 5.3947239392433790e+00 1.7720717788433763e+01 1.7543869603529231e+01 1 0 0
52676 811 6 -1.4299999999999999e-01 6.0182938184612587e+00 1.7315820482622101e+01 1.6746800737316129e+01 1 0 0
53681 826 11 9.2999999999999999e-02 2.4419028430163650e+00 2.1121950334916519e+01 1.9129298371952945e+01 1 0 0
52658 811 3 1.3200000000000001e-01 1.7383492730539294e+00 1.6270835540193438e+01 1.5917145164398669e+01 1 0 0
52665 811 4 -1.4599999999999999e-01 5.2333821956479571e+00 1.6442742937007512e+01 1.5892188844432802e+01 1 0 0
68548 1710 13 -3.7000000000000000e-01 3.5710824245025825e+00 2.2060144614476194e+01 1.5709188061090041e+01 0 0 0
52695 811 9 8.1000000000000003e-02 4.1267503162899901e+00 1.6130986478667968e+01 2.2538644869078077e+01 1 0 0
53679 826 11 9.2999999999999999e-02 1.6198365730552180e+00 2.1217860627293170e+01 2.0655275457870342e+01 1 0 0
52712 811 11 9.2999999999999999e-02 7.2275003455628370e+00 1.9180763311710614e+01 1.8127583372466759e+01 1 0 0
52632 810 9 8.1000000000000003e-02 1.1857828886444530e+00 2.1007224348401230e+01 1.6291664652557980e+01 0 0 0
66224 1245 13 -3.7000000000000000e-01 5.2125480752160384e-02 1.5923288282352440e+01 2.0732466913467373e+01 0 0 0
52624 810 8 -1.4399999999999999e-01 1.4361123033891915e-01 2.1099914088687079e+01 1.6597257268244658e+01 0 0 0
53690 826 11 9.2999999999999999e-02 7.2976605623988782e+00 1.9828017654070823e+01 2.0203495284571453e+01 1 0 0
52715 811 11 9.2999999999999999e-02 6.2960247985155426e+00 1.6005713208993377e+01 2.1708912015370611e+01 1 0 0
52703 811 10 -2.4299999999999999e-01 6.0664814456705356e+00 1.6887127171159804e+01 2.2307676808786479e+01 1 0 0
52709 811 11 9.2999999999999999e-02 6.4807117647738615e+00 1.7775800643356725e+01 2.1831470232326055e+01 1 0 0
53643 826 5 8.6999999999999994e-02 7.3470338271289650e+00 2.2312628212032180e+01 1.8012399553622821e+01 1 0 0
52698 811 9 8.1000000000000003e-02 7.0153386058103626e+00 1.8176015999259537e+01 1.5125077000323193e+01 1 0 0
53687 826 11 9.2999999999999999e-02 9.5752550774989442e-01 2.2107738828171918e+01 1.9216736297537146e+01 1 0 0
52672 811 5 8.6999999999999994e-02 4.5662767186047510e+00 1.7016486057527239e+01 1.5248846700792361e+01 1 0 0
29647 457 3 1.3200000000000001e-01 1.4351253380831091e+01 1.5408221057684143e+01 1.7099278430624985e+01 0 0 0
29682 457 9 8.1000000000000003e-02 1.1123394533133688e+01 1.7880413864103556e+01 1.5128276361142756e+01 0 0 0
52704 811 11 9.2999999999999999e-02 8.0365534296108336e+00 1.9932258186218395e+01 1.6780448408020725e+01 1 0 0
842 13 11 9.2999999999999999e-02 1.4367186332228004e+01 1.7464700985636810e+01 1.6423830547178518e+01 0 0 0
834 13 11 9.2999999999999999e-02 1.3269096200513133e+01 1.8728087118078676e+01 1.5619437888784535e+01 0 0 0
53684 826 11 9.2999999999999999e-02 8.5690606692814004e+00 1.9521280666464989e+01 2.1405638978130405e+01 1 0 0
29656 457 4 -1.4599999999999999e-01 1.0516718010191463e+01 1.5281289577944449e+01 1.5775993660858203e+01 0 0 0
53668 826 9 8.1000000000000003e-02 9.3724696035109165e+00 2.0001609975428956e+01 1.8958117820570717e+01 1 0 0
53670 826 9 8.1000000000000003e-02 1.0156278618441339e+01 2.0517300685450767e+01 2.0318747083411200e+01 1 0 0
53653 826 6 -1.4299999999999999e-01 9.2074928673019212e+00 2.2152612749662271e+01 1.9298078012761451e+01 1 0 0
53686 826 11 9.2999999999999999e-02 7.9452670337713798e+00 2.1158545975370043e+01 2.1429203437842254e+01 1 0 0
53666 826 8 -1.4399999999999999e-01 9.2036057786027321e+00 2.0661459781292002e+01 1.9809107387112508e+01 1 0 0
53678 826 10 -2.4299999999999999e-01 8.0921815216624307e+00 2.0286048285624453e+01 2.0792600017491186e+01 1 0 0
69224 1845 13 -3.7000000000000000e-01 1.2348653490338375e+01 1.9683037502622412e+01 1.9820259698130950e+01 0 1 1
53645 826 5 8.6999999999999994e-02 8.8157430290299370e+00 2.1964917592251787e+01 1.7278873175126375e+01 1 0 0
69222 1845 13 -3.7000000000000000e-01 1.1198893110493296e+01 1.7998462671736874e+01 2.0707222834635623e+01 0 1 1
53181 819 3 1.3200000000000001e-01 1.3366289580370806e+01 2.2416648821690828e+01 2.1566301939143532e+01 0 0 0
29659 457 5 8.6999999999999994e-02 1.0684050995032820e+01 1.5944187614323488e+01 1.6624914072848703e+01 0 0 0
69221 1845 12 4.7999999999999998e-01 1.2224535450607101e+01 1.8280708508277954e+01 1.9790900423880906e+01 0 1 1
69223 1845 13 -3.7000000000000000e-01 1.1819022935245208e+01 1.7794396140463338e+01 1.8477232480156452e+01 0 1 1
69225 1845 13 -3.7000000000000000e-01 1.3410594692624947e+01 1.7654618625064732e+01 2.0252701213900338e+01 0 1 1
53203 819 7 8.5000000000000006e-02 1.1901165185971861e+01 2.1210754573253123e+01 1.6168207698743405e+01 0 0 0
52700 811 10 -2.4299999999999999e-01 7.6694545583284413e+00 1.8975753739499471e+01 1.7152520528812158e+01 1 0 0
836 13 11 9.2999999999999999e-02 1.4343223633602790e+01 1.9127167943488079e+01 1.6927342079523726e+01 0 0 0
52706 811 11 9.2999999999999999e-02 8.4731811823468330e+00 1.8288234672550939e+01 1.7416037227171199e+01 1 0 0
830 13 10 -2.4299999999999999e-01 1.4237545707133677e+01 1.8482187093477364e+01 1.6055027985165939e+01 0 0 0
53189 819 5 8.6999999999999994e-02 1.4750632813631254e+01 2.0109418783287310e+01 1.9607693016543063e+01 0 0 0
53201 819 7 8.5000000000000006e-02 1.0861989578176242e+01 2.2230766835708778e+01 1.7211631266300493e+01 0 0 0
53195 819 5 8.6999999999999994e-02 1.3762374424813819e+01 2.2006417086707906e+01 1.6646297469399663e+01 0 0 0
53178 819 3 1.3200000000000001e-01 1.2604024342627406e+01 2.1802487401129085e+01 1.9108729653020429e+01 0 0 0
53197 819 6 -1.4299999999999999e-01 1.1680407148058928e+01 2.2227962141695048e+01 1.6491711411525220e+01 0 0 0
29695 457 11 9.2999999999999999e-02 9.2464274754635287e+00 1.5142089809239206e+01 2.2664044817509421e+01 0 0 0
53642 826 4 -1.4599999999999999e-01 8.4057633974739350e+00 2.2557827874617995e+01 1.8096475830103984e+01 1 0 0
53660 826 7 8.5000000000000006e-02 1.0263274349935472e+01 2.2376911798635930e+01 1.9146040639593998e+01 1 0 0
41659 641 11 9.2999999999999999e-02 1.7204667043509563e+01 1.5941944840201499e+01 1.5914775965850655e+01 1 1 0
69003 1801 13 -3.7000000000000000e-01 1.9043762172233023e+01 2.2677064086332528e+01 1.9410881334313359e+01 0 0 0
41641 641 8 -1.4399999999999999e-01 1.8932593494979262e+01 1.7018608555911339e+01 1.5939913694641357e+01 1 1 0
53182 819 3 1.3200000000000001e-01 1.6694642780522301e+01 2.2470470458088606e+01 1.9647520033724383e+01 0 0 0
41651 641 10 -2.4299999999999999e-01 2.2472650488029466e+01 2.2386463843123970e+01 2.1160850942296179e+01 1 1 0
29696 457 11 9.2999999999999999e-02 1.8727547053446163e+01 1.5358428650030868e+01 1.9891100684839152e+01 0 0 0
826 13 9 8.1000000000000003e-02 1.6307462394103247e+01 1.8418106181066964e+01 1.5206439772636028e+01 0 0 0
35619 548 11 9.2999999999999999e-02 1.9561938542101217e+01 2.1305995675869461e+01 2.2176636744881534e+01 0 0 0
812 13 7 8.5000000000000006e-02 1.5799672787349248e+01 2.0706989945914355e+01 1.5888414656793366e+01 0 0 0
41653 641 10 -2.4299999999999999e-01 1.7985341723309070e+01 1.6141936807772268e+01 1.5180848001055448e+01 1 1 0
41643 641 9 8.1000000000000003e-02 1.9256764364290824e+01 1.6506976677198498e+01 1.6846139973328924e+01 1 1 0
29672 457 7 8.5000000000000006e-02 1.5980526741310044e+01 1.5619416561075147e+01 1.8370579918739949e+01 0 0 0
41620 641 5 8.6999999999999994e-02 2.1128353373003858e+01 1.8905616272763389e+01 1.6369882836647125e+01 1 1 0
37039 570 11 9.2999999999999999e-02 1.9326545901513633e+01 1.6843284468476277e+01 2.2519280245503211e+01 0 0 0
53180 819 3 1.3200000000000001e-01 1.6061268067537949e+01 2.2151360076472475e+01 1.8176306254528921e+01 0 0 0
69005 1801 13 -3.7000000000000000e-01 1.9471586422790185e+01 2.1426104455366342e+01 1.7450051918174058e+01 0 0 0
37035 570 10 -2.4299999999999999e-01 2.0007038111939728e+01 1.7692864096939861e+01 2.2576243449039016e+01 0 0 0
53186 819 4 -1.4599999999999999e-01 1.5739187942855025e+01 2.0543359899537833e+01 1.9757872498354274e+01 0 0 0
53206 819 7 8.5000000000000006e-02 1.7926122961944177e+01 1.9836323412636006e+01 1.9723316461327681e+01 0 0 0
53212 819 9 8.1000000000000003e-02 1.5871544735042914e+01 1.7742403699299000e+01 1.9166146676077346e+01 0 0 0
53199 819 6 -1.4299999999999999e-01 1.6930635648377073e+01 1.9706048134358458e+01 1.9298895093176533e+01 0 0 0
53210 819 8 -1.4399999999999999e-01 1.6848803009435223e+01 1.8167492005060154e+01 1.9394983293436955e+01 0 0 0
53214 819 9 8.1000000000000003e-02 1.7638482979812849e+01 1.7803562902742424e+01 1.8737669704520123e+01 0 0 0
53191 819 5 8.6999999999999994e-02 1.5856887554109896e+01 2.0654931430973310e+01 2.0835740113114429e+01 0 0 0
53222 819 10 -2.4299999999999999e-01 1.6830821967446724e+01 1.7675375084180885e+01 2.0836288362620063e+01 0 0 0
53204 819 7 8.5000000000000006e-02 1.7030318235530824e+01 1.9923516286689434e+01 1.8235470913800242e+01 0 0 0
53174 819 2 -2.2500000000000001e-01 1.5787303712706567e+01 2.2038568424741470e+01 1.9225268394768378e+01 0 0 0
41618 641 5 8.6999999999999994e-02 2.1474882327428009e+01 1.7247385428195869e+01 1.6716383935441154e+01 1 1 0
37033 570 9 8.1000000000000003e-02 2.1806977805099049e+01 1.6454995594080927e+01 2.2341229220840454e+01 0 0 0
53228 819 11 9.2999999999999999e-02 1.6775183972667232e+01 1.6600007704458665e+01 2.1005372401211460e+01 0 0 0
53230 819 11 9.2999999999999999e-02 1.7690064861974520e+01 1.8005984984246421e+01 2.1419811052540826e+01 0 0 0
53234 819 11 9.2999999999999999e-02 1.5986269620097817e+01 1.8197277551639715e+01 2.1286231858012531e+01 0 0 0
41625 641 5 8.6999999999999994e-02 2.2198915256535081e+01 2.0062981176908121e+01 1.7966681573407634e+01 1 1 0
41647 641 9 8.1000000000000003e-02 2.1904484238731342e+01 2.1873513653110464e+01 1.9249028461716470e+01 1 1 0
37041 570 11 9.2999999999999999e-02 2.0046060318962507e+01 1.8161358356535590e+01 2.1592835903733913e+01 0 0 0
41628 641 6 -1.4299999999999999e-01 2.0198047307188276e+01 1.7396836968454842e+01 1.5125279079608536e+01 1 1 0
41617 641 4 -1.4599999999999999e-01 2.1362032258203893e+01 1.7953410764142586e+01 1.5893648809850729e+01 1 1 0
789 13 3 1.3200000000000001e-01 1.7462900174791049e+01 2.2267894959111789e+01 1.5448775165983085e+01 0 0 0
37015 570 7 8.5000000000000006e-02 2.2600732385305093e+01 1.8540663237808332e+01 2.2149560714943302e+01 0 0 0
41645 641 9 8.1000000000000003e-02 1.8421783744636457e+01 1.7898354745130643e+01 1.6331347011531200e+01 1 1 0
41655 641 11 9.2999999999999999e-02 2.2396882845982070e+01 2.1568107794311551e+01 2.1876848597121182e+01 1 1 0
47576 732 11 9.2999999999999999e-02 3.3491190351603684e+00 2.8836698172794897e+00 2.3172538938477722e+01 1 0 0
26100 402 7 8.5000000000000006e-02 4.1944376914423636e+00 7.5415906400241353e+00 2.2707993764603639e+01 0 1 0
47548 732 7 8.5000000000000006e-02 1.3903982694553577e-01 1.0362889590204230e+00 2.7520617684360147e+01 1 0 0
46873 722 3 1.3200000000000001e-01 1.7252899013461598e+00 5.1674100547156741e+00 2.9907689228360113e+01 1 0 0
47554 732 8 -1.4399999999999999e-01 7.0000000264512319e-01 1.6750954754677909e+00 2.9430113361427225e+01 1 0 0
47535 732 5 8.6999999999999994e-02 3.2040299390551485e+00 2.5556013335133732e-01 2.4434667799097085e+01 1 0 0
47526 732 3 1.3200000000000001e-01 4.9447567175911571e+00 1.8212719082216849e-01 2.6268728310355112e+01 1 0 0
67593 1519 13 -3.7000000000000000e-01 6.2739918319178498e+00 2.0914791613762457e-01 2.8882604781262454e+01 1 1 0
47552 732 7 8.5000000000000006e-02 6.1930188320486650e+00 1.2733267594617434e-01 2.3571856550261405e+01 1 0 0
47564 732 9 8.1000000000000003e-02 1.4823787934087984e+00 2.4264853487162905e+00 2.9323358084925076e+01 1 0 0
47550 732 7 8.5000000000000006e-02 5.5058879417479574e+00 1.6309145116900816e+00 2.4404987652955523e+01 1 0 0
26110 402 9 8.1000000000000003e-02 3.5141184354458899e+00 5.7096568512670975e+00 2.4060095950234139e+01 0 1 0
26130 402 11 9.2999999999999999e-02 3.0773994957112198e+00 7.3186895658601312e+00 2.6169148821952831e+01 0 1 0
46886 722 5 8.6999999999999994e-02 4.1699647449316739e+00 4.3775395222145139e+00 2.8086057516618236e+01 1 0 0
46894 722 6 -1.4299999999999999e-01 5.5527354619540343e+00 5.8295440057093941e+00 2.7373734903905333e+01 1 0 0
46901 722 7 8.5000000000000006e-02 5.1765758244700901e+00 5.5818890403430856e+00 2.6381126749315790e+01 1 0 0
46881 722 4 -1.4599999999999999e-01 4.4509297963080172e+00 5.3816757800744073e+00 2.8403656344784373e+01 1 0 0
46884 722 5 8.6999999999999994e-02 3.5037643572262676e+00 5.9210883203322924e+00 2.8400229160708459e+01 1 0 0
26124 402 11 9.2999999999999999e-02 1.4685333501277977e+00 7.1076837317645811e+00 2.5678244621156448e+01 0 1 0
26126 402 11 9.2999999999999999e-02 2.3506209441356383e+00 5.6942164589511135e+00 2.5969358692085031e+01 0 1 0
26118 402 10 -2.4299999999999999e-01 2.4623760031241555e+00 6.6853782644895370e+00 2.5529803141495460e+01 0 1 0
26106 402 8 -1.4399999999999999e-01 2.9233618956335592e+00 6.6256697501652164e+00 2.4065300049787677e+01 0 1 0
26108 402 9 8.1000000000000003e-02 1.9681660413465161e+00 6.5521271530018419e+00 2.3545403562077198e+01 0 1 0
59929 922 11 9.2999999999999999e-02 6.5998726424771927e+00 4.7583544056139715e+00 2.4177413628702261e+01 0 1 0
46869 722 2 -2.2500000000000001e-01 4.8968053596415357e+00 5.2299469277709063e+00 2.9899515854049955e+01 1 0 0
67595 1519 13 -3.7000000000000000e-01 5.1246774686413348e+00 2.1219834335372116e+00 2.8389323203079801e+01 1 1 0
46899 722 7 8.5000000000000006e-02 6.4130079921355598e+00 5.1626215476466886e+00 2.7430705149486862e+01 1 0 0
47543 732 6 -1.4299999999999999e-01 5.3475969999032218e+00 7.9966297489320004e-01 2.3717917877062476e+01 1 0 0
47540 732 5 8.6999999999999994e-02 2.6551092165960308e+00 7.8872475451750390e-01 2.7784253178027150e+01 1 0 0
67591 1519 12 4.7999999999999998e-01 5.6302831312413035e+00 1.2994783326556574e+00 2.9408634241967956e+01 1 1 0
46905 722 8 -1.4399999999999999e-01 6.1078591239885531e+00 7.2722100664044316e+00 2.7520922554123494e+01 1 0 0
46909 722 9 8.1000000000000003e-02 6.4234275370410803e+00 7.3528248672877856e+00 2.8561123414078367e+01 1 0 0
46877 722 3 1.3200000000000001e-01 5.0347908754939894e+00 4.1678856898630370e+00 3.0102212492225664e+01 1 0 0
59925 922 11 9.2999999999999999e-02 7.5212202216659794e+00 4.7772334938645367e+00 2.5408110950354249e+01 0 1 0
46917 722 10 -2.4299999999999999e-01 7.4124700688167389e+00 7.5013240527964822e+00 2.6774588280829231e+01 1 0 0
47542 732 6 -1.4299999999999999e-01 6.4927069318384900e-01 5.3843249577515262e-01 2.8345180238182991e+01 1 0 0
46875 722 3 1.3200000000000001e-01 5.8599552608780225e+00 5.7108715078295864e+00 3.0070260739932277e+01 1 0 0
27475 423 9 8.1000000000000003e-02 1.0159687206401802e+00 3.0779573469646351e-03 2.3990672941825625e+01 1 1 0
67594 1519 13 -3.7000000000000000e-01 4.5379830939006496e+00 9.1009149315439697e-01 3.0189730883370167e+01 1 1 0
62112 956 7 8.5000000000000006e-02 1.0489581241723029e+01 8.5616257465444456e-01 2.5319470310636628e+01 0 0 0
62140 956 11 9.2999999999999999e-02 1.2043869176967261e+01 1.1216801011133661e+00 2.3037521110867321e+01 0 0 0
62116 956 8 -1.4399999999999999e-01 1.0158865149490511e+01 1.0775804328382599e-01 2.3329227572516977e+01 0 0 0
62103 956 6 -1.4299999999999999e-01 9.6293184795160798e+00 6.5443398126422914e-01 2.4681228089892194e+01 0 0 0
59871 922 3 1.3200000000000001e-01 1.4124227313294542e+01 6.3076559057796500e+00 2.3525946501371646e+01 0 1 0
62079 956 2 -2.2500000000000001e-01 1.1316536441553991e+01 1.0106060281447002e+00 2.7774605445808536e+01 0 0 0
62085 956 3 1.3200000000000001e-01 1.2195747036619474e+01 6.9235249106126195e-01 2.8334787036731626e+01 0 0 0
21959 338 11 9.2999999999999999e-02 1.2113419761248867e+01 6.7656955942727750e+00 2.8237062425602399e+01 0 1 0
62087 956 3 1.3200000000000001e-01 1.1731597883955446e+01 7.6932454179443632e-01 2.6796031388284881e+01 0 0 0
59923 922 11 9.2999999999999999e-02 7.9195069206254631e+00 3.6652889278975662e+00 2.4059178647091127e+01 0 1 0
59917 922 10 -2.4299999999999999e-01 7.6767306457566731e+00 4.6921226233774309e+00 2.4332623782848774e+01 0 1 0
62110 956 7 8.5000000000000006e-02 9.0029767282461037e+00 1.5463432552260985e+00 2.4664085868311030e+01 0 0 0
62139 956 11 9.2999999999999999e-02 1.3529542333435066e+01 4.4525813356113604e+00 2.4676418644893111e+01 0 0 0
62111 956 7 8.5000000000000006e-02 1.3000361386078065e+01 2.9091256156362664e+00 2.8248098261159800e+01 0 0 0
62104 956 6 -1.4299999999999999e-01 1.2121020159845672e+01 3.2691319568565800e+00 2.7714006087221303e+01 0 0 0
62096 956 5 8.6999999999999994e-02 1.0119139738202957e+01 2.5668004422148685e+00 2.7436251174321338e+01 0 0 0
59886 922 5 8.6999999999999994e-02 1.1793484306713598e+01 6.8679391055735097e+00 2.4702316372690621e+01 0 1 0
59881 922 4 -1.4599999999999999e-01 1.0841299953120144e+01 6.9222640072687129e+00 2.4174591289866044e+01 0 1 0
62117 956 9 8.1000000000000003e-02 1.2851794212775991e+01 2.3021686879149161e+00 2.5924318901900115e+01 0 0 0
59901 922 7 8.5000000000000006e-02 1.0030515652960734e+01 5.4169151769531654e+00 2.5385284876566761e+01 0 1 0
59905 922 8 -1.4399999999999999e-01 8.6171840811349991e+00 5.7192695679886443e+00 2.3689061781048359e+01 0 1 0
59907 922 9 8.1000000000000003e-02 8.2401211285901024e+00 6.7208328070370280e+00 2.3895930362319771e+01 0 1 0
59894 922 6 -1.4299999999999999e-01 1.0024178625212810e+01 5.5905210155841907e+00 2.4309217566547623e+01 0 1 0
59899 922 7 8.5000000000000006e-02 1.0614557382809851e+01 4.7448773366663897e+00 2.3956457462552144e+01 0 1 0
62115 956 8 -1.4399999999999999e-01 1.2377176654433402e+01 3.2569198740255438e+00 2.6150788182629306e+01 0 0 0
62127 956 10 -2.4299999999999999e-01 1.3354481485768963e+01 4.3693638669596124e+00 2.5749045577463992e+01 0 0 0
62091 956 4 -1.4599999999999999e-01 1.0971604250904161e+01 2.4277492530079789e+00 2.8101133886997538e+01 0 0 0
62119 956 9 8.1000000000000003e-02 1.1477651343933715e+01 3.3763388132699244e+00 2.5546889735118675e+01 0 0 0
62133 956 11 9.2999999999999999e-02 1.2764697044180709e+01 5.2624746767990880e+00 2.5955461162472517e+01 0 0 0
62135 956 11 9.2999999999999999e-02 1.4311971855936800e+01 4.4773232817739324e+00 2.6258611047359061e+01 0 0 0
62109 956 7 8.5000000000000006e-02 1.1997771187812209e+01 4.2625174611605257e+00 2.8145393298803555e+01 0 0 0
62088 956 3 1.3200000000000001e-01 8.1086207901455136e+00 8.6305810014231354e-01 2.7105263657446521e+01 0 0 0
46925 722 11 9.2999999999999999e-02 8.0044875832843019e+00 6.5934026422546852e+00 2.6659288770611127e+01 1 0 0
21955 338 10 -2.4299999999999999e-01 1.1051431039320923e+01 6.6209616081326255e+00 2.8435385464354734e+01 0 1 0
21961 338 11 9.2999999999999999e-02 1.0598823892181461e+01 6.2556976314082631e+00 2.7513523762335968e+01 0 1 0
21967 338 11 9.2999999999999999e-02 1.1045508381042691e+01 5.8452610794759865e+00 2.9201122763924701e+01 0 1 0
62094 956 5 8.6999999999999994e-02 1.0635167479363627e+01 2.5877492255236678e+00 2.9125492401180448e+01 0 0 0
65398 1080 13 -3.7000000000000000e-01 1.4840366287917012e+01 4.5153535509391514e+00 2.9461634756847648e+01 1 1 0
25659 395 9 8.1000000000000003e-02 1.4618003790501296e+01 1.3777846113100065e+00 2.5256176673265479e+01 0 0 0
25643 395 7 8.5000000000000006e-02 1.4164515594222562e+01 1.1754399317151805e+00 2.7643248713851701e+01 0 0 0
59912 922 9 8.1000000000000003e-02 1.4619657627803022e+01 3.4049534686003242e+00 2.3133280049058985e+01 0 1 0
62083 956 3 1.3200000000000001e-01 8.8984548791352083e+00 8.9226284190819938e-01 2.9964784421664710e+01 0 0 0
62120 956 9 8.1000000000000003e-02 9.2021014409700843e+00 4.2898244935917831e-03 2.2817370625355867e+01 0 0 0
59916 922 10 -2.4299999999999999e-01 1.6540173450142223e+01 2.9120605584098094e+00 2.3035390714102448e+01 0 1 0
59928 922 11 9.2999999999999999e-02 1.7587268761671208e+01 3.2004518148939076e+00 2.2943076651614287e+01 0 1 0
25635 395 5 8.6999999999999994e-02 1.6035933236264036e+01 7.0229174739153710e-01 2.9159443325165277e+01 0 0 0
25624 395 4 -1.4599999999999999e-01 1.6139348110185260e+01 3.9242997581463557e-01 2.8119543785262028e+01 0 0 0
25616 395 3 1.3200000000000001e-01 1.7797143123624775e+01 5.6744103733952023e-01 2.6678227245003423e+01 0 0 0
23035 355 5 8.6999999999999994e-02 2.2223657009857025e+01 4.4788948866447162e+00 2.2805621686919292e+01 0 0 0
23032 355 5 8.6999999999999994e-02 2.1880323277097066e+01 5.9423862047654996e-01 2.3455677693740167e+01 0 0 0
5754 89 7 8.5000000000000006e-02 2.0065326343627795e+01 6.2342603396706844e+00 2.9682215710218614e+01 0 0 0
59914 922 9 8.1000000000000003e-02 1.5556333322384868e+01 4.5836881201510469e+00 2.3872708993707086e+01 0 1 0
59904 922 8 -1.4399999999999999e-01 1.5516084451382987e+01 3.9985554114803565e+00 2.2953959987919124e+01 0 1 0
59922 922 11 9.2999999999999999e-02 1.6649250633782959e+01 2.4374568532606657e+00 2.4010559156363453e+01 0 1 0
25612 395 2 -2.2500000000000001e-01 1.7599340736280872e+01 3.4542540249855813e-01 2.7726885088893770e+01 0 0 0
5756 89 7 8.5000000000000006e-02 1.9762066530993160e+01 5.6379243156479628e+00 2.8058384622157760e+01 0 0 0
23043 355 7 8.5000000000000006e-02 2.0358091676749222e+01 5.7843664282806166e+00 2.3193728235518833e+01 0 0 0
23033 355 5 8.6999999999999994e-02 2.1620175224909357e+01 3.1192110799371866e+00 2.3648047176661731e+01 0 0 0
25649 395 8 -1.4399999999999999e-01 1.5137858348453157e+01 6.1736518308775767e-01 2.5838940372093219e+01 0 0 0
25637 395 6 -1.4299999999999999e-01 1.5177761165843044e+01 1.2142459653842632e+00 2.7243339345901308e+01 0 0 0
25641 395 7 8.5000000000000006e-02 1.5575645488014581e+01 2.2267668233042679e+00 2.7175592786687652e+01 0 0 0
23059 355 9 8.1000000000000003e-02 2.1510153908221167e+01 4.6561258878170326e+00 2.5320929585076080e+01 0 0 0
23041 355 7 8.5000000000000006e-02 1.9268298302738120e+01 4.4440212872061684e+00 2.3353451359037713e+01 0 0 0
23057 355 9 8.1000000000000003e-02 2.0040281761769887e+01 5.7206222891422600e+00 2.5435976814270926e+01 0 0 0
23024 355 4 -1.4599999999999999e-01 2.1311307404116047e+01 3.9013683387407712e+00 2.2954555509968955e+01 0 0 0
23067 355 11 9.2999999999999999e-02 1.9765060415091693e+01 2.7233210450755938e+00 2.5288390032857947e+01 0 0 0
23061 355 10 -2.4299999999999999e-01 1.9624253815207258e+01 3.6666689089860967e+00 2.5815996239314337e+01 0 0 0
23065 355 11 9.2999999999999999e-02 2.0066823243829177e+01 3.4745235626397868e+00 2.6793397112350384e+01 0 0 0
23049 355 8 -1.4399999999999999e-01 2.0448916492698103e+01 4.7680386713781555e+00 2.5098779382386716e+01 0 0 0
23037 355 6 -1.4299999999999999e-01 2.0283710716756381e+01 4.7682928067436849e+00 2.3581235485042477e+01 0 0 0
5760 89 8 -1.4399999999999999e-01 2.0281862433780788e+01 4.3172518670596993e+00 2.9697393406973745e+01 0 0 0
5762 89 9 8.1000000000000003e-02 2.1083079693712957e+01 3.6552668016482466e+00 2.9368871452088818e+01 0 0 0
25618 395 3 1.3200000000000001e-01 1.8099877569927681e+01 1.2361773253267907e+00 2.8106521612612529e+01 0 0 0
23073 355 11 9.2999999999999999e-02 1.8555103650984666e+01 3.8577038964523491e+00 2.5908319374387812e+01 0 0 0
40550 624 11 9.2999999999999999e-02 1.7566317868893371e+01 6.8847537041853615e+00 2.8078391432044647e+01 1 0 0
5736 89 4 -1.4599999999999999e-01 2.1896483595332921e+01 5.9677815645570105e+00 2.8498210980289123e+01 0 0 0
5739 89 5 8.6999999999999994e-02 2.2211711647619467e+01 5.2929764995491206e+00 2.7702365895318124e+01 0 0 0
40552 624 11 9.2999999999999999e-02 1.5926653257250711e+01 6.8250218585659921e+00 2.7506874138980390e+01 1 0 0
40546 624 10 -2.4299999999999999e-01 1.6829503682761306e+01 7.4355865651735886e+00 2.7493765043227160e+01 1 0 0
5749 89 6 -1.4299999999999999e-01 2.0458740648603129e+01 5.5906989947049954e+00 2.8895352329495189e+01 0 0 0
5741 89 5 8.6999999999999994e-02 2.1893222012838500e+01 6.9002296307716096e+00 2.7933737807690289e+01 0 0 0
5778 89 11 9.2999999999999999e-02 1.8736371658117392e+01 3.4822863592659092e+00 2.8445733850789765e+01 0 0 0
5772 89 10 -2.4299999999999999e-01 1.8980759127774061e+01 3.5343289121419383e+00 2.9506708090229537e+01 0 0 0
25657 395 9 8.1000000000000003e-02 1.6100710892288255e+01 6.6652999198219121e-01 2.5330415249430487e+01 0 0 0
40542 624 9 8.1000000000000003e-02 1.7289667309012948e+01 6.7492837979204534e+00 2.5671880440447019e+01 1 0 0
5780 89 11 9.2999999999999999e-02 1.9054067923651090e+01 2.5322142372016359e+00 2.9929191224699714e+01 0 0 0
25642 395 7 8.5000000000000006e-02 2.2361947148648174e+01 1.1333235036364657e-01 2.6675293630206447e+01 0 0 0
25634 395 5 8.6999999999999994e-02 2.0489742204544410e+01 6.2899829990557277e-01 2.8369908735472638e+01 0 0 0
5784 89 11 9.2999999999999999e-02 1.8121595806348328e+01 3.9642805486461365e+00 3.0021567273647438e+01 0 0 0
26097 402 7 8.5000000000000006e-02 5.0571198947911684e+00 1.4299952318094936e+01 2.4409244134063666e+01 0 1 0
26074 402 3 1.3200000000000001e-01 3.0697596195417614e+00 1.2535634298585425e+01 2.3361910093188570e+01 0 1 0
26085 402 5 8.6999999999999994e-02 3.9000114293903887e+00 9.9870920868144815e+00 2.3222973646914618e+01 0 1 0
26079 402 4 -1.4599999999999999e-01 3.9089016272364732e-02 1.3025914958472768e+01 2.6773299809870021e+01 0 1 0
26093 402 6 -1.4299999999999999e-01 3.7229659955062071e+00 7.9027849813318634e+00 2.3621970289301753e+01 0 1 0
26102 402 7 8.5000000000000006e-02 4.5709400591990974e+00 8.0499826922066209e+00 2.4290829632674491e+01 0 1 0
26091 402 6 -1.4299999999999999e-01 4.7637218446312790e+00 1.3976086852880387e+01 2.5407807480418164e+01 0 1 0
26095 402 7 8.5000000000000006e-02 4.1899892630034081e+00 1.4784498047568787e+01 2.5861020748312043e+01 0 1 0
901 14 11 9.2999999999999999e-02 6.7857048664870545e+00 1.0466664807414265e+01 2.8717209038844082e+01 0 0 0
46907 722 9 8.1000000000000003e-02 5.3810561005063580e+00 8.0724701822350884e+00 2.7381491139576557e+01 1 0 0
46929 722 11 9.2999999999999999e-02 7.0571367304383976e+00 7.7526976154043101e+00 2.5775263733681491e+01 1 0 0
68952 1791 13 -3.7000000000000000e-01 1.1304360951140204e+00 8.5055738943385606e+00 2.7582369299504411e+01 0 1 0
26067 402 2 -2.2500000000000001e-01 5.9933970948172899e-01 1.1618730716640369e+01 2.6265887101336048e+01 0 1 0
26071 402 3 1.3200000000000001e-01 1.2198168040284971e+00 1.1151052259687365e+01 2.7030337910495611e+01 0 1 0
26078 402 3 1.3200000000000001e-01 1.4099620994975968e+00 9.1326025392551902e+00 2.4624076672834352e+01 0 1 0
26082 402 4 -1.4599999999999999e-01 3.1155609055288598e+00 9.2404041444213085e+00 2.3346239595930403e+01 0 1 0
26076 402 3 1.3200000000000001e-01 2.7018329069600848e+00 9.4972809831926170e+00 2.5528867962221348e+01 0 1 0
26068 402 2 -2.2500000000000001e-01 2.7961346134703313e+00 1.2653557379593844e+01 2.4410396384741436e+01 0 1 0
26070 402 2 -2.2500000000000001e-01 2.2954170293091640e+00 9.7643214104075717e+00 2.4553360122163845e+01 0 1 0
26066 402 1 4.0799999999999997e-01 1.4659020960959710e+00 1.1500695855331726e+01 2.4605586166906257e+01 0 1 0
26096 402 7 8.5000000000000006e-02 4.8870669788667781e-01 1.2616077299039379e+01 2.8835866421997810e+01 0 1 0
26087 402 5 8.6999999999999994e-02 4.8324323842152346e+00 1.1870501513335380e+01 2.5249054158474923e+01 0 1 0
26088 402 5 8.6999999999999994e-02 8.2713940360546545e-01 1.3744054928577629e+01 2.6546690958315700e+01 0 1 0
26072 402 3 1.3200000000000001e-01 2.4531270846346986e+00 1.3675624787727031e+01 2.4571095010906838e+01 0 1 0
26080 402 4 -1.4599999999999999e-01 4.0356361490088739e+00 1.2593564906251254e+01 2.5423396037993584e+01 0 1 0
26089 402 5 8.6999999999999994e-02 3.6847528002428307e+00 1.2457104864697584e+01 2.6446313208168419e+01 0 1 0
26111 402 9 8.1000000000000003e-02 5.6851602608178728e+00 1.3521382735525039e+01 2.7308041916161088e+01 0 1 0
26103 402 8 -1.4399999999999999e-01 5.9589427865586311e+00 1.3983905289295217e+01 2.6359771903964141e+01 0 1 0
26120 402 11 9.2999999999999999e-02 1.2307530990511963e+00 1.4935749328737066e+01 2.9400979069467681e+01 0 1 0
26113 402 9 8.1000000000000003e-02 6.2867330946501969e+00 1.4971642039807270e+01 2.6683854659404883e+01 0 1 0
26121 402 11 9.2999999999999999e-02 7.0105028675648642e+00 1.2378336022176692e+01 2.5249196307174188e+01 0 1 0
65374 1075 13 -3.7000000000000000e-01 6.6970524766567570e+00 9.4415189160850410e+00 2.3940104381733757e+01 0 0 0
26115 402 10 -2.4299999999999999e-01 7.2876325226016609e+00 1.3238043044651999e+01 2.5859280719327192e+01 0 1 0
46872 722 3 1.3200000000000001e-01 2.8625126431967232e+00 7.9199578691924062e+00 3.0230964050026017e+01 1 0 0
891 14 9 8.1000000000000003e-02 7.1468576182655115e+00 1.2728705310438025e+01 2.9726310445552400e+01 0 0 0
26069 402 2 -2.2500000000000001e-01 6.7359577963113454e-02 1.1587215415238543e+01 2.3338292079138682e+01 0 1 0
46874 722 3 1.3200000000000001e-01 4.5921286850735648e+00 7.9185726852588072e+00 3.0154389500371639e+01 1 0 0
907 14 11 9.2999999999999999e-02 7.7827103195609642e+00 9.6684585724525327e+00 2.9718025817261086e+01 0 0 0
29703 457 11 9.2999999999999999e-02 9.4067480722730163e+00 1.3371519373674213e+01 2.2799840916970069e+01 0 0 0
881 14 7 8.5000000000000006e-02 1.4181565536530572e+01 1.0717791023378176e+01 2.9079472919584802e+01 0 0 0
21935 338 7 8.5000000000000006e-02 1.2391246941583899e+01 8.6847575236460255e+00 2.9871018904664762e+01 0 1 0
895 14 10 -2.4299999999999999e-01 7.7180960272457213e+00 1.0651122090810455e+01 2.9250802736425499e+01 0 0 0
59884 922 5 8.6999999999999994e-02 1.0248887460228103e+01 7.7504358897684273e+00 2.4563537010992519e+01 0 1 0
21953 338 9 8.1000000000000003e-02 9.5187130933172899e+00 7.8560332517521054e+00 2.9289700621940579e+01 0 1 0
26127 402 11 9.2999999999999999e-02 7.8926352458915829e+00 1.2856186782070383e+01 2.6681629489687953e+01 0 1 0
59874 922 3 1.3200000000000001e-01 1.3542635474059331e+01 9.0713325941829304e+00 2.4271081351797509e+01 0 1 0
21951 338 9 8.1000000000000003e-02 1.0626817855925836e+01 8.6720238509021357e+00 2.8163661167079468e+01 0 1 0
59872 922 3 1.3200000000000001e-01 1.3862134496891114e+01 1.0096772570180709e+01 2.2908509993411382e+01 0 1 0
59887 922 5 8.6999999999999994e-02 1.1228385847619679e+01 9.7017973716807884e+00 2.4310993446871620e+01 0 1 0
59868 922 2 -2.2500000000000001e-01 1.3120818782204948e+01 9.4159964792450026e+00 2.3326953449967096e+01 0 1 0
59889 922 5 8.6999999999999994e-02 1.1356207611223313e+01 1.0827842665780778e+01 2.2896106076867685e+01 0 1 0
46923 722 11 9.2999999999999999e-02 7.9654886399407792e+00 8.3722087117539878e+00 2.7126483681583121e+01 1 0 0
899 14 11 9.2999999999999999e-02 8.5763411181974458e+00 1.0673689196520691e+01 2.8579232845638309e+01 0 0 0
26119 402 11 9.2999999999999999e-02 8.0830792476879338e+00 1.3764629403892913e+01 2.5331956043076293e+01 0 1 0
29697 457 11 9.2999999999999999e-02 1.0716320894907712e+01 1.4445020579984130e+01 2.3374040368084952e+01 0 0 0
59880 922 4 -1.4599999999999999e-01 1.1879801565117830e+01 1.0348663392487438e+01 2.3723352473517419e+01 0 1 0
59891 922 6 -1.4299999999999999e-01 1.2284503917635776e+01 1.1360585674798589e+01 2.4770123726877408e+01 0 1 0
59897 922 7 8.5000000000000006e-02 1.1411006617837568e+01 1.1826114222708890e+01 2.5226616487812496e+01 0 1 0
59895 922 7 8.5000000000000006e-02 1.2778620201755668e+01 1.0841266993300987e+01 2.5591255387958071e+01 0 1 0
59903 922 8 -1.4399999999999999e-01 1.3201351096510610e+01 1.2376286263875349e+01 2.4190542023968796e+01 0 1 0
59911 922 9 8.1000000000000003e-02 1.2706315237218075e+01 1.2779217790613655e+01 2.3306977834667514e+01 0 1 0
59927 922 11 9.2999999999999999e-02 1.2692607360502191e+01 1.4211981278310638e+01 2.5357657583699211e+01 0 1 0
59915 922 10 -2.4299999999999999e-01 1.3517384919660099e+01 1.3517216337500782e+01 2.5199090074497008e+01 0 1 0
59921 922 11 9.2999999999999999e-02 1.4094509218453627e+01 1.3257100965988782e+01 2.6086427408759736e+01 0 1 0
855 14 3 1.3200000000000001e-01 1.2382168806859614e+01 1.2609340750344348e+01 2.9535076020036986e+01 0 0 0
59913 922 9 8.1000000000000003e-02 1.4161955709869860e+01 1.2008464199788113e+01 2.3829923519173178e+01 0 1 0
865 14 5 8.6999999999999994e-02 1.0880037736520318e+01 1.4217582858968980e+01 2.8453974689663355e+01 0 0 0
59919 922 11 9.2999999999999999e-02 1.4124261207901935e+01 1.4115840878360912e+01 2.4519789088412953e+01 0 1 0
857 14 3 1.3200000000000001e-01 1.4025325956733310e+01 1.3242649348092799e+01 2.9849989851088772e+01 0 0 0
862 14 4 -1.4599999999999999e-01 1.1671327219889259e+01 1.4967090891940350e+01 2.8468069746807725e+01 0 0 0
863 14 5 8.6999999999999994e-02 1.2463713785472793e+01 1.4263478004993756e+01 2.8212819994734389e+01 0 0 0
21943 338 8 -1.4399999999999999e-01 1.0549508509375617e+01 7.9103625425220088e+00 2.8939544744547149e+01 0 1 0
21931 338 6 -1.4299999999999999e-01 1.1357939579709397e+01 8.5258330833476865e+00 3.0179432455274991e+01 0 1 0
874 14 6 -1.4299999999999999e-01 1.4417385281687478e+01 1.0754104971804344e+01 3.0143037843012440e+01 0 0 0
867 14 5 8.6999999999999994e-02 1.0406186372998745e+01 1.2422927141559432e+01 3.0112998772453594e+01 0 0 0
40508 624 3 1.3200000000000001e-01 1.7762214692217878e+01 1.1391987883961459e+01 2.3211179991466445e+01 1 0 0
40532 624 7 8.5000000000000006e-02 1.6556874924521612e+01 1.3437939578314079e+01 2.3164331045146593e+01 1 0 0
68135 1627 13 -3.7000000000000000e-01 2.1537515962855359e+01 1.2508305671949177e+01 2.6573794234595319e+01 0 1 0
889 14 9 8.1000000000000003e-02 1.6609409539975061e+01 1.0559477679513362e+01 2.9854181710934501e+01 0 0 0
905 14 11 9.2999999999999999e-02 1.5986491945901944e+01 1.2971850096192904e+01 2.8952863136020930e+01 0 0 0
903 14 11 9.2999999999999999e-02 1.7538726347275809e+01 1.2639350725231226e+01 2.9881278124756641e+01 0 0 0
40528 624 7 8.5000000000000006e-02 1.9636268649907102e+01 7.7891909682411598e+00 2.6280752047996415e+01 1 0 0
40500 624 2 -2.2500000000000001e-01 1.8680137071650815e+01 1.1979692668836735e+01 2.3200153152189539e+01 1 0 0
40496 624 1 4.0799999999999997e-01 2.0206281582972199e+01 1.1101085261282448e+01 2.3290305982826382e+01 1 0 0
40515 624 5 8.6999999999999994e-02 1.9263368133058353e+01 1.3332454611827609e+01 2.4690623834494083e+01 1 0 0
40513 624 5 8.6999999999999994e-02 1.8038085544132308e+01 1.2537364535943702e+01 2.5247401185007920e+01 1 0 0
40512 624 4 -1.4599999999999999e-01 1.8324584134491811e+01 1.2957250999602408e+01 2.4283184448130640e+01 1 0 0
40499 624 2 -2.2500000000000001e-01 2.1608536021677686e+01 1.2238780111483946e+01 2.3263588435294242e+01 1 0 0
40507 624 3 1.3200000000000001e-01 2.2532127607689340e+01 1.1698109669443378e+01 2.3470358973685027e+01 1 0 0
40544 624 9 8.1000000000000003e-02 1.6542907581873969e+01 8.2672147340990847e+00 2.5588818969393085e+01 1 0 0
40534 624 8 -1.4399999999999999e-01 1.7329229160421498e+01 7.7386140840484652e+00 2.6127687905144530e+01 1 0 0
40520 624 5 8.6999999999999994e-02 1.8976441572411588e+01 8.5649010676930466e+00 2.3912763377346309e+01 1 0 0
40558 624 11 9.2999999999999999e-02 1.6401820670224815e+01 8.3181794298446476e+00 2.7969387872728230e+01 1 0 0
40505 624 3 1.3200000000000001e-01 2.1512408692733608e+01 1.2907218417384739e+01 2.4119187505943131e+01 1 0 0
40523 624 6 -1.4299999999999999e-01 1.7363001870688269e+01 1.3982957097748031e+01 2.3655467748965499e+01 1 0 0
40526 624 7 8.5000000000000006e-02 1.8790951216986656e+01 9.1644372494824253e+00 2.6936415985649688e+01 1 0 0
40503 624 3 1.3200000000000001e-01 2.1025526367390764e+01 9.4992555672065020e+00 2.4900411398471565e+01 1 0 0
40497 624 2 -2.2500000000000001e-01 2.0101733887116854e+01 1.0059605351404365e+01 2.4756482343655968e+01 1 0 0
40518 624 5 8.6999999999999994e-02 1.7977481285983327e+01 9.6688534333903124e+00 2.4773274118270990e+01 1 0 0
40501 624 3 1.3200000000000001e-01 2.0056415551382536e+01 1.0671939817039826e+01 2.5657089224785391e+01 1 0 0
40522 624 6 -1.4299999999999999e-01 1.8752355255270270e+01 8.4129845948752493e+00 2.6147791067002125e+01 1 0 0
40509 624 4 -1.4599999999999999e-01 1.8917189688222702e+01 9.1216192623750878e+00 2.4847992796216595e+01 1 0 0
40538 624 9 8.1000000000000003e-02 1.6159810724754941e+01 1.4746529473801184e+01 2.5412846238928623e+01 1 0 0
897 14 10 -2.4299999999999999e-01 1.6451469491625421e+01 1.2567787788447895e+01 2.9852101443405161e+01 0 0 0
35598 548 9 8.1000000000000003e-02 2.1311725740740837e+01 1.4905202803957033e+01 2.7544579668957290e+01 0 0 0
40536 624 8 -1.4399999999999999e-01 1.6839650550647544e+01 1.5101042788947426e+01 2.4638095876669507e+01 1 0 0
40530 624 7 8.5000000000000006e-02 1.7905727036036183e+01 1.4500382927169889e+01 2.2864379949313204e+01 1 0 0
5751 89 7 8.5000000000000006e-02 2.0954821159957834e+01 1.0652468185884802e+01 2.9941202281312741e+01 0 0 0
5726 89 3 1.3200000000000001e-01 2.2587010616082992e+01 8.8881922256270354e+00 2.8357869138520233e+01 0 0 0
52693 811 9 8.1000000000000003e-02 4.2169918352707114e+00 1.7866641081397560e+01 2.3101912821991405e+01 1 0 0
52711 811 11 9.2999999999999999e-02 6.4934215896738916e+00 1.6722072141038474e+01 2.3296908304252860e+01 1 0 0
68437 1688 13 -3.7000000000000000e-01 5.5017181658620185e-01 2.2262942250738345e+01 2.8996914001049873e+01 1 0 0
62070 955 11 9.2999999999999999e-02 2.1677044091514115e-02 2.2407524219044014e+01 2.3508082274841314e+01 1 0 0
10221 158 4 -1.4599999999999999e-01 4.0845524029307470e+00 2.0079587443638303e+01 2.9585553496627089e+01 0 1 0
10224 158 5 8.6999999999999994e-02 4.7895591369194426e+00 2.0846011098396737e+01 2.9907516673391495e+01 0 1 0
62644 964 9 8.1000000000000003e-02 4.0144954366152312e+00 2.2462458315473970e+01 2.6689064944668274e+01 0 0 0
62650 964 11 9.2999999999999999e-02 5.2196135221125042e+00 2.1671944479959283e+01 2.4484618380382827e+01 0 0 0
66225 1245 13 -3.7000000000000000e-01 7.1315528747176241e-02 1.5380859274082161e+01 2.3083111453526577e+01 0 0 0
62646 964 10 -2.4299999999999999e-01 5.1748305905821601e+00 2.2678187860401355e+01 2.4901234208496138e+01 0 0 0
52646 810 11 9.2999999999999999e-02 9.5082487875901667e-01 2.0596267668320277e+01 2.4458889524520597e+01 0 0 0
26128 402 11 9.2999999999999999e-02 5.6883652657532902e-01 1.5631085118153738e+01 2.7978891612588480e+01 0 1 0
26116 402 10 -2.4299999999999999e-01 2.9309171983735521e-01 1.5297954219294699e+01 2.8979435767789393e+01 0 1 0
52650 810 11 9.2999999999999999e-02 1.3679175305484792e+00 2.0500423970515865e+01 2.6233598329129173e+01 0 0 0
52638 810 10 -2.4299999999999999e-01 1.0518808711683283e+00 1.9962411351695984e+01 2.5339862768532782e+01 0 0 0
52644 810 11 9.2999999999999999e-02 1.7710855722077459e+00 1.9145786255680996e+01 2.5276870307730555e+01 0 0 0
10241 158 7 8.5000000000000006e-02 5.6565177445336916e+00 1.9149458745937778e+01 2.8303766511891620e+01 0 1 0
10249 158 9 8.1000000000000003e-02 2.7733819989543966e+00 1.8880899060944543e+01 2.7339345981054198e+01 0 1 0
10247 158 9 8.1000000000000003e-02 3.9591649446178296e+00 1.7603674346332276e+01 2.7861217724672439e+01 0 1 0
10239 158 7 8.5000000000000006e-02 4.8092991180494984e+00 2.0507906753791353e+01 2.7577841810407911e+01 0 1 0
10257 158 10 -2.4299999999999999e-01 4.4069398585446686e+00 1.8372437165209423e+01 2.6029961241851453e+01 0 1 0
10265 158 11 9.2999999999999999e-02 5.3537430329273477e+00 1.7844187428432466e+01 2.5917640429363253e+01 0 1 0
10245 158 8 -1.4399999999999999e-01 3.8202668543835707e+00 1.8585261072891818e+01 2.7408123011556746e+01 0 1 0
10269 158 11 9.2999999999999999e-02 3.6395372132650747e+00 1.8022208175272215e+01 2.5339647664847266e+01 0 1 0
10234 158 6 -1.4299999999999999e-01 4.6754112263798815e+00 1.9607039401803373e+01 2.8176684066724668e+01 0 1 0
10263 158 11 9.2999999999999999e-02 4.6989467798640545e+00 1.9314518394341444e+01 2.5565940859939694e+01 0 1 0
10226 158 5 8.6999999999999994e-02 3.1045417605487353e+00 2.0539325295815466e+01 2.9457802638355520e+01 0 1 0
858 14 3 1.3200000000000001e-01 1.2478303802008142e+01 1.6310924273118239e+01 2.9996655273722599e+01 0 0 0
4610 71 11 9.2999999999999999e-02 1.3440915736859171e+01 1.9015114041408196e+01 2.2698094617613759e+01 0 0 0
66400 1280 13 -3.7000000000000000e-01 7.8458707187535417e+00 1.8964681814513039e+01 2.9722401750377109e+01 1 0 0
4559 71 3 1.3200000000000001e-01 8.5830583226182355e+00 2.1951924497981949e+01 2.7878921665316721e+01 0 0 0
35612 548 11 9.2999999999999999e-02 1.4122062336583378e+01 1.5818870484048473e+01 2.8529111058954435e+01 0 0 0
850 14 2 -2.2500000000000001e-01 1.1782985738709364e+01 1.5472417565443513e+01 2.9957421461122838e+01 0 0 0
904 14 11 9.2999999999999999e-02 8.5356266760869861e+00 1.5227146883604981e+01 2.7169925382660853e+01 0 0 0
906 14 11 9.2999999999999999e-02 9.0148904545728392e+00 1.5264598884759341e+01 2.8742290043625239e+01 0 0 0
4557 71 3 1.3200000000000001e-01 8.9992544202311624e+00 2.2150028064373348e+01 2.9575540608411544e+01 0 0 0
4560 71 3 1.3200000000000001e-01 1.2588168623500785e+01 2.1324954353554240e+01 2.8041061968735427e+01 0 0 0
4553 71 2 -2.2500000000000001e-01 9.0938549073901918e+00 2.2602786696187316e+01 2.8588544980804038e+01 0 0 0
65408 1082 13 -3.7000000000000000e-01 1.4967103777953884e+01 2.2477771802772860e+01 2.8774941489370526e+01 0 0 0
35606 548 10 -2.4299999999999999e-01 1.5069310585515058e+01 1.6311509649372621e+01 2.8748490647578286e+01 0 0 0
4571 71 5 8.6999999999999994e-02 1.0251886970193986e+01 2.0710922854414509e+01 2.6064858649095534e+01 0 0 0
4554 71 2 -2.2500000000000001e-01 1.1541478818636072e+01 2.1289703683120450e+01 2.7738906636340321e+01 0 0 0
4584 71 7 8.5000000000000006e-02 1.3263039129599203e+01 2.0334262412190114e+01 2.5899126229723461e+01 0 0 0
4594 71 9 8.1000000000000003e-02 1.1676245143617793e+01 2.0683574932055734e+01 2.3677317375941310e+01 0 0 0
4608 71 11 9.2999999999999999e-02 1.3848540713416229e+01 1.8590863433121172e+01 2.4176162455947249e+01 0 0 0
4614 71 11 9.2999999999999999e-02 1.4219742864101582e+01 2.0341481055420797e+01 2.3764368676702599e+01 0 0 0
888 14 9 8.1000000000000003e-02 1.0060535498062556e+01 1.7585863010023246e+01 2.8366583496807674e+01 0 0 0
4586 71 7 8.5000000000000006e-02 1.2077625896776922e+01 1.8984298733666236e+01 2.6137368826707267e+01 0 0 0
35602 548 9 8.1000000000000003e-02 1.3884550638255098e+01 1.8167950557625769e+01 2.9148844208199751e+01 0 0 0
910 14 11 9.2999999999999999e-02 7.8117415406481854e+00 1.6515488056905426e+01 2.8227963907960518e+01 0 0 0
882 14 7 8.5000000000000006e-02 1.0999673018933329e+01 1.5428734910073631e+01 2.6447715610766412e+01 0 0 0
4579 71 6 -1.4299999999999999e-01 1.2256128507568937e+01 1.9966974157567307e+01 2.5700807451891929e+01 0 0 0
35594 548 8 -1.4399999999999999e-01 1.4909282434180607e+01 1.7805895247461393e+01 2.9232155064790135e+01 0 0 0
890 14 9 8.1000000000000003e-02 9.7058411762903951e+00 1.7405799814822444e+01 2.6761909653602110e+01 0 0 0
4602 71 10 -2.4299999999999999e-01 1.3531027113227932e+01 1.9502017065972119e+01 2.3669127771519062e+01 0 0 0
4592 71 9 8.1000000000000003e-02 1.1479749858310411e+01 1.9071604713448313e+01 2.4082626653820871e+01 0 0 0
4562 71 3 1.3200000000000001e-01 1.1256153046047880e+01 2.0452395080175652e+01 2.8375776720974262e+01 0 0 0
886 14 8 -1.4399999999999999e-01 9.9526748084054777e+00 1.6791617976885870e+01 2.7627908399785003e+01 0 0 0
4590 71 8 -1.4399999999999999e-01 1.2180255696197042e+01 1.9893006275287519e+01 2.4233262125482575e+01 0 0 0
873 14 6 -1.4299999999999999e-01 1.1236109317109429e+01 1.5940728355470634e+01 2.7380485996088616e+01 0 0 0
898 14 10 -2.4299999999999999e-01 8.7093402929157744e+00 1.5958535722127854e+01 2.7959225037458225e+01 0 0 0
880 14 7 8.5000000000000006e-02 1.2080918505053706e+01 1.6601011453575016e+01 2.7184466440290809e+01 0 0 0
4566 71 4 -1.4599999999999999e-01 1.1267545178381756e+01 2.1022121322143718e+01 2.6309182038481897e+01 0 0 0
4569 71 5 8.6999999999999994e-02 1.1433895131777691e+01 2.1956913878864945e+01 2.5773840494397664e+01 0 0 0
37031 570 9 8.1000000000000003e-02 2.1283250814267046e+01 1.6615697083800892e+01 2.4033300763847738e+01 0 0 0
35618 548 11 9.2999999999999999e-02 1.5743038275634673e+01 1.5754611229608724e+01 2.9399685812782103e+01 0 0 0
35607 548 10 -2.4299999999999999e-01 1.9505410075114646e+01 2.2084156014306654e+01 2.2937801001669595e+01 0 0 0
40556 624 11 9.2999999999999999e-02 1.5473795762797581e+01 1.6102135432616159e+01 2.3334803696419474e+01 1 0 0
37023 570 8 -1.4399999999999999e-01 2.1414749500016260e+01 1.7144166405004395e+01 2.3089093211455154e+01 0 0 0
35564 548 3 1.3200000000000001e-01 1.7924620835560440e+01 2.1981489266041486e+01 2.9095654314052020e+01 0 0 0
35571 548 4 -1.4599999999999999e-01 1.9345290281255046e+01 2.2635748491144799e+01 2.6147710682878603e+01 0 0 0
35599 548 9 8.1000000000000003e-02 1.7413931182076215e+01 2.2186134700669601e+01 2.3175938240815995e+01 0 0 0
35566 548 3 1.3200000000000001e-01 2.0535522027228804e+01 1.8844360884839354e+01 2.8583893793051701e+01 0 0 0
37011 570 6 -1.4299999999999999e-01 2.2482859651287701e+01 1.8271309318777504e+01 2.3199158016792683e+01 0 0 0
35615 548 11 9.2999999999999999e-02 2.0406952930751181e+01 2.1923176029298013e+01 2.3528906681516045e+01 0 0 0
35616 548 11 9.2999999999999999e-02 2.1396059459266450e+01 1.5427119209611524e+01 2.9720260990610601e+01 0 0 0
35614 548 11 9.2999999999999999e-02 1.9967355071031214e+01 1.6254707685005677e+01 2.9361525247344844e+01 0 0 0
35608 548 10 -2.4299999999999999e-01 2.1012572249970599e+01 1.6202252103646860e+01 2.9056780352833417e+01 0 0 0
35620 548 11 9.2999999999999999e-02 2.1391174697142439e+01 1.7197333773574247e+01 2.9290388183199539e+01 0 0 0
35582 548 6 -1.4299999999999999e-01 1.6099461551640175e+01 1.8700664825643525e+01 2.8941250269042481e+01 0 0 0
35577 548 5 8.6999999999999994e-02 2.0684475737431047e+01 2.1352058329823709e+01 2.9124103317405179e+01 0 0 0
40560 624 11 9.2999999999999999e-02 1.5999383351826696e+01 1.7092318996433004e+01 2.4679309720637306e+01 1 0 0
35586 548 7 8.5000000000000006e-02 1.5820919173337842e+01 1.9719010344263204e+01 2.9212334294212248e+01 0 0 0
35578 548 5 8.6999999999999994e-02 1.5798684032591062e+01 1.8234412564450516e+01 2.6780628696947172e+01 0 0 0
35560 548 2 -2.2500000000000001e-01 1.9708988671154970e+01 1.8727053381180085e+01 2.7883050340597546e+01 0 0 0
35562 548 3 1.3200000000000001e-01 1.8043531403031260e+01 2.0325277890281313e+01 2.9859404612523711e+01 0 0 0
35556 548 1 4.0799999999999997e-01 1.8826954165013074e+01 2.0296539025102714e+01 2.7644136478868234e+01 0 0 0
35573 548 5 8.6999999999999994e-02 1.9642797567317498e+01 1.8443137349704191e+01 2.5774211984064209e+01 0 0 0
37047 570 11 9.2999999999999999e-02 1.9697538962211642e+01 1.8368380680478690e+01 2.3373731769938008e+01 0 0 0
35597 548 9 8.1000000000000003e-02 1.8173574229355740e+01 2.0804393677966917e+01 2.4038023926469624e+01 0 0 0
40548 624 10 -2.4299999999999999e-01 1.6334018992503097e+01 1.6346912897870947e+01 2.3957860666200283e+01 1 0 0
35575 548 5 8.6999999999999994e-02 2.1261962526455196e+01 1.8432190485026101e+01 2.6490464882710871e+01 0 0 0
35572 548 4 -1.4599999999999999e-01 2.0232127792857487e+01 1.8101413998617673e+01 2.6625102715382514e+01 0 0 0
35595 548 8 -1.4399999999999999e-01 1.8263621342566399e+01 2.1858296173929723e+01 2.3774810995737170e+01 0 0 0
37017 570 7 8.5000000000000006e-02 2.2085645250453471e+01 1.9090503853216330e+01 2.3798525212516051e+01 0 0 0
35557 548 2 -2.2500000000000001e-01 1.7194709073000492e+01 1.9920534818652911e+01 2.6902737691483537e+01 0 0 0
35567 548 3 1.3200000000000001e-01 2.0087358686055719e+01 2.0666744325841087e+01 2.5622027753185137e+01 0 0 0
35600 548 9 8.1000000000000003e-02 2.2327068922878752e+01 1.6322000130435196e+01 2.7507529284510799e+01 0 0 0
35588 548 7 8.5000000000000006e-02 1.6862960284513854e+01 1.8296281336703863e+01 2.9605813044784213e+01 0 0 0
35569 548 4 -1.4599999999999999e-01 1.6592788466642123e+01 1.8603392602305224e+01 2.7429744927083821e+01 0 0 0
40554 624 11 9.2999999999999999e-02 1.7150863572205360e+01 1.6771948636741048e+01 2.3374585813919111e+01 1 0 0
35559 548 2 -2.2500000000000001e-01 1.9822565561975324e+01 2.1260351972482983e+01 2.6497021788942281e+01 0 0 0
35610 548 11 9.2999999999999999e-02 1.5523603536583675e+01 1.6201992277990126e+01 2.7763745066141858e+01 0 0 0
35592 548 7 8.5000000000000006e-02 2.0605738916126260e+01 1.6272559372382528e+01 2.5740411386796431e+01 0 0 0
35583 548 6 -1.4299999999999999e-01 2.0259323712033819e+01 1.6552204885470243e+01 2.6735345791377863e+01 0 0 0
35596 548 8 -1.4399999999999999e-01 2.1301411707295681e+01 1.5988454126513620e+01 2.7665245293694689e+01 0 0 0
35565 548 3 1.3200000000000001e-01 2.0808474972864918e+01 2.1246176298514960e+01 2.6961652481939563e+01 0 0 0
40540 624 9 8.1000000000000003e-02 1.7685706532364161e+01 1.5558308911545200e+01 2.5151123136065312e+01 1 0 0
35580 548 5 8.6999999999999994e-02 1.7244061933719912e+01 1.7740195959728116e+01 2.7566983510861821e+01 0 0 0
35558 548 2 -2.2500000000000001e-01 1.8540655993481995e+01 2.1100639202692189e+01 2.9276496405680493e+01 0 0 0
35570 548 4 -1.4599999999999999e-01 1.9921483124777090e+01 2.1559841862175212e+01 2.9874282147045090e+01 0 0 0
35590 548 7 8.5000000000000006e-02 1.9339705821740374e+01 1.5967203752118294e+01 2.6722055437403462e+01 0 0 0
35563 548 3 1.3200000000000001e-01 1.6424536812545131e+01 2.0660819817503441e+01 2.7119331344083196e+01 0 0 0
35561 548 3 1.3200000000000001e-01 1.7248974994362861e+01 2.0002965727408768e+01 2.5817214612466817e+01 0 0 0
35568 548 3 1.3200000000000001e-01 1.9179348039016787e+01 1.8086731021758997e+01 2.8588435396866192e+01 0 0 0
35589 548 7 8.5000000000000006e-02 1.7211872473142410e+01 2.2414293450956681e+01 2.5512956198231834e+01 0 0 0
46870 722 2 -2.2500000000000001e-01 4.2847387618162216e+00 5.5357028533640174e+00 3.2706680696164902e+01 1 0 0
46876 722 3 1.3200000000000001e-01 3.5961759298435867e+00 6.0245749328616336e+00 3.3395872448309952e+01 1 0 0
69256 1852 12 4.7999999999999998e-01 2.1860650549780520e+00 5.7460274604675607e+00 3.5960230794021250e+01 1 0 0
46878 722 3 1.3200000000000001e-01 4.0197969626617294e+00 4.4823318411223374e+00 3.2797869255678748e+01 1 0 0
46867 722 2 -2.2500000000000001e-01 2.1486960152684187e+00 5.2766106856637069e+00 3.0906139270704863e+01 1 0 0
46866 722 1 4.0799999999999997e-01 3.7976485765157806e+00 5.9857403621218213e+00 3.1083758275971110e+01 1 0 0
69260 1852 13 -3.7000000000000000e-01 3.1018573379981915e+00 4.6949524393363289e+00 3.5580034503093756e+01 1 0 0
69259 1852 13 -3.7000000000000000e-01 2.3907302326785813e+00 6.1473131713781024e+00 3.7288009382352477e+01 1 0 0
14258 220 5 8.6999999999999994e-02 3.6501775920792401e+00 1.9399135141729207e+00 3.4920109881525221e+01 0 0 0
14245 220 3 1.3200000000000001e-01 9.8780460255387426e-01 2.7677845528512499e+00 3.5660613662085908e+01 0 0 0
14239 220 2 -2.2500000000000001e-01 5.1899958714028194e-01 1.7884319957038186e+00 3.5756480387384578e+01 0 0 0
46879 722 4 -1.4599999999999999e-01 1.0582305663343350e+00 5.7639931515232874e+00 3.1857056751947361e+01 1 0 0
46888 722 5 8.6999999999999994e-02 1.3758226677210272e+00 5.6545880534984319e+00 3.2894007063802704e+01 1 0 0
14247 220 3 1.3200000000000001e-01 9.4438891154346127e-01 1.3913137018736332e+00 3.4834829161579890e+01 0 0 0
14262 220 6 -1.4299999999999999e-01 5.4993137182679455e+00 1.2468933938818503e+00 3.5919267089173417e+01 0 0 0
46890 722 5 8.6999999999999994e-02 9.9567829580242606e-01 6.8019592719916835e+00 3.1530233332967462e+01 1 0 0
14236 220 1 4.0799999999999997e-01 1.5140247351396960e+00 1.1769002094332282e+00 3.7128039507062134e+01 0 0 0
14249 220 4 -1.4599999999999999e-01 4.0308050951437302e+00 1.7320980709888867e+00 3.5920127604209895e+01 0 0 0
14237 220 2 -2.2500000000000001e-01 3.1634457329361561e+00 6.3661908420469993e-01 3.6575525121075877e+01 0 0 0
14266 220 7 8.5000000000000006e-02 6.0879481397557296e+00 1.8346094449362402e+00 3.5214852888308116e+01 0 0 0
69257 1852 13 -3.7000000000000000e-01 9.3294855080944583e-01 5.3181393749499133e+00 3.5748522235471938e+01 1 0 0
14260 220 5 8.6999999999999994e-02 3.9637276362159666e+00 2.7408096860108855e+00 3.6327683111906758e+01 0 0 0
46882 722 4 -1.4599999999999999e-01 5.7815314492064260e+00 5.6969167534046363e+00 3.3103684072074110e+01 1 0 0
46900 722 7 8.5000000000000006e-02 5.7385596449718097e+00 5.8041323416891508e+00 3.5393126488360529e+01 1 0 0
46885 722 5 8.6999999999999994e-02 6.1203323979044422e+00 6.7299044250163593e+00 3.3182743469707702e+01 1 0 0
46902 722 7 8.5000000000000006e-02 5.5717133610764860e+00 4.2770913611945591e+00 3.4789896203255921e+01 1 0 0
69258 1852 13 -3.7000000000000000e-01 2.4258768321103790e+00 6.9310585820361235e+00 3.5100678961766782e+01 1 0 0
46883 722 5 8.6999999999999994e-02 6.3336913018330252e+00 5.1331362507241973e+00 3.2351772480183293e+01 1 0 0
46893 722 6 -1.4299999999999999e-01 6.1027358541222805e+00 5.2011442761519211e+00 3.4561332591093652e+01 1 0 0
14274 220 8 -1.4399999999999999e-01 6.1678854581557188e+00 1.1789253748484430e+00 3.7289313185073745e+01 0 0 0
14284 220 9 8.1000000000000003e-02 6.1956568660489140e+00 2.1585612750601686e+00 3.7766431883013034e+01 0 0 0
14286 220 10 -2.4299999999999999e-01 7.5241351780660368e+00 5.1535074754192178e-01 3.7325423520961330e+01 0 0 0
14243 220 3 1.3200000000000001e-01 3.6387820931181571e+00 2.1903457030646073e-01 3.7463094001085423e+01 0 0 0
14268 220 7 8.5000000000000006e-02 5.6110494002787386e+00 1.9502404185402306e-01 3.5656234762140244e+01 0 0 0
47578 732 11 9.2999999999999999e-02 2.8836505648080168e-01 2.0088270887251221e+00 3.1372339181322740e+01 1 0 0
47572 732 11 9.2999999999999999e-02 3.0700477596384224e-01 1.9439727282441915e-01 3.1039325844075371e+01 1 0 0
47570 732 11 9.2999999999999999e-02 1.8458653346275917e+00 1.0538193791534607e+00 3.1090049522384103e+01 1 0 0
47566 732 10 -2.4299999999999999e-01 7.8030975800537239e-01 1.1647085466642537e+00 3.0889064649804023e+01 1 0 0
46871 722 3 1.3200000000000001e-01 2.3260670674992099e+00 4.2385919443180535e+00 3.1187487102501883e+01 1 0 0
67592 1519 13 -3.7000000000000000e-01 6.5344118969273177e+00 1.9707455767080146e+00 3.0306779386765907e+01 1 1 0
62132 956 11 9.2999999999999999e-02 1.1102896142096485e+01 7.0537077058572387e-02 3.5600869271561926e+01 0 0 0
46906 722 8 -1.4399999999999999e-01 7.6479208190654280e+00 5.0144838266715048e+00 3.4932947227613326e+01 1 0 0
46910 722 9 8.1000000000000003e-02 7.7063874185790562e+00 4.6789117417450159e+00 3.5968356847747565e+01 1 0 0
46926 722 11 9.2999999999999999e-02 7.9698683867988995e+00 3.3369440766611009e+00 3.3652160647735727e+01 1 0 0
46918 722 10 -2.4299999999999999e-01 8.4906281466974036e+00 4.2785024329158752e+00 3.3826451036640968e+01 1 0 0
46930 722 11 9.2999999999999999e-02 8.4385674830230020e+00 4.8134356343117481e+00 3.2878170404230950e+01 1 0 0
46908 722 9 8.1000000000000003e-02 8.2111515731770712e+00 5.9417989871874397e+00 3.5037626313298190e+01 1 0 0
46924 722 11 9.2999999999999999e-02 9.4995338934698452e+00 4.1385203131437427e+00 3.4214541496951611e+01 1 0 0
21915 338 3 1.3200000000000001e-01 1.1635527639738507e+01 5.2609571389145788e+00 3.3205589588220654e+01 0 1 0
21934 338 6 -1.4299999999999999e-01 1.3477466432099810e+01 3.4097236257117984e+00 3.4730265421632794e+01 0 1 0
21921 338 4 -1.4599999999999999e-01 1.2612382412669330e+01 4.5832789347323866e+00 3.4994538699735742e+01 0 1 0
21939 338 7 8.5000000000000006e-02 1.3061815344004463e+01 2.8032201389333777e+00 3.3925599221563154e+01 0 1 0
21909 338 2 -2.2500000000000001e-01 1.2528883506834328e+01 5.5411519544135848e+00 3.3763716973257416e+01 0 1 0
21917 338 3 1.3200000000000001e-01 1.3495657879584247e+01 5.4225804821135091e+00 3.3274443922285371e+01 0 1 0
21906 338 1 4.0799999999999997e-01 1.2472524439969764e+01 7.3792401238098666e+00 3.4084377478770463e+01 0 1 0
21911 338 3 1.3200000000000001e-01 1.0052029526918629e+01 7.4661252400785907e+00 3.4885807876817815e+01 0 1 0
21929 338 5 8.6999999999999994e-02 1.1662112737986137e+01 6.6046381402450836e+00 3.1123316891252824e+01 0 1 0
62130 956 11 9.2999999999999999e-02 9.7613218771182506e+00 1.0723918574890736e+00 3.4862701158813444e+01 0 0 0
21924 338 5 8.6999999999999994e-02 1.1633317212059806e+01 4.2037677173391650e+00 3.5286946923853911e+01 0 1 0
21927 338 5 8.6999999999999994e-02 1.0308659070422356e+01 7.5365063816857232e+00 3.1691913779101416e+01 0 1 0
21928 338 5 8.6999999999999994e-02 1.1246908194546915e+01 5.9606263642039545e+00 3.6752294750564815e+01 0 1 0
14290 220 11 9.2999999999999999e-02 8.2978810080333005e+00 8.0689886036353353e-01 3.6615200255421840e+01 0 0 0
21945 338 8 -1.4399999999999999e-01 1.3582669403529795e+01 2.4133959261044180e+00 3.5930864441168872e+01 0 1 0
21926 338 5 8.6999999999999994e-02 1.3047791081113905e+01 5.1856657874019616e+00 3.5791814919691092e+01 0 1 0
62100 956 5 8.6999999999999994e-02 1.1292669699833628e+01 3.7462637912232172e-01 3.0698543516682264e+01 0 0 0
62108 956 7 8.5000000000000006e-02 9.5017048931431312e+00 1.1536087905348982e+00 3.2448817952360969e+01 0 0 0
21919 338 4 -1.4599999999999999e-01 1.1265921421856882e+01 7.0491986554933570e+00 3.6699865131399811e+01 0 1 0
21938 338 7 8.5000000000000006e-02 9.2114541899855755e+00 6.9418948987203981e+00 3.7341784406946367e+01 0 1 0
21949 338 9 8.1000000000000003e-02 1.2564880425431696e+01 2.2430758244975899e+00 3.6281858261401275e+01 0 1 0
62102 956 6 -1.4299999999999999e-01 9.8648105030433832e+00 1.3410299348892812e-01 3.2318963221304365e+01 0 0 0
65400 1080 13 -3.7000000000000000e-01 1.4777365327356655e+01 6.3041605713119795e+00 3.0817131800863564e+01 1 1 0
65396 1080 12 4.7999999999999998e-01 1.4527261513343403e+01 4.9076484456924092e+00 3.0775862672218562e+01 1 1 0
21941 338 7 8.5000000000000006e-02 1.4489463205275836e+01 3.6566611291745099e+00 3.4409353585009498e+01 0 1 0
21957 338 10 -2.4299999999999999e-01 1.4311468384206416e+01 1.1063968351091995e+00 3.5532179732477040e+01 0 1 0
21916 338 3 1.3200000000000001e-01 1.4190907180402595e+01 7.2646709150210036e+00 3.5794726890507469e+01 0 1 0
21969 338 11 9.2999999999999999e-02 1.3884662217064506e+01 5.0531795491874276e-01 3.6335074915855216e+01 0 1 0
21918 338 3 1.3200000000000001e-01 1.4680665457200531e+01 7.5331070973218441e+00 3.4044153709539792e+01 0 1 0
62122 956 9 8.1000000000000003e-02 1.1822635399581111e+01 5.0210099575371769e-01 3.3338851166535740e+01 0 0 0
62126 956 10 -2.4299999999999999e-01 1.0290858983146693e+01 1.1974888362939878e-01 3.4875421920550814e+01 0 0 0
65399 1080 13 -3.7000000000000000e-01 1.3114278345425392e+01 4.6724560528534367e+00 3.0859534245235327e+01 1 1 0
21930 338 5 8.6999999999999994e-02 1.2231831498438888e+01 7.3975003392386380e+00 3.7065656961657076e+01 0 1 0
21932 338 6 -1.4299999999999999e-01 1.0116969407817880e+01 7.4635383385905243e+00 3.7651671987693220e+01 0 1 0
65670 1134 13 -3.7000000000000000e-01 1.0234567569293830e+01 2.7967828420328380e+00 3.7317964510998166e+01 1 0 0
21947 338 9 8.1000000000000003e-02 1.3994287304816527e+01 2.8755354374931605e+00 3.6828136857947065e+01 0 1 0
21963 338 11 9.2999999999999999e-02 1.4090149572535593e+01 7.5707193072330947e-01 3.4523670885049924e+01 0 1 0
5764 89 9 8.1000000000000003e-02 2.0558260923320283e+01 4.3977415790494030e+00 3.0748690370052195e+01 0 0 0
21965 338 11 9.2999999999999999e-02 1.5394174329336270e+01 1.0431893135912893e+00 3.5641049596139418e+01 0 1 0
65397 1080 13 -3.7000000000000000e-01 1.5140235506543659e+01 4.2240319143596201e+00 3.1921663912858882e+01 1 1 0
63970 985 3 1.3200000000000001e-01 2.1033901961507123e+01 3.0511088637372397e+00 3.6668635611369886e+01 0 0 0
63982 985 5 8.6999999999999994e-02 2.1598507522294131e+01 2.6154936978735970e+00 3.1621450001836770e+01 0 0 0
63974 985 4 -1.4599999999999999e-01 2.0550500909571024e+01 3.9195956205617277e-01 3.5698872466002676e+01 0 0 0
63965 985 2 -2.2500000000000001e-01 1.9069807542709746e+01 3.8503021868624225e+00 3.3375668258698539e+01 0 0 0
63971 985 3 1.3200000000000001e-01 1.9369310258485296e+01 3.6288376000692661e+00 3.2351289637387325e+01 0 0 0
63973 985 3 1.3200000000000001e-01 1.8107841561396064e+01 3.4158422073391144e+00 3.3647635144711806e+01 0 0 0
63962 985 2 -2.2500000000000001e-01 1.9972637365164474e+01 1.2404696372777613e+00 3.4532853465026591e+01 0 0 0
63961 985 1 4.0799999999999997e-01 2.0343053209290311e+01 3.0689211480799057e+00 3.4355132197868876e+01 0 0 0
63966 985 3 1.3200000000000001e-01 2.0244583789685645e+01 7.0371844741149969e-01 3.3623984221165529e+01 0 0 0
63968 985 3 1.3200000000000001e-01 1.8882889788425871e+01 1.2176546434978273e+00 3.4538303723485718e+01 0 0 0
63964 985 2 -2.2500000000000001e-01 2.0481931742478494e+01 3.7388230602539938e+00 3.6027949993049305e+01 0 0 0
63975 985 4 -1.4599999999999999e-01 2.2356898820183176e+01 2.4927885139875179e+00 3.2394680934405073e+01 0 0 0
63981 985 5 8.6999999999999994e-02 1.8466440048228684e+01 4.5443206802347254e+00 3.6210002627690528e+01 0 0 0
63972 985 3 1.3200000000000001e-01 2.1164995573019002e+01 4.5786436972437619e+00 3.5900572203151015e+01 0 0 0
63963 985 2 -2.2500000000000001e-01 2.1996365311928972e+01 3.3159504135145106e+00 3.3681523793295526e+01 0 0 0
63980 985 5 8.6999999999999994e-02 2.0021281070119553e+01 5.7409468791921201e+00 3.3067497626105094e+01 0 0 0
63977 985 4 -1.4599999999999999e-01 1.9088486587930461e+01 5.4147917227266715e+00 3.3527516398587984e+01 0 0 0
63978 985 5 8.6999999999999994e-02 1.9038984059771892e+01 5.7173617713684433e+00 3.4573509171615768e+01 0 0 0
63995 985 7 8.5000000000000006e-02 1.7895026221006741e+01 5.7384159109664408e+00 3.1776782836699638e+01 0 0 0
63988 985 6 -1.4299999999999999e-01 1.7940825674594500e+01 6.1183953698925873e+00 3.2797379732406327e+01 0 0 0
63997 985 7 8.5000000000000006e-02 1.6961202951565166e+01 5.9887145817280940e+00 3.3257403882947152e+01 0 0 0
63969 985 3 1.3200000000000001e-01 2.2176736020313957e+01 4.3898871156422237e+00 3.3634339376555687e+01 0 0 0
25630 395 5 8.6999999999999994e-02 1.7969780104788107e+01 2.8299075110065508e-01 3.0747544437468790e+01 0 0 0
63987 985 6 -1.4299999999999999e-01 2.2085341731300023e+01 3.6038501777700693e-01 3.5864780967247505e+01 0 0 0
63984 985 5 8.6999999999999994e-02 2.2167180291457349e+01 1.4223659283262422e+00 3.2474068389686444e+01 0 0 0
5732 89 3 1.3200000000000001e-01 2.2636652191073416e+01 6.0994709262723452e+00 3.0559897784269488e+01 0 0 0
65650 1130 13 -3.7000000000000000e-01 2.2191431292299928e+01 7.0280275467234583e+00 3.3750911362254620e+01 0 1 0
63991 985 7 8.5000000000000006e-02 2.2366913036150006e+01 1.4126832646318501e+00 3.5903329604678419e+01 0 0 0
63976 985 4 -1.4599999999999999e-01 1.9315264328467304e+01 4.2331708907106691e+00 3.6818922285576235e+01 0 0 0
63983 985 5 8.6999999999999994e-02 2.0153213172072665e+01 7.1752602976133317e-01 3.6660261529336040e+01 0 0 0
63979 985 5 8.6999999999999994e-02 1.8993483120480811e+01 3.3879749113597004e+00 3.7427363417650909e+01 0 0 0
63989 985 6 -1.4299999999999999e-01 1.9567568613898601e+01 5.4434542060764057e+00 3.7719587124783125e+01 0 0 0
64024 985 11 9.2999999999999999e-02 1.6640077430855364e+01 5.1965245738656520e+00 3.7680866194002867e+01 0 0 0
63996 985 7 8.5000000000000006e-02 1.9654896420877719e+01 6.4277072686112682e+00 3.7259456964595600e+01 0 0 0
64020 985 11 9.2999999999999999e-02 1.7072420647579410e+01 6.8277130660770062e+00 3.7633301882738188e+01 0 0 0
25653 395 9 8.1000000000000003e-02 1.6234318759142599e+01 2.9351983354218225e-01 3.2279259863649088e+01 0 0 0
46868 722 2 -2.2500000000000001e-01 3.7556493751666884e+00 7.7616366342194834e+00 3.0835398633941814e+01 1 0 0
66420 1284 13 -3.7000000000000000e-01 7.3724648758353428e-01 1.4307052916076705e+01 3.6276294514363848e+01 1 1 0
16048 247 11 9.2999999999999999e-02 7.7922515400357384e-02 1.0370856987593584e+01 3.2206665561081614e+01 1 1 0
46887 722 5 8.6999999999999994e-02 4.7427577477591409e+00 8.5241522152821254e+00 3.2653953158792149e+01 1 0 0
46880 722 4 -1.4599999999999999e-01 3.7617387070850010e+00 8.5138535286122945e+00 3.2178984129192031e+01 1 0 0
46889 722 5 8.6999999999999994e-02 2.9889566540760013e+00 8.1491055839050741e+00 3.2855642710984746e+01 1 0 0
15997 247 3 1.3200000000000001e-01 1.9439091259269172e+00 9.1576653214752284e+00 3.6071133979459127e+01 1 1 0
46891 722 6 -1.4299999999999999e-01 3.5534222058685234e+00 1.0036743986666513e+01 3.1988031406907151e+01 1 0 0
46897 722 7 8.5000000000000006e-02 4.3263528382725083e+00 1.0443150850056924e+01 3.1335718829355006e+01 1 0 0
16020 247 7 8.5000000000000006e-02 4.2755970718098428e+00 9.5960697224422660e+00 3.6421973294719749e+01 1 1 0
16014 247 5 8.6999999999999994e-02 2.3831810852829665e+00 1.1415643692628688e+01 3.6233147615998853e+01 1 1 0
16036 247 9 8.1000000000000003e-02 5.1798011594636701e+00 1.1730317289365866e+01 3.5600498519842596e+01 1 1 0
16011 247 5 8.6999999999999994e-02 3.3452090446628319e-01 1.0207137484406189e+01 3.4755472702307024e+01 1 1 0
46895 722 7 8.5000000000000006e-02 2.7238433112828075e+00 1.0216720165160412e+01 3.1304286254929877e+01 1 0 0
46911 722 9 8.1000000000000003e-02 4.1195070455884926e+00 1.0525217595525604e+01 3.3974171236319641e+01 1 0 0
46903 722 8 -1.4399999999999999e-01 3.3389766480601191e+00 1.0826257163407467e+01 3.3275424159507921e+01 1 0 0
46915 722 10 -2.4299999999999999e-01 3.4033091713851222e+00 1.2430812769533938e+01 3.3080818282924000e+01 1 0 0
46927 722 11 9.2999999999999999e-02 3.0425343954285062e+00 1.2964732710150249e+01 3.3959949137454871e+01 1 0 0
46913 722 9 8.1000000000000003e-02 2.3572315671913420e+00 1.0490765933283111e+01 3.3609672915700379e+01 1 0 0
46921 722 11 9.2999999999999999e-02 4.4321715570356099e+00 1.2711619094973459e+01 3.2855673885917867e+01 1 0 0
16028 247 8 -1.4399999999999999e-01 5.2212643739244537e+00 1.1561538548457342e+01 3.6676553601380107e+01 1 1 0
16016 247 6 -1.4299999999999999e-01 4.1110212243280495e+00 1.0480022847417553e+01 3.7038123980393031e+01 1 1 0
16005 247 4 -1.4599999999999999e-01 2.6320460263641348e+00 1.0839420216618533e+01 3.7124288878751088e+01 1 1 0
15993 247 2 -2.2500000000000001e-01 1.7486088574100755e+00 9.5055387801395579e+00 3.7085501695127057e+01 1 1 0
46919 722 11 9.2999999999999999e-02 2.7881593669986926e+00 1.2879461728487255e+01 3.2300815186704511e+01 1 0 0
16052 247 11 9.2999999999999999e-02 5.7161900943061381e+00 1.3595413700489917e+01 3.7278892947885318e+01 1 1 0
10252 158 9 8.1000000000000003e-02 7.3536338915977986e+00 1.4882911605339663e+01 3.2591568918168143e+01 0 1 0
16038 247 9 8.1000000000000003e-02 6.2136270904571864e+00 1.1115186116595464e+01 3.6740473473254028e+01 1 1 0
893 14 9 8.1000000000000003e-02 6.6006507630515623e+00 1.1524692601310237e+01 3.0879743693751767e+01 0 0 0
16040 247 10 -2.4299999999999999e-01 4.8795522244515217e+00 1.2902569925641478e+01 3.7368918379758249e+01 1 1 0
16046 247 11 9.2999999999999999e-02 4.0119280696560047e+00 1.3095807786956337e+01 3.6738055909497803e+01 1 1 0
883 14 8 -1.4399999999999999e-01 7.4466570411017665e+00 1.1828850028506285e+01 3.0263414528084358e+01 0 0 0
10254 158 9 8.1000000000000003e-02 6.6559216036740319e+00 1.4586178528628908e+01 3.4079932628706828e+01 0 1 0
15999 247 3 1.3200000000000001e-01 2.1468623463680236e+00 8.7241183214180058e+00 3.7732708173177691e+01 1 1 0
16054 247 11 9.2999999999999999e-02 4.6637230017650178e-01 1.2158567179177217e+01 3.1850006930494768e+01 1 1 0
21907 338 2 -2.2500000000000001e-01 1.1058212305340083e+01 7.6975280859265416e+00 3.5235306021609119e+01 0 1 0
21920 338 4 -1.4599999999999999e-01 1.1353648920471265e+01 7.6149613419206919e+00 3.1392012073897657e+01 0 1 0
879 14 7 8.5000000000000006e-02 1.4334133848466763e+01 9.6985753032245192e+00 3.0401932262508414e+01 0 0 0
21952 338 9 8.1000000000000003e-02 9.2937254324203078e+00 9.1932999414891281e+00 3.6851710165726736e+01 0 1 0
861 14 4 -1.4599999999999999e-01 1.3422454894235377e+01 1.1506189724133892e+01 3.1039190715284541e+01 0 0 0
21912 338 3 1.3200000000000001e-01 1.3320944069314438e+01 8.0450860772247363e+00 3.1974370719119232e+01 0 1 0
21908 338 2 -2.2500000000000001e-01 1.2360314793051346e+01 8.1484883076025572e+00 3.2478949130011650e+01 0 1 0
21914 338 3 1.3200000000000001e-01 1.2112541046772838e+01 9.1961392092971384e+00 3.2649641130575702e+01 0 1 0
860 14 4 -1.4599999999999999e-01 9.7895062018858550e+00 1.2888244696322074e+01 3.0881949438831079e+01 0 0 0
21937 338 7 8.5000000000000006e-02 1.0975390749444035e+01 9.4981798515946263e+00 3.0489751897574713e+01 0 1 0
852 14 3 1.3200000000000001e-01 1.0299296722152199e+01 1.4008227068216794e+01 3.2664580412865028e+01 0 0 0
848 14 2 -2.2500000000000001e-01 1.0744400195316166e+01 1.3310956808913577e+01 3.1954793767865358e+01 0 0 0
21913 338 3 1.3200000000000001e-01 1.1343832469805502e+01 8.7406235913631480e+00 3.5371221025685045e+01 0 1 0
66616 1324 12 4.7999999999999998e-01 1.1494659551643050e+01 1.2210911154769887e+01 3.5090127076214479e+01 1 0 0
66618 1324 13 -3.7000000000000000e-01 1.0802220112937990e+01 1.3384931033396274e+01 3.5066028007449695e+01 1 0 0
66617 1324 13 -3.7000000000000000e-01 1.0587027386242909e+01 1.1097949433862629e+01 3.4785451851808325e+01 1 0 0
66619 1324 13 -3.7000000000000000e-01 1.2071339060326817e+01 1.2096634516140693e+01 3.6430146912329114e+01 1 0 0
66620 1324 13 -3.7000000000000000e-01 1.2563627507573958e+01 1.2118055622023970e+01 3.4185433443510469e+01 1 0 0
21925 338 5 8.6999999999999994e-02 1.3378257834170750e+01 9.4216067150020226e+00 3.6092231182747156e+01 0 1 0
21923 338 5 8.6999999999999994e-02 1.3981977342216556e+01 9.9565061346226553e+00 3.4426624920068328e+01 0 1 0
854 14 3 1.3200000000000001e-01 1.1020530571603501e+01 1.2469530519652260e+01 3.2590288665425511e+01 0 0 0
877 14 7 8.5000000000000006e-02 9.1723913364009295e+00 1.0959278036921226e+01 3.1555077499248000e+01 0 0 0
871 14 6 -1.4299999999999999e-01 8.7123273560652414e+00 1.1910324667327931e+01 3.1286839838228460e+01 0 0 0
875 14 7 8.5000000000000006e-02 8.2693844627955233e+00 1.2140599069398624e+01 3.2255795613367624e+01 0 0 0
864 14 5 8.6999999999999994e-02 1.2509891361913253e+01 1.0956743695427324e+01 3.1270354860174734e+01 0 0 0
10268 158 11 9.2999999999999999e-02 9.2884048982736722e+00 1.5027878047203441e+01 3.4270938652956019e+01 0 1 0
21922 338 4 -1.4599999999999999e-01 1.4088569770258275e+01 9.2831699891979582e+00 3.5277128592120150e+01 0 1 0
33626 518 5 8.6999999999999994e-02 1.4432315240499408e+01 1.3456677459368349e+01 3.6539520741516455e+01 0 0 0
869 14 5 8.6999999999999994e-02 9.3067141539104128e+00 1.3763613508007913e+01 3.0447505792357564e+01 0 0 0
21910 338 2 -2.2500000000000001e-01 1.4019558751546850e+01 7.8086115496410127e+00 3.4865819834483119e+01 0 1 0
853 14 3 1.3200000000000001e-01 1.3640974268077731e+01 1.3985456857054942e+01 3.3148877200052596e+01 0 0 0
846 14 1 4.0799999999999997e-01 1.2237684410434102e+01 1.4138214050475318e+01 3.1225270369611028e+01 0 0 0
847 14 2 -2.2500000000000001e-01 1.3310095720602902e+01 1.4838948119118871e+01 3.2557123830328308e+01 0 0 0
33624 518 5 8.6999999999999994e-02 1.5019357117375055e+01 1.4900490545250237e+01 3.6723480621380915e+01 0 0 0
866 14 5 8.6999999999999994e-02 1.3887608472791355e+01 1.1741379841349856e+01 3.1996487825683460e+01 0 0 0
849 14 2 -2.2500000000000001e-01 1.3116080267763465e+01 1.2849169355481861e+01 3.0304462920374998e+01 0 0 0
21954 338 9 8.1000000000000003e-02 1.0821731077960639e+01 9.4264750074041768e+00 3.7684831595704345e+01 0 1 0
21944 338 8 -1.4399999999999999e-01 9.8649535877245107e+00 8.9066755698872342e+00 3.7734685173408479e+01 0 1 0
885 14 8 -1.4399999999999999e-01 1.5892427341077594e+01 1.1202172437059236e+01 3.0365043703147968e+01 0 0 0
5753 89 7 8.5000000000000006e-02 2.2643571781952279e+01 1.1240443747748081e+01 3.0521500478588553e+01 0 0 0
52557 809 7 8.5000000000000006e-02 2.2268994821688537e+01 1.0203828748438701e+01 3.4653150558706074e+01 0 1 0
5775 89 11 9.2999999999999999e-02 1.9672990285023296e+01 1.2315462150603260e+01 3.1081760733007673e+01 0 0 0
33663 518 11 9.2999999999999999e-02 1.7166815253179141e+01 1.2639697914915441e+01 3.3894536818518191e+01 0 0 0
33665 518 11 9.2999999999999999e-02 1.5551922018752176e+01 1.2953126405225051e+01 3.4614068257102367e+01 0 0 0
33669 518 11 9.2999999999999999e-02 1.6334391885629110e+01 1.3976602319643129e+01 3.3469351276094891e+01 0 0 0
33657 518 10 -2.4299999999999999e-01 1.6521969864706410e+01 1.3382668014909859e+01 3.4363865973252288e+01 0 0 0
52581 809 11 9.2999999999999999e-02 1.8774493493176827e+01 9.5463056353523150e+00 3.5257872823907320e+01 0 1 0
21933 338 6 -1.4299999999999999e-01 1.5503628438980106e+01 9.6967185408571694e+00 3.5881813884971727e+01 0 1 0
21942 338 7 8.5000000000000006e-02 1.5654473554681362e+01 1.0739899150690039e+01 3.5604109066203243e+01 0 1 0
21940 338 7 8.5000000000000006e-02 1.6323292538075179e+01 9.1997954299130331e+00 3.5362855132721386e+01 0 1 0
52573 809 10 -2.4299999999999999e-01 1.9648678140361717e+01 1.0197345599108870e+01 3.5250932513833469e+01 0 1 0
64003 985 9 8.1000000000000003e-02 1.8770957192884239e+01 8.0826936555869402e+00 3.3659785217058491e+01 0 0 0
64001 985 8 -1.4399999999999999e-01 1.8360192426227737e+01 7.6646102823085061e+00 3.2740775641871821e+01 0 0 0
52561 809 8 -1.4399999999999999e-01 2.0819602718700050e+01 9.9685443093161652e+00 3.6194943694034464e+01 0 1 0
52563 809 9 8.1000000000000003e-02 2.1046292113194852e+01 8.9082154453009981e+00 3.6306364614876266e+01 0 1 0
64005 985 9 8.1000000000000003e-02 1.9206386140869039e+01 7.7381703276298257e+00 3.2057661363326361e+01 0 0 0
64013 985 10 -2.4299999999999999e-01 1.7321778990021581e+01 8.6167179843200596e+00 3.2184683040332175e+01 0 0 0
37995 585 7 8.5000000000000006e-02 2.0128048716557387e+01 1.3500289850959666e+01 3.7091643325193182e+01 0 0 0
52585 809 11 9.2999999999999999e-02 1.9296036576537336e+01 1.1228680891123858e+01 3.5260495144208434e+01 0 1 0
52579 809 11 9.2999999999999999e-02 1.9962421539977463e+01 1.0063522680101940e+01 3.4215675791258008e+01 0 1 0
33645 518 8 -1.4399999999999999e-01 1.7130204883892528e+01 1.4120208849587696e+01 3.5605730822700231e+01 0 0 0
64025 985 11 9.2999999999999999e-02 1.7747324360341864e+01 9.6117222118674750e+00 3.2054384441070823e+01 0 0 0
33641 518 7 8.5000000000000006e-02 1.6693786915745235e+01 1.2460991325177298e+01 3.6874072039455172e+01 0 0 0
33649 518 9 8.1000000000000003e-02 1.8202366934163035e+01 1.4316534646284394e+01 3.5600758496886087e+01 0 0 0
33634 518 6 -1.4299999999999999e-01 1.6550871754697773e+01 1.3541516830663872e+01 3.6862244587552745e+01 0 0 0
5783 89 11 9.2999999999999999e-02 1.9714503818048986e+01 1.2358457081609201e+01 3.2865484030445110e+01 0 0 0
64019 985 11 9.2999999999999999e-02 1.7223611067082441e+01 8.2454492657092526e+00 3.1164573929588780e+01 0 0 0
37988 585 6 -1.4299999999999999e-01 2.1079837481011790e+01 1.3902181935620128e+01 3.7439034891223102e+01 0 0 0
37971 585 3 1.3200000000000001e-01 2.0493141452303846e+01 1.4997351542346802e+01 3.4762501818311421e+01 0 0 0
33621 518 4 -1.4599999999999999e-01 1.5147692184522910e+01 1.3933397482345292e+01 3.7209650465925307e+01 0 0 0
33639 518 7 8.5000000000000006e-02 1.7198176350507993e+01 1.3945123769133989e+01 3.7640831897659332e+01 0 0 0
64021 985 11 9.2999999999999999e-02 1.6401195599531466e+01 8.6912275734636406e+00 3.2763539278190095e+01 0 0 0
21950 338 9 8.1000000000000003e-02 1.5515400979734522e+01 8.3685834334003726e+00 3.7459843594785212e+01 0 1 0
5771 89 10 -2.4299999999999999e-01 2.0313557662142514e+01 1.2250517101716412e+01 3.1961280816211556e+01 0 0 0
5769 89 9 8.1000000000000003e-02 2.0287390893784007e+01 1.0129145232355642e+01 3.2140533167566751e+01 0 0 0
37973 585 3 1.3200000000000001e-01 2.2174278286293688e+01 1.4805610646339842e+01 3.4894609066271300e+01 0 0 0
5767 89 9 8.1000000000000003e-02 2.1742722226003846e+01 1.0724948669545602e+01 3.2782240006800535e+01 0 0 0
52548 809 6 -1.4299999999999999e-01 2.2105751894081983e+01 1.0705458894540973e+01 3.5606994855934268e+01 0 1 0
5747 89 6 -1.4299999999999999e-01 2.1797852358833865e+01 1.0560788246745329e+01 3.0626033053569621e+01 0 0 0
5743 89 5 8.6999999999999994e-02 2.1660277903472736e+01 8.5062008113080889e+00 3.0769055416119190e+01 0 0 0
37997 585 7 8.5000000000000006e-02 2.1805567523923465e+01 1.3138004008333704e+01 3.7160740083350568e+01 0 0 0
5777 89 11 9.2999999999999999e-02 2.0964570875288882e+01 1.3122882988502560e+01 3.2018373354875095e+01 0 0 0
887 14 9 8.1000000000000003e-02 1.6227888921652546e+01 1.1315433718397276e+01 3.1395935264315796e+01 0 0 0
21946 338 8 -1.4399999999999999e-01 1.5722086787325354e+01 9.4372408510208849e+00 3.7401944538547127e+01 0 1 0
52565 809 9 8.1000000000000003e-02 2.0569466822875544e+01 1.0425367594058525e+01 3.7152463679447671e+01 0 1 0
21966 338 11 9.2999999999999999e-02 1.7942215888224691e+01 9.6902228546832454e+00 3.7317432732154671e+01 0 1 0
909 14 11 9.2999999999999999e-02 1.6260105158466835e+01 1.3283619404762593e+01 3.0651516722906035e+01 0 0 0
52555 809 7 8.5000000000000006e-02 2.2040735550639678e+01 1.1782887826487437e+01 3.5455272174358214e+01 0 1 0
5759 89 8 -1.4399999999999999e-01 2.1060950025304940e+01 1.0871631633629221e+01 3.1944522418240449e+01 0 0 0
5734 89 4 -1.4599999999999999e-01 2.2459701943285669e+01 9.2139195765388084e+00 3.0549612134374485e+01 0 0 0
10243 158 8 -1.4399999999999999e-01 1.5571032350620080e+00 2.1363509386760338e+01 3.5690036261660545e+01 0 1 0
10251 158 9 8.1000000000000003e-02 2.6238285416633573e+00 2.1580283357405889e+01 3.5633413252201869e+01 0 1 0
10261 158 11 9.2999999999999999e-02 7.1742409013602881e-01 2.2361790378868168e+01 3.3959460150882002e+01 0 1 0
10253 158 9 8.1000000000000003e-02 1.3101496865090130e+00 2.1353694100904711e+01 3.6751647115557915e+01 0 1 0
10215 158 3 1.3200000000000001e-01 5.1474675300035129e+00 1.8453778726061792e+01 3.0606252375281706e+01 0 1 0
66417 1284 13 -3.7000000000000000e-01 1.4761527235941718e+00 1.5138889168658539e+01 3.4217571861029157e+01 1 1 0
10228 158 5 8.6999999999999994e-02 4.4191729742040851e+00 1.5487151331635586e+01 3.3177125254780400e+01 0 1 0
10238 158 7 8.5000000000000006e-02 6.5865552286256728e+00 1.7407723690390302e+01 3.2930061267202092e+01 0 1 0
10244 158 8 -1.4399999999999999e-01 7.1510423357340427e+00 1.5389905005710270e+01 3.3534974638758776e+01 0 1 0
10235 158 7 8.5000000000000006e-02 2.4106083230981228e+00 1.9508383149026379e+01 3.5363001459073864e+01 0 1 0
10236 158 7 8.5000000000000006e-02 6.0285991542502941e+00 1.6888014404061522e+01 3.4533797640291048e+01 0 1 0
66418 1284 13 -3.7000000000000000e-01 2.7547512031943322e+00 1.5253110653835256e+01 3.6187792936136574e+01 1 1 0
66416 1284 12 4.7999999999999998e-01 1.4528378161230877e+00 1.5302918578461489e+01 3.5654787895333364e+01 1 1 0
10219 158 4 -1.4599999999999999e-01 4.7415363570342528e+00 1.6443350304929119e+01 3.2764977983929299e+01 0 1 0
10230 158 5 8.6999999999999994e-02 4.7779738430245020e+00 1.6254125431057631e+01 3.1692147028981839e+01 0 1 0
10232 158 6 -1.4299999999999999e-01 6.1360213713616769e+00 1.6588994908994284e+01 3.3491133834647073e+01 0 1 0
66419 1284 13 -3.7000000000000000e-01 1.0637746961229557e+00 1.6615871541562772e+01 3.5972678429294966e+01 1 1 0
10208 158 2 -2.2500000000000001e-01 2.2861910972442869e+00 2.0140990058494825e+01 3.2605492821495552e+01 0 1 0
10214 158 3 1.3200000000000001e-01 2.6374188217726786e+00 2.1132407038569802e+01 3.2891554803267482e+01 0 1 0
10211 158 3 1.3200000000000001e-01 2.5577942965229168e+00 1.7058072898043534e+01 3.2782697330775363e+01 0 1 0
10213 158 3 1.3200000000000001e-01 3.4830236447151903e+00 1.7633007649089482e+01 3.4140283292300836e+01 0 1 0
10207 158 2 -2.2500000000000001e-01 3.5275989622942090e+00 1.7468732437439801e+01 3.3063655828130251e+01 0 1 0
10220 158 4 -1.4599999999999999e-01 1.1992565764706857e+00 1.9666109661253795e+01 3.3673354367140895e+01 0 1 0
10227 158 5 8.6999999999999994e-02 1.1295284195187454e+00 1.8578686162209227e+01 3.3646002621673659e+01 0 1 0
10206 158 1 4.0799999999999997e-01 3.8255949181692959e+00 1.9181017870294607e+01 3.2389364515505534e+01 0 1 0
10210 158 2 -2.2500000000000001e-01 5.3104908657829979e+00 2.0105676122512854e+01 3.2957835640732434e+01 0 1 0
10212 158 3 1.3200000000000001e-01 1.8106023408708756e+00 2.0213609294288226e+01 3.1627412136950433e+01 0 1 0
10225 158 5 8.6999999999999994e-02 5.1888556457501123e+00 1.9470312250804589e+01 3.5071048216938614e+01 0 1 0
10222 158 4 -1.4599999999999999e-01 5.4088908424648645e+00 2.0350490859611789e+01 3.4466920640268846e+01 0 1 0
10223 158 5 8.6999999999999994e-02 4.5564907696316128e+00 2.0909370806634875e+01 3.4853142494984304e+01 0 1 0
10218 158 3 1.3200000000000001e-01 5.3030392851997981e+00 2.1088066999275291e+01 3.2485657029771112e+01 0 1 0
10216 158 3 1.3200000000000001e-01 6.2294650543451748e+00 1.9620183137719813e+01 3.2629380160392763e+01 0 1 0
10233 158 6 -1.4299999999999999e-01 6.8421750160392500e+00 2.0922089579656877e+01 3.4746754147919411e+01 0 1 0
10240 158 7 8.5000000000000006e-02 7.1579415818933816e+00 2.1431602869263628e+01 3.3836376374252559e+01 0 1 0
10242 158 7 8.5000000000000006e-02 6.7071605944469779e+00 2.1639569346549891e+01 3.5556132854710697e+01 0 1 0
10231 158 6 -1.4299999999999999e-01 1.4656947854993576e+00 1.9991667165480383e+01 3.5114657004967604e+01 0 1 0
10248 158 9 8.1000000000000003e-02 7.3347495626903543e+00 1.9278520085950301e+01 3.6096558268099265e+01 0 1 0
10209 158 2 -2.2500000000000001e-01 4.1389679721755206e+00 1.8867083881143955e+01 3.0620657105995953e+01 0 1 0
4596 71 9 8.1000000000000003e-02 7.0322762230401574e+00 2.1876671222873647e+01 3.0598924040677883e+01 0 0 0
10255 158 10 -2.4299999999999999e-01 7.2180288366807710e-01 2.2388988149422261e+01 3.5049111979419941e+01 0 1 0
10229 158 5 8.6999999999999994e-02 2.1119660329086928e-01 2.0053795810482168e+01 3.3425287922072563e+01 0 1 0
68440 1688 13 -3.7000000000000000e-01 4.7451082060943110e-02 2.2572082301126063e+01 3.1246601974611970e+01 1 0 0
10237 158 7 8.5000000000000006e-02 6.4245146566755429e-01 1.9539122086348439e+01 3.5667443932927029e+01 0 1 0
10217 158 3 1.3200000000000001e-01 3.3892434589491081e+00 1.8137587593477228e+01 3.0314310373329597e+01 0 1 0
35604 548 9 8.1000000000000003e-02 1.4632740600531520e+01 1.7834531765663534e+01 3.0286102200118435e+01 0 0 0
4577 71 6 -1.4299999999999999e-01 1.2375945478881768e+01 2.1840465356265668e+01 3.2196909626037325e+01 0 0 0
856 14 3 1.3200000000000001e-01 1.0884066889282710e+01 1.5984179020310890e+01 3.0301143905202597e+01 0 0 0
10262 158 11 9.2999999999999999e-02 8.8916504400931302e+00 1.6715714145877090e+01 3.4005112565567551e+01 0 1 0
66399 1280 13 -3.7000000000000000e-01 1.0054868137458266e+01 1.8982826910711793e+01 3.0443857016141624e+01 1 0 0
10256 158 10 -2.4299999999999999e-01 8.4682831237358940e+00 1.5745846514561633e+01 3.4266296204419653e+01 0 1 0
10246 158 8 -1.4399999999999999e-01 7.8435360140953447e+00 1.9767494578804811e+01 3.5265811400616897e+01 0 1 0
10250 158 9 8.1000000000000003e-02 7.7989951820961236e+00 1.9093590318562544e+01 3.4410259435900578e+01 0 1 0
10260 158 11 9.2999999999999999e-02 8.1763508185277054e+00 1.5725560951426910e+01 3.5316279073372591e+01 0 1 0
4575 71 5 8.6999999999999994e-02 1.1657239385726117e+01 2.0652733878414264e+01 3.0409140131778102e+01 0 0 0
181 3 10 -2.4299999999999999e-01 1.3562916441241772e+01 2.0885815814003610e+01 3.6767291617748278e+01 0 0 0
851 14 3 1.3200000000000001e-01 1.4297669890301249e+01 1.5210022766762808e+01 3.2283078381795626e+01 0 0 0
66398 1280 13 -3.7000000000000000e-01 8.4561822783700329e+00 1.9839566854547712e+01 3.1841844422823822e+01 1 0 0
870 14 5 8.6999999999999994e-02 1.3258867815561315e+01 1.5630579567236177e+01 3.4542978059630819e+01 0 0 0
900 14 11 9.2999999999999999e-02 1.1923018599104974e+01 1.8783696663496094e+01 3.6158210485383037e+01 0 0 0
892 14 9 8.1000000000000003e-02 1.0805512082019034e+01 1.7816143302719237e+01 3.4170731622528784e+01 0 0 0
908 14 11 9.2999999999999999e-02 1.2619961509693113e+01 1.7279333679102301e+01 3.5963513714482772e+01 0 0 0
872 14 6 -1.4299999999999999e-01 1.2652108971909421e+01 1.7268679407651067e+01 3.3135993700932715e+01 0 0 0
896 14 10 -2.4299999999999999e-01 1.2423460662120609e+01 1.8188137504821039e+01 3.5394687710254189e+01 0 0 0
884 14 8 -1.4399999999999999e-01 1.1832922597000648e+01 1.8131869350997242e+01 3.3989500565171440e+01 0 0 0
894 14 9 8.1000000000000003e-02 1.1720396156133166e+01 1.9152372582512342e+01 3.3623425496266272e+01 0 0 0
876 14 7 8.5000000000000006e-02 1.2157760211814251e+01 1.7284551455171645e+01 3.2164671210027961e+01 0 0 0
902 14 11 9.2999999999999999e-02 1.3410357131285853e+01 1.8650091269912842e+01 3.5367593885618547e+01 0 0 0
868 14 5 8.6999999999999994e-02 1.1753049181570004e+01 1.5614991680748224e+01 3.3960211140212884e+01 0 0 0
878 14 7 8.5000000000000006e-02 1.3673229694784798e+01 1.7584828081151731e+01 3.2922774364205203e+01 0 0 0
859 14 4 -1.4599999999999999e-01 1.2757306839027560e+01 1.5832472878399923e+01 3.3596523793572793e+01 0 0 0
10258 158 10 -2.4299999999999999e-01 9.2038172686423323e+00 2.0236656366567839e+01 3.5731249211692393e+01 0 1 0
4597 71 9 8.1000000000000003e-02 1.4404507877646735e+01 2.1478920898126649e+01 3.1270949963874699e+01 0 0 0
66396 1280 12 4.7999999999999998e-01 8.7182730306990752e+00 1.8875641006940494e+01 3.0861285171824296e+01 1 0 0
185 3 11 9.2999999999999999e-02 1.3035469564823535e+01 2.0874439973888823e+01 3.5813472776007522e+01 0 0 0
66397 1280 13 -3.7000000000000000e-01 8.5076654135906153e+00 1.7599247448721201e+01 3.1332358705056546e+01 1 0 0
4589 71 8 -1.4399999999999999e-01 1.3828297261856767e+01 2.1230169158115167e+01 3.2162131155741818e+01 0 0 0
33653 518 9 8.1000000000000003e-02 9.3095781639384292e+00 1.7582565094501550e+01 3.7326207839860359e+01 0 0 0
4581 71 7 8.5000000000000006e-02 1.1811608569971119e+01 2.1441779968164131e+01 3.3039924344527286e+01 0 0 0
10264 158 11 9.2999999999999999e-02 9.5780586698141832e+00 1.9270805739385892e+01 3.6070625020990377e+01 0 1 0
10266 158 11 9.2999999999999999e-02 9.7038375433475021e+00 2.0699956561249309e+01 3.4880700768176176e+01 0 1 0
33651 518 9 8.1000000000000003e-02 7.8374831628792059e+00 1.6528884262961778e+01 3.7570809081259924e+01 0 0 0
33614 518 3 1.3200000000000001e-01 1.2516240830872729e+01 1.5154504198670583e+01 3.7132905772402168e+01 0 0 0
187 3 11 9.2999999999999999e-02 1.3673599665615292e+01 1.9880804818052788e+01 3.7174479684680811e+01 0 0 0
4564 71 4 -1.4599999999999999e-01 1.1524707554750952e+01 2.1618942781717141e+01 3.0895941599482175e+01 0 0 0
33637 518 7 8.5000000000000006e-02 9.8770035168375721e+00 1.5199613431366714e+01 3.6908193651981584e+01 0 0 0
4599 71 9 8.1000000000000003e-02 1.3769680035563217e+01 2.0144157761017635e+01 3.2089720740324395e+01 0 0 0
179 3 9 8.1000000000000003e-02 1.2523851259299738e+01 2.2625465664922203e+01 3.7632430154290553e+01 0 0 0
4573 71 5 8.6999999999999994e-02 1.0513759413557446e+01 2.1700196126490191e+01 3.1295293261365725e+01 0 0 0
4605 71 11 9.2999999999999999e-02 1.3820812901771848e+01 2.2141022278085721e+01 3.4168826942914350e+01 0 0 0
4613 71 11 9.2999999999999999e-02 1.5086195285312231e+01 2.1043493876598635e+01 3.4031416028936540e+01 0 0 0
4601 71 10 -2.4299999999999999e-01 1.4553619070041796e+01 2.1790050149260644e+01 3.3442250254268856e+01 0 0 0
10270 158 11 9.2999999999999999e-02 8.9447766087694305e+00 2.0979630700689484e+01 3.6485561532156247e+01 0 1 0
161 3 7 8.5000000000000006e-02 1.1014990087366789e+01 2.0822897675483020e+01 3.7193199364550644e+01 0 0 0
193 3 11 9.2999999999999999e-02 1.4566890623972110e+01 2.1309891256783768e+01 3.6750091016036563e+01 0 0 0
68528 1706 13 -3.7000000000000000e-01 1.7770601071348317e+01 1.6097010602306668e+01 3.0312755889755678e+01 0 0 0
37969 585 3 1.3200000000000001e-01 2.2211012207744915e+01 1.8422082633350342e+01 3.6843474525920236e+01 0 0 0
35579 548 5 8.6999999999999994e-02 2.0328434104423490e+01 2.0855420779288238e+01 3.0599734998490327e+01 0 0 0
38015 585 11 9.2999999999999999e-02 1.7359367430584641e+01 2.1416467538353068e+01 3.6290352132616974e+01 0 0 0
37982 585 5 8.6999999999999994e-02 2.2488198380237179e+01 1.9916332615700938e+01 3.4549930711258725e+01 0 0 0
68529 1706 13 -3.7000000000000000e-01 1.9195387495136689e+01 1.5413160945666926e+01 3.2034346804655165e+01 0 0 0
68526 1706 12 4.7999999999999998e-01 1.8260783900488839e+01 1.6367642029238521e+01 3.1546706316846201e+01 0 0 0
68530 1706 13 -3.7000000000000000e-01 1.7172954491903685e+01 1.6602311902024034e+01 3.2374491416998268e+01 0 0 0
37980 585 5 8.6999999999999994e-02 2.0817446191800620e+01 1.6113379021317105e+01 3.7159788619213117e+01 0 0 0
33647 518 9 8.1000000000000003e-02 1.6875079854075778e+01 1.5179607268973516e+01 3.5579535247199743e+01 0 0 0
37977 585 4 -1.4599999999999999e-01 2.1411010826813587e+01 1.5275908625034027e+01 3.6793149341358117e+01 0 0 0
38011 585 10 -2.4299999999999999e-01 1.7549365264302281e+01 2.0787257437367618e+01 3.7159889639007055e+01 0 0 0
37985 585 5 8.6999999999999994e-02 1.9881436725695572e+01 1.9645039408904349e+01 3.6251544793214556e+01 0 0 0
37983 585 5 8.6999999999999994e-02 1.9637801289359761e+01 1.8070298240201161e+01 3.6729142175686952e+01 0 0 0
37974 585 4 -1.4599999999999999e-01 1.9468808956177487e+01 1.8713064452523046e+01 3.5865201675635653e+01 0 0 0
37993 585 7 8.5000000000000006e-02 1.7755343350758888e+01 1.9461484669299882e+01 3.4763145621862776e+01 0 0 0
37987 585 6 -1.4299999999999999e-01 1.7937009306571330e+01 1.8833968270940787e+01 3.5635682528152827e+01 0 0 0
37966 585 3 1.3200000000000001e-01 1.9406258246131021e+01 1.7510242065017763e+01 3.4149039002823002e+01 0 0 0
37962 585 2 -2.2500000000000001e-01 2.0158391602590843e+01 1.8154038371494757e+01 3.4605023355670959e+01 0 0 0
37968 585 3 1.3200000000000001e-01 2.0447533343085667e+01 1.8991386964238611e+01 3.3969929352332962e+01 0 0 0
37970 585 3 1.3200000000000001e-01 2.1669327462885231e+01 1.6663285002904420e+01 3.2329652470793874e+01 0 0 0
38007 585 9 8.1000000000000003e-02 1.7233129237897586e+01 1.8701678409135660e+01 3.7664109770512667e+01 0 0 0
37999 585 8 -1.4399999999999999e-01 1.7101229553402945e+01 1.9389665684269804e+01 3.6829019366157262e+01 0 0 0
38009 585 9 8.1000000000000003e-02 1.6098800979071274e+01 1.9314982897422730e+01 3.6407522705687541e+01 0 0 0
37965 585 2 -2.2500000000000001e-01 2.1368007559680834e+01 1.5466682031175996e+01 3.5212433136718353e+01 0 0 0
37991 585 7 8.5000000000000006e-02 1.7686833693775949e+01 1.7823309291688325e+01 3.5313067289489588e+01 0 0 0
37961 585 1 4.0799999999999997e-01 2.1683582631180975e+01 1.7144608627534502e+01 3.4663143950921587e+01 0 0 0
37972 585 3 1.3200000000000001e-01 2.2270710371684039e+01 1.8159671359136475e+01 3.2549208431364875e+01 0 0 0
37964 585 2 -2.2500000000000001e-01 2.2385413193514314e+01 1.7165166074888706e+01 3.2980372546017698e+01 0 0 0
38017 585 11 9.2999999999999999e-02 1.8570308483674030e+01 2.0880257501381219e+01 3.7530194825210572e+01 0 0 0
37978 585 5 8.6999999999999994e-02 2.2451762324735110e+01 1.5474566409724957e+01 3.7049023147204217e+01 0 0 0
68527 1706 13 -3.7000000000000000e-01 1.9048888800055511e+01 1.7541272888442418e+01 3.1455282760580722e+01 0 0 0
35611 548 11 9.2999999999999999e-02 1.9195999656849654e+01 2.1492374464418262e+01 3.2409647352444708e+01 0 0 0
35605 548 10 -2.4299999999999999e-01 1.9216808674772896e+01 2.2525510983066322e+01 3.2756484372940626e+01 0 0 0
14282 220 9 8.1000000000000003e-02 5.7067361383426523e+00 5.8623237703278008e-01 3.8079348827141196e+01 0 0 0
14248 220 3 1.3200000000000001e-01 5.0112218837499245e-01 2.7729390836174397e+00 3.8650241844019781e+01 0 0 0
32704 504 3 1.3200000000000001e-01 6.9615108890470836e+00 2.6340416838013900e+00 4.4967285095708959e+01 0 1 0
32728 504 7 8.5000000000000006e-02 6.4492889350840255e+00 7.3146081258935916e-02 4.0310221608817905e+01 0 1 0
32742 504 9 8.1000000000000003e-02 4.6243367150468204e+00 6.7163114754176290e-01 4.1924844288483321e+01 0 1 0
14296 220 11 9.2999999999999999e-02 8.6856310300225914e-01 1.8027631867129537e+00 4.2778378481225808e+01 0 0 0
14246 220 3 1.3200000000000001e-01 1.8814292247844016e+00 3.5069321806798901e+00 3.7938496417699533e+01 0 0 0
14288 220 10 -2.4299999999999999e-01 1.9485725906834681e+00 1.9456599831899726e+00 4.2813875141372094e+01 0 0 0
14278 220 9 8.1000000000000003e-02 3.4895592975630625e+00 3.2961694761289912e+00 4.2135738180570023e+01 0 0 0
14270 220 7 8.5000000000000006e-02 2.1496609372304563e+00 4.4277155971706854e+00 4.0376028235387608e+01 0 0 0
14276 220 8 -1.4399999999999999e-01 2.4015826648757495e+00 3.2472536991779997e+00 4.2090859528334946e+01 0 0 0
14294 220 11 9.2999999999999999e-02 2.2630354404227009e+00 2.0067012863056184e+00 4.3855742252241633e+01 0 0 0
14280 220 9 8.1000000000000003e-02 2.1320873800358284e+00 4.1147449875090434e+00 4.2693297225926948e+01 0 0 0
14255 220 5 8.6999999999999994e-02 3.3494743689078672e+00 2.3122708231942930e+00 3.9397578818718905e+01 0 0 0
14252 220 4 -1.4599999999999999e-01 2.2780701019592779e+00 2.3714025072163376e+00 3.9589141718575327e+01 0 0 0
32711 504 4 -1.4599999999999999e-01 6.5894008084450721e+00 5.8708195600151196e+00 4.1821295817890352e+01 0 1 0
32714 504 5 8.6999999999999994e-02 7.2376873962259340e+00 5.4398543514170044e+00 4.1058345302340385e+01 0 1 0
14240 220 2 -2.2500000000000001e-01 1.5224545320419796e+00 2.5576732297583429e+00 3.8336170423107461e+01 0 0 0
32705 504 3 1.3200000000000001e-01 6.1991476485196690e+00 5.3818289107659014e+00 4.3854699674501283e+01 0 1 0
14253 220 5 8.6999999999999994e-02 2.0278064852256827e+00 1.3683285547753263e+00 3.9934555626405789e+01 0 0 0
14263 220 6 -1.4299999999999999e-01 1.8051335136849529e+00 3.4286045437247998e+00 4.0642820212192184e+01 0 0 0
14272 220 7 8.5000000000000006e-02 7.2515536159033267e-01 3.5734823087331944e+00 4.0670345315117849e+01 0 0 0
32699 504 2 -2.2500000000000001e-01 7.0437205874413609e+00 5.2431597603296796e+00 4.3179742329437275e+01 0 1 0
14300 220 11 9.2999999999999999e-02 2.4162536497776359e+00 1.0601677572049912e+00 4.2383435895140558e+01 0 0 0
32737 504 9 8.1000000000000003e-02 5.0751452324043100e+00 6.2394532533821918e+00 3.9125425929038677e+01 0 1 0
32703 504 3 1.3200000000000001e-01 5.8535597566245139e+00 2.3301797947300860e+00 4.2326837590721837e+01 0 1 0
32697 504 2 -2.2500000000000001e-01 6.8661601725454400e+00 2.3954327730701328e+00 4.1928739044448200e+01 0 1 0
32701 504 3 1.3200000000000001e-01 6.8058152269527135e+00 2.8024538496893245e+00 4.0919386612860812e+01 0 1 0
32729 504 7 8.5000000000000006e-02 5.0411511684457322e+00 4.4968841111817444e+00 4.1091275487249987e+01 0 1 0
32724 504 6 -1.4299999999999999e-01 5.1422003552718101e+00 5.5705613872611028e+00 4.1249724758865270e+01 0 1 0
32735 504 8 -1.4399999999999999e-01 4.5912987859177665e+00 6.4504617697432920e+00 4.0079086257994739e+01 0 1 0
32739 504 9 8.1000000000000003e-02 3.5392056448230100e+00 6.3127782279830411e+00 3.9829600256623088e+01 0 1 0
32731 504 7 8.5000000000000006e-02 4.5529490415967580e+00 5.8054355271711184e+00 4.2136131565837132e+01 0 1 0
32716 504 5 8.6999999999999994e-02 6.8191891165531073e+00 6.9359576978247031e+00 4.1849190077689677e+01 0 1 0
32709 504 4 -1.4599999999999999e-01 7.3598984971656893e+00 9.9095056599173992e-01 4.2047766256661106e+01 0 1 0
32720 504 5 8.6999999999999994e-02 7.4119649235254581e+00 7.5213704821934735e-01 4.3110007846292682e+01 0 1 0
47896 737 11 9.2999999999999999e-02 4.2029168619441153e+00 3.7621034629766865e+00 4.5233212223019429e+01 0 1 0
14298 220 11 9.2999999999999999e-02 8.0376802440459247e+00 7.9525059279101784e-01 3.8245221076087724e+01 0 0 0
59692 919 5 8.6999999999999994e-02 1.1751530516690867e+01 3.9646209822127987e-01 4.4710034478355944e+01 1 1 0
59716 919 9 8.1000000000000003e-02 1.0237671720029251e+01 1.9487492078990332e-01 4.2485220935755954e+01 1 1 0
32707 504 3 1.3200000000000001e-01 7.6248720563364127e+00 6.0311973706182371e+00 4.3658657463250613e+01 0 1 0
32702 504 3 1.3200000000000001e-01 8.6119914055131126e+00 2.0358042851943847e+00 4.4578526511221860e+01 0 1 0
32718 504 5 8.6999999999999994e-02 8.3640465140977369e+00 9.7026907298341381e-01 4.1624258241915392e+01 0 1 0
65668 1134 13 -3.7000000000000000e-01 1.1897404306097670e+01 1.9584497354791122e+00 3.8733412041761952e+01 1 0 0
32696 504 1 4.0799999999999997e-01 7.8783362813719506e+00 3.5425590042892807e+00 4.2952436347414015e+01 0 1 0
32712 504 4 -1.4599999999999999e-01 1.0246470622662072e+01 5.0015948983871263e+00 4.2909078281745444e+01 0 1 0
65667 1134 13 -3.7000000000000000e-01 1.1356178717829717e+01 4.2337083477125121e+00 3.8946732948095715e+01 1 0 0
65669 1134 13 -3.7000000000000000e-01 9.8045045536016566e+00 2.6308287722670953e+00 3.9532384900064287e+01 1 0 0
65666 1134 12 4.7999999999999998e-01 1.0831610802194836e+01 2.8988598329663251e+00 3.8695008450186421e+01 1 0 0
32700 504 2 -2.2500000000000001e-01 9.4638827082623127e+00 3.8703204623079128e+00 4.2095164928485616e+01 0 1 0
32708 504 3 1.3200000000000001e-01 9.3234430333013520e+00 4.2815022185670797e+00 4.1095511857814962e+01 0 1 0
32723 504 6 -1.4299999999999999e-01 1.1214662510822814e+01 5.6470201884965237e+00 4.1907272815087488e+01 0 1 0
32732 504 7 8.5000000000000006e-02 1.0492878149324982e+01 5.9735535165180043e+00 4.1158605115487930e+01 0 1 0
32730 504 7 8.5000000000000006e-02 1.1838286746486160e+01 4.8911863044384534e+00 4.1429875755964133e+01 0 1 0
32706 504 3 1.3200000000000001e-01 1.0053374757010250e+01 2.9937483777724005e+00 4.1826426189984161e+01 0 1 0
32713 504 5 8.6999999999999994e-02 9.6442342929844926e+00 5.8095424852054212e+00 4.3324568475348791e+01 0 1 0
32738 504 9 8.1000000000000003e-02 1.2963741538681225e+01 6.2078502754330005e+00 4.3156281805908023e+01 0 1 0
6731 104 7 8.5000000000000006e-02 1.3272050196359560e+01 6.4321025236827234e-01 4.0609573794685105e+01 0 1 0
32736 504 8 -1.4399999999999999e-01 1.2206012399855174e+01 6.6457895229137840e+00 4.2506546651440644e+01 0 1 0
32715 504 5 8.6999999999999994e-02 1.0968776112444907e+01 4.5188322924130846e+00 4.3567344979779207e+01 0 1 0
6759 104 11 9.2999999999999999e-02 1.2674499856069021e+01 2.7190249701995257e+00 4.1359150113666367e+01 0 1 0
6737 104 9 8.1000000000000003e-02 1.4741214021566647e+01 1.3967880259102101e+00 4.2442427388034915e+01 0 1 0
6724 104 6 -1.4299999999999999e-01 1.4351792072321921e+01 6.8385049123554653e-01 4.0466026407313350e+01 0 1 0
6747 104 10 -2.4299999999999999e-01 1.3726156112575005e+01 2.9984621450740501e+00 4.1295636389196417e+01 0 1 0
6735 104 8 -1.4399999999999999e-01 1.4634509454163153e+01 1.7697869481112027e+00 4.1423807763101522e+01 0 1 0
6753 104 11 9.2999999999999999e-02 1.3959653253211863e+01 3.6983073730711222e+00 4.2098005220972937e+01 0 1 0
21936 338 7 8.5000000000000006e-02 1.0421553520024688e+01 7.1031975694859231e+00 3.8634261957656101e+01 0 1 0
32698 504 2 -2.2500000000000001e-01 7.9581892776616563e+00 2.9069418939707639e+00 4.4620503221491553e+01 0 1 0
6729 104 7 8.5000000000000006e-02 1.4529603439702171e+01 8.7438321309517342e-01 3.9407640653886425e+01 0 1 0
6755 104 11 9.2999999999999999e-02 1.3974246687053657e+01 3.5465796975919441e+00 4.0386725933802282e+01 0 1 0
59688 919 5 8.6999999999999994e-02 1.4057405934115387e+01 2.0531681889160955e+00 4.4795603600845915e+01 1 1 0
32740 504 9 8.1000000000000003e-02 1.2905055501305608e+01 7.0465477683065876e+00 4.1772495174019305e+01 0 1 0
59729 919 11 9.2999999999999999e-02 1.4600620608418645e+01 6.5148916592304618e+00 4.5341281025444658e+01 1 1 0
29958 461 11 9.2999999999999999e-02 2.2675831623519969e+01 6.0965302297701802e+00 3.8929655167601759e+01 1 1 0
29913 461 3 1.3200000000000001e-01 2.1944198687497440e+01 3.1088461592666832e+00 4.3052537658902118e+01 1 1 0
6719 104 5 8.6999999999999994e-02 1.8379838858549469e+01 2.7327939597602657e-02 4.3441776315122887e+01 0 1 0
29935 461 7 8.5000000000000006e-02 2.0640592124411299e+01 5.3755292156160293e+00 4.4028062601548285e+01 1 1 0
49072 755 11 9.2999999999999999e-02 1.8153129489714605e+01 3.3908412460335264e+00 4.4822328504826068e+01 0 1 0
29917 461 4 -1.4599999999999999e-01 2.2229335221770082e+01 5.2219544845840247e+00 4.2448951907587883e+01 1 1 0
59735 919 11 9.2999999999999999e-02 1.6250648227651485e+01 6.1297275043952766e+00 4.5083045618677438e+01 1 1 0
29905 461 2 -2.2500000000000001e-01 2.2374855778504436e+01 3.6606900059527137e+00 4.2217012172252659e+01 1 1 0
29937 461 7 8.5000000000000006e-02 2.0931277242343196e+01 6.7891682725370739e+00 4.2926009978225991e+01 1 1 0
29961 461 11 9.2999999999999999e-02 1.8289777939146610e+01 6.0836091610761454e+00 4.3832869612944755e+01 1 1 0
29959 461 11 9.2999999999999999e-02 1.7446292602959520e+01 5.7927237017957358e+00 4.2282909506722817e+01 1 1 0
29928 461 6 -1.4299999999999999e-01 2.0853828369176902e+01 5.7052700973033428e+00 4.3011253263409351e+01 1 1 0
29911 461 3 1.3200000000000001e-01 2.1877774717119578e+01 3.2361700199791437e+00 4.1344777570792587e+01 1 1 0
66377 1276 13 -3.7000000000000000e-01 1.9731659634267523e+01 4.4151635023872177e-01 3.9267190027970784e+01 0 1 0
49066 755 11 9.2999999999999999e-02 1.9810752186660455e+01 3.8856715520569014e+00 4.4999096771487309e+01 0 1 0
66378 1276 13 -3.7000000000000000e-01 2.1372603277876504e+01 2.1098559294231647e+00 3.9332018990364361e+01 0 1 0
64004 985 9 8.1000000000000003e-02 1.8768565984253122e+01 6.5382932907492783e+00 3.9381705270096781e+01 0 0 0
6739 104 9 8.1000000000000003e-02 1.5659510548444139e+01 2.0187748952750897e+00 4.1149075604903054e+01 0 1 0
66376 1276 12 4.7999999999999998e-01 2.0788306642610863e+01 9.8248425035884535e-01 4.0079514852462424e+01 0 1 0
63994 985 7 8.5000000000000006e-02 2.0434639900009117e+01 5.2105381716949779e+00 3.8337678951082218e+01 0 0 0
29941 461 8 -1.4399999999999999e-01 1.9691429208705795e+01 5.3222973133306084e+00 4.2257475155375040e+01 1 1 0
29943 461 9 8.1000000000000003e-02 1.9890771525194321e+01 5.4808163864907806e+00 4.1197647646906823e+01 1 1 0
29945 461 9 8.1000000000000003e-02 1.9581562684674218e+01 4.2423879574459136e+00 4.2356596949088946e+01 1 1 0
64000 985 8 -1.4399999999999999e-01 1.8505666652956741e+01 5.6657435770097804e+00 3.8783674384404407e+01 0 0 0
6705 104 3 1.3200000000000001e-01 1.7224170618168220e+01 2.8821675768219124e-01 4.0998496888579737e+01 0 1 0
64007 985 9 8.1000000000000003e-02 2.2633205280082144e+01 2.8536859757156169e-01 3.7901601328599149e+01 0 0 0
66379 1276 13 -3.7000000000000000e-01 2.0155333212362414e+01 1.4701964975047739e+00 4.1242226606396287e+01 0 1 0
29953 461 10 -2.4299999999999999e-01 1.8397400124155780e+01 6.0506723797678568e+00 4.2748695902572919e+01 1 1 0
64012 985 10 -2.4299999999999999e-01 1.7175573146527924e+01 5.9451994738604874e+00 3.8264672867731512e+01 0 0 0
64002 985 9 8.1000000000000003e-02 1.8476772778635301e+01 4.7829672618894223e+00 3.9422400555405368e+01 0 0 0
64018 985 11 9.2999999999999999e-02 1.6519101998410378e+01 6.1007964983426604e+00 3.9120789213530443e+01 0 0 0
6717 104 5 8.6999999999999994e-02 1.6650264873187165e+01 4.2328057821888460e-01 4.3352752070177111e+01 0 1 0
29920 461 5 8.6999999999999994e-02 2.2317187768960217e+01 5.6794047041352060e+00 4.1463497072370565e+01 1 1 0
29965 461 11 9.2999999999999999e-02 1.8486056105270016e+01 7.0943037665117901e+00 4.2446911798201185e+01 1 1 0
59715 919 9 8.1000000000000003e-02 1.5615525679509858e+01 4.0436248417551592e+00 4.4508320457156046e+01 1 1 0
61045 940 3 1.3200000000000001e-01 1.2576703089917438e-01 1.3293396666688391e+01 4.1245467762036377e+01 0 0 0
16021 247 7 8.5000000000000006e-02 2.1751688452672249e-01 9.7299538407198423e+00 4.1780318784530841e+01 1 1 0
32747 504 10 -2.4299999999999999e-01 4.6520288868534090e+00 8.0068383900559486e+00 4.0230292054186833e+01 0 1 0
32759 504 11 9.2999999999999999e-02 4.1982478024706333e+00 8.6146435145712790e+00 3.9447504943394812e+01 0 1 0
32753 504 11 9.2999999999999999e-02 4.2992532894995401e+00 8.4253655729096852e+00 4.1172886545582962e+01 0 1 0
65871 1175 12 4.7999999999999998e-01 7.3811200310748193e+00 8.3449678914060996e+00 4.5019272607013733e+01 0 1 0
65873 1175 13 -3.7000000000000000e-01 6.0761287197679028e+00 7.9655886031317458e+00 4.4460025637618351e+01 0 1 0
32755 504 11 9.2999999999999999e-02 5.7054703432495195e+00 8.2861834300567487e+00 4.0248387535614192e+01 0 1 0
16022 247 7 8.5000000000000006e-02 4.3378213754335428e+00 1.0419500406896992e+01 3.8102548109083791e+01 1 1 0
16017 247 6 -1.4299999999999999e-01 4.6977844440672256e-01 8.6954580322346526e+00 4.1547332672929642e+01 1 1 0
16044 247 11 9.2999999999999999e-02 4.6890070893708513e+00 1.2869532088580273e+01 3.8441625727025652e+01 1 1 0
16013 247 5 8.6999999999999994e-02 6.0824834464189492e-01 7.6373230107877657e+00 3.9664614469128054e+01 1 1 0
16023 247 7 8.5000000000000006e-02 1.3589251436632028e+00 8.3497714684644180e+00 4.2074607738356391e+01 1 1 0
16012 247 5 8.6999999999999994e-02 2.4877905925634844e+00 1.1253596572797523e+01 3.8122160774658113e+01 1 1 0
16015 247 5 8.6999999999999994e-02 1.6324859752957044e+00 9.1039925979337522e+00 3.9882742969418700e+01 1 1 0
16004 247 4 -1.4599999999999999e-01 6.4717381453418676e-01 8.6626092437465019e+00 4.0032545106563667e+01 1 1 0
61095 940 11 9.2999999999999999e-02 5.0018279782927868e+00 1.1105243402061667e+01 4.4381089621468007e+01 0 0 0
61071 940 7 8.5000000000000006e-02 2.1137214258501400e+00 1.1427098201902552e+01 4.1489409488422105e+01 0 0 0
61064 940 6 -1.4299999999999999e-01 2.4666462073409332e+00 1.2142108605030767e+01 4.2232581219619576e+01 0 0 0
61075 940 8 -1.4399999999999999e-01 3.8916650042307839e+00 1.1890326495116934e+01 4.2764188305268497e+01 0 0 0
61079 940 9 8.1000000000000003e-02 4.5909392464940648e+00 1.2715455920270839e+01 4.2899380692666170e+01 0 0 0
61087 940 10 -2.4299999999999999e-01 3.9588997869538951e+00 1.1065128085865156e+01 4.4066778391251802e+01 0 0 0
61069 940 7 8.5000000000000006e-02 1.7271019174015452e+00 1.2064006040553130e+01 4.3029496668520757e+01 0 0 0
61077 940 9 8.1000000000000003e-02 4.3775588343430227e+00 1.1333147239543852e+01 4.1963214856903967e+01 0 0 0
61099 940 11 9.2999999999999999e-02 3.5368874657905933e+00 1.1542712497696153e+01 4.4951040077830122e+01 0 0 0
61093 940 11 9.2999999999999999e-02 3.5569085305459867e+00 1.0062021285619769e+01 4.3924371307980309e+01 0 0 0
61054 940 5 8.6999999999999994e-02 2.2363544765644172e+00 1.4222980376634808e+01 4.2426802862620853e+01 0 0 0
17153 264 11 9.2999999999999999e-02 6.9941527811974780e+00 1.3600300136465123e+01 4.0703428131715675e+01 0 1 0
17139 264 9 8.1000000000000003e-02 7.4476112333586002e+00 1.1504299011887596e+01 4.2136129254827246e+01 0 1 0
61051 940 4 -1.4599999999999999e-01 2.2779197433908860e+00 1.3524210084459568e+01 4.1591283618089172e+01 0 0 0
61039 940 2 -2.2500000000000001e-01 9.6131494441677379e-01 1.3837791045231828e+01 4.0805474073729243e+01 0 0 0
61047 940 3 1.3200000000000001e-01 9.6634030254242309e-01 1.3432688948265623e+01 3.9793561509802387e+01 0 0 0
17159 264 11 9.2999999999999999e-02 7.3615685856975039e+00 1.2166726670618417e+01 3.9747526967326955e+01 0 1 0
61056 940 5 8.6999999999999994e-02 3.0807340087495683e+00 1.3764861335783648e+01 4.0894378868086669e+01 0 0 0
17122 264 6 -1.4299999999999999e-01 1.4028442069988388e+01 1.1473743160453038e+01 4.4382790076981188e+01 0 1 0
21962 338 11 9.2999999999999999e-02 8.0506463318083270e+00 8.8496025926623290e+00 3.9062203542698811e+01 0 1 0
65874 1175 13 -3.7000000000000000e-01 8.3664301048029994e+00 8.4402066690334241e+00 4.4025234707959171e+01 0 1 0
17126 264 7 8.5000000000000006e-02 1.4386334371017979e+01 1.2503312157467272e+01 4.4381901885201877e+01 0 1 0
21968 338 11 9.2999999999999999e-02 8.6106479809399534e+00 1.0461026859607474e+01 3.8648479324216218e+01 0 1 0
21956 338 10 -2.4299999999999999e-01 8.9431514217104091e+00 9.4535733404951774e+00 3.8898637013343610e+01 0 1 0
17107 264 3 1.3200000000000001e-01 1.0343409939285937e+01 1.3763862456521654e+01 4.4557446217629234e+01 0 1 0
17099 264 2 -2.2500000000000001e-01 9.5978986987318748e+00 1.3304548666407978e+01 4.5206556248702022e+01 0 1 0
21960 338 11 9.2999999999999999e-02 9.5400225550961313e+00 9.5239682873239264e+00 3.9807971605658231e+01 0 1 0
17147 264 10 -2.4299999999999999e-01 7.7630656826622992e+00 1.2858305285501409e+01 4.0488215228926151e+01 0 1 0
32748 504 10 -2.4299999999999999e-01 1.1322726679478027e+01 7.7752391777780261e+00 4.3174258877892932e+01 0 1 0
32754 504 11 9.2999999999999999e-02 1.0608574229946885e+01 8.3129448779511002e+00 4.2550593214444454e+01 0 1 0
32760 504 11 9.2999999999999999e-02 1.1948623162492840e+01 8.6297206484510784e+00 4.3431581629547857e+01 0 1 0
32756 504 11 9.2999999999999999e-02 1.0890885590439753e+01 7.5715964827544138e+00 4.4154127714092283e+01 0 1 0
33662 518 11 9.2999999999999999e-02 1.3224608439904516e+01 1.0212608971839803e+01 3.9215978520619018e+01 0 0 0
17137 264 9 8.1000000000000003e-02 9.1522269367879776e+00 1.1670002034282966e+01 4.1595122821636707e+01 0 1 0
17135 264 8 -1.4399999999999999e-01 8.2216850184316677e+00 1.2197027358085938e+01 4.1805921414702880e+01 0 1 0
17155 264 11 9.2999999999999999e-02 8.5564158703477204e+00 1.3446856788312664e+01 4.0027452157468765e+01 0 1 0
33660 518 11 9.2999999999999999e-02 1.4450027846186659e+01 1.0538560379515372e+01 4.0412756409436660e+01 0 0 0
17131 264 7 8.5000000000000006e-02 9.4079225176824277e+00 1.3804364691894113e+01 4.2674268553640196e+01 0 1 0
17124 264 6 -1.4299999999999999e-01 8.5582204033211902e+00 1.3172640992808654e+01 4.2933172953683837e+01 0 1 0
33628 518 5 8.6999999999999994e-02 1.4161341391200489e+01 1.2864606739468456e+01 4.1603076972900340e+01 0 0 0
33636 518 7 8.5000000000000006e-02 1.2354939849415082e+01 1.2492675362578172e+01 3.9764654678823000e+01 0 0 0
33656 518 10 -2.4299999999999999e-01 1.3456815122085988e+01 1.0110835022178202e+01 4.0276083289673828e+01 0 0 0
17111 264 4 -1.4599999999999999e-01 8.9095051034286517e+00 1.2368534081056353e+01 4.4217738896500016e+01 0 1 0
17129 264 7 8.5000000000000006e-02 7.6897136615771897e+00 1.3798238257495390e+01 4.3139144094994563e+01 0 1 0
17116 264 5 8.6999999999999994e-02 9.6460679269558831e+00 1.1598865848368039e+01 4.3987117953924034e+01 0 1 0
17114 264 5 8.6999999999999994e-02 8.0076075644606988e+00 1.1924524029889627e+01 4.4639088995547709e+01 0 1 0
33668 518 11 9.2999999999999999e-02 1.3540155336886677e+01 9.1168834022971126e+00 4.0715645101175340e+01 0 0 0
33644 518 8 -1.4399999999999999e-01 1.2211246765172447e+01 1.0754886667340450e+01 4.1018933229036165e+01 0 0 0
17120 264 5 8.6999999999999994e-02 1.1941222900276220e+01 1.1534500176200025e+01 4.3953104618231485e+01 0 1 0
33652 518 9 8.1000000000000003e-02 1.1261268693812893e+01 1.0422808947579840e+01 4.0600165925213467e+01 0 0 0
33619 518 4 -1.4599999999999999e-01 1.3116240906610809e+01 1.3170195643585279e+01 4.1652880673387507e+01 0 0 0
33632 518 6 -1.4299999999999999e-01 1.2153204921928454e+01 1.2276281703196382e+01 4.0813738469471986e+01 0 0 0
33654 518 9 8.1000000000000003e-02 1.2468836529751734e+01 1.0594787680258564e+01 4.2065888734371157e+01 0 0 0
17128 264 7 8.5000000000000006e-02 1.4077427799496736e+01 1.0877006704342845e+01 4.3471962980070415e+01 0 1 0
33638 518 7 8.5000000000000006e-02 1.1140559222456478e+01 1.2656949656061638e+01 4.0946932317356818e+01 0 0 0
33630 518 5 8.6999999999999994e-02 1.2828105406041651e+01 1.3265946858816397e+01 4.2699737701989058e+01 0 0 0
33607 518 2 -2.2500000000000001e-01 1.3154289560164850e+01 1.4591160801116622e+01 4.1116106084012884e+01 0 0 0
33635 518 7 8.5000000000000006e-02 9.3089870706001303e+00 1.4691549458607877e+01 3.8387190369678144e+01 0 0 0
33611 518 3 1.3200000000000001e-01 1.2164151648110083e+01 1.5045557912673798e+01 4.1151463988530047e+01 0 0 0
33612 518 3 1.3200000000000001e-01 1.1768994418572367e+01 1.3925045864010700e+01 3.8070130944965186e+01 0 0 0
33606 518 1 4.0799999999999997e-01 1.3571053483382025e+01 1.4904713928114695e+01 3.9368474934748143e+01 0 0 0
33617 518 3 1.3200000000000001e-01 1.4300931654682511e+01 1.2651996675828936e+01 3.8703045169818090e+01 0 0 0
33609 518 2 -2.2500000000000001e-01 1.4705807171636723e+01 1.3663387488777293e+01 3.8667486214045873e+01 0 0 0
21948 338 9 8.1000000000000003e-02 1.4982552176800601e+01 9.8764623804390048e+00 3.8071476470446939e+01 0 1 0
33608 518 2 -2.2500000000000001e-01 1.2237221533991539e+01 1.4905535544565897e+01 3.8156752851624518e+01 0 0 0
17109 264 4 -1.4599999999999999e-01 1.2554764412981251e+01 1.1390639672305184e+01 4.4842470104186589e+01 0 1 0
17118 264 5 8.6999999999999994e-02 1.2319001511548930e+01 1.0326764278419409e+01 4.4816297576700258e+01 0 1 0
29829 459 11 9.2999999999999999e-02 2.1841579513677257e+01 9.9952488828789434e+00 3.9666080158540247e+01 0 1 0
29795 459 5 8.6999999999999994e-02 1.8613271050801576e+01 1.3535334491537686e+01 4.5130829113620834e+01 0 1 0
38025 585 11 9.2999999999999999e-02 2.2289099453748690e+01 1.3501265322062201e+01 4.0721841592807976e+01 0 0 0
29835 459 11 9.2999999999999999e-02 2.0877197383983749e+01 1.0770082027095100e+01 4.0889049992234185e+01 0 1 0
67955 1591 13 -3.7000000000000000e-01 1.7518905526896614e+01 1.4347237822358370e+01 4.0969095061890286e+01 1 0 0
21964 338 11 9.2999999999999999e-02 1.7385098062060489e+01 9.2336193421058415e+00 3.8918207786208654e+01 0 1 0
38005 585 9 8.1000000000000003e-02 2.0561255192389101e+01 1.3010573970321396e+01 3.9379259430116292e+01 0 0 0
33615 518 3 1.3200000000000001e-01 1.5565514304059233e+01 1.3530681823832589e+01 3.9324291249479650e+01 0 0 0
29774 459 2 -2.2500000000000001e-01 2.1375608515321066e+01 1.4538534490160563e+01 4.4328225031971115e+01 0 1 0
67952 1591 13 -3.7000000000000000e-01 1.8726775319721362e+01 1.3115923390007795e+01 4.2594783968076165e+01 1 0 0
29780 459 3 1.3200000000000001e-01 2.2035274484895343e+01 1.4220251391976781e+01 4.3520984870622549e+01 0 1 0
21958 338 10 -2.4299999999999999e-01 1.7131173202245378e+01 9.8186275694558081e+00 3.8034246508951384e+01 0 1 0
21970 338 11 9.2999999999999999e-02 1.7150447118808927e+01 1.0834521335200970e+01 3.8428820169765153e+01 0 1 0
38003 585 9 8.1000000000000003e-02 2.0426482673793480e+01 1.4783995124126807e+01 3.9286896762157440e+01 0 0 0
38001 585 8 -1.4399999999999999e-01 2.1005980769998832e+01 1.3917243875843843e+01 3.8969053571261632e+01 0 0 0
29775 459 2 -2.2500000000000001e-01 2.1278209657198119e+01 1.1537566976489160e+01 4.4943504357217250e+01 0 1 0
29811 459 8 -1.4399999999999999e-01 2.2287075737457869e+01 9.6448260388607174e+00 4.1767453203415421e+01 0 1 0
29788 459 5 8.6999999999999994e-02 2.1386414261077466e+01 1.2079236621352633e+01 4.2888793626383361e+01 0 1 0
29787 459 4 -1.4599999999999999e-01 2.1881106523795019e+01 1.1371258299806101e+01 4.3553734421961728e+01 0 1 0
29798 459 6 -1.4299999999999999e-01 2.1586414780079220e+01 9.9649875542429864e+00 4.3095960552922236e+01 0 1 0
29805 459 7 8.5000000000000006e-02 2.2054791450305050e+01 9.4131278933736109e+00 4.3910929392453887e+01 0 1 0
29807 459 7 8.5000000000000006e-02 2.0514124827690381e+01 9.7772238583990045e+00 4.3040832912502900e+01 0 1 0
67954 1591 13 -3.7000000000000000e-01 1.6504693656567152e+01 1.3629356068114570e+01 4.2932499147104501e+01 1 0 0
67951 1591 12 4.7999999999999998e-01 1.7470977199435914e+01 1.3343689325649731e+01 4.1935423535330592e+01 1 0 0
29823 459 10 -2.4299999999999999e-01 2.1368907843145713e+01 9.8311959714187367e+00 4.0634464449028286e+01 0 1 0
67953 1591 13 -3.7000000000000000e-01 1.7182680658768636e+01 1.2152991223572338e+01 4.1188283863953686e+01 1 0 0
29783 459 3 1.3200000000000001e-01 2.0208221483479701e+01 1.1348399122314294e+01 4.4857244105060410e+01 0 1 0
38013 585 10 -2.4299999999999999e-01 2.2379151281111664e+01 1.3668310509941136e+01 3.9648488630923609e+01 0 0 0
29831 459 11 9.2999999999999999e-02 2.0541868192932530e+01 9.1289669902311577e+00 4.0529679549825175e+01 0 1 0
29782 459 3 1.3200000000000001e-01 2.0377705863659759e+01 1.4679252230153001e+01 4.3912907284118681e+01 0 1 0
17146 264 10 -2.4299999999999999e-01 1.6346826380898030e+01 1.0397819480861701e+01 4.5029992698317663e+01 0 1 0
17158 264 11 9.2999999999999999e-02 1.6460409965488818e+01 1.0311131191983817e+01 4.3949398456646030e+01 0 1 0
17152 264 11 9.2999999999999999e-02 1.6797806088110317e+01 1.1349451474451778e+01 4.5311264546319016e+01 0 1 0
29815 459 9 8.1000000000000003e-02 2.2519337404025244e+01 8.5847844124964006e+00 4.1869757984866929e+01 0 1 0
55956 861 11 9.2999999999999999e-02 1.0369034183848695e+00 2.0010206817483880e+01 3.9581963294360996e+01 1 0 0
61044 940 3 1.3200000000000001e-01 1.2139438795540956e-01 1.5305186696351678e+01 4.3211330469791939e+01 0 0 0
55930 861 7 8.5000000000000006e-02 7.4046999624224630e-01 2.0001660399360475e+01 4.2570658728240083e+01 1 0 0
55950 861 10 -2.4299999999999999e-01 7.2789438525683037e-01 2.0998143821653557e+01 3.9923421773966183e+01 1 0 0
28274 435 11 9.2999999999999999e-02 4.1703134976575020e+00 2.1203644545860850e+01 4.5141175764661398e+01 1 0 0
55909 861 3 1.3200000000000001e-01 3.4091017465169449e-01 2.2210751247031816e+01 4.5043843405373210e+01 1 0 0
55926 861 6 -1.4299999999999999e-01 2.3348409866220493e-01 2.0966498265470413e+01 4.2558281623951693e+01 1 0 0
55954 861 11 9.2999999999999999e-02 3.4299828187210740e-01 2.1577875632323632e+01 3.9084454541130064e+01 1 0 0
61055 940 5 8.6999999999999994e-02 1.8234821612153121e-01 1.7777782043793273e+01 3.8745765151500741e+01 0 0 0
61098 940 11 9.2999999999999999e-02 4.8443351276185567e+00 2.0700027634453619e+01 3.8290896219309055e+01 0 0 0
28252 435 9 8.1000000000000003e-02 3.5930557226811590e+00 2.1900527384930811e+01 4.2136743214757836e+01 1 0 0
61086 940 10 -2.4299999999999999e-01 5.0192931518035557e+00 1.9835091432294281e+01 3.8930720457695521e+01 0 0 0
28250 435 8 -1.4399999999999999e-01 3.9233282645002086e+00 2.2202082758903600e+01 4.3130767567968448e+01 1 0 0
61084 940 9 8.1000000000000003e-02 3.3862337584674567e+00 1.8986986729876957e+01 3.7951705903560558e+01 0 0 0
61082 940 9 8.1000000000000003e-02 2.9853419526610443e+00 1.9319262607461418e+01 3.9667868661890928e+01 0 0 0
61036 940 1 4.0799999999999997e-01 4.9298109503804521e-01 1.5564647303269499e+01 4.0860736371026910e+01 0 0 0
61041 940 3 1.3200000000000001e-01 2.5931868278518420e+00 1.6504240439368456e+01 4.1537821855473666e+01 0 0 0
61066 940 7 8.5000000000000006e-02 4.8768935613817259e+00 1.7046153145687335e+01 3.8772285713286678e+01 0 0 0
61074 940 8 -1.4399999999999999e-01 3.7211425113855454e+00 1.8894750291577786e+01 3.8984870251168580e+01 0 0 0
61058 940 5 8.6999999999999994e-02 3.2758404417333011e+00 1.5370560823138153e+01 3.9388578437615095e+01 0 0 0
61060 940 5 8.6999999999999994e-02 2.2944402960656176e+00 1.6562487418822492e+01 3.8433713739852053e+01 0 0 0
61043 940 3 1.3200000000000001e-01 1.5699569060966507e+00 1.7591410648111168e+01 4.0820126547638750e+01 0 0 0
61068 940 7 8.5000000000000006e-02 4.3763027225159412e+00 1.7443583733670103e+01 4.0424651014023603e+01 0 0 0
61062 940 6 -1.4299999999999999e-01 4.0672841195522045e+00 1.7451177715595929e+01 3.9379399927066210e+01 0 0 0
61037 940 2 -2.2500000000000001e-01 1.9869105490761394e+00 1.6601066950959400e+01 4.0637181138775773e+01 0 0 0
61049 940 4 -1.4599999999999999e-01 2.8852991382105717e+00 1.6386655512940010e+01 3.9332640306774849e+01 0 0 0
164 3 7 8.5000000000000006e-02 5.6833658500911337e+00 1.9062607524161610e+01 4.2212989788314090e+01 0 0 0
172 3 9 8.1000000000000003e-02 5.5581176448310528e+00 1.6656735094372014e+01 4.2975328435728144e+01 0 0 0
190 3 11 9.2999999999999999e-02 5.8046335637147637e+00 1.8438416112830261e+01 4.4712995300863746e+01 0 0 0
194 3 11 9.2999999999999999e-02 6.4610389471156635e+00 1.6864546469064454e+01 4.5099720738601498e+01 0 0 0
182 3 10 -2.4299999999999999e-01 6.6147573291824946e+00 1.7747576777942040e+01 4.4479456220175109e+01 0 0 0
170 3 8 -1.4399999999999999e-01 6.4597830577191937e+00 1.7265053110313271e+01 4.3046382469301285e+01 0 0 0
166 3 7 8.5000000000000006e-02 6.3781425176371389e+00 1.8160389836599364e+01 4.1076166330195917e+01 0 0 0
159 3 6 -1.4299999999999999e-01 6.5927266034159189e+00 1.8472707835638801e+01 4.2098179606743805e+01 0 0 0
174 3 9 8.1000000000000003e-02 7.2771271591866418e+00 1.6594523591950040e+01 4.2780979408032458e+01 0 0 0
140 3 3 1.3200000000000001e-01 7.2113432119950778e+00 2.1292658192312931e+01 4.1816238624881734e+01 0 0 0
28270 435 11 9.2999999999999999e-02 4.4344458686877042e+00 2.0200858019906910e+01 4.3882265863542749e+01 1 0 0
61092 940 11 9.2999999999999999e-02 5.4502882233688394e+00 2.0365813756654276e+01 3.9779647465034110e+01 0 0 0
28254 435 9 8.1000000000000003e-02 4.9710945653455134e+00 2.2500326106291830e+01 4.3167328571952467e+01 1 0 0
28262 435 10 -2.4299999999999999e-01 3.7603789537271961e+00 2.1014852024836262e+01 4.4149000852080370e+01 1 0 0
61090 940 11 9.2999999999999999e-02 5.8552173458511989e+00 1.9355723224182363e+01 3.8421272852083497e+01 0 0 0
65655 1131 13 -3.7000000000000000e-01 2.4314076422844924e+00 1.6462487323847803e+01 4.4483456471836533e+01 1 1 0
55962 861 11 9.2999999999999999e-02 1.6437086250761495e+00 2.1488316572785376e+01 4.0253747298569735e+01 1 0 0
55932 861 7 8.5000000000000006e-02 9.8721447340850599e-01 2.1750777598877811e+01 4.2628256220165618e+01 1 0 0
28268 435 11 9.2999999999999999e-02 2.7081896473110620e+00 2.0732724810150039e+01 4.4111558897895051e+01 1 0 0
47895 737 11 9.2999999999999999e-02 5.2487993514877029e+00 1.5264534070354909e+01 4.5267609694797486e+01 0 1 0
55907 861 3 1.3200000000000001e-01 3.8767664269392182e-01 2.0437597681061529e+01 4.5103429239615544e+01 1 0 0
65654 1131 13 -3.7000000000000000e-01 3.1001926314179051e-01 1.6791399568267895e+01 4.5322725109337121e+01 1 1 0
152 3 5 8.6999999999999994e-02 1.1929137975267379e+01 2.2458800194438123e+01 4.3513869551913110e+01 0 0 0
184 3 11 9.2999999999999999e-02 1.4343839931853541e+01 2.0062046837939064e+01 4.4555698541284450e+01 0 0 0
33631 518 6 -1.4299999999999999e-01 9.7354747194581996e+00 1.5579258733746439e+01 3.7920092384020705e+01 0 0 0
139 3 3 1.3200000000000001e-01 9.4917955322302543e+00 2.1267975961065023e+01 4.4215257050576533e+01 0 0 0
178 3 9 8.1000000000000003e-02 1.3641535906669279e+01 2.2448142776306543e+01 4.4917715551898780e+01 0 0 0
33613 518 3 1.3200000000000001e-01 1.3776573961634316e+01 1.5210524259286718e+01 4.1762055797516034e+01 0 0 0
188 3 11 9.2999999999999999e-02 7.6688126449029586e+00 1.7999106878988346e+01 4.4596929619987499e+01 0 0 0
153 3 5 8.6999999999999994e-02 9.4930119709867782e+00 2.1013500882585401e+01 3.9162827054449671e+01 0 0 0
177 3 9 8.1000000000000003e-02 1.3394762527956905e+01 2.1609579041253518e+01 3.8687571262988385e+01 0 0 0
33661 518 11 9.2999999999999999e-02 7.8335483279557119e+00 1.8244425270613188e+01 3.8991574452795895e+01 0 0 0
33667 518 11 9.2999999999999999e-02 9.3964227637334510e+00 1.7904877209844582e+01 3.9821340400209550e+01 0 0 0
33655 518 10 -2.4299999999999999e-01 8.5743600830040947e+00 1.7484987938903682e+01 3.9241680196035269e+01 0 0 0
33618 518 3 1.3200000000000001e-01 1.4711025005164251e+01 1.6609898563922986e+01 3.8158909129374678e+01 0 0 0
33659 518 11 9.2999999999999999e-02 7.9660712344835565e+00 1.6917189159189849e+01 3.9945732198632214e+01 0 0 0
155 3 5 8.6999999999999994e-02 1.0474274633265557e+01 2.2547543264078648e+01 3.9026251390084546e+01 0 0 0
33633 518 6 -1.4299999999999999e-01 1.4834196035843190e+01 1.8684726967380037e+01 4.0247000280420991e+01 0 0 0
33625 518 5 8.6999999999999994e-02 1.3397867670433758e+01 1.7275564452329462e+01 4.0854814411549526e+01 0 0 0
33622 518 4 -1.4599999999999999e-01 1.3917302229458191e+01 1.7556405843132630e+01 3.9938618006796325e+01 0 0 0
169 3 8 -1.4399999999999999e-01 1.2723053116764554e+01 2.1572183600872233e+01 3.7829953604879520e+01 0 0 0
33643 518 8 -1.4399999999999999e-01 8.8191362136891733e+00 1.6826544137659582e+01 3.7939395417333550e+01 0 0 0
154 3 5 8.6999999999999994e-02 1.2309033625553232e+01 2.0696129941014483e+01 4.3423761031097627e+01 0 0 0
138 3 3 1.3200000000000001e-01 1.1700804566746333e+01 2.2119139361305152e+01 4.0939890398716265e+01 0 0 0
145 3 4 -1.4599999999999999e-01 1.1654787111163520e+01 2.1458039534904294e+01 4.3847500664530578e+01 0 0 0
65390 1078 13 -3.7000000000000000e-01 1.0705443758459623e+01 1.8060141288915695e+01 4.4909459998128327e+01 1 0 0
142 3 3 1.3200000000000001e-01 7.9585702332704749e+00 2.0601561800211353e+01 4.0455349082154051e+01 0 0 0
65389 1078 13 -3.7000000000000000e-01 1.1337708945251846e+01 1.7812687589437090e+01 4.2897229531819782e+01 1 0 0
33629 518 5 8.6999999999999994e-02 1.0835853557446478e+01 1.5903423276745642e+01 3.9593189395297024e+01 0 0 0
65387 1078 13 -3.7000000000000000e-01 9.8770221098286690e+00 1.6248163702287069e+01 4.3813232237210563e+01 1 0 0
33620 518 4 -1.4599999999999999e-01 1.1055550527680660e+01 1.5889188040791192e+01 3.8525654571799009e+01 0 0 0
33627 518 5 8.6999999999999994e-02 1.1299583579250022e+01 1.6933537576775425e+01 3.8331021796045022e+01 0 0 0
65388 1078 13 -3.7000000000000000e-01 1.2032617605917302e+01 1.6262200205459422e+01 4.4465919814095834e+01 1 0 0
163 3 7 8.5000000000000006e-02 1.1532437919520209e+01 1.9842270958704290e+01 3.8572226457696637e+01 0 0 0
157 3 6 -1.4299999999999999e-01 1.1508419275121948e+01 2.0852918636292333e+01 3.8164655139603560e+01 0 0 0
132 3 2 -2.2500000000000001e-01 1.0961560869890127e+01 2.1349519168611319e+01 4.0717846434568443e+01 0 0 0
65386 1078 12 4.7999999999999998e-01 1.1004533914363021e+01 1.7078368873643186e+01 4.4049690451536762e+01 1 0 0
134 3 2 -2.2500000000000001e-01 8.0361956211347660e+00 2.0634973648821205e+01 4.1542067972081632e+01 0 0 0
131 3 1 4.0799999999999997e-01 9.6273779623888629e+00 2.1539020633792539e+01 4.1903143878667308e+01 0 0 0
146 3 4 -1.4599999999999999e-01 8.0041309021237765e+00 1.9234706436700002e+01 4.2268365882257534e+01 0 0 0
151 3 5 8.6999999999999994e-02 8.7781272227808671e+00 1.8561480316571732e+01 4.1899860395317646e+01 0 0 0
136 3 3 1.3200000000000001e-01 1.1381697247496021e+01 2.0364717834023022e+01 4.0922178905707817e+01 0 0 0
144 3 4 -1.4599999999999999e-01 1.0479217245228835e+01 2.1474478915325879e+01 3.9217584801698422e+01 0 0 0
133 3 2 -2.2500000000000001e-01 1.0252191490572427e+01 2.1000948320726394e+01 4.3481367260700360e+01 0 0 0
149 3 5 8.6999999999999994e-02 8.1683253428816656e+00 1.9682004357578919e+01 4.3248704984591392e+01 0 0 0
137 3 3 1.3200000000000001e-01 1.0344911461526587e+01 1.9915543059438654e+01 4.3518762776380321e+01 0 0 0
33623 518 5 8.6999999999999994e-02 1.3037539471686729e+01 1.7825498956611654e+01 3.9354061434798389e+01 0 0 0
33642 518 7 8.5000000000000006e-02 1.4304342877781583e+01 1.9549768327575293e+01 4.0645822391486071e+01 0 0 0
33610 518 2 -2.2500000000000001e-01 1.4540624096261016e+01 1.6390744579413120e+01 3.9212965608557617e+01 0 0 0
33664 518 11 9.2999999999999999e-02 1.4789851886276020e+01 1.7951850397869748e+01 4.2593425894907909e+01 0 0 0
33666 518 11 9.2999999999999999e-02 1.5582810373600759e+01 1.6529908406810279e+01 4.2010995660827966e+01 0 0 0
49482 762 4 -1.4599999999999999e-01 1.9283693913460809e+01 2.1753934981046761e+01 4.0431955766492472e+01 0 0 0
29828 459 11 9.2999999999999999e-02 2.0850725292676376e+01 1.9269928813536382e+01 4.2670009667911621e+01 0 1 0
49506 762 8 -1.4399999999999999e-01 1.9530850085293491e+01 1.9229532446221370e+01 4.0376234462340079e+01 0 0 0
29804 459 7 8.5000000000000006e-02 2.2160035527106004e+01 1.6732281090243518e+01 4.2891172201965695e+01 0 1 0
33646 518 8 -1.4399999999999999e-01 1.6093157319403602e+01 1.8323630537802821e+01 4.1024935136954447e+01 0 0 0
49518 762 10 -2.4299999999999999e-01 2.0290575711816004e+01 1.7929254758135773e+01 4.0073036752034284e+01 0 0 0
33616 518 3 1.3200000000000001e-01 1.5506483226982061e+01 1.6116938190805307e+01 3.9637519728971313e+01 0 0 0
33650 518 9 8.1000000000000003e-02 1.6467314187976463e+01 1.9301327672111405e+01 4.1328604310502449e+01 0 0 0
29822 459 10 -2.4299999999999999e-01 2.1799604652735582e+01 1.9415480170127410e+01 4.3186287464140420e+01 0 1 0
29834 459 11 9.2999999999999999e-02 2.2463634690807648e+01 1.9239159446620214e+01 4.2340075250212422e+01 0 1 0
38023 585 11 9.2999999999999999e-02 1.6988652434383273e+01 2.1026314963001280e+01 3.8063522651673210e+01 0 0 0
49493 762 6 -1.4299999999999999e-01 2.0240228888708199e+01 2.0556209080683409e+01 4.0218050333129888e+01 0 0 0
29786 459 4 -1.4599999999999999e-01 2.1890484874422206e+01 1.5826371878134161e+01 4.4827389951627772e+01 0 1 0
33658 518 10 -2.4299999999999999e-01 1.5764169482234685e+01 1.7567394278877526e+01 4.2291765962391388e+01 0 0 0
49530 762 11 9.2999999999999999e-02 2.0954687744675837e+01 1.7762275188413081e+01 4.0921077453630524e+01 0 0 0
41851 644 11 9.2999999999999999e-02 2.1025721328114454e+01 2.1870042862252735e+01 4.5044839401211370e+01 0 0 0
29810 459 8 -1.4399999999999999e-01 2.2129573396412653e+01 1.8360288307781506e+01 4.4182027254332837e+01 0 1 0
33640 518 7 8.5000000000000006e-02 1.5343829376093122e+01 1.9168072384051811e+01 3.9413482994497819e+01 0 0 0
41849 644 11 9.2999999999999999e-02 1.9307927019977445e+01 2.1684001219176370e+01 4.4515702586514941e+01 0 0 0
49526 762 11 9.2999999999999999e-02 2.0872265931268586e+01 1.8060376636176031e+01 3.9160598511816346e+01 0 0 0
49508 762 9 8.1000000000000003e-02 1.8964192925609868e+01 1.9064994071253452e+01 4.1292709666744059e+01 0 0 0
33670 518 11 9.2999999999999999e-02 1.6475566034287013e+01 1.7763150889531328e+01 4.3094071575397557e+01 0 0 0
49524 762 11 9.2999999999999999e-02 1.9728427722438454e+01 1.6998313671075952e+01 3.9999291272835407e+01 0 0 0
49510 762 9 8.1000000000000003e-02 1.8757353374435350e+01 1.9227070533114727e+01 3.9608252185014287e+01 0 0 0
49485 762 5 8.6999999999999994e-02 1.8444456382768934e+01 2.1614843097576589e+01 3.9750461955053296e+01 0 0 0
49502 762 7 8.5000000000000006e-02 2.1209630615363515e+01 2.0716774830550104e+01 4.0689833050347538e+01 0 0 0
33648 518 9 8.1000000000000003e-02 1.6770004431028099e+01 1.7628310782145689e+01 4.0528438974266550e+01 0 0 0
49483 762 5 8.6999999999999994e-02 1.8765390158866026e+01 2.1691931334516660e+01 4.1388834424347550e+01 0 0 0
49500 762 7 8.5000000000000006e-02 2.0736430781963112e+01 2.0706609482199635e+01 3.9259268084466605e+01 0 0 0
29806 459 7 8.5000000000000006e-02 2.0590783999672144e+01 1.7034291181595353e+01 4.3808113631377054e+01 0 1 0
29799 459 6 -1.4299999999999999e-01 2.1680112290549051e+01 1.7003916508643194e+01 4.3831378501988695e+01 0 1 0
29830 459 11 9.2999999999999999e-02 2.1888446584090826e+01 2.0373184110349310e+01 4.3699132737358049e+01 0 1 0
41845 644 10 -2.4299999999999999e-01 1.9984416924748643e+01 2.2115572254406047e+01 4.5253407033220412e+01 0 0 0
29812 459 9 8.1000000000000003e-02 2.1729316023411815e+01 1.8619287805842696e+01 4.5162238096636784e+01 0 1 0
45054 694 3 1.3200000000000001e-01 2.0373742833633921e+00 4.5402035179840468e+00 5.0801597107770611e+01 1 0 0
47878 737 8 -1.4399999999999999e-01 3.1761587110074760e+00 5.1613695806382216e+00 4.6562320633279839e+01 0 1 0
47866 737 6 -1.4299999999999999e-01 4.2930025890155017e+00 6.2004523148733428e+00 4.6578794665614211e+01 0 1 0
47888 737 9 8.1000000000000003e-02 2.9130692128195705e+00 4.9841226062312840e+00 4.7605137695864165e+01 0 1 0
47870 737 7 8.5000000000000006e-02 5.3060041379296177e+00 5.8037206466615761e+00 4.6646113674371506e+01 0 1 0
47886 737 9 8.1000000000000003e-02 2.3161219505553232e+00 5.6410161613197545e+00 4.6095013528014348e+01 0 1 0
47890 737 10 -2.4299999999999999e-01 3.5843836723308158e+00 3.7736713821589554e+00 4.6130643495381406e+01 0 1 0
45064 694 5 8.6999999999999994e-02 2.8223155963566748e+00 1.9954484423738117e+00 4.9603246384218878e+01 1 0 0
45057 694 3 1.3200000000000001e-01 5.9849151360942078e-02 1.0983961107213061e+00 4.9875321620678513e+01 1 0 0
45061 694 4 -1.4599999999999999e-01 1.9581527237315337e+00 1.8315351120798053e+00 4.8959464624538057e+01 1 0 0
45081 694 7 8.5000000000000006e-02 2.7777460086453649e+00 6.4872464741237434e-01 4.7291706870633824e+01 1 0 0
45048 694 2 -2.2500000000000001e-01 1.3460242867038787e+00 4.2304378241231202e+00 5.1585293730872735e+01 1 0 0
45074 694 6 -1.4299999999999999e-01 2.0714917564649151e+00 5.1762038612870631e-01 4.8111534051768572e+01 1 0 0
45067 694 5 8.6999999999999994e-02 2.6402412955110277e+00 2.4845893783247885e+00 5.2023351318915665e+01 1 0 0
47872 737 7 8.5000000000000006e-02 4.2460392611746434e+00 6.7808229453143749e+00 4.5657347772280552e+01 0 1 0
47864 737 5 8.6999999999999994e-02 4.0582181696909796e+00 7.0115314887155691e+00 4.8604450330292039e+01 0 1 0
47855 737 4 -1.4599999999999999e-01 3.9753774759767291e+00 7.3384183578965931e+00 4.7567926141372197e+01 0 1 0
32717 504 5 8.6999999999999994e-02 7.5515434918242850e+00 4.3372052779723562e+00 4.6125525540394420e+01 0 1 0
45105 694 11 9.2999999999999999e-02 4.0724340182001102e+00 2.1015701757922137e-01 4.9911191914570786e+01 1 0 0
47894 737 11 9.2999999999999999e-02 4.2280047920649793e+00 3.2947606039935149e+00 4.6868543439438362e+01 0 1 0
66864 1373 13 -3.7000000000000000e-01 6.2457061197140611e+00 6.7904130423639686e-01 4.6947989182097494e+01 1 1 -1
45079 694 7 8.5000000000000006e-02 1.1445474639737272e+00 2.2752382283455871e-01 4.7616843983424616e+01 1 0 0
45055 694 3 1.3200000000000001e-01 1.1875906621452166e+00 1.3622633939881041e+00 5.0911690160884454e+01 1 0 0
45051 694 3 1.3200000000000001e-01 3.5038332600824496e-01 4.8622002436256961e+00 4.8586491983038748e+01 1 0 0
45049 694 2 -2.2500000000000001e-01 8.2038058353258680e-01 1.8661476755994890e+00 5.0017622271918910e+01 1 0 0
45046 694 1 4.0799999999999997e-01 1.0042210823315884e-02 3.4135666494126529e+00 5.0572217166668501e+01 1 0 0
45066 694 5 8.6999999999999994e-02 1.6550994633070082e+00 2.6666104329922575e+00 4.8327873039909392e+01 1 0 0
45060 694 4 -1.4599999999999999e-01 2.1962155715016483e+00 3.3342048347658921e+00 5.2542094784470528e+01 1 0 0
45091 694 9 8.1000000000000003e-02 4.2409886076365044e+00 4.7700778344173287e+00 5.1652493909631779e+01 1 0 0
45083 694 8 -1.4399999999999999e-01 4.5323524888051789e+00 4.1096783652457516e+00 5.2469243338751454e+01 1 0 0
45101 694 11 9.2999999999999999e-02 6.6704147196806165e+00 4.5132723755815771e+00 5.2371798801048115e+01 1 0 0
45093 694 9 8.1000000000000003e-02 4.7364307873745082e+00 3.1241751411634704e+00 5.2050632011500404e+01 1 0 0
45052 694 3 1.3200000000000001e-01 8.1611976119108598e-01 5.1333096048973532e+00 5.1888812669774040e+01 1 0 0
47902 737 11 9.2999999999999999e-02 2.6728009898622909e+00 3.1878771963042198e+00 4.6012481805556327e+01 0 1 0
32751 504 11 9.2999999999999999e-02 9.3497525948615809e+00 4.8405478419225521e+00 4.9777996583603205e+01 0 1 0
32757 504 11 9.2999999999999999e-02 7.9462764441455436e+00 3.8735963572283523e+00 4.9041228369102157e+01 0 1 0
32749 504 11 9.2999999999999999e-02 8.3421238345682838e+00 5.3368310482629537e+00 4.8364005828529898e+01 0 1 0
32745 504 10 -2.4299999999999999e-01 8.8193568727733513e+00 4.5074030111859935e+00 4.8885923216121157e+01 0 1 0
59727 919 11 9.2999999999999999e-02 7.6417564278838137e+00 1.3716586655286493e+00 5.0684297408300161e+01 1 1 0
59721 919 10 -2.4299999999999999e-01 8.1525802676151802e+00 6.3708340050191958e-01 5.1306839125141188e+01 1 1 0
59733 919 11 9.2999999999999999e-02 7.8910599284691783e+00 8.2345348468956447e-01 5.2348459643319806e+01 1 1 0
32727 504 7 8.5000000000000006e-02 8.3263505851252937e+00 2.4370120727812674e+00 4.7415624100784832e+01 0 1 0
32741 504 9 8.1000000000000003e-02 1.0552692435444277e+01 4.5591478121916706e+00 4.7632620272417704e+01 0 1 0
32710 504 4 -1.4599999999999999e-01 8.4639529397419828e+00 3.8554149976675109e+00 4.5774118190521627e+01 0 1 0
32721 504 6 -1.4299999999999999e-01 9.1209522125810238e+00 2.9763048414776567e+00 4.6899996745378196e+01 0 1 0
32733 504 8 -1.4399999999999999e-01 9.7975607114752865e+00 3.8384215607871854e+00 4.7946355434875819e+01 0 1 0
59695 919 5 8.6999999999999994e-02 1.1933189869589983e+01 1.0782868789695379e+00 4.9405221627668844e+01 1 1 0
32743 504 9 8.1000000000000003e-02 1.0219730768056337e+01 3.1221974280389673e+00 4.8651263538803498e+01 0 1 0
32725 504 7 8.5000000000000006e-02 9.7821461782086470e+00 2.2683059906184306e+00 4.6400336693814658e+01 0 1 0
59675 919 2 -2.2500000000000001e-01 1.3853505753819277e+01 1.5520150506991681e+00 4.7012883438642703e+01 1 1 0
59698 919 6 -1.4299999999999999e-01 1.3871335653037026e+01 3.9010983842757985e+00 4.5913132132289569e+01 1 1 0
59681 919 3 1.3200000000000001e-01 1.3381166578560736e+01 2.1034128816101343e+00 4.7825875529222699e+01 1 1 0
59687 919 4 -1.4599999999999999e-01 1.3527303341834930e+01 2.3758872481453910e+00 4.5691674832122672e+01 1 1 0
36900 568 9 8.1000000000000003e-02 1.0574317357491381e+01 5.6742820068073501e+00 5.1076669943470122e+01 1 1 0
36896 568 8 -1.4399999999999999e-01 1.0965897194139968e+01 6.3295262454243337e+00 5.1854757477434802e+01 1 1 0
59709 919 8 -1.4399999999999999e-01 9.6425530054744808e+00 3.3341147124481252e-01 5.1009979161442487e+01 1 1 0
59717 919 9 8.1000000000000003e-02 1.0177302865109167e+01 1.1974286650767316e+00 5.1404462210799942e+01 1 1 0
59697 919 6 -1.4299999999999999e-01 9.8728490309270995e+00 1.7576671008198988e-01 4.9539454150913343e+01 1 1 0
59703 919 7 8.5000000000000006e-02 9.3842754635217460e+00 8.3858537159994717e-01 4.8825264196122625e+01 1 1 0
36898 568 9 8.1000000000000003e-02 1.1298772385485446e+01 7.1926746542934117e+00 5.1278329744551669e+01 1 1 0
36908 568 10 -2.4299999999999999e-01 9.9049258696994098e+00 6.6862785282391348e+00 5.2849052641685788e+01 1 1 0
36914 568 11 9.2999999999999999e-02 9.0869002552308746e+00 7.2300006896666460e+00 5.2376506024501168e+01 1 1 0
59707 919 7 8.5000000000000006e-02 1.3684436202024257e+01 4.0473402152386395e+00 4.6976984529186751e+01 1 1 0
59683 919 3 1.3200000000000001e-01 1.4921798090495219e+01 1.5028396775365842e+00 4.7223675436845227e+01 1 1 0
17151 264 11 9.2999999999999999e-02 1.1782813869211491e+01 6.4832706138473801e+00 4.8123989685656568e+01 0 1 0
36873 568 5 8.6999999999999994e-02 1.2065930245587539e+01 3.6323971558639125e+00 5.1915098144932664e+01 1 1 0
36883 568 6 -1.4299999999999999e-01 1.2185649634420589e+01 5.6441030682937035e+00 5.2427675167092133e+01 1 1 0
36892 568 7 8.5000000000000006e-02 1.2884669357791219e+01 5.4736137097165427e+00 5.1608892652849399e+01 1 1 0
59690 919 5 8.6999999999999994e-02 1.2455116533319055e+01 2.3702592399409999e+00 4.5495502016304698e+01 1 1 0
69290 1858 13 -3.7000000000000000e-01 1.4397271544546308e+01 1.9669159245310175e+00 5.0083128160217754e+01 0 0 0
17145 264 10 -2.4299999999999999e-01 1.1976980904337696e+01 7.0430389678624357e+00 4.7209080645194582e+01 0 1 0
17149 264 11 9.2999999999999999e-02 1.1859759526726110e+01 6.4294121673939442e+00 4.6315872215356428e+01 0 1 0
17157 264 11 9.2999999999999999e-02 1.2977725355845863e+01 7.4557284586951518e+00 4.7336743984891186e+01 0 1 0
59678 919 3 1.3200000000000001e-01 1.0872722046312632e+01 4.0856786410110468e-01 4.7109740746508756e+01 1 1 0
36862 568 3 1.3200000000000001e-01 1.3543704117830352e+01 8.8548495022139007e-01 5.2738569545195595e+01 1 1 0
36872 568 4 -1.4599999999999999e-01 1.1919061504800487e+01 4.2166452013843561e+00 5.2823494426930480e+01 1 1 0
36864 568 3 1.3200000000000001e-01 1.1858712651975718e+01 8.7041106955706171e-01 5.2625279957827978e+01 1 1 0
59684 919 4 -1.4599999999999999e-01 1.1384214268693492e+01 1.6851710204380785e-01 4.9162230385567327e+01 1 1 0
65875 1175 13 -3.7000000000000000e-01 7.7560050243717464e+00 7.3861745528645200e+00 4.6010555523599173e+01 0 1 0
59705 919 7 8.5000000000000006e-02 1.3135015836612995e+01 4.4934538027745434e+00 4.5369948745636009e+01 1 1 0
32719 504 5 8.6999999999999994e-02 9.0743942646318114e+00 4.7010466848625976e+00 4.5457308403448124e+01 0 1 0
69289 1858 13 -3.7000000000000000e-01 1.6357091094953901e+01 2.6697336957984614e+00 5.1164537941516485e+01 0 0 0
6757 104 11 9.2999999999999999e-02 1.8502758146723547e+01 5.2602987856638617e-01 4.7846107805464655e+01 0 1 0
59713 919 9 8.1000000000000003e-02 1.5977468759527966e+01 3.9864951565817468e+00 4.6183844682179959e+01 1 1 0
69286 1858 12 4.7999999999999998e-01 1.5799048975433429e+01 1.7337406061920886e+00 5.0240289598645070e+01 0 0 0
49056 755 9 8.1000000000000003e-02 1.7855563725593633e+01 4.8600168211547352e+00 4.6559580703059808e+01 0 1 0
49025 755 4 -1.4599999999999999e-01 1.9071326602779489e+01 4.9575914171406996e+00 4.9179688041776664e+01 0 1 0
49013 755 2 -2.2500000000000001e-01 2.0119382994232723e+01 5.4281522783378300e+00 5.0211728983079681e+01 0 1 0
49019 755 3 1.3200000000000001e-01 1.9730621173657173e+01 6.2553192832789604e+00 5.0805664159979735e+01 0 1 0
49032 755 5 8.6999999999999994e-02 1.8499265758572406e+01 5.8350513445038610e+00 4.8878174413720117e+01 0 1 0
49011 755 1 4.0799999999999997e-01 2.0916074117013729e+01 4.2247111024179080e+00 5.1353784843846164e+01 0 1 0
49012 755 2 -2.2500000000000001e-01 2.0915016667205119e+01 2.4934501327531002e+00 5.0739590314628757e+01 0 1 0
49016 755 3 1.3200000000000001e-01 2.1232398012662838e+01 2.4928841011443956e+00 4.9696820609812306e+01 0 1 0
49034 755 5 8.6999999999999994e-02 1.8414099754801928e+01 4.2098282266234799e+00 4.9623538334224882e+01 0 1 0
49048 755 8 -1.4399999999999999e-01 1.8545870845353953e+01 4.0810884758532158e+00 4.6883381124983742e+01 0 1 0
49036 755 6 -1.4299999999999999e-01 1.9644777565544448e+01 4.3760107200884466e+00 4.7883490498131884e+01 0 1 0
49017 755 3 1.3200000000000001e-01 2.0981338305951574e+01 5.7314511746498837e+00 4.9617470772966549e+01 0 1 0
49058 755 9 8.1000000000000003e-02 1.7880147487589756e+01 3.3099341780173357e+00 4.7270980739851815e+01 0 1 0
49042 755 7 8.5000000000000006e-02 2.0402149578045229e+01 5.0523349527019015e+00 4.7487165924468364e+01 0 1 0
49040 755 7 8.5000000000000006e-02 2.0154781074124347e+01 3.4255388551578823e+00 4.8040333269104742e+01 0 1 0
69288 1858 13 -3.7000000000000000e-01 1.6178903289546088e+01 4.4604362087274491e-01 5.0617658821656200e+01 0 0 0
49018 755 3 1.3200000000000001e-01 1.9885344035001072e+01 2.1368242946555327e+00 5.0713278987273640e+01 0 1 0
49024 755 4 -1.4599999999999999e-01 2.1632177673834306e+01 1.3536269886946646e+00 5.1498706657784560e+01 0 1 0
49060 755 10 -2.4299999999999999e-01 1.8966275584159494e+01 3.4643351201935775e+00 4.5544472590643409e+01 0 1 0
69287 1858 13 -3.7000000000000000e-01 1.6480414711883778e+01 1.8587923474513015e+00 4.9037454485959351e+01 0 0 0
6727 104 7 8.5000000000000006e-02 1.7559794839541041e+01 1.0101410340335197e+00 4.5404888381048792e+01 0 1 0
59731 919 11 9.2999999999999999e-02 1.5737566269940107e+01 6.1117735428936255e+00 4.6735297739180595e+01 1 1 0
49064 755 11 9.2999999999999999e-02 1.9332081190239403e+01 2.4565960714871991e+00 4.5741318387401478e+01 0 1 0
59340 913 11 9.2999999999999999e-02 1.5388889184725969e+01 6.2085574507699723e+00 5.2150254708396126e+01 0 0 0
49031 755 5 8.6999999999999994e-02 2.2078438025177068e+01 6.7948921603738643e+00 5.2085620964321080e+01 0 1 0
49035 755 5 8.6999999999999994e-02 2.1420294983522144e+01 1.2726794487522450e+00 5.2564846062262284e+01 0 1 0
59723 919 10 -2.4299999999999999e-01 1.5403290727477675e+01 5.8840097132388527e+00 4.5723130014691399e+01 1 1 0
49014 755 2 -2.2500000000000001e-01 2.2574558672843946e+01 4.7368684180965879e+00 5.1621386778522691e+01 0 1 0
59338 913 11 9.2999999999999999e-02 1.6931701529090898e+01 6.6601837024401052e+00 5.1728781863468143e+01 0 0 0
59332 913 10 -2.4299999999999999e-01 1.5970616158888749e+01 7.1130249155498531e+00 5.1972399898189330e+01 0 0 0
59711 919 8 -1.4399999999999999e-01 1.5252260649382846e+01 4.3885788372104848e+00 4.5476383091431394e+01 1 1 0
29957 461 11 9.2999999999999999e-02 2.2401965640783839e+01 2.6408788211816034e+00 4.6860862561135662e+01 1 1 0
49059 755 9 8.1000000000000003e-02 2.1558483452987133e+01 1.2211498820258021e-01 4.8883155864077978e+01 0 1 0
49021 755 3 1.3200000000000001e-01 1.9012323167930852e+01 4.3764230627266096e+00 5.2607988112628135e+01 0 1 0
49033 755 5 8.6999999999999994e-02 2.2671235863694413e+01 1.6324789520035330e+00 5.1323493466359267e+01 0 1 0
68990 1798 13 -3.7000000000000000e-01 1.0898285912427648e+00 7.5602502951312562e+00 5.0802319750772149e+01 1 0 -1
52435 807 9 8.1000000000000003e-02 5.4790076704589852e-01 1.4810906092307334e+01 5.2327867153608011e+01 1 0 0
47862 737 5 8.6999999999999994e-02 2.9277182246534497e+00 7.5851985692525190e+00 4.7395851547273267e+01 0 1 0
65872 1175 13 -3.7000000000000000e-01 7.2594586250939752e+00 9.6771962141060062e+00 4.5624114665363635e+01 0 1 0
47874 737 7 8.5000000000000006e-02 6.0537793458602218e-01 1.0879726327727482e+01 4.8413757054594505e+01 0 1 0
68988 1798 13 -3.7000000000000000e-01 1.3590924813916813e-01 8.9173576784261286e+00 5.2471411726899390e+01 1 0 -1
47882 737 9 8.1000000000000003e-02 1.1581863805822030e+00 1.2576511010686751e+01 4.5921212115594223e+01 0 1 0
52427 807 7 8.5000000000000006e-02 5.5074573808336402e-01 1.2042491790234244e+01 5.2124365037165269e+01 1 0 0
52431 807 8 -1.4399999999999999e-01 1.3546874797460378e+00 1.4087203481833798e+01 5.2443840134250010e+01 1 0 0
47860 737 5 8.6999999999999994e-02 3.6860179121508101e+00 9.1611123502062615e+00 5.1576587537214593e+01 0 1 0
47880 737 8 -1.4399999999999999e-01 5.4792612971745702e-01 1.1838268632218030e+01 4.6441481871936972e+01 0 1 0
47876 737 7 8.5000000000000006e-02 1.1798241250582107e+00 1.2524136385503400e+01 4.8395749860155384e+01 0 1 0
47847 737 3 1.3200000000000001e-01 5.9769176702017131e+00 8.3059551259117690e+00 4.7473153361386380e+01 0 1 0
47843 737 2 -2.2500000000000001e-01 4.9112792275407786e+00 8.5347576582466900e+00 4.7460342803162042e+01 0 1 0
47849 737 3 1.3200000000000001e-01 4.8562500036683405e+00 8.9903860476715813e+00 4.6471669674563941e+01 0 1 0
47861 737 5 8.6999999999999994e-02 3.0363045860333862e+00 1.1840428636625511e+01 4.7142294275517010e+01 0 1 0
47850 737 3 1.3200000000000001e-01 2.6219245858111870e+00 9.4736632893424488e+00 4.9262062992732012e+01 0 1 0
47853 737 3 1.3200000000000001e-01 6.4934238808832401e+00 9.4869820481100895e+00 5.0251952627941698e+01 0 1 0
47844 737 2 -2.2500000000000001e-01 3.0902493326269473e+00 1.0393485311444230e+01 4.8911778280748891e+01 0 1 0
47841 737 1 4.0799999999999997e-01 4.7782827451663081e+00 9.8119169625002325e+00 4.8672209495666820e+01 0 1 0
47845 737 2 -2.2500000000000001e-01 5.4533719693155334e+00 9.1609971694012859e+00 5.0240732979293142e+01 0 1 0
47842 737 2 -2.2500000000000001e-01 5.7221695533813852e+00 1.1256126123956919e+01 4.8146068553564916e+01 0 1 0
47863 737 5 8.6999999999999994e-02 4.3033940603249397e+00 1.2930952411134726e+01 4.8066522000148957e+01 0 1 0
47854 737 4 -1.4599999999999999e-01 5.2685657083253306e+00 1.2663319744135901e+01 4.8496540981947810e+01 0 1 0
47852 737 3 1.3200000000000001e-01 2.9661645306753330e+00 1.1121818239395978e+01 4.9713173389509542e+01 0 1 0
47856 737 4 -1.4599999999999999e-01 2.4954688186853118e+00 1.1040355170807286e+01 4.7647743664999929e+01 0 1 0
47846 737 3 1.3200000000000001e-01 6.0234103267027583e+00 1.1151001766366200e+01 4.7103810012786340e+01 0 1 0
47869 737 6 -1.4299999999999999e-01 1.1629903967842834e+00 1.1601032250957010e+01 4.7816357600654975e+01 0 1 0
47859 737 5 8.6999999999999994e-02 2.3691269278395399e+00 1.0348175693985381e+01 4.6815262255034384e+01 0 1 0
47865 737 5 8.6999999999999994e-02 5.2552951407098787e+00 1.2663041747264559e+01 4.9586460159746231e+01 0 1 0
47857 737 4 -1.4599999999999999e-01 4.7288735398248987e+00 9.4775901139421865e+00 5.1556738916418233e+01 0 1 0
47851 737 3 1.3200000000000001e-01 5.5054540737786652e+00 8.0766934005155022e+00 5.0142382624340620e+01 0 1 0
47848 737 3 1.3200000000000001e-01 6.6565852979187889e+00 1.1153446230070763e+01 4.8697814922316624e+01 0 1 0
47867 737 6 -1.4299999999999999e-01 6.2829918641365881e+00 1.3759548427194897e+01 4.8197052546787965e+01 0 1 0
47879 737 8 -1.4399999999999999e-01 6.3644480632294078e+00 1.4120542699932399e+01 4.6722234551001833e+01 0 1 0
47858 737 5 8.6999999999999994e-02 4.6675782609727472e+00 1.0565327240363876e+01 5.1590956347910407e+01 0 1 0
47887 737 9 8.1000000000000003e-02 6.4957907076240984e+00 1.3193450716846044e+01 4.6164247479502208e+01 0 1 0
47873 737 7 8.5000000000000006e-02 6.1531823702714092e+00 1.4680814508225835e+01 4.8764959503783473e+01 0 1 0
47871 737 7 8.5000000000000006e-02 7.2498421664699304e+00 1.3297869821988547e+01 4.8397435575154290e+01 0 1 0
47875 737 7 8.5000000000000006e-02 5.7336199814254138e+00 7.9246426159461514e+00 5.2651207532193546e+01 0 1 0
47868 737 6 -1.4299999999999999e-01 5.4923767472744620e+00 8.9757270307002877e+00 5.2809710703152618e+01 0 1 0
47877 737 7 8.5000000000000006e-02 6.4275008850347088e+00 9.5339082585396220e+00 5.2764141319638711e+01 0 1 0
52433 807 9 8.1000000000000003e-02 1.8047294088086117e+00 1.3962673945307323e+01 5.1458926605006717e+01 1 0 0
47903 737 11 9.2999999999999999e-02 4.1060691226572752e+00 1.4416483151794058e+01 4.6267938631690235e+01 0 1 0
47891 737 10 -2.4299999999999999e-01 5.0703014786754883e+00 1.4924387030089360e+01 4.6287677584639681e+01 0 1 0
47889 737 9 8.1000000000000003e-02 7.2735670919207527e+00 1.4720392256069218e+01 4.6680007750049256e+01 0 1 0
65653 1131 13 -3.7000000000000000e-01 1.5639220994271354e+00 1.5007788853904014e+01 4.6074774137829230e+01 1 1 0
47884 737 9 8.1000000000000003e-02 4.4644117727031768e-01 1.0940278088717525e+01 4.5832044598996369e+01 0 1 0
17105 264 3 1.3200000000000001e-01 9.0829276672037640e+00 1.4203997487456496e+01 4.5544042039120441e+01 0 1 0
17103 264 3 1.3200000000000001e-01 1.2466763559798094e+01 1.3281940878043210e+01 4.5806954196554678e+01 0 1 0
17143 264 9 8.1000000000000003e-02 9.9075338113832494e+00 7.8094421775824721e+00 4.7069729622025761e+01 0 1 0
17133 264 8 -1.4399999999999999e-01 1.0933710753432266e+01 8.1717806506763324e+00 4.7131143907858736e+01 0 1 0
17141 264 9 8.1000000000000003e-02 1.1045316622914383e+01 8.5719581943151670e+00 4.6123422684769594e+01 0 1 0
17104 264 3 1.3200000000000001e-01 8.6144482702922094e+00 1.1455650486769697e+01 4.7147225513349241e+01 0 1 0
17102 264 3 1.3200000000000001e-01 9.4565059855668405e+00 1.0366491156567298e+01 4.6125318583497226e+01 0 1 0
17096 264 1 4.0799999999999997e-01 1.0499353505778600e+01 1.2571506121017507e+01 4.6596892225218909e+01 0 1 0
17127 264 7 8.5000000000000006e-02 1.2104944852989277e+01 9.5074382957136905e+00 4.8308090524205703e+01 0 1 0
17125 264 7 8.5000000000000006e-02 1.0973905570147345e+01 8.5953197419999015e+00 4.9249929210522069e+01 0 1 0
17121 264 6 -1.4299999999999999e-01 1.1079580733172635e+01 9.1376772268022872e+00 4.8310364879035497e+01 0 1 0
17108 264 3 1.3200000000000001e-01 1.0956076847963255e+01 1.3346286235733176e+01 4.8790519451757589e+01 0 1 0
17110 264 4 -1.4599999999999999e-01 1.0014090154599772e+01 1.0233834159796363e+01 4.8329327000612217e+01 0 1 0
66736 1348 12 4.7999999999999998e-01 9.3958991270983514e+00 1.2275330051772562e+01 5.1833820176633132e+01 0 0 0
17117 264 5 8.6999999999999994e-02 9.1513431172881976e+00 9.7968763033352193e+00 4.8832154393430351e+01 0 1 0
17119 264 5 8.6999999999999994e-02 1.0477623924244618e+01 1.0952716329279502e+01 4.9004934040239817e+01 0 1 0
17101 264 3 1.3200000000000001e-01 1.2841802004254488e+01 1.2143779764713956e+01 4.6995207836223642e+01 0 1 0
17100 264 2 -2.2500000000000001e-01 1.0437515253479409e+01 1.3798600914021646e+01 4.7945176146003369e+01 0 1 0
17106 264 3 1.3200000000000001e-01 9.4108166979846786e+00 1.3913919448186366e+01 4.8292583272910129e+01 0 1 0
17098 264 2 -2.2500000000000001e-01 9.5933498881359558e+00 1.0998499208934334e+01 4.7002780588051863e+01 0 1 0
18583 286 11 9.2999999999999999e-02 1.4257993411511389e+01 1.1126694712022022e+01 4.8554410536089740e+01 1 0 0
18585 286 11 9.2999999999999999e-02 1.3076086178986117e+01 1.0553973306405112e+01 4.9813381794358598e+01 1 0 0
66737 1348 13 -3.7000000000000000e-01 1.0671549061489255e+01 1.2197210273355619e+01 5.1376090763698741e+01 0 0 0
18577 286 10 -2.4299999999999999e-01 1.3880213966563559e+01 1.1248269474720454e+01 4.9569596367053180e+01 1 0 0
17097 264 2 -2.2500000000000001e-01 1.2253308102735661e+01 1.2249530527226321e+01 4.6083839796347405e+01 0 1 0
18589 286 11 9.2999999999999999e-02 1.3608637009007534e+01 1.2296199954864495e+01 4.9696827127897606e+01 1 0 0
66739 1348 13 -3.7000000000000000e-01 8.6786628633683129e+00 1.3276509685844442e+01 5.1192841094147056e+01 0 0 0
18569 286 9 8.1000000000000003e-02 1.4970948529263413e+01 1.1368941438264526e+01 5.1520820714510876e+01 1 0 0
59316 913 7 8.5000000000000006e-02 1.3862722659017567e+01 8.7015395752454161e+00 5.2635991381703697e+01 0 0 0
18565 286 8 -1.4399999999999999e-01 1.5079004035225756e+01 1.0855020579529269e+01 5.0565671846077031e+01 1 0 0
17113 264 5 8.6999999999999994e-02 1.2202128815412426e+01 1.4827497091250441e+01 4.7685213231689659e+01 0 1 0
17134 264 8 -1.4399999999999999e-01 1.4851060842180967e+01 1.0593657400267421e+01 4.5380138405385267e+01 0 1 0
17142 264 9 8.1000000000000003e-02 1.4411127544035976e+01 9.6403926444879158e+00 4.5673131582188446e+01 0 1 0
17144 264 9 8.1000000000000003e-02 1.4868415295733778e+01 1.1146612241523524e+01 4.6319308127217724e+01 0 1 0
66740 1348 13 -3.7000000000000000e-01 8.7036932124775639e+00 1.1105331855116711e+01 5.1795082367959289e+01 0 0 0
59343 913 11 9.2999999999999999e-02 1.2759924458590996e+01 1.4869245756133688e+01 5.1761558567740934e+01 0 0 0
59335 913 11 9.2999999999999999e-02 1.4279002120922419e+01 1.4038762388587690e+01 5.1455285956249604e+01 0 0 0
54740 843 3 1.3200000000000001e-01 7.6497858581104188e+00 1.4892769532928398e+01 5.2699009418059802e+01 0 0 0
59331 913 10 -2.4299999999999999e-01 1.3841558114691559e+01 1.4945765805804811e+01 5.1872523949748796e+01 0 0 0
29771 459 1 4.0799999999999997e-01 2.1411444584151738e+01 1.3170093947284830e+01 4.5656358578177255e+01 0 1 0
29793 459 5 8.6999999999999994e-02 1.8938333014654447e+01 1.5021106661849137e+01 4.5957974756830353e+01 0 1 0
29784 459 4 -1.4599999999999999e-01 1.8756049624908151e+01 1.3959471909770341e+01 4.6124721325754841e+01 0 1 0
18567 286 9 8.1000000000000003e-02 1.5330557970652793e+01 9.7965016449147893e+00 5.0631689166132460e+01 1 0 0
59344 913 11 9.2999999999999999e-02 1.5700346967657985e+01 7.5812918080474043e+00 5.1025942988630646e+01 0 0 0
65038 1008 13 -3.7000000000000000e-01 1.9008571751690646e+01 1.0100681794637865e+01 4.7472963798149785e+01 0 0 0
65036 1008 12 4.7999999999999998e-01 2.0006119908928341e+01 9.4854621773809242e+00 4.8147372156905256e+01 0 0 0
65040 1008 13 -3.7000000000000000e-01 2.1082880051000252e+01 1.0396100065889085e+01 4.8333361335753935e+01 0 0 0
65037 1008 13 -3.7000000000000000e-01 2.0452495186079130e+01 8.3073552050450541e+00 4.7418054928227150e+01 0 0 0
18561 286 7 8.5000000000000006e-02 1.6645920343627562e+01 1.1160406858138620e+01 4.9142396443958667e+01 1 0 0
18529 286 2 -2.2500000000000001e-01 1.8497667363475095e+01 1.2685123891889125e+01 5.0562029936893360e+01 1 0 0
18541 286 4 -1.4599999999999999e-01 1.7359143789126701e+01 1.1795714293674997e+01 5.1026346789595372e+01 1 0 0
18554 286 6 -1.4299999999999999e-01 1.6275040203923055e+01 1.1647757989781718e+01 5.0044081976332727e+01 1 0 0
18537 286 3 1.3200000000000001e-01 1.8719887702051121e+01 1.2526795948039654e+01 4.9506733587230613e+01 1 0 0
18535 286 3 1.3200000000000001e-01 1.8161810908356912e+01 1.3718059577583354e+01 5.0653377136012857e+01 1 0 0
18559 286 7 8.5000000000000006e-02 1.5913823246918888e+01 1.2589714624963760e+01 4.9631359300160995e+01 1 0 0
65039 1008 13 -3.7000000000000000e-01 1.9578498387848882e+01 9.0452990710541368e+00 4.9411992268994041e+01 0 0 0
18526 286 1 4.0799999999999997e-01 2.0045162189239907e+01 1.2556079984418577e+01 5.1631616387826284e+01 1 0 0
18528 286 2 -2.2500000000000001e-01 2.1546032468826777e+01 1.2579190436546458e+01 5.0587666663401635e+01 1 0 0
18546 286 5 8.6999999999999994e-02 1.7904477718155874e+01 1.0854316737229611e+01 5.0959402434434821e+01 1 0 0
18532 286 3 1.3200000000000001e-01 2.1163753005060592e+01 1.3308426557549749e+01 4.9873399842497378e+01 1 0 0
29778 459 3 1.3200000000000001e-01 1.9763026715244802e+01 1.2532513224590707e+01 4.7223460135737852e+01 0 1 0
18538 286 3 1.3200000000000001e-01 2.0293107282282847e+01 1.0243276318006247e+01 5.1811980408123191e+01 1 0 0
18530 286 2 -2.2500000000000001e-01 1.9977118613660490e+01 1.0977909163100950e+01 5.2552632652824308e+01 1 0 0
18536 286 3 1.3200000000000001e-01 1.8936098702500495e+01 1.0793324057933763e+01 5.2817785219297306e+01 1 0 0
18534 286 3 1.3200000000000001e-01 2.1766702439654214e+01 1.1677420002182711e+01 5.0016514462910145e+01 1 0 0
18544 286 5 8.6999999999999994e-02 1.7126320147144401e+01 1.2205056456390274e+01 5.2009368735775908e+01 1 0 0
29772 459 2 -2.2500000000000001e-01 2.0023885793987109e+01 1.3481311451059305e+01 4.6754595052273800e+01 0 1 0
29817 459 9 8.1000000000000003e-02 1.5374402794119858e+01 1.4175114190186052e+01 4.7051517084036689e+01 0 1 0
29801 459 7 8.5000000000000006e-02 1.7856090799729166e+01 1.4411070855290323e+01 4.7900396190943468e+01 0 1 0
29803 459 7 8.5000000000000006e-02 1.7466742079589434e+01 1.2803028586644771e+01 4.7322221913362441e+01 0 1 0
29776 459 3 1.3200000000000001e-01 2.0371201724354517e+01 1.4165287723239061e+01 4.7528964540292414e+01 0 1 0
29809 459 8 -1.4399999999999999e-01 1.6222437271088339e+01 1.4263620417715945e+01 4.6372470550799079e+01 0 1 0
29797 459 6 -1.4299999999999999e-01 1.7517775635145469e+01 1.3851428359952189e+01 4.7028362266530536e+01 0 1 0
17150 264 11 9.2999999999999999e-02 1.6901512210155353e+01 9.6940595171928710e+00 4.5650593654376408e+01 0 1 0
1748 27 11 9.2999999999999999e-02 2.2495568932871105e+01 8.7119837298310259e+00 4.5873074864028183e+01 0 0 0
59322 913 9 8.1000000000000003e-02 1.6474472465886571e+01 9.0954098120583673e+00 5.2856401327959908e+01 0 0 0
18527 286 2 -2.2500000000000001e-01 1.9864705389564545e+01 1.3929409880347119e+01 5.2830871617178396e+01 1 0 0
29781 459 3 1.3200000000000001e-01 2.1470632097948844e+01 1.0830609057490816e+01 4.5750526107344498e+01 0 1 0
29819 459 9 8.1000000000000003e-02 1.6011948555404707e+01 1.3843802456019620e+01 4.5388830685922862e+01 0 1 0
65651 1131 12 4.7999999999999998e-01 1.6163883111091006e+00 1.6329208091656266e+01 4.5599628442611461e+01 1 1 0
55912 861 3 1.3200000000000001e-01 2.8572178455281483e-01 2.0925828911544905e+01 4.8244075755706895e+01 1 0 0
47897 737 11 9.2999999999999999e-02 5.1472673005102187e+00 1.5847356652408630e+01 4.6862397811572833e+01 0 1 0
27873 429 10 -2.4299999999999999e-01 6.4870590644577648e+00 2.1457397942940126e+01 5.0176965854045811e+01 0 0 0
54772 843 9 8.1000000000000003e-02 6.2670716657795245e+00 1.8488119208370165e+01 5.0429726431426012e+01 0 0 0
54794 843 11 9.2999999999999999e-02 7.3019409422976080e+00 1.8503650304083180e+01 4.8079807139966235e+01 0 0 0
54790 843 11 9.2999999999999999e-02 6.1012850595258907e+00 1.7235851707939773e+01 4.8374347273240879e+01 0 0 0
54782 843 10 -2.4299999999999999e-01 7.0984548479411993e+00 1.7589140174148998e+01 4.8636910928958585e+01 0 0 0
54770 843 8 -1.4399999999999999e-01 7.1209547469920240e+00 1.7859816090521317e+01 5.0176311996565303e+01 0 0 0
54759 843 6 -1.4299999999999999e-01 6.7184383502033889e+00 1.6603413174614900e+01 5.0983062920901737e+01 0 0 0
27855 429 7 8.5000000000000006e-02 4.8664838851901351e+00 2.1713261628916975e+01 5.2481458483215803e+01 0 0 0
54764 843 7 8.5000000000000006e-02 7.3644806452784133e+00 1.5841385430496471e+01 5.0547123623784294e+01 0 0 0
54766 843 7 8.5000000000000006e-02 5.7427240573784060e+00 1.6199276392447040e+01 5.0713331422025988e+01 0 0 0
54746 843 4 -1.4599999999999999e-01 6.9123719584040284e+00 1.6858242724054033e+01 5.2457835064379275e+01 0 0 0
34819 536 9 8.1000000000000003e-02 1.5690302401528848e+00 1.7048774968063963e+01 5.1279357196206846e+01 0 0 0
54751 843 5 8.6999999999999994e-02 6.0374873195339971e+00 1.7434966532817675e+01 5.2757945905646608e+01 0 0 0
65652 1131 13 -3.7000000000000000e-01 2.2133576015471497e+00 1.7126858438774086e+01 4.6666110514313857e+01 1 1 0
34804 536 6 -1.4299999999999999e-01 6.6092224358693208e-01 1.8785387024543084e+01 5.1573481445826616e+01 0 0 0
34811 536 7 8.5000000000000006e-02 1.0424662958164845e+00 1.9786731318958360e+01 5.1773065368251338e+01 0 0 0
27879 429 11 9.2999999999999999e-02 6.8813149153517115e+00 2.0654958472849540e+01 5.0800466633287392e+01 0 0 0
34817 536 9 8.1000000000000003e-02 2.6704314284020212e+00 1.8191419551722593e+01 5.2023495616393475e+01 0 0 0
34815 536 8 -1.4399999999999999e-01 1.9849355725545808e+00 1.8052117288464967e+01 5.1187558829212556e+01 0 0 0
34839 536 11 9.2999999999999999e-02 1.9521963521664472e+00 1.8138075892080025e+01 4.8959259007064688e+01 0 0 0
34827 536 10 -2.4299999999999999e-01 2.5729185204416267e+00 1.8401926445495210e+01 4.9815522328323830e+01 0 0 0
34835 536 11 9.2999999999999999e-02 3.5638863181988860e+00 1.8042390278157225e+01 4.9538364290374105e+01 0 0 0
27861 429 8 -1.4399999999999999e-01 5.7039173502024045e+00 2.2630940325968158e+01 5.0741997110600671e+01 0 0 0
27881 429 11 9.2999999999999999e-02 5.8646704422890110e+00 2.0997553796808159e+01 4.9409322861305498e+01 0 0 0
27848 429 6 -1.4299999999999999e-01 4.5287797548142912e+00 2.2198873106273290e+01 5.1565905419015685e+01 0 0 0
27857 429 7 8.5000000000000006e-02 3.9196913632064208e+00 2.1493561676675871e+01 5.1000531986240993e+01 0 0 0
27885 429 11 9.2999999999999999e-02 7.4130031579615672e+00 2.1805536956336770e+01 4.9719224920934316e+01 0 0 0
34833 536 11 9.2999999999999999e-02 2.5546338041155252e+00 1.9490881568429181e+01 4.9771449556189907e+01 0 0 0
17112 264 4 -1.4599999999999999e-01 1.1156804352846539e+01 1.5135388112021650e+01 4.7660720626949100e+01 0 1 0
180 3 10 -2.4299999999999999e-01 1.4300606088731600e+01 2.0592096837122998e+01 4.5507159436820352e+01 0 0 0
156 3 6 -1.4299999999999999e-01 1.1845119682190253e+01 2.1374945441689221e+01 4.5384986450152255e+01 0 0 0
186 3 11 9.2999999999999999e-02 1.4197425033858599e+01 1.9875487315452105e+01 4.6321975037541577e+01 0 0 0
54788 843 11 9.2999999999999999e-02 7.7982735720149723e+00 1.6864741764733534e+01 4.8220256748647017e+01 0 0 0
54774 843 9 8.1000000000000003e-02 8.0421910078658527e+00 1.8283945434600088e+01 5.0575734148839906e+01 0 0 0
6695 103 11 9.2999999999999999e-02 1.1791038213754799e+01 2.2551516225839837e+01 4.9165093975526077e+01 0 0 0
17115 264 5 8.6999999999999994e-02 1.0983625685222124e+01 1.5555385091844583e+01 4.6669906976084789e+01 0 1 0
17132 264 7 8.5000000000000006e-02 1.1716578295323474e+01 1.6043892760650543e+01 4.9492072589297457e+01 0 1 0
17130 264 7 8.5000000000000006e-02 9.9226379191594543e+00 1.5960187067550844e+01 4.9160042267094873e+01 0 1 0
17123 264 6 -1.4299999999999999e-01 1.0920177020498743e+01 1.6123316792727962e+01 4.8752115271065868e+01 0 1 0
17140 264 9 8.1000000000000003e-02 1.0411150787167772e+01 1.8168444832512009e+01 4.9225390776176134e+01 0 1 0
17156 264 11 9.2999999999999999e-02 1.2948180253440830e+01 1.8214881209971828e+01 4.8777759251402614e+01 0 1 0
17136 264 8 -1.4399999999999999e-01 1.0846951698868120e+01 1.7594434928477366e+01 4.8407655978418568e+01 0 1 0
17148 264 10 -2.4299999999999999e-01 1.2235534975917821e+01 1.8159975846276133e+01 4.7954824193615643e+01 0 1 0
17160 264 11 9.2999999999999999e-02 1.2763532801208543e+01 1.7692564038127454e+01 4.7123653632808050e+01 0 1 0
17154 264 11 9.2999999999999999e-02 1.2143060797049433e+01 1.9174787352124387e+01 4.7567905425662644e+01 0 1 0
17138 264 9 8.1000000000000003e-02 1.0146222407921650e+01 1.7759503421201771e+01 4.7589224030062681e+01 0 1 0
54773 843 9 8.1000000000000003e-02 1.0089354987778965e+01 1.8933733718436461e+01 5.1716801752975435e+01 0 0 0
54749 843 5 8.6999999999999994e-02 7.7927515063836372e+00 1.7498199582826160e+01 5.2516886444195755e+01 0 0 0
54767 843 7 8.5000000000000006e-02 1.0020010686668423e+01 1.6698011804847720e+01 5.2594436082486894e+01 0 0 0
54783 843 10 -2.4299999999999999e-01 1.2168845040440004e+01 1.8635320697114256e+01 5.1699577499302485e+01 0 0 0
54795 843 11 9.2999999999999999e-02 1.2450818854728448e+01 1.9547480422082081e+01 5.1173692131958617e+01 0 0 0
162 3 7 8.5000000000000006e-02 1.1151344596707887e+01 2.2039853568178408e+01 4.5899450557241387e+01 0 0 0
176 3 9 8.1000000000000003e-02 1.3422940593443117e+01 2.2233275078539386e+01 4.6612324705127264e+01 0 0 0
168 3 8 -1.4399999999999999e-01 1.3249144087415532e+01 2.1745721665575392e+01 4.5653061214502785e+01 0 0 0
41837 644 9 8.1000000000000003e-02 1.4606773137513860e+01 1.9626248365248216e+01 4.9754136802319238e+01 0 0 0
54771 843 8 -1.4399999999999999e-01 1.0855635236033644e+01 1.8683067350083061e+01 5.2450341767500355e+01 0 0 0
54791 843 11 9.2999999999999999e-02 1.2083502525352362e+01 1.7928231405570891e+01 5.0874446365372044e+01 0 0 0
6689 103 11 9.2999999999999999e-02 1.0237149718830837e+01 2.1758953863797728e+01 4.8725619799432785e+01 0 0 0
6650 103 5 8.6999999999999994e-02 1.1560788171834332e+01 2.2560169909115956e+01 5.1865461894658338e+01 0 0 0
160 3 7 8.5000000000000006e-02 1.1614719035105642e+01 2.0395350362904232e+01 4.5803805055052933e+01 0 0 0
6665 103 7 8.5000000000000006e-02 9.1854953528443009e+00 2.1990938161484685e+01 5.1211577727406755e+01 0 0 0
54789 843 11 9.2999999999999999e-02 1.2909469388444695e+01 1.8339456829609180e+01 5.2442571542221692e+01 0 0 0
59337 913 11 9.2999999999999999e-02 1.4072371790473772e+01 1.5782172310673145e+01 5.1212789756488142e+01 0 0 0
29821 459 10 -2.4299999999999999e-01 1.6259537188769606e+01 1.5755230762863476e+01 4.5999761782130221e+01 0 1 0
29827 459 11 9.2999999999999999e-02 1.5354850506588285e+01 1.5984719378046483e+01 4.5436754621860217e+01 0 1 0
18556 286 7 8.5000000000000006e-02 2.0485111596617806e+01 1.7331093465203651e+01 5.2616596780643739e+01 1 0 0
41796 644 1 4.0799999999999997e-01 1.9353530260279101e+01 2.2264081800835360e+01 5.1631011979626535e+01 0 0 0
18539 286 4 -1.4599999999999999e-01 2.0079179754727527e+01 1.5320987985962741e+01 5.2184301096965051e+01 1 0 0
41807 644 3 1.3200000000000001e-01 1.7004977693597702e+01 2.1990804862849942e+01 5.1204319837647560e+01 0 0 0
41841 644 9 8.1000000000000003e-02 1.8564593327755002e+01 2.1338588548838214e+01 4.6543059052073637e+01 0 0 0
41859 644 11 9.2999999999999999e-02 1.6094184590332368e+01 1.8857909758002513e+01 4.7738452731346705e+01 0 0 0
41812 644 4 -1.4599999999999999e-01 2.1460240516539614e+01 2.0464927212785906e+01 5.2204031335399996e+01 0 0 0
65658 1132 13 -3.7000000000000000e-01 2.1628521517963051e+01 1.6324249787462954e+01 4.8891519128979319e+01 0 0 0
41813 644 5 8.6999999999999994e-02 2.0924953573410512e+01 1.9559141534219233e+01 5.1919215264632797e+01 0 0 0
41853 644 11 9.2999999999999999e-02 1.7364846074590432e+01 1.8633056366994435e+01 4.9015836224542298e+01 0 0 0
41833 644 8 -1.4399999999999999e-01 1.9525235514792765e+01 2.1827584938328165e+01 4.6704765949031085e+01 0 0 0
41843 644 9 8.1000000000000003e-02 2.0134606489193086e+01 2.1088303907432632e+01 4.7224603014031416e+01 0 0 0
41855 644 11 9.2999999999999999e-02 1.5997233521022801e+01 1.7699166075584099e+01 4.9043797031507950e+01 0 0 0
41847 644 10 -2.4299999999999999e-01 1.6299844683823039e+01 1.8717450853739034e+01 4.8799619647055572e+01 0 0 0
41816 644 5 8.6999999999999994e-02 1.8339764974459513e+01 1.9787002738831291e+01 5.0775007235757315e+01 0 0 0
41831 644 7 8.5000000000000006e-02 1.5706918407149059e+01 1.9949303094314608e+01 5.2037424212888638e+01 0 0 0
41829 644 7 8.5000000000000006e-02 1.6273398768133603e+01 1.8417166578910059e+01 5.1396829630243914e+01 0 0 0
41811 644 4 -1.4599999999999999e-01 1.7686711970920754e+01 1.9987345518246521e+01 5.1624409699437244e+01 0 0 0
41835 644 8 -1.4399999999999999e-01 1.5690462624548690e+01 1.9729218641108009e+01 4.9809941989950751e+01 0 0 0
41824 644 6 -1.4299999999999999e-01 1.6313171791872190e+01 1.9496858217364743e+01 5.1252662804004714e+01 0 0 0
41814 644 5 8.6999999999999994e-02 1.7906818820000268e+01 1.9492749758042113e+01 5.2570468898968429e+01 0 0 0
41839 644 9 8.1000000000000003e-02 1.5842188550500783e+01 2.0780801816660567e+01 4.9566524510374364e+01 0 0 0
41799 644 2 -2.2500000000000001e-01 1.7737953216272231e+01 2.1508609246524362e+01 5.1851107505174625e+01 0 0 0
18548 286 5 8.6999999999999994e-02 2.1130095391019541e+01 1.5267871782555355e+01 5.1899950970665046e+01 1 0 0
65656 1132 12 4.7999999999999998e-01 2.0425215219254191e+01 1.7163568092295776e+01 4.8886082831757861e+01 0 0 0
41802 644 3 1.3200000000000001e-01 1.9854635571098260e+01 2.1124790728741065e+01 4.9485082639702270e+01 0 0 0
65659 1132 13 -3.7000000000000000e-01 1.9313276160763561e+01 1.6377445451726402e+01 4.9113356265992536e+01 0 0 0
65660 1132 13 -3.7000000000000000e-01 2.0412575543056921e+01 1.7965621958775692e+01 4.7734213175625854e+01 0 0 0
65657 1132 13 -3.7000000000000000e-01 2.0604088003729650e+01 1.7997246484553663e+01 4.9989315298776923e+01 0 0 0
41800 644 2 -2.2500000000000001e-01 2.0591832387659107e+01 2.1555157833338040e+01 5.2849139313343066e+01 0 0 0
18550 286 5 8.6999999999999994e-02 1.9364966854365846e+01 1.5406539244799685e+01 5.1365349990299684e+01 1 0 0
41815 644 5 8.6999999999999994e-02 2.1858498985140631e+01 2.0736862524488203e+01 5.1226513366581393e+01 0 0 0
41819 644 5 8.6999999999999994e-02 1.7951890715911368e+01 2.2238300332743375e+01 4.8650771769914662e+01 0 0 0
41798 644 2 -2.2500000000000001e-01 1.9830886365020277e+01 2.2152502540755467e+01 4.9847497328872976e+01 0 0 0
41805 644 3 1.3200000000000001e-01 1.7633847292185994e+01 2.1744231470675196e+01 5.2910231730192208e+01 0 0 0
29825 459 11 9.2999999999999999e-02 1.6393677805815752e+01 1.6336162288609842e+01 4.6912244580696672e+01 0 1 0
41804 644 3 1.3200000000000001e-01 2.0804632221569186e+01 2.2603277884375103e+01 4.9655871123451163e+01 0 0 0
192 3 11 9.2999999999999999e-02 1.5287658310704861e+01 2.1016333185092254e+01 4.5691147031087702e+01 0 0 0
29791 459 5 8.6999999999999994e-02 2.1339556946501510e+01 1.5994140147223602e+01 4.5752826188139544e+01 0 1 0
29833 459 11 9.2999999999999999e-02 1.7158747486922021e+01 1.5925376037753734e+01 4.5407671058145638e+01 0 1 0
52426 807 7 8.5000000000000006e-02 2.2888808889953494e-01 6.4437263898504682e+00 5.6687706810676161e+01 1 0 0
36745 566 5 8.6999999999999994e-02 4.4205872111203817e-03 1.7743951196457153e+00 5.5773526181674953e+01 1 0 0
45069 694 5 8.6999999999999994e-02 1.3868447828862647e+00 2.9856655370321179e+00 5.3183608061558786e+01 1 0 0
44169 680 7 8.5000000000000006e-02 1.4763059095976441e+00 3.9984531562823382e+00 5.9741156176034444e+01 0 0 0
36790 566 11 9.2999999999999999e-02 4.0695713199370687e+00 1.4367093083570812e-01 5.5357510054247861e+01 1 0 0
44175 680 8 -1.4399999999999999e-01 1.2629365695878694e+00 2.9178619399089660e+00 5.8129238259731025e+01 0 0 0
44156 680 5 8.6999999999999994e-02 2.3777066455867071e+00 1.0284587131786975e+00 5.9791023580737409e+01 0 0 0
45077 694 7 8.5000000000000006e-02 3.1672619232822861e+00 5.0302147529314309e+00 5.3565652043906752e+01 1 0 0
36770 566 9 8.1000000000000003e-02 2.3697445473762198e+00 1.6891370004567208e+00 5.4751201966288832e+01 1 0 0
36768 566 9 8.1000000000000003e-02 1.7426377414220326e+00 7.2280911587602859e-01 5.3502990573025819e+01 1 0 0
36766 566 8 -1.4399999999999999e-01 2.1037008783890281e+00 6.5566627874483729e-01 5.4529258204323249e+01 1 0 0
44199 680 11 9.2999999999999999e-02 2.6611855070633692e+00 3.4268125087368451e+00 5.6561848364166430e+01 0 0 0
45071 694 6 -1.4299999999999999e-01 3.3605567789184687e+00 3.9907768505700769e+00 5.3300499359765986e+01 1 0 0
45099 694 11 9.2999999999999999e-02 5.8134460734720186e+00 5.5439534665692323e+00 5.3456611507305681e+01 1 0 0
45095 694 10 -2.4299999999999999e-01 5.8394182963937897e+00 4.5224829493103549e+00 5.3077107322761421e+01 1 0 0
45107 694 11 9.2999999999999999e-02 6.0065661470407683e+00 4.0077868927774913e+00 5.4023283609410953e+01 1 0 0
44187 680 10 -2.4299999999999999e-01 1.8105673172795085e+00 3.8761975050946891e+00 5.7074295259225330e+01 0 0 0
45075 694 7 8.5000000000000006e-02 3.4549264905457884e+00 3.4215877059110618e+00 5.4225279373493926e+01 1 0 0
44193 680 11 9.2999999999999999e-02 1.0334278702109316e+00 4.1375484911079887e+00 5.6356068315549074e+01 0 0 0
44195 680 11 9.2999999999999999e-02 2.3250577173923190e+00 4.7552260140919635e+00 5.7462507197632945e+01 0 0 0
36910 568 11 9.2999999999999999e-02 6.3319312804020020e+00 3.3718111426788657e+00 5.7189437838255245e+01 1 1 0
47899 737 11 9.2999999999999999e-02 4.2994268859091731e+00 7.4735469582009415e+00 5.4934692958147217e+01 0 1 0
36906 568 10 -2.4299999999999999e-01 7.2929222555261566e+00 3.3816540049209740e+00 5.7703732951979688e+01 1 1 0
36918 568 11 9.2999999999999999e-02 7.3678405737876016e+00 2.4397318575566604e+00 5.8247120420268331e+01 1 1 0
52450 807 11 9.2999999999999999e-02 2.5874413096847171e+00 7.4885911757378940e+00 5.7804483793661070e+01 1 0 0
36912 568 11 9.2999999999999999e-02 7.4033487453371283e+00 4.1668629096866168e+00 5.8451631986894640e+01 1 1 0
59341 913 11 9.2999999999999999e-02 7.2410594790879639e+00 6.6270327483059104e+00 5.7102153813148661e+01 0 0 0
44151 680 4 -1.4599999999999999e-01 1.9153371977153080e+00 1.8659988222680135e+00 6.0313365480261616e+01 0 0 0
44179 680 9 8.1000000000000003e-02 2.0384662527167352e-01 3.1211999633812435e+00 5.8287611686371591e+01 0 0 0
44164 680 6 -1.4299999999999999e-01 2.0528722461049980e+00 3.1470668591556157e+00 5.9379475884640840e+01 0 0 0
44171 680 7 8.5000000000000006e-02 3.0733759237150653e+00 3.5102319629710705e+00 5.9257888959325776e+01 0 0 0
52434 807 9 8.1000000000000003e-02 5.7103715034921865e-01 6.7998340274077735e+00 5.9083243963164158e+01 1 0 0
44177 680 9 8.1000000000000003e-02 1.3276448386011042e+00 1.8814709634695748e+00 5.7797867494683466e+01 0 0 0
36867 568 3 1.3200000000000001e-01 1.3865474924201507e+01 9.8733783588774648e-01 5.6306162597179394e+01 1 1 0
36920 568 11 9.2999999999999999e-02 1.0420395369198895e+01 7.3155527042017114e+00 5.3574590515681720e+01 1 1 0
36916 568 11 9.2999999999999999e-02 9.4593260403269337e+00 5.8493782008374628e+00 5.3386768778405333e+01 1 1 0
29412 453 7 8.5000000000000006e-02 1.2040603739099627e+01 5.8097356042901733e+00 6.0138667902796513e+01 1 0 0
23767 366 9 8.1000000000000003e-02 1.3862399036621174e+01 9.8857719620238893e-01 6.0414908642706067e+01 0 1 0
23789 366 11 9.2999999999999999e-02 1.3377277414500977e+01 3.1763412613052382e+00 5.8943176008614017e+01 0 1 0
36875 568 5 8.6999999999999994e-02 1.0882837297777954e+01 4.0590028671029188e+00 5.3122640359023443e+01 1 1 0
36890 568 7 8.5000000000000006e-02 1.2656687167075125e+01 6.2592814237530954e+00 5.3194342783345917e+01 1 1 0
36858 568 2 -2.2500000000000001e-01 1.2656325184676003e+01 7.7942154901360539e-01 5.3362596134638217e+01 1 1 0
36904 568 9 8.1000000000000003e-02 8.5064453618665059e+00 4.8409263462039265e+00 5.6433465930615370e+01 1 1 0
36902 568 9 8.1000000000000003e-02 8.2492878859525067e+00 3.3056199064584919e+00 5.5795404424415374e+01 1 1 0
36894 568 8 -1.4399999999999999e-01 8.4429227237374995e+00 3.7991629298920517e+00 5.6747780838105356e+01 1 1 0
36886 568 7 8.5000000000000006e-02 9.8721453636238508e+00 3.7951120086420995e+00 5.8350248286911302e+01 1 1 0
36857 568 2 -2.2500000000000001e-01 1.1070010513569155e+01 2.1079814493331193e+00 5.5531864351362202e+01 1 1 0
36863 568 3 1.3200000000000001e-01 1.0223242399920515e+01 2.1145238621783071e+00 5.4845540113480446e+01 1 1 0
36882 568 6 -1.4299999999999999e-01 9.7221432594289734e+00 3.2750749796788274e+00 5.7404118878571978e+01 1 1 0
36880 568 5 8.6999999999999994e-02 1.0947623784179346e+01 4.2764244233287076e+00 5.6077388072400900e+01 1 1 0
36869 568 4 -1.4599999999999999e-01 1.1038500316501850e+01 3.2994246389348825e+00 5.6552059409384050e+01 1 1 0
36856 568 1 4.0799999999999997e-01 1.2711617566172777e+01 2.0655598030773294e+00 5.4618362256428703e+01 1 1 0
36866 568 3 1.3200000000000001e-01 1.3368753265335245e+01 4.3996157680159493e+00 5.4524020876680389e+01 1 1 0
36860 568 2 -2.2500000000000001e-01 1.3034493441655073e+01 3.6634120670423580e+00 5.3793011655478104e+01 1 1 0
36878 568 5 8.6999999999999994e-02 1.1860851968115981e+01 3.2627051097396289e+00 5.7266544844711980e+01 1 1 0
36888 568 7 8.5000000000000006e-02 9.6065851689188513e+00 2.2513731177073661e+00 5.7760181830204218e+01 1 1 0
67996 1600 12 4.7999999999999998e-01 1.3654618391443158e+01 6.3831168275439527e+00 5.7362049643579134e+01 0 0 0
36861 568 3 1.3200000000000001e-01 1.1033391092321830e+01 1.1123961494134422e+00 5.5974096112902330e+01 1 1 0
67997 1600 13 -3.7000000000000000e-01 1.4435891725230984e+01 5.4457396457016642e+00 5.8121616035524447e+01 0 0 0
36868 568 3 1.3200000000000001e-01 1.3875336431847112e+01 3.5192553174917536e+00 5.3114556127875254e+01 1 1 0
36859 568 2 -2.2500000000000001e-01 1.4111226466001090e+01 1.8980137652695677e+00 5.5759924980345268e+01 1 1 0
36865 568 3 1.3200000000000001e-01 1.4156003494650333e+01 2.6539606639268634e+00 5.6543914334282938e+01 1 1 0
68000 1600 13 -3.7000000000000000e-01 1.2249511036446668e+01 6.1352519984378455e+00 5.7620714587886638e+01 0 0 0
67999 1600 13 -3.7000000000000000e-01 1.3853184797102438e+01 6.2710259862332425e+00 5.6033858997841335e+01 0 0 0
23769 366 9 8.1000000000000003e-02 1.2913567413136471e+01 8.0815027983197485e-01 5.8921238366011401e+01 0 1 0
23783 366 11 9.2999999999999999e-02 1.1818623392641921e+01 3.0254210120784242e+00 5.9472479018046783e+01 0 1 0
23777 366 10 -2.4299999999999999e-01 1.2822132604956739e+01 2.7081034671994790e+00 5.9755990633487535e+01 0 1 0
29426 453 9 8.1000000000000003e-02 9.8599113134843606e+00 7.1298053168466220e+00 6.0264235358790359e+01 1 0 0
23759 366 7 8.5000000000000006e-02 1.0909487742716022e+01 8.9757715166554786e-01 6.0100411735997000e+01 0 1 0
23765 366 8 -1.4399999999999999e-01 1.2906674866995621e+01 1.2036161182349359e+00 5.9936944654128631e+01 0 1 0
29418 453 8 -1.4399999999999999e-01 1.0875559366061831e+01 7.4722048154956289e+00 6.0462532147734592e+01 1 0 0
40023 616 9 8.1000000000000003e-02 2.2464984762360395e+01 9.7356727611758698e-01 5.6483790290885558e+01 0 1 0
29400 453 5 8.6999999999999994e-02 1.8060235688171936e+01 4.5933882190293955e+00 5.9714915745557015e+01 1 0 0
49030 755 5 8.6999999999999994e-02 2.0306383140076559e+01 6.3321172282086318e+00 5.3452600622347184e+01 0 1 0
49015 755 2 -2.2500000000000001e-01 2.0030513579883198e+01 4.1870356999827907e+00 5.2947871492537232e+01 0 1 0
36889 568 7 8.5000000000000006e-02 1.6492368860363143e+01 3.8182880278864129e-01 5.6184560474045718e+01 1 1 0
29398 453 5 8.6999999999999994e-02 1.6316669578533386e+01 4.6689627638383202e+00 5.9518238682016310e+01 1 0 0
18590 286 11 9.2999999999999999e-02 2.2143643543337895e+01 7.0597670197103799e+00 5.4868202778749058e+01 1 0 0
29405 453 5 8.6999999999999994e-02 1.8444880277800056e+01 7.2985093882115555e+00 5.9410251083398130e+01 1 0 0
36899 568 9 8.1000000000000003e-02 1.8191368615881643e+01 1.2229983209111754e+00 5.4318595025466330e+01 1 1 0
68410 1682 13 -3.7000000000000000e-01 2.2055401463642582e+01 3.5142045358389709e+00 5.5808161935529149e+01 0 1 0
29397 453 4 -1.4599999999999999e-01 1.7110998121262689e+01 4.3888796053312733e+00 6.0210116989169578e+01 1 0 0
40033 616 11 9.2999999999999999e-02 2.2038843982609794e+01 7.5015263547217224e+00 5.8264035002070351e+01 0 1 0
39996 616 5 8.6999999999999994e-02 2.1083313983531461e+01 3.8757505249392339e+00 5.9690021955635132e+01 0 1 0
36897 568 9 8.1000000000000003e-02 1.7116037883792650e+01 7.6077526403670204e-01 5.3040499370259290e+01 1 1 0
36895 568 8 -1.4399999999999999e-01 1.7388607946912011e+01 5.2880409689964603e-01 5.4070059930531464e+01 1 1 0
29425 453 9 8.1000000000000003e-02 1.6679625373227374e+01 2.3438990378056670e+00 5.8469003567123643e+01 1 0 0
29423 453 9 8.1000000000000003e-02 1.6766784381442577e+01 9.7618204938844422e-01 5.9655517340800742e+01 1 0 0
29441 453 11 9.2999999999999999e-02 1.8673484096239413e+01 8.3762509603733792e-01 5.8380252299040102e+01 1 0 0
39984 616 3 1.3200000000000001e-01 2.1540099900953265e+01 1.4329977235790634e+00 5.9903887365434585e+01 0 1 0
36874 568 5 8.6999999999999994e-02 1.6036335909214397e+01 2.6956162952851579e+00 5.5484358729801805e+01 1 1 0
29433 453 10 -2.4299999999999999e-01 1.8589861621100649e+01 1.6614554358934275e+00 5.9089061761581505e+01 1 0 0
29445 453 11 9.2999999999999999e-02 1.9104605679988229e+01 2.4744198945952189e+00 5.8576980378602393e+01 1 0 0
36871 568 4 -1.4599999999999999e-01 1.5454960719752666e+01 1.8890337666016510e+00 5.5037673688892276e+01 1 1 0
49028 755 5 8.6999999999999994e-02 2.1403419150948636e+01 5.1368221668846807e+00 5.4071333429552560e+01 0 1 0
36876 568 5 8.6999999999999994e-02 1.5370585535817980e+01 1.9952961260963951e+00 5.3956152011090573e+01 1 1 0
49023 755 3 1.3200000000000001e-01 2.0162662631926743e+01 3.2443257785234287e+00 5.3478846736623403e+01 0 1 0
49027 755 4 -1.4599999999999999e-01 2.0348906004446647e+01 5.3265421264116943e+00 5.3871062712482733e+01 0 1 0
49045 755 7 8.5000000000000006e-02 1.9807433589429895e+01 4.1628592189868563e+00 5.5629575236744650e+01 0 1 0
49038 755 6 -1.4299999999999999e-01 1.9606117157498161e+01 5.1354856736921590e+00 5.5180610345197934e+01 0 1 0
49047 755 7 8.5000000000000006e-02 1.9959535591276786e+01 5.8776642977109290e+00 5.5896408012632840e+01 0 1 0
49055 755 9 8.1000000000000003e-02 1.7857705213679758e+01 4.4980029939787363e+00 5.4287211324889725e+01 0 1 0
49063 755 10 -2.4299999999999999e-01 1.7382269464536837e+01 5.0757966597661435e+00 5.6416819982787814e+01 0 1 0
49051 755 8 -1.4399999999999999e-01 1.8098966914680059e+01 5.2394689310426390e+00 5.5048868107831261e+01 0 1 0
49053 755 9 8.1000000000000003e-02 1.7867388464206840e+01 6.2582394689891441e+00 5.4738098076905658e+01 0 1 0
49069 755 11 9.2999999999999999e-02 1.7628995702915834e+01 5.8406630043452319e+00 5.7153166123119320e+01 0 1 0
49075 755 11 9.2999999999999999e-02 1.7627468971821493e+01 4.1218663497168597e+00 5.6883718435557427e+01 0 1 0
49071 755 11 9.2999999999999999e-02 1.6297301109375002e+01 5.1023083316384996e+00 5.6315623145134992e+01 0 1 0
29388 453 3 1.3200000000000001e-01 1.6276211639969805e+01 6.9164619068344049e+00 5.9123992087817520e+01 1 0 0
39978 616 2 -2.2500000000000001e-01 2.2499288956968371e+01 1.5439756813988623e+00 5.9398179695207084e+01 0 1 0
36884 568 6 -1.4299999999999999e-01 1.6224384070838671e+01 5.6740605481902640e-01 5.5144442576142509e+01 1 1 0
29421 453 8 -1.4399999999999999e-01 1.7141792173490206e+01 1.9616209840853094e+00 5.9379149352781901e+01 1 0 0
40015 616 8 -1.4399999999999999e-01 2.1717375120345078e+01 6.7163256072703064e+00 6.0158261652136062e+01 0 1 0
39982 616 3 1.3200000000000001e-01 2.2490522945001604e+01 2.1491314063296274e+00 5.8491642485473854e+01 0 1 0
40035 616 11 9.2999999999999999e-02 2.2386157706701866e+01 5.7138668994686146e+00 5.8372059330090003e+01 0 1 0
40027 616 10 -2.4299999999999999e-01 2.1731412516388321e+01 6.5351075539307777e+00 5.8663559799549695e+01 0 1 0
29382 453 2 -2.2500000000000001e-01 1.6385677175319689e+01 7.5435572334537175e+00 6.0008790792569414e+01 1 0 0
40039 616 11 9.2999999999999999e-02 2.0714092240124376e+01 6.3419415048207366e+00 5.8323197741132681e+01 0 1 0
29439 453 11 9.2999999999999999e-02 1.9073654378736375e+01 1.5630637176137412e+00 6.0060845501630226e+01 1 0 0
52401 807 3 1.3200000000000001e-01 5.0173216087928063e-01 1.1182965883394507e+01 5.5421658567417495e+01 1 0 0
52430 807 8 -1.4399999999999999e-01 4.4991631486567185e-01 7.6324239397464364e+00 5.8390262158866847e+01 1 0 0
52449 807 11 9.2999999999999999e-02 3.0568404746188045e+00 1.3959919737461579e+01 5.3793621114909492e+01 1 0 0
54742 843 3 1.3200000000000001e-01 6.0529920480156996e+00 1.5027497125389051e+01 5.3086492928239714e+01 0 0 0
52409 807 5 8.6999999999999994e-02 2.0080595949136520e-01 8.6984858600886330e+00 5.5594750809695583e+01 1 0 0
47905 737 11 9.2999999999999999e-02 3.2610686020151021e+00 8.2845942817996310e+00 5.3673787113123687e+01 0 1 0
47901 737 11 9.2999999999999999e-02 3.2629787765685734e+00 8.7624126246203993e+00 5.5426167500099197e+01 0 1 0
47893 737 10 -2.4299999999999999e-01 3.8516739561582529e+00 8.4027452126301174e+00 5.4582261499142462e+01 0 1 0
59339 913 11 9.2999999999999999e-02 6.2738922644545836e+00 8.0050866337941375e+00 5.7383164580663411e+01 0 0 0
59333 913 10 -2.4299999999999999e-01 7.3043960241094927e+00 7.6569203507463692e+00 5.7453465652403906e+01 0 0 0
52418 807 6 -1.4299999999999999e-01 9.2481869761480817e-01 1.2613394230915851e+01 5.2974211979440994e+01 1 0 0
52425 807 7 8.5000000000000006e-02 1.7216433597164749e+00 1.2083260725588667e+01 5.3495871761044853e+01 1 0 0
30606 471 11 9.2999999999999999e-02 6.6486022909589551e+00 1.0453976164116257e+01 5.9034433794356687e+01 0 0 0
47885 737 9 8.1000000000000003e-02 4.6128273500230170e+00 1.0346301866954107e+01 5.4143388935527625e+01 0 1 0
47881 737 8 -1.4399999999999999e-01 4.9479795401644386e+00 9.3096108424033019e+00 5.4175711215110653e+01 0 1 0
52454 807 11 9.2999999999999999e-02 1.9069467244269283e+00 8.8592192953246212e+00 5.7411551356284185e+01 1 0 0
52448 807 11 9.2999999999999999e-02 2.2315736753562665e+00 8.5535929866922427e+00 5.9141114495290346e+01 1 0 0
52442 807 10 -2.4299999999999999e-01 1.8175639004865278e+00 8.1368861013619611e+00 5.8222936255814218e+01 1 0 0
47883 737 9 8.1000000000000003e-02 5.8169191954318062e+00 9.3053036532029445e+00 5.4833757818510264e+01 0 1 0
54785 843 11 9.2999999999999999e-02 3.0723576450776533e+00 1.0601280365380449e+01 5.7677368820172596e+01 0 0 0
54777 843 9 8.1000000000000003e-02 3.1678391354480895e+00 1.2184193628833334e+01 5.5667144522935089e+01 0 0 0
54769 843 8 -1.4399999999999999e-01 3.4442956593316998e+00 1.2573001124907682e+01 5.6647195811014122e+01 0 0 0
54757 843 6 -1.4299999999999999e-01 4.9803433274638680e+00 1.2789591737307477e+01 5.6652206320018330e+01 0 0 0
54761 843 7 8.5000000000000006e-02 5.4214278145512598e+00 1.3191883192704513e+01 5.7564185519436819e+01 0 0 0
54781 843 10 -2.4299999999999999e-01 2.8781663161493336e+00 1.1670635052641515e+01 5.7760255974693386e+01 0 0 0
54763 843 7 8.5000000000000006e-02 5.5116478462902707e+00 1.1837851986137897e+01 5.6649569215808981e+01 0 0 0
54744 843 4 -1.4599999999999999e-01 5.5278925908444885e+00 1.3721063508700871e+01 5.5612629293796886e+01 0 0 0
54755 843 5 8.6999999999999994e-02 5.6248703828481501e+00 1.3285727497759531e+01 5.4618055080751063e+01 0 0 0
54779 843 9 8.1000000000000003e-02 2.9243530105555222e+00 1.3530927066365393e+01 5.6635468366343417e+01 0 0 0
54793 843 11 9.2999999999999999e-02 3.1165824884092697e+00 1.2122392043597884e+01 5.8723154385717699e+01 0 0 0
54787 843 11 9.2999999999999999e-02 1.7950945194440449e+00 1.1747569628642612e+01 5.7664670650526112e+01 0 0 0
54732 843 2 -2.2500000000000001e-01 7.0060322903282417e+00 1.4280078726984311e+01 5.5920557676531679e+01 0 0 0
54753 843 5 8.6999999999999994e-02 4.9290361916167038e+00 1.4604466506542893e+01 5.5391111446896865e+01 0 0 0
65118 1024 13 -3.7000000000000000e-01 5.6642243796894887e-01 1.4230724022413176e+01 5.6989284536481001e+01 1 0 0
30600 471 10 -2.4299999999999999e-01 6.8390442814800743e+00 9.9213603702788937e+00 5.9966180682932375e+01 0 0 0
32172 495 11 9.2999999999999999e-02 5.9678934987364745e+00 1.3687276632257037e+01 6.0241609905621985e+01 0 0 0
54736 843 3 1.3200000000000001e-01 7.0871425361729639e+00 1.4747653514454584e+01 5.6901829782708518e+01 0 0 0
52443 807 10 -2.4299999999999999e-01 2.3398282238538957e+00 1.4694337258825559e+01 5.3426709222825323e+01 1 0 0
30612 471 11 9.2999999999999999e-02 6.1037204911456548e+00 9.1188565148547269e+00 5.9907987165861108e+01 0 0 0
29428 453 9 8.1000000000000003e-02 1.1176121026612961e+01 7.9540432006078010e+00 5.9532158856072812e+01 1 0 0
59345 913 11 9.2999999999999999e-02 7.5647118588294537e+00 7.7556146303855069e+00 5.8507313414407328e+01 0 0 0
59323 913 9 8.1000000000000003e-02 8.1773772275517711e+00 8.2435376087160765e+00 5.5450358957044436e+01 0 0 0
30604 471 11 9.2999999999999999e-02 7.8590187330188268e+00 9.5403415722760680e+00 6.0016942816999979e+01 0 0 0
59317 913 7 8.5000000000000006e-02 7.5932162617412891e+00 1.0348660554323702e+01 5.6598878046405765e+01 0 0 0
66738 1348 13 -3.7000000000000000e-01 9.4407118973668478e+00 1.2708039827548097e+01 5.3206331034315930e+01 0 0 0
67998 1600 13 -3.7000000000000000e-01 1.3925293540791172e+01 7.6936449672883098e+00 5.7897166232992952e+01 0 0 0
59321 913 8 -1.4399999999999999e-01 8.3209149330067298e+00 8.3214648116154031e+00 5.6528052920872696e+01 0 0 0
54738 843 3 1.3200000000000001e-01 7.8277676607687230e+00 1.3565986644539965e+01 5.5866488132518484e+01 0 0 0
59310 913 7 8.5000000000000006e-02 1.4569605941652894e+01 1.1103506972927523e+01 5.9826379256101518e+01 0 0 0
59306 913 6 -1.4299999999999999e-01 1.4328700619419040e+01 1.2155477898203303e+01 5.9673337435507015e+01 0 0 0
59325 913 9 8.1000000000000003e-02 9.3279741234950411e+00 7.9287126065333675e+00 5.6668329405959952e+01 0 0 0
59290 913 3 1.3200000000000001e-01 1.2608027490874896e+01 8.8435052172624324e+00 5.5256229774459420e+01 0 0 0
59292 913 3 1.3200000000000001e-01 1.2100832440798985e+01 9.9837001434393624e+00 5.4099626874491207e+01 0 0 0
59284 913 2 -2.2500000000000001e-01 1.2847546052102130e+01 9.8381679973278118e+00 5.4880228680324898e+01 0 0 0
59308 913 6 -1.4299999999999999e-01 8.4945187764781487e+00 9.8108875022159552e+00 5.6893078526128498e+01 0 0 0
59298 913 5 8.6999999999999994e-02 9.3496204623018553e+00 1.1486647520516641e+01 5.5979656989004781e+01 0 0 0
59315 913 7 8.5000000000000006e-02 8.5424985461297158e+00 1.0037004762065120e+01 5.7958286924950436e+01 0 0 0
59293 913 3 1.3200000000000001e-01 1.0848542330043628e+01 1.0807197520919770e+01 5.8001809598744124e+01 0 0 0
59288 913 3 1.3200000000000001e-01 1.1223082819894582e+01 1.2715336174573029e+01 5.4994347096082194e+01 0 0 0
59300 913 5 8.6999999999999994e-02 9.9448889200498094e+00 9.9920625027068031e+00 5.5205980654317969e+01 0 0 0
59297 913 4 -1.4599999999999999e-01 9.6821990653668184e+00 1.0463223433412329e+01 5.6153135035160879e+01 0 0 0
59291 913 3 1.3200000000000001e-01 1.1254701255281731e+01 9.3597036807641327e+00 5.7217491036337222e+01 0 0 0
59285 913 2 -2.2500000000000001e-01 1.0957628479050262e+01 1.0386136624557116e+01 5.7002355781065589e+01 0 0 0
59281 913 1 4.0799999999999997e-01 1.2461283381636013e+01 1.1041652251741230e+01 5.6169110773322139e+01 0 0 0
59286 913 3 1.3200000000000001e-01 1.1953780583058181e+01 1.3318466636088864e+01 5.6434330877467517e+01 0 0 0
59282 913 2 -2.2500000000000001e-01 1.2154789697527784e+01 1.2699636186150320e+01 5.5559834330371999e+01 0 0 0
59304 913 5 8.6999999999999994e-02 1.3429372259023401e+01 1.3200778956637805e+01 5.7949220438441984e+01 0 0 0
59295 913 4 -1.4599999999999999e-01 1.3427500431981112e+01 1.2219386219607522e+01 5.8423524973694782e+01 0 0 0
59283 913 2 -2.2500000000000001e-01 1.3685123404959887e+01 1.1098442538580098e+01 5.7364959627812034e+01 0 0 0
59289 913 3 1.3200000000000001e-01 1.3738378869510637e+01 1.0139698328860725e+01 5.7880782655447923e+01 0 0 0
68556 1712 12 4.7999999999999998e-01 9.4926485490467591e+00 1.4027006486013111e+01 5.8865136844337876e+01 0 0 -1
68558 1712 13 -3.7000000000000000e-01 9.9179045460707211e+00 1.4257558419579341e+01 5.7479016391558780e+01 0 0 -1
59302 913 5 8.6999999999999994e-02 1.2394473901590825e+01 1.2059487075736280e+01 5.8732375178949667e+01 0 0 0
59294 913 4 -1.4599999999999999e-01 1.3123221831630685e+01 1.3288390738819547e+01 5.4455886927294607e+01 0 0 0
59305 913 5 8.6999999999999994e-02 1.2659757029714585e+01 1.3050427725895927e+01 5.3498455968857115e+01 0 0 0
59303 913 5 8.6999999999999994e-02 1.4144059222767027e+01 1.2936048055827081e+01 5.4603689688324522e+01 0 0 0
59296 913 4 -1.4599999999999999e-01 1.4283404319843646e+01 9.6582353297659171e+00 5.4442436240777788e+01 0 0 0
68559 1712 13 -3.7000000000000000e-01 8.2202300594683173e+00 1.3319096322278515e+01 5.8722619109582183e+01 0 0 -1
59287 913 3 1.3200000000000001e-01 1.4662691872430591e+01 1.1387267658770558e+01 5.6978902713153069e+01 0 0 0
59314 913 7 8.5000000000000006e-02 1.4150936940939143e+01 7.6327166219223486e+00 5.3957843568888656e+01 0 0 0
59309 913 6 -1.4299999999999999e-01 1.4551630088312383e+01 8.5157162545319274e+00 5.3459991532367823e+01 0 0 0
59301 913 5 8.6999999999999994e-02 1.4794579334778708e+01 1.0461902148812982e+01 5.3912417610869447e+01 0 0 0
59299 913 5 8.6999999999999994e-02 1.4788783592969331e+01 9.3992753828650066e+00 5.5372829457472278e+01 0 0 0
59307 913 6 -1.4299999999999999e-01 1.3204856080926866e+01 1.4810534572961629e+01 5.4444357118217837e+01 0 0 0
68557 1712 13 -3.7000000000000000e-01 1.0487229533441537e+01 1.3206765243767519e+01 5.9491269035357995e+01 0 0 -1
29402 453 5 8.6999999999999994e-02 1.3462847919735598e+01 7.6743848848958782e+00 6.0461571082955935e+01 1 0 0
59327 913 9 8.1000000000000003e-02 1.5068413214153072e+01 1.4857304790125298e+01 5.3811437352784786e+01 0 0 0
59311 913 7 8.5000000000000006e-02 1.3614974339301771e+01 1.5001099442705552e+01 5.5436117193151212e+01 0 0 0
40017 616 9 8.1000000000000003e-02 2.1274807300737315e+01 7.6773778034290681e+00 6.0420201341373655e+01 0 1 0
18566 286 8 -1.4399999999999999e-01 2.2377143972247353e+01 9.2911646401168593e+00 5.5134281719262120e+01 1 0 0
18578 286 10 -2.4299999999999999e-01 2.2643445356279891e+01 7.7914580406188776e+00 5.5502967616147721e+01 1 0 0
29386 453 3 1.3200000000000001e-01 1.5559027499341564e+01 8.2292817142251025e+00 5.9822962243381333e+01 1 0 0
59320 913 8 -1.4399999999999999e-01 1.5961151433481259e+01 8.1617728354601962e+00 5.3086452438441846e+01 0 0 0
18562 286 7 8.5000000000000006e-02 2.1105825467398073e+01 8.9449432226532206e+00 5.3504053367109890e+01 1 0 0
29394 453 4 -1.4599999999999999e-01 1.7795848070416600e+01 8.0682449023651568e+00 5.9827820757154356e+01 1 0 0
18586 286 11 9.2999999999999999e-02 2.2186777075093655e+01 7.6438456475277929e+00 5.6481622231354265e+01 1 0 0
29429 453 9 8.1000000000000003e-02 1.8296572417794142e+01 8.4890643659366329e+00 5.7254350227824588e+01 1 0 0
18543 286 5 8.6999999999999994e-02 2.1660869463893004e+01 1.1488111749959804e+01 5.3972730659699344e+01 1 0 0
29411 453 7 8.5000000000000006e-02 1.8728752656367302e+01 9.8520142702126918e+00 5.9091463504637389e+01 1 0 0
29413 453 7 8.5000000000000006e-02 1.7066947135207506e+01 1.0042103080481898e+01 5.9470277230882523e+01 1 0 0
68878 1776 13 -3.7000000000000000e-01 1.9112849413160777e+01 1.4180986571675938e+01 5.6948443615297599e+01 0 0 0
29407 453 6 -1.4299999999999999e-01 1.7768078201148029e+01 9.3427707286816144e+00 5.9014810997122453e+01 1 0 0
59326 913 9 8.1000000000000003e-02 1.5389188499697564e+01 1.4059902676841197e+01 5.9809870044270163e+01 0 0 0
59318 913 8 -1.4399999999999999e-01 1.5628501359927395e+01 1.3021566249397438e+01 5.9580333950303675e+01 0 0 0
18542 286 4 -1.4599999999999999e-01 2.0735697673446829e+01 1.0911921017100028e+01 5.3960026426817556e+01 1 0 0
29427 453 9 8.1000000000000003e-02 1.6553898434611224e+01 8.8216804870085301e+00 5.7310417285020208e+01 1 0 0
59324 913 9 8.1000000000000003e-02 1.6547591168958320e+01 7.8632559214671360e+00 5.3955403581386527e+01 0 0 0
18545 286 5 8.6999999999999994e-02 2.0151499936154217e+01 1.1443491325122679e+01 5.4711189533046230e+01 1 0 0
18531 286 3 1.3200000000000001e-01 2.0539251705544679e+01 1.3901078603604587e+01 5.3686607912581685e+01 1 0 0
18560 286 7 8.5000000000000006e-02 2.0221067827994879e+01 8.9959132937388571e+00 5.4962432926591248e+01 1 0 0
29419 453 8 -1.4399999999999999e-01 1.7541493443559180e+01 9.2207757226629319e+00 5.7541672754851142e+01 1 0 0
29437 453 11 9.2999999999999999e-02 1.7138608675506465e+01 1.1323914622645351e+01 5.7455287853605007e+01 1 0 0
18533 286 3 1.3200000000000001e-01 1.8886017427436791e+01 1.3986038742524713e+01 5.3307382944663317e+01 1 0 0
29443 453 11 9.2999999999999999e-02 1.7404462746829935e+01 1.0585207544776051e+01 5.5886835288431151e+01 1 0 0
29435 453 11 9.2999999999999999e-02 1.8809090540450850e+01 1.0781658656678704e+01 5.6845681353443780e+01 1 0 0
29431 453 10 -2.4299999999999999e-01 1.7739667081918338e+01 1.0585960856214447e+01 5.6924012942513627e+01 1 0 0
18553 286 6 -1.4299999999999999e-01 2.1008227360884767e+01 9.5227975896943331e+00 5.4423106652934187e+01 1 0 0
68879 1776 13 -3.7000000000000000e-01 2.1035365220472560e+01 1.4762360410375068e+01 5.7848185244481094e+01 0 0 0
68876 1776 12 4.7999999999999998e-01 2.0155553557679195e+01 1.3648447097147026e+01 5.7763293411442135e+01 0 0 0
68877 1776 13 -3.7000000000000000e-01 1.9849442371515295e+01 1.3168989047935680e+01 5.9078151322987885e+01 0 0 0
68880 1776 13 -3.7000000000000000e-01 2.0852568886573746e+01 1.2669701495026599e+01 5.6976997894141583e+01 0 0 0
59328 913 9 8.1000000000000003e-02 1.6070298603400957e+01 1.3050787176583427e+01 5.8584311190882126e+01 0 0 0
59336 913 11 9.2999999999999999e-02 1.7637206172956194e+01 1.3039281475045996e+01 6.0322510824866072e+01 0 0 0
18570 286 9 8.1000000000000003e-02 2.2480293560520746e+01 9.9848261082023697e+00 5.5968724007282930e+01 1 0 0
27883 429 11 9.2999999999999999e-02 6.5272820424607296e+00 2.2234525813546394e+01 5.8965238074611612e+01 0 0 0
27880 429 11 9.2999999999999999e-02 4.5838366233487998e-01 2.1082073947654528e+01 5.9397707877255598e+01 0 0 0
27884 429 11 9.2999999999999999e-02 6.8280347975712807e-01 2.2544358590984142e+01 6.0393815837308523e+01 0 0 0
27831 429 3 1.3200000000000001e-01 3.3586979263578396e+00 2.2397757292053001e+01 5.3913751195281229e+01 0 0 0
27877 429 11 9.2999999999999999e-02 6.1396410576308140e+00 2.2024368224663419e+01 5.7289970063243786e+01 0 0 0
65482 1097 13 -3.7000000000000000e-01 7.0412727484424424e+00 2.2565404029700801e+01 5.3889970721591538e+01 1 0 0
27836 429 4 -1.4599999999999999e-01 1.1395913711732808e+00 2.2479591782369816e+01 5.5762851600074889e+01 0 0 0
34796 536 5 8.6999999999999994e-02 5.0603699304359318e-01 1.7993674781218669e+01 5.3610343168901572e+01 0 0 0
32140 495 7 8.5000000000000006e-02 6.7687421984294982e+00 1.6401806731878128e+01 6.0253577820111062e+01 0 0 0
27833 429 3 1.3200000000000001e-01 1.9479873266467216e+00 2.2608561216925082e+01 5.2939024360414862e+01 0 0 0
27839 429 5 8.6999999999999994e-02 2.1228772106357963e+00 2.2094570630412612e+01 5.6033050919358658e+01 0 0 0
52451 807 11 9.2999999999999999e-02 2.9144633704368816e+00 1.5559337580662378e+01 5.3095546284809622e+01 1 0 0
54734 843 2 -2.2500000000000001e-01 6.9779886086951164e+00 1.5593984938934371e+01 5.3194070434418066e+01 0 0 0
27872 429 10 -2.4299999999999999e-01 1.7869262721314216e-01 2.2128274630254595e+01 5.9521550748003783e+01 0 0 0
54780 843 10 -2.4299999999999999e-01 5.2842043005095780e+00 1.9248159196614225e+01 5.9432360747082456e+01 0 0 0
54786 843 11 9.2999999999999999e-02 5.0219369660191386e+00 1.9424228647648583e+01 6.0475584305989699e+01 0 0 0
27856 429 7 8.5000000000000006e-02 2.3309405708584546e-01 2.1072690180893090e+01 5.7003506996407090e+01 0 0 0
27849 429 6 -1.4299999999999999e-01 2.4474837330842111e-01 2.2155273916753686e+01 5.6877108281606368e+01 0 0 0
54776 843 9 8.1000000000000003e-02 3.7914773226258873e+00 1.7791690070922282e+01 5.8994275460668923e+01 0 0 0
54778 843 9 8.1000000000000003e-02 3.3251337251409092e+00 1.9409939179850145e+01 5.8532754166983786e+01 0 0 0
27841 429 5 8.6999999999999994e-02 9.7148452472949398e-01 2.1920992917992887e+01 5.4842087028153792e+01 0 0 0
54768 843 8 -1.4399999999999999e-01 4.1678775572702307e+00 1.8719313562383160e+01 5.8563070728005705e+01 0 0 0
54760 843 7 8.5000000000000006e-02 4.0216164441308084e+00 1.8321299219657980e+01 5.6462436301534034e+01 0 0 0
54754 843 5 8.6999999999999994e-02 5.2705277015897964e+00 1.6421715476808348e+01 5.7381725789658866e+01 0 0 0
54745 843 4 -1.4599999999999999e-01 5.8399944859370807e+00 1.7295494055478834e+01 5.7064994709549907e+01 0 0 0
54756 843 6 -1.4299999999999999e-01 4.8219136738113262e+00 1.8443214879066311e+01 5.7192341039477789e+01 0 0 0
65485 1097 13 -3.7000000000000000e-01 5.6281997060763000e+00 2.0954116428949142e+01 5.4675057405721660e+01 1 0 0
54762 843 7 8.5000000000000006e-02 5.3928808141599811e+00 1.9334936241884066e+01 5.6933633606191634e+01 0 0 0
54737 843 3 1.3200000000000001e-01 5.3595723337911201e+00 1.7204613176147767e+01 5.4934203073251986e+01 0 0 0
54733 843 2 -2.2500000000000001e-01 6.2702726763403476e+00 1.7184272991618215e+01 5.5532794060068817e+01 0 0 0
65117 1024 13 -3.7000000000000000e-01 8.5010307049039324e-01 1.6576889437113408e+01 5.7058152685369883e+01 1 0 0
54752 843 5 8.6999999999999994e-02 6.7144400403594844e+00 1.7269844255338274e+01 5.7715215491679139e+01 0 0 0
54784 843 11 9.2999999999999999e-02 6.1297219798734330e+00 1.8590127118804556e+01 5.9231877235424044e+01 0 0 0
54739 843 3 1.3200000000000001e-01 6.7808198857898638e+00 1.8096559871602615e+01 5.5224290905784507e+01 0 0 0
65481 1097 12 4.7999999999999998e-01 6.9495589038561603e+00 2.1198749550383756e+01 5.4412631810647532e+01 1 0 0
54731 843 1 4.0799999999999997e-01 7.4440616772596337e+00 1.5784566460979610e+01 5.4983747049742206e+01 0 0 0
65483 1097 13 -3.7000000000000000e-01 7.3872549485534522e+00 2.0194295699363920e+01 5.3533131514264525e+01 1 0 0
52455 807 11 9.2999999999999999e-02 1.9059030241017174e+00 1.5175181088824520e+01 5.4303406511419240e+01 1 0 0
54792 843 11 9.2999999999999999e-02 5.5078912813746355e+00 2.0246314421399152e+01 5.9055863359719901e+01 0 0 0
32156 495 9 8.1000000000000003e-02 4.4684708883231838e+00 1.5802900464282580e+01 6.0361770787808318e+01 0 0 0
6632 103 2 -2.2500000000000001e-01 1.1051780466326754e+01 2.2138781219712506e+01 5.6304457459905301e+01 0 0 0
31104 479 7 8.5000000000000006e-02 1.3309651813162574e+01 2.1808773954032819e+01 6.0220937698393641e+01 0 1 0
6656 103 6 -1.4299999999999999e-01 1.4797231308742852e+01 2.1839766462188528e+01 5.6230249861397439e+01 0 0 0
59313 913 7 8.5000000000000006e-02 1.2207081945374876e+01 1.5249190558864862e+01 5.4455657402385057e+01 0 0 0
6636 103 3 1.3200000000000001e-01 1.0025929266203789e+01 2.2496816583052546e+01 5.6391290605015726e+01 0 0 0
6633 103 2 -2.2500000000000001e-01 1.3256733762533676e+01 2.2481762356473222e+01 5.4237496749926329e+01 0 0 0
59329 913 9 8.1000000000000003e-02 1.4315750054627534e+01 1.6406222530864174e+01 5.3469441751456181e+01 0 0 0
6660 103 7 8.5000000000000006e-02 1.3891079090732699e+01 2.1838905227119646e+01 5.6836044724867783e+01 0 0 0
6638 103 3 1.3200000000000001e-01 1.1578527990861970e+01 2.2384345736749964e+01 5.7226593628690999e+01 0 0 0
32130 495 5 8.6999999999999994e-02 1.0865384021039851e+01 1.7129267291836381e+01 6.0230520586583317e+01 0 0 0
6685 103 11 9.2999999999999999e-02 9.8903903247641480e+00 1.9759472060613287e+01 6.0064948908298909e+01 0 0 0
6693 103 11 9.2999999999999999e-02 8.2410888450613946e+00 2.0093647067678088e+01 5.9808647583240088e+01 0 0 0
6641 103 3 1.3200000000000001e-01 1.0190332383234676e+01 2.1610023956919377e+01 5.3472108086191625e+01 0 0 0
32138 495 6 -1.4299999999999999e-01 1.3017956516561807e+01 1.6950009939226078e+01 6.0099339040651820e+01 0 0 0
32153 495 9 8.1000000000000003e-02 1.2394195435113492e+01 1.5704088792936153e+01 5.8481970935662289e+01 0 0 0
32175 495 11 9.2999999999999999e-02 1.3551806126068309e+01 1.7571052754384134e+01 5.6836622782913061e+01 0 0 0
32145 495 7 8.5000000000000006e-02 1.3371007099472678e+01 1.7980846472456733e+01 6.0128171794095742e+01 0 0 0
32163 495 10 -2.4299999999999999e-01 1.3914994963372273e+01 1.7101391103167810e+01 5.7750740829065954e+01 0 0 0
6678 103 9 8.1000000000000003e-02 1.4200973607210507e+01 1.9885222969544923e+01 5.5697018396580624e+01 0 0 0
54775 843 9 8.1000000000000003e-02 1.0839157112966161e+01 1.9579112059541941e+01 5.3070770933304800e+01 0 0 0
6687 103 11 9.2999999999999999e-02 8.9350171548137531e+00 1.8518209926785328e+01 5.9302155067539111e+01 0 0 0
65484 1097 13 -3.7000000000000000e-01 7.6882411882127730e+00 2.1264675543573976e+01 5.5607780417936397e+01 1 0 0
59319 913 8 -1.4399999999999999e-01 1.4201197043024063e+01 1.5328940287879913e+01 5.3349272800860554e+01 0 0 0
32151 495 8 -1.4399999999999999e-01 1.2786381625890353e+01 1.6707462099850261e+01 5.8647898626941860e+01 0 0 0
54743 843 3 1.3200000000000001e-01 9.8432657467538469e+00 1.5505637238889536e+01 5.4974217801730632e+01 0 0 0
54758 843 6 -1.4299999999999999e-01 1.0539443620298735e+01 1.7404797126022103e+01 5.3241540361432030e+01 0 0 0
54765 843 7 8.5000000000000006e-02 1.1440375686867991e+01 1.6873844184424094e+01 5.3548965745268795e+01 0 0 0
54741 843 3 1.3200000000000001e-01 9.3625889072189121e+00 1.6479377497044251e+01 5.6286921169923119e+01 0 0 0
54735 843 2 -2.2500000000000001e-01 9.1756339412174057e+00 1.6330408481467213e+01 5.5223456983379656e+01 0 0 0
54748 843 5 8.6999999999999994e-02 8.8026777345998468e+00 1.8232047718990376e+01 5.4188834491196111e+01 0 0 0
54750 843 5 8.6999999999999994e-02 1.0081776804841295e+01 1.8124763292274967e+01 5.5359055800375486e+01 0 0 0
68560 1712 13 -3.7000000000000000e-01 9.3322516368066424e+00 1.5218658200057043e+01 5.9594460306779744e+01 0 0 -1
32155 495 9 8.1000000000000003e-02 1.1837988059332433e+01 1.7200583471428214e+01 5.8434635983808690e+01 0 0 0
6639 103 3 1.3200000000000001e-01 1.3113075903387307e+01 2.1471674131229978e+01 5.3853850823529150e+01 0 0 0
6677 103 9 8.1000000000000003e-02 8.5028099751629469e+00 1.9888769763503223e+01 5.7274169329287126e+01 0 0 0
6679 103 9 8.1000000000000003e-02 9.2982001650221360e+00 2.1336357920518534e+01 5.8101504271181824e+01 0 0 0
6657 103 6 -1.4299999999999999e-01 1.0632635725110251e+01 1.9823837726870636e+01 5.7423274945606032e+01 0 0 0
54747 843 4 -1.4599999999999999e-01 9.6469114095785500e+00 1.7616114853695578e+01 5.4498667037936684e+01 0 0 0
6655 103 5 8.6999999999999994e-02 1.2027009793274400e+01 2.0365879768674088e+01 5.5922541677363704e+01 0 0 0
6644 103 4 -1.4599999999999999e-01 1.0983530698711226e+01 2.0576049367459468e+01 5.6157233214805686e+01 0 0 0
6663 103 7 8.5000000000000006e-02 1.0677242373442310e+01 1.8749880945863708e+01 5.7242368674488823e+01 0 0 0
6661 103 7 8.5000000000000006e-02 1.1358514236704320e+01 1.9991331411414102e+01 5.8218979823486727e+01 0 0 0
6669 103 8 -1.4399999999999999e-01 9.2673815659102505e+00 2.0256197936621213e+01 5.7958659519309663e+01 0 0 0
6653 103 5 8.6999999999999994e-02 1.0325291887897134e+01 2.0375350097344985e+01 5.5311927665683505e+01 0 0 0
6681 103 10 -2.4299999999999999e-01 9.0912593503572072e+00 1.9596222399564514e+01 5.9341872678689278e+01 0 0 0
32169 495 11 9.2999999999999999e-02 1.4678953031215869e+01 1.7695876254456987e+01 5.8251795175906778e+01 0 0 0
32171 495 11 9.2999999999999999e-02 1.4566396556449167e+01 1.6238732348966977e+01 5.7610755693297570e+01 0 0 0
31114 479 9 8.1000000000000003e-02 1.0961839302674427e+01 2.2172737355006358e+01 6.0414793928138877e+01 0 1 0
6662 103 7 8.5000000000000006e-02 1.5642650357509115e+01 2.2288354107568299e+01 5.6751916191877982e+01 0 0 0
41832 644 7 8.5000000000000006e-02 2.2513555170279592e+01 1.9726635101641179e+01 5.3991403723006698e+01 0 0 0
49330 759 11 9.2999999999999999e-02 2.0274161940406447e+01 2.2024387390652549e+01 5.7833984767600519e+01 0 0 0
18572 286 9 8.1000000000000003e-02 1.8242015311331055e+01 1.6144195310240161e+01 5.4256454670151456e+01 1 0 0
31103 479 7 8.5000000000000006e-02 1.9777657214074232e+01 2.0402332929558046e+01 5.9597308381951606e+01 0 1 0
31127 479 11 9.2999999999999999e-02 1.9288381868882393e+01 1.6847863685780197e+01 6.0105454541403780e+01 0 1 0
27295 420 11 9.2999999999999999e-02 2.2013546319734576e+01 1.7709587428382289e+01 5.9633620001384394e+01 0 0 0
31133 479 11 9.2999999999999999e-02 1.8961949918236730e+01 1.6411163397552262e+01 5.8493685893017407e+01 0 1 0
31095 479 5 8.6999999999999994e-02 1.7394624759989185e+01 2.0350306900660051e+01 5.9928336276288995e+01 0 1 0
49328 759 11 9.2999999999999999e-02 2.0295776264469065e+01 2.2351764265742400e+01 5.6070812969570618e+01 0 0 0
31117 479 9 8.1000000000000003e-02 2.0274706146034017e+01 1.8467586385579931e+01 5.8534184765191682e+01 0 1 0
31125 479 11 9.2999999999999999e-02 1.7662129765580307e+01 1.7123699710448367e+01 5.9384937543789533e+01 0 1 0
27279 420 9 8.1000000000000003e-02 2.2414702904318965e+01 1.9569636417126706e+01 5.7458223685659476e+01 0 0 0
41806 644 3 1.3200000000000001e-01 2.1302443496118933e+01 2.2351044244979821e+01 5.3072066822991758e+01 0 0 0
6686 103 11 9.2999999999999999e-02 1.5845527493514462e+01 1.8656370599990424e+01 5.6640622486214504e+01 0 0 0
27293 420 11 9.2999999999999999e-02 2.2501285895310662e+01 1.9398565767668615e+01 5.9737887516060709e+01 0 0 0
31097 479 6 -1.4299999999999999e-01 1.9330011255732600e+01 1.9479000532434377e+01 5.9964963629619554e+01 0 1 0
18582 286 11 9.2999999999999999e-02 1.7964058182185365e+01 1.8460309201161454e+01 5.5174492970659436e+01 1 0 0
6668 103 8 -1.4399999999999999e-01 1.5152012752906995e+01 2.0381819978422822e+01 5.5889413695775886e+01 0 0 0
6684 103 11 9.2999999999999999e-02 1.6659369279471857e+01 2.0253863375863055e+01 5.7166175110482918e+01 0 0 0
6692 103 11 9.2999999999999999e-02 1.5129913462148467e+01 1.9682410786258579e+01 5.7885640343602738e+01 0 0 0
18588 286 11 9.2999999999999999e-02 1.9601593739394961e+01 1.8916605827536294e+01 5.4803189717002375e+01 1 0 0
49314 759 9 8.1000000000000003e-02 2.2613367525693459e+01 2.1824906664687013e+01 5.7064901459761202e+01 0 0 0
41808 644 3 1.3200000000000001e-01 2.0151057269299077e+01 2.1127237858201649e+01 5.3749529113936582e+01 0 0 0
27271 420 7 8.5000000000000006e-02 2.1914337760478343e+01 1.7084918892882961e+01 5.6775568719398734e+01 0 0 0
18558 286 7 8.5000000000000006e-02 2.0813119063004873e+01 1.6309506220178761e+01 5.3985586542015056e+01 1 0 0
6676 103 9 8.1000000000000003e-02 1.5678455568977906e+01 2.0324603519980712e+01 5.4936689056472993e+01 0 0 0
31109 479 8 -1.4399999999999999e-01 1.9225307299559191e+01 1.8529274277140907e+01 5.8822380293577666e+01 0 1 0
18552 286 6 -1.4299999999999999e-01 2.0082523672557144e+01 1.6503193714070395e+01 5.3200210498188021e+01 1 0 0
18574 286 9 8.1000000000000003e-02 1.8182231081746810e+01 1.7436827012152502e+01 5.3057072314553281e+01 1 0 0
18580 286 11 9.2999999999999999e-02 1.9292522481344061e+01 1.7695748545205603e+01 5.5920249580424084e+01 1 0 0
31119 479 9 8.1000000000000003e-02 1.8772162541584688e+01 1.9025982916891337e+01 5.7964452348459758e+01 0 1 0
18564 286 8 -1.4399999999999999e-01 1.8770576550637031e+01 1.7016909128056621e+01 5.3872926822784365e+01 1 0 0
31121 479 10 -2.4299999999999999e-01 1.8738820349517237e+01 1.7186115841241499e+01 5.9227008404318312e+01 0 1 0
18576 286 10 -2.4299999999999999e-01 1.8950495042909147e+01 1.8054780768448438e+01 5.4949572963847999e+01 1 0 0
6680 103 10 -2.4299999999999999e-01 1.5746918850747615e+01 1.9685126274903393e+01 5.6987087631509922e+01 0 0 0
44138 680 2 -2.2500000000000001e-01 3.0729205117297229e+00 2.9041809225672255e+00 6.4499549775991866e+01 0 0 0
36519 562 11 9.2999999999999999e-02 5.5984228586380933e+00 5.2248365620674662e+00 6.2619095594355294e+01 1 1 0
44144 680 3 1.3200000000000001e-01 3.9793014659693080e+00 2.3985250471988921e+00 6.4166554708582012e+01 0 0 0
36515 562 10 -2.4299999999999999e-01 5.9830783488321231e+00 6.0894244602686767e+00 6.2078144652883040e+01 1 1 0
44150 680 4 -1.4599999999999999e-01 2.8556602564820635e+00 2.5507631616281361e+00 6.5979732753648577e+01 0 0 0
36527 562 11 9.2999999999999999e-02 5.7759666228892703e+00 7.0093379759581724e+00 6.2624920527115719e+01 1 1 0
44142 680 3 1.3200000000000001e-01 3.4265256113024938e+00 3.9318983818481485e+00 6.4416723096353721e+01 0 0 0
44161 680 6 -1.4299999999999999e-01 3.6720989214498694e+00 3.3729626980412064e+00 6.6902258364714257e+01 0 0 0
44157 680 5 8.6999999999999994e-02 3.1288821940540892e+00 1.4957877580519965e+00 6.6001565568119815e+01 0 0 0
44165 680 7 8.5000000000000006e-02 4.7396983694738832e+00 3.4600307702249986e+00 6.6700390655306407e+01 0 0 0
44159 680 5 8.6999999999999994e-02 1.8143853410820756e+00 2.4719937622846775e+00 6.6292209865186820e+01 0 0 0
44136 680 1 4.0799999999999997e-01 1.9070703624232352e+00 2.5300238675471562e+00 6.3133017779875189e+01 0 0 0
44139 680 2 -2.2500000000000001e-01 2.8285823654934585e+00 2.2694057347606593e+00 6.1569802047570064e+01 0 0 0
36521 562 11 9.2999999999999999e-02 5.3669451783723314e+00 6.1605835433931722e+00 6.1181809725556114e+01 1 1 0
44145 680 3 1.3200000000000001e-01 3.2238064337183290e+00 3.2339531544903011e+00 6.1251138869876954e+01 0 0 0
68575 1715 13 -3.7000000000000000e-01 1.7059400764600081e+00 6.9885742061699423e+00 6.1284345549556868e+01 0 0 0
67533 1507 13 -3.7000000000000000e-01 5.6640557139873238e+00 6.3102910734398998e-01 6.3768836166538094e+01 0 1 0
44191 680 11 9.2999999999999999e-02 3.8050480634349473e+00 5.8575904288435501e+00 6.5893313629836612e+01 0 0 0
44185 680 10 -2.4299999999999999e-01 2.8601029532945823e+00 5.7344903762464678e+00 6.6422487623961544e+01 0 0 0
44147 680 3 1.3200000000000001e-01 3.5720602517934994e+00 1.4923457607304982e+00 6.1747336402430307e+01 0 0 0
68574 1715 13 -3.7000000000000000e-01 2.9354426867141736e+00 6.7147411843977478e+00 6.3112548146531630e+01 0 0 0
36473 562 3 1.3200000000000001e-01 7.5146062019866786e+00 3.8937730430705106e+00 6.5925738633277788e+01 1 1 0
36503 562 8 -1.4399999999999999e-01 7.5174760365376940e+00 6.1155694790157602e+00 6.1851557731312951e+01 1 1 0
67534 1507 13 -3.7000000000000000e-01 6.5082682184100467e+00 1.3962464640921421e+00 6.1724721855613510e+01 0 1 0
36471 562 3 1.3200000000000001e-01 7.3986432083793989e+00 2.2865456962087358e+00 6.5107181749902253e+01 1 1 0
36487 562 5 8.6999999999999994e-02 7.4980709456444039e+00 3.6241134734792246e+00 6.3160771547060762e+01 1 1 0
36498 562 7 8.5000000000000006e-02 6.9507905259424305e+00 6.7798493150024619e-01 6.6414342692252376e+01 1 1 0
44146 680 3 1.3200000000000001e-01 5.5986304812406684e-01 1.0197645622011915e+00 6.4387687088757801e+01 0 0 0
44154 680 5 8.6999999999999994e-02 9.7992872500074635e-01 1.3902754816359215e+00 6.0607981060343590e+01 0 0 0
44143 680 3 1.3200000000000001e-01 9.5749879092524171e-01 4.6120741651466153e+00 6.2567847254921716e+01 0 0 0
44148 680 3 1.3200000000000001e-01 1.8025115689971830e-01 1.0175258369631284e+00 6.2777317819756362e+01 0 0 0
44140 680 2 -2.2500000000000001e-01 1.0592723247026785e+00 9.7008133887889059e-01 6.3420101458719806e+01 0 0 0
44189 680 11 9.2999999999999999e-02 1.9801703507848945e+00 5.5512933092693704e+00 6.5805837439686059e+01 0 0 0
44197 680 11 9.2999999999999999e-02 2.5200090939285085e+00 6.6889258194490324e+00 6.6824344752267535e+01 0 0 0
44167 680 7 8.5000000000000006e-02 3.6958368214109796e+00 2.7155104449440199e+00 6.7771334337010245e+01 0 0 0
44173 680 8 -1.4399999999999999e-01 3.0041905037010301e+00 4.6078031280327396e+00 6.7402115645633430e+01 0 0 0
44183 680 9 8.1000000000000003e-02 2.0022426429979205e+00 4.4975347092684785e+00 6.7816894333832252e+01 0 0 0
36490 562 5 8.6999999999999994e-02 7.4765125161742967e+00 3.0154884374670061e+00 6.7656550957735774e+01 1 1 0
67531 1507 12 4.7999999999999998e-01 6.4594876715590415e+00 2.9678605959852977e-01 6.2629778834856069e+01 0 1 0
44160 680 5 8.6999999999999994e-02 3.1794143265733127e-01 4.1932884022764014e+00 6.5178870491771207e+01 0 0 0
44137 680 2 -2.2500000000000001e-01 6.1639498713718344e-01 3.6942623597594433e+00 6.3046772808870088e+01 0 0 0
36511 562 9 8.1000000000000003e-02 7.8381659535149240e+00 6.9006303629360080e+00 6.1166767700110135e+01 1 1 0
36495 562 7 8.5000000000000006e-02 7.5952424266419527e+00 4.2228673724294685e+00 6.0716187463135320e+01 1 1 0
36481 562 4 -1.4599999999999999e-01 1.1187767723718320e+01 8.0530231900859139e-01 6.5334335381710545e+01 1 1 0
36489 562 5 8.6999999999999994e-02 8.7481502809673071e+00 2.8158301378346700e+00 6.2251944318866045e+01 1 1 0
36480 562 4 -1.4599999999999999e-01 8.4644103568345841e+00 3.7771411697277020e+00 6.2680281519254287e+01 1 1 0
36491 562 6 -1.4299999999999999e-01 8.1349436884077004e+00 4.7218670332687696e+00 6.1521061295886717e+01 1 1 0
36513 562 9 8.1000000000000003e-02 7.9118293112586020e+00 6.4403843917369654e+00 6.2814408066098778e+01 1 1 0
36497 562 7 8.5000000000000006e-02 9.1403359946764127e+00 4.8509770849120368e+00 6.1120290906513340e+01 1 1 0
36472 562 3 1.3200000000000001e-01 1.0562291015223098e+01 4.1499504392382836e+00 6.3058926779361194e+01 1 1 0
36468 562 2 -2.2500000000000001e-01 9.6306087349623919e+00 4.2467456215586452e+00 6.3616330422574748e+01 1 1 0
36474 562 3 1.3200000000000001e-01 9.5695449013045764e+00 5.2450634129359068e+00 6.4049611851406425e+01 1 1 0
67851 1571 12 4.7999999999999998e-01 1.4745833126712656e+01 3.4901015955229444e+00 6.5439641157680569e+01 1 1 0
29387 453 3 1.3200000000000001e-01 1.4222774344978339e+01 5.3081007503133781e+00 6.2320593708277201e+01 1 0 0
29383 453 2 -2.2500000000000001e-01 1.4391341869352697e+01 5.9946478773398431e+00 6.1490932307152661e+01 1 0 0
36466 562 1 4.0799999999999997e-01 9.7421840856449347e+00 3.1743090924206614e+00 6.5016933056851443e+01 1 1 0
67855 1571 13 -3.7000000000000000e-01 1.3936884615640370e+01 4.4323734194436080e+00 6.4795554099976229e+01 1 1 0
36469 562 2 -2.2500000000000001e-01 1.0325256929549916e+01 1.6294562780928217e+00 6.4393338674685097e+01 1 1 0
36478 562 3 1.3200000000000001e-01 1.1816843168660744e+01 4.1028050840154666e+00 6.5573858255596065e+01 1 1 0
67853 1571 13 -3.7000000000000000e-01 1.4429517480097827e+01 2.2228164759098918e+00 6.4888533771305376e+01 1 1 0
36483 562 5 8.6999999999999994e-02 9.7253844717253433e+00 5.5594152880261811e+00 6.6278657260227490e+01 1 1 0
36477 562 3 1.3200000000000001e-01 1.0878094850510744e+01 1.8514872380801706e+00 6.3480555851215485e+01 1 1 0
23785 366 11 9.2999999999999999e-02 1.3064540901699573e+01 3.0973573870772082e+00 6.0744838247409071e+01 0 1 0
36467 562 2 -2.2500000000000001e-01 8.0396785605113710e+00 2.9780490146917056e+00 6.5653987785094003e+01 1 1 0
36470 562 2 -2.2500000000000001e-01 1.0926335788983234e+01 3.8995237548370993e+00 6.6168646708359987e+01 1 1 0
67854 1571 13 -3.7000000000000000e-01 1.4419994743684633e+01 3.5758365779173582e+00 6.6799563704546358e+01 1 1 0
36475 562 3 1.3200000000000001e-01 9.5001537592073415e+00 1.0584376602682630e+00 6.3967612828093031e+01 1 1 0
29410 453 7 8.5000000000000006e-02 1.1642550109896018e+01 5.8275170284810445e+00 6.1857332232285515e+01 1 0 0
29406 453 6 -1.4299999999999999e-01 1.1850957913687141e+01 6.4588213652969495e+00 6.0993549260911507e+01 1 0 0
36486 562 5 8.6999999999999994e-02 1.2204252985459087e+01 1.1203280330834069e+00 6.5570166962089829e+01 1 1 0
36482 562 4 -1.4599999999999999e-01 1.0412378858818554e+01 5.0453392716768439e+00 6.6950865978954639e+01 1 1 0
36479 562 4 -1.4599999999999999e-01 8.1040661464247883e+00 2.3731502587423172e+00 6.7038749926507421e+01 1 1 0
36502 562 7 8.5000000000000006e-02 1.1822502372585223e+01 6.4032457098920776e+00 6.6081651643329494e+01 1 1 0
36493 562 6 -1.4299999999999999e-01 1.1611559438299965e+01 5.9685135162023082e+00 6.7058693607432616e+01 1 1 0
36500 562 7 8.5000000000000006e-02 1.2515739952689870e+01 5.4231341169654481e+00 6.7329098701370697e+01 1 1 0
36506 562 8 -1.4399999999999999e-01 1.1310258765751215e+01 7.1914787530983473e+00 6.7926631794011740e+01 1 1 0
23754 366 6 -1.4299999999999999e-01 1.1777752909131669e+01 5.8660571773773673e-01 6.0681369882473554e+01 0 1 0
36484 562 5 8.6999999999999994e-02 1.0695886642354555e+01 8.6630091621946592e-01 6.6305124840345741e+01 1 1 0
29389 453 3 1.3200000000000001e-01 1.4417844021402340e+01 5.3803647819424398e+00 6.0590902355048527e+01 1 0 0
29401 453 5 8.6999999999999994e-02 1.5082369422054924e+01 6.4661582159960451e+00 6.4265136044982043e+01 1 0 0
29395 453 4 -1.4599999999999999e-01 1.3237892318944301e+01 7.0169785499629462e+00 6.1301399570456304e+01 1 0 0
36492 562 6 -1.4299999999999999e-01 7.7967406020324557e+00 8.7508935125927101e-01 6.7072839711024372e+01 1 1 0
36485 562 5 8.6999999999999994e-02 1.0003764444211866e+01 4.7319992296863962e+00 6.7911570033382617e+01 1 1 0
36488 562 5 8.6999999999999994e-02 9.1375892033389832e+00 2.5077651650041788e+00 6.7357825024013678e+01 1 1 0
36476 562 3 1.3200000000000001e-01 1.1398070383368852e+01 3.1314362234765274e+00 6.6781515386380406e+01 1 1 0
36496 562 7 8.5000000000000006e-02 8.5502708353428964e+00 3.3092233898358503e-01 6.6503476513742953e+01 1 1 0
23761 366 7 8.5000000000000006e-02 1.1750669606071963e+01 1.1219671287314732e+00 6.1630450834804094e+01 0 1 0
29381 453 1 4.0799999999999997e-01 1.6088624610417678e+01 6.6272413407486983e+00 6.1543663615914241e+01 1 0 0
29399 453 5 8.6999999999999994e-02 1.6787614542738137e+01 6.3233284661493139e+00 6.4385343682462221e+01 1 0 0
29424 453 9 8.1000000000000003e-02 1.5823761239529579e+01 6.1691370420844214e+00 6.6829871718221455e+01 1 0 0
40011 616 7 8.5000000000000006e-02 2.0970446318996746e+01 6.0449085450943842e+00 6.2017203547791588e+01 0 1 0
67852 1571 13 -3.7000000000000000e-01 1.6069681369312452e+01 3.8319967127755432e+00 6.5192725018814897e+01 1 1 0
29417 453 7 8.5000000000000006e-02 1.5854242883166252e+01 2.8309161967076011e+00 6.0697416035082249e+01 1 0 0
39992 616 4 -1.4599999999999999e-01 2.1790720204016122e+01 1.3883901626582997e+00 6.2755556080042084e+01 0 1 0
29393 453 3 1.3200000000000001e-01 1.7028068679704603e+01 4.6831021145380154e+00 6.2575984639325782e+01 1 0 0
29385 453 2 -2.2500000000000001e-01 1.7133756410432618e+01 5.2360055262620602e+00 6.1642588720857134e+01 1 0 0
29391 453 3 1.3200000000000001e-01 1.8158643077709492e+01 5.5648038137081652e+00 6.1814632320128219e+01 1 0 0
53746 827 11 9.2999999999999999e-02 1.9951319499681013e+01 4.4499269519735538e+00 6.3419219575992180e+01 0 1 -1
53744 827 11 9.2999999999999999e-02 1.8869754822989595e+01 5.6440680742290086e+00 6.4228726342022199e+01 0 1 -1
53740 827 10 -2.4299999999999999e-01 1.9713156177144000e+01 4.9643508746007692e+00 6.4350211658709199e+01 0 1 -1
53752 827 11 9.2999999999999999e-02 2.0449726501189666e+01 5.7596627288497881e+00 6.4464418542767319e+01 0 1 -1
53738 827 9 8.1000000000000003e-02 2.0562193263110313e+01 3.4688024595171099e+00 6.5666254540469083e+01 0 1 -1
53716 827 6 -1.4299999999999999e-01 1.9195204394902255e+01 4.5817466979744497e+00 6.6792403378952400e+01 0 1 -1
53728 827 8 -1.4399999999999999e-01 1.9616133816331164e+01 3.9682472322990070e+00 6.5457385101308049e+01 0 1 -1
53736 827 9 8.1000000000000003e-02 1.8787754723714993e+01 3.2767134340567114e+00 6.5303537497759464e+01 0 1 -1
53722 827 7 8.5000000000000006e-02 1.8143957448740355e+01 4.8665948017399225e+00 6.6749491633392623e+01 0 1 -1
39993 616 5 8.6999999999999994e-02 2.1628277256866379e+01 1.9158668497087374e+00 6.3695492586700730e+01 0 1 0
53720 827 7 8.5000000000000006e-02 1.9879460418577551e+01 5.4163945601075953e+00 6.6944904663075789e+01 0 1 -1
53699 827 3 1.3200000000000001e-01 1.7896074924155101e+01 2.0839347741392489e+00 6.7170602365733203e+01 0 1 -1
29415 453 7 8.5000000000000006e-02 1.7414394510922584e+01 2.5764323427147287e+00 6.1459115258821861e+01 1 0 0
40020 616 9 8.1000000000000003e-02 1.9976548556636359e+01 3.8164041255851849e-01 6.4631477074642305e+01 0 1 0
39995 616 5 8.6999999999999994e-02 2.1151482849958260e+01 1.9938735786886601e+00 6.2113010072515763e+01 0 1 0
40028 616 10 -2.4299999999999999e-01 1.8766663676896595e+01 6.5508417922279938e-01 6.2885258813662432e+01 0 1 0
40034 616 11 9.2999999999999999e-02 1.7845304339236218e+01 4.8668401061272543e-01 6.3442787605854974e+01 0 1 0
40040 616 11 9.2999999999999999e-02 1.8467163740208424e+01 1.6675677485634455e-01 6.1957931398673850e+01 0 1 0
40036 616 11 9.2999999999999999e-02 1.9044884186750195e+01 1.7063691872301510e+00 6.2811142819041834e+01 0 1 0
29444 453 11 9.2999999999999999e-02 1.8096893994328479e+01 7.2329721567849985e+00 6.7100825214352710e+01 1 0 0
62713 965 10 -2.4299999999999999e-01 2.2489584630743995e+01 1.6521260092626738e-01 6.7442080959882460e+01 0 0 0
29396 453 4 -1.4599999999999999e-01 1.5988864111155946e+01 7.0644638174193055e+00 6.4356775536188067e+01 1 0 0
29420 453 8 -1.4399999999999999e-01 1.5960924660126476e+01 7.2452873292398952e+00 6.6935639195249919e+01 1 0 0
29432 453 10 -2.4299999999999999e-01 1.7263110910701943e+01 7.4110653879676480e+00 6.7779933872804818e+01 1 0 0
14218 219 9 8.1000000000000003e-02 2.2168729583960829e+01 6.8329710609722003e+00 6.7919676766394275e+01 0 0 0
40004 616 6 -1.4299999999999999e-01 2.0886572930180396e+01 5.7600855868253538e+00 6.0968422751453204e+01 0 1 0
40009 616 7 8.5000000000000006e-02 1.9861156850395655e+01 5.8177496988302071e+00 6.0603324526357540e+01 0 1 0
39994 616 5 8.6999999999999994e-02 2.0509313521599836e+01 3.7267689909356809e+00 6.1331127268380385e+01 0 1 0
53712 827 5 8.6999999999999994e-02 2.0155703864519069e+01 3.0471755032369994e+00 6.7880382371597193e+01 0 1 -1
62725 965 11 9.2999999999999999e-02 2.1574303286708314e+01 3.3616016714330976e-01 6.6875391457441751e+01 0 0 0
39991 616 4 -1.4599999999999999e-01 2.1227524069212066e+01 4.2530686304447531e+00 6.0702412469200183e+01 0 1 0
29408 453 6 -1.4299999999999999e-01 1.6929919946042496e+01 2.9183217157951260e+00 6.0544513674693320e+01 1 0 0
40019 616 9 8.1000000000000003e-02 2.2630071977943285e+01 6.8804300813284662e+00 6.0731109072169211e+01 0 1 0
68571 1715 12 4.7999999999999998e-01 2.0338264511083715e+00 7.5812939861778954e+00 6.2490869968933538e+01 0 0 0
30615 471 11 9.2999999999999999e-02 5.4528132067640962e-02 1.2065082909324863e+01 6.7531975428170000e+01 0 0 0
68572 1715 13 -3.7000000000000000e-01 9.0172798425158585e-01 7.6632477591362855e+00 6.3279754134710060e+01 0 0 0
32164 495 11 9.2999999999999999e-02 4.3841723187635688e+00 1.3375706733767132e+01 6.1095706555173166e+01 0 0 0
32160 495 10 -2.4299999999999999e-01 5.3410648499035602e+00 1.3897531024273656e+01 6.1108200319166748e+01 0 0 0
68573 1715 13 -3.7000000000000000e-01 2.4764104843434658e+00 8.9514634701877629e+00 6.2345127773725210e+01 0 0 0
30575 471 5 8.6999999999999994e-02 6.3541510587806282e+00 8.7578569998299596e+00 6.7356487749654264e+01 0 0 0
30578 471 6 -1.4299999999999999e-01 6.6798966223356948e-01 9.6517280436889354e+00 6.6610508214740761e+01 0 0 0
30580 471 7 8.5000000000000006e-02 7.2070292320976099e+00 9.2817701093665583e+00 6.2361557947857399e+01 0 0 0
30557 471 3 1.3200000000000001e-01 6.2321163705305826e+00 8.9639119834963825e+00 6.4934018096618843e+01 0 0 0
30563 471 3 1.3200000000000001e-01 3.3034165204250341e+00 8.7491770536248499e+00 6.5723910129120256e+01 0 0 0
30574 471 5 8.6999999999999994e-02 4.9555434725364922e+00 9.5702952691396490e+00 6.3074755360159948e+01 0 0 0
30565 471 4 -1.4599999999999999e-01 5.6681611672620429e+00 1.0337070017656908e+01 6.3378618003631139e+01 0 0 0
30561 471 3 1.3200000000000001e-01 2.6839024439076651e+00 1.0151803450404746e+01 6.4833139205458750e+01 0 0 0
30555 471 2 -2.2500000000000001e-01 3.0756572664324269e+00 9.8129264250869657e+00 6.5792196308413253e+01 0 0 0
30553 471 2 -2.2500000000000001e-01 5.9249092089869926e+00 1.0007627815785172e+01 6.4867828810214050e+01 0 0 0
30569 471 5 8.6999999999999994e-02 2.6777823054179062e+00 1.2348668971962834e+01 6.4516554518350759e+01 0 0 0
30551 471 1 4.0799999999999997e-01 4.6469092252781126e+00 1.0612677061770103e+01 6.6061946559423291e+01 0 0 0
30554 471 2 -2.2500000000000001e-01 4.4390570180372455e+00 1.2391133349528907e+01 6.5703031273111506e+01 0 0 0
30562 471 3 1.3200000000000001e-01 5.4850012574644973e+00 1.2653299055639289e+01 6.5543752238346542e+01 0 0 0
30571 471 5 8.6999999999999994e-02 4.0478651309007958e+00 1.2940546679779818e+01 6.3564011353059570e+01 0 0 0
30566 471 4 -1.4599999999999999e-01 3.6142098015112230e+00 1.2904556054211428e+01 6.4563385021963384e+01 0 0 0
30560 471 3 1.3200000000000001e-01 3.9109718959295052e+00 1.2712535739770322e+01 6.6600765425386413e+01 0 0 0
30567 471 4 -1.4599999999999999e-01 2.1162462140376856e+00 1.0049700411573777e+01 6.6959481386820499e+01 0 0 0
30572 471 5 8.6999999999999994e-02 5.1427546367907562e+00 1.1260438871372823e+01 6.3134819080628667e+01 0 0 0
30570 471 5 8.6999999999999994e-02 2.2204462972173640e+00 1.1106557570941041e+01 6.7205032380655524e+01 0 0 0
30576 471 6 -1.4299999999999999e-01 6.8676643729952467e+00 1.0311928102571963e+01 6.2469752224250833e+01 0 0 0
30579 471 6 -1.4299999999999999e-01 3.2018418400331310e+00 1.4390292389996308e+01 6.4882989010186421e+01 0 0 0
30559 471 3 1.3200000000000001e-01 6.8361238574778502e+00 1.0480990956179751e+01 6.5233499702895216e+01 0 0 0
30586 471 7 8.5000000000000006e-02 2.8166424504569583e+00 1.4437503415050784e+01 6.5901562792477961e+01 0 0 0
27361 421 11 9.2999999999999999e-02 1.3855103489391907e+00 1.3145119614243608e+01 6.2947709470970878e+01 1 1 0
27353 421 10 -2.4299999999999999e-01 1.2331520491233221e+00 1.2506429951680508e+01 6.2077673573545042e+01 1 1 0
30598 471 9 8.1000000000000003e-02 5.4814362245641366e+00 1.1263171104521147e+01 6.0997899412179450e+01 0 0 0
30584 471 7 8.5000000000000006e-02 2.5670675224882151e+00 1.4889253681642913e+01 6.4150732773276218e+01 0 0 0
30588 471 8 -1.4399999999999999e-01 6.4976735920711342e+00 1.0879804009480727e+01 6.1089503360927175e+01 0 0 0
32166 495 11 9.2999999999999999e-02 5.8794599582444027e+00 1.3590626728739307e+01 6.2004883352489195e+01 0 0 0
30587 471 7 8.5000000000000006e-02 1.2313296779782297e-01 9.1250073211522338e+00 6.7393959849025336e+01 0 0 0
30585 471 7 8.5000000000000006e-02 8.4478019315341801e-01 8.7129967357435287e+00 6.6085504748002791e+01 0 0 0
30558 471 3 1.3200000000000001e-01 5.9934380148762791e+00 1.1254203913131072e+01 6.7873916218570216e+01 0 0 0
30552 471 2 -2.2500000000000001e-01 5.2064330901115667e+00 1.0508920433692479e+01 6.7758695616667538e+01 0 0 0
65822 1165 13 -3.7000000000000000e-01 1.4281157305828258e+00 1.4058310721188047e+01 6.8016613467029316e+01 1 0 -1
30596 471 9 8.1000000000000003e-02 7.0895725219752723e+00 1.1786157565385892e+01 6.0961914613468224e+01 0 0 0
27359 421 11 9.2999999999999999e-02 1.3589679322454109e+00 1.3164261056798381e+01 6.1217715085350520e+01 1 1 0
30568 471 5 8.6999999999999994e-02 2.4517013019138081e+00 9.5247408203795683e+00 6.7853901483385044e+01 0 0 0
30593 471 9 8.1000000000000003e-02 5.3728203054388335e-01 1.1234813116069478e+01 6.5104410320856445e+01 0 0 0
27365 421 11 9.2999999999999999e-02 2.0359332079636046e+00 1.1778650987588243e+01 6.2195911429085442e+01 1 1 0
27335 421 7 8.5000000000000006e-02 4.1433879431842163e-01 1.0592968056265944e+01 6.0535719704065833e+01 1 1 0
59312 913 7 8.5000000000000006e-02 1.3769706913060098e+01 1.2602620548233576e+01 6.0495340773019457e+01 0 0 0
36526 562 11 9.2999999999999999e-02 1.0209675648488490e+01 8.1768989588281862e+00 6.6221212990850660e+01 1 1 0
30582 471 7 8.5000000000000006e-02 7.7361291776563350e+00 1.0819008195111925e+01 6.2890155201568106e+01 0 0 0
67334 1467 13 -3.7000000000000000e-01 8.1764877515836591e+00 1.3660189983323518e+01 6.5752048217371367e+01 0 1 0
36530 562 11 9.2999999999999999e-02 9.2405734263788197e+00 7.5995425726691472e+00 6.7572475691334105e+01 1 1 0
29404 453 5 8.6999999999999994e-02 1.3199577885688049e+01 7.6945977544253754e+00 6.2154314699849550e+01 1 0 0
29442 453 11 9.2999999999999999e-02 9.5773891768441572e+00 8.2966189306895579e+00 6.2051793178052371e+01 1 0 0
29430 453 10 -2.4299999999999999e-01 1.0519409693758877e+01 8.5715304015493530e+00 6.1577323966459808e+01 1 0 0
67331 1467 12 4.7999999999999998e-01 8.9629472731096325e+00 1.2989798023745715e+01 6.6700263809208607e+01 0 1 0
32126 495 4 -1.4599999999999999e-01 1.1739084426344951e+01 1.4289375810949958e+01 6.3606384792893778e+01 0 0 0
32120 495 3 1.3200000000000001e-01 9.5078754746593148e+00 1.4467578390207581e+01 6.3723468929562877e+01 0 0 0
32114 495 2 -2.2500000000000001e-01 1.0367455161379086e+01 1.4827958046443040e+01 6.3158358962456454e+01 0 0 0
32122 495 3 1.3200000000000001e-01 1.0298034741309619e+01 1.4477953979515465e+01 6.2128418207090654e+01 0 0 0
32144 495 7 8.5000000000000006e-02 1.1409910637100072e+01 1.2213246421174373e+01 6.3346568154307853e+01 0 0 0
32129 495 5 8.6999999999999994e-02 1.1822018665772847e+01 1.4382857969970662e+01 6.4689197333674016e+01 0 0 0
32131 495 5 8.6999999999999994e-02 1.2422560224864981e+01 1.5042384078783563e+01 6.3214033698323497e+01 0 0 0
32139 495 6 -1.4299999999999999e-01 1.2222500770400643e+01 1.2895830309185952e+01 6.3097818257559553e+01 0 0 0
32146 495 7 8.5000000000000006e-02 1.2161708277851424e+01 1.2797521248752561e+01 6.2013964205949527e+01 0 0 0
67333 1467 13 -3.7000000000000000e-01 1.0207857160749516e+01 1.3580209336862318e+01 6.6612351106127733e+01 0 1 0
67332 1467 13 -3.7000000000000000e-01 8.8987395220079097e+00 1.1622450229570363e+01 6.6376490927923044e+01 0 1 0
32150 495 8 -1.4399999999999999e-01 1.3640736737803962e+01 1.2629398993284076e+01 6.3657715174052321e+01 0 0 0
36518 562 10 -2.4299999999999999e-01 1.0192431747683612e+01 8.0581280189386479e+00 6.7304585555810689e+01 1 1 0
36524 562 11 9.2999999999999999e-02 1.0171548696049090e+01 9.0052664612366655e+00 6.7843652036539041e+01 1 1 0
32152 495 9 8.1000000000000003e-02 1.4255472492654697e+01 1.3406131403715413e+01 6.3202867161714607e+01 0 0 0
32168 495 11 9.2999999999999999e-02 1.3602133668914785e+01 1.0493485626408182e+01 6.3547860943440938e+01 0 0 0
32170 495 11 9.2999999999999999e-02 1.4612832655497130e+01 1.1134139299228602e+01 6.2341416100195886e+01 0 0 0
32162 495 10 -2.4299999999999999e-01 1.4276532669035339e+01 1.1328897361121268e+01 6.3359783231093445e+01 0 0 0
32154 495 9 8.1000000000000003e-02 1.3687304461370589e+01 1.2782001233322292e+01 6.4735974884637656e+01 0 0 0
29422 453 9 8.1000000000000003e-02 1.5113796698231582e+01 7.6408697028749275e+00 6.7495986232401705e+01 1 0 0
67335 1467 13 -3.7000000000000000e-01 8.4580740580376830e+00 1.3410593810340817e+01 6.7937645978367740e+01 0 1 0
36510 562 9 8.1000000000000003e-02 1.2152204456296261e+01 7.8836581724955268e+00 6.7937360700908386e+01 1 1 0
29416 453 7 8.5000000000000006e-02 1.5062422720882228e+01 8.6722528984436842e+00 6.5626291475639519e+01 1 0 0
29434 453 11 9.2999999999999999e-02 1.0360052231379543e+01 9.5830076171308551e+00 6.1203667648647880e+01 1 0 0
32134 495 5 8.6999999999999994e-02 7.8605231888928921e+00 1.5020274807998359e+01 6.1686427808291604e+01 0 0 0
29436 453 11 9.2999999999999999e-02 1.1249255232968450e+01 8.7412426257402309e+00 6.2368919349138473e+01 1 0 0
48554 747 11 9.2999999999999999e-02 1.3062435092546345e+01 1.2221007321328784e+01 6.7505530346168229e+01 1 0 0
48548 747 11 9.2999999999999999e-02 1.2524971960925251e+01 1.0591382652794788e+01 6.7843819481091899e+01 1 0 0
48532 747 9 8.1000000000000003e-02 1.4932314562445045e+01 1.0949861761399800e+01 6.7862993850804401e+01 1 0 0
59330 913 10 -2.4299999999999999e-01 1.6658915062295065e+01 1.2722863083389552e+01 6.0684347679025940e+01 0 0 0
27297 420 11 9.2999999999999999e-02 2.1901681754306420e+01 1.1653222287382224e+01 6.0493444836330639e+01 0 0 0
29414 453 7 8.5000000000000006e-02 1.6757010473973519e+01 8.8067972057596045e+00 6.5635516398453362e+01 1 0 0
32174 495 11 9.2999999999999999e-02 1.5131316110704990e+01 1.1093111610005547e+01 6.3993699903391416e+01 0 0 0
29384 453 2 -2.2500000000000001e-01 1.6231434579004326e+01 7.7443960997039456e+00 6.3024584321655581e+01 1 0 0
29392 453 3 1.3200000000000001e-01 1.5396874570950835e+01 8.4454600028636637e+00 6.3013675781594763e+01 1 0 0
29390 453 3 1.3200000000000001e-01 1.7147407953482364e+01 8.3299315847817432e+00 6.3103583875146469e+01 1 0 0
31325 482 11 9.2999999999999999e-02 1.8956227269488185e+01 9.1857626719001715e+00 6.5619804053262158e+01 0 1 0
31323 482 11 9.2999999999999999e-02 1.9780172609605451e+01 7.9452228934526410e+00 6.4788399491427654e+01 0 1 0
29409 453 6 -1.4299999999999999e-01 1.5963814137633696e+01 8.0596214579317458e+00 6.5609671206528290e+01 1 0 0
31317 482 10 -2.4299999999999999e-01 1.9482265864058320e+01 8.9886812168326387e+00 6.4685704320686284e+01 0 1 0
48549 747 11 9.2999999999999999e-02 1.7450573697101408e+01 1.2729685734545926e+01 6.5514235544641267e+01 1 0 0
31305 482 8 -1.4399999999999999e-01 2.0913730351115507e+01 9.6732573659056325e+00 6.4480600512352879e+01 0 1 0
48555 747 11 9.2999999999999999e-02 1.8443146935641227e+01 1.1406009775727991e+01 6.4864518941327177e+01 1 0 0
48543 747 10 -2.4299999999999999e-01 1.8383497286618201e+01 1.2485092877542758e+01 6.5006369508760727e+01 1 0 0
31329 482 11 9.2999999999999999e-02 1.8741189503364367e+01 9.1464625737968461e+00 6.3902115863934284e+01 0 1 0
48551 747 11 9.2999999999999999e-02 1.8471613652893897e+01 1.3044953607700497e+01 6.4075299440770905e+01 1 0 0
31307 482 9 8.1000000000000003e-02 2.0601722833440924e+01 1.0699367705630316e+01 6.4286052649606219e+01 0 1 0
48535 747 9 8.1000000000000003e-02 2.0441464959399642e+01 1.2318180628468735e+01 6.5580622911957548e+01 1 0 0
48531 747 8 -1.4399999999999999e-01 1.9500919346337565e+01 1.2655158030011549e+01 6.6016421237117513e+01 1 0 0
48533 747 9 8.1000000000000003e-02 1.9689658556399387e+01 1.3715723935598819e+01 6.6182786710457194e+01 1 0 0
31294 482 6 -1.4299999999999999e-01 2.1750624022543537e+01 9.5985061029990284e+00 6.5772049455969238e+01 0 1 0
31301 482 7 8.5000000000000006e-02 2.1233362191536155e+01 9.8963374222521043e+00 6.6684100280164827e+01 0 1 0
31309 482 9 8.1000000000000003e-02 2.1378167307740149e+01 9.2805867650136751e+00 6.3576051936348840e+01 0 1 0
47837 736 11 9.2999999999999999e-02 2.0862113758393729e+01 1.4344959321366092e+01 6.3356670321267551e+01 0 0 0
31132 479 11 9.2999999999999999e-02 1.6088195838110167e+01 1.3937058087857011e+01 6.4439122418773820e+01 0 1 0
31126 479 11 9.2999999999999999e-02 1.7340641602568532e+01 1.4828534677474327e+01 6.5083037279551135e+01 0 1 0
31120 479 10 -2.4299999999999999e-01 1.6399828025593258e+01 1.4975382301262346e+01 6.4552560523787676e+01 0 1 0
48525 747 7 8.5000000000000006e-02 1.9366455994531755e+01 1.0901563428545074e+01 6.7365942785180820e+01 1 0 0
48518 747 6 -1.4299999999999999e-01 1.9185315980389241e+01 1.1976260053409753e+01 6.7383704041546054e+01 1 0 0
48527 747 7 8.5000000000000006e-02 1.8152162252026955e+01 1.2301015059068485e+01 6.7507104034452809e+01 1 0 0
29403 453 5 8.6999999999999994e-02 1.8476143426609223e+01 8.2691921545874081e+00 6.0655418745409520e+01 1 0 0
59334 913 11 9.2999999999999999e-02 1.6570431206395394e+01 1.3275852441344142e+01 6.1619480491644389e+01 0 0 0
31299 482 7 8.5000000000000006e-02 2.2032951526013576e+01 8.5528651501195618e+00 6.5894630769616427e+01 0 1 0
59342 913 11 9.2999999999999999e-02 1.6723063281546168e+01 1.1692425002520080e+01 6.1033893624224355e+01 0 0 0
64443 992 6 -1.4299999999999999e-01 2.3052195831411604e-01 1.8026178907159146e+01 6.3706629162842141e+01 1 1 0
63634 979 11 9.2999999999999999e-02 9.8552029266543706e-01 2.0821663146972018e+01 6.7579213407931078e+01 0 0 0
64450 992 7 8.5000000000000006e-02 3.0700307330394228e-01 1.8977373458731979e+01 6.3179865865328139e+01 1 1 0
32158 495 9 8.1000000000000003e-02 4.3720461424862345e+00 1.5708331115987848e+01 6.2019455610257253e+01 0 0 0
64452 992 7 8.5000000000000006e-02 1.0584262924243375e+00 1.7916013581182028e+01 6.4407013354023874e+01 1 1 0
64456 992 8 -1.4399999999999999e-01 2.1182609382591600e-01 1.6894037120276082e+01 6.2695586166034367e+01 1 1 0
64476 992 11 9.2999999999999999e-02 2.3057785489238976e+00 1.7379478686174156e+01 6.2114286607028141e+01 1 1 0
64468 992 10 -2.4299999999999999e-01 1.3671965809560058e+00 1.7074343967740621e+01 6.1651623989536368e+01 1 1 0
30594 471 9 8.1000000000000003e-02 5.1165133245939201e+00 1.5205395978519743e+01 6.4051439870701756e+01 0 0 0
32148 495 8 -1.4399999999999999e-01 5.0228934805398060e+00 1.5390665833908137e+01 6.1204847415406583e+01 0 0 0
30592 471 9 8.1000000000000003e-02 5.0126332805691156e+00 1.5168067552551047e+01 6.5741120655872251e+01 0 0 0
32132 495 5 8.6999999999999994e-02 6.9585899729187028e+00 1.5889864101749389e+01 6.3033191631777541e+01 0 0 0
15187 234 9 8.1000000000000003e-02 2.9158069516099165e+00 1.9812186366341955e+01 6.7426401350154464e+01 1 1 0
15209 234 11 9.2999999999999999e-02 2.8513691732073507e+00 2.1021009030051804e+01 6.5345984610236215e+01 1 1 0
32142 495 7 8.5000000000000006e-02 5.9073281462753480e+00 1.7266966744345389e+01 6.1502362681524701e+01 0 0 0
30590 471 8 -1.4399999999999999e-01 4.4084109602453765e+00 1.5385369699913911e+01 6.4860328305560870e+01 0 0 0
30614 471 11 9.2999999999999999e-02 4.8519529370187211e+00 1.7511248111055121e+01 6.4973800861925241e+01 0 0 0
30602 471 10 -2.4299999999999999e-01 4.0307267143248673e+00 1.6797686817583433e+01 6.5041015234347370e+01 0 0 0
30608 471 11 9.2999999999999999e-02 3.2767976090243236e+00 1.7007717897973922e+01 6.4282346763025672e+01 0 0 0
15203 234 11 9.2999999999999999e-02 4.3502002776185815e+00 2.0814325648581679e+01 6.4989122588059843e+01 1 1 0
15197 234 10 -2.4299999999999999e-01 3.5949766296815526e+00 2.0246088014133910e+01 6.5532117277004531e+01 1 1 0
30610 471 11 9.2999999999999999e-02 3.4333368519256235e+00 1.6919272143761255e+01 6.5944587258306328e+01 0 0 0
15205 234 11 9.2999999999999999e-02 3.3438606786799476e+00 1.9291586669733761e+01 6.5069550565245819e+01 1 1 0
32136 495 6 -1.4299999999999999e-01 6.2867094998958590e+00 1.6283752927736117e+01 6.1224045633536299e+01 0 0 0
32125 495 4 -1.4599999999999999e-01 7.4884274143141525e+00 1.5964689726614646e+01 6.2083574124173126e+01 0 0 0
64458 992 9 8.1000000000000003e-02 3.1215591530352110e-01 1.5895569185890380e+01 6.3121139583442670e+01 1 1 0
64480 992 11 9.2999999999999999e-02 1.4391950362662385e+00 1.6197636659411149e+01 6.1007962182457831e+01 1 1 0
15185 234 8 -1.4399999999999999e-01 3.8175014793401210e+00 2.0275859041838757e+01 6.7026333070154109e+01 1 1 0
63623 979 10 -2.4299999999999999e-01 7.2588739629252235e+00 2.1946769282196708e+01 6.4837602846412736e+01 0 0 0
63629 979 11 9.2999999999999999e-02 7.1623753800623069e+00 2.2273756159685565e+01 6.3802292454715769e+01 0 0 0
63635 979 11 9.2999999999999999e-02 6.3242892527395123e+00 2.1663305780100501e+01 6.5321648156748836e+01 0 0 0
64474 992 11 9.2999999999999999e-02 1.0620099586267986e+00 1.7880803381638096e+01 6.0984852409837508e+01 1 1 0
65823 1165 13 -3.7000000000000000e-01 1.4734479387062196e+00 1.6307364682899642e+01 6.7658697458637050e+01 1 0 -1
15181 234 7 8.5000000000000006e-02 4.9086328669815780e+00 1.8362532090579890e+01 6.7018208873260377e+01 1 1 0
15189 234 9 8.1000000000000003e-02 3.9559254718864456e+00 2.1260918968611669e+01 6.7471973893659637e+01 1 1 0
15179 234 7 8.5000000000000006e-02 5.8630308198658545e+00 1.9644254876275724e+01 6.6770131444958523e+01 1 1 0
15174 234 6 -1.4299999999999999e-01 4.9873100141154811e+00 1.9391861366759542e+01 6.7368053335127073e+01 1 1 0
31106 479 7 8.5000000000000006e-02 1.2784526843024715e+01 2.0281459342921984e+01 6.0701108544298222e+01 0 1 0
62526 962 11 9.2999999999999999e-02 1.1724515832173671e+01 2.2528085610807668e+01 6.7500494055715549e+01 0 0 0
31128 479 11 9.2999999999999999e-02 1.1273336948591600e+01 2.0956996701148821e+01 6.3280189119852274e+01 0 1 0
31134 479 11 9.2999999999999999e-02 1.0048638211943203e+01 2.0545069835686018e+01 6.2084983683213430e+01 0 1 0
32135 495 5 8.6999999999999994e-02 8.8822629591502587e+00 1.5778632012934313e+01 6.5858952107319524e+01 0 0 0
32157 495 9 8.1000000000000003e-02 7.9508831102518620e+00 1.9141017242947303e+01 6.7338124929973048e+01 0 0 0
32133 495 5 8.6999999999999994e-02 8.0143042319915523e+00 1.7305073662944285e+01 6.5366153197155469e+01 0 0 0
32117 495 3 1.3200000000000001e-01 8.8005972308821896e+00 1.7534548764633875e+01 6.1376011919413479e+01 0 0 0
32128 495 5 8.6999999999999994e-02 1.1493537459012540e+01 1.5759022230263794e+01 6.1010408589845142e+01 0 0 0
32111 495 1 4.0799999999999997e-01 1.0123938788511937e+01 1.6663179571181537e+01 6.3136638696957270e+01 0 0 0
32113 495 2 -2.2500000000000001e-01 8.5247187735779768e+00 1.7047815611612528e+01 6.2311470049992884e+01 0 0 0
32124 495 4 -1.4599999999999999e-01 8.9144030053219669e+00 1.6866385053658625e+01 6.5796820706299897e+01 0 0 0
31091 479 5 8.6999999999999994e-02 1.3655126469185580e+01 2.0731002922389784e+01 6.3046810755361356e+01 0 1 0
32119 495 3 1.3200000000000001e-01 7.9459399929439343e+00 1.7843974427950943e+01 6.2779707449456779e+01 0 0 0
32127 495 4 -1.4599999999999999e-01 1.1705834540609041e+01 1.6816030032193691e+01 6.0849895548311913e+01 0 0 0
32112 495 2 -2.2500000000000001e-01 1.0124414581212619e+01 1.7297646176157723e+01 6.4899911845044059e+01 0 0 0
32118 495 3 1.3200000000000001e-01 1.1078307168393994e+01 1.6930227840028863e+01 6.5278319956195162e+01 0 0 0
32116 495 3 1.3200000000000001e-01 1.0239311029235340e+01 1.8376178746455324e+01 6.4791901191330794e+01 0 0 0
32123 495 3 1.3200000000000001e-01 1.2400509550072591e+01 1.7355895595485077e+01 6.2864933392281316e+01 0 0 0
32115 495 2 -2.2500000000000001e-01 1.1498088629395316e+01 1.7425403020592285e+01 6.2257557725925643e+01 0 0 0
32121 495 3 1.3200000000000001e-01 1.1241240892670161e+01 1.8479251494040852e+01 6.2150167618579225e+01 0 0 0
69716 1944 12 4.7999999999999998e-01 1.2667470478997682e+01 1.9963156791518813e+01 6.6175042395208536e+01 0 1 0
69720 1944 13 -3.7000000000000000e-01 1.2439463158000704e+01 1.9693731534633947e+01 6.7562293162046416e+01 0 1 0
69719 1944 13 -3.7000000000000000e-01 1.3766584044865901e+01 2.0839525618586798e+01 6.5871090907097170e+01 0 1 0
69717 1944 13 -3.7000000000000000e-01 1.1476492223016287e+01 2.0498232148358984e+01 6.5508271583941323e+01 0 1 0
32159 495 9 8.1000000000000003e-02 9.5517912303035182e+00 1.9275722967811259e+01 6.6885742601544365e+01 0 0 0
69718 1944 13 -3.7000000000000000e-01 1.2902034627672194e+01 1.8655213984003666e+01 6.5594925643617913e+01 0 1 0
31099 479 6 -1.4299999999999999e-01 1.2873633127910555e+01 2.1299464729155801e+01 6.1080351347259459e+01 0 1 0
31086 479 4 -1.4599999999999999e-01 1.3835425881280706e+01 2.1473834805129606e+01 6.2269769625650639e+01 0 1 0
32137 495 6 -1.4299999999999999e-01 9.0339158527835099e+00 1.7190360310457553e+01 6.7249175966460342e+01 0 0 0
32149 495 8 -1.4399999999999999e-01 8.9190275224212048e+00 1.8687351828516690e+01 6.7550219457706007e+01 0 0 0
63631 979 11 9.2999999999999999e-02 7.9136849557985540e+00 2.1078659658166202e+01 6.4762049907217474e+01 0 0 0
32141 495 7 8.5000000000000006e-02 1.0014950088933876e+01 1.6783961726639390e+01 6.7495167874395079e+01 0 0 0
31094 479 5 8.6999999999999994e-02 1.5107965167089636e+01 1.8027587121776815e+01 6.4205219492109322e+01 0 1 0
32143 495 7 8.5000000000000006e-02 8.3193129173096665e+00 1.6568831317315862e+01 6.7788753910761500e+01 0 0 0
63615 979 9 8.1000000000000003e-02 7.8447889339455186e+00 2.2489333452332300e+01 6.6789594030140336e+01 0 0 0
31122 479 10 -2.4299999999999999e-01 1.0737895932473771e+01 2.1326272398612609e+01 6.2405524398839013e+01 0 1 0
31110 479 8 -1.4399999999999999e-01 1.1569331638300120e+01 2.2053122620173411e+01 6.1311869947131918e+01 0 1 0
31089 479 5 8.6999999999999994e-02 1.3701554608276775e+01 2.2480845487449276e+01 6.2664874637874703e+01 0 1 0
31130 479 11 9.2999999999999999e-02 1.0088381481328511e+01 2.2122302407990375e+01 6.2769622197295043e+01 0 1 0
32147 495 7 8.5000000000000006e-02 1.3774878562534129e+01 1.6306326935513276e+01 6.0547492148216641e+01 0 0 0
31088 479 5 8.6999999999999994e-02 1.7307063435270262e+01 2.2067046848936513e+01 6.5777301327450061e+01 0 1 0
31078 479 3 1.3200000000000001e-01 1.8848197420885921e+01 2.1483115616647961e+01 6.1673233313751801e+01 0 1 0
31080 479 3 1.3200000000000001e-01 1.5489193533390797e+01 2.2183094768487354e+01 6.1061859763554125e+01 0 1 0
47823 736 9 8.1000000000000003e-02 2.2550821149738244e+01 1.5185209745949939e+01 6.4644431896843145e+01 0 0 0
31124 479 11 9.2999999999999999e-02 1.5634203584012194e+01 1.5326188426724599e+01 6.5244553498952328e+01 0 1 0
47829 736 11 9.2999999999999999e-02 2.1538466469146066e+01 1.5787234772289388e+01 6.2590798885809470e+01 0 0 0
47784 736 3 1.3200000000000001e-01 2.1873927276072955e+01 1.9564342750461357e+01 6.6052676909217652e+01 0 0 0
47797 736 5 8.6999999999999994e-02 2.2183618132856136e+01 1.7153390260914065e+01 6.7056876079735360e+01 0 0 0
31084 479 4 -1.4599999999999999e-01 1.8008644367463678e+01 1.9781332622759873e+01 6.0626439561165675e+01 0 1 0
47821 736 9 8.1000000000000003e-02 2.1025870591030490e+01 1.5568989206968599e+01 6.5537812345168774e+01 0 0 0
18098 279 6 -1.4299999999999999e-01 1.6765844634964438e+01 1.8336139492502500e+01 6.7800219523135851e+01 0 0 0
31082 479 3 1.3200000000000001e-01 1.5317407166332615e+01 2.0471313612280479e+01 6.0994038325174373e+01 0 1 0
31074 479 2 -2.2500000000000001e-01 1.5293788319235198e+01 2.1312068818688829e+01 6.1687344054499903e+01 0 1 0
69491 1899 12 4.7999999999999998e-01 2.1733775917528106e+01 2.1892822438104186e+01 6.3963487599873801e+01 0 0 -1
31092 479 5 8.6999999999999994e-02 1.5381311194438499e+01 1.8329049717493472e+01 6.2675987914617941e+01 0 1 0
31116 479 9 8.1000000000000003e-02 1.7373014702923975e+01 1.5379605561498938e+01 6.2641754034441526e+01 0 1 0
31072 479 2 -2.2500000000000001e-01 1.8194777727005022e+01 2.0654420318779046e+01 6.1946009425187903e+01 0 1 0
31118 479 9 8.1000000000000003e-02 1.5715064169064519e+01 1.5843349568166824e+01 6.2570899328957204e+01 0 1 0
31085 479 4 -1.4599999999999999e-01 1.5955519092379276e+01 1.8353277073769224e+01 6.3602161940947433e+01 0 1 0
31077 479 3 1.3200000000000001e-01 1.5573909476592435e+01 2.0155829272484652e+01 6.4735097332092408e+01 0 1 0
31073 479 2 -2.2500000000000001e-01 1.6365634521218031e+01 1.9888423803196940e+01 6.4035264659777596e+01 0 1 0
31108 479 8 -1.4399999999999999e-01 1.6566981449133173e+01 1.5791674198014576e+01 6.3248886501582483e+01 0 1 0
31100 479 7 8.5000000000000006e-02 1.7787883985255394e+01 1.7254936965030812e+01 6.4442368512420273e+01 0 1 0
31079 479 3 1.3200000000000001e-01 1.7227404882644574e+01 1.9972584818802961e+01 6.4697358888468500e+01 0 1 0
31102 479 7 8.5000000000000006e-02 1.7843854074351782e+01 1.7565696911002625e+01 6.2889627566908501e+01 0 1 0
31096 479 6 -1.4299999999999999e-01 1.7094310779780727e+01 1.7221365092195899e+01 6.3602172619763643e+01 0 1 0
31071 479 1 4.0799999999999997e-01 1.6676655801790378e+01 2.1134731290503403e+01 6.2841178800204723e+01 0 1 0
69494 1899 13 -3.7000000000000000e-01 2.1778287400770491e+01 2.2189928356749778e+01 6.5400289686251895e+01 0 0 -1
18113 279 9 8.1000000000000003e-02 1.7855092019088939e+01 1.6951192279793748e+01 6.6514099124094798e+01 0 0 0
47831 736 11 9.2999999999999999e-02 1.9952130553183807e+01 1.5836947060843567e+01 6.3387240835184159e+01 0 0 0
69493 1899 13 -3.7000000000000000e-01 2.1111274679729657e+01 2.0614403265666731e+01 6.3864641358322324e+01 0 0 -1
18107 279 7 8.5000000000000006e-02 1.6322858676078479e+01 1.8817909308015103e+01 6.6928576656573355e+01 0 0 0
18115 279 9 8.1000000000000003e-02 1.8767757151119810e+01 1.8339616883881604e+01 6.6887509721103712e+01 0 0 0
47807 736 7 8.5000000000000006e-02 2.1235581284446589e+01 1.7882557793306685e+01 6.4502638439796840e+01 0 0 0
18111 279 8 -1.4399999999999999e-01 1.8069567180480025e+01 1.7633351240393370e+01 6.7336753094133954e+01 0 0 0
47825 736 10 -2.4299999999999999e-01 2.0960670262339377e+01 1.5427133934682537e+01 6.3442020907628809e+01 0 0 0
47813 736 8 -1.4399999999999999e-01 2.1649578255677035e+01 1.5797589834206493e+01 6.4673618789053620e+01 0 0 0
31076 479 3 1.3200000000000001e-01 1.8928746286047357e+01 2.0210397298313925e+01 6.2618492670911813e+01 0 1 0
31093 479 5 8.6999999999999994e-02 1.7667907658837176e+01 1.8781842142451673e+01 6.0896656650153290e+01 0 1 0
47801 736 6 -1.4299999999999999e-01 2.2100479484840083e+01 1.7277433899528589e+01 6.4774440164146625e+01 0 0 0
31101 479 7 8.5000000000000006e-02 2.0059856559690001e+01 1.8928312925655003e+01 6.0558401910470977e+01 0 1 0
31090 479 5 8.6999999999999994e-02 1.8652865133463948e+01 2.2334793692376788e+01 6.4646148649475876e+01 0 1 0
47790 736 4 -1.4599999999999999e-01 2.2656065439245808e+01 1.7592922865346090e+01 6.6178408859181403e+01 0 0 0
18135 279 11 9.2999999999999999e-02 1.9599762238613238e+01 1.6201068949513285e+01 6.7840856777739589e+01 0 0 0
49803 767 3 1.3200000000000001e-01 5.3054385382202807e-01 2.6562513968337864e+00 7.1672884511726508e+01 0 0 0
49827 767 7 8.5000000000000006e-02 1.4624037621296164e+00 1.4349306583483505e+00 6.9927344901664128e+01 0 0 0
49801 767 3 1.3200000000000001e-01 7.3917610418368163e-01 1.4748808192552951e+00 7.2935665848714848e+01 0 0 0
49837 767 9 8.1000000000000003e-02 1.1211148349979325e+00 7.0070681113052551e+00 6.9355599462162672e+01 0 0 0
49833 767 9 8.1000000000000003e-02 3.9705777109745783e+00 1.2961202820988491e+00 6.9582435083220233e+01 0 0 0
49795 767 2 -2.2500000000000001e-01 1.2353517812530761e+00 2.2995366858267245e+00 7.2423950690504071e+01 0 0 0
44181 680 9 8.1000000000000003e-02 3.5223120841095872e+00 5.0699384831106054e+00 6.8242401871571332e+01 0 0 0
30599 471 9 8.1000000000000003e-02 5.8839622975908501e+00 7.4819539004212894e+00 7.0422211119301437e+01 0 0 0
49818 767 6 -1.4299999999999999e-01 2.1208751899372009e+00 8.8151521341713823e-01 7.0596857215793065e+01 0 0 0
49791 767 1 4.0799999999999997e-01 1.5630285033311753e+00 3.6216118374729702e+00 7.3627873863914658e+01 0 0 0
49798 767 3 1.3200000000000001e-01 2.8173875328925519e+00 5.7826273025029380e+00 7.3406090953039538e+01 0 0 0
49810 767 5 8.6999999999999994e-02 3.1927705813054823e+00 1.4362249055763943e+00 7.2352300047241243e+01 0 0 0
49792 767 2 -2.2500000000000001e-01 2.4123377242323407e+00 5.0286099908456405e+00 7.2731189073407108e+01 0 0 0
49807 767 4 -1.4599999999999999e-01 2.4656384882737643e+00 1.8833438501347672e+00 7.1674462626686960e+01 0 0 0
67875 1575 13 -3.7000000000000000e-01 6.4881957450540542e+00 2.4115594415688650e+00 7.1215906757276144e+01 0 1 -1
49796 767 3 1.3200000000000001e-01 3.2644802105985344e+00 4.6329736523469247e+00 7.2178536311846074e+01 0 0 0
67871 1575 12 4.7999999999999998e-01 6.1015039152018016e+00 3.6720348852687792e+00 7.1767878498616639e+01 0 1 -1
67874 1575 13 -3.7000000000000000e-01 5.4952834069746324e+00 4.4850586195345272e+00 7.0767693064623586e+01 0 1 -1
67873 1575 13 -3.7000000000000000e-01 5.2288014616706580e+00 3.3836284174671629e+00 7.2859997758275554e+01 0 1 -1
67872 1575 13 -3.7000000000000000e-01 7.3142356139832287e+00 4.2605326883499286e+00 7.2277733390125363e+01 0 1 -1
49808 767 5 8.6999999999999994e-02 2.9656365342734672e+00 2.7302157780647316e+00 7.1204452102655509e+01 0 0 0
30597 471 9 8.1000000000000003e-02 7.0145893431593489e+00 7.0493082963910210e+00 6.9198139658374160e+01 0 0 0
12299 190 4 -1.4599999999999999e-01 6.3614661771330976e+00 7.0479849172981890e+00 7.4344253388680670e+01 1 1 -1
12310 190 5 8.6999999999999994e-02 5.5782813125943864e+00 6.4205977452432297e+00 7.4769819839772623e+01 1 1 -1
12308 190 5 8.6999999999999994e-02 6.8384800155004619e+00 6.3661959674147637e+00 7.3640178374665552e+01 1 1 -1
49817 767 6 -1.4299999999999999e-01 2.3527656109028090e+00 7.1457630714663134e+00 7.1130445914860928e+01 0 0 0
49821 767 7 8.5000000000000006e-02 3.2295810731391805e+00 6.8996656515756607e+00 7.0531504593359358e+01 0 0 0
49813 767 5 8.6999999999999994e-02 1.3951178114378320e+00 5.2768247700119675e+00 7.0812337359828973e+01 0 0 0
49804 767 4 -1.4599999999999999e-01 1.6117611954764810e+00 5.8482757905744931e+00 7.1714894491283303e+01 0 0 0
49794 767 2 -2.2500000000000001e-01 2.6935794132795490e+00 3.0543666321956739e+00 7.4896746623498203e+01 0 0 0
36514 562 9 8.1000000000000003e-02 6.8341693153077552e+00 7.8161495325036645e-01 6.8916393467781603e+01 1 1 0
49831 767 8 -1.4399999999999999e-01 3.4778427940269609e+00 3.7016647936284064e-01 6.9878951287029523e+01 0 0 0
49812 767 5 8.6999999999999994e-02 5.5817407118414863e-01 6.0224567024777542e+00 7.4707568978338585e+01 0 0 0
49815 767 5 8.6999999999999994e-02 6.3967983930473860e-01 6.1879881263873875e+00 7.2072320520395081e+01 0 0 0
12287 190 2 -2.2500000000000001e-01 7.4087333404768545e+00 7.4161911435584091e+00 7.5318694611898238e+01 1 1 -1
49800 767 3 1.3200000000000001e-01 3.5103303313642220e+00 2.4565234177022517e+00 7.4492269887607748e+01 0 0 0
49805 767 4 -1.4599999999999999e-01 4.9962605111872782e-02 5.2518395907736464e+00 7.5287198491926205e+01 0 0 0
49802 767 3 1.3200000000000001e-01 3.0557689926926916e+00 3.9554960674579367e+00 7.5391604632906592e+01 0 0 0
49809 767 5 8.6999999999999994e-02 1.7041943961984465e+00 1.4308862229588843e+00 7.5533083255860191e+01 0 0 0
12330 190 9 8.1000000000000003e-02 6.1838546226093669e+00 2.0137250859413562e+00 7.5361356442967022e+01 1 1 -1
21905 337 11 9.2999999999999999e-02 9.5651017362434523e+00 4.2123389584700377e-01 7.3090791374458561e+01 0 0 -1
21851 337 3 1.3200000000000001e-01 1.4683327676106972e+01 5.0893081977361934e-02 7.4475233872022798e+01 0 0 -1
21883 337 9 8.1000000000000003e-02 1.1673350372911683e+01 2.1168613575064790e-02 7.5292499867386567e+01 0 0 -1
21845 337 2 -2.2500000000000001e-01 1.4381462462774930e+01 8.4530322206690844e-01 7.5157795168584840e+01 0 0 -1
36508 562 9 8.1000000000000003e-02 1.1075162786213360e+01 6.9603804367490509e+00 6.8965584850477327e+01 1 1 0
21877 337 7 8.5000000000000006e-02 1.2585063953561079e+01 3.7304289393159235e-01 7.3014570179235108e+01 0 0 -1
36520 562 11 9.2999999999999999e-02 9.9374665570421854e+00 4.6832049925109098e-01 6.9044460120988987e+01 1 1 0
12320 190 7 8.5000000000000006e-02 8.4391804628026108e+00 1.6899648514483894e+00 7.4910868895650935e+01 1 1 -1
36516 562 10 -2.4299999999999999e-01 8.9209163483728418e+00 4.5543315282227054e-01 6.9437600794995390e+01 1 1 0
36528 562 11 9.2999999999999999e-02 8.8553627322666255e+00 1.4689165983917063e+00 6.9833396233292191e+01 1 1 0
36504 562 8 -1.4399999999999999e-01 7.7181918117070296e+00 3.0220040818256583e-01 6.8495958070592096e+01 1 1 0
21868 337 6 -1.4299999999999999e-01 1.2258540767556008e+01 1.1700968183181029e+00 7.3682542971597385e+01 0 0 -1
21875 337 7 8.5000000000000006e-02 1.1879773762283282e+01 1.9962288000854862e+00 7.3080761030507304e+01 0 0 -1
21885 337 9 8.1000000000000003e-02 1.0752658089477407e+01 1.4727591182439046e+00 7.5130067581677736e+01 0 0 -1
21858 337 5 8.6999999999999994e-02 1.3230741394276871e+01 2.5883304080910912e+00 7.5160625239500590e+01 0 0 -1
12319 190 7 8.5000000000000006e-02 1.2290421935109624e+01 6.1675093103457712e+00 7.4282037818686206e+01 1 1 -1
12321 190 7 8.5000000000000006e-02 1.2172188965801798e+01 4.4950323336627731e+00 7.4140119101469253e+01 1 1 -1
12314 190 6 -1.4299999999999999e-01 1.1664983868844226e+01 5.4046244877093699e+00 7.3818428095383894e+01 1 1 -1
12304 190 5 8.6999999999999994e-02 9.6962651945592011e+00 6.3428837317204394e+00 7.3791698612115951e+01 1 1 -1
12345 190 11 9.2999999999999999e-02 1.0033518419460687e+01 4.4185085357014859e+00 7.1897545189429550e+01 1 1 -1
21857 337 4 -1.4599999999999999e-01 1.3435091365252010e+01 1.8103354177270650e+00 7.4425054111441412e+01 0 0 -1
12327 190 9 8.1000000000000003e-02 1.1702715980089502e+01 6.7034188019849710e+00 7.2184456660603701e+01 1 1 -1
12349 190 11 9.2999999999999999e-02 1.0567253495574434e+01 5.5355299878306363e+00 7.0619216360237672e+01 1 1 -1
12343 190 11 9.2999999999999999e-02 1.1401914645788017e+01 4.0303251478958035e+00 7.0904124503157945e+01 1 1 -1
12337 190 10 -2.4299999999999999e-01 1.0900972404821195e+01 4.8584322550477870e+00 7.1405518051475525e+01 1 1 -1
53735 827 9 8.1000000000000003e-02 1.4353911233383363e+01 5.1656394502175083e+00 7.0482801316691820e+01 0 1 -1
12325 190 8 -1.4399999999999999e-01 1.1841974635747162e+01 5.6276639926360268e+00 7.2291501600509832e+01 1 1 -1
12329 190 9 8.1000000000000003e-02 1.2828785765828405e+01 5.3295456400977725e+00 7.1937341691577274e+01 1 1 -1
12306 190 5 8.6999999999999994e-02 9.6077776191493083e+00 4.6827719691753389e+00 7.3983170562311031e+01 1 1 -1
12301 190 4 -1.4599999999999999e-01 1.0177342079799313e+01 5.5378564661117755e+00 7.4347212907284629e+01 1 1 -1
53751 827 11 9.2999999999999999e-02 1.4682933039734671e+01 7.1967538100933917e+00 7.1898670598671998e+01 0 1 -1
21860 337 5 8.6999999999999994e-02 1.4038915226955986e+01 2.2248105033565735e+00 7.3617770301989324e+01 0 0 -1
21881 337 8 -1.4399999999999999e-01 1.1167477425649045e+01 6.4468708345895898e-01 7.4555331447730353e+01 0 0 -1
30607 471 11 9.2999999999999999e-02 8.1960950177362832e+00 6.8614684144402833e+00 7.1436019182965026e+01 0 0 0
12298 190 3 1.3200000000000001e-01 7.6248937425858747e+00 4.3469657678605333e+00 7.4828331772860139e+01 1 1 -1
53743 827 10 -2.4299999999999999e-01 1.4814139040833252e+01 7.0999957717899100e+00 7.0820930895325688e+01 0 1 -1
53749 827 11 9.2999999999999999e-02 1.3873258305217989e+01 7.3440374282818004e+00 7.0327689462297073e+01 0 1 -1
53702 827 3 1.3200000000000001e-01 1.9811684587905603e+01 2.4064598046355604e-01 6.9019433554075121e+01 0 1 -1
21892 337 10 -2.4299999999999999e-01 1.9333604618472247e+01 6.3277539167395789e+00 7.5560226680186574e+01 0 0 -1
53697 827 3 1.3200000000000001e-01 1.7213138726471691e+01 3.3976276965407672e+00 6.8103112620976731e+01 0 1 -1
14220 219 10 -2.4299999999999999e-01 2.2668098438822852e+01 5.2700803149520361e+00 6.9284790951232949e+01 0 0 0
62721 965 11 9.2999999999999999e-02 2.2297146522786075e+01 5.0634225900670948e-01 6.8459282085060536e+01 0 0 0
53731 827 8 -1.4399999999999999e-01 1.5236357074176942e+01 5.7741451977963871e+00 7.0285038611347531e+01 0 1 -1
53725 827 7 8.5000000000000006e-02 1.6259903271436723e+01 5.4041732195884045e+00 7.2026856037751088e+01 0 1 -1
14226 219 11 9.2999999999999999e-02 2.2243930485107406e+01 4.3357258236249088e+00 6.8917145423239546e+01 0 0 0
53710 827 5 8.6999999999999994e-02 1.5174287038824557e+01 3.1178131355600716e+00 7.1258860733199100e+01 0 1 -1
21869 337 6 -1.4299999999999999e-01 1.8415621148473782e+01 4.3453198961975525e+00 7.4341378876771770e+01 0 0 -1
21884 337 9 8.1000000000000003e-02 2.0282946712492556e+01 5.3155032946393925e+00 7.4001629301117802e+01 0 0 -1
53693 827 2 -2.2500000000000001e-01 1.8049713811204711e+01 2.7004567764864364e+00 6.8056263540646597e+01 0 1 -1
53705 827 4 -1.4599999999999999e-01 1.9259932498080996e+01 3.6473653976184779e+00 6.8039962290014941e+01 0 1 -1
53730 827 8 -1.4399999999999999e-01 2.2618024992788790e+01 4.5927792844429915e-01 7.2301602075505315e+01 0 1 -1
53719 827 6 -1.4299999999999999e-01 2.1455680338384301e+01 1.5385561279341239e-01 7.1308240779791007e+01 0 1 -1
53696 827 3 1.3200000000000001e-01 1.5435502675083905e+01 1.0327485613713538e+00 6.8909539284389439e+01 0 1 -1
53718 827 6 -1.4299999999999999e-01 1.6333804354607743e+01 4.9876237182361622e+00 7.1022303827666832e+01 0 1 -1
53734 827 9 8.1000000000000003e-02 2.2384849380100373e+01 9.4905063750620122e-01 7.3247039449414643e+01 0 1 -1
53692 827 2 -2.2500000000000001e-01 1.6298695877188997e+01 4.1307653461743388e-01 6.9152446829237022e+01 0 1 -1
21852 337 3 1.3200000000000001e-01 1.5682512726755014e+01 3.6929791706835773e+00 7.4805765556335061e+01 0 0 -1
53694 827 2 -2.2500000000000001e-01 1.9351009202109886e+01 6.1008474205795693e-01 6.9935617591323293e+01 0 1 -1
53708 827 5 8.6999999999999994e-02 1.5803207499783465e+01 3.2856163575324899e+00 6.9814708885927232e+01 0 1 -1
53714 827 5 8.6999999999999994e-02 1.9369024038983266e+01 4.2158458234051448e+00 6.8963558003801097e+01 0 1 -1
53711 827 5 8.6999999999999994e-02 2.1068681956094906e+01 1.9446845181190333e+00 7.0215772881392425e+01 0 1 -1
53706 827 4 -1.4599999999999999e-01 2.0490273562194968e+01 1.2361228749933140e+00 7.0808633850143593e+01 0 1 -1
53691 827 1 4.0799999999999997e-01 1.7817985431192586e+01 1.5445127424172873e+00 6.9553405354362184e+01 0 1 -1
53709 827 5 8.6999999999999994e-02 2.0023519748794662e+01 1.6209617508294309e+00 7.1715353165851653e+01 0 1 -1
53727 827 7 8.5000000000000006e-02 1.7370754532565307e+01 5.2430688623065231e+00 7.0804170596106474e+01 0 1 -1
53707 827 4 -1.4599999999999999e-01 1.6126745111086695e+01 3.4465152434425645e+00 7.0843074074965585e+01 0 1 -1
53701 827 3 1.3200000000000001e-01 1.7531823642884991e+01 2.1260476474447700e+00 7.1853408746559211e+01 0 1 -1
53703 827 3 1.3200000000000001e-01 1.8263946974772054e+01 3.3049997956294552e+00 7.0673934699397876e+01 0 1 -1
53695 827 2 -2.2500000000000001e-01 1.7451038160431850e+01 2.6085195906840242e+00 7.0879347901533890e+01 0 1 -1
21874 337 7 8.5000000000000006e-02 1.8695018100214170e+01 3.7545060560989474e+00 7.3469039291895740e+01 0 0 -1
21876 337 7 8.5000000000000006e-02 1.7766085744353838e+01 5.1028748624504585e+00 7.3902842410374305e+01 0 0 -1
21850 337 3 1.3200000000000001e-01 1.6658740482607172e+01 2.4639977271787741e+00 7.3947072639907830e+01 0 0 -1
66669 1334 13 -3.7000000000000000e-01 1.9392185339888851e+01 6.4002090315135849e+00 7.0262040656131191e+01 1 0 -1
21900 337 11 9.2999999999999999e-02 1.9096074509104213e+01 7.1891983582498042e+00 7.4936052889122678e+01 0 0 -1
21880 337 8 -1.4399999999999999e-01 1.9614373863364474e+01 5.0201675326211941e+00 7.4810262180379993e+01 0 0 -1
14232 219 11 9.2999999999999999e-02 2.2161415671062016e+01 5.7587142546336816e+00 7.0117022567864481e+01 0 0 0
14207 219 7 8.5000000000000006e-02 2.2338061115451350e+01 6.2367924808243655e+00 7.3487007582389253e+01 0 0 0
21844 337 2 -2.2500000000000001e-01 1.6447225510917306e+01 2.9236187285796853e+00 7.4912531055295787e+01 0 0 -1
53733 827 9 8.1000000000000003e-02 1.5441568642036676e+01 5.6253733836726028e+00 6.9224918259814132e+01 0 1 -1
29440 453 11 9.2999999999999999e-02 1.7449312524329553e+01 6.7359125553975279e+00 6.8615156985980221e+01 1 0 0
21856 337 4 -1.4599999999999999e-01 1.7847671948562713e+01 3.3658394173244095e+00 7.5381749149924005e+01 0 0 -1
21847 337 3 1.3200000000000001e-01 1.7804167488505904e+01 2.2277734828452445e-01 7.5212308934625170e+01 0 0 -1
21882 337 9 8.1000000000000003e-02 2.0351135743615608e+01 4.4775275772562324e+00 7.5402565997686708e+01 0 0 -1
49841 767 10 -2.4299999999999999e-01 4.9392518922856135e-02 8.3465635472839086e+00 7.0753290937382573e+01 0 0 0
10888 168 7 8.5000000000000006e-02 7.6110988736752139e-01 1.1349917459837313e+01 7.4390453296939143e+01 0 1 0
30564 471 4 -1.4599999999999999e-01 5.7446131641929856e+00 9.1727598636906365e+00 6.8159244978599915e+01 0 0 0
30573 471 5 8.6999999999999994e-02 4.8952131247320319e+00 8.5333060912612613e+00 6.8399491615261894e+01 0 0 0
49847 767 11 9.2999999999999999e-02 1.7586657409370596e-01 8.8708203810915958e+00 7.1700528546756246e+01 0 0 0
12332 190 9 8.1000000000000003e-02 4.9816928798467170e+00 9.1817852834465317e+00 7.5215892717637715e+01 1 1 -1
49839 767 9 8.1000000000000003e-02 1.8924255900970173e+00 8.6434759965338888e+00 6.9630012252573067e+01 0 0 0
49829 767 8 -1.4399999999999999e-01 1.4177110321081730e+00 7.7694632317171877e+00 7.0075935760049560e+01 0 0 0
30589 471 8 -1.4399999999999999e-01 6.8199279372366881e+00 7.8006727248754615e+00 6.9963422895620511e+01 0 0 0
12316 190 7 8.5000000000000006e-02 5.1388896803891448e+00 7.6709120060192308e+00 7.2678461161517660e+01 1 1 -1
12312 190 6 -1.4299999999999999e-01 5.6801015164647675e+00 8.1454940101192239e+00 7.3496973028007446e+01 1 1 -1
49823 767 7 8.5000000000000006e-02 2.5711407591948134e+00 7.8745331172276387e+00 7.1911026807481932e+01 0 0 0
15199 234 11 9.2999999999999999e-02 3.6402098823018020e-01 1.3513553089343088e+01 7.4372916490739613e+01 1 1 0
15183 234 8 -1.4399999999999999e-01 9.2940258208033655e-01 1.5100327815532314e+01 7.2815274429823305e+01 1 1 0
15191 234 9 8.1000000000000003e-02 1.6308422380135570e+00 1.4424651564000678e+01 7.2325842092950651e+01 1 1 0
30556 471 3 1.3200000000000001e-01 4.3195167456612680e+00 1.0733306954914770e+01 6.8351257923122972e+01 0 0 0
12334 190 9 8.1000000000000003e-02 3.7295849853821186e+00 8.3043441155129685e+00 7.4391516437595811e+01 1 1 -1
12342 190 11 9.2999999999999999e-02 3.1819799861332512e+00 1.0510845831916839e+01 7.3978749312878008e+01 1 1 -1
30577 471 6 -1.4299999999999999e-01 6.7168538502841582e+00 9.1828347768299086e+00 6.9327595148217156e+01 0 0 0
30581 471 7 8.5000000000000006e-02 6.2137917091882970e+00 9.8269228978055434e+00 7.0048829489241399e+01 0 0 0
12324 190 8 -1.4399999999999999e-01 4.6184675799898773e+00 8.9125809959366009e+00 7.4224077999323356e+01 1 1 -1
15184 234 8 -1.4399999999999999e-01 6.7703605524174870e+00 1.3889297239317038e+01 7.1230865044721597e+01 1 1 0
12336 190 10 -2.4299999999999999e-01 4.0539830845638685e+00 1.0182495316566357e+01 7.3413155344574776e+01 1 1 -1
12340 190 11 9.2999999999999999e-02 4.7922686264057237e+00 1.0980471663069446e+01 7.3492327367246659e+01 1 1 -1
12348 190 11 9.2999999999999999e-02 3.8671169943649564e+00 9.8493873472783751e+00 7.2392263505698921e+01 1 1 -1
15192 234 9 8.1000000000000003e-02 5.9982521542804532e+00 1.3453258769619870e+01 7.0596973039339034e+01 1 1 0
12318 190 7 8.5000000000000006e-02 6.5135093371055692e+00 8.8159846539564182e+00 7.3287274027871277e+01 1 1 -1
15194 234 9 8.1000000000000003e-02 6.2258354266334921e+00 1.3965989157740877e+01 7.2171987107500399e+01 1 1 0
10886 168 7 8.5000000000000006e-02 1.4192737648848031e+00 9.8590949021377714e+00 7.5090018799793711e+01 0 1 0
10882 168 6 -1.4299999999999999e-01 8.7721126672823213e-01 1.0778482285573718e+01 7.5311367142574966e+01 0 1 0
10898 168 9 8.1000000000000003e-02 6.2426402035226820e+00 1.2079651168443389e+01 7.5055614538581608e+01 0 1 0
58400 899 7 8.5000000000000006e-02 1.4961874941772477e+01 8.9789768612867231e+00 7.5232961228307289e+01 1 0 0
58421 899 10 -2.4299999999999999e-01 1.0075486168064709e+01 1.4797802082346367e+01 7.4931766673039306e+01 1 0 0
10916 168 11 9.2999999999999999e-02 7.6799601799091430e+00 1.0158074015801557e+01 7.4502923295285882e+01 0 1 0
30605 471 11 9.2999999999999999e-02 8.9451306869491098e+00 8.0719249300171452e+00 7.0434428811746599e+01 0 0 0
30601 471 10 -2.4299999999999999e-01 8.0095996934665621e+00 7.8071945325716108e+00 7.0927175785489197e+01 0 0 0
30613 471 11 9.2999999999999999e-02 7.7410178330465573e+00 8.4261433285167495e+00 7.1783251771877758e+01 0 0 0
12291 190 3 1.3200000000000001e-01 8.1359472005821569e+00 8.0896619400923555e+00 7.4865156205725285e+01 1 1 -1
15202 234 11 9.2999999999999999e-02 7.6818247145292906e+00 1.1818558685485060e+01 7.1634752187618290e+01 1 1 0
15178 234 7 8.5000000000000006e-02 7.8512605842849998e+00 1.5062222385754346e+01 6.9924810063830208e+01 1 1 0
15196 234 10 -2.4299999999999999e-01 7.8936306841250223e+00 1.2823793802389609e+01 7.1270416358616927e+01 1 1 0
30583 471 7 8.5000000000000006e-02 7.6386568978465936e+00 9.6623924315979526e+00 6.8998348116232123e+01 0 0 0
15200 234 11 9.2999999999999999e-02 8.0837827093294159e+00 1.2637809043125280e+01 7.0213367695282756e+01 1 1 0
58433 899 11 9.2999999999999999e-02 1.1158471902190646e+01 1.4777382968409253e+01 7.4810008882863599e+01 1 0 0
58418 899 9 8.1000000000000003e-02 1.3423603685852273e+01 8.7050158982184040e+00 7.3303245821321397e+01 1 0 0
58416 899 9 8.1000000000000003e-02 1.2290566124694612e+01 9.0815184813392591e+00 7.4593167743391476e+01 1 0 0
15208 234 11 9.2999999999999999e-02 8.7584817712521996e+00 1.3248574010130621e+01 7.1780018531904261e+01 1 1 0
58396 899 6 -1.4299999999999999e-01 1.4336519450152922e+01 9.8372775369553409e+00 7.4987297922130153e+01 1 0 0
58402 899 7 8.5000000000000006e-02 1.4845905498918228e+01 1.0547700732669659e+01 7.4336202893483872e+01 1 0 0
58432 899 11 9.2999999999999999e-02 1.1611470216965918e+01 1.0351405305245923e+01 7.2919676091487901e+01 1 0 0
58420 899 10 -2.4299999999999999e-01 1.2548378301799671e+01 1.0650877061265279e+01 7.3389378026681214e+01 1 0 0
58424 899 11 9.2999999999999999e-02 1.3256177105121742e+01 1.0881706756134919e+01 7.2593238273880857e+01 1 0 0
48550 747 11 9.2999999999999999e-02 1.2244094834907182e+01 1.1856070960075188e+01 6.9070740950838911e+01 1 0 0
48542 747 10 -2.4299999999999999e-01 1.2929423367428567e+01 1.1492315148316989e+01 6.8305165011502282e+01 1 0 0
18133 279 11 9.2999999999999999e-02 1.3045236610421851e+01 1.3784786367731552e+01 7.1214299371663330e+01 0 0 0
48534 747 9 8.1000000000000003e-02 1.4492553804382558e+01 1.0584380824558826e+01 6.9564859166906317e+01 1 0 0
48530 747 8 -1.4399999999999999e-01 1.4377590010300647e+01 1.1286282281543837e+01 6.8738894475898107e+01 1 0 0
18101 279 7 8.5000000000000006e-02 1.3102028941840377e+01 1.4901662914819404e+01 6.9341841370564396e+01 0 0 0
58426 899 11 9.2999999999999999e-02 1.2329530827465216e+01 1.1502422283784863e+01 7.4033642349854858e+01 1 0 0
18117 279 9 8.1000000000000003e-02 1.0548424606332262e+01 1.4102716838192514e+01 6.9994372915221291e+01 0 0 0
58408 899 8 -1.4399999999999999e-01 1.3168485392388048e+01 9.4466454336048393e+00 7.4060213647293523e+01 1 0 0
48524 747 7 8.5000000000000006e-02 1.4600237519846333e+01 1.2841906374026347e+01 7.0146671278291834e+01 1 0 0
48519 747 6 -1.4299999999999999e-01 1.5102391161570699e+01 1.2479403578059665e+01 6.9249713396579750e+01 1 0 0
18109 279 8 -1.4399999999999999e-01 1.1204893056728222e+01 1.4793659375568499e+01 7.0523284612707755e+01 0 0 0
18121 279 10 -2.4299999999999999e-01 1.1997613096626884e+01 1.3882217156419040e+01 7.1499066319699693e+01 0 0 0
68184 1637 13 -3.7000000000000000e-01 1.4016811544845968e+01 1.4965196712506851e+01 7.4859733598980398e+01 0 0 -1
58427 899 11 9.2999999999999999e-02 9.8082886393467508e+00 1.3835381319396628e+01 7.4495358886958655e+01 1 0 0
10920 168 11 9.2999999999999999e-02 8.5527710993879698e+00 1.1609499074400839e+01 7.4069476277370882e+01 0 1 0
18125 279 11 9.2999999999999999e-02 1.1515153407754530e+01 1.2910791666002510e+01 7.1607071731999099e+01 0 0 0
18127 279 11 9.2999999999999999e-02 1.1997879451144293e+01 1.4405425059348984e+01 7.2455284610402444e+01 0 0 0
10908 168 10 -2.4299999999999999e-01 8.1121778400403475e+00 1.1072424658091926e+01 7.4909433806727378e+01 0 1 0
29438 453 11 9.2999999999999999e-02 1.7466146622352007e+01 8.4390226656008291e+00 6.8080234281327364e+01 1 0 0
48523 747 7 8.5000000000000006e-02 1.8825989385314735e+01 1.1041141997539841e+01 7.5440747172922457e+01 1 0 0
66666 1334 12 4.7999999999999998e-01 1.9700730188564982e+01 7.7906772185641193e+00 7.0504194262487943e+01 1 0 -1
48539 747 9 8.1000000000000003e-02 2.1416479548707876e+01 9.6188701221292643e+00 7.5403005592100172e+01 1 0 0
66668 1334 13 -3.7000000000000000e-01 1.8494942761223111e+01 8.5228472053699491e+00 7.0357034521577674e+01 1 0 -1
48526 747 7 8.5000000000000006e-02 1.5187959588764533e+01 1.3152436396449488e+01 6.8396598590818456e+01 1 0 0
53755 827 11 9.2999999999999999e-02 1.5517822676579353e+01 7.8721567748834049e+00 7.0509969923372836e+01 0 1 -1
68185 1637 13 -3.7000000000000000e-01 1.5683499549362345e+01 1.3565958516128136e+01 7.4044102512012671e+01 0 0 -1
68181 1637 12 4.7999999999999998e-01 1.5119400486099225e+01 1.4925380862388742e+01 7.4035869759707964e+01 0 0 -1
66670 1334 13 -3.7000000000000000e-01 2.0481429458850013e+01 8.0559378108354434e+00 7.1670650355348641e+01 1 0 -1
66667 1334 13 -3.7000000000000000e-01 2.0509286393482746e+01 8.2052242037137937e+00 6.9408198919009365e+01 1 0 -1
48515 747 5 8.6999999999999994e-02 2.0179252401237729e+01 1.2370447263001687e+01 7.3806094813977495e+01 1 0 0
48513 747 5 8.6999999999999994e-02 2.0507558389848878e+01 1.0998716127617945e+01 7.2783245888120348e+01 1 0 0
48498 747 3 1.3200000000000001e-01 1.7793718915033288e+01 1.2264816816494987e+01 7.3214673717190806e+01 1 0 0
48497 747 3 1.3200000000000001e-01 2.0242116973484734e+01 1.4496750718335187e+01 7.0555895044574029e+01 1 0 0
48511 747 5 8.6999999999999994e-02 1.7048340038997789e+01 1.1631968002629852e+01 6.9072212628317928e+01 1 0 0
48506 747 4 -1.4599999999999999e-01 1.6487618979721820e+01 1.2095865047398805e+01 6.9883687474132486e+01 1 0 0
48500 747 3 1.3200000000000001e-01 1.6716233208294991e+01 1.3949609841394290e+01 7.1095557039370561e+01 1 0 0
48509 747 5 8.6999999999999994e-02 1.6510190591478285e+01 1.1311967298529650e+01 7.0640717757175793e+01 1 0 0
48502 747 3 1.3200000000000001e-01 1.7596216786999136e+01 1.3962188958656411e+01 6.9586444270889885e+01 1 0 0
48494 747 2 -2.2500000000000001e-01 1.7260777750334832e+01 1.3314738514130239e+01 7.0396622383697604e+01 1 0 0
48496 747 3 1.3200000000000001e-01 1.8003674908985552e+01 1.0752744061128512e+01 7.2334779556330858e+01 1 0 0
48499 747 3 1.3200000000000001e-01 2.0780273618787955e+01 1.3788414193179570e+01 7.2005888839503612e+01 1 0 0
48510 747 5 8.6999999999999994e-02 2.1059176238180285e+01 1.2329644236128882e+01 6.8238969984765575e+01 1 0 0
48491 747 1 4.0799999999999997e-01 1.8803124054073432e+01 1.2655034112789492e+01 7.1033707375531137e+01 1 0 0
48507 747 4 -1.4599999999999999e-01 2.0021491423194558e+01 1.2518083072087471e+01 6.8514289853697079e+01 1 0 0
48501 747 3 1.3200000000000001e-01 2.0696861587624856e+01 1.1368098076779932e+01 7.0306676511119434e+01 1 0 0
48508 747 5 8.6999999999999994e-02 1.9935916486210807e+01 1.3604198639059478e+01 6.8547903923173223e+01 1 0 0
48503 747 3 1.3200000000000001e-01 1.9227498544306684e+01 1.0792037114463767e+01 6.9699624735695210e+01 1 0 0
48495 747 2 -2.2500000000000001e-01 1.9774188791881219e+01 1.1723317136819274e+01 6.9847770924326269e+01 1 0 0
48492 747 2 -2.2500000000000001e-01 1.8496552682174070e+01 1.1682531997989583e+01 7.2618796978036883e+01 1 0 0
48493 747 2 -2.2500000000000001e-01 1.9864820853454535e+01 1.4065443275910642e+01 7.1483106741215039e+01 1 0 0
48512 747 5 8.6999999999999994e-02 1.8390073505824322e+01 1.4864395309123799e+01 7.2968356225724108e+01 1 0 0
48504 747 4 -1.4599999999999999e-01 1.9789048989800392e+01 1.1400548349087158e+01 7.3497651311057396e+01 1 0 0
48517 747 6 -1.4299999999999999e-01 1.9540387706305346e+01 1.0606412856136858e+01 7.4741643737308010e+01 1 0 0
48521 747 7 8.5000000000000006e-02 1.9114050913452282e+01 9.6599217072691896e+00 7.4409241203117929e+01 1 0 0
48537 747 9 8.1000000000000003e-02 2.1576337207602553e+01 1.1328436322185331e+01 7.5486994986854725e+01 1 0 0
58435 899 11 9.2999999999999999e-02 1.9415580246777349e+01 1.4789775295912518e+01 7.5569106735561718e+01 1 0 0
15193 234 9 8.1000000000000003e-02 4.0821535089233790e-01 1.5660988147688778e+01 7.2039308011339472e+01 1 1 0
15198 234 10 -2.4299999999999999e-01 2.8159835614824119e-01 2.1899231802708979e+01 7.3089358479804346e+01 1 1 0
15210 234 11 9.2999999999999999e-02 2.6070067243867223e-01 2.1217548316509642e+01 7.2239081517939979e+01 1 1 0
15190 234 9 8.1000000000000003e-02 1.3705096365263665e+00 2.2386817429586912e+01 7.4862468290495656e+01 1 1 0
63610 979 8 -1.4399999999999999e-01 1.6265141475922571e+00 2.2616743633131339e+01 6.8809700007641368e+01 0 0 0
15175 234 7 8.5000000000000006e-02 1.1680677861618149e+00 1.6932930320230142e+01 7.3821133396866841e+01 1 1 0
15188 234 9 8.1000000000000003e-02 1.0413836804514283e+00 2.0661090737345035e+01 7.4665102042299793e+01 1 1 0
33913 522 9 8.1000000000000003e-02 6.2689564688862083e+00 2.2425135871956705e+01 7.1612932458084956e+01 0 0 -1
63612 979 9 8.1000000000000003e-02 2.5640870517269643e+00 2.2156633092916625e+01 6.9121718180614650e+01 0 0 0
15177 234 7 8.5000000000000006e-02 1.9129468066970348e+00 1.5626478272967166e+01 7.4748804575358449e+01 1 1 0
15172 234 6 -1.4299999999999999e-01 7.2389438791712575e+00 1.5232047549822108e+01 7.0810432820283197e+01 1 1 0
15168 234 5 8.6999999999999994e-02 5.3033767114382639e+00 1.5487564798156516e+01 7.0109212416643089e+01 1 1 0
15171 234 6 -1.4299999999999999e-01 1.7214200507588662e+00 1.5997188505320683e+01 7.3741833162960873e+01 1 1 0
15180 234 7 8.5000000000000006e-02 3.4835959018688905e+00 2.1170783711797100e+01 7.4452520711737264e+01 1 1 0
65824 1165 13 -3.7000000000000000e-01 1.4941752921413287e+00 1.5319067292301904e+01 6.9795688704493742e+01 1 0 -1
63622 979 10 -2.4299999999999999e-01 6.0777231470065995e-01 2.1545104373867233e+01 6.8301736249326595e+01 0 0 0
65821 1165 12 4.7999999999999998e-01 1.9831661142705446e+00 1.5227989007718534e+01 6.8512277022836003e+01 1 0 -1
15169 234 5 8.6999999999999994e-02 3.7917916051123952e+00 1.5559451533566740e+01 7.3169636692778340e+01 1 1 0
15159 234 4 -1.4599999999999999e-01 6.1208208519204774e+00 1.6144107032717219e+01 7.0407268405607113e+01 1 1 0
15160 234 4 -1.4599999999999999e-01 3.0902737962938884e+00 1.6393241910287383e+01 7.3197320115955009e+01 1 1 0
15167 234 5 8.6999999999999994e-02 3.4885048066702606e+00 1.7122599119697860e+01 7.3902692446634262e+01 1 1 0
63628 979 11 9.2999999999999999e-02 4.3108533504434604e-01 2.0914640634206460e+01 6.9173170230873325e+01 0 0 0
15165 234 5 8.6999999999999994e-02 2.3661164157343708e+00 1.9328564284375133e+01 7.3241792200838361e+01 1 1 0
65825 1165 13 -3.7000000000000000e-01 3.3411997741358297e+00 1.5200183730460340e+01 6.8413098995104448e+01 1 0 -1
15186 234 8 -1.4399999999999999e-01 1.3483103270679795e+00 2.1567725565286953e+01 7.4143652790486797e+01 1 1 0
15182 234 7 8.5000000000000006e-02 3.0067608124516028e+00 2.2196649790682315e+01 7.2997722653876650e+01 1 1 0
15170 234 5 8.6999999999999994e-02 6.5361769630186108e+00 1.6566155408881315e+01 6.9492143021179629e+01 1 1 0
15155 234 3 1.3200000000000001e-01 4.0451894542768905e+00 1.7603222358338396e+01 6.9107091732462095e+01 1 1 0
15152 234 3 1.3200000000000001e-01 2.9008075331140297e+00 1.6343718883978010e+01 7.1137671635518757e+01 1 1 0
15151 234 3 1.3200000000000001e-01 6.0896236478826600e+00 1.6944089570599065e+01 7.2517182229193196e+01 1 1 0
15147 234 2 -2.2500000000000001e-01 5.9096452521488745e+00 1.7250571347092858e+01 7.1486756735615430e+01 1 1 0
15157 234 3 1.3200000000000001e-01 3.1329920522207835e+00 1.9025571301953704e+01 6.9561579312082941e+01 1 1 0
15173 234 6 -1.4299999999999999e-01 2.8223980060674987e+00 2.1304605998328867e+01 7.3596361299963533e+01 1 1 0
15154 234 3 1.3200000000000001e-01 2.0527331126903583e+00 1.7613955120731756e+01 7.1808075084578306e+01 1 1 0
15162 234 4 -1.4599999999999999e-01 2.9009960686888099e+00 2.0159188715693837e+01 7.2781285076788720e+01 1 1 0
15148 234 2 -2.2500000000000001e-01 3.0226728443264426e+00 1.7123372426601463e+01 7.1889595244832165e+01 1 1 0
15146 234 1 4.0799999999999997e-01 4.3942367820066357e+00 1.8164642656014728e+01 7.1416604554649282e+01 1 1 0
15149 234 2 -2.2500000000000001e-01 4.1058189321912080e+00 1.8543056245837324e+01 6.9655850634490406e+01 1 1 0
15164 234 5 8.6999999999999994e-02 6.1061636917417648e+00 1.8872943377562208e+01 6.9118916973338855e+01 1 1 0
15153 234 3 1.3200000000000001e-01 6.6509305504656160e+00 1.8039508880323311e+01 7.1359580970785416e+01 1 1 0
15161 234 4 -1.4599999999999999e-01 5.1618258219818376e+00 1.9371564033712279e+01 6.8900505828263874e+01 1 1 0
15166 234 5 8.6999999999999994e-02 5.3213331831408137e+00 2.0331846517572099e+01 6.9390929070991035e+01 1 1 0
15156 234 3 1.3200000000000001e-01 4.9256843619117223e+00 1.9222855796879948e+01 7.3297749535347748e+01 1 1 0
15150 234 2 -2.2500000000000001e-01 4.3752591946223047e+00 1.9626188633833817e+01 7.2447776146914265e+01 1 1 0
15158 234 3 1.3200000000000001e-01 4.8983569567306464e+00 2.0414230023309990e+01 7.1906057123994231e+01 1 1 0
15163 234 5 8.6999999999999994e-02 2.4650096292822590e+00 2.0484691420990789e+01 7.1836793777918245e+01 1 1 0
33895 522 7 8.5000000000000006e-02 7.2195563256498065e+00 2.1022428898009643e+01 7.3383906547595856e+01 0 0 -1
65007 1002 13 -3.7000000000000000e-01 6.2107195395133576e+00 1.7580309394188767e+01 7.4883299291266709e+01 0 0 0
33903 522 8 -1.4399999999999999e-01 7.3370162195828454e+00 2.2433631203856052e+01 7.1830363374340308e+01 0 0 -1
18134 279 11 9.2999999999999999e-02 8.8145718693916670e+00 1.9381081244956810e+01 7.3172242553911474e+01 0 0 0
15695 242 7 8.5000000000000006e-02 1.3946107571206570e+01 2.2325584821604025e+01 7.5216549319867411e+01 0 0 -1
33891 522 6 -1.4299999999999999e-01 7.6804282625289302e+00 2.2007435245460393e+01 7.3310017757052336e+01 0 0 -1
15176 234 7 8.5000000000000006e-02 7.8944162733155592e+00 1.5755027432974586e+01 7.1506814886676366e+01 1 1 0
33919 522 11 9.2999999999999999e-02 7.9772568895751625e+00 2.0660691826033524e+01 7.0849841817759938e+01 0 0 -1
68182 1637 13 -3.7000000000000000e-01 1.4723491194313434e+01 1.5235339342192137e+01 7.2739398413930417e+01 0 0 -1
58425 899 11 9.2999999999999999e-02 9.9273216410661114e+00 1.5740518376200685e+01 7.4405047333316602e+01 1 0 0
18112 279 9 8.1000000000000003e-02 1.1369903139037733e+01 1.9693378263630638e+01 7.4854610803572058e+01 0 0 0
18119 279 9 8.1000000000000003e-02 1.0508609252038626e+01 1.5393636897899576e+01 7.1109216211290516e+01 0 0 0
18128 279 11 9.2999999999999999e-02 1.0037143021508344e+01 1.8163710479736284e+01 7.3451031999622387e+01 0 0 0
18122 279 10 -2.4299999999999999e-01 9.5412576350255627e+00 1.9023418506814053e+01 7.3901697942372067e+01 0 0 0
18114 279 9 8.1000000000000003e-02 1.0164941907046126e+01 2.0957257009621927e+01 7.4686888787375310e+01 0 0 0
18097 279 6 -1.4299999999999999e-01 1.2221833888933070e+01 1.5464317231714320e+01 6.9652931052497181e+01 0 0 0
18093 279 5 8.6999999999999994e-02 1.2986542433050907e+01 1.6625214933019191e+01 7.1387297684871527e+01 0 0 0
18081 279 3 1.3200000000000001e-01 1.4944915001627283e+01 2.0199619686528585e+01 6.8572319534525320e+01 0 0 0
18103 279 7 8.5000000000000006e-02 1.1782967155501066e+01 1.5774405620383376e+01 6.8704595045766780e+01 0 0 0
18076 279 3 1.3200000000000001e-01 1.4642933759434403e+01 1.6621716878122363e+01 6.9687323973745123e+01 0 0 0
18084 279 4 -1.4599999999999999e-01 1.2724273057662653e+01 1.6783045105505487e+01 7.0341159829776529e+01 0 0 0
32167 495 11 9.2999999999999999e-02 8.4329723816473283e+00 1.9015584275733495e+01 6.9546679852128051e+01 0 0 0
32173 495 11 9.2999999999999999e-02 9.8326434431888448e+00 2.0003482748477612e+01 6.9090891640130494e+01 0 0 0
18099 279 6 -1.4299999999999999e-01 1.1257915699010775e+01 2.0650472321633096e+01 7.2841860444495481e+01 0 0 0
18071 279 1 4.0799999999999997e-01 1.4523388597684821e+01 1.8951215540708574e+01 7.0505735232455208e+01 0 0 0
18078 279 3 1.3200000000000001e-01 1.3622124333073405e+01 1.7709083396670408e+01 6.8687320537665329e+01 0 0 0
18080 279 3 1.3200000000000001e-01 1.3206973989204116e+01 2.1063080553444042e+01 7.0850987505753011e+01 0 0 0
18091 279 5 8.6999999999999994e-02 1.2155493059910714e+01 1.8805441377454557e+01 7.2590363912697356e+01 0 0 0
18079 279 3 1.3200000000000001e-01 1.4812686728984534e+01 1.7893803648951149e+01 7.2713282030168216e+01 0 0 0
18082 279 3 1.3200000000000001e-01 1.2382409429135622e+01 1.9827790916936589e+01 7.0110175997472325e+01 0 0 0
32161 495 10 -2.4299999999999999e-01 9.3654662787162604e+00 1.9024675622100620e+01 6.8982346192502547e+01 0 0 0
18104 279 7 8.5000000000000006e-02 1.1609667892080706e+01 2.1674207125153742e+01 7.2969678477324834e+01 0 0 0
18110 279 8 -1.4399999999999999e-01 1.0628280578015966e+01 2.0113642229353346e+01 7.4175291896743246e+01 0 0 0
18106 279 7 8.5000000000000006e-02 1.0476675460372942e+01 2.0570399689418615e+01 7.2085982105691826e+01 0 0 0
32165 495 11 9.2999999999999999e-02 1.0138299853560099e+01 1.8312259832657016e+01 6.9270949741674457e+01 0 0 0
18089 279 5 8.6999999999999994e-02 1.3295751331264654e+01 2.0118151849779828e+01 7.3058840490762165e+01 0 0 0
18095 279 5 8.6999999999999994e-02 1.1908293839295782e+01 1.7505654431811674e+01 7.0330497910116705e+01 0 0 0
18086 279 4 -1.4599999999999999e-01 1.2480909944495927e+01 1.9827380530468705e+01 7.2395828006409246e+01 0 0 0
18074 279 2 -2.2500000000000001e-01 1.3088509785331382e+01 1.9982142312255458e+01 7.0926079144413563e+01 0 0 0
18072 279 2 -2.2500000000000001e-01 1.3926805901341080e+01 1.7443368104446325e+01 6.9699577681668615e+01 0 0 0
18130 279 11 9.2999999999999999e-02 9.0522844141725844e+00 1.8690164351333429e+01 7.4817092316395872e+01 0 0 0
33915 522 10 -2.4299999999999999e-01 8.1469372505731847e+00 2.1732908303398268e+01 7.0751554496319628e+01 0 0 -1
33897 522 7 8.5000000000000006e-02 8.7601420618680361e+00 2.1898999422803371e+01 7.3412778564984791e+01 0 0 -1
33921 522 11 9.2999999999999999e-02 9.1921028230133146e+00 2.1990161757176029e+01 7.0923454430671683e+01 0 0 -1
33927 522 11 9.2999999999999999e-02 7.8069026338229817e+00 2.1994925212241494e+01 6.9749644520756462e+01 0 0 -1
47820 736 9 8.1000000000000003e-02 2.0854464499362926e+01 2.2432033014247654e+01 6.9981558082978196e+01 0 0 0
47788 736 3 1.3200000000000001e-01 2.2563192114862641e+01 1.9672534354067913e+01 7.0002042296987327e+01 0 0 0
48538 747 9 8.1000000000000003e-02 2.1501542751514719e+01 1.6788770332018768e+01 7.1563322521657383e+01 1 0 0
47786 736 3 1.3200000000000001e-01 2.2013577296071979e+01 1.8248820643432360e+01 6.9113757051644541e+01 0 0 0
48516 747 6 -1.4299999999999999e-01 2.0135606899077029e+01 1.6194228634963665e+01 7.3019259271590855e+01 1 0 0
47803 736 6 -1.4299999999999999e-01 2.0064479200458560e+01 2.0492053827601172e+01 7.0131861307453633e+01 0 0 0
18085 279 4 -1.4599999999999999e-01 1.6217508259656888e+01 1.9719732349986533e+01 7.2817523324496960e+01 0 0 0
47795 736 5 8.6999999999999994e-02 2.0029739018835748e+01 1.9372241243825702e+01 6.8343060839662456e+01 0 0 0
47793 736 5 8.6999999999999994e-02 2.0772803854496644e+01 2.0878878739383357e+01 6.8208867235420257e+01 0 0 0
69762 1953 13 -3.7000000000000000e-01 2.2531596702344277e+01 1.5354151230215937e+01 6.9341809726953571e+01 0 1 0
18077 279 3 1.3200000000000001e-01 1.6286429181824069e+01 1.7920988917874393e+01 7.1763130054755479e+01 0 0 0
18108 279 8 -1.4399999999999999e-01 1.7525071643745822e+01 2.0552302242782932e+01 7.4842756075552586e+01 0 0 0
48552 747 11 9.2999999999999999e-02 2.2145799609812784e+01 1.9032077027820527e+01 7.2666858614533794e+01 1 0 0
48540 747 10 -2.4299999999999999e-01 2.1444382972302233e+01 1.8331575647668050e+01 7.3120083191797917e+01 1 0 0
18118 279 9 8.1000000000000003e-02 1.8491023922827821e+01 2.0752320362470616e+01 7.4379043937387735e+01 0 0 0
18088 279 5 8.6999999999999994e-02 1.7697504445399346e+01 2.0056926401004215e+01 6.8750539589213204e+01 0 0 0
48514 747 5 8.6999999999999994e-02 1.8652329114411309e+01 1.5914226839473752e+01 7.1569674360596835e+01 1 0 0
48505 747 4 -1.4599999999999999e-01 1.9145783996775190e+01 1.5264216227819503e+01 7.2292231270856362e+01 1 0 0
47836 736 11 9.2999999999999999e-02 1.9021373170765266e+01 2.2357041948276649e+01 7.2186706513849089e+01 0 0 0
18073 279 2 -2.2500000000000001e-01 1.5426519227428759e+01 1.8518994995804448e+01 7.2064864376879470e+01 0 0 0
18087 279 4 -1.4599999999999999e-01 1.6914967347247661e+01 1.9348641852493603e+01 6.9022695221149206e+01 0 0 0
48536 747 9 8.1000000000000003e-02 1.9963402085233636e+01 1.7805176406311961e+01 7.1706261015873451e+01 1 0 0
48520 747 7 8.5000000000000006e-02 2.0956536829554711e+01 1.5624368925369817e+01 7.3454499389933119e+01 1 0 0
18129 279 11 9.2999999999999999e-02 1.9191949695042609e+01 1.7419986987544373e+01 6.9156981127834086e+01 0 0 0
47810 736 7 8.5000000000000006e-02 1.9008144223938562e+01 2.0731298069271261e+01 7.0009311015482552e+01 0 0 0
18105 279 7 8.5000000000000006e-02 1.5979066978564211e+01 1.7655123300669796e+01 6.8124715849029187e+01 0 0 0
47840 736 11 9.2999999999999999e-02 2.0579508683749360e+01 2.1958151623640209e+01 7.2942646491749514e+01 0 0 0
48546 747 11 9.2999999999999999e-02 2.0644101071588786e+01 1.8886517002923881e+01 7.3609663597054080e+01 1 0 0
18123 279 10 -2.4299999999999999e-01 1.8831100190001152e+01 1.6782905693016783e+01 6.8349506618173123e+01 0 0 0
18131 279 11 9.2999999999999999e-02 1.8245002269249689e+01 1.5988812952996369e+01 6.8812114386418259e+01 0 0 0
47780 736 2 -2.2500000000000001e-01 2.2085927236965688e+01 1.9335944366546165e+01 6.9081702459413009e+01 0 0 0
18094 279 5 8.6999999999999994e-02 1.7106891154261724e+01 2.0036125580766278e+01 7.2272552311885050e+01 0 0 0
47828 736 10 -2.4299999999999999e-01 2.0102173126072113e+01 2.2352258117380686e+01 7.2045467087816931e+01 0 0 0
18090 279 5 8.6999999999999994e-02 1.7264385951127370e+01 1.8775652029462979e+01 6.9881583631841778e+01 0 0 0
48522 747 7 8.5000000000000006e-02 1.9573990881758643e+01 1.6539765143988120e+01 7.3887183214132818e+01 1 0 0
48528 747 8 -1.4399999999999999e-01 2.0787564054323724e+01 1.7299531918606004e+01 7.2209431662735810e+01 1 0 0
47792 736 4 -1.4599999999999999e-01 2.0736145442781183e+01 2.0013346414612773e+01 6.8870388176586914e+01 0 0 0
48544 747 11 9.2999999999999999e-02 2.2117834081045430e+01 1.7957349889851880e+01 7.3891133570389826e+01 1 0 0
18100 279 7 8.5000000000000006e-02 1.7690051711556535e+01 1.8711767153098442e+01 7.4123414112965008e+01 0 0 0
[truncated: 23,115,597 more chars]
