# Supplementary material for: Room temperature ionic liquids with two symmetric ions
Source: Chem Sci. 2023 Sep 8;14(37):10340–6. doi: 10.1039/d3sc03240j (PMC10530934; doi:10.1039/d3sc03240j)
Supplement: SC-014-D3SC03240J-s001 [file SC-014-D3SC03240J-s001.zip › datafiles/produceP5555BF4.inp]

# created by fftool

units real
boundary p p p

atom_style full
bond_style harmonic
angle_style harmonic
dihedral_style opls

special_bonds lj/coul 0.0 0.0 0.5

pair_style hybrid lj/cut/coul/long 12.0 12.0
pair_modify mix geometric tail yes
kspace_style pppm 1.0e-5

read_data P5555BF4nve400K.dat
# read_restart restart1.lmp

pair_coeff    1    1 lj/cut/coul/long     0.200000     3.740000  # PT PT
pair_coeff    2    2 lj/cut/coul/long     0.065999     3.500000  # C1 C1
pair_coeff    3    3 lj/cut/coul/long     0.030000     2.500000  # H1 H1
pair_coeff    4    4 lj/cut/coul/long     0.065999     3.500000  # C2 C2
pair_coeff    5    5 lj/cut/coul/long     0.030000     2.500000  # H2 H2
pair_coeff    6    6 lj/cut/coul/long     0.065999     3.500000  # C3 C3
pair_coeff    7    7 lj/cut/coul/long     0.030000     2.500000  # H3 H3
pair_coeff    8    8 lj/cut/coul/long     0.065999     3.500000  # C4 C4
pair_coeff    9    9 lj/cut/coul/long     0.030000     2.500000  # H4 H4
pair_coeff   10   10 lj/cut/coul/long     0.065999     3.500000  # C5 C5
pair_coeff   11   11 lj/cut/coul/long     0.030000     2.500000  # H5 H5
pair_coeff   12   12 lj/cut/coul/long     0.095005     3.580000  # B B
pair_coeff   13   13 lj/cut/coul/long     0.060994     3.120000  # FB FB


fix SHAKE all shake 0.0001 20 0 b 2

neighbor 2.0 bin
neigh_modify delay 0 every 1 check yes page 1000000 one 15000
variable dt equal 1.0
timestep ${dt}

variable T equal 400.0


fix MOMENTUM all momentum 10000 linear 1 1 1 angular rescale

thermo_style custom step temp etotal press
thermo 1000

fix PRE all nvt temp $T $T 100
run 200050
unfix PRE

reset_timestep 0

variable time equal dt*step
variable Temperatur equal temp
fix SAVETEMP all print 1000 "${time} ${Temperatur}" append TemperatureNVE.dat screen no
print "Time(fs) Temperature(K)" file TemperatureNVE.dat screen no

fix NVE all nve

	dump XYTRAJ all custom 1000 P5555BF4_NVE400K_1ps.lmp element xu yu zu
	dump_modify XYTRAJ element P C H C H C H C H C H B F sort id

restart 2000 restart1.lmp restart2.lmp
run 20000000

write_data nve400K.dat

quit
	
