# Supplementary material for: Room temperature ionic liquids with two symmetric ions
Source: Chem Sci. 2023 Sep 8;14(37):10340–6. doi: 10.1039/d3sc03240j (PMC10530934; doi:10.1039/d3sc03240j)
Supplement: SC-014-D3SC03240J-s001 [file SC-014-D3SC03240J-s001.zip › ForceField/BF4.ff]

# use with fftool to build input files for LAMMPS (or DLPOLY, GROMACS, OpenMM)

ATOMS
#     typ   m/u     q/e    pot   pars
# tetrafluoroborate anion
# USING OWN CHARGES - ADCH with full MP2/cc-pVTZ density
B     B    10.811   0.48   lj    3.58   0.39750
FB    F    18.998  -0.37   lj    3.12   0.25520

BONDS
# i j    pot    re/A    kr/kJmol-1
# tetrafluoroborate, own bond length
B   F    harm   1.417   3235.0

ANGLES
# i j   k    pot    th/deg  ka/kjmol-1
# tetrafluoroborate anion
F   B   F    harm   109.5   669.5
