# Supplementary material for: Room temperature ionic liquids with two symmetric ions
Source: Chem Sci. 2023 Sep 8;14(37):10340–6. doi: 10.1039/d3sc03240j (PMC10530934; doi:10.1039/d3sc03240j)
Supplement: SC-014-D3SC03240J-s001 [file SC-014-D3SC03240J-s001.zip › ForceField/BF4_fftool.xyz]

5
BF4 BF4.ff
 B        -0.000000092124      0.000000017670      0.000000106318
 FB         0.128142509753     -0.802164145669      1.160882634945
 FB         0.838356759420     -0.510559170535     -1.021774438990
 FB        -1.346497028068     -0.018529221345     -0.440611724467
 FB         0.379997390398      1.331252608230      0.301503953785
