# Supplementary material for: Room temperature ionic liquids with two symmetric ions
Source: Chem Sci. 2023 Sep 8;14(37):10340–6. doi: 10.1039/d3sc03240j (PMC10530934; doi:10.1039/d3sc03240j)
Supplement: SC-014-D3SC03240J-s001 [file SC-014-D3SC03240J-s001.zip › ForceField/P3O1_4.ff]

# use with fftool to build input files for LAMMPS (or DLPOLY, GROMACS)

ATOMS
#     typ  m/u     q/e    pot   pars
# JPCB 108 (2004) 2038 - only lennard jones, charges are own
# for the parameterisation, for CM and HM, the charges from the P2O231 force field were used scaled with x1.4 to give +1.000 for P1113O1
CM    CT  12.011  -0.4704   lj    3.50   0.27614
HM    HC   1.008   0.2058   lj    2.50   0.12552
C1    CT  12.011  -0.214   lj    3.50   0.27614
C2    CT  12.011  -0.141   lj    3.50   0.27614
C3    CT  12.011  -0.033   lj    3.50   0.27614
C5    CT  12.011  -0.128   lj    3.50   0.27614
H1    HC   1.008   0.112   lj    2.50   0.12552
H2    HC   1.008   0.106   lj    2.50   0.12552
H3    HC   1.008   0.091   lj    2.50   0.12552
H5    HC   1.008   0.104   lj    2.50   0.12552
# JPCB 110 Issue 39 (2006) 19586-19592 - only lennard jones, charges are own
PT     PT  30.974   0.412   lj    3.74  0.83680
O4    OY  15.999  -0.267   lj    2.900   0.58576

BONDS
# i j    pot    re/A    kr/kJmol-1
# alkanes OPLS-AA JACS 118(1996)11225, JPC 100 (1996) 18010
HC  CT   cons   1.090   2845.0
CT  CT   harm   1.529   2242.0
HC  CF   cons   1.090   2845.0
CT  CF   harm   1.529   2242.0
# phosphonium: JPCB 110 Issue 39 (2006) 19586-19592 
# no - I use my own fit here.
PT  CT   harm   1.81    2040.0
# ethers OPLS-AA JACS 118 (1996) 11225; JPC 100 (1996) 18010
CT  OY   harm   1.410   2677.8

ANGLES
# i j   k    pot    th/deg  ka/kjmol-1
# alkyl and ethers OPLS-AA JACS 118 (1996) 11225, JPC 100 (1996) 18010
CT  CT  CT   harm   112.7   488.3
CT  CT  HC   harm   110.7   313.8 
HC  CT  HC   harm   107.8   276.1
CT  CT  OY   harm   109.5   418.4
HC  CT  OY   harm   109.5   292.9
CT  OY  CT   harm   109.5   502.1
CT  CT  CF   harm   112.7   488.3
CF  CT  HC   harm   110.7   313.8 
CT  CF  HC   harm   110.7   313.8 
HC  CF  HC   harm   107.8   276.1
CF  CT  OY   harm   109.5   418.4
# phosphonium: JPCB 110 Issue 39 (2006) 19586-19592 
PT  CT  CT   harm   115.2   509.0
CT  PT  CT   harm   109.5   608.0
HC  CT  PT   harm   110.1   390.0

DIHEDRALS
# i j   k   l    pot    v1        v2        v3        v4
# alkanes and ethers OPLS-AA JACS 118 (1996) 11225; JPC 100 (1996) 18010
HC  CT  CT  HC   opls   0.0000    0.0000    1.2552    0.0000
CT  CT  CT  HC   opls   0.0000    0.0000    1.2552    0.0000
CT  OY  CT  HC   opls   0.0000    0.0000    3.1798    0.0000
HC  CT  CT  OY   opls   0.0000    0.0000    1.9581    0.0000
HC  CT  CF  HC   opls   0.0000    0.0000    1.2552    0.0000
CF  CT  CT  HC   opls   0.0000    0.0000    1.2552    0.0000
HC  CF  CT  OY   opls   0.0000    0.0000    1.9581    0.0000
# phosphonium: JPCB 110 Issue 39 (2006) 19586-19592 
HC  CT  CT  PT   opls   0.0000    0.0000    0.465     0.0000
HC  CT  PT  CT   opls   0.0000    0.0000    0.927     0.0000
# own fit.
# take 1/4 of the CPCC parameter
CT  PT  CT  CT  opls  0.00000 0.00000 1.11247 0.00000
PT  CT  CT  CT  opls  -12.42514 2.48864 -0.56555 -0.30882
CT  CT  CT  OY  opls  -9.45057 1.52360 1.29286 -1.42733
CT  CT  OY  CT  opls 1.07520 0.00000 3.60096 -1.42528
