# Supplementary material for: Room temperature ionic liquids with two symmetric ions
Source: Chem Sci. 2023 Sep 8;14(37):10340–6. doi: 10.1039/d3sc03240j (PMC10530934; doi:10.1039/d3sc03240j)
Supplement: SC-014-D3SC03240J-s001 [file SC-014-D3SC03240J-s001.zip › ForceField/P3O1_4_fftool.xyz]

57
P3O1_4 P3O1_4.ff
PT	0	0	0
C1	-1.054591688	0.987418042	-1.123838246
C1	1.054591688	-0.987418042	-1.123838246
C1	-1.054591688	-0.987418042	1.123838246
C1	1.054591688	0.987418042	1.123838246
H1	-1.374885272	0.253838883	-1.86905361
H1	1.374885272	-0.253838883	-1.86905361
H1	-1.374885272	-0.253838883	1.86905361
H1	1.374885272	0.253838883	1.86905361
H1	-0.370457919	1.678778052	-1.616215789
H1	0.370457919	-1.678778052	-1.616215789
H1	-0.370457919	-1.678778052	1.616215789
H1	0.370457919	1.678778052	1.616215789
C2	-2.295459339	1.717049819	-0.585577931
C2	2.295459339	-1.717049819	-0.585577931
C2	-2.295459339	-1.717049819	0.585577931
C2	2.295459339	1.717049819	0.585577931
H2	-3.024990167	1.008635315	-0.19010985
H2	3.024990167	-1.008635315	-0.19010985
H2	-3.024990167	-1.008635315	0.19010985
H2	3.024990167	1.008635315	0.19010985
O4	-1.777734185	2.179118137	1.70864417
O4	1.777734185	-2.179118137	1.70864417
O4	-1.777734185	-2.179118137	-1.70864417
O4	1.777734185	2.179118137	-1.70864417
C3	-2.072301186	2.794667126	0.460879622
C3	2.072301186	-2.794667126	0.460879622
C3	-2.072301186	-2.794667126	-0.460879622
C3	2.072301186	2.794667126	-0.460879622
H3	-1.25264013	3.470528743	0.171305128
H3	1.25264013	-3.470528743	0.171305128
H3	-1.25264013	-3.470528743	-0.171305128
H3	1.25264013	3.470528743	-0.171305128
H2	-2.769311416	2.188824393	-1.451605837
H2	2.769311416	-2.188824393	-1.451605837
H2	-2.769311416	-2.188824393	1.451605837
H2	2.769311416	2.188824393	1.451605837
C5	-1.725428742	-3.105220981	-2.788212888
C5	1.725428742	3.105220981	-2.788212888
C5	-1.725428742	3.105220981	2.788212888
C5	1.725428742	-3.105220981	2.788212888
H3	-2.981278493	3.40138274	0.55748543
H3	2.981278493	-3.40138274	0.55748543
H3	-2.981278493	-3.40138274	-0.55748543
H3	2.981278493	3.40138274	-0.55748543
H5	-1.504226438	2.536885904	3.690939351
H5	1.504226438	-2.536885904	3.690939351
H5	-1.504226438	-2.536885904	-3.690939351
H5	1.504226438	2.536885904	-3.690939351
H5	-0.940968869	3.856399433	2.6299118
H5	0.940968869	-3.856399433	2.6299118
H5	-0.940968869	-3.856399433	-2.6299118
H5	0.940968869	3.856399433	-2.6299118
H5	-2.686396818	3.616849007	2.910930161
H5	2.686396818	-3.616849007	2.910930161
H5	-2.686396818	-3.616849007	-2.910930161
H5	2.686396818	3.616849007	-2.910930161
