# Supplementary material for: Room temperature ionic liquids with two symmetric ions
Source: Chem Sci. 2023 Sep 8;14(37):10340–6. doi: 10.1039/d3sc03240j (PMC10530934; doi:10.1039/d3sc03240j)
Supplement: SC-014-D3SC03240J-s001 [file SC-014-D3SC03240J-s001.zip › ForceField/P5555.ff]

# use with fftool to build input files for LAMMPS (or DLPOLY, GROMACS)

ATOMS
#     typ  m/u     q/e    pot   pars
# JPCB 108 (2004) 2038 - only lennard jones, charges are own
C1    CT  12.011  -0.225   lj    3.50   0.27614
C2    CT  12.011  -0.146   lj    3.50   0.27614
C3    CT  12.011  -0.143   lj    3.50   0.27614
C4    CT  12.011  -0.144   lj    3.50   0.27614
C5    CT  12.011  -0.243   lj    3.50   0.27614
H1    HC   1.008   0.132   lj    2.50   0.12552
H2    HC   1.008   0.087   lj    2.50   0.12552
H3    HC   1.008   0.085   lj    2.50   0.12552
H4    HC   1.008   0.081   lj    2.50   0.12552
H5    HC   1.008   0.093   lj    2.50   0.12552
# JPCB 110 Issue 39 (2006) 19586-19592 - only lennard jones, charges are own
PT     PT  30.974  0.408   lj    3.74   0.83680

BONDS
# i j    pot    re/A    kr/kJmol-1
# alkanes OPLS-AA JACS 118(1996)11225, JPC 100 (1996) 18010
HC  CT   cons   1.090   2845.0
CT  CT   harm   1.529   2242.0
# phosphonium: JPCB 110 Issue 39 (2006) 19586-19592 
# no - I use my own fit here.
PT  CT   harm   1.81    2040.0

ANGLES
# i j   k    pot    th/deg  ka/kjmol-1
# alkyl and ethers OPLS-AA JACS 118 (1996) 11225, JPC 100 (1996) 18010
CT  CT  CT   harm   112.7   488.3
CT  CT  HC   harm   110.7   313.8 
HC  CT  HC   harm   107.8   276.1
# phosphonium: JPCB 110 Issue 39 (2006) 19586-19592 
PT  CT  CT   harm   115.2   509.0
CT  PT  CT   harm   109.5   608.0
HC  CT  PT   harm   110.1   390.0

DIHEDRALS
# i j   k   l    pot    v1        v2        v3        v4
# alkanes and ethers OPLS-AA JACS 118 (1996) 11225; JPC 100 (1996) 18010
HC  CT  CT  HC   opls   0.0000    0.0000    1.2552    0.0000
CT  CT  CT  HC   opls   0.0000    0.0000    1.2552    0.0000
# phosphonium: JPCB 110 Issue 39 (2006) 19586-19592 
HC  CT  CT  PT   opls   0.0000    0.0000    0.465     0.0000
HC  CT  PT  CT   opls   0.0000    0.0000    0.927     0.0000
# own fit.
#CPCC scaled with 1/4 instead of 1/3
CT  PT  CT  CT  opls  0.72320	0.00000   0.99743   0.00000
PT  CT  CT  CT  opls -5.92584   2.12275   1.66624   0.00000
CT  CT  CT  CT  opls  5.42974   0.00000   3.63703   0.00000
