# Supplementary material for: Room temperature ionic liquids with two symmetric ions
Source: Chem Sci. 2023 Sep 8;14(37):10340–6. doi: 10.1039/d3sc03240j (PMC10530934; doi:10.1039/d3sc03240j)
Supplement: SC-014-D3SC03240J-s001 [file SC-014-D3SC03240J-s001.zip › ForceField/P5555_fftool.xyz]

65
P5555 P5555.ff
PT	0	0	6.6E-11
C1	-1.06384965	1.02317272	-1.064332806
C1	1.06384965	-1.02317272	-1.064332806
C1	-1.02317272	-1.06384965	1.064332806
C1	1.02317272	1.06384965	1.064332806
H1	-1.616246623	0.337350046	-1.713689618
H1	1.616246623	-0.337350046	-1.713689618
H1	-0.400072547	1.601873952	-1.713689618
H1	0.400072547	-1.601873952	-1.713689618
H1	-0.337350046	-1.616246623	1.713689618
H1	0.337350046	1.616246623	1.713689618
H1	-1.601873952	-0.400072547	1.713689618
H1	1.601873952	0.400072547	1.713689618
C2	-2.023099059	1.945744653	-0.299020455
C2	2.023099059	-1.945744653	-0.299020455
C2	-1.945744653	-2.023099059	0.299020455
C2	1.945744653	2.023099059	0.299020455
H2	2.617633206	1.454236339	-0.352131748
H2	-1.351133138	-2.672311017	-0.352131748
H2	1.351133138	2.672311017	-0.352131748
H2	-2.617633206	-1.454236339	-0.352131748
H2	1.454236339	-2.617633206	0.352131748
H2	-2.672311017	1.351133138	0.352131748
H2	2.672311017	-1.351133138	0.352131748
H2	-1.454236339	2.617633206	0.352131748
C3	2.889297639	-2.778823611	-1.248846869
C3	-2.889297639	2.778823611	-1.248846869
C3	2.778823611	2.889297639	1.248846869
C3	-2.778823611	-2.889297639	1.248846869
H3	3.456953478	-2.107134515	-1.903783817
H3	-3.456953478	2.107134515	-1.903783817
H3	2.240237957	-3.372221391	-1.903783817
H3	-2.240237957	3.372221391	-1.903783817
H3	-2.107134515	-3.456953478	1.903783817
H3	2.107134515	3.456953478	1.903783817
H3	-3.372221391	-2.240237957	1.903783817
H3	3.372221391	2.240237957	1.903783817
C4	3.855624288	-3.708202182	-0.509966318
C4	-3.855624288	3.708202182	-0.509966318
C4	-3.708202182	-3.855624288	0.509966318
C4	3.708202182	3.855624288	0.509966318
H4	-4.375440542	-3.283904565	-0.145476557
H4	4.375440542	3.283904565	-0.145476557
H4	-3.110917032	-4.50007826	-0.145476557
H4	3.110917032	4.50007826	-0.145476557
H4	3.283904565	-4.375440542	0.145476557
H4	-3.283904565	4.375440542	0.145476557
H4	4.50007826	-3.110917032	0.145476557
H4	-4.50007826	3.110917032	0.145476557
C5	4.718875517	-4.538446482	-1.460961327
C5	-4.718875517	4.538446482	-1.460961327
C5	-4.538446482	-4.718875517	1.460961327
C5	4.538446482	4.718875517	1.460961327
H5	5.325893878	-3.896520253	-2.105727627
H5	-5.325893878	3.896520253	-2.105727627
H5	4.1010899	-5.170017148	-2.105727627
H5	-4.1010899	5.170017148	-2.105727627
H5	-3.896520253	-5.325893878	2.105727627
H5	3.896520253	5.325893878	2.105727627
H5	-5.170017148	-4.1010899	2.105727627
H5	5.170017148	4.1010899	2.105727627
H5	5.397685915	-5.191302158	-0.908459858
H5	-5.397685915	5.191302158	-0.908459858
H5	-5.191302158	-5.397685915	0.908459858
H5	5.191302158	5.397685915	0.908459858
