# Supplementary material for: Room temperature ionic liquids with two symmetric ions
Source: Chem Sci. 2023 Sep 8;14(37):10340–6. doi: 10.1039/d3sc03240j (PMC10530934; doi:10.1039/d3sc03240j)
Supplement: SC-014-D3SC03240J-s001 [file SC-014-D3SC03240J-s001.zip › MDresults-prealpha/P3O14BF4/analyse_parallel.out]

  # UNIT 6 REDIRECTED TO './output/analyse_parallel.out'

    Copyright (C) 2022 Frederik Philippi (Tom Welton Group)
    Please report any bugs.
    Suggestions and questions are also welcome. Thanks.
    Date of Release: 22_Sep_2022
    Please consider citing our work.

 Note: The program *only* switches to user input if no 'general.inp' is present

 reading file 'general_parallel.inp'
 found a 'sequential_read' statement in line 8
 found a 'trajectory_type' statement in line 11
 elapsed time:  21.1 milliseconds

 reading file './output/COC_molecular.inp'
 All molecules have only 1 'atom' - turn on com boost.
 (centre-of-mass position = position of this atom)
 Searching for 'default_masses' statement...found in line 5.
 Trying to read 2 custom default masses... done.
 Searching for 'atomic_masses' statement...done (none found, end of file encountered).
 Searching for 'default_charges' statement...done (none found, end of file encountered).
 Searching for 'atomic_charges' statement...done (none found, end of file encountered).
 Searching for 'constraints' statement...done (none found, end of file encountered).
 Searching for 'drudes' statement...done (none found, end of file encountered).
 load complete trajectory into RAM. Very fast for some analyses, like diffusion.

 reading file './output/traj_COC.lmp'
 Trajectory seems to contain Cartesian coordinates.
 General information read from the trajectory:
   Molecule a (#1) is a cation with 1 atoms and mass = 323.434 Da.
   Molecule b (#2) is an anion with 1 atoms and mass =  86.802 Da.
   Trajectory is in centre-of-mass layout. Check if above masses are correct!
   Box dimensions:
     x:    0.000  86.786
     y:    0.000  86.786
     z:    0.000  86.786
   Box volume is 0.654E+06 cubic Angströms
   Density is 1.042 g/mL
 reading the trajectory...
 0% - - - - - 50% - - - - - 100%
 ###############################
 done.
 Setting time scaling factor to 1000 based on ITEM: TIMESTEP
 elapsed time:   1.4 minutes

 streaming input from general input file

 Line 6: 'print_atomic_charges'
 The following lines can be used/altered to request custom atomic charges:
   atomic_charges 2
   1 1 1.0000 (Element a)
   2 1 -1.0000 (Element b)
 elapsed time: 515.3 microseconds

 Line 7: 'show_settings'
 Printing current global settings.
    VERBOSE_OUTPUT       yes
    TIME_OUTPUT          yes
    DEVELOPERS_VERSION   no
    ERROR_OUTPUT         yes
    READ_SEQUENTIAL      no
    BOX_VOLUME_GIVEN     yes
    WRAP_TRAJECTORY      no
    DISCONNECTED         yes
    EXTRA_VELOCITY       no
    GLOBAL_ITERATIONS    1
    TIME_SCALING_FACTOR  1000
    HEADER_LINES_GINPUT  5
    CURRENT_ERROR_CODE   -1
    ERROR_COUNT          0
    OUTPUT_PREFIX        ""
    TRAJECTORY_TYPE      "lmp"
    INFO_IN_TRAJECTORY   "POS"
    PARALLEL_OPERATION   yes
 OMP flag set!
    NUMBER_OF_THREADS      1
    NUMBER_OF_PROCS        256
    MAX_NUMBER_OF_THREADS  48
 Printing current molecular settings.
    headerlines_to_skip        9
    total_lines_to_skip        2009
    file_position              -1
    dihedrals_initialised      no
    custom_constraints         no
    custom_default_masses      yes
    custom_atom_masses         no
    custom_default_charges     no
    custom_atom_charges        no
    drudes_assigned            no
    drude_details              no
    drudes_allocated           no
    use_firstatom_as_com       yes
    use_barycentre             no
    total_number_of_atoms      2000
    number_of_molecule_types   2
    number_of_drude_particles  0
    number_of_steps            20001
    drude_mass (Dalton)        0.000
 Memory requirement for storage of entire trajectory in RAM:
 3*2000*20001*4Byte = 457.8MB (single precision)
 current default (input) Filenames:
    TRAJECTORY      "traj_COC.lmp"
    GENERAL         "general_parallel.inp"
    MOLECULAR       "./output/COC_molecular.inp"
    AUTOCORRELATION "autocorrelation.inp"
    DIFFUSION       "diffusion.inp"
    DISTRIBUTION    "distribution.inp"
    DISTANCE        "distance.inp"
 Paths:
    TRAJECTORY "./output/"
    INPUT      "./"
    OUTPUT     "./output/"
 currently assuming 1000 as time difference between steps
 assuming Angström as distance unit and femtoseconds as time unit.
 Using these constants:
    boltzmann constant:  0.138064905E-22 J/K
    avogadro constant:   0.602214076E+24 1/mol
    elementary charge:   0.160217660E-18 C
    archimedes constant: 0.314159274E+01
    vacuum permittivity: 0.885418822E-11 F/m
 elapsed time: 142.5 microseconds

 Line 8: 'sequential_read'
 skip line (sequential_read)
 elapsed time:  17.0 microseconds

 Line 9: 'parallel_operation'
 setting 'PARALLEL_OPERATION' to  T
 elapsed time:  37.7 microseconds

 Line 10: 'set_threads_simple'
 number of threads set to 48
 elapsed time:  20.8 microseconds

 Line 11: 'trajectory_type'
 skip line (trajectory_type)
 elapsed time:  11.8 microseconds

 Line 12: 'dump_full_gro'
  #  NOTICE 145: GROMACS assumes nm, prealpha assumes Angström.
 --> Coordinates will be divided by 10 for '.gro' output.
 Writing trajectory in GROMACS format (.gro)...
 0% - - - - - 50% - - - - - 100%
 ###############################
 done.
 Please cite reference [1].
 elapsed time:   2.6 minutes

 Line 13: 'distribution_simple'
 Distribution module invoked - simple mode:
 Only sum rules and Coulomb energy integral.
  #  NOTICE 114: Overwriting existing 'prealpha_simple.inp'.
 File 'prealpha_simple.inp' written.
 reading file './prealpha_simple.inp'
 calculating polar distribution functions.
 reading user-specified references.
   setting 'maxdist' to 43.393 (half the box length)
   setting 'subtract_uniform' to F
   setting 'weigh_charge' to T
   setting 'sampling_interval' to 1
   setting 'bin_count_a' to 300
   setting 'bin_count_b' to 1
 Done reading prealpha_simple.inp
 Calculating distribution for reference vector 1 out of 2.
   (Vector +0 +0 +1, pdf for all around a)
   using z-direction as reference vector.
   ### Parallel execution on 48 threads (distribution function)
 0% - - - - - 50% - - - - - 100%
 ###############################
   ### End of parallelised section, took  12.7 minutes
   within bin 20924394431, out of bounds 5992.
   ideal density: 3.057E-03 particles/Angström^3
   writing trace (rdf) into file: ./output/reference_1_all_around_1_rdf_xcharge
   writing number integral into file: ./output/reference_1_all_around_1_rdf_xcharge_numberintegral
   writing (Coulomb) energy integral into file: ./output/reference_1_all_around_1_rdf_xcharge_energyintegral
   writing distribution data (pdf) into file: ./output/reference_1_all_around_1_xcharge_pdf
 Calculating distribution for reference vector 2 out of 2.
   (Vector +0 +0 +1, pdf for all around b)
   using z-direction as reference vector.
   ### Parallel execution on 48 threads (distribution function)
 0% - - - - - 50% - - - - - 100%
 ###############################
   ### End of parallelised section, took  12.7 minutes
   within bin 20925752681, out of bounds 5960.
   ideal density: 3.057E-03 particles/Angström^3
   writing trace (rdf) into file: ./output/reference_2_all_around_2_rdf_xcharge
   writing number integral into file: ./output/reference_2_all_around_2_rdf_xcharge_numberintegral
   writing (Coulomb) energy integral into file: ./output/reference_2_all_around_2_rdf_xcharge_energyintegral
   writing distribution data (pdf) into file: ./output/reference_2_all_around_2_xcharge_pdf
 Please cite reference [2].
 Please cite reference [3].
 Please cite reference [4].
 See also reference [1].
 elapsed time:  25.4 minutes

 Line 14: 'DEBUG'
 ################################DEBUG VERSION
 testing stuff for JMD.
 Writing atomic properties to files:
 ./output/atomic_charges.dat
 ./output/atomic_masses.dat
 ################################DEBUG VERSION
 elapsed time:  36.8 milliseconds

 Line 15: 'set_prefix'
 prefix set to 'MSD_'
 elapsed time:  61.0 microseconds

 Line 16: 'diffusion'
 Diffusion module invoked.
 reading file './diffusion2.inp'
 calculating mean-squared displacements for self-diffusion.
 reading user-specified projections.
 setting 'tmax' to 20000
 setting 'tstep' to 1
 setting 'verbose_print' to  F
 Done reading diffusion2.inp
 These quantities will be calculated and reported:
    'timeline': number of the timestep * time scaling factor
    '<|R|**2>': mean squared displacement, not corrected
    '<R>':      average drift of the center of mass, calculated as <R>=SQRT(<x>²+<y>²+<z>²)
 the time scaling factor is 1000
 averages taken: max = 20000, min = 1
 ### Parallel execution on 48 threads (Diffusion / displacement)
 0% - - - - - 50% - - - - - 100%
 ###############################
 ### End of parallelised section, took   4.7 minutes
 writing diffusion data (msd) into file: ./output/MSD_projection_1_self_diffusion
 ### Parallel execution on 48 threads (Diffusion / displacement)
 0% - - - - - 50% - - - - - 100%
 ###############################
 ### End of parallelised section, took   4.8 minutes
 writing diffusion data (msd) into file: ./output/MSD_projection_2_self_diffusion
 See also reference [3].
 See also reference [1].
 elapsed time:   9.5 minutes

 Line 17: 'set_prefix'
 prefix set to 'MQD_'
 elapsed time: 133.7 microseconds

 Line 18: 'diffusion'
 Diffusion module invoked.
 reading file './diffusion4.inp'
 calculating mean-squared displacements for self-diffusion.
 reading user-specified projections.
 setting 'tmax' to 20000
 setting 'tstep' to 1
 setting 'verbose_print' to  F
 setting 'exponent' to 4
 (Will report <|R|^4> - use with MSD for non-gaussian parameter alpha2)
 Done reading diffusion4.inp
 These quantities will be calculated and reported:
    'timeline': number of the timestep * time scaling factor
    '<|R|**4>': mean fourth power displacement, not corrected
    '<R>':      average drift of the center of mass, calculated as <R>=SQRT(<x>²+<y>²+<z>²)
 the time scaling factor is 1000
 averages taken: max = 20000, min = 1
 ### Parallel execution on 48 threads (Diffusion / displacement)
 0% - - - - - 50% - - - - - 100%
 ###############################
 ### End of parallelised section, took   4.8 minutes
 writing diffusion data (msd) into file: ./output/MQD_projection_1_self_diffusion
 ### Parallel execution on 48 threads (Diffusion / displacement)
 0% - - - - - 50% - - - - - 100%
 ###############################
 ### End of parallelised section, took   4.8 minutes
 writing diffusion data (msd) into file: ./output/MQD_projection_2_self_diffusion
 See also reference [3].
 See also reference [1].
 elapsed time:   9.7 minutes

 Line 19: 'quit'
 exiting analysis.
 TOTAL elapsed time:  48.5 minutes

 No warnings or errors encountered.

 References:
   [1] Chem. Sci., 2022, 13, 9176–9190.
       dx.doi.org/10.1039/d2sc03074h
   [2] Phys. Chem. Chem. Phys., 2021, 23, 21042–21064.
       dx.doi.org/10.1039/D1CP02889H
   [3] Phys. Chem. Chem. Phys., 2022, 24, 3144–3162.
       dx.doi.org/10.1039/D1CP04592J
   [4] J. Chem. Phys., 2022, 156, 204312.
       dx.doi.org/10.1063/5.0091322
