# Supplementary material for: Room temperature ionic liquids with two symmetric ions
Source: Chem Sci. 2023 Sep 8;14(37):10340–6. doi: 10.1039/d3sc03240j (PMC10530934; doi:10.1039/d3sc03240j)
Supplement: SC-014-D3SC03240J-s001 [file SC-014-D3SC03240J-s001.zip › MDresults-prealpha/P3O14BF4/MQD_projection_1_self_diffusion]

 This file contains diffusion information based on the input file 'diffusion4.inp'
   Projection 1 (+1 +1 +1), Molecule type 1 (a)
       timeline         <R**4>            <R>
              0   0.000000E+00   0.000000E+00
           1000   0.111859E+01   0.136832E-04
           2000   0.223571E+01   0.281494E-04
           3000   0.308429E+01   0.431044E-04
           4000   0.382668E+01   0.565925E-04
           5000   0.450611E+01   0.701294E-04
           6000   0.513560E+01   0.844877E-04
           7000   0.572744E+01   0.986997E-04
           8000   0.630302E+01   0.111669E-03
           9000   0.688141E+01   0.125191E-03
          10000   0.747138E+01   0.139066E-03
          11000   0.806805E+01   0.152648E-03
          12000   0.867187E+01   0.165216E-03
          13000   0.928565E+01   0.177719E-03
          14000   0.990646E+01   0.190128E-03
          15000   0.105290E+02   0.202988E-03
          16000   0.111478E+02   0.215956E-03
          17000   0.117588E+02   0.230158E-03
          18000   0.123702E+02   0.244394E-03
          19000   0.129814E+02   0.256954E-03
          20000   0.135922E+02   0.269874E-03
          21000   0.142073E+02   0.283113E-03
          22000   0.148260E+02   0.295763E-03
          23000   0.154560E+02   0.307910E-03
          24000   0.160935E+02   0.320373E-03
          25000   0.167317E+02   0.332838E-03
          26000   0.173669E+02   0.344859E-03
          27000   0.180087E+02   0.357297E-03
          28000   0.186542E+02   0.370681E-03
          29000   0.193064E+02   0.384518E-03
          30000   0.199558E+02   0.397910E-03
          31000   0.206040E+02   0.411351E-03
          32000   0.212595E+02   0.423817E-03
          33000   0.219216E+02   0.436397E-03
          34000   0.225893E+02   0.449403E-03
          35000   0.232600E+02   0.464096E-03
          36000   0.239367E+02   0.477285E-03
          37000   0.246125E+02   0.490816E-03
          38000   0.252923E+02   0.505875E-03
          39000   0.259744E+02   0.519204E-03
          40000   0.266641E+02   0.532998E-03
          41000   0.273578E+02   0.546923E-03
          42000   0.280537E+02   0.560420E-03
          43000   0.287590E+02   0.574773E-03
          44000   0.294638E+02   0.588714E-03
          45000   0.301705E+02   0.602289E-03
          46000   0.308819E+02   0.616640E-03
          47000   0.315964E+02   0.630082E-03
          48000   0.323077E+02   0.643692E-03
          49000   0.330285E+02   0.657101E-03
          50000   0.337567E+02   0.671862E-03
          51000   0.344919E+02   0.686322E-03
          52000   0.352261E+02   0.700771E-03
          53000   0.359671E+02   0.714918E-03
          54000   0.367136E+02   0.729197E-03
          55000   0.374510E+02   0.742952E-03
          56000   0.381921E+02   0.756897E-03
          57000   0.389418E+02   0.770476E-03
          58000   0.396938E+02   0.784327E-03
          59000   0.404525E+02   0.798188E-03
          60000   0.412115E+02   0.812468E-03
          61000   0.419803E+02   0.826110E-03
          62000   0.427541E+02   0.839903E-03
          63000   0.435339E+02   0.852683E-03
          64000   0.443174E+02   0.866499E-03
          65000   0.451039E+02   0.881215E-03
          66000   0.458972E+02   0.894819E-03
          67000   0.467002E+02   0.908544E-03
          68000   0.474954E+02   0.924106E-03
          69000   0.482966E+02   0.938304E-03
          70000   0.490927E+02   0.953378E-03
          71000   0.498868E+02   0.966611E-03
          72000   0.506948E+02   0.979994E-03
          73000   0.515171E+02   0.994708E-03
          74000   0.523400E+02   0.100849E-02
          75000   0.531588E+02   0.102289E-02
          76000   0.539935E+02   0.103597E-02
          77000   0.548251E+02   0.104925E-02
          78000   0.556560E+02   0.106143E-02
          79000   0.564886E+02   0.107430E-02
          80000   0.573365E+02   0.108746E-02
          81000   0.581917E+02   0.110029E-02
          82000   0.590387E+02   0.111205E-02
          83000   0.598925E+02   0.112496E-02
          84000   0.607469E+02   0.113772E-02
          85000   0.616045E+02   0.115037E-02
          86000   0.624675E+02   0.116328E-02
          87000   0.633318E+02   0.117501E-02
          88000   0.642115E+02   0.118762E-02
          89000   0.650974E+02   0.119998E-02
          90000   0.659821E+02   0.121213E-02
          91000   0.668624E+02   0.122468E-02
          92000   0.677586E+02   0.123699E-02
          93000   0.686527E+02   0.125019E-02
          94000   0.695464E+02   0.126435E-02
          95000   0.704474E+02   0.127844E-02
          96000   0.713625E+02   0.129145E-02
          97000   0.722596E+02   0.130415E-02
          98000   0.731651E+02   0.131717E-02
          99000   0.740784E+02   0.132990E-02
         100000   0.749975E+02   0.134149E-02
         101000   0.759298E+02   0.135309E-02
         102000   0.768786E+02   0.136497E-02
         103000   0.778209E+02   0.137715E-02
         104000   0.787541E+02   0.138968E-02
         105000   0.796986E+02   0.140342E-02
         106000   0.806481E+02   0.141769E-02
         107000   0.815999E+02   0.143202E-02
         108000   0.825602E+02   0.144590E-02
         109000   0.835074E+02   0.145997E-02
         110000   0.844667E+02   0.147416E-02
         111000   0.854286E+02   0.148744E-02
         112000   0.863955E+02   0.150105E-02
         113000   0.873625E+02   0.151357E-02
         114000   0.883309E+02   0.152569E-02
         115000   0.893051E+02   0.153833E-02
         116000   0.902882E+02   0.155125E-02
         117000   0.912841E+02   0.156402E-02
         118000   0.922817E+02   0.157600E-02
         119000   0.932771E+02   0.158923E-02
         120000   0.942685E+02   0.160144E-02
         121000   0.952720E+02   0.161356E-02
         122000   0.962826E+02   0.162533E-02
         123000   0.973018E+02   0.163655E-02
         124000   0.983198E+02   0.164855E-02
         125000   0.993349E+02   0.166057E-02
         126000   0.100350E+03   0.167337E-02
         127000   0.101371E+03   0.168671E-02
         128000   0.102398E+03   0.170042E-02
         129000   0.103432E+03   0.171307E-02
         130000   0.104459E+03   0.172577E-02
         131000   0.105491E+03   0.173913E-02
         132000   0.106517E+03   0.175220E-02
         133000   0.107554E+03   0.176566E-02
         134000   0.108596E+03   0.177987E-02
         135000   0.109639E+03   0.179355E-02
         136000   0.110688E+03   0.180624E-02
         137000   0.111741E+03   0.181888E-02
         138000   0.112810E+03   0.183200E-02
         139000   0.113874E+03   0.184475E-02
         140000   0.114943E+03   0.185709E-02
         141000   0.116015E+03   0.187024E-02
         142000   0.117084E+03   0.188389E-02
         143000   0.118146E+03   0.189629E-02
         144000   0.119218E+03   0.190947E-02
         145000   0.120295E+03   0.192220E-02
         146000   0.121362E+03   0.193409E-02
         147000   0.122454E+03   0.194635E-02
         148000   0.123550E+03   0.195890E-02
         149000   0.124655E+03   0.197151E-02
         150000   0.125752E+03   0.198512E-02
         151000   0.126850E+03   0.199855E-02
         152000   0.127939E+03   0.201182E-02
         153000   0.129027E+03   0.202551E-02
         154000   0.130129E+03   0.203941E-02
         155000   0.131243E+03   0.205423E-02
         156000   0.132370E+03   0.206744E-02
         157000   0.133516E+03   0.208198E-02
         158000   0.134663E+03   0.209507E-02
         159000   0.135805E+03   0.210951E-02
         160000   0.136942E+03   0.212435E-02
         161000   0.138087E+03   0.213800E-02
         162000   0.139231E+03   0.215262E-02
         163000   0.140376E+03   0.216712E-02
         164000   0.141514E+03   0.218177E-02
         165000   0.142670E+03   0.219620E-02
         166000   0.143834E+03   0.221095E-02
         167000   0.145018E+03   0.222565E-02
         168000   0.146190E+03   0.224079E-02
         169000   0.147370E+03   0.225637E-02
         170000   0.148536E+03   0.227122E-02
         171000   0.149723E+03   0.228518E-02
         172000   0.150896E+03   0.229935E-02
         173000   0.152067E+03   0.231312E-02
         174000   0.153264E+03   0.232756E-02
         175000   0.154458E+03   0.234150E-02
         176000   0.155665E+03   0.235586E-02
         177000   0.156875E+03   0.236994E-02
         178000   0.158091E+03   0.238444E-02
         179000   0.159312E+03   0.239834E-02
         180000   0.160522E+03   0.241163E-02
         181000   0.161725E+03   0.242585E-02
         182000   0.162950E+03   0.244018E-02
         183000   0.164184E+03   0.245344E-02
         184000   0.165409E+03   0.246710E-02
         185000   0.166657E+03   0.248072E-02
         186000   0.167892E+03   0.249470E-02
         187000   0.169138E+03   0.250839E-02
         188000   0.170391E+03   0.252231E-02
         189000   0.171648E+03   0.253708E-02
         190000   0.172892E+03   0.255207E-02
         191000   0.174156E+03   0.256657E-02
         192000   0.175429E+03   0.257998E-02
         193000   0.176681E+03   0.259387E-02
         194000   0.177941E+03   0.260747E-02
         195000   0.179213E+03   0.262146E-02
         196000   0.180482E+03   0.263581E-02
         197000   0.181754E+03   0.264919E-02
         198000   0.183024E+03   0.266319E-02
         199000   0.184309E+03   0.267738E-02
         200000   0.185596E+03   0.268987E-02
         201000   0.186901E+03   0.270249E-02
         202000   0.188207E+03   0.271590E-02
         203000   0.189515E+03   0.272867E-02
         204000   0.190831E+03   0.274092E-02
         205000   0.192135E+03   0.275513E-02
         206000   0.193448E+03   0.276837E-02
         207000   0.194781E+03   0.278195E-02
         208000   0.196081E+03   0.279561E-02
         209000   0.197400E+03   0.280925E-02
         210000   0.198706E+03   0.282243E-02
         211000   0.200024E+03   0.283633E-02
         212000   0.201359E+03   0.284930E-02
         213000   0.202702E+03   0.286276E-02
         214000   0.204046E+03   0.287637E-02
         215000   0.205391E+03   0.288999E-02
         216000   0.206766E+03   0.290396E-02
         217000   0.208135E+03   0.291740E-02
         218000   0.209487E+03   0.293184E-02
         219000   0.210842E+03   0.294503E-02
         220000   0.212189E+03   0.295936E-02
         221000   0.213569E+03   0.297254E-02
         222000   0.214965E+03   0.298475E-02
         223000   0.216345E+03   0.299790E-02
         224000   0.217718E+03   0.301116E-02
         225000   0.219101E+03   0.302400E-02
         226000   0.220494E+03   0.303695E-02
         227000   0.221887E+03   0.304969E-02
         228000   0.223278E+03   0.306283E-02
         229000   0.224666E+03   0.307584E-02
         230000   0.226073E+03   0.308777E-02
         231000   0.227501E+03   0.309972E-02
         232000   0.228921E+03   0.311170E-02
         233000   0.230348E+03   0.312414E-02
         234000   0.231791E+03   0.313664E-02
         235000   0.233209E+03   0.314944E-02
         236000   0.234630E+03   0.316206E-02
         237000   0.236073E+03   0.317510E-02
         238000   0.237510E+03   0.318764E-02
         239000   0.238950E+03   0.319986E-02
         240000   0.240400E+03   0.321262E-02
         241000   0.241835E+03   0.322582E-02
         242000   0.243285E+03   0.323882E-02
         243000   0.244730E+03   0.325157E-02
         244000   0.246195E+03   0.326424E-02
         245000   0.247667E+03   0.327784E-02
         246000   0.249123E+03   0.329084E-02
         247000   0.250587E+03   0.330409E-02
         248000   0.252067E+03   0.331650E-02
         249000   0.253532E+03   0.332902E-02
         250000   0.255015E+03   0.334243E-02
         251000   0.256506E+03   0.335642E-02
         252000   0.257977E+03   0.336863E-02
         253000   0.259479E+03   0.338068E-02
         254000   0.260976E+03   0.339256E-02
         255000   0.262475E+03   0.340428E-02
         256000   0.263982E+03   0.341649E-02
         257000   0.265495E+03   0.342894E-02
         258000   0.267009E+03   0.343998E-02
         259000   0.268525E+03   0.345102E-02
         260000   0.270077E+03   0.346239E-02
         261000   0.271608E+03   0.347431E-02
         262000   0.273127E+03   0.348585E-02
         263000   0.274651E+03   0.349717E-02
         264000   0.276161E+03   0.350999E-02
         265000   0.277704E+03   0.352242E-02
         266000   0.279236E+03   0.353453E-02
         267000   0.280783E+03   0.354625E-02
         268000   0.282325E+03   0.355828E-02
         269000   0.283867E+03   0.357023E-02
         270000   0.285439E+03   0.358187E-02
         271000   0.286977E+03   0.359331E-02
         272000   0.288523E+03   0.360588E-02
         273000   0.290079E+03   0.361864E-02
         274000   0.291628E+03   0.363150E-02
         275000   0.293204E+03   0.364293E-02
         276000   0.294772E+03   0.365476E-02
         277000   0.296346E+03   0.366811E-02
         278000   0.297910E+03   0.368057E-02
         279000   0.299498E+03   0.369431E-02
         280000   0.301075E+03   0.370768E-02
         281000   0.302642E+03   0.372128E-02
         282000   0.304221E+03   0.373440E-02
         283000   0.305815E+03   0.374768E-02
         284000   0.307404E+03   0.376172E-02
         285000   0.309011E+03   0.377541E-02
         286000   0.310630E+03   0.378929E-02
         287000   0.312251E+03   0.380275E-02
         288000   0.313881E+03   0.381590E-02
         289000   0.315505E+03   0.382913E-02
         290000   0.317115E+03   0.384286E-02
         291000   0.318741E+03   0.385704E-02
         292000   0.320349E+03   0.386934E-02
         293000   0.321982E+03   0.388193E-02
         294000   0.323615E+03   0.389535E-02
         295000   0.325275E+03   0.390758E-02
         296000   0.326917E+03   0.392059E-02
         297000   0.328575E+03   0.393391E-02
         298000   0.330236E+03   0.394771E-02
         299000   0.331881E+03   0.396177E-02
         300000   0.333541E+03   0.397596E-02
         301000   0.335200E+03   0.399001E-02
         302000   0.336850E+03   0.400280E-02
         303000   0.338540E+03   0.401712E-02
         304000   0.340214E+03   0.403105E-02
         305000   0.341900E+03   0.404442E-02
         306000   0.343598E+03   0.405831E-02
         307000   0.345284E+03   0.407264E-02
         308000   0.346974E+03   0.408678E-02
         309000   0.348683E+03   0.409927E-02
         310000   0.350391E+03   0.411232E-02
         311000   0.352100E+03   0.412488E-02
         312000   0.353763E+03   0.413725E-02
         313000   0.355467E+03   0.415018E-02
         314000   0.357159E+03   0.416281E-02
         315000   0.358883E+03   0.417596E-02
         316000   0.360615E+03   0.418845E-02
         317000   0.362341E+03   0.420143E-02
         318000   0.364058E+03   0.421471E-02
         319000   0.365771E+03   0.422868E-02
         320000   0.367498E+03   0.424242E-02
         321000   0.369226E+03   0.425501E-02
         322000   0.370979E+03   0.426909E-02
         323000   0.372714E+03   0.428387E-02
         324000   0.374435E+03   0.429743E-02
         325000   0.376164E+03   0.431063E-02
         326000   0.377906E+03   0.432411E-02
         327000   0.379678E+03   0.433786E-02
         328000   0.381440E+03   0.435172E-02
         329000   0.383183E+03   0.436583E-02
         330000   0.384967E+03   0.437902E-02
         331000   0.386744E+03   0.439269E-02
         332000   0.388505E+03   0.440463E-02
         333000   0.390283E+03   0.441705E-02
         334000   0.392093E+03   0.442976E-02
         335000   0.393867E+03   0.444231E-02
         336000   0.395662E+03   0.445501E-02
         337000   0.397463E+03   0.446821E-02
         338000   0.399271E+03   0.448166E-02
         339000   0.401090E+03   0.449613E-02
         340000   0.402877E+03   0.451054E-02
         341000   0.404658E+03   0.452343E-02
         342000   0.406438E+03   0.453605E-02
         343000   0.408223E+03   0.454840E-02
         344000   0.410023E+03   0.456177E-02
         345000   0.411857E+03   0.457528E-02
         346000   0.413678E+03   0.458876E-02
         347000   0.415474E+03   0.460151E-02
         348000   0.417301E+03   0.461467E-02
         349000   0.419130E+03   0.462838E-02
         350000   0.420969E+03   0.464216E-02
         351000   0.422809E+03   0.465615E-02
         352000   0.424670E+03   0.466982E-02
         353000   0.426550E+03   0.468281E-02
         354000   0.428404E+03   0.469522E-02
         355000   0.430260E+03   0.470778E-02
         356000   0.432121E+03   0.472064E-02
         357000   0.433996E+03   0.473426E-02
         358000   0.435832E+03   0.474743E-02
         359000   0.437672E+03   0.476055E-02
         360000   0.439553E+03   0.477355E-02
         361000   0.441427E+03   0.478741E-02
         362000   0.443321E+03   0.480073E-02
         363000   0.445204E+03   0.481350E-02
         364000   0.447109E+03   0.482696E-02
         365000   0.449033E+03   0.484103E-02
         366000   0.450973E+03   0.485535E-02
         367000   0.452867E+03   0.486881E-02
         368000   0.454788E+03   0.488170E-02
         369000   0.456714E+03   0.489410E-02
         370000   0.458638E+03   0.490673E-02
         371000   0.460554E+03   0.492015E-02
         372000   0.462446E+03   0.493310E-02
         373000   0.464383E+03   0.494674E-02
         374000   0.466316E+03   0.496003E-02
         375000   0.468253E+03   0.497357E-02
         376000   0.470198E+03   0.498786E-02
         377000   0.472157E+03   0.500178E-02
         378000   0.474108E+03   0.501616E-02
         379000   0.476065E+03   0.503153E-02
         380000   0.477994E+03   0.504617E-02
         381000   0.479931E+03   0.506065E-02
         382000   0.481885E+03   0.507471E-02
         383000   0.483825E+03   0.508778E-02
         384000   0.485783E+03   0.510219E-02
         385000   0.487784E+03   0.511608E-02
         386000   0.489775E+03   0.513088E-02
         387000   0.491791E+03   0.514519E-02
         388000   0.493778E+03   0.515849E-02
         389000   0.495744E+03   0.517275E-02
         390000   0.497716E+03   0.518615E-02
         391000   0.499734E+03   0.520038E-02
         392000   0.501756E+03   0.521452E-02
         393000   0.503769E+03   0.522920E-02
         394000   0.505792E+03   0.524364E-02
         395000   0.507820E+03   0.525803E-02
         396000   0.509832E+03   0.527213E-02
         397000   0.511838E+03   0.528718E-02
         398000   0.513828E+03   0.530169E-02
         399000   0.515836E+03   0.531612E-02
         400000   0.517876E+03   0.533089E-02
         401000   0.519912E+03   0.534539E-02
         402000   0.521952E+03   0.536020E-02
         403000   0.523991E+03   0.537540E-02
         404000   0.526050E+03   0.539065E-02
         405000   0.528104E+03   0.540400E-02
         406000   0.530182E+03   0.541786E-02
         407000   0.532264E+03   0.543127E-02
         408000   0.534317E+03   0.544596E-02
         409000   0.536361E+03   0.546043E-02
         410000   0.538425E+03   0.547467E-02
         411000   0.540519E+03   0.548857E-02
         412000   0.542607E+03   0.550276E-02
         413000   0.544694E+03   0.551762E-02
         414000   0.546766E+03   0.553216E-02
         415000   0.548873E+03   0.554592E-02
         416000   0.550967E+03   0.556026E-02
         417000   0.553039E+03   0.557400E-02
         418000   0.555158E+03   0.558781E-02
         419000   0.557275E+03   0.560190E-02
         420000   0.559378E+03   0.561655E-02
         421000   0.561471E+03   0.563071E-02
         422000   0.563568E+03   0.564467E-02
         423000   0.565681E+03   0.565788E-02
         424000   0.567837E+03   0.567242E-02
         425000   0.569987E+03   0.568613E-02
         426000   0.572105E+03   0.569986E-02
         427000   0.574242E+03   0.571413E-02
         428000   0.576390E+03   0.572760E-02
         429000   0.578515E+03   0.574098E-02
         430000   0.580635E+03   0.575495E-02
         431000   0.582784E+03   0.577021E-02
         432000   0.584945E+03   0.578458E-02
         433000   0.587110E+03   0.579936E-02
         434000   0.589272E+03   0.581403E-02
         435000   0.591442E+03   0.582783E-02
         436000   0.593659E+03   0.584257E-02
         437000   0.595869E+03   0.585726E-02
         438000   0.598063E+03   0.587229E-02
         439000   0.600218E+03   0.588655E-02
         440000   0.602388E+03   0.590078E-02
         441000   0.604600E+03   0.591518E-02
         442000   0.606786E+03   0.592961E-02
         443000   0.609002E+03   0.594396E-02
         444000   0.611221E+03   0.595775E-02
         445000   0.613446E+03   0.597075E-02
         446000   0.615655E+03   0.598448E-02
         447000   0.617893E+03   0.599834E-02
         448000   0.620092E+03   0.601164E-02
         449000   0.622303E+03   0.602433E-02
         450000   0.624548E+03   0.603875E-02
         451000   0.626775E+03   0.605217E-02
         452000   0.629001E+03   0.606651E-02
         453000   0.631242E+03   0.607992E-02
         454000   0.633472E+03   0.609369E-02
         455000   0.635741E+03   0.610773E-02
         456000   0.637961E+03   0.612238E-02
         457000   0.640194E+03   0.613753E-02
         458000   0.642506E+03   0.615191E-02
         459000   0.644800E+03   0.616636E-02
         460000   0.647044E+03   0.618077E-02
         461000   0.649293E+03   0.619542E-02
         462000   0.651545E+03   0.621024E-02
         463000   0.653825E+03   0.622535E-02
         464000   0.656080E+03   0.623950E-02
         465000   0.658345E+03   0.625403E-02
         466000   0.660676E+03   0.626824E-02
         467000   0.662964E+03   0.628221E-02
         468000   0.665284E+03   0.629536E-02
         469000   0.667564E+03   0.630825E-02
         470000   0.669872E+03   0.632075E-02
         471000   0.672131E+03   0.633454E-02
         472000   0.674437E+03   0.634714E-02
         473000   0.676765E+03   0.635964E-02
         474000   0.679095E+03   0.637302E-02
         475000   0.681415E+03   0.638526E-02
         476000   0.683713E+03   0.639804E-02
         477000   0.686041E+03   0.641083E-02
         478000   0.688350E+03   0.642465E-02
         479000   0.690681E+03   0.643769E-02
         480000   0.692979E+03   0.645028E-02
         481000   0.695308E+03   0.646383E-02
         482000   0.697630E+03   0.647674E-02
         483000   0.699957E+03   0.648944E-02
         484000   0.702313E+03   0.650282E-02
         485000   0.704667E+03   0.651619E-02
         486000   0.707018E+03   0.652934E-02
         487000   0.709431E+03   0.654261E-02
         488000   0.711796E+03   0.655654E-02
         489000   0.714121E+03   0.656910E-02
         490000   0.716489E+03   0.658184E-02
         491000   0.718855E+03   0.659643E-02
         492000   0.721248E+03   0.660924E-02
         493000   0.723647E+03   0.662307E-02
         494000   0.726045E+03   0.663733E-02
         495000   0.728445E+03   0.665115E-02
         496000   0.730843E+03   0.666566E-02
         497000   0.733247E+03   0.668106E-02
         498000   0.735625E+03   0.669520E-02
         499000   0.737983E+03   0.670908E-02
         500000   0.740333E+03   0.672357E-02
         501000   0.742727E+03   0.673851E-02
         502000   0.745111E+03   0.675198E-02
         503000   0.747510E+03   0.676674E-02
         504000   0.749943E+03   0.678180E-02
         505000   0.752360E+03   0.679727E-02
         506000   0.754769E+03   0.681229E-02
         507000   0.757211E+03   0.682659E-02
         508000   0.759650E+03   0.684010E-02
         509000   0.762044E+03   0.685466E-02
         510000   0.764462E+03   0.686873E-02
         511000   0.766913E+03   0.688249E-02
         512000   0.769341E+03   0.689540E-02
         513000   0.771781E+03   0.690839E-02
         514000   0.774238E+03   0.692131E-02
         515000   0.776670E+03   0.693362E-02
         516000   0.779125E+03   0.694666E-02
         517000   0.781600E+03   0.695915E-02
         518000   0.784080E+03   0.697237E-02
         519000   0.786578E+03   0.698445E-02
         520000   0.789029E+03   0.699816E-02
         521000   0.791497E+03   0.701212E-02
         522000   0.793971E+03   0.702671E-02
         523000   0.796441E+03   0.704101E-02
         524000   0.798904E+03   0.705533E-02
         525000   0.801377E+03   0.707019E-02
         526000   0.803851E+03   0.708397E-02
         527000   0.806313E+03   0.709760E-02
         528000   0.808780E+03   0.711117E-02
         529000   0.811287E+03   0.712471E-02
         530000   0.813831E+03   0.713877E-02
         531000   0.816334E+03   0.715220E-02
         532000   0.818860E+03   0.716534E-02
         533000   0.821392E+03   0.717863E-02
         534000   0.823891E+03   0.719188E-02
         535000   0.826385E+03   0.720549E-02
         536000   0.828910E+03   0.721908E-02
         537000   0.831398E+03   0.723378E-02
         538000   0.833906E+03   0.724700E-02
         539000   0.836421E+03   0.726060E-02
         540000   0.838922E+03   0.727505E-02
         541000   0.841453E+03   0.728920E-02
         542000   0.844010E+03   0.730301E-02
         543000   0.846602E+03   0.731670E-02
         544000   0.849172E+03   0.733102E-02
         545000   0.851716E+03   0.734549E-02
         546000   0.854251E+03   0.736013E-02
         547000   0.856810E+03   0.737519E-02
         548000   0.859351E+03   0.738910E-02
         549000   0.861962E+03   0.740496E-02
         550000   0.864519E+03   0.741934E-02
         551000   0.867115E+03   0.743419E-02
         552000   0.869715E+03   0.744793E-02
         553000   0.872274E+03   0.746250E-02
         554000   0.874822E+03   0.747564E-02
         555000   0.877390E+03   0.748978E-02
         556000   0.879965E+03   0.750299E-02
         557000   0.882570E+03   0.751633E-02
         558000   0.885186E+03   0.752804E-02
         559000   0.887800E+03   0.754097E-02
         560000   0.890429E+03   0.755427E-02
         561000   0.893049E+03   0.756716E-02
         562000   0.895660E+03   0.758072E-02
         563000   0.898276E+03   0.759388E-02
         564000   0.900917E+03   0.760701E-02
         565000   0.903556E+03   0.762017E-02
         566000   0.906208E+03   0.763432E-02
         567000   0.908841E+03   0.764817E-02
         568000   0.911447E+03   0.766242E-02
         569000   0.914047E+03   0.767732E-02
         570000   0.916656E+03   0.769131E-02
         571000   0.919316E+03   0.770484E-02
         572000   0.921944E+03   0.771853E-02
         573000   0.924594E+03   0.773133E-02
         574000   0.927260E+03   0.774472E-02
         575000   0.929890E+03   0.775788E-02
         576000   0.932551E+03   0.777150E-02
         577000   0.935222E+03   0.778535E-02
         578000   0.937874E+03   0.779882E-02
         579000   0.940530E+03   0.781178E-02
         580000   0.943232E+03   0.782541E-02
         581000   0.945902E+03   0.783898E-02
         582000   0.948541E+03   0.785116E-02
         583000   0.951238E+03   0.786427E-02
         584000   0.953929E+03   0.787820E-02
         585000   0.956640E+03   0.789189E-02
         586000   0.959326E+03   0.790605E-02
         587000   0.961998E+03   0.791848E-02
         588000   0.964706E+03   0.793260E-02
         589000   0.967420E+03   0.794596E-02
         590000   0.970142E+03   0.795942E-02
         591000   0.972891E+03   0.797358E-02
         592000   0.975581E+03   0.798690E-02
         593000   0.978319E+03   0.800070E-02
         594000   0.981077E+03   0.801422E-02
         595000   0.983837E+03   0.802776E-02
         596000   0.986570E+03   0.804128E-02
         597000   0.989256E+03   0.805486E-02
         598000   0.991991E+03   0.806922E-02
         599000   0.994717E+03   0.808274E-02
         600000   0.997433E+03   0.809724E-02
         601000   0.100020E+04   0.811185E-02
         602000   0.100297E+04   0.812603E-02
         603000   0.100572E+04   0.813901E-02
         604000   0.100846E+04   0.815253E-02
         605000   0.101124E+04   0.816637E-02
         606000   0.101397E+04   0.817944E-02
         607000   0.101674E+04   0.819362E-02
         608000   0.101957E+04   0.820811E-02
         609000   0.102239E+04   0.822124E-02
         610000   0.102519E+04   0.823401E-02
         611000   0.102799E+04   0.824857E-02
         612000   0.103081E+04   0.826212E-02
         613000   0.103364E+04   0.827539E-02
         614000   0.103645E+04   0.828921E-02
         615000   0.103927E+04   0.830319E-02
         616000   0.104212E+04   0.831671E-02
         617000   0.104493E+04   0.833107E-02
         618000   0.104772E+04   0.834478E-02
         619000   0.105059E+04   0.835921E-02
         620000   0.105344E+04   0.837380E-02
         621000   0.105626E+04   0.838967E-02
         622000   0.105911E+04   0.840448E-02
         623000   0.106196E+04   0.841864E-02
         624000   0.106481E+04   0.843312E-02
         625000   0.106763E+04   0.844618E-02
         626000   0.107051E+04   0.845892E-02
         627000   0.107341E+04   0.847129E-02
         628000   0.107631E+04   0.848432E-02
         629000   0.107920E+04   0.849816E-02
         630000   0.108206E+04   0.851244E-02
         631000   0.108495E+04   0.852836E-02
         632000   0.108787E+04   0.854282E-02
         633000   0.109078E+04   0.855643E-02
         634000   0.109365E+04   0.857052E-02
         635000   0.109653E+04   0.858516E-02
         636000   0.109941E+04   0.859988E-02
         637000   0.110229E+04   0.861421E-02
         638000   0.110513E+04   0.862806E-02
         639000   0.110803E+04   0.864229E-02
         640000   0.111098E+04   0.865727E-02
         641000   0.111394E+04   0.867117E-02
         642000   0.111694E+04   0.868685E-02
         643000   0.111988E+04   0.870130E-02
         644000   0.112284E+04   0.871706E-02
         645000   0.112578E+04   0.873209E-02
         646000   0.112872E+04   0.874691E-02
         647000   0.113164E+04   0.876194E-02
         648000   0.113458E+04   0.877687E-02
         649000   0.113752E+04   0.879078E-02
         650000   0.114048E+04   0.880534E-02
         651000   0.114343E+04   0.882043E-02
         652000   0.114638E+04   0.883500E-02
         653000   0.114930E+04   0.885037E-02
         654000   0.115226E+04   0.886473E-02
         655000   0.115523E+04   0.887885E-02
         656000   0.115820E+04   0.889366E-02
         657000   0.116118E+04   0.890813E-02
         658000   0.116419E+04   0.892349E-02
         659000   0.116713E+04   0.893782E-02
         660000   0.117006E+04   0.895266E-02
         661000   0.117305E+04   0.896717E-02
         662000   0.117602E+04   0.898106E-02
         663000   0.117897E+04   0.899514E-02
         664000   0.118195E+04   0.900874E-02
         665000   0.118496E+04   0.902356E-02
         666000   0.118799E+04   0.903788E-02
         667000   0.119102E+04   0.905255E-02
         668000   0.119405E+04   0.906601E-02
         669000   0.119704E+04   0.907860E-02
         670000   0.120007E+04   0.909117E-02
         671000   0.120309E+04   0.910381E-02
         672000   0.120614E+04   0.911645E-02
         673000   0.120914E+04   0.913025E-02
         674000   0.121223E+04   0.914415E-02
         675000   0.121530E+04   0.915749E-02
         676000   0.121836E+04   0.917150E-02
         677000   0.122139E+04   0.918564E-02
         678000   0.122447E+04   0.919925E-02
         679000   0.122752E+04   0.921311E-02
         680000   0.123056E+04   0.922636E-02
         681000   0.123358E+04   0.923991E-02
         682000   0.123663E+04   0.925363E-02
         683000   0.123970E+04   0.926698E-02
         684000   0.124279E+04   0.927949E-02
         685000   0.124584E+04   0.929188E-02
         686000   0.124891E+04   0.930347E-02
         687000   0.125198E+04   0.931491E-02
         688000   0.125511E+04   0.932720E-02
         689000   0.125824E+04   0.934055E-02
         690000   0.126140E+04   0.935317E-02
         691000   0.126454E+04   0.936606E-02
         692000   0.126767E+04   0.937916E-02
         693000   0.127082E+04   0.939268E-02
         694000   0.127392E+04   0.940632E-02
         695000   0.127703E+04   0.942001E-02
         696000   0.128016E+04   0.943364E-02
         697000   0.128332E+04   0.944722E-02
         698000   0.128646E+04   0.945992E-02
         699000   0.128965E+04   0.947278E-02
         700000   0.129275E+04   0.948581E-02
         701000   0.129589E+04   0.949894E-02
         702000   0.129901E+04   0.951164E-02
         703000   0.130210E+04   0.952450E-02
         704000   0.130526E+04   0.953722E-02
         705000   0.130837E+04   0.954971E-02
         706000   0.131152E+04   0.956158E-02
         707000   0.131464E+04   0.957391E-02
         708000   0.131780E+04   0.958587E-02
         709000   0.132101E+04   0.959845E-02
         710000   0.132415E+04   0.961049E-02
         711000   0.132733E+04   0.962423E-02
         712000   0.133051E+04   0.963753E-02
         713000   0.133366E+04   0.964970E-02
         714000   0.133685E+04   0.966246E-02
         715000   0.134004E+04   0.967558E-02
         716000   0.134326E+04   0.968808E-02
         717000   0.134646E+04   0.970130E-02
         718000   0.134963E+04   0.971436E-02
         719000   0.135280E+04   0.972725E-02
         720000   0.135598E+04   0.974040E-02
         721000   0.135919E+04   0.975406E-02
         722000   0.136237E+04   0.976640E-02
         723000   0.136557E+04   0.977899E-02
         724000   0.136882E+04   0.979152E-02
         725000   0.137207E+04   0.980387E-02
         726000   0.137536E+04   0.981715E-02
         727000   0.137863E+04   0.983004E-02
         728000   0.138182E+04   0.984293E-02
         729000   0.138501E+04   0.985462E-02
         730000   0.138819E+04   0.986685E-02
         731000   0.139142E+04   0.987864E-02
         732000   0.139468E+04   0.989110E-02
         733000   0.139796E+04   0.990303E-02
         734000   0.140124E+04   0.991520E-02
         735000   0.140450E+04   0.992733E-02
         736000   0.140776E+04   0.993983E-02
         737000   0.141104E+04   0.995240E-02
         738000   0.141429E+04   0.996458E-02
         739000   0.141760E+04   0.997768E-02
         740000   0.142089E+04   0.999007E-02
         741000   0.142420E+04   0.100035E-01
         742000   0.142743E+04   0.100163E-01
         743000   0.143075E+04   0.100291E-01
         744000   0.143404E+04   0.100417E-01
         745000   0.143736E+04   0.100552E-01
         746000   0.144065E+04   0.100690E-01
         747000   0.144392E+04   0.100820E-01
         748000   0.144721E+04   0.100946E-01
         749000   0.145052E+04   0.101069E-01
         750000   0.145381E+04   0.101189E-01
         751000   0.145706E+04   0.101324E-01
         752000   0.146041E+04   0.101447E-01
         753000   0.146372E+04   0.101571E-01
         754000   0.146702E+04   0.101693E-01
         755000   0.147028E+04   0.101818E-01
         756000   0.147352E+04   0.101946E-01
         757000   0.147681E+04   0.102067E-01
         758000   0.148011E+04   0.102194E-01
         759000   0.148344E+04   0.102318E-01
         760000   0.148681E+04   0.102439E-01
         761000   0.149014E+04   0.102567E-01
         762000   0.149352E+04   0.102691E-01
         763000   0.149688E+04   0.102810E-01
         764000   0.150028E+04   0.102934E-01
         765000   0.150364E+04   0.103061E-01
         766000   0.150698E+04   0.103171E-01
         767000   0.151034E+04   0.103287E-01
         768000   0.151371E+04   0.103402E-01
         769000   0.151709E+04   0.103517E-01
         770000   0.152046E+04   0.103630E-01
         771000   0.152383E+04   0.103742E-01
         772000   0.152726E+04   0.103855E-01
         773000   0.153073E+04   0.103971E-01
         774000   0.153411E+04   0.104106E-01
         775000   0.153754E+04   0.104225E-01
         776000   0.154096E+04   0.104333E-01
         777000   0.154431E+04   0.104441E-01
         778000   0.154770E+04   0.104564E-01
         779000   0.155112E+04   0.104676E-01
         780000   0.155447E+04   0.104794E-01
         781000   0.155787E+04   0.104911E-01
         782000   0.156127E+04   0.105023E-01
         783000   0.156467E+04   0.105135E-01
         784000   0.156814E+04   0.105245E-01
         785000   0.157158E+04   0.105357E-01
         786000   0.157503E+04   0.105471E-01
         787000   0.157848E+04   0.105585E-01
         788000   0.158191E+04   0.105713E-01
         789000   0.158533E+04   0.105851E-01
         790000   0.158878E+04   0.105979E-01
         791000   0.159220E+04   0.106116E-01
         792000   0.159567E+04   0.106249E-01
         793000   0.159913E+04   0.106383E-01
         794000   0.160258E+04   0.106534E-01
         795000   0.160605E+04   0.106670E-01
         796000   0.160952E+04   0.106810E-01
         797000   0.161299E+04   0.106944E-01
         798000   0.161647E+04   0.107071E-01
         799000   0.162002E+04   0.107205E-01
         800000   0.162354E+04   0.107351E-01
         801000   0.162712E+04   0.107491E-01
         802000   0.163060E+04   0.107628E-01
         803000   0.163407E+04   0.107758E-01
         804000   0.163765E+04   0.107901E-01
         805000   0.164120E+04   0.108048E-01
         806000   0.164470E+04   0.108175E-01
         807000   0.164823E+04   0.108310E-01
         808000   0.165172E+04   0.108445E-01
         809000   0.165523E+04   0.108579E-01
         810000   0.165879E+04   0.108712E-01
         811000   0.166229E+04   0.108839E-01
         812000   0.166587E+04   0.108962E-01
         813000   0.166940E+04   0.109103E-01
         814000   0.167296E+04   0.109253E-01
         815000   0.167652E+04   0.109383E-01
         816000   0.168011E+04   0.109529E-01
         817000   0.168366E+04   0.109663E-01
         818000   0.168722E+04   0.109802E-01
         819000   0.169083E+04   0.109929E-01
         820000   0.169442E+04   0.110058E-01
         821000   0.169802E+04   0.110195E-01
         822000   0.170161E+04   0.110322E-01
         823000   0.170521E+04   0.110457E-01
         824000   0.170888E+04   0.110591E-01
         825000   0.171251E+04   0.110719E-01
         826000   0.171605E+04   0.110842E-01
         827000   0.171961E+04   0.110974E-01
         828000   0.172314E+04   0.111118E-01
         829000   0.172674E+04   0.111253E-01
         830000   0.173038E+04   0.111387E-01
         831000   0.173404E+04   0.111513E-01
         832000   0.173765E+04   0.111636E-01
         833000   0.174130E+04   0.111769E-01
         834000   0.174490E+04   0.111889E-01
         835000   0.174854E+04   0.112011E-01
         836000   0.175218E+04   0.112136E-01
         837000   0.175585E+04   0.112273E-01
         838000   0.175950E+04   0.112409E-01
         839000   0.176313E+04   0.112542E-01
         840000   0.176682E+04   0.112680E-01
         841000   0.177049E+04   0.112815E-01
         842000   0.177416E+04   0.112948E-01
         843000   0.177785E+04   0.113071E-01
         844000   0.178160E+04   0.113194E-01
         845000   0.178527E+04   0.113312E-01
         846000   0.178890E+04   0.113437E-01
         847000   0.179257E+04   0.113561E-01
         848000   0.179628E+04   0.113689E-01
         849000   0.179994E+04   0.113818E-01
         850000   0.180363E+04   0.113953E-01
         851000   0.180737E+04   0.114086E-01
         852000   0.181106E+04   0.114218E-01
         853000   0.181479E+04   0.114350E-01
         854000   0.181846E+04   0.114486E-01
         855000   0.182219E+04   0.114607E-01
         856000   0.182594E+04   0.114744E-01
         857000   0.182966E+04   0.114887E-01
         858000   0.183344E+04   0.115019E-01
         859000   0.183726E+04   0.115139E-01
         860000   0.184105E+04   0.115263E-01
         861000   0.184481E+04   0.115392E-01
         862000   0.184861E+04   0.115521E-01
         863000   0.185238E+04   0.115655E-01
         864000   0.185611E+04   0.115787E-01
         865000   0.185992E+04   0.115909E-01
         866000   0.186369E+04   0.116034E-01
         867000   0.186749E+04   0.116165E-01
         868000   0.187126E+04   0.116293E-01
         869000   0.187506E+04   0.116417E-01
         870000   0.187881E+04   0.116537E-01
         871000   0.188255E+04   0.116672E-01
         872000   0.188627E+04   0.116798E-01
         873000   0.189004E+04   0.116919E-01
         874000   0.189387E+04   0.117042E-01
         875000   0.189771E+04   0.117157E-01
         876000   0.190157E+04   0.117280E-01
         877000   0.190537E+04   0.117406E-01
         878000   0.190912E+04   0.117535E-01
         879000   0.191292E+04   0.117671E-01
         880000   0.191677E+04   0.117800E-01
         881000   0.192063E+04   0.117928E-01
         882000   0.192446E+04   0.118056E-01
         883000   0.192831E+04   0.118174E-01
         884000   0.193217E+04   0.118305E-01
         885000   0.193604E+04   0.118424E-01
         886000   0.193990E+04   0.118559E-01
         887000   0.194372E+04   0.118694E-01
         888000   0.194754E+04   0.118819E-01
         889000   0.195142E+04   0.118952E-01
         890000   0.195526E+04   0.119085E-01
         891000   0.195915E+04   0.119219E-01
         892000   0.196305E+04   0.119352E-01
         893000   0.196697E+04   0.119482E-01
         894000   0.197085E+04   0.119608E-01
         895000   0.197476E+04   0.119734E-01
         896000   0.197865E+04   0.119864E-01
         897000   0.198258E+04   0.119995E-01
         898000   0.198651E+04   0.120127E-01
         899000   0.199040E+04   0.120258E-01
         900000   0.199433E+04   0.120389E-01
         901000   0.199835E+04   0.120510E-01
         902000   0.200233E+04   0.120639E-01
         903000   0.200630E+04   0.120771E-01
         904000   0.201023E+04   0.120893E-01
         905000   0.201415E+04   0.121019E-01
         906000   0.201814E+04   0.121152E-01
         907000   0.202213E+04   0.121279E-01
         908000   0.202610E+04   0.121406E-01
         909000   0.203007E+04   0.121526E-01
         910000   0.203409E+04   0.121658E-01
         911000   0.203813E+04   0.121780E-01
         912000   0.204215E+04   0.121909E-01
         913000   0.204618E+04   0.122031E-01
         914000   0.205020E+04   0.122155E-01
         915000   0.205419E+04   0.122281E-01
         916000   0.205814E+04   0.122408E-01
         917000   0.206214E+04   0.122535E-01
         918000   0.206614E+04   0.122672E-01
         919000   0.207013E+04   0.122792E-01
         920000   0.207416E+04   0.122924E-01
         921000   0.207821E+04   0.123052E-01
         922000   0.208231E+04   0.123173E-01
         923000   0.208625E+04   0.123295E-01
         924000   0.209026E+04   0.123413E-01
         925000   0.209428E+04   0.123526E-01
         926000   0.209836E+04   0.123652E-01
         927000   0.210240E+04   0.123776E-01
         928000   0.210635E+04   0.123886E-01
         929000   0.211040E+04   0.124004E-01
         930000   0.211446E+04   0.124109E-01
         931000   0.211852E+04   0.124223E-01
         932000   0.212254E+04   0.124332E-01
         933000   0.212661E+04   0.124444E-01
         934000   0.213074E+04   0.124559E-01
         935000   0.213489E+04   0.124694E-01
         936000   0.213897E+04   0.124823E-01
         937000   0.214310E+04   0.124943E-01
         938000   0.214722E+04   0.125078E-01
         939000   0.215129E+04   0.125203E-01
         940000   0.215543E+04   0.125332E-01
         941000   0.215957E+04   0.125465E-01
         942000   0.216369E+04   0.125597E-01
         943000   0.216784E+04   0.125724E-01
         944000   0.217200E+04   0.125860E-01
         945000   0.217614E+04   0.125980E-01
         946000   0.218028E+04   0.126120E-01
         947000   0.218444E+04   0.126244E-01
         948000   0.218857E+04   0.126373E-01
         949000   0.219265E+04   0.126492E-01
         950000   0.219671E+04   0.126614E-01
         951000   0.220087E+04   0.126749E-01
         952000   0.220505E+04   0.126875E-01
         953000   0.220923E+04   0.127001E-01
         954000   0.221347E+04   0.127131E-01
         955000   0.221764E+04   0.127261E-01
         956000   0.222186E+04   0.127391E-01
         957000   0.222600E+04   0.127521E-01
         958000   0.223019E+04   0.127656E-01
         959000   0.223442E+04   0.127780E-01
         960000   0.223859E+04   0.127901E-01
         961000   0.224265E+04   0.128025E-01
         962000   0.224677E+04   0.128154E-01
         963000   0.225097E+04   0.128284E-01
         964000   0.225514E+04   0.128412E-01
         965000   0.225933E+04   0.128541E-01
         966000   0.226357E+04   0.128670E-01
         967000   0.226778E+04   0.128795E-01
         968000   0.227197E+04   0.128932E-01
         969000   0.227620E+04   0.129062E-01
         970000   0.228046E+04   0.129184E-01
         971000   0.228464E+04   0.129317E-01
         972000   0.228891E+04   0.129443E-01
         973000   0.229318E+04   0.129572E-01
         974000   0.229742E+04   0.129705E-01
         975000   0.230162E+04   0.129840E-01
         976000   0.230573E+04   0.129964E-01
         977000   0.230992E+04   0.130087E-01
         978000   0.231414E+04   0.130215E-01
         979000   0.231837E+04   0.130341E-01
         980000   0.232266E+04   0.130472E-01
         981000   0.232690E+04   0.130591E-01
         982000   0.233119E+04   0.130709E-01
         983000   0.233551E+04   0.130823E-01
         984000   0.233982E+04   0.130960E-01
         985000   0.234410E+04   0.131093E-01
         986000   0.234844E+04   0.131234E-01
         987000   0.235271E+04   0.131375E-01
         988000   0.235696E+04   0.131520E-01
         989000   0.236117E+04   0.131674E-01
         990000   0.236546E+04   0.131823E-01
         991000   0.236969E+04   0.131967E-01
         992000   0.237400E+04   0.132113E-01
         993000   0.237826E+04   0.132261E-01
         994000   0.238252E+04   0.132397E-01
         995000   0.238685E+04   0.132540E-01
         996000   0.239102E+04   0.132676E-01
         997000   0.239529E+04   0.132817E-01
         998000   0.239959E+04   0.132946E-01
         999000   0.240388E+04   0.133079E-01
        1000000   0.240818E+04   0.133220E-01
        1001000   0.241253E+04   0.133353E-01
        1002000   0.241688E+04   0.133489E-01
        1003000   0.242116E+04   0.133636E-01
        1004000   0.242552E+04   0.133779E-01
        1005000   0.242987E+04   0.133924E-01
        1006000   0.243418E+04   0.134061E-01
        1007000   0.243847E+04   0.134203E-01
        1008000   0.244282E+04   0.134342E-01
        1009000   0.244712E+04   0.134488E-01
        1010000   0.245145E+04   0.134640E-01
        1011000   0.245584E+04   0.134780E-01
        1012000   0.246021E+04   0.134935E-01
        1013000   0.246454E+04   0.135083E-01
        1014000   0.246890E+04   0.135230E-01
        1015000   0.247323E+04   0.135387E-01
        1016000   0.247751E+04   0.135528E-01
        1017000   0.248187E+04   0.135674E-01
        1018000   0.248630E+04   0.135824E-01
        1019000   0.249071E+04   0.135969E-01
        1020000   0.249507E+04   0.136117E-01
        1021000   0.249945E+04   0.136267E-01
        1022000   0.250386E+04   0.136420E-01
        1023000   0.250828E+04   0.136575E-01
        1024000   0.251267E+04   0.136726E-01
        1025000   0.251710E+04   0.136875E-01
        1026000   0.252149E+04   0.137023E-01
        1027000   0.252583E+04   0.137166E-01
        1028000   0.253020E+04   0.137304E-01
        1029000   0.253456E+04   0.137441E-01
        1030000   0.253897E+04   0.137584E-01
        1031000   0.254342E+04   0.137724E-01
        1032000   0.254782E+04   0.137871E-01
        1033000   0.255228E+04   0.138016E-01
        1034000   0.255676E+04   0.138160E-01
        1035000   0.256128E+04   0.138306E-01
        1036000   0.256578E+04   0.138460E-01
        1037000   0.257027E+04   0.138604E-01
        1038000   0.257471E+04   0.138760E-01
        1039000   0.257917E+04   0.138905E-01
        1040000   0.258373E+04   0.139051E-01
        1041000   0.258832E+04   0.139191E-01
        1042000   0.259282E+04   0.139339E-01
        1043000   0.259734E+04   0.139494E-01
        1044000   0.260183E+04   0.139642E-01
        1045000   0.260632E+04   0.139796E-01
        1046000   0.261081E+04   0.139947E-01
        1047000   0.261534E+04   0.140109E-01
        1048000   0.261992E+04   0.140261E-01
        1049000   0.262448E+04   0.140427E-01
        1050000   0.262896E+04   0.140575E-01
        1051000   0.263349E+04   0.140718E-01
        1052000   0.263800E+04   0.140865E-01
        1053000   0.264253E+04   0.141005E-01
        1054000   0.264708E+04   0.141148E-01
        1055000   0.265157E+04   0.141308E-01
        1056000   0.265615E+04   0.141469E-01
        1057000   0.266070E+04   0.141622E-01
        1058000   0.266529E+04   0.141780E-01
        1059000   0.266988E+04   0.141932E-01
        1060000   0.267450E+04   0.142087E-01
        1061000   0.267905E+04   0.142231E-01
        1062000   0.268356E+04   0.142378E-01
        1063000   0.268810E+04   0.142520E-01
        1064000   0.269267E+04   0.142667E-01
        1065000   0.269723E+04   0.142814E-01
        1066000   0.270179E+04   0.142952E-01
        1067000   0.270638E+04   0.143081E-01
        1068000   0.271103E+04   0.143230E-01
        1069000   0.271565E+04   0.143378E-01
        1070000   0.272032E+04   0.143524E-01
        1071000   0.272494E+04   0.143670E-01
        1072000   0.272954E+04   0.143820E-01
        1073000   0.273420E+04   0.143976E-01
        1074000   0.273880E+04   0.144128E-01
        1075000   0.274348E+04   0.144284E-01
        1076000   0.274806E+04   0.144435E-01
        1077000   0.275275E+04   0.144586E-01
        1078000   0.275736E+04   0.144730E-01
        1079000   0.276197E+04   0.144876E-01
        1080000   0.276658E+04   0.145022E-01
        1081000   0.277114E+04   0.145165E-01
        1082000   0.277574E+04   0.145302E-01
        1083000   0.278039E+04   0.145450E-01
        1084000   0.278505E+04   0.145594E-01
        1085000   0.278966E+04   0.145740E-01
        1086000   0.279432E+04   0.145888E-01
        1087000   0.279902E+04   0.146030E-01
        1088000   0.280371E+04   0.146171E-01
        1089000   0.280832E+04   0.146322E-01
        1090000   0.281295E+04   0.146483E-01
        1091000   0.281761E+04   0.146638E-01
        1092000   0.282228E+04   0.146798E-01
        1093000   0.282689E+04   0.146951E-01
        1094000   0.283156E+04   0.147105E-01
        1095000   0.283613E+04   0.147258E-01
        1096000   0.284072E+04   0.147411E-01
        1097000   0.284533E+04   0.147557E-01
        1098000   0.285006E+04   0.147719E-01
        1099000   0.285471E+04   0.147869E-01
        1100000   0.285940E+04   0.148017E-01
        1101000   0.286407E+04   0.148172E-01
        1102000   0.286873E+04   0.148323E-01
        1103000   0.287340E+04   0.148467E-01
        1104000   0.287808E+04   0.148612E-01
        1105000   0.288282E+04   0.148757E-01
        1106000   0.288763E+04   0.148901E-01
        1107000   0.289234E+04   0.149048E-01
        1108000   0.289705E+04   0.149190E-01
        1109000   0.290176E+04   0.149340E-01
        1110000   0.290651E+04   0.149498E-01
        1111000   0.291116E+04   0.149659E-01
        1112000   0.291591E+04   0.149819E-01
        1113000   0.292069E+04   0.149969E-01
        1114000   0.292547E+04   0.150113E-01
        1115000   0.293024E+04   0.150244E-01
        1116000   0.293499E+04   0.150383E-01
        1117000   0.293983E+04   0.150527E-01
        1118000   0.294459E+04   0.150675E-01
        1119000   0.294939E+04   0.150827E-01
        1120000   0.295416E+04   0.150966E-01
        1121000   0.295904E+04   0.151106E-01
        1122000   0.296383E+04   0.151238E-01
        1123000   0.296857E+04   0.151361E-01
        1124000   0.297332E+04   0.151500E-01
        1125000   0.297819E+04   0.151637E-01
        1126000   0.298291E+04   0.151783E-01
        1127000   0.298766E+04   0.151916E-01
        1128000   0.299249E+04   0.152049E-01
        1129000   0.299743E+04   0.152181E-01
        1130000   0.300222E+04   0.152323E-01
        1131000   0.300706E+04   0.152461E-01
        1132000   0.301188E+04   0.152604E-01
        1133000   0.301673E+04   0.152742E-01
        1134000   0.302150E+04   0.152882E-01
        1135000   0.302631E+04   0.153029E-01
        1136000   0.303119E+04   0.153170E-01
        1137000   0.303601E+04   0.153313E-01
        1138000   0.304082E+04   0.153459E-01
        1139000   0.304568E+04   0.153606E-01
        1140000   0.305049E+04   0.153747E-01
        1141000   0.305531E+04   0.153882E-01
        1142000   0.306015E+04   0.154032E-01
        1143000   0.306504E+04   0.154171E-01
        1144000   0.306995E+04   0.154312E-01
        1145000   0.307486E+04   0.154464E-01
        1146000   0.307970E+04   0.154610E-01
        1147000   0.308454E+04   0.154761E-01
        1148000   0.308942E+04   0.154913E-01
        1149000   0.309432E+04   0.155058E-01
        1150000   0.309929E+04   0.155198E-01
        1151000   0.310422E+04   0.155350E-01
        1152000   0.310918E+04   0.155502E-01
        1153000   0.311413E+04   0.155654E-01
        1154000   0.311911E+04   0.155803E-01
        1155000   0.312406E+04   0.155941E-01
        1156000   0.312898E+04   0.156079E-01
        1157000   0.313389E+04   0.156217E-01
        1158000   0.313886E+04   0.156362E-01
        1159000   0.314383E+04   0.156515E-01
        1160000   0.314885E+04   0.156669E-01
        1161000   0.315378E+04   0.156826E-01
        1162000   0.315875E+04   0.156988E-01
        1163000   0.316375E+04   0.157143E-01
        1164000   0.316878E+04   0.157296E-01
        1165000   0.317374E+04   0.157444E-01
        1166000   0.317875E+04   0.157588E-01
        1167000   0.318371E+04   0.157746E-01
        1168000   0.318866E+04   0.157901E-01
        1169000   0.319361E+04   0.158059E-01
        1170000   0.319862E+04   0.158208E-01
        1171000   0.320363E+04   0.158356E-01
        1172000   0.320865E+04   0.158506E-01
        1173000   0.321366E+04   0.158655E-01
        1174000   0.321875E+04   0.158811E-01
        1175000   0.322375E+04   0.158945E-01
        1176000   0.322875E+04   0.159095E-01
        1177000   0.323372E+04   0.159248E-01
        1178000   0.323871E+04   0.159408E-01
        1179000   0.324382E+04   0.159563E-01
        1180000   0.324882E+04   0.159719E-01
        1181000   0.325386E+04   0.159870E-01
        1182000   0.325884E+04   0.160020E-01
        1183000   0.326390E+04   0.160168E-01
        1184000   0.326898E+04   0.160314E-01
        1185000   0.327398E+04   0.160461E-01
        1186000   0.327902E+04   0.160612E-01
        1187000   0.328401E+04   0.160766E-01
        1188000   0.328913E+04   0.160914E-01
        1189000   0.329418E+04   0.161061E-01
        1190000   0.329929E+04   0.161194E-01
        1191000   0.330442E+04   0.161342E-01
        1192000   0.330948E+04   0.161485E-01
        1193000   0.331450E+04   0.161625E-01
        1194000   0.331957E+04   0.161762E-01
        1195000   0.332458E+04   0.161909E-01
        1196000   0.332964E+04   0.162073E-01
        1197000   0.333472E+04   0.162239E-01
        1198000   0.333986E+04   0.162406E-01
        1199000   0.334496E+04   0.162545E-01
        1200000   0.335012E+04   0.162700E-01
        1201000   0.335524E+04   0.162840E-01
        1202000   0.336032E+04   0.162990E-01
        1203000   0.336541E+04   0.163141E-01
        1204000   0.337055E+04   0.163292E-01
        1205000   0.337560E+04   0.163433E-01
        1206000   0.338073E+04   0.163583E-01
        1207000   0.338584E+04   0.163740E-01
        1208000   0.339097E+04   0.163903E-01
        1209000   0.339608E+04   0.164051E-01
        1210000   0.340119E+04   0.164198E-01
        1211000   0.340630E+04   0.164356E-01
        1212000   0.341143E+04   0.164512E-01
        1213000   0.341657E+04   0.164654E-01
        1214000   0.342171E+04   0.164813E-01
        1215000   0.342690E+04   0.164968E-01
        1216000   0.343209E+04   0.165124E-01
        1217000   0.343721E+04   0.165283E-01
        1218000   0.344233E+04   0.165435E-01
        1219000   0.344740E+04   0.165578E-01
        1220000   0.345252E+04   0.165732E-01
        1221000   0.345774E+04   0.165872E-01
        1222000   0.346282E+04   0.166009E-01
        1223000   0.346792E+04   0.166145E-01
        1224000   0.347299E+04   0.166281E-01
        1225000   0.347804E+04   0.166419E-01
        1226000   0.348319E+04   0.166546E-01
        1227000   0.348837E+04   0.166680E-01
        1228000   0.349357E+04   0.166835E-01
        1229000   0.349875E+04   0.166979E-01
        1230000   0.350393E+04   0.167125E-01
        1231000   0.350915E+04   0.167260E-01
        1232000   0.351434E+04   0.167405E-01
        1233000   0.351954E+04   0.167567E-01
        1234000   0.352473E+04   0.167722E-01
        1235000   0.352997E+04   0.167879E-01
        1236000   0.353510E+04   0.168037E-01
        1237000   0.354031E+04   0.168191E-01
        1238000   0.354544E+04   0.168349E-01
        1239000   0.355056E+04   0.168505E-01
        1240000   0.355570E+04   0.168657E-01
        1241000   0.356094E+04   0.168819E-01
        1242000   0.356621E+04   0.168975E-01
        1243000   0.357150E+04   0.169121E-01
        1244000   0.357679E+04   0.169280E-01
        1245000   0.358210E+04   0.169424E-01
        1246000   0.358737E+04   0.169578E-01
        1247000   0.359264E+04   0.169737E-01
        1248000   0.359797E+04   0.169902E-01
        1249000   0.360333E+04   0.170045E-01
        1250000   0.360865E+04   0.170190E-01
        1251000   0.361391E+04   0.170354E-01
        1252000   0.361916E+04   0.170513E-01
        1253000   0.362448E+04   0.170673E-01
        1254000   0.362979E+04   0.170817E-01
        1255000   0.363502E+04   0.170969E-01
        1256000   0.364029E+04   0.171122E-01
        1257000   0.364563E+04   0.171272E-01
        1258000   0.365094E+04   0.171427E-01
        1259000   0.365633E+04   0.171579E-01
        1260000   0.366167E+04   0.171744E-01
        1261000   0.366701E+04   0.171904E-01
        1262000   0.367229E+04   0.172062E-01
        1263000   0.367758E+04   0.172221E-01
        1264000   0.368291E+04   0.172380E-01
        1265000   0.368816E+04   0.172538E-01
        1266000   0.369349E+04   0.172690E-01
        1267000   0.369891E+04   0.172849E-01
        1268000   0.370432E+04   0.173003E-01
        1269000   0.370971E+04   0.173153E-01
        1270000   0.371502E+04   0.173304E-01
        1271000   0.372045E+04   0.173466E-01
        1272000   0.372583E+04   0.173630E-01
        1273000   0.373122E+04   0.173790E-01
        1274000   0.373668E+04   0.173964E-01
        1275000   0.374206E+04   0.174134E-01
        1276000   0.374752E+04   0.174293E-01
        1277000   0.375292E+04   0.174455E-01
        1278000   0.375829E+04   0.174612E-01
        1279000   0.376359E+04   0.174769E-01
        1280000   0.376895E+04   0.174926E-01
        1281000   0.377432E+04   0.175085E-01
        1282000   0.377974E+04   0.175242E-01
        1283000   0.378515E+04   0.175402E-01
        1284000   0.379059E+04   0.175559E-01
        1285000   0.379604E+04   0.175719E-01
        1286000   0.380150E+04   0.175880E-01
        1287000   0.380695E+04   0.176046E-01
        1288000   0.381243E+04   0.176211E-01
        1289000   0.381791E+04   0.176381E-01
        1290000   0.382333E+04   0.176532E-01
        1291000   0.382874E+04   0.176699E-01
        1292000   0.383418E+04   0.176871E-01
        1293000   0.383963E+04   0.177035E-01
        1294000   0.384506E+04   0.177202E-01
        1295000   0.385052E+04   0.177363E-01
        1296000   0.385600E+04   0.177512E-01
        1297000   0.386150E+04   0.177663E-01
        1298000   0.386702E+04   0.177825E-01
        1299000   0.387255E+04   0.177984E-01
        1300000   0.387809E+04   0.178146E-01
        1301000   0.388364E+04   0.178301E-01
        1302000   0.388913E+04   0.178460E-01
        1303000   0.389467E+04   0.178615E-01
        1304000   0.390017E+04   0.178769E-01
        1305000   0.390564E+04   0.178923E-01
        1306000   0.391118E+04   0.179084E-01
        1307000   0.391672E+04   0.179230E-01
        1308000   0.392223E+04   0.179382E-01
        1309000   0.392785E+04   0.179527E-01
        1310000   0.393348E+04   0.179669E-01
        1311000   0.393894E+04   0.179811E-01
        1312000   0.394460E+04   0.179969E-01
        1313000   0.395011E+04   0.180120E-01
        1314000   0.395564E+04   0.180274E-01
        1315000   0.396122E+04   0.180419E-01
        1316000   0.396682E+04   0.180576E-01
        1317000   0.397239E+04   0.180720E-01
        1318000   0.397795E+04   0.180863E-01
        1319000   0.398353E+04   0.181008E-01
        1320000   0.398916E+04   0.181162E-01
        1321000   0.399476E+04   0.181316E-01
        1322000   0.400038E+04   0.181474E-01
        1323000   0.400594E+04   0.181641E-01
        1324000   0.401155E+04   0.181793E-01
        1325000   0.401714E+04   0.181945E-01
        1326000   0.402278E+04   0.182121E-01
        1327000   0.402833E+04   0.182286E-01
        1328000   0.403396E+04   0.182452E-01
        1329000   0.403950E+04   0.182625E-01
        1330000   0.404511E+04   0.182796E-01
        1331000   0.405079E+04   0.182968E-01
        1332000   0.405644E+04   0.183138E-01
        1333000   0.406210E+04   0.183301E-01
        1334000   0.406778E+04   0.183467E-01
        1335000   0.407340E+04   0.183644E-01
        1336000   0.407901E+04   0.183807E-01
        1337000   0.408454E+04   0.183968E-01
        1338000   0.409018E+04   0.184118E-01
        1339000   0.409586E+04   0.184270E-01
        1340000   0.410150E+04   0.184416E-01
        1341000   0.410719E+04   0.184564E-01
        1342000   0.411293E+04   0.184710E-01
        1343000   0.411863E+04   0.184868E-01
        1344000   0.412439E+04   0.185024E-01
        1345000   0.413002E+04   0.185187E-01
        1346000   0.413570E+04   0.185349E-01
        1347000   0.414140E+04   0.185510E-01
        1348000   0.414707E+04   0.185676E-01
        1349000   0.415277E+04   0.185840E-01
        1350000   0.415844E+04   0.186002E-01
        1351000   0.416410E+04   0.186162E-01
        1352000   0.416982E+04   0.186318E-01
        1353000   0.417558E+04   0.186484E-01
        1354000   0.418133E+04   0.186658E-01
        1355000   0.418700E+04   0.186824E-01
        1356000   0.419266E+04   0.186990E-01
        1357000   0.419828E+04   0.187146E-01
        1358000   0.420393E+04   0.187312E-01
        1359000   0.420972E+04   0.187478E-01
        1360000   0.421542E+04   0.187649E-01
        1361000   0.422112E+04   0.187827E-01
        1362000   0.422684E+04   0.187987E-01
        1363000   0.423257E+04   0.188157E-01
        1364000   0.423847E+04   0.188317E-01
        1365000   0.424429E+04   0.188473E-01
        1366000   0.425006E+04   0.188634E-01
        1367000   0.425587E+04   0.188805E-01
        1368000   0.426158E+04   0.188972E-01
        1369000   0.426733E+04   0.189137E-01
        1370000   0.427310E+04   0.189288E-01
        1371000   0.427899E+04   0.189457E-01
        1372000   0.428481E+04   0.189611E-01
        1373000   0.429051E+04   0.189762E-01
        1374000   0.429622E+04   0.189917E-01
        1375000   0.430190E+04   0.190083E-01
        1376000   0.430755E+04   0.190251E-01
        1377000   0.431330E+04   0.190413E-01
        1378000   0.431899E+04   0.190574E-01
        1379000   0.432473E+04   0.190735E-01
        1380000   0.433055E+04   0.190891E-01
        1381000   0.433637E+04   0.191040E-01
        1382000   0.434222E+04   0.191197E-01
        1383000   0.434808E+04   0.191355E-01
        1384000   0.435394E+04   0.191513E-01
        1385000   0.435977E+04   0.191673E-01
        1386000   0.436570E+04   0.191835E-01
        1387000   0.437152E+04   0.191990E-01
        1388000   0.437727E+04   0.192145E-01
        1389000   0.438307E+04   0.192299E-01
        1390000   0.438882E+04   0.192451E-01
        1391000   0.439462E+04   0.192603E-01
        1392000   0.440055E+04   0.192760E-01
        1393000   0.440640E+04   0.192914E-01
        1394000   0.441224E+04   0.193072E-01
        1395000   0.441809E+04   0.193237E-01
        1396000   0.442390E+04   0.193403E-01
        1397000   0.442975E+04   0.193566E-01
        1398000   0.443561E+04   0.193726E-01
        1399000   0.444148E+04   0.193877E-01
        1400000   0.444731E+04   0.194036E-01
        1401000   0.445320E+04   0.194194E-01
        1402000   0.445905E+04   0.194345E-01
        1403000   0.446494E+04   0.194516E-01
        1404000   0.447087E+04   0.194677E-01
        1405000   0.447679E+04   0.194832E-01
        1406000   0.448267E+04   0.194994E-01
        1407000   0.448854E+04   0.195152E-01
        1408000   0.449438E+04   0.195307E-01
        1409000   0.450021E+04   0.195469E-01
        1410000   0.450618E+04   0.195632E-01
        1411000   0.451216E+04   0.195794E-01
        1412000   0.451812E+04   0.195949E-01
        1413000   0.452409E+04   0.196109E-01
        1414000   0.452997E+04   0.196272E-01
        1415000   0.453585E+04   0.196441E-01
        1416000   0.454177E+04   0.196608E-01
        1417000   0.454768E+04   0.196769E-01
        1418000   0.455360E+04   0.196922E-01
        1419000   0.455958E+04   0.197081E-01
        1420000   0.456556E+04   0.197249E-01
        1421000   0.457153E+04   0.197407E-01
        1422000   0.457742E+04   0.197563E-01
        1423000   0.458337E+04   0.197718E-01
        1424000   0.458926E+04   0.197872E-01
        1425000   0.459509E+04   0.198021E-01
        1426000   0.460096E+04   0.198173E-01
        1427000   0.460678E+04   0.198327E-01
        1428000   0.461271E+04   0.198483E-01
        1429000   0.461862E+04   0.198642E-01
        1430000   0.462463E+04   0.198797E-01
        1431000   0.463068E+04   0.198958E-01
        1432000   0.463668E+04   0.199114E-01
        1433000   0.464267E+04   0.199269E-01
        1434000   0.464865E+04   0.199437E-01
        1435000   0.465463E+04   0.199590E-01
        1436000   0.466059E+04   0.199743E-01
        1437000   0.466641E+04   0.199911E-01
        1438000   0.467232E+04   0.200072E-01
        1439000   0.467831E+04   0.200241E-01
        1440000   0.468438E+04   0.200403E-01
        1441000   0.469036E+04   0.200572E-01
        1442000   0.469630E+04   0.200719E-01
        1443000   0.470227E+04   0.200881E-01
        1444000   0.470821E+04   0.201045E-01
        1445000   0.471419E+04   0.201218E-01
        1446000   0.472022E+04   0.201392E-01
        1447000   0.472621E+04   0.201559E-01
        1448000   0.473222E+04   0.201724E-01
        1449000   0.473829E+04   0.201881E-01
        1450000   0.474437E+04   0.202038E-01
        1451000   0.475043E+04   0.202195E-01
        1452000   0.475649E+04   0.202350E-01
        1453000   0.476264E+04   0.202508E-01
        1454000   0.476869E+04   0.202662E-01
        1455000   0.477485E+04   0.202828E-01
        1456000   0.478095E+04   0.202993E-01
        1457000   0.478713E+04   0.203159E-01
        1458000   0.479324E+04   0.203317E-01
        1459000   0.479931E+04   0.203478E-01
        1460000   0.480541E+04   0.203649E-01
        1461000   0.481144E+04   0.203815E-01
        1462000   0.481751E+04   0.203975E-01
        1463000   0.482358E+04   0.204143E-01
        1464000   0.482971E+04   0.204303E-01
        1465000   0.483590E+04   0.204460E-01
        1466000   0.484196E+04   0.204612E-01
        1467000   0.484805E+04   0.204774E-01
        1468000   0.485417E+04   0.204938E-01
        1469000   0.486027E+04   0.205103E-01
        1470000   0.486636E+04   0.205263E-01
        1471000   0.487246E+04   0.205421E-01
        1472000   0.487867E+04   0.205583E-01
        1473000   0.488474E+04   0.205729E-01
        1474000   0.489086E+04   0.205897E-01
        1475000   0.489693E+04   0.206060E-01
        1476000   0.490306E+04   0.206219E-01
        1477000   0.490923E+04   0.206372E-01
        1478000   0.491542E+04   0.206527E-01
        1479000   0.492152E+04   0.206677E-01
        1480000   0.492772E+04   0.206825E-01
        1481000   0.493386E+04   0.206974E-01
        1482000   0.494003E+04   0.207119E-01
        1483000   0.494615E+04   0.207276E-01
        1484000   0.495228E+04   0.207421E-01
        1485000   0.495840E+04   0.207574E-01
        1486000   0.496458E+04   0.207723E-01
        1487000   0.497071E+04   0.207875E-01
        1488000   0.497691E+04   0.208026E-01
        1489000   0.498300E+04   0.208171E-01
        1490000   0.498911E+04   0.208334E-01
        1491000   0.499533E+04   0.208483E-01
        1492000   0.500162E+04   0.208620E-01
        1493000   0.500792E+04   0.208764E-01
        1494000   0.501434E+04   0.208910E-01
        1495000   0.502057E+04   0.209058E-01
        1496000   0.502679E+04   0.209204E-01
        1497000   0.503307E+04   0.209339E-01
        1498000   0.503930E+04   0.209477E-01
        1499000   0.504555E+04   0.209620E-01
        1500000   0.505186E+04   0.209768E-01
        1501000   0.505812E+04   0.209911E-01
        1502000   0.506442E+04   0.210047E-01
        1503000   0.507073E+04   0.210177E-01
        1504000   0.507699E+04   0.210302E-01
        1505000   0.508330E+04   0.210431E-01
        1506000   0.508963E+04   0.210568E-01
        1507000   0.509601E+04   0.210713E-01
        1508000   0.510223E+04   0.210841E-01
        1509000   0.510845E+04   0.210968E-01
        1510000   0.511466E+04   0.211099E-01
        1511000   0.512089E+04   0.211238E-01
        1512000   0.512709E+04   0.211369E-01
        1513000   0.513333E+04   0.211502E-01
        1514000   0.513968E+04   0.211627E-01
        1515000   0.514597E+04   0.211753E-01
        1516000   0.515230E+04   0.211886E-01
        1517000   0.515859E+04   0.212021E-01
        1518000   0.516491E+04   0.212167E-01
        1519000   0.517123E+04   0.212300E-01
        1520000   0.517743E+04   0.212437E-01
        1521000   0.518373E+04   0.212576E-01
        1522000   0.519005E+04   0.212716E-01
        1523000   0.519641E+04   0.212856E-01
        1524000   0.520282E+04   0.212989E-01
        1525000   0.520925E+04   0.213130E-01
        1526000   0.521566E+04   0.213275E-01
        1527000   0.522203E+04   0.213419E-01
        1528000   0.522835E+04   0.213563E-01
        1529000   0.523471E+04   0.213700E-01
        1530000   0.524123E+04   0.213855E-01
        1531000   0.524750E+04   0.214007E-01
        1532000   0.525392E+04   0.214168E-01
        1533000   0.526030E+04   0.214315E-01
        1534000   0.526663E+04   0.214464E-01
        1535000   0.527307E+04   0.214621E-01
        1536000   0.527944E+04   0.214772E-01
        1537000   0.528585E+04   0.214926E-01
        1538000   0.529229E+04   0.215080E-01
        1539000   0.529876E+04   0.215241E-01
        1540000   0.530521E+04   0.215396E-01
        1541000   0.531169E+04   0.215546E-01
        1542000   0.531816E+04   0.215702E-01
        1543000   0.532454E+04   0.215855E-01
        1544000   0.533106E+04   0.215994E-01
        1545000   0.533754E+04   0.216136E-01
        1546000   0.534394E+04   0.216284E-01
        1547000   0.535036E+04   0.216443E-01
        1548000   0.535680E+04   0.216596E-01
        1549000   0.536331E+04   0.216746E-01
        1550000   0.536975E+04   0.216887E-01
        1551000   0.537619E+04   0.217022E-01
        1552000   0.538265E+04   0.217158E-01
        1553000   0.538911E+04   0.217298E-01
        1554000   0.539561E+04   0.217445E-01
        1555000   0.540205E+04   0.217599E-01
        1556000   0.540858E+04   0.217753E-01
        1557000   0.541518E+04   0.217912E-01
        1558000   0.542166E+04   0.218057E-01
        1559000   0.542820E+04   0.218221E-01
        1560000   0.543463E+04   0.218380E-01
        1561000   0.544111E+04   0.218538E-01
        1562000   0.544753E+04   0.218684E-01
        1563000   0.545401E+04   0.218846E-01
        1564000   0.546054E+04   0.219002E-01
        1565000   0.546704E+04   0.219150E-01
        1566000   0.547357E+04   0.219294E-01
        1567000   0.548013E+04   0.219432E-01
        1568000   0.548660E+04   0.219571E-01
        1569000   0.549310E+04   0.219710E-01
        1570000   0.549961E+04   0.219853E-01
        1571000   0.550603E+04   0.219983E-01
        1572000   0.551252E+04   0.220102E-01
        1573000   0.551901E+04   0.220227E-01
        1574000   0.552554E+04   0.220355E-01
        1575000   0.553210E+04   0.220499E-01
        1576000   0.553869E+04   0.220633E-01
        1577000   0.554531E+04   0.220779E-01
        1578000   0.555187E+04   0.220918E-01
        1579000   0.555841E+04   0.221052E-01
        1580000   0.556502E+04   0.221192E-01
        1581000   0.557158E+04   0.221335E-01
        1582000   0.557824E+04   0.221469E-01
        1583000   0.558476E+04   0.221601E-01
        1584000   0.559145E+04   0.221732E-01
        1585000   0.559797E+04   0.221871E-01
        1586000   0.560448E+04   0.222013E-01
        1587000   0.561117E+04   0.222146E-01
        1588000   0.561764E+04   0.222285E-01
        1589000   0.562426E+04   0.222427E-01
        1590000   0.563082E+04   0.222557E-01
        1591000   0.563737E+04   0.222699E-01
        1592000   0.564389E+04   0.222839E-01
        1593000   0.565039E+04   0.222992E-01
        1594000   0.565693E+04   0.223131E-01
        1595000   0.566357E+04   0.223267E-01
        1596000   0.567028E+04   0.223396E-01
        1597000   0.567694E+04   0.223525E-01
        1598000   0.568360E+04   0.223653E-01
        1599000   0.569024E+04   0.223784E-01
        1600000   0.569682E+04   0.223906E-01
        1601000   0.570356E+04   0.224044E-01
        1602000   0.571039E+04   0.224195E-01
        1603000   0.571705E+04   0.224321E-01
        1604000   0.572376E+04   0.224459E-01
        1605000   0.573052E+04   0.224596E-01
        1606000   0.573716E+04   0.224735E-01
        1607000   0.574382E+04   0.224876E-01
        1608000   0.575053E+04   0.225013E-01
        1609000   0.575721E+04   0.225153E-01
        1610000   0.576371E+04   0.225296E-01
        1611000   0.577028E+04   0.225422E-01
        1612000   0.577687E+04   0.225564E-01
        1613000   0.578346E+04   0.225698E-01
        1614000   0.578997E+04   0.225839E-01
        1615000   0.579657E+04   0.225976E-01
        1616000   0.580324E+04   0.226117E-01
        1617000   0.580992E+04   0.226248E-01
        1618000   0.581641E+04   0.226378E-01
        1619000   0.582299E+04   0.226513E-01
        1620000   0.582964E+04   0.226644E-01
        1621000   0.583634E+04   0.226776E-01
        1622000   0.584298E+04   0.226905E-01
        1623000   0.584972E+04   0.227058E-01
        1624000   0.585646E+04   0.227183E-01
        1625000   0.586316E+04   0.227315E-01
        1626000   0.586993E+04   0.227457E-01
        1627000   0.587664E+04   0.227594E-01
        1628000   0.588330E+04   0.227748E-01
        1629000   0.588996E+04   0.227900E-01
        1630000   0.589659E+04   0.228045E-01
        1631000   0.590322E+04   0.228202E-01
        1632000   0.590983E+04   0.228341E-01
        1633000   0.591667E+04   0.228490E-01
        1634000   0.592341E+04   0.228640E-01
        1635000   0.593021E+04   0.228789E-01
        1636000   0.593705E+04   0.228945E-01
        1637000   0.594386E+04   0.229097E-01
        1638000   0.595061E+04   0.229248E-01
        1639000   0.595746E+04   0.229400E-01
        1640000   0.596420E+04   0.229542E-01
        1641000   0.597105E+04   0.229688E-01
        1642000   0.597783E+04   0.229825E-01
        1643000   0.598468E+04   0.229978E-01
        1644000   0.599143E+04   0.230126E-01
        1645000   0.599811E+04   0.230272E-01
        1646000   0.600486E+04   0.230417E-01
        1647000   0.601170E+04   0.230565E-01
        1648000   0.601853E+04   0.230703E-01
        1649000   0.602529E+04   0.230839E-01
        1650000   0.603200E+04   0.230979E-01
        1651000   0.603887E+04   0.231113E-01
        1652000   0.604558E+04   0.231244E-01
        1653000   0.605251E+04   0.231385E-01
        1654000   0.605929E+04   0.231538E-01
        1655000   0.606611E+04   0.231682E-01
        1656000   0.607287E+04   0.231823E-01
        1657000   0.607972E+04   0.231973E-01
        1658000   0.608654E+04   0.232124E-01
        1659000   0.609332E+04   0.232268E-01
        1660000   0.610017E+04   0.232412E-01
        1661000   0.610709E+04   0.232560E-01
        1662000   0.611396E+04   0.232692E-01
        1663000   0.612073E+04   0.232826E-01
        1664000   0.612758E+04   0.232962E-01
        1665000   0.613441E+04   0.233105E-01
        1666000   0.614125E+04   0.233246E-01
        1667000   0.614802E+04   0.233378E-01
        1668000   0.615482E+04   0.233518E-01
        1669000   0.616173E+04   0.233661E-01
        1670000   0.616861E+04   0.233808E-01
        1671000   0.617547E+04   0.233945E-01
        1672000   0.618240E+04   0.234078E-01
        1673000   0.618935E+04   0.234216E-01
        1674000   0.619633E+04   0.234357E-01
        1675000   0.620333E+04   0.234490E-01
        1676000   0.621022E+04   0.234611E-01
        1677000   0.621716E+04   0.234735E-01
        1678000   0.622400E+04   0.234854E-01
        1679000   0.623086E+04   0.234979E-01
        1680000   0.623777E+04   0.235106E-01
        1681000   0.624464E+04   0.235225E-01
        1682000   0.625154E+04   0.235344E-01
        1683000   0.625837E+04   0.235463E-01
        1684000   0.626514E+04   0.235583E-01
        1685000   0.627204E+04   0.235703E-01
        1686000   0.627894E+04   0.235830E-01
        1687000   0.628584E+04   0.235957E-01
        1688000   0.629280E+04   0.236103E-01
        1689000   0.629973E+04   0.236243E-01
        1690000   0.630671E+04   0.236383E-01
        1691000   0.631363E+04   0.236532E-01
        1692000   0.632052E+04   0.236685E-01
        1693000   0.632737E+04   0.236825E-01
        1694000   0.633429E+04   0.236966E-01
        1695000   0.634119E+04   0.237114E-01
        1696000   0.634804E+04   0.237254E-01
        1697000   0.635489E+04   0.237395E-01
        1698000   0.636175E+04   0.237549E-01
        1699000   0.636872E+04   0.237696E-01
        1700000   0.637557E+04   0.237835E-01
        1701000   0.638244E+04   0.237969E-01
        1702000   0.638949E+04   0.238109E-01
        1703000   0.639646E+04   0.238248E-01
        1704000   0.640330E+04   0.238382E-01
        1705000   0.641028E+04   0.238517E-01
        1706000   0.641734E+04   0.238663E-01
        1707000   0.642442E+04   0.238802E-01
        1708000   0.643140E+04   0.238947E-01
        1709000   0.643834E+04   0.239083E-01
        1710000   0.644526E+04   0.239212E-01
        1711000   0.645223E+04   0.239345E-01
        1712000   0.645922E+04   0.239481E-01
        1713000   0.646621E+04   0.239621E-01
        1714000   0.647323E+04   0.239764E-01
        1715000   0.648015E+04   0.239900E-01
        1716000   0.648709E+04   0.240033E-01
        1717000   0.649409E+04   0.240172E-01
        1718000   0.650108E+04   0.240314E-01
        1719000   0.650805E+04   0.240453E-01
        1720000   0.651518E+04   0.240593E-01
        1721000   0.652220E+04   0.240738E-01
        1722000   0.652927E+04   0.240894E-01
        1723000   0.653625E+04   0.241049E-01
        1724000   0.654337E+04   0.241201E-01
        1725000   0.655037E+04   0.241351E-01
        1726000   0.655741E+04   0.241502E-01
        1727000   0.656446E+04   0.241648E-01
        1728000   0.657154E+04   0.241794E-01
        1729000   0.657855E+04   0.241936E-01
        1730000   0.658557E+04   0.242076E-01
        1731000   0.659268E+04   0.242223E-01
        1732000   0.659986E+04   0.242374E-01
        1733000   0.660700E+04   0.242530E-01
        1734000   0.661406E+04   0.242666E-01
        1735000   0.662115E+04   0.242799E-01
        1736000   0.662827E+04   0.242931E-01
        1737000   0.663529E+04   0.243064E-01
        1738000   0.664236E+04   0.243202E-01
        1739000   0.664956E+04   0.243353E-01
        1740000   0.665677E+04   0.243490E-01
        1741000   0.666395E+04   0.243622E-01
        1742000   0.667116E+04   0.243759E-01
        1743000   0.667845E+04   0.243887E-01
        1744000   0.668569E+04   0.244010E-01
        1745000   0.669290E+04   0.244132E-01
        1746000   0.670000E+04   0.244259E-01
        1747000   0.670717E+04   0.244379E-01
        1748000   0.671437E+04   0.244490E-01
        1749000   0.672147E+04   0.244615E-01
        1750000   0.672859E+04   0.244739E-01
        1751000   0.673572E+04   0.244859E-01
        1752000   0.674292E+04   0.244996E-01
        1753000   0.675013E+04   0.245126E-01
        1754000   0.675741E+04   0.245257E-01
        1755000   0.676454E+04   0.245392E-01
        1756000   0.677172E+04   0.245514E-01
        1757000   0.677890E+04   0.245642E-01
        1758000   0.678609E+04   0.245786E-01
        1759000   0.679327E+04   0.245921E-01
        1760000   0.680039E+04   0.246054E-01
        1761000   0.680742E+04   0.246185E-01
        1762000   0.681451E+04   0.246327E-01
        1763000   0.682170E+04   0.246464E-01
        1764000   0.682893E+04   0.246601E-01
        1765000   0.683623E+04   0.246728E-01
        1766000   0.684344E+04   0.246857E-01
        1767000   0.685062E+04   0.247009E-01
        1768000   0.685775E+04   0.247151E-01
        1769000   0.686494E+04   0.247295E-01
        1770000   0.687220E+04   0.247437E-01
        1771000   0.687939E+04   0.247563E-01
        1772000   0.688657E+04   0.247701E-01
        1773000   0.689397E+04   0.247834E-01
        1774000   0.690123E+04   0.247967E-01
        1775000   0.690840E+04   0.248091E-01
        1776000   0.691565E+04   0.248224E-01
        1777000   0.692291E+04   0.248362E-01
        1778000   0.693009E+04   0.248496E-01
        1779000   0.693740E+04   0.248629E-01
        1780000   0.694475E+04   0.248768E-01
        1781000   0.695194E+04   0.248910E-01
        1782000   0.695922E+04   0.249053E-01
        1783000   0.696650E+04   0.249193E-01
        1784000   0.697382E+04   0.249332E-01
        1785000   0.698100E+04   0.249477E-01
        1786000   0.698831E+04   0.249619E-01
        1787000   0.699554E+04   0.249752E-01
        1788000   0.700279E+04   0.249877E-01
        1789000   0.701001E+04   0.250023E-01
        1790000   0.701727E+04   0.250175E-01
        1791000   0.702470E+04   0.250314E-01
        1792000   0.703218E+04   0.250455E-01
        1793000   0.703945E+04   0.250608E-01
        1794000   0.704667E+04   0.250766E-01
        1795000   0.705399E+04   0.250907E-01
        1796000   0.706141E+04   0.251044E-01
        1797000   0.706867E+04   0.251177E-01
        1798000   0.707602E+04   0.251313E-01
        1799000   0.708332E+04   0.251444E-01
        1800000   0.709068E+04   0.251588E-01
        1801000   0.709805E+04   0.251722E-01
        1802000   0.710556E+04   0.251857E-01
        1803000   0.711286E+04   0.251996E-01
        1804000   0.712015E+04   0.252142E-01
        1805000   0.712748E+04   0.252286E-01
        1806000   0.713481E+04   0.252431E-01
        1807000   0.714219E+04   0.252568E-01
        1808000   0.714961E+04   0.252711E-01
        1809000   0.715702E+04   0.252857E-01
        1810000   0.716434E+04   0.253001E-01
        1811000   0.717165E+04   0.253145E-01
        1812000   0.717907E+04   0.253285E-01
        1813000   0.718648E+04   0.253427E-01
        1814000   0.719394E+04   0.253569E-01
        1815000   0.720126E+04   0.253703E-01
        1816000   0.720854E+04   0.253840E-01
        1817000   0.721593E+04   0.253983E-01
        1818000   0.722337E+04   0.254122E-01
        1819000   0.723070E+04   0.254257E-01
        1820000   0.723798E+04   0.254391E-01
        1821000   0.724522E+04   0.254528E-01
        1822000   0.725258E+04   0.254660E-01
        1823000   0.726009E+04   0.254813E-01
        1824000   0.726744E+04   0.254969E-01
        1825000   0.727481E+04   0.255119E-01
        1826000   0.728205E+04   0.255272E-01
        1827000   0.728952E+04   0.255413E-01
        1828000   0.729692E+04   0.255566E-01
        1829000   0.730429E+04   0.255709E-01
        1830000   0.731165E+04   0.255857E-01
        1831000   0.731924E+04   0.256006E-01
        1832000   0.732669E+04   0.256157E-01
        1833000   0.733408E+04   0.256310E-01
        1834000   0.734156E+04   0.256462E-01
        1835000   0.734899E+04   0.256611E-01
        1836000   0.735634E+04   0.256781E-01
        1837000   0.736367E+04   0.256927E-01
        1838000   0.737110E+04   0.257079E-01
        1839000   0.737864E+04   0.257214E-01
        1840000   0.738625E+04   0.257349E-01
        1841000   0.739382E+04   0.257494E-01
        1842000   0.740124E+04   0.257637E-01
        1843000   0.740869E+04   0.257791E-01
        1844000   0.741618E+04   0.257941E-01
        1845000   0.742369E+04   0.258086E-01
        1846000   0.743119E+04   0.258246E-01
        1847000   0.743876E+04   0.258394E-01
        1848000   0.744636E+04   0.258541E-01
        1849000   0.745383E+04   0.258698E-01
        1850000   0.746124E+04   0.258851E-01
        1851000   0.746873E+04   0.259004E-01
        1852000   0.747620E+04   0.259160E-01
        1853000   0.748369E+04   0.259317E-01
        1854000   0.749124E+04   0.259474E-01
        1855000   0.749871E+04   0.259625E-01
        1856000   0.750615E+04   0.259781E-01
        1857000   0.751354E+04   0.259943E-01
        1858000   0.752098E+04   0.260111E-01
        1859000   0.752848E+04   0.260265E-01
        1860000   0.753598E+04   0.260421E-01
        1861000   0.754341E+04   0.260571E-01
        1862000   0.755101E+04   0.260724E-01
        1863000   0.755859E+04   0.260877E-01
        1864000   0.756609E+04   0.261031E-01
        1865000   0.757365E+04   0.261181E-01
        1866000   0.758109E+04   0.261335E-01
        1867000   0.758861E+04   0.261487E-01
        1868000   0.759609E+04   0.261639E-01
        1869000   0.760363E+04   0.261788E-01
        1870000   0.761121E+04   0.261942E-01
        1871000   0.761866E+04   0.262094E-01
        1872000   0.762632E+04   0.262243E-01
        1873000   0.763403E+04   0.262394E-01
        1874000   0.764159E+04   0.262544E-01
        1875000   0.764912E+04   0.262709E-01
        1876000   0.765657E+04   0.262865E-01
        1877000   0.766416E+04   0.263012E-01
        1878000   0.767176E+04   0.263164E-01
        1879000   0.767948E+04   0.263314E-01
        1880000   0.768718E+04   0.263460E-01
        1881000   0.769485E+04   0.263611E-01
        1882000   0.770241E+04   0.263763E-01
        1883000   0.770999E+04   0.263917E-01
        1884000   0.771763E+04   0.264068E-01
        1885000   0.772531E+04   0.264230E-01
        1886000   0.773291E+04   0.264387E-01
        1887000   0.774054E+04   0.264539E-01
        1888000   0.774820E+04   0.264695E-01
        1889000   0.775579E+04   0.264847E-01
        1890000   0.776340E+04   0.264992E-01
        1891000   0.777109E+04   0.265142E-01
        1892000   0.777887E+04   0.265299E-01
        1893000   0.778651E+04   0.265466E-01
        1894000   0.779412E+04   0.265625E-01
        1895000   0.780177E+04   0.265773E-01
        1896000   0.780944E+04   0.265925E-01
        1897000   0.781708E+04   0.266084E-01
        1898000   0.782460E+04   0.266245E-01
        1899000   0.783229E+04   0.266405E-01
        1900000   0.783994E+04   0.266555E-01
        1901000   0.784763E+04   0.266701E-01
        1902000   0.785519E+04   0.266847E-01
        1903000   0.786279E+04   0.266990E-01
        1904000   0.787043E+04   0.267140E-01
        1905000   0.787805E+04   0.267274E-01
        1906000   0.788583E+04   0.267411E-01
        1907000   0.789359E+04   0.267555E-01
        1908000   0.790133E+04   0.267697E-01
        1909000   0.790897E+04   0.267832E-01
        1910000   0.791670E+04   0.267974E-01
        1911000   0.792452E+04   0.268126E-01
        1912000   0.793230E+04   0.268278E-01
        1913000   0.794005E+04   0.268426E-01
        1914000   0.794768E+04   0.268587E-01
        1915000   0.795530E+04   0.268730E-01
        1916000   0.796307E+04   0.268878E-01
        1917000   0.797085E+04   0.269023E-01
        1918000   0.797866E+04   0.269173E-01
        1919000   0.798644E+04   0.269317E-01
        1920000   0.799415E+04   0.269461E-01
        1921000   0.800175E+04   0.269610E-01
        1922000   0.800947E+04   0.269756E-01
        1923000   0.801738E+04   0.269906E-01
        1924000   0.802520E+04   0.270052E-01
        1925000   0.803299E+04   0.270196E-01
        1926000   0.804080E+04   0.270350E-01
        1927000   0.804860E+04   0.270507E-01
        1928000   0.805630E+04   0.270667E-01
        1929000   0.806405E+04   0.270819E-01
        1930000   0.807185E+04   0.270978E-01
        1931000   0.807963E+04   0.271134E-01
        1932000   0.808747E+04   0.271293E-01
        1933000   0.809543E+04   0.271450E-01
        1934000   0.810339E+04   0.271606E-01
        1935000   0.811140E+04   0.271763E-01
        1936000   0.811926E+04   0.271927E-01
        1937000   0.812714E+04   0.272083E-01
        1938000   0.813493E+04   0.272243E-01
        1939000   0.814268E+04   0.272406E-01
        1940000   0.815054E+04   0.272567E-01
        1941000   0.815845E+04   0.272732E-01
        1942000   0.816632E+04   0.272892E-01
        1943000   0.817414E+04   0.273051E-01
        1944000   0.818199E+04   0.273210E-01
        1945000   0.818979E+04   0.273375E-01
        1946000   0.819755E+04   0.273524E-01
        1947000   0.820538E+04   0.273681E-01
        1948000   0.821315E+04   0.273842E-01
        1949000   0.822101E+04   0.273997E-01
        1950000   0.822892E+04   0.274148E-01
        1951000   0.823688E+04   0.274309E-01
        1952000   0.824481E+04   0.274469E-01
        1953000   0.825280E+04   0.274617E-01
        1954000   0.826059E+04   0.274769E-01
        1955000   0.826841E+04   0.274918E-01
        1956000   0.827625E+04   0.275073E-01
        1957000   0.828412E+04   0.275224E-01
        1958000   0.829191E+04   0.275378E-01
        1959000   0.829985E+04   0.275529E-01
        1960000   0.830776E+04   0.275692E-01
        1961000   0.831570E+04   0.275854E-01
        1962000   0.832374E+04   0.276017E-01
        1963000   0.833162E+04   0.276187E-01
        1964000   0.833963E+04   0.276345E-01
        1965000   0.834764E+04   0.276496E-01
        1966000   0.835560E+04   0.276659E-01
        1967000   0.836358E+04   0.276826E-01
        1968000   0.837143E+04   0.276971E-01
        1969000   0.837932E+04   0.277128E-01
        1970000   0.838727E+04   0.277293E-01
        1971000   0.839528E+04   0.277450E-01
        1972000   0.840324E+04   0.277595E-01
        1973000   0.841113E+04   0.277746E-01
        1974000   0.841900E+04   0.277896E-01
        1975000   0.842685E+04   0.278047E-01
        1976000   0.843476E+04   0.278191E-01
        1977000   0.844277E+04   0.278340E-01
        1978000   0.845082E+04   0.278491E-01
        1979000   0.845899E+04   0.278641E-01
        1980000   0.846710E+04   0.278792E-01
        1981000   0.847515E+04   0.278934E-01
        1982000   0.848327E+04   0.279086E-01
        1983000   0.849115E+04   0.279232E-01
        1984000   0.849917E+04   0.279373E-01
        1985000   0.850712E+04   0.279508E-01
        1986000   0.851512E+04   0.279652E-01
        1987000   0.852312E+04   0.279794E-01
        1988000   0.853114E+04   0.279945E-01
        1989000   0.853898E+04   0.280094E-01
        1990000   0.854679E+04   0.280240E-01
        1991000   0.855477E+04   0.280388E-01
        1992000   0.856272E+04   0.280542E-01
        1993000   0.857077E+04   0.280708E-01
        1994000   0.857880E+04   0.280862E-01
        1995000   0.858679E+04   0.281034E-01
        1996000   0.859487E+04   0.281202E-01
        1997000   0.860297E+04   0.281369E-01
        1998000   0.861099E+04   0.281535E-01
        1999000   0.861903E+04   0.281693E-01
        2000000   0.862710E+04   0.281870E-01
        2001000   0.863510E+04   0.282033E-01
        2002000   0.864315E+04   0.282187E-01
        2003000   0.865112E+04   0.282340E-01
        2004000   0.865916E+04   0.282498E-01
        2005000   0.866729E+04   0.282651E-01
        2006000   0.867530E+04   0.282802E-01
        2007000   0.868320E+04   0.282950E-01
        2008000   0.869115E+04   0.283103E-01
        2009000   0.869918E+04   0.283262E-01
        2010000   0.870723E+04   0.283418E-01
        2011000   0.871540E+04   0.283570E-01
        2012000   0.872345E+04   0.283727E-01
        2013000   0.873127E+04   0.283895E-01
        2014000   0.873918E+04   0.284051E-01
        2015000   0.874715E+04   0.284220E-01
        2016000   0.875498E+04   0.284383E-01
        2017000   0.876298E+04   0.284548E-01
        2018000   0.877094E+04   0.284720E-01
        2019000   0.877903E+04   0.284899E-01
        2020000   0.878707E+04   0.285069E-01
        2021000   0.879511E+04   0.285246E-01
        2022000   0.880325E+04   0.285423E-01
        2023000   0.881123E+04   0.285599E-01
        2024000   0.881924E+04   0.285769E-01
        2025000   0.882730E+04   0.285943E-01
        2026000   0.883541E+04   0.286108E-01
        2027000   0.884354E+04   0.286292E-01
        2028000   0.885163E+04   0.286457E-01
        2029000   0.885976E+04   0.286614E-01
        2030000   0.886777E+04   0.286783E-01
        2031000   0.887593E+04   0.286955E-01
        2032000   0.888409E+04   0.287127E-01
        2033000   0.889210E+04   0.287304E-01
        2034000   0.890010E+04   0.287477E-01
        2035000   0.890812E+04   0.287649E-01
        2036000   0.891628E+04   0.287812E-01
        2037000   0.892426E+04   0.287973E-01
        2038000   0.893227E+04   0.288149E-01
        2039000   0.894038E+04   0.288326E-01
        2040000   0.894851E+04   0.288492E-01
        2041000   0.895659E+04   0.288662E-01
        2042000   0.896478E+04   0.288844E-01
        2043000   0.897305E+04   0.289009E-01
        2044000   0.898124E+04   0.289185E-01
        2045000   0.898941E+04   0.289358E-01
        2046000   0.899743E+04   0.289528E-01
        2047000   0.900553E+04   0.289702E-01
        2048000   0.901363E+04   0.289870E-01
        2049000   0.902184E+04   0.290040E-01
        2050000   0.903014E+04   0.290203E-01
        2051000   0.903841E+04   0.290374E-01
        2052000   0.904668E+04   0.290543E-01
        2053000   0.905495E+04   0.290715E-01
        2054000   0.906315E+04   0.290889E-01
        2055000   0.907130E+04   0.291050E-01
        2056000   0.907941E+04   0.291215E-01
        2057000   0.908759E+04   0.291390E-01
        2058000   0.909581E+04   0.291569E-01
        2059000   0.910403E+04   0.291751E-01
        2060000   0.911229E+04   0.291931E-01
        2061000   0.912045E+04   0.292121E-01
        2062000   0.912855E+04   0.292299E-01
        2063000   0.913676E+04   0.292487E-01
        2064000   0.914504E+04   0.292666E-01
        2065000   0.915338E+04   0.292851E-01
        2066000   0.916166E+04   0.293022E-01
        2067000   0.916984E+04   0.293193E-01
        2068000   0.917788E+04   0.293366E-01
        2069000   0.918617E+04   0.293549E-01
        2070000   0.919447E+04   0.293727E-01
        2071000   0.920273E+04   0.293913E-01
        2072000   0.921101E+04   0.294094E-01
        2073000   0.921932E+04   0.294273E-01
        2074000   0.922754E+04   0.294451E-01
        2075000   0.923582E+04   0.294629E-01
        2076000   0.924407E+04   0.294806E-01
        2077000   0.925238E+04   0.294980E-01
        2078000   0.926070E+04   0.295159E-01
        2079000   0.926900E+04   0.295331E-01
        2080000   0.927725E+04   0.295496E-01
        2081000   0.928569E+04   0.295661E-01
        2082000   0.929408E+04   0.295818E-01
        2083000   0.930247E+04   0.295983E-01
        2084000   0.931074E+04   0.296135E-01
        2085000   0.931901E+04   0.296298E-01
        2086000   0.932727E+04   0.296453E-01
        2087000   0.933562E+04   0.296613E-01
        2088000   0.934396E+04   0.296773E-01
        2089000   0.935214E+04   0.296935E-01
        2090000   0.936055E+04   0.297109E-01
        2091000   0.936888E+04   0.297271E-01
        2092000   0.937725E+04   0.297437E-01
        2093000   0.938555E+04   0.297597E-01
        2094000   0.939382E+04   0.297767E-01
        2095000   0.940223E+04   0.297927E-01
        2096000   0.941076E+04   0.298102E-01
        2097000   0.941915E+04   0.298275E-01
        2098000   0.942748E+04   0.298441E-01
        2099000   0.943584E+04   0.298604E-01
        2100000   0.944412E+04   0.298770E-01
        2101000   0.945237E+04   0.298935E-01
        2102000   0.946082E+04   0.299103E-01
        2103000   0.946935E+04   0.299263E-01
        2104000   0.947769E+04   0.299411E-01
        2105000   0.948610E+04   0.299564E-01
        2106000   0.949445E+04   0.299715E-01
        2107000   0.950282E+04   0.299864E-01
        2108000   0.951122E+04   0.300016E-01
        2109000   0.951960E+04   0.300184E-01
        2110000   0.952804E+04   0.300347E-01
        2111000   0.953638E+04   0.300508E-01
        2112000   0.954465E+04   0.300673E-01
        2113000   0.955320E+04   0.300847E-01
        2114000   0.956176E+04   0.301019E-01
        2115000   0.957035E+04   0.301188E-01
        2116000   0.957886E+04   0.301362E-01
        2117000   0.958725E+04   0.301529E-01
        2118000   0.959564E+04   0.301694E-01
        2119000   0.960417E+04   0.301860E-01
        2120000   0.961247E+04   0.302039E-01
        2121000   0.962095E+04   0.302221E-01
        2122000   0.962936E+04   0.302390E-01
        2123000   0.963783E+04   0.302565E-01
        2124000   0.964630E+04   0.302742E-01
        2125000   0.965475E+04   0.302917E-01
        2126000   0.966333E+04   0.303079E-01
        2127000   0.967193E+04   0.303253E-01
        2128000   0.968049E+04   0.303424E-01
        2129000   0.968907E+04   0.303584E-01
        2130000   0.969753E+04   0.303754E-01
        2131000   0.970587E+04   0.303914E-01
        2132000   0.971431E+04   0.304079E-01
        2133000   0.972282E+04   0.304234E-01
        2134000   0.973144E+04   0.304391E-01
        2135000   0.974003E+04   0.304552E-01
        2136000   0.974860E+04   0.304702E-01
        2137000   0.975707E+04   0.304848E-01
        2138000   0.976566E+04   0.305011E-01
        2139000   0.977425E+04   0.305165E-01
        2140000   0.978285E+04   0.305328E-01
        2141000   0.979143E+04   0.305487E-01
        2142000   0.980001E+04   0.305659E-01
        2143000   0.980855E+04   0.305823E-01
        2144000   0.981716E+04   0.305975E-01
        2145000   0.982580E+04   0.306123E-01
        2146000   0.983436E+04   0.306284E-01
        2147000   0.984298E+04   0.306460E-01
        2148000   0.985157E+04   0.306626E-01
        2149000   0.986001E+04   0.306796E-01
        2150000   0.986865E+04   0.306954E-01
        2151000   0.987727E+04   0.307111E-01
        2152000   0.988584E+04   0.307261E-01
        2153000   0.989440E+04   0.307425E-01
        2154000   0.990302E+04   0.307586E-01
        2155000   0.991152E+04   0.307741E-01
        2156000   0.992012E+04   0.307900E-01
        2157000   0.992861E+04   0.308048E-01
        2158000   0.993717E+04   0.308207E-01
        2159000   0.994592E+04   0.308371E-01
        2160000   0.995451E+04   0.308533E-01
        2161000   0.996328E+04   0.308687E-01
        2162000   0.997205E+04   0.308846E-01
        2163000   0.998069E+04   0.309013E-01
        2164000   0.998937E+04   0.309164E-01
        2165000   0.999791E+04   0.309319E-01
        2166000   0.100066E+05   0.309474E-01
        2167000   0.100153E+05   0.309633E-01
        2168000   0.100242E+05   0.309788E-01
        2169000   0.100329E+05   0.309946E-01
        2170000   0.100415E+05   0.310100E-01
        2171000   0.100503E+05   0.310256E-01
        2172000   0.100590E+05   0.310417E-01
        2173000   0.100676E+05   0.310570E-01
        2174000   0.100763E+05   0.310724E-01
        2175000   0.100849E+05   0.310888E-01
        2176000   0.100936E+05   0.311056E-01
        2177000   0.101022E+05   0.311226E-01
        2178000   0.101108E+05   0.311385E-01
        2179000   0.101195E+05   0.311545E-01
        2180000   0.101283E+05   0.311702E-01
        2181000   0.101370E+05   0.311862E-01
        2182000   0.101458E+05   0.312014E-01
        2183000   0.101546E+05   0.312158E-01
        2184000   0.101633E+05   0.312314E-01
        2185000   0.101721E+05   0.312470E-01
        2186000   0.101808E+05   0.312614E-01
        2187000   0.101897E+05   0.312760E-01
        2188000   0.101984E+05   0.312905E-01
        2189000   0.102071E+05   0.313041E-01
        2190000   0.102159E+05   0.313190E-01
        2191000   0.102245E+05   0.313346E-01
        2192000   0.102333E+05   0.313492E-01
        2193000   0.102421E+05   0.313647E-01
        2194000   0.102509E+05   0.313795E-01
        2195000   0.102595E+05   0.313945E-01
        2196000   0.102683E+05   0.314102E-01
        2197000   0.102771E+05   0.314249E-01
        2198000   0.102860E+05   0.314408E-01
        2199000   0.102947E+05   0.314571E-01
        2200000   0.103034E+05   0.314735E-01
        2201000   0.103123E+05   0.314892E-01
        2202000   0.103210E+05   0.315056E-01
        2203000   0.103298E+05   0.315219E-01
        2204000   0.103386E+05   0.315373E-01
        2205000   0.103473E+05   0.315528E-01
        2206000   0.103560E+05   0.315678E-01
        2207000   0.103649E+05   0.315829E-01
        2208000   0.103737E+05   0.315980E-01
        2209000   0.103826E+05   0.316138E-01
        2210000   0.103913E+05   0.316297E-01
        2211000   0.104002E+05   0.316449E-01
        2212000   0.104090E+05   0.316613E-01
        2213000   0.104178E+05   0.316776E-01
        2214000   0.104265E+05   0.316937E-01
        2215000   0.104352E+05   0.317121E-01
        2216000   0.104439E+05   0.317292E-01
        2217000   0.104527E+05   0.317474E-01
        2218000   0.104615E+05   0.317657E-01
        2219000   0.104703E+05   0.317824E-01
        2220000   0.104791E+05   0.317993E-01
        2221000   0.104878E+05   0.318155E-01
        2222000   0.104968E+05   0.318314E-01
        2223000   0.105057E+05   0.318478E-01
        2224000   0.105147E+05   0.318639E-01
        2225000   0.105236E+05   0.318807E-01
        2226000   0.105326E+05   0.318965E-01
        2227000   0.105415E+05   0.319135E-01
        2228000   0.105505E+05   0.319305E-01
        2229000   0.105594E+05   0.319470E-01
        2230000   0.105683E+05   0.319644E-01
        2231000   0.105772E+05   0.319809E-01
        2232000   0.105861E+05   0.319971E-01
        2233000   0.105950E+05   0.320140E-01
        2234000   0.106038E+05   0.320295E-01
        2235000   0.106128E+05   0.320448E-01
        2236000   0.106215E+05   0.320608E-01
        2237000   0.106303E+05   0.320770E-01
        2238000   0.106391E+05   0.320928E-01
        2239000   0.106480E+05   0.321089E-01
        2240000   0.106569E+05   0.321251E-01
        2241000   0.106657E+05   0.321418E-01
        2242000   0.106747E+05   0.321575E-01
        2243000   0.106838E+05   0.321734E-01
        2244000   0.106929E+05   0.321885E-01
        2245000   0.107019E+05   0.322046E-01
        2246000   0.107110E+05   0.322207E-01
        2247000   0.107200E+05   0.322365E-01
        2248000   0.107290E+05   0.322526E-01
        2249000   0.107379E+05   0.322682E-01
        2250000   0.107469E+05   0.322842E-01
        2251000   0.107559E+05   0.323000E-01
        2252000   0.107650E+05   0.323150E-01
        2253000   0.107739E+05   0.323307E-01
        2254000   0.107828E+05   0.323459E-01
        2255000   0.107919E+05   0.323615E-01
        2256000   0.108009E+05   0.323767E-01
        2257000   0.108099E+05   0.323923E-01
        2258000   0.108190E+05   0.324086E-01
        2259000   0.108279E+05   0.324248E-01
        2260000   0.108368E+05   0.324414E-01
        2261000   0.108458E+05   0.324574E-01
        2262000   0.108549E+05   0.324724E-01
        2263000   0.108639E+05   0.324887E-01
        2264000   0.108730E+05   0.325058E-01
        2265000   0.108820E+05   0.325228E-01
        2266000   0.108910E+05   0.325393E-01
        2267000   0.108999E+05   0.325561E-01
        2268000   0.109090E+05   0.325727E-01
        2269000   0.109180E+05   0.325891E-01
        2270000   0.109269E+05   0.326063E-01
        2271000   0.109360E+05   0.326224E-01
        2272000   0.109453E+05   0.326391E-01
        2273000   0.109543E+05   0.326561E-01
        2274000   0.109635E+05   0.326717E-01
        2275000   0.109726E+05   0.326885E-01
        2276000   0.109815E+05   0.327047E-01
        2277000   0.109904E+05   0.327204E-01
        2278000   0.109993E+05   0.327360E-01
        2279000   0.110083E+05   0.327518E-01
        2280000   0.110173E+05   0.327688E-01
        2281000   0.110263E+05   0.327842E-01
        2282000   0.110354E+05   0.328008E-01
        2283000   0.110446E+05   0.328176E-01
        2284000   0.110537E+05   0.328343E-01
        2285000   0.110627E+05   0.328509E-01
        2286000   0.110718E+05   0.328686E-01
        2287000   0.110809E+05   0.328863E-01
        2288000   0.110900E+05   0.329037E-01
        2289000   0.110990E+05   0.329210E-01
        2290000   0.111080E+05   0.329384E-01
        2291000   0.111172E+05   0.329559E-01
        2292000   0.111263E+05   0.329733E-01
        2293000   0.111353E+05   0.329906E-01
        2294000   0.111443E+05   0.330085E-01
        2295000   0.111532E+05   0.330255E-01
        2296000   0.111623E+05   0.330435E-01
        2297000   0.111715E+05   0.330605E-01
        2298000   0.111806E+05   0.330767E-01
        2299000   0.111898E+05   0.330926E-01
        2300000   0.111989E+05   0.331089E-01
        2301000   0.112078E+05   0.331253E-01
        2302000   0.112169E+05   0.331407E-01
        2303000   0.112259E+05   0.331560E-01
        2304000   0.112349E+05   0.331713E-01
        2305000   0.112439E+05   0.331863E-01
        2306000   0.112531E+05   0.332019E-01
        2307000   0.112621E+05   0.332183E-01
        2308000   0.112713E+05   0.332352E-01
        2309000   0.112802E+05   0.332516E-01
        2310000   0.112892E+05   0.332680E-01
        2311000   0.112982E+05   0.332844E-01
        2312000   0.113072E+05   0.333004E-01
        2313000   0.113165E+05   0.333169E-01
        2314000   0.113255E+05   0.333326E-01
        2315000   0.113346E+05   0.333484E-01
        2316000   0.113436E+05   0.333644E-01
        2317000   0.113528E+05   0.333795E-01
        2318000   0.113620E+05   0.333953E-01
        2319000   0.113712E+05   0.334106E-01
        2320000   0.113803E+05   0.334261E-01
        2321000   0.113894E+05   0.334410E-01
        2322000   0.113985E+05   0.334569E-01
        2323000   0.114078E+05   0.334718E-01
        2324000   0.114169E+05   0.334869E-01
        2325000   0.114260E+05   0.335033E-01
        2326000   0.114351E+05   0.335181E-01
        2327000   0.114443E+05   0.335332E-01
        2328000   0.114533E+05   0.335492E-01
        2329000   0.114624E+05   0.335654E-01
        2330000   0.114716E+05   0.335806E-01
        2331000   0.114807E+05   0.335963E-01
        2332000   0.114899E+05   0.336112E-01
        2333000   0.114991E+05   0.336257E-01
        2334000   0.115083E+05   0.336399E-01
        2335000   0.115175E+05   0.336555E-01
        2336000   0.115266E+05   0.336692E-01
        2337000   0.115358E+05   0.336846E-01
        2338000   0.115451E+05   0.337014E-01
        2339000   0.115544E+05   0.337172E-01
        2340000   0.115637E+05   0.337329E-01
        2341000   0.115729E+05   0.337484E-01
        2342000   0.115821E+05   0.337645E-01
        2343000   0.115913E+05   0.337795E-01
        2344000   0.116005E+05   0.337945E-01
        2345000   0.116096E+05   0.338090E-01
        2346000   0.116189E+05   0.338235E-01
        2347000   0.116282E+05   0.338386E-01
        2348000   0.116374E+05   0.338539E-01
        2349000   0.116466E+05   0.338679E-01
        2350000   0.116558E+05   0.338815E-01
        2351000   0.116651E+05   0.338954E-01
        2352000   0.116744E+05   0.339098E-01
        2353000   0.116837E+05   0.339243E-01
        2354000   0.116930E+05   0.339378E-01
        2355000   0.117022E+05   0.339510E-01
        2356000   0.117113E+05   0.339644E-01
        2357000   0.117207E+05   0.339792E-01
        2358000   0.117299E+05   0.339936E-01
        2359000   0.117392E+05   0.340075E-01
        2360000   0.117486E+05   0.340223E-01
        2361000   0.117579E+05   0.340373E-01
        2362000   0.117672E+05   0.340518E-01
        2363000   0.117765E+05   0.340664E-01
        2364000   0.117858E+05   0.340807E-01
        2365000   0.117951E+05   0.340953E-01
        2366000   0.118043E+05   0.341103E-01
        2367000   0.118136E+05   0.341252E-01
        2368000   0.118229E+05   0.341399E-01
        2369000   0.118322E+05   0.341548E-01
        2370000   0.118414E+05   0.341698E-01
        2371000   0.118505E+05   0.341853E-01
        2372000   0.118598E+05   0.342008E-01
        2373000   0.118691E+05   0.342156E-01
        2374000   0.118784E+05   0.342306E-01
        2375000   0.118876E+05   0.342457E-01
        2376000   0.118969E+05   0.342617E-01
        2377000   0.119062E+05   0.342778E-01
        2378000   0.119155E+05   0.342936E-01
        2379000   0.119248E+05   0.343075E-01
        2380000   0.119342E+05   0.343228E-01
        2381000   0.119435E+05   0.343378E-01
        2382000   0.119529E+05   0.343528E-01
        2383000   0.119624E+05   0.343679E-01
        2384000   0.119717E+05   0.343843E-01
        2385000   0.119811E+05   0.344000E-01
        2386000   0.119904E+05   0.344153E-01
        2387000   0.119997E+05   0.344324E-01
        2388000   0.120091E+05   0.344486E-01
        2389000   0.120183E+05   0.344639E-01
        2390000   0.120276E+05   0.344804E-01
        2391000   0.120369E+05   0.344974E-01
        2392000   0.120463E+05   0.345135E-01
        2393000   0.120557E+05   0.345296E-01
        2394000   0.120651E+05   0.345458E-01
        2395000   0.120747E+05   0.345623E-01
        2396000   0.120841E+05   0.345798E-01
        2397000   0.120935E+05   0.345969E-01
        2398000   0.121028E+05   0.346142E-01
        2399000   0.121120E+05   0.346321E-01
        2400000   0.121213E+05   0.346491E-01
        2401000   0.121306E+05   0.346668E-01
        2402000   0.121400E+05   0.346833E-01
        2403000   0.121493E+05   0.347016E-01
        2404000   0.121588E+05   0.347188E-01
        2405000   0.121682E+05   0.347360E-01
        2406000   0.121775E+05   0.347533E-01
        2407000   0.121869E+05   0.347705E-01
        2408000   0.121964E+05   0.347871E-01
        2409000   0.122058E+05   0.348049E-01
        2410000   0.122153E+05   0.348234E-01
        2411000   0.122249E+05   0.348417E-01
        2412000   0.122345E+05   0.348608E-01
        2413000   0.122440E+05   0.348790E-01
        2414000   0.122535E+05   0.348980E-01
        2415000   0.122628E+05   0.349153E-01
        2416000   0.122721E+05   0.349337E-01
        2417000   0.122815E+05   0.349513E-01
        2418000   0.122909E+05   0.349691E-01
        2419000   0.123003E+05   0.349869E-01
        2420000   0.123099E+05   0.350033E-01
        2421000   0.123197E+05   0.350191E-01
        2422000   0.123294E+05   0.350359E-01
        2423000   0.123391E+05   0.350535E-01
        2424000   0.123487E+05   0.350701E-01
        2425000   0.123582E+05   0.350865E-01
        2426000   0.123676E+05   0.351031E-01
        2427000   0.123770E+05   0.351198E-01
        2428000   0.123866E+05   0.351353E-01
        2429000   0.123961E+05   0.351522E-01
        2430000   0.124057E+05   0.351701E-01
        2431000   0.124153E+05   0.351890E-01
        2432000   0.124249E+05   0.352079E-01
        2433000   0.124344E+05   0.352263E-01
        2434000   0.124439E+05   0.352432E-01
        2435000   0.124533E+05   0.352603E-01
        2436000   0.124629E+05   0.352776E-01
        2437000   0.124726E+05   0.352959E-01
        2438000   0.124821E+05   0.353139E-01
        2439000   0.124916E+05   0.353321E-01
        2440000   0.125011E+05   0.353501E-01
        2441000   0.125107E+05   0.353672E-01
        2442000   0.125203E+05   0.353840E-01
        2443000   0.125298E+05   0.354009E-01
        2444000   0.125393E+05   0.354182E-01
        2445000   0.125487E+05   0.354348E-01
        2446000   0.125582E+05   0.354509E-01
        2447000   0.125677E+05   0.354678E-01
        2448000   0.125772E+05   0.354851E-01
        2449000   0.125865E+05   0.355016E-01
        2450000   0.125960E+05   0.355168E-01
        2451000   0.126055E+05   0.355321E-01
        2452000   0.126149E+05   0.355480E-01
        2453000   0.126246E+05   0.355637E-01
        2454000   0.126344E+05   0.355806E-01
        2455000   0.126440E+05   0.355968E-01
        2456000   0.126535E+05   0.356127E-01
        2457000   0.126630E+05   0.356291E-01
        2458000   0.126726E+05   0.356453E-01
        2459000   0.126820E+05   0.356607E-01
        2460000   0.126915E+05   0.356771E-01
        2461000   0.127012E+05   0.356922E-01
        2462000   0.127110E+05   0.357080E-01
        2463000   0.127207E+05   0.357233E-01
        2464000   0.127301E+05   0.357404E-01
        2465000   0.127396E+05   0.357563E-01
        2466000   0.127491E+05   0.357737E-01
        2467000   0.127587E+05   0.357903E-01
        2468000   0.127683E+05   0.358064E-01
        2469000   0.127780E+05   0.358227E-01
        2470000   0.127877E+05   0.358397E-01
        2471000   0.127976E+05   0.358570E-01
        2472000   0.128074E+05   0.358749E-01
        2473000   0.128171E+05   0.358920E-01
        2474000   0.128268E+05   0.359091E-01
        2475000   0.128365E+05   0.359259E-01
        2476000   0.128461E+05   0.359436E-01
        2477000   0.128557E+05   0.359598E-01
        2478000   0.128654E+05   0.359762E-01
        2479000   0.128751E+05   0.359928E-01
        2480000   0.128851E+05   0.360096E-01
        2481000   0.128948E+05   0.360256E-01
        2482000   0.129045E+05   0.360407E-01
        2483000   0.129142E+05   0.360562E-01
        2484000   0.129240E+05   0.360715E-01
        2485000   0.129337E+05   0.360878E-01
        2486000   0.129433E+05   0.361030E-01
        2487000   0.129530E+05   0.361187E-01
        2488000   0.129628E+05   0.361350E-01
        2489000   0.129726E+05   0.361503E-01
        2490000   0.129825E+05   0.361653E-01
        2491000   0.129922E+05   0.361808E-01
        2492000   0.130020E+05   0.361980E-01
        2493000   0.130118E+05   0.362153E-01
        2494000   0.130216E+05   0.362323E-01
        2495000   0.130313E+05   0.362499E-01
        2496000   0.130411E+05   0.362667E-01
        2497000   0.130507E+05   0.362830E-01
        2498000   0.130604E+05   0.363002E-01
        2499000   0.130703E+05   0.363165E-01
        2500000   0.130802E+05   0.363330E-01
        2501000   0.130899E+05   0.363498E-01
        2502000   0.130997E+05   0.363665E-01
        2503000   0.131093E+05   0.363833E-01
        2504000   0.131190E+05   0.364000E-01
        2505000   0.131287E+05   0.364172E-01
        2506000   0.131384E+05   0.364339E-01
        2507000   0.131481E+05   0.364512E-01
        2508000   0.131578E+05   0.364681E-01
        2509000   0.131676E+05   0.364851E-01
        2510000   0.131774E+05   0.365024E-01
        2511000   0.131872E+05   0.365200E-01
        2512000   0.131969E+05   0.365368E-01
        2513000   0.132067E+05   0.365541E-01
        2514000   0.132165E+05   0.365723E-01
        2515000   0.132263E+05   0.365901E-01
        2516000   0.132360E+05   0.366075E-01
        2517000   0.132459E+05   0.366239E-01
        2518000   0.132558E+05   0.366398E-01
        2519000   0.132655E+05   0.366561E-01
        2520000   0.132751E+05   0.366725E-01
        2521000   0.132851E+05   0.366897E-01
        2522000   0.132951E+05   0.367062E-01
        2523000   0.133050E+05   0.367238E-01
        2524000   0.133149E+05   0.367406E-01
        2525000   0.133247E+05   0.367576E-01
        2526000   0.133345E+05   0.367738E-01
        2527000   0.133443E+05   0.367910E-01
        2528000   0.133541E+05   0.368080E-01
        2529000   0.133638E+05   0.368250E-01
        2530000   0.133737E+05   0.368415E-01
        2531000   0.133836E+05   0.368590E-01
        2532000   0.133934E+05   0.368766E-01
        2533000   0.134032E+05   0.368946E-01
        2534000   0.134131E+05   0.369123E-01
        2535000   0.134230E+05   0.369300E-01
        2536000   0.134328E+05   0.369470E-01
        2537000   0.134426E+05   0.369634E-01
        2538000   0.134522E+05   0.369791E-01
        2539000   0.134619E+05   0.369949E-01
        2540000   0.134717E+05   0.370108E-01
        2541000   0.134815E+05   0.370260E-01
        2542000   0.134914E+05   0.370414E-01
        2543000   0.135013E+05   0.370578E-01
        2544000   0.135113E+05   0.370740E-01
        2545000   0.135213E+05   0.370905E-01
        2546000   0.135313E+05   0.371070E-01
        2547000   0.135412E+05   0.371229E-01
        2548000   0.135512E+05   0.371393E-01
        2549000   0.135611E+05   0.371555E-01
        2550000   0.135710E+05   0.371704E-01
        2551000   0.135808E+05   0.371854E-01
        2552000   0.135908E+05   0.372018E-01
        2553000   0.136009E+05   0.372173E-01
        2554000   0.136108E+05   0.372338E-01
        2555000   0.136207E+05   0.372520E-01
        2556000   0.136307E+05   0.372691E-01
        2557000   0.136407E+05   0.372856E-01
        2558000   0.136507E+05   0.373019E-01
        2559000   0.136607E+05   0.373187E-01
        2560000   0.136707E+05   0.373362E-01
        2561000   0.136806E+05   0.373532E-01
        2562000   0.136905E+05   0.373708E-01
        2563000   0.137004E+05   0.373876E-01
        2564000   0.137105E+05   0.374044E-01
        2565000   0.137206E+05   0.374219E-01
        2566000   0.137306E+05   0.374380E-01
        2567000   0.137406E+05   0.374541E-01
        2568000   0.137505E+05   0.374694E-01
        2569000   0.137606E+05   0.374846E-01
        2570000   0.137706E+05   0.375005E-01
        2571000   0.137806E+05   0.375157E-01
        2572000   0.137905E+05   0.375312E-01
        2573000   0.138004E+05   0.375466E-01
        2574000   0.138102E+05   0.375615E-01
        2575000   0.138201E+05   0.375756E-01
        2576000   0.138301E+05   0.375910E-01
        2577000   0.138402E+05   0.376067E-01
        2578000   0.138504E+05   0.376222E-01
        2579000   0.138605E+05   0.376375E-01
        2580000   0.138707E+05   0.376525E-01
        2581000   0.138809E+05   0.376660E-01
        2582000   0.138910E+05   0.376797E-01
        2583000   0.139010E+05   0.376938E-01
        2584000   0.139110E+05   0.377087E-01
        2585000   0.139209E+05   0.377236E-01
        2586000   0.139310E+05   0.377377E-01
        2587000   0.139411E+05   0.377521E-01
        2588000   0.139511E+05   0.377669E-01
        2589000   0.139612E+05   0.377820E-01
        2590000   0.139713E+05   0.377956E-01
        2591000   0.139815E+05   0.378093E-01
        2592000   0.139916E+05   0.378236E-01
        2593000   0.140017E+05   0.378381E-01
        2594000   0.140118E+05   0.378522E-01
        2595000   0.140218E+05   0.378663E-01
        2596000   0.140319E+05   0.378807E-01
        2597000   0.140421E+05   0.378951E-01
        2598000   0.140522E+05   0.379100E-01
        2599000   0.140624E+05   0.379247E-01
        2600000   0.140727E+05   0.379406E-01
        2601000   0.140829E+05   0.379562E-01
        2602000   0.140930E+05   0.379709E-01
        2603000   0.141033E+05   0.379854E-01
        2604000   0.141135E+05   0.380004E-01
        2605000   0.141236E+05   0.380166E-01
        2606000   0.141337E+05   0.380319E-01
        2607000   0.141438E+05   0.380471E-01
        2608000   0.141540E+05   0.380627E-01
        2609000   0.141642E+05   0.380771E-01
        2610000   0.141743E+05   0.380907E-01
        2611000   0.141845E+05   0.381050E-01
        2612000   0.141947E+05   0.381195E-01
        2613000   0.142050E+05   0.381333E-01
        2614000   0.142153E+05   0.381474E-01
        2615000   0.142255E+05   0.381615E-01
        2616000   0.142358E+05   0.381756E-01
        2617000   0.142461E+05   0.381888E-01
        2618000   0.142564E+05   0.382039E-01
        2619000   0.142667E+05   0.382183E-01
        2620000   0.142769E+05   0.382324E-01
        2621000   0.142872E+05   0.382464E-01
        2622000   0.142975E+05   0.382610E-01
        2623000   0.143080E+05   0.382750E-01
        2624000   0.143183E+05   0.382887E-01
        2625000   0.143287E+05   0.383029E-01
        2626000   0.143391E+05   0.383174E-01
        2627000   0.143495E+05   0.383317E-01
        2628000   0.143598E+05   0.383451E-01
        2629000   0.143702E+05   0.383581E-01
        2630000   0.143806E+05   0.383718E-01
        2631000   0.143910E+05   0.383858E-01
        2632000   0.144013E+05   0.383996E-01
        2633000   0.144117E+05   0.384121E-01
        2634000   0.144220E+05   0.384255E-01
        2635000   0.144324E+05   0.384390E-01
        2636000   0.144428E+05   0.384530E-01
        2637000   0.144533E+05   0.384671E-01
        2638000   0.144636E+05   0.384806E-01
        2639000   0.144742E+05   0.384939E-01
        2640000   0.144845E+05   0.385074E-01
        2641000   0.144950E+05   0.385207E-01
        2642000   0.145054E+05   0.385340E-01
        2643000   0.145157E+05   0.385484E-01
        2644000   0.145260E+05   0.385633E-01
        2645000   0.145361E+05   0.385763E-01
        2646000   0.145465E+05   0.385898E-01
        2647000   0.145567E+05   0.386049E-01
        2648000   0.145671E+05   0.386190E-01
        2649000   0.145773E+05   0.386323E-01
        2650000   0.145877E+05   0.386467E-01
        2651000   0.145981E+05   0.386618E-01
        2652000   0.146086E+05   0.386763E-01
        2653000   0.146193E+05   0.386892E-01
        2654000   0.146297E+05   0.387022E-01
        2655000   0.146402E+05   0.387162E-01
        2656000   0.146506E+05   0.387298E-01
        2657000   0.146611E+05   0.387440E-01
        2658000   0.146716E+05   0.387585E-01
        2659000   0.146820E+05   0.387728E-01
        2660000   0.146925E+05   0.387870E-01
        2661000   0.147029E+05   0.388018E-01
        2662000   0.147135E+05   0.388173E-01
        2663000   0.147240E+05   0.388324E-01
        2664000   0.147344E+05   0.388478E-01
        2665000   0.147450E+05   0.388643E-01
        2666000   0.147554E+05   0.388800E-01
        2667000   0.147660E+05   0.388956E-01
        2668000   0.147766E+05   0.389120E-01
        2669000   0.147869E+05   0.389274E-01
        2670000   0.147973E+05   0.389433E-01
        2671000   0.148077E+05   0.389596E-01
        2672000   0.148182E+05   0.389757E-01
        2673000   0.148286E+05   0.389906E-01
        2674000   0.148391E+05   0.390053E-01
        2675000   0.148496E+05   0.390204E-01
        2676000   0.148603E+05   0.390361E-01
        2677000   0.148708E+05   0.390520E-01
        2678000   0.148814E+05   0.390675E-01
        2679000   0.148920E+05   0.390836E-01
        2680000   0.149024E+05   0.390992E-01
        2681000   0.149129E+05   0.391137E-01
        2682000   0.149235E+05   0.391282E-01
        2683000   0.149340E+05   0.391425E-01
        2684000   0.149445E+05   0.391574E-01
        2685000   0.149551E+05   0.391700E-01
        2686000   0.149656E+05   0.391828E-01
        2687000   0.149763E+05   0.391961E-01
        2688000   0.149871E+05   0.392097E-01
        2689000   0.149975E+05   0.392226E-01
        2690000   0.150080E+05   0.392355E-01
        2691000   0.150186E+05   0.392478E-01
        2692000   0.150293E+05   0.392614E-01
        2693000   0.150400E+05   0.392757E-01
        2694000   0.150505E+05   0.392891E-01
        2695000   0.150612E+05   0.393036E-01
        2696000   0.150718E+05   0.393175E-01
        2697000   0.150825E+05   0.393317E-01
        2698000   0.150930E+05   0.393454E-01
        2699000   0.151035E+05   0.393587E-01
        2700000   0.151139E+05   0.393718E-01
        2701000   0.151242E+05   0.393866E-01
        2702000   0.151347E+05   0.394004E-01
        2703000   0.151454E+05   0.394140E-01
        2704000   0.151561E+05   0.394273E-01
        2705000   0.151666E+05   0.394403E-01
        2706000   0.151772E+05   0.394548E-01
        2707000   0.151877E+05   0.394694E-01
        2708000   0.151984E+05   0.394843E-01
        2709000   0.152092E+05   0.394987E-01
        2710000   0.152198E+05   0.395137E-01
        2711000   0.152305E+05   0.395280E-01
        2712000   0.152411E+05   0.395415E-01
        2713000   0.152517E+05   0.395566E-01
        2714000   0.152620E+05   0.395714E-01
        2715000   0.152726E+05   0.395867E-01
        2716000   0.152831E+05   0.396012E-01
        2717000   0.152938E+05   0.396145E-01
        2718000   0.153043E+05   0.396278E-01
        2719000   0.153149E+05   0.396409E-01
        2720000   0.153255E+05   0.396543E-01
        2721000   0.153363E+05   0.396662E-01
        2722000   0.153470E+05   0.396777E-01
        2723000   0.153575E+05   0.396919E-01
        2724000   0.153681E+05   0.397062E-01
        2725000   0.153787E+05   0.397197E-01
        2726000   0.153893E+05   0.397330E-01
        2727000   0.153999E+05   0.397458E-01
        2728000   0.154104E+05   0.397598E-01
        2729000   0.154208E+05   0.397732E-01
        2730000   0.154314E+05   0.397868E-01
        2731000   0.154419E+05   0.397989E-01
        2732000   0.154524E+05   0.398106E-01
        2733000   0.154631E+05   0.398230E-01
        2734000   0.154736E+05   0.398357E-01
        2735000   0.154841E+05   0.398488E-01
        2736000   0.154949E+05   0.398637E-01
        2737000   0.155055E+05   0.398763E-01
        2738000   0.155162E+05   0.398893E-01
        2739000   0.155268E+05   0.399024E-01
        2740000   0.155376E+05   0.399158E-01
        2741000   0.155482E+05   0.399281E-01
        2742000   0.155589E+05   0.399414E-01
        2743000   0.155695E+05   0.399538E-01
        2744000   0.155801E+05   0.399666E-01
        2745000   0.155909E+05   0.399795E-01
        2746000   0.156015E+05   0.399914E-01
        2747000   0.156122E+05   0.400042E-01
        2748000   0.156229E+05   0.400179E-01
        2749000   0.156334E+05   0.400323E-01
        2750000   0.156439E+05   0.400467E-01
        2751000   0.156546E+05   0.400602E-01
        2752000   0.156652E+05   0.400735E-01
        2753000   0.156758E+05   0.400870E-01
        2754000   0.156866E+05   0.401001E-01
        2755000   0.156973E+05   0.401130E-01
        2756000   0.157080E+05   0.401262E-01
        2757000   0.157188E+05   0.401401E-01
        2758000   0.157296E+05   0.401545E-01
        2759000   0.157403E+05   0.401680E-01
        2760000   0.157510E+05   0.401817E-01
        2761000   0.157616E+05   0.401957E-01
        2762000   0.157722E+05   0.402097E-01
        2763000   0.157827E+05   0.402233E-01
        2764000   0.157933E+05   0.402365E-01
        2765000   0.158040E+05   0.402505E-01
        2766000   0.158148E+05   0.402643E-01
        2767000   0.158255E+05   0.402788E-01
        2768000   0.158363E+05   0.402939E-01
        2769000   0.158470E+05   0.403080E-01
        2770000   0.158577E+05   0.403221E-01
        2771000   0.158684E+05   0.403352E-01
        2772000   0.158790E+05   0.403484E-01
        2773000   0.158897E+05   0.403605E-01
        2774000   0.159003E+05   0.403740E-01
        2775000   0.159112E+05   0.403875E-01
        2776000   0.159219E+05   0.404009E-01
        2777000   0.159324E+05   0.404152E-01
        2778000   0.159432E+05   0.404292E-01
        2779000   0.159540E+05   0.404432E-01
        2780000   0.159648E+05   0.404567E-01
        2781000   0.159756E+05   0.404698E-01
        2782000   0.159864E+05   0.404845E-01
        2783000   0.159973E+05   0.404991E-01
        2784000   0.160081E+05   0.405133E-01
        2785000   0.160188E+05   0.405278E-01
        2786000   0.160294E+05   0.405413E-01
        2787000   0.160402E+05   0.405551E-01
        2788000   0.160509E+05   0.405693E-01
        2789000   0.160617E+05   0.405834E-01
        2790000   0.160724E+05   0.405976E-01
        2791000   0.160832E+05   0.406119E-01
        2792000   0.160940E+05   0.406263E-01
        2793000   0.161050E+05   0.406404E-01
        2794000   0.161159E+05   0.406556E-01
        2795000   0.161268E+05   0.406699E-01
        2796000   0.161378E+05   0.406847E-01
        2797000   0.161486E+05   0.406997E-01
        2798000   0.161596E+05   0.407150E-01
        2799000   0.161707E+05   0.407299E-01
        2800000   0.161816E+05   0.407451E-01
        2801000   0.161924E+05   0.407610E-01
        2802000   0.162034E+05   0.407774E-01
        2803000   0.162142E+05   0.407925E-01
        2804000   0.162253E+05   0.408074E-01
        2805000   0.162361E+05   0.408230E-01
        2806000   0.162471E+05   0.408384E-01
        2807000   0.162582E+05   0.408533E-01
        2808000   0.162693E+05   0.408690E-01
        2809000   0.162804E+05   0.408867E-01
        2810000   0.162914E+05   0.409027E-01
        2811000   0.163025E+05   0.409186E-01
        2812000   0.163134E+05   0.409336E-01
        2813000   0.163245E+05   0.409497E-01
        2814000   0.163356E+05   0.409642E-01
        2815000   0.163466E+05   0.409785E-01
        2816000   0.163576E+05   0.409934E-01
        2817000   0.163686E+05   0.410079E-01
        2818000   0.163797E+05   0.410239E-01
        2819000   0.163905E+05   0.410396E-01
        2820000   0.164016E+05   0.410540E-01
        2821000   0.164124E+05   0.410700E-01
        2822000   0.164232E+05   0.410838E-01
        2823000   0.164341E+05   0.410978E-01
        2824000   0.164450E+05   0.411122E-01
        2825000   0.164559E+05   0.411270E-01
        2826000   0.164669E+05   0.411434E-01
        2827000   0.164779E+05   0.411594E-01
        2828000   0.164890E+05   0.411766E-01
        2829000   0.164998E+05   0.411928E-01
        2830000   0.165107E+05   0.412083E-01
        2831000   0.165216E+05   0.412238E-01
        2832000   0.165324E+05   0.412402E-01
        2833000   0.165434E+05   0.412557E-01
        2834000   0.165543E+05   0.412714E-01
        2835000   0.165651E+05   0.412870E-01
        2836000   0.165761E+05   0.413028E-01
        2837000   0.165872E+05   0.413176E-01
        2838000   0.165983E+05   0.413321E-01
        2839000   0.166095E+05   0.413482E-01
        2840000   0.166204E+05   0.413633E-01
        2841000   0.166314E+05   0.413782E-01
        2842000   0.166425E+05   0.413926E-01
        2843000   0.166533E+05   0.414071E-01
        2844000   0.166642E+05   0.414221E-01
        2845000   0.166752E+05   0.414377E-01
        2846000   0.166863E+05   0.414525E-01
        2847000   0.166971E+05   0.414672E-01
        2848000   0.167082E+05   0.414817E-01
        2849000   0.167193E+05   0.414963E-01
        2850000   0.167305E+05   0.415111E-01
        2851000   0.167417E+05   0.415259E-01
        2852000   0.167526E+05   0.415402E-01
        2853000   0.167636E+05   0.415566E-01
        2854000   0.167747E+05   0.415729E-01
        2855000   0.167857E+05   0.415885E-01
        2856000   0.167968E+05   0.416034E-01
        2857000   0.168079E+05   0.416178E-01
        2858000   0.168190E+05   0.416332E-01
        2859000   0.168302E+05   0.416478E-01
        2860000   0.168414E+05   0.416629E-01
        2861000   0.168527E+05   0.416771E-01
        2862000   0.168639E+05   0.416920E-01
        2863000   0.168751E+05   0.417068E-01
        2864000   0.168863E+05   0.417223E-01
        2865000   0.168974E+05   0.417377E-01
        2866000   0.169086E+05   0.417520E-01
        2867000   0.169197E+05   0.417661E-01
        2868000   0.169309E+05   0.417800E-01
        2869000   0.169422E+05   0.417939E-01
        2870000   0.169534E+05   0.418075E-01
        2871000   0.169646E+05   0.418209E-01
        2872000   0.169759E+05   0.418350E-01
        2873000   0.169873E+05   0.418494E-01
        2874000   0.169986E+05   0.418644E-01
        2875000   0.170099E+05   0.418782E-01
        2876000   0.170210E+05   0.418925E-01
        2877000   0.170321E+05   0.419072E-01
        2878000   0.170435E+05   0.419221E-01
        2879000   0.170549E+05   0.419371E-01
        2880000   0.170663E+05   0.419533E-01
        2881000   0.170777E+05   0.419693E-01
        2882000   0.170888E+05   0.419840E-01
        2883000   0.171000E+05   0.419986E-01
        2884000   0.171114E+05   0.420131E-01
        2885000   0.171228E+05   0.420271E-01
        2886000   0.171341E+05   0.420405E-01
        2887000   0.171454E+05   0.420530E-01
        2888000   0.171568E+05   0.420672E-01
        2889000   0.171684E+05   0.420815E-01
        2890000   0.171799E+05   0.420968E-01
        2891000   0.171913E+05   0.421109E-01
        2892000   0.172026E+05   0.421259E-01
        2893000   0.172140E+05   0.421411E-01
        2894000   0.172252E+05   0.421573E-01
        2895000   0.172365E+05   0.421717E-01
        2896000   0.172477E+05   0.421879E-01
        2897000   0.172589E+05   0.422049E-01
        2898000   0.172701E+05   0.422196E-01
        2899000   0.172816E+05   0.422355E-01
        2900000   0.172931E+05   0.422515E-01
        2901000   0.173044E+05   0.422661E-01
        2902000   0.173158E+05   0.422795E-01
        2903000   0.173271E+05   0.422951E-01
        2904000   0.173385E+05   0.423106E-01
        2905000   0.173499E+05   0.423260E-01
        2906000   0.173612E+05   0.423405E-01
        2907000   0.173728E+05   0.423564E-01
        2908000   0.173843E+05   0.423714E-01
        2909000   0.173958E+05   0.423863E-01
        2910000   0.174072E+05   0.424012E-01
        2911000   0.174185E+05   0.424148E-01
        2912000   0.174297E+05   0.424283E-01
        2913000   0.174408E+05   0.424432E-01
        2914000   0.174520E+05   0.424576E-01
        2915000   0.174632E+05   0.424725E-01
        2916000   0.174744E+05   0.424876E-01
        2917000   0.174857E+05   0.425017E-01
        2918000   0.174970E+05   0.425149E-01
        2919000   0.175081E+05   0.425294E-01
        2920000   0.175194E+05   0.425446E-01
        2921000   0.175306E+05   0.425590E-01
        2922000   0.175419E+05   0.425725E-01
        2923000   0.175532E+05   0.425867E-01
        2924000   0.175648E+05   0.426006E-01
        2925000   0.175762E+05   0.426144E-01
        2926000   0.175876E+05   0.426292E-01
        2927000   0.175989E+05   0.426445E-01
        2928000   0.176100E+05   0.426600E-01
        2929000   0.176212E+05   0.426746E-01
        2930000   0.176327E+05   0.426897E-01
        2931000   0.176440E+05   0.427037E-01
        2932000   0.176553E+05   0.427167E-01
        2933000   0.176666E+05   0.427313E-01
        2934000   0.176780E+05   0.427464E-01
        2935000   0.176894E+05   0.427613E-01
        2936000   0.177007E+05   0.427768E-01
        2937000   0.177118E+05   0.427924E-01
        2938000   0.177229E+05   0.428065E-01
        2939000   0.177343E+05   0.428218E-01
        2940000   0.177456E+05   0.428367E-01
        2941000   0.177568E+05   0.428533E-01
        2942000   0.177682E+05   0.428702E-01
        2943000   0.177796E+05   0.428860E-01
        2944000   0.177911E+05   0.429023E-01
        2945000   0.178026E+05   0.429188E-01
        2946000   0.178141E+05   0.429347E-01
        2947000   0.178255E+05   0.429514E-01
        2948000   0.178369E+05   0.429677E-01
        2949000   0.178484E+05   0.429847E-01
        2950000   0.178598E+05   0.430009E-01
        2951000   0.178712E+05   0.430166E-01
        2952000   0.178827E+05   0.430334E-01
        2953000   0.178940E+05   0.430499E-01
        2954000   0.179053E+05   0.430654E-01
        2955000   0.179166E+05   0.430805E-01
        2956000   0.179280E+05   0.430949E-01
        2957000   0.179396E+05   0.431094E-01
        2958000   0.179511E+05   0.431246E-01
        2959000   0.179626E+05   0.431399E-01
        2960000   0.179742E+05   0.431550E-01
        2961000   0.179857E+05   0.431701E-01
        2962000   0.179971E+05   0.431849E-01
        2963000   0.180084E+05   0.432004E-01
        2964000   0.180199E+05   0.432156E-01
        2965000   0.180313E+05   0.432306E-01
        2966000   0.180429E+05   0.432456E-01
        2967000   0.180543E+05   0.432609E-01
        2968000   0.180659E+05   0.432758E-01
        2969000   0.180774E+05   0.432907E-01
        2970000   0.180889E+05   0.433054E-01
        2971000   0.181003E+05   0.433212E-01
        2972000   0.181118E+05   0.433371E-01
        2973000   0.181231E+05   0.433524E-01
        2974000   0.181345E+05   0.433671E-01
        2975000   0.181459E+05   0.433812E-01
        2976000   0.181574E+05   0.433960E-01
        2977000   0.181689E+05   0.434115E-01
        2978000   0.181805E+05   0.434265E-01
        2979000   0.181921E+05   0.434425E-01
        2980000   0.182037E+05   0.434582E-01
        2981000   0.182152E+05   0.434743E-01
        2982000   0.182267E+05   0.434900E-01
        2983000   0.182381E+05   0.435049E-01
        2984000   0.182497E+05   0.435200E-01
        2985000   0.182613E+05   0.435357E-01
        2986000   0.182728E+05   0.435513E-01
        2987000   0.182842E+05   0.435662E-01
        2988000   0.182957E+05   0.435816E-01
        2989000   0.183073E+05   0.435962E-01
        2990000   0.183190E+05   0.436113E-01
        2991000   0.183303E+05   0.436268E-01
        2992000   0.183419E+05   0.436418E-01
        2993000   0.183535E+05   0.436575E-01
        2994000   0.183650E+05   0.436727E-01
        2995000   0.183767E+05   0.436888E-01
        2996000   0.183885E+05   0.437045E-01
        2997000   0.184002E+05   0.437196E-01
        2998000   0.184118E+05   0.437352E-01
        2999000   0.184235E+05   0.437499E-01
        3000000   0.184352E+05   0.437664E-01
        3001000   0.184466E+05   0.437828E-01
        3002000   0.184581E+05   0.437973E-01
        3003000   0.184698E+05   0.438124E-01
        3004000   0.184814E+05   0.438267E-01
        3005000   0.184930E+05   0.438417E-01
        3006000   0.185044E+05   0.438557E-01
        3007000   0.185161E+05   0.438696E-01
        3008000   0.185278E+05   0.438833E-01
        3009000   0.185395E+05   0.438956E-01
        3010000   0.185509E+05   0.439095E-01
        3011000   0.185624E+05   0.439238E-01
        3012000   0.185737E+05   0.439379E-01
        3013000   0.185852E+05   0.439512E-01
        3014000   0.185967E+05   0.439658E-01
        3015000   0.186082E+05   0.439791E-01
        3016000   0.186199E+05   0.439921E-01
        3017000   0.186316E+05   0.440054E-01
        3018000   0.186432E+05   0.440186E-01
        3019000   0.186548E+05   0.440322E-01
        3020000   0.186664E+05   0.440455E-01
        3021000   0.186778E+05   0.440597E-01
        3022000   0.186892E+05   0.440737E-01
        3023000   0.187009E+05   0.440890E-01
        3024000   0.187126E+05   0.441038E-01
        3025000   0.187242E+05   0.441184E-01
        3026000   0.187359E+05   0.441321E-01
        3027000   0.187475E+05   0.441457E-01
        3028000   0.187590E+05   0.441586E-01
        3029000   0.187707E+05   0.441719E-01
        3030000   0.187823E+05   0.441858E-01
        3031000   0.187939E+05   0.442012E-01
        3032000   0.188055E+05   0.442164E-01
        3033000   0.188170E+05   0.442305E-01
        3034000   0.188286E+05   0.442449E-01
        3035000   0.188403E+05   0.442583E-01
        3036000   0.188517E+05   0.442733E-01
        3037000   0.188634E+05   0.442869E-01
        3038000   0.188750E+05   0.442996E-01
        3039000   0.188867E+05   0.443130E-01
        3040000   0.188984E+05   0.443267E-01
        3041000   0.189099E+05   0.443397E-01
        3042000   0.189215E+05   0.443521E-01
        3043000   0.189330E+05   0.443648E-01
        3044000   0.189447E+05   0.443783E-01
        3045000   0.189565E+05   0.443923E-01
        3046000   0.189682E+05   0.444058E-01
        3047000   0.189799E+05   0.444183E-01
        3048000   0.189916E+05   0.444315E-01
        3049000   0.190033E+05   0.444452E-01
        3050000   0.190149E+05   0.444590E-01
        3051000   0.190267E+05   0.444741E-01
        3052000   0.190384E+05   0.444902E-01
        3053000   0.190500E+05   0.445047E-01
        3054000   0.190618E+05   0.445188E-01
        3055000   0.190736E+05   0.445316E-01
        3056000   0.190852E+05   0.445431E-01
        3057000   0.190971E+05   0.445572E-01
        3058000   0.191088E+05   0.445709E-01
        3059000   0.191206E+05   0.445844E-01
        3060000   0.191321E+05   0.445975E-01
        3061000   0.191437E+05   0.446108E-01
        3062000   0.191554E+05   0.446235E-01
        3063000   0.191674E+05   0.446369E-01
        3064000   0.191793E+05   0.446499E-01
        3065000   0.191909E+05   0.446630E-01
        3066000   0.192026E+05   0.446770E-01
        3067000   0.192144E+05   0.446918E-01
        3068000   0.192259E+05   0.447060E-01
        3069000   0.192376E+05   0.447189E-01
        3070000   0.192493E+05   0.447332E-01
        3071000   0.192610E+05   0.447468E-01
        3072000   0.192726E+05   0.447579E-01
        3073000   0.192844E+05   0.447697E-01
        3074000   0.192960E+05   0.447807E-01
        3075000   0.193077E+05   0.447917E-01
        3076000   0.193192E+05   0.448036E-01
        3077000   0.193309E+05   0.448162E-01
        3078000   0.193426E+05   0.448274E-01
        3079000   0.193542E+05   0.448395E-01
        3080000   0.193661E+05   0.448517E-01
        3081000   0.193780E+05   0.448635E-01
        3082000   0.193897E+05   0.448771E-01
        3083000   0.194016E+05   0.448900E-01
        3084000   0.194133E+05   0.449029E-01
        3085000   0.194250E+05   0.449170E-01
        3086000   0.194369E+05   0.449302E-01
        3087000   0.194486E+05   0.449426E-01
        3088000   0.194606E+05   0.449546E-01
        3089000   0.194724E+05   0.449670E-01
        3090000   0.194840E+05   0.449798E-01
        3091000   0.194956E+05   0.449935E-01
        3092000   0.195072E+05   0.450073E-01
        3093000   0.195189E+05   0.450217E-01
        3094000   0.195306E+05   0.450347E-01
        3095000   0.195425E+05   0.450470E-01
        3096000   0.195542E+05   0.450595E-01
        3097000   0.195662E+05   0.450726E-01
        3098000   0.195779E+05   0.450860E-01
        3099000   0.195896E+05   0.450982E-01
        3100000   0.196015E+05   0.451113E-01
        3101000   0.196134E+05   0.451241E-01
        3102000   0.196252E+05   0.451369E-01
        3103000   0.196370E+05   0.451502E-01
        3104000   0.196488E+05   0.451628E-01
        3105000   0.196606E+05   0.451761E-01
        3106000   0.196725E+05   0.451897E-01
        3107000   0.196842E+05   0.452031E-01
        3108000   0.196959E+05   0.452172E-01
        3109000   0.197076E+05   0.452314E-01
        3110000   0.197194E+05   0.452454E-01
        3111000   0.197314E+05   0.452602E-01
        3112000   0.197433E+05   0.452749E-01
        3113000   0.197550E+05   0.452884E-01
        3114000   0.197667E+05   0.453023E-01
        3115000   0.197787E+05   0.453170E-01
        3116000   0.197906E+05   0.453306E-01
        3117000   0.198025E+05   0.453433E-01
        3118000   0.198145E+05   0.453569E-01
        3119000   0.198265E+05   0.453695E-01
        3120000   0.198385E+05   0.453826E-01
        3121000   0.198508E+05   0.453960E-01
        3122000   0.198630E+05   0.454086E-01
        3123000   0.198749E+05   0.454219E-01
        3124000   0.198868E+05   0.454358E-01
        3125000   0.198988E+05   0.454493E-01
        3126000   0.199108E+05   0.454619E-01
        3127000   0.199227E+05   0.454755E-01
        3128000   0.199346E+05   0.454873E-01
        3129000   0.199468E+05   0.454993E-01
        3130000   0.199588E+05   0.455133E-01
        3131000   0.199709E+05   0.455263E-01
        3132000   0.199831E+05   0.455408E-01
        3133000   0.199951E+05   0.455542E-01
        3134000   0.200071E+05   0.455670E-01
        3135000   0.200189E+05   0.455799E-01
        3136000   0.200305E+05   0.455925E-01
        3137000   0.200423E+05   0.456066E-01
        3138000   0.200542E+05   0.456208E-01
        3139000   0.200659E+05   0.456361E-01
        3140000   0.200777E+05   0.456503E-01
        3141000   0.200896E+05   0.456655E-01
        3142000   0.201014E+05   0.456808E-01
        3143000   0.201134E+05   0.456941E-01
        3144000   0.201253E+05   0.457083E-01
        3145000   0.201371E+05   0.457220E-01
        3146000   0.201492E+05   0.457367E-01
        3147000   0.201610E+05   0.457493E-01
        3148000   0.201729E+05   0.457624E-01
        3149000   0.201849E+05   0.457758E-01
        3150000   0.201967E+05   0.457893E-01
        3151000   0.202088E+05   0.458024E-01
        3152000   0.202206E+05   0.458145E-01
        3153000   0.202326E+05   0.458277E-01
        3154000   0.202445E+05   0.458403E-01
        3155000   0.202564E+05   0.458540E-01
        3156000   0.202683E+05   0.458678E-01
        3157000   0.202803E+05   0.458811E-01
        3158000   0.202923E+05   0.458950E-01
        3159000   0.203041E+05   0.459097E-01
        3160000   0.203159E+05   0.459239E-01
        3161000   0.203278E+05   0.459377E-01
        3162000   0.203396E+05   0.459500E-01
        3163000   0.203514E+05   0.459627E-01
        3164000   0.203633E+05   0.459757E-01
        3165000   0.203754E+05   0.459902E-01
        3166000   0.203873E+05   0.460045E-01
        3167000   0.203995E+05   0.460188E-01
        3168000   0.204116E+05   0.460325E-01
        3169000   0.204238E+05   0.460474E-01
        3170000   0.204358E+05   0.460628E-01
        3171000   0.204476E+05   0.460782E-01
        3172000   0.204595E+05   0.460929E-01
        3173000   0.204714E+05   0.461082E-01
        3174000   0.204833E+05   0.461225E-01
        3175000   0.204953E+05   0.461380E-01
        3176000   0.205073E+05   0.461524E-01
        3177000   0.205194E+05   0.461673E-01
        3178000   0.205316E+05   0.461817E-01
        3179000   0.205438E+05   0.461963E-01
        3180000   0.205560E+05   0.462102E-01
        3181000   0.205681E+05   0.462242E-01
        3182000   0.205802E+05   0.462386E-01
        3183000   0.205922E+05   0.462535E-01
        3184000   0.206042E+05   0.462679E-01
        3185000   0.206164E+05   0.462830E-01
        3186000   0.206286E+05   0.462990E-01
        3187000   0.206406E+05   0.463146E-01
        3188000   0.206526E+05   0.463299E-01
        3189000   0.206644E+05   0.463443E-01
        3190000   0.206764E+05   0.463587E-01
        3191000   0.206885E+05   0.463734E-01
        3192000   0.207007E+05   0.463873E-01
        3193000   0.207129E+05   0.464008E-01
        3194000   0.207250E+05   0.464150E-01
        3195000   0.207370E+05   0.464277E-01
        3196000   0.207493E+05   0.464424E-01
        3197000   0.207614E+05   0.464569E-01
        3198000   0.207735E+05   0.464719E-01
        3199000   0.207859E+05   0.464860E-01
        3200000   0.207982E+05   0.464988E-01
        3201000   0.208104E+05   0.465131E-01
        3202000   0.208226E+05   0.465268E-01
        3203000   0.208347E+05   0.465386E-01
        3204000   0.208470E+05   0.465513E-01
        3205000   0.208592E+05   0.465623E-01
        3206000   0.208713E+05   0.465746E-01
        3207000   0.208835E+05   0.465862E-01
        3208000   0.208956E+05   0.466003E-01
        3209000   0.209077E+05   0.466125E-01
        3210000   0.209200E+05   0.466258E-01
        3211000   0.209322E+05   0.466397E-01
        3212000   0.209444E+05   0.466524E-01
        3213000   0.209567E+05   0.466651E-01
        3214000   0.209690E+05   0.466784E-01
        3215000   0.209809E+05   0.466917E-01
        3216000   0.209931E+05   0.467039E-01
        3217000   0.210051E+05   0.467163E-01
        3218000   0.210176E+05   0.467288E-01
        3219000   0.210298E+05   0.467422E-01
        3220000   0.210420E+05   0.467545E-01
        3221000   0.210542E+05   0.467665E-01
        3222000   0.210663E+05   0.467795E-01
        3223000   0.210784E+05   0.467921E-01
        3224000   0.210907E+05   0.468062E-01
        3225000   0.211027E+05   0.468200E-01
        3226000   0.211148E+05   0.468340E-01
        3227000   0.211269E+05   0.468481E-01
        3228000   0.211390E+05   0.468628E-01
        3229000   0.211510E+05   0.468773E-01
        3230000   0.211629E+05   0.468915E-01
        3231000   0.211750E+05   0.469049E-01
        3232000   0.211870E+05   0.469194E-01
        3233000   0.211992E+05   0.469332E-01
        3234000   0.212114E+05   0.469477E-01
        3235000   0.212237E+05   0.469604E-01
        3236000   0.212357E+05   0.469732E-01
        3237000   0.212477E+05   0.469848E-01
        3238000   0.212598E+05   0.469980E-01
        3239000   0.212720E+05   0.470115E-01
        3240000   0.212842E+05   0.470251E-01
        3241000   0.212963E+05   0.470386E-01
        3242000   0.213083E+05   0.470515E-01
        3243000   0.213205E+05   0.470640E-01
        3244000   0.213328E+05   0.470774E-01
        3245000   0.213449E+05   0.470909E-01
        3246000   0.213570E+05   0.471049E-01
        3247000   0.213691E+05   0.471188E-01
        3248000   0.213813E+05   0.471323E-01
        3249000   0.213934E+05   0.471470E-01
        3250000   0.214056E+05   0.471616E-01
        3251000   0.214177E+05   0.471752E-01
        3252000   0.214299E+05   0.471892E-01
        3253000   0.214419E+05   0.472025E-01
        3254000   0.214540E+05   0.472159E-01
        3255000   0.214662E+05   0.472295E-01
        3256000   0.214784E+05   0.472438E-01
        3257000   0.214905E+05   0.472594E-01
        3258000   0.215028E+05   0.472740E-01
        3259000   0.215151E+05   0.472888E-01
        3260000   0.215273E+05   0.473041E-01
        3261000   0.215397E+05   0.473192E-01
        3262000   0.215520E+05   0.473336E-01
        3263000   0.215642E+05   0.473490E-01
        3264000   0.215764E+05   0.473639E-01
        3265000   0.215887E+05   0.473798E-01
        3266000   0.216008E+05   0.473952E-01
        3267000   0.216131E+05   0.474111E-01
        3268000   0.216254E+05   0.474263E-01
        3269000   0.216379E+05   0.474413E-01
        3270000   0.216501E+05   0.474564E-01
        3271000   0.216622E+05   0.474727E-01
        3272000   0.216745E+05   0.474893E-01
        3273000   0.216866E+05   0.475049E-01
        3274000   0.216989E+05   0.475211E-01
        3275000   0.217112E+05   0.475356E-01
        3276000   0.217234E+05   0.475507E-01
        3277000   0.217357E+05   0.475657E-01
        3278000   0.217479E+05   0.475802E-01
        3279000   0.217603E+05   0.475956E-01
        3280000   0.217726E+05   0.476106E-01
        3281000   0.217850E+05   0.476256E-01
        3282000   0.217972E+05   0.476404E-01
        3283000   0.218094E+05   0.476547E-01
        3284000   0.218219E+05   0.476692E-01
        3285000   0.218343E+05   0.476831E-01
        3286000   0.218469E+05   0.476969E-01
        3287000   0.218594E+05   0.477115E-01
        3288000   0.218719E+05   0.477255E-01
        3289000   0.218844E+05   0.477402E-01
        3290000   0.218972E+05   0.477547E-01
        3291000   0.219098E+05   0.477690E-01
        3292000   0.219223E+05   0.477818E-01
        3293000   0.219348E+05   0.477959E-01
        3294000   0.219473E+05   0.478078E-01
        3295000   0.219596E+05   0.478209E-01
        3296000   0.219720E+05   0.478340E-01
        3297000   0.219843E+05   0.478479E-01
        3298000   0.219966E+05   0.478616E-01
        3299000   0.220088E+05   0.478761E-01
        3300000   0.220211E+05   0.478906E-01
        3301000   0.220336E+05   0.479053E-01
        3302000   0.220461E+05   0.479209E-01
        3303000   0.220587E+05   0.479350E-01
        3304000   0.220711E+05   0.479506E-01
        3305000   0.220833E+05   0.479660E-01
        3306000   0.220956E+05   0.479816E-01
        3307000   0.221080E+05   0.479963E-01
        3308000   0.221202E+05   0.480095E-01
        3309000   0.221326E+05   0.480233E-01
        3310000   0.221450E+05   0.480367E-01
        3311000   0.221575E+05   0.480515E-01
        3312000   0.221698E+05   0.480654E-01
        3313000   0.221824E+05   0.480800E-01
        3314000   0.221951E+05   0.480948E-01
        3315000   0.222076E+05   0.481088E-01
        3316000   0.222200E+05   0.481244E-01
        3317000   0.222326E+05   0.481388E-01
        3318000   0.222452E+05   0.481532E-01
        3319000   0.222577E+05   0.481672E-01
        3320000   0.222702E+05   0.481794E-01
        3321000   0.222830E+05   0.481924E-01
        3322000   0.222954E+05   0.482056E-01
        3323000   0.223078E+05   0.482201E-01
        3324000   0.223202E+05   0.482335E-01
        3325000   0.223326E+05   0.482489E-01
        3326000   0.223450E+05   0.482632E-01
        3327000   0.223575E+05   0.482780E-01
        3328000   0.223700E+05   0.482927E-01
        3329000   0.223828E+05   0.483075E-01
        3330000   0.223954E+05   0.483217E-01
        3331000   0.224079E+05   0.483361E-01
        3332000   0.224203E+05   0.483508E-01
        3333000   0.224329E+05   0.483661E-01
        3334000   0.224458E+05   0.483810E-01
        3335000   0.224584E+05   0.483964E-01
        3336000   0.224709E+05   0.484099E-01
        3337000   0.224833E+05   0.484221E-01
        3338000   0.224959E+05   0.484356E-01
        3339000   0.225082E+05   0.484492E-01
        3340000   0.225205E+05   0.484625E-01
        3341000   0.225330E+05   0.484766E-01
        3342000   0.225456E+05   0.484907E-01
        3343000   0.225582E+05   0.485036E-01
        3344000   0.225708E+05   0.485178E-01
        3345000   0.225833E+05   0.485302E-01
        3346000   0.225961E+05   0.485431E-01
        3347000   0.226089E+05   0.485564E-01
        3348000   0.226217E+05   0.485696E-01
        3349000   0.226344E+05   0.485834E-01
        3350000   0.226472E+05   0.485972E-01
        3351000   0.226599E+05   0.486114E-01
        3352000   0.226727E+05   0.486249E-01
        3353000   0.226854E+05   0.486382E-01
        3354000   0.226981E+05   0.486514E-01
        3355000   0.227110E+05   0.486649E-01
        3356000   0.227237E+05   0.486777E-01
        3357000   0.227364E+05   0.486901E-01
        3358000   0.227491E+05   0.487028E-01
        3359000   0.227620E+05   0.487170E-01
        3360000   0.227745E+05   0.487306E-01
        3361000   0.227872E+05   0.487437E-01
        3362000   0.227997E+05   0.487571E-01
        3363000   0.228122E+05   0.487710E-01
        3364000   0.228250E+05   0.487843E-01
        3365000   0.228380E+05   0.487971E-01
        3366000   0.228507E+05   0.488100E-01
        3367000   0.228636E+05   0.488214E-01
        3368000   0.228764E+05   0.488331E-01
        3369000   0.228891E+05   0.488455E-01
        3370000   0.229019E+05   0.488584E-01
        3371000   0.229146E+05   0.488715E-01
        3372000   0.229273E+05   0.488847E-01
        3373000   0.229402E+05   0.488977E-01
        3374000   0.229531E+05   0.489095E-01
        3375000   0.229660E+05   0.489229E-01
        3376000   0.229787E+05   0.489347E-01
        3377000   0.229912E+05   0.489486E-01
        3378000   0.230040E+05   0.489631E-01
        3379000   0.230170E+05   0.489761E-01
        3380000   0.230299E+05   0.489879E-01
        3381000   0.230426E+05   0.490009E-01
        3382000   0.230556E+05   0.490135E-01
        3383000   0.230685E+05   0.490268E-01
        3384000   0.230813E+05   0.490406E-01
        3385000   0.230941E+05   0.490545E-01
        3386000   0.231070E+05   0.490685E-01
        3387000   0.231198E+05   0.490819E-01
        3388000   0.231325E+05   0.490944E-01
        3389000   0.231454E+05   0.491069E-01
        3390000   0.231583E+05   0.491197E-01
        3391000   0.231713E+05   0.491326E-01
        3392000   0.231842E+05   0.491465E-01
        3393000   0.231970E+05   0.491601E-01
        3394000   0.232100E+05   0.491739E-01
        3395000   0.232231E+05   0.491869E-01
        3396000   0.232360E+05   0.491994E-01
        3397000   0.232491E+05   0.492124E-01
        3398000   0.232623E+05   0.492255E-01
        3399000   0.232755E+05   0.492377E-01
        3400000   0.232885E+05   0.492501E-01
        3401000   0.233015E+05   0.492623E-01
        3402000   0.233146E+05   0.492765E-01
        3403000   0.233276E+05   0.492910E-01
        3404000   0.233407E+05   0.493042E-01
        3405000   0.233537E+05   0.493177E-01
        3406000   0.233669E+05   0.493310E-01
        3407000   0.233801E+05   0.493441E-01
        3408000   0.233930E+05   0.493580E-01
        3409000   0.234060E+05   0.493711E-01
        3410000   0.234190E+05   0.493843E-01
        3411000   0.234321E+05   0.493979E-01
        3412000   0.234451E+05   0.494116E-01
        3413000   0.234579E+05   0.494253E-01
        3414000   0.234708E+05   0.494371E-01
        3415000   0.234839E+05   0.494502E-01
        3416000   0.234970E+05   0.494635E-01
        3417000   0.235102E+05   0.494765E-01
        3418000   0.235233E+05   0.494883E-01
        3419000   0.235363E+05   0.495027E-01
        3420000   0.235492E+05   0.495173E-01
        3421000   0.235622E+05   0.495302E-01
        3422000   0.235753E+05   0.495446E-01
        3423000   0.235886E+05   0.495567E-01
        3424000   0.236017E+05   0.495687E-01
        3425000   0.236147E+05   0.495811E-01
        3426000   0.236279E+05   0.495934E-01
        3427000   0.236411E+05   0.496050E-01
        3428000   0.236544E+05   0.496164E-01
        3429000   0.236674E+05   0.496283E-01
        3430000   0.236805E+05   0.496399E-01
        3431000   0.236935E+05   0.496513E-01
        3432000   0.237065E+05   0.496628E-01
        3433000   0.237196E+05   0.496748E-01
        3434000   0.237328E+05   0.496868E-01
        3435000   0.237461E+05   0.496993E-01
        3436000   0.237593E+05   0.497120E-01
        3437000   0.237725E+05   0.497235E-01
        3438000   0.237854E+05   0.497345E-01
        3439000   0.237985E+05   0.497465E-01
        3440000   0.238117E+05   0.497591E-01
        3441000   0.238248E+05   0.497713E-01
        3442000   0.238379E+05   0.497841E-01
        3443000   0.238510E+05   0.497968E-01
        3444000   0.238642E+05   0.498091E-01
        3445000   0.238774E+05   0.498218E-01
        3446000   0.238906E+05   0.498332E-01
        3447000   0.239040E+05   0.498444E-01
        3448000   0.239171E+05   0.498568E-01
        3449000   0.239303E+05   0.498670E-01
        3450000   0.239434E+05   0.498786E-01
        3451000   0.239568E+05   0.498917E-01
        3452000   0.239698E+05   0.499045E-01
        3453000   0.239828E+05   0.499180E-01
        3454000   0.239959E+05   0.499295E-01
        3455000   0.240091E+05   0.499418E-01
        3456000   0.240223E+05   0.499537E-01
        3457000   0.240354E+05   0.499655E-01
        3458000   0.240487E+05   0.499770E-01
        3459000   0.240621E+05   0.499894E-01
        3460000   0.240755E+05   0.500019E-01
        3461000   0.240887E+05   0.500150E-01
        3462000   0.241019E+05   0.500276E-01
        3463000   0.241155E+05   0.500405E-01
        3464000   0.241286E+05   0.500535E-01
        3465000   0.241419E+05   0.500668E-01
        3466000   0.241552E+05   0.500795E-01
        3467000   0.241685E+05   0.500910E-01
        3468000   0.241820E+05   0.501031E-01
        3469000   0.241953E+05   0.501162E-01
        3470000   0.242087E+05   0.501302E-01
        3471000   0.242221E+05   0.501441E-01
        3472000   0.242355E+05   0.501576E-01
        3473000   0.242488E+05   0.501706E-01
        3474000   0.242622E+05   0.501833E-01
        3475000   0.242754E+05   0.501957E-01
        3476000   0.242890E+05   0.502086E-01
        3477000   0.243024E+05   0.502209E-01
        3478000   0.243159E+05   0.502325E-01
        3479000   0.243292E+05   0.502444E-01
        3480000   0.243427E+05   0.502568E-01
        3481000   0.243562E+05   0.502696E-01
        3482000   0.243696E+05   0.502822E-01
        3483000   0.243832E+05   0.502948E-01
        3484000   0.243968E+05   0.503086E-01
        3485000   0.244102E+05   0.503205E-01
        3486000   0.244234E+05   0.503316E-01
        3487000   0.244366E+05   0.503432E-01
        3488000   0.244497E+05   0.503541E-01
        3489000   0.244631E+05   0.503648E-01
        3490000   0.244767E+05   0.503751E-01
        3491000   0.244902E+05   0.503867E-01
        3492000   0.245038E+05   0.503984E-01
        3493000   0.245172E+05   0.504105E-01
        3494000   0.245307E+05   0.504227E-01
        3495000   0.245442E+05   0.504342E-01
        3496000   0.245576E+05   0.504458E-01
        3497000   0.245709E+05   0.504572E-01
        3498000   0.245843E+05   0.504695E-01
        3499000   0.245976E+05   0.504806E-01
        3500000   0.246112E+05   0.504910E-01
        3501000   0.246245E+05   0.505013E-01
        3502000   0.246378E+05   0.505125E-01
        3503000   0.246514E+05   0.505249E-01
        3504000   0.246648E+05   0.505348E-01
        3505000   0.246784E+05   0.505460E-01
        3506000   0.246920E+05   0.505572E-01
        3507000   0.247055E+05   0.505688E-01
        3508000   0.247190E+05   0.505810E-01
        3509000   0.247323E+05   0.505922E-01
        3510000   0.247455E+05   0.506033E-01
        3511000   0.247590E+05   0.506141E-01
        3512000   0.247723E+05   0.506249E-01
        3513000   0.247859E+05   0.506348E-01
        3514000   0.247992E+05   0.506454E-01
        3515000   0.248128E+05   0.506554E-01
        3516000   0.248265E+05   0.506664E-01
        3517000   0.248399E+05   0.506768E-01
        3518000   0.248534E+05   0.506871E-01
        3519000   0.248669E+05   0.506974E-01
        3520000   0.248806E+05   0.507084E-01
        3521000   0.248940E+05   0.507205E-01
        3522000   0.249074E+05   0.507318E-01
        3523000   0.249209E+05   0.507437E-01
        3524000   0.249343E+05   0.507547E-01
        3525000   0.249479E+05   0.507661E-01
        3526000   0.249615E+05   0.507780E-01
        3527000   0.249753E+05   0.507898E-01
        3528000   0.249888E+05   0.508018E-01
        3529000   0.250024E+05   0.508147E-01
        3530000   0.250158E+05   0.508277E-01
        3531000   0.250293E+05   0.508388E-01
        3532000   0.250426E+05   0.508513E-01
        3533000   0.250563E+05   0.508629E-01
        3534000   0.250700E+05   0.508753E-01
        3535000   0.250837E+05   0.508877E-01
        3536000   0.250972E+05   0.509008E-01
        3537000   0.251108E+05   0.509132E-01
        3538000   0.251244E+05   0.509258E-01
        3539000   0.251381E+05   0.509392E-01
        3540000   0.251517E+05   0.509516E-01
        3541000   0.251653E+05   0.509650E-01
        3542000   0.251789E+05   0.509789E-01
        3543000   0.251923E+05   0.509921E-01
        3544000   0.252055E+05   0.510041E-01
        3545000   0.252190E+05   0.510167E-01
        3546000   0.252327E+05   0.510296E-01
        3547000   0.252461E+05   0.510430E-01
        3548000   0.252598E+05   0.510572E-01
        3549000   0.252734E+05   0.510703E-01
        3550000   0.252869E+05   0.510829E-01
        3551000   0.253002E+05   0.510959E-01
        3552000   0.253136E+05   0.511084E-01
        3553000   0.253272E+05   0.511221E-01
        3554000   0.253411E+05   0.511346E-01
        3555000   0.253546E+05   0.511459E-01
        3556000   0.253682E+05   0.511581E-01
        3557000   0.253819E+05   0.511715E-01
        3558000   0.253953E+05   0.511839E-01
        3559000   0.254087E+05   0.511962E-01
        3560000   0.254222E+05   0.512092E-01
        3561000   0.254359E+05   0.512210E-01
        3562000   0.254497E+05   0.512342E-01
        3563000   0.254634E+05   0.512465E-01
        3564000   0.254771E+05   0.512582E-01
        3565000   0.254908E+05   0.512693E-01
        3566000   0.255044E+05   0.512801E-01
        3567000   0.255180E+05   0.512903E-01
        3568000   0.255315E+05   0.513004E-01
        3569000   0.255450E+05   0.513112E-01
        3570000   0.255587E+05   0.513237E-01
        3571000   0.255724E+05   0.513345E-01
        3572000   0.255861E+05   0.513474E-01
        3573000   0.255998E+05   0.513606E-01
        3574000   0.256134E+05   0.513736E-01
        3575000   0.256273E+05   0.513862E-01
        3576000   0.256410E+05   0.513988E-01
        3577000   0.256546E+05   0.514104E-01
        3578000   0.256683E+05   0.514211E-01
        3579000   0.256819E+05   0.514335E-01
        3580000   0.256957E+05   0.514449E-01
        3581000   0.257095E+05   0.514555E-01
        3582000   0.257232E+05   0.514654E-01
        3583000   0.257369E+05   0.514753E-01
        3584000   0.257506E+05   0.514852E-01
        3585000   0.257644E+05   0.514956E-01
        3586000   0.257780E+05   0.515060E-01
        3587000   0.257916E+05   0.515157E-01
        3588000   0.258050E+05   0.515267E-01
        3589000   0.258186E+05   0.515358E-01
        3590000   0.258320E+05   0.515456E-01
        3591000   0.258457E+05   0.515561E-01
        3592000   0.258591E+05   0.515673E-01
        3593000   0.258726E+05   0.515779E-01
        3594000   0.258862E+05   0.515875E-01
        3595000   0.258999E+05   0.515973E-01
        3596000   0.259137E+05   0.516071E-01
        3597000   0.259274E+05   0.516168E-01
        3598000   0.259410E+05   0.516263E-01
        3599000   0.259546E+05   0.516362E-01
        3600000   0.259681E+05   0.516459E-01
        3601000   0.259818E+05   0.516556E-01
        3602000   0.259954E+05   0.516654E-01
        3603000   0.260089E+05   0.516752E-01
        3604000   0.260225E+05   0.516843E-01
        3605000   0.260362E+05   0.516938E-01
        3606000   0.260500E+05   0.517033E-01
        3607000   0.260637E+05   0.517123E-01
        3608000   0.260775E+05   0.517222E-01
        3609000   0.260913E+05   0.517335E-01
        3610000   0.261049E+05   0.517450E-01
        3611000   0.261184E+05   0.517557E-01
        3612000   0.261318E+05   0.517663E-01
        3613000   0.261457E+05   0.517768E-01
        3614000   0.261596E+05   0.517884E-01
        3615000   0.261734E+05   0.518006E-01
        3616000   0.261871E+05   0.518124E-01
        3617000   0.262009E+05   0.518229E-01
        3618000   0.262147E+05   0.518336E-01
        3619000   0.262283E+05   0.518457E-01
        3620000   0.262422E+05   0.518577E-01
        3621000   0.262560E+05   0.518704E-01
        3622000   0.262698E+05   0.518826E-01
        3623000   0.262837E+05   0.518949E-01
        3624000   0.262975E+05   0.519062E-01
        3625000   0.263115E+05   0.519189E-01
        3626000   0.263252E+05   0.519301E-01
        3627000   0.263391E+05   0.519434E-01
        3628000   0.263528E+05   0.519551E-01
        3629000   0.263665E+05   0.519678E-01
        3630000   0.263803E+05   0.519806E-01
        3631000   0.263941E+05   0.519928E-01
        3632000   0.264079E+05   0.520038E-01
        3633000   0.264216E+05   0.520158E-01
        3634000   0.264354E+05   0.520275E-01
        3635000   0.264492E+05   0.520383E-01
        3636000   0.264630E+05   0.520490E-01
        3637000   0.264772E+05   0.520601E-01
        3638000   0.264912E+05   0.520708E-01
        3639000   0.265051E+05   0.520819E-01
        3640000   0.265189E+05   0.520934E-01
        3641000   0.265327E+05   0.521047E-01
        3642000   0.265464E+05   0.521143E-01
        3643000   0.265604E+05   0.521242E-01
        3644000   0.265743E+05   0.521346E-01
        3645000   0.265883E+05   0.521456E-01
        3646000   0.266023E+05   0.521574E-01
        3647000   0.266162E+05   0.521686E-01
        3648000   0.266302E+05   0.521805E-01
        3649000   0.266440E+05   0.521932E-01
        3650000   0.266579E+05   0.522054E-01
        3651000   0.266718E+05   0.522182E-01
        3652000   0.266858E+05   0.522300E-01
        3653000   0.266996E+05   0.522411E-01
        3654000   0.267136E+05   0.522526E-01
        3655000   0.267277E+05   0.522631E-01
        3656000   0.267416E+05   0.522749E-01
        3657000   0.267554E+05   0.522862E-01
        3658000   0.267697E+05   0.522972E-01
        3659000   0.267835E+05   0.523088E-01
        3660000   0.267977E+05   0.523205E-01
        3661000   0.268118E+05   0.523321E-01
        3662000   0.268257E+05   0.523438E-01
        3663000   0.268396E+05   0.523559E-01
        3664000   0.268536E+05   0.523676E-01
        3665000   0.268679E+05   0.523802E-01
        3666000   0.268817E+05   0.523925E-01
        3667000   0.268955E+05   0.524041E-01
        3668000   0.269092E+05   0.524160E-01
        3669000   0.269233E+05   0.524283E-01
        3670000   0.269374E+05   0.524403E-01
        3671000   0.269512E+05   0.524529E-01
        3672000   0.269655E+05   0.524660E-01
        3673000   0.269798E+05   0.524801E-01
        3674000   0.269938E+05   0.524933E-01
        3675000   0.270079E+05   0.525062E-01
        3676000   0.270219E+05   0.525187E-01
        3677000   0.270360E+05   0.525313E-01
        3678000   0.270501E+05   0.525434E-01
        3679000   0.270643E+05   0.525562E-01
        3680000   0.270784E+05   0.525687E-01
        3681000   0.270925E+05   0.525808E-01
        3682000   0.271068E+05   0.525923E-01
        3683000   0.271209E+05   0.526052E-01
        3684000   0.271349E+05   0.526163E-01
        3685000   0.271488E+05   0.526272E-01
        3686000   0.271628E+05   0.526381E-01
        3687000   0.271768E+05   0.526499E-01
        3688000   0.271910E+05   0.526608E-01
        3689000   0.272051E+05   0.526717E-01
        3690000   0.272192E+05   0.526834E-01
        3691000   0.272334E+05   0.526955E-01
        3692000   0.272475E+05   0.527085E-01
        3693000   0.272617E+05   0.527232E-01
        3694000   0.272760E+05   0.527370E-01
        3695000   0.272902E+05   0.527503E-01
        3696000   0.273043E+05   0.527643E-01
        3697000   0.273184E+05   0.527779E-01
        3698000   0.273326E+05   0.527922E-01
        3699000   0.273467E+05   0.528060E-01
        3700000   0.273607E+05   0.528191E-01
        3701000   0.273751E+05   0.528324E-01
        3702000   0.273895E+05   0.528458E-01
        3703000   0.274038E+05   0.528591E-01
        3704000   0.274177E+05   0.528722E-01
        3705000   0.274319E+05   0.528845E-01
        3706000   0.274461E+05   0.528966E-01
        3707000   0.274603E+05   0.529082E-01
        3708000   0.274747E+05   0.529206E-01
        3709000   0.274889E+05   0.529328E-01
        3710000   0.275031E+05   0.529456E-01
        3711000   0.275174E+05   0.529586E-01
        3712000   0.275318E+05   0.529704E-01
        3713000   0.275460E+05   0.529824E-01
        3714000   0.275605E+05   0.529946E-01
        3715000   0.275748E+05   0.530062E-01
        3716000   0.275891E+05   0.530192E-01
        3717000   0.276037E+05   0.530326E-01
        3718000   0.276181E+05   0.530456E-01
        3719000   0.276326E+05   0.530592E-01
        3720000   0.276469E+05   0.530721E-01
        3721000   0.276613E+05   0.530852E-01
        3722000   0.276754E+05   0.530976E-01
        3723000   0.276897E+05   0.531109E-01
        3724000   0.277042E+05   0.531232E-01
        3725000   0.277189E+05   0.531355E-01
        3726000   0.277333E+05   0.531475E-01
        3727000   0.277478E+05   0.531593E-01
        3728000   0.277618E+05   0.531717E-01
        3729000   0.277757E+05   0.531853E-01
        3730000   0.277899E+05   0.531977E-01
        3731000   0.278042E+05   0.532109E-01
        3732000   0.278185E+05   0.532225E-01
        3733000   0.278331E+05   0.532357E-01
        3734000   0.278476E+05   0.532480E-01
        3735000   0.278619E+05   0.532593E-01
        3736000   0.278762E+05   0.532721E-01
        3737000   0.278906E+05   0.532847E-01
        3738000   0.279049E+05   0.532972E-01
        3739000   0.279190E+05   0.533099E-01
        3740000   0.279334E+05   0.533230E-01
        3741000   0.279475E+05   0.533349E-01
        3742000   0.279619E+05   0.533469E-01
        3743000   0.279763E+05   0.533583E-01
        3744000   0.279907E+05   0.533708E-01
        3745000   0.280051E+05   0.533831E-01
        3746000   0.280197E+05   0.533961E-01
        3747000   0.280339E+05   0.534085E-01
        3748000   0.280483E+05   0.534210E-01
        3749000   0.280625E+05   0.534323E-01
        3750000   0.280767E+05   0.534437E-01
        3751000   0.280908E+05   0.534568E-01
        3752000   0.281047E+05   0.534700E-01
        3753000   0.281190E+05   0.534822E-01
        3754000   0.281334E+05   0.534950E-01
        3755000   0.281476E+05   0.535072E-01
        3756000   0.281620E+05   0.535193E-01
        3757000   0.281765E+05   0.535319E-01
        3758000   0.281908E+05   0.535445E-01
        3759000   0.282050E+05   0.535580E-01
        3760000   0.282191E+05   0.535710E-01
        3761000   0.282331E+05   0.535839E-01
        3762000   0.282474E+05   0.535971E-01
        3763000   0.282618E+05   0.536096E-01
        3764000   0.282761E+05   0.536226E-01
        3765000   0.282903E+05   0.536362E-01
        3766000   0.283045E+05   0.536497E-01
        3767000   0.283188E+05   0.536630E-01
        3768000   0.283328E+05   0.536748E-01
        3769000   0.283473E+05   0.536878E-01
        3770000   0.283618E+05   0.537016E-01
        3771000   0.283762E+05   0.537151E-01
        3772000   0.283905E+05   0.537289E-01
        3773000   0.284049E+05   0.537425E-01
        3774000   0.284194E+05   0.537553E-01
        3775000   0.284338E+05   0.537690E-01
        3776000   0.284483E+05   0.537821E-01
        3777000   0.284628E+05   0.537959E-01
        3778000   0.284775E+05   0.538096E-01
        3779000   0.284922E+05   0.538227E-01
        3780000   0.285065E+05   0.538370E-01
        3781000   0.285212E+05   0.538506E-01
        3782000   0.285355E+05   0.538638E-01
        3783000   0.285499E+05   0.538766E-01
        3784000   0.285642E+05   0.538886E-01
        3785000   0.285786E+05   0.539013E-01
        3786000   0.285931E+05   0.539145E-01
        3787000   0.286075E+05   0.539273E-01
        3788000   0.286219E+05   0.539402E-01
        3789000   0.286363E+05   0.539533E-01
        3790000   0.286506E+05   0.539654E-01
        3791000   0.286648E+05   0.539791E-01
        3792000   0.286792E+05   0.539912E-01
        3793000   0.286940E+05   0.540037E-01
        3794000   0.287084E+05   0.540156E-01
        3795000   0.287230E+05   0.540276E-01
        3796000   0.287373E+05   0.540400E-01
        3797000   0.287516E+05   0.540521E-01
        3798000   0.287659E+05   0.540649E-01
        3799000   0.287800E+05   0.540788E-01
        3800000   0.287944E+05   0.540916E-01
        3801000   0.288087E+05   0.541034E-01
        3802000   0.288230E+05   0.541155E-01
        3803000   0.288376E+05   0.541267E-01
        3804000   0.288518E+05   0.541382E-01
        3805000   0.288662E+05   0.541494E-01
        3806000   0.288808E+05   0.541596E-01
        3807000   0.288952E+05   0.541704E-01
        3808000   0.289094E+05   0.541813E-01
        3809000   0.289238E+05   0.541901E-01
        3810000   0.289383E+05   0.542026E-01
        3811000   0.289527E+05   0.542147E-01
        3812000   0.289671E+05   0.542268E-01
        3813000   0.289816E+05   0.542393E-01
        3814000   0.289958E+05   0.542519E-01
        3815000   0.290102E+05   0.542639E-01
        3816000   0.290243E+05   0.542759E-01
        3817000   0.290388E+05   0.542874E-01
        3818000   0.290533E+05   0.542989E-01
        3819000   0.290678E+05   0.543111E-01
        3820000   0.290823E+05   0.543232E-01
        3821000   0.290968E+05   0.543355E-01
        3822000   0.291112E+05   0.543497E-01
        3823000   0.291256E+05   0.543625E-01
        3824000   0.291401E+05   0.543744E-01
        3825000   0.291546E+05   0.543879E-01
        3826000   0.291691E+05   0.544014E-01
        3827000   0.291834E+05   0.544148E-01
        3828000   0.291978E+05   0.544265E-01
        3829000   0.292121E+05   0.544405E-01
        3830000   0.292263E+05   0.544542E-01
        3831000   0.292408E+05   0.544672E-01
        3832000   0.292552E+05   0.544788E-01
        3833000   0.292697E+05   0.544916E-01
        3834000   0.292843E+05   0.545055E-01
        3835000   0.292987E+05   0.545182E-01
        3836000   0.293133E+05   0.545323E-01
        3837000   0.293279E+05   0.545459E-01
        3838000   0.293423E+05   0.545606E-01
        3839000   0.293566E+05   0.545742E-01
        3840000   0.293708E+05   0.545888E-01
        3841000   0.293851E+05   0.546034E-01
        3842000   0.293997E+05   0.546174E-01
        3843000   0.294144E+05   0.546328E-01
        3844000   0.294289E+05   0.546472E-01
        3845000   0.294436E+05   0.546616E-01
        3846000   0.294582E+05   0.546769E-01
        3847000   0.294729E+05   0.546923E-01
        3848000   0.294873E+05   0.547065E-01
        3849000   0.295018E+05   0.547211E-01
        3850000   0.295163E+05   0.547361E-01
        3851000   0.295307E+05   0.547501E-01
        3852000   0.295454E+05   0.547635E-01
        3853000   0.295603E+05   0.547775E-01
        3854000   0.295751E+05   0.547916E-01
        3855000   0.295900E+05   0.548064E-01
        3856000   0.296046E+05   0.548215E-01
        3857000   0.296194E+05   0.548363E-01
        3858000   0.296341E+05   0.548499E-01
        3859000   0.296487E+05   0.548635E-01
        3860000   0.296635E+05   0.548760E-01
        3861000   0.296781E+05   0.548903E-01
        3862000   0.296930E+05   0.549044E-01
        3863000   0.297078E+05   0.549175E-01
        3864000   0.297225E+05   0.549308E-01
        3865000   0.297373E+05   0.549426E-01
        3866000   0.297520E+05   0.549549E-01
        3867000   0.297668E+05   0.549676E-01
        3868000   0.297815E+05   0.549807E-01
        3869000   0.297960E+05   0.549934E-01
        3870000   0.298109E+05   0.550072E-01
        3871000   0.298257E+05   0.550200E-01
        3872000   0.298403E+05   0.550331E-01
        3873000   0.298550E+05   0.550459E-01
        3874000   0.298700E+05   0.550589E-01
        3875000   0.298849E+05   0.550710E-01
        3876000   0.298998E+05   0.550830E-01
        3877000   0.299146E+05   0.550949E-01
        3878000   0.299292E+05   0.551063E-01
        3879000   0.299440E+05   0.551196E-01
        3880000   0.299587E+05   0.551318E-01
        3881000   0.299735E+05   0.551447E-01
        3882000   0.299884E+05   0.551580E-01
        3883000   0.300032E+05   0.551706E-01
        3884000   0.300180E+05   0.551842E-01
        3885000   0.300329E+05   0.551981E-01
        3886000   0.300478E+05   0.552114E-01
        3887000   0.300628E+05   0.552246E-01
        3888000   0.300776E+05   0.552385E-01
        3889000   0.300926E+05   0.552529E-01
        3890000   0.301070E+05   0.552665E-01
        3891000   0.301216E+05   0.552803E-01
        3892000   0.301363E+05   0.552937E-01
        3893000   0.301511E+05   0.553069E-01
        3894000   0.301657E+05   0.553199E-01
        3895000   0.301804E+05   0.553342E-01
        3896000   0.301951E+05   0.553488E-01
        3897000   0.302101E+05   0.553630E-01
        3898000   0.302249E+05   0.553780E-01
        3899000   0.302397E+05   0.553919E-01
        3900000   0.302544E+05   0.554047E-01
        3901000   0.302692E+05   0.554177E-01
        3902000   0.302842E+05   0.554311E-01
        3903000   0.302992E+05   0.554457E-01
        3904000   0.303139E+05   0.554583E-01
        3905000   0.303288E+05   0.554705E-01
        3906000   0.303437E+05   0.554845E-01
        3907000   0.303587E+05   0.554981E-01
        3908000   0.303737E+05   0.555125E-01
        3909000   0.303886E+05   0.555265E-01
        3910000   0.304034E+05   0.555413E-01
        3911000   0.304183E+05   0.555549E-01
        3912000   0.304330E+05   0.555681E-01
        3913000   0.304479E+05   0.555817E-01
        3914000   0.304631E+05   0.555958E-01
        3915000   0.304781E+05   0.556075E-01
        3916000   0.304931E+05   0.556207E-01
        3917000   0.305081E+05   0.556333E-01
        3918000   0.305231E+05   0.556464E-01
        3919000   0.305381E+05   0.556591E-01
        3920000   0.305532E+05   0.556706E-01
        3921000   0.305682E+05   0.556827E-01
        3922000   0.305833E+05   0.556944E-01
        3923000   0.305983E+05   0.557061E-01
        3924000   0.306132E+05   0.557182E-01
        3925000   0.306282E+05   0.557314E-01
        3926000   0.306433E+05   0.557424E-01
        3927000   0.306583E+05   0.557558E-01
        3928000   0.306732E+05   0.557687E-01
        3929000   0.306883E+05   0.557828E-01
        3930000   0.307033E+05   0.557975E-01
        3931000   0.307183E+05   0.558117E-01
        3932000   0.307334E+05   0.558266E-01
        3933000   0.307483E+05   0.558405E-01
        3934000   0.307634E+05   0.558540E-01
        3935000   0.307788E+05   0.558665E-01
        3936000   0.307939E+05   0.558797E-01
        3937000   0.308092E+05   0.558931E-01
        3938000   0.308245E+05   0.559070E-01
        3939000   0.308398E+05   0.559219E-01
        3940000   0.308549E+05   0.559367E-01
        3941000   0.308702E+05   0.559509E-01
        3942000   0.308857E+05   0.559646E-01
        3943000   0.309011E+05   0.559784E-01
        3944000   0.309165E+05   0.559922E-01
        3945000   0.309317E+05   0.560058E-01
        3946000   0.309470E+05   0.560195E-01
        3947000   0.309622E+05   0.560330E-01
        3948000   0.309773E+05   0.560456E-01
        3949000   0.309924E+05   0.560564E-01
        3950000   0.310077E+05   0.560684E-01
        3951000   0.310228E+05   0.560806E-01
        3952000   0.310379E+05   0.560926E-01
        3953000   0.310533E+05   0.561053E-01
        3954000   0.310685E+05   0.561188E-01
        3955000   0.310838E+05   0.561326E-01
        3956000   0.310991E+05   0.561470E-01
        3957000   0.311142E+05   0.561626E-01
        3958000   0.311295E+05   0.561769E-01
        3959000   0.311449E+05   0.561907E-01
        3960000   0.311601E+05   0.562047E-01
        3961000   0.311753E+05   0.562180E-01
        3962000   0.311901E+05   0.562319E-01
        3963000   0.312051E+05   0.562456E-01
        3964000   0.312199E+05   0.562600E-01
        3965000   0.312347E+05   0.562750E-01
        3966000   0.312500E+05   0.562903E-01
        3967000   0.312652E+05   0.563055E-01
        3968000   0.312807E+05   0.563199E-01
        3969000   0.312957E+05   0.563343E-01
        3970000   0.313111E+05   0.563475E-01
        3971000   0.313261E+05   0.563621E-01
        3972000   0.313411E+05   0.563766E-01
        3973000   0.313561E+05   0.563904E-01
        3974000   0.313713E+05   0.564043E-01
        3975000   0.313865E+05   0.564176E-01
        3976000   0.314017E+05   0.564303E-01
        3977000   0.314170E+05   0.564440E-01
        3978000   0.314319E+05   0.564591E-01
        3979000   0.314471E+05   0.564736E-01
        3980000   0.314622E+05   0.564883E-01
        3981000   0.314775E+05   0.565035E-01
        3982000   0.314926E+05   0.565187E-01
        3983000   0.315076E+05   0.565322E-01
        3984000   0.315229E+05   0.565463E-01
        3985000   0.315383E+05   0.565595E-01
        3986000   0.315533E+05   0.565721E-01
        3987000   0.315681E+05   0.565851E-01
        3988000   0.315829E+05   0.565971E-01
        3989000   0.315980E+05   0.566093E-01
        3990000   0.316131E+05   0.566223E-01
        3991000   0.316280E+05   0.566354E-01
        3992000   0.316428E+05   0.566493E-01
        3993000   0.316576E+05   0.566638E-01
        3994000   0.316726E+05   0.566777E-01
        3995000   0.316876E+05   0.566920E-01
        3996000   0.317025E+05   0.567059E-01
        3997000   0.317177E+05   0.567204E-01
        3998000   0.317326E+05   0.567353E-01
        3999000   0.317477E+05   0.567486E-01
        4000000   0.317629E+05   0.567633E-01
        4001000   0.317780E+05   0.567783E-01
        4002000   0.317929E+05   0.567952E-01
        4003000   0.318075E+05   0.568107E-01
        4004000   0.318225E+05   0.568250E-01
        4005000   0.318374E+05   0.568391E-01
        4006000   0.318524E+05   0.568542E-01
        4007000   0.318673E+05   0.568688E-01
        4008000   0.318825E+05   0.568831E-01
        4009000   0.318974E+05   0.568977E-01
        4010000   0.319126E+05   0.569119E-01
        4011000   0.319276E+05   0.569275E-01
        4012000   0.319426E+05   0.569433E-01
        4013000   0.319575E+05   0.569586E-01
        4014000   0.319727E+05   0.569737E-01
        4015000   0.319882E+05   0.569895E-01
        4016000   0.320034E+05   0.570056E-01
        4017000   0.320187E+05   0.570229E-01
        4018000   0.320341E+05   0.570405E-01
        4019000   0.320493E+05   0.570579E-01
        4020000   0.320647E+05   0.570749E-01
        4021000   0.320799E+05   0.570920E-01
        4022000   0.320954E+05   0.571094E-01
        4023000   0.321109E+05   0.571266E-01
        4024000   0.321260E+05   0.571430E-01
        4025000   0.321413E+05   0.571592E-01
        4026000   0.321564E+05   0.571754E-01
        4027000   0.321714E+05   0.571910E-01
        4028000   0.321865E+05   0.572058E-01
        4029000   0.322016E+05   0.572216E-01
        4030000   0.322166E+05   0.572364E-01
        4031000   0.322318E+05   0.572530E-01
        4032000   0.322469E+05   0.572701E-01
        4033000   0.322622E+05   0.572871E-01
        4034000   0.322773E+05   0.573049E-01
        4035000   0.322924E+05   0.573225E-01
        4036000   0.323076E+05   0.573406E-01
        4037000   0.323228E+05   0.573560E-01
        4038000   0.323380E+05   0.573720E-01
        4039000   0.323530E+05   0.573885E-01
        4040000   0.323682E+05   0.574046E-01
        4041000   0.323834E+05   0.574206E-01
        4042000   0.323985E+05   0.574376E-01
        4043000   0.324135E+05   0.574533E-01
        4044000   0.324287E+05   0.574700E-01
        4045000   0.324439E+05   0.574866E-01
        4046000   0.324593E+05   0.575024E-01
        4047000   0.324744E+05   0.575176E-01
        4048000   0.324898E+05   0.575336E-01
        4049000   0.325050E+05   0.575489E-01
        4050000   0.325203E+05   0.575637E-01
        4051000   0.325354E+05   0.575802E-01
        4052000   0.325508E+05   0.575977E-01
        4053000   0.325661E+05   0.576136E-01
        4054000   0.325812E+05   0.576296E-01
        4055000   0.325963E+05   0.576467E-01
        4056000   0.326116E+05   0.576622E-01
        4057000   0.326266E+05   0.576775E-01
        4058000   0.326415E+05   0.576933E-01
        4059000   0.326567E+05   0.577089E-01
        4060000   0.326720E+05   0.577234E-01
        4061000   0.326875E+05   0.577390E-01
        4062000   0.327027E+05   0.577539E-01
        4063000   0.327178E+05   0.577694E-01
        4064000   0.327330E+05   0.577859E-01
        4065000   0.327486E+05   0.578029E-01
        4066000   0.327641E+05   0.578191E-01
        4067000   0.327795E+05   0.578359E-01
        4068000   0.327947E+05   0.578524E-01
        4069000   0.328100E+05   0.578692E-01
        4070000   0.328253E+05   0.578863E-01
        4071000   0.328403E+05   0.579032E-01
        4072000   0.328555E+05   0.579202E-01
        4073000   0.328707E+05   0.579374E-01
        4074000   0.328860E+05   0.579541E-01
        4075000   0.329011E+05   0.579701E-01
        4076000   0.329165E+05   0.579866E-01
        4077000   0.329320E+05   0.580026E-01
        4078000   0.329472E+05   0.580193E-01
        4079000   0.329625E+05   0.580361E-01
        4080000   0.329779E+05   0.580538E-01
        4081000   0.329932E+05   0.580702E-01
        4082000   0.330083E+05   0.580864E-01
        4083000   0.330231E+05   0.581032E-01
        4084000   0.330384E+05   0.581198E-01
        4085000   0.330538E+05   0.581360E-01
        4086000   0.330691E+05   0.581529E-01
        4087000   0.330841E+05   0.581706E-01
        4088000   0.330993E+05   0.581873E-01
        4089000   0.331144E+05   0.582056E-01
        4090000   0.331300E+05   0.582212E-01
        4091000   0.331455E+05   0.582381E-01
        4092000   0.331610E+05   0.582555E-01
        4093000   0.331762E+05   0.582725E-01
        4094000   0.331915E+05   0.582902E-01
        4095000   0.332070E+05   0.583076E-01
        4096000   0.332223E+05   0.583239E-01
        4097000   0.332377E+05   0.583411E-01
        4098000   0.332530E+05   0.583578E-01
        4099000   0.332683E+05   0.583742E-01
        4100000   0.332835E+05   0.583915E-01
        4101000   0.332988E+05   0.584097E-01
        4102000   0.333141E+05   0.584281E-01
        4103000   0.333296E+05   0.584458E-01
        4104000   0.333450E+05   0.584639E-01
        4105000   0.333604E+05   0.584825E-01
        4106000   0.333755E+05   0.584987E-01
        4107000   0.333910E+05   0.585146E-01
        4108000   0.334063E+05   0.585303E-01
        4109000   0.334217E+05   0.585462E-01
        4110000   0.334375E+05   0.585628E-01
        4111000   0.334532E+05   0.585791E-01
        4112000   0.334689E+05   0.585948E-01
        4113000   0.334844E+05   0.586112E-01
        4114000   0.334999E+05   0.586272E-01
        4115000   0.335151E+05   0.586427E-01
        4116000   0.335306E+05   0.586584E-01
        4117000   0.335459E+05   0.586746E-01
        4118000   0.335611E+05   0.586909E-01
        4119000   0.335766E+05   0.587072E-01
        4120000   0.335918E+05   0.587229E-01
        4121000   0.336072E+05   0.587394E-01
        4122000   0.336227E+05   0.587547E-01
        4123000   0.336380E+05   0.587703E-01
        4124000   0.336534E+05   0.587868E-01
        4125000   0.336691E+05   0.588033E-01
        4126000   0.336846E+05   0.588202E-01
        4127000   0.336997E+05   0.588356E-01
        4128000   0.337151E+05   0.588509E-01
        4129000   0.337306E+05   0.588672E-01
        4130000   0.337460E+05   0.588835E-01
        4131000   0.337615E+05   0.588991E-01
        4132000   0.337770E+05   0.589150E-01
        4133000   0.337924E+05   0.589303E-01
        4134000   0.338079E+05   0.589463E-01
        4135000   0.338235E+05   0.589608E-01
        4136000   0.338393E+05   0.589752E-01
        4137000   0.338552E+05   0.589902E-01
        4138000   0.338709E+05   0.590052E-01
        4139000   0.338865E+05   0.590204E-01
        4140000   0.339021E+05   0.590353E-01
        4141000   0.339179E+05   0.590508E-01
        4142000   0.339337E+05   0.590665E-01
        4143000   0.339495E+05   0.590797E-01
        4144000   0.339654E+05   0.590948E-01
        4145000   0.339813E+05   0.591095E-01
        4146000   0.339971E+05   0.591243E-01
        4147000   0.340128E+05   0.591394E-01
        4148000   0.340283E+05   0.591555E-01
        4149000   0.340435E+05   0.591709E-01
        4150000   0.340589E+05   0.591867E-01
        4151000   0.340744E+05   0.592034E-01
        4152000   0.340902E+05   0.592202E-01
        4153000   0.341059E+05   0.592356E-01
        4154000   0.341216E+05   0.592516E-01
        4155000   0.341370E+05   0.592685E-01
        4156000   0.341527E+05   0.592846E-01
        4157000   0.341684E+05   0.593004E-01
        4158000   0.341841E+05   0.593169E-01
        4159000   0.341997E+05   0.593329E-01
        4160000   0.342156E+05   0.593498E-01
        4161000   0.342312E+05   0.593661E-01
        4162000   0.342469E+05   0.593821E-01
        4163000   0.342627E+05   0.593973E-01
        4164000   0.342782E+05   0.594128E-01
        4165000   0.342939E+05   0.594283E-01
        4166000   0.343098E+05   0.594440E-01
        4167000   0.343256E+05   0.594600E-01
        4168000   0.343413E+05   0.594750E-01
        4169000   0.343575E+05   0.594923E-01
        4170000   0.343733E+05   0.595086E-01
        4171000   0.343893E+05   0.595260E-01
        4172000   0.344051E+05   0.595413E-01
        4173000   0.344212E+05   0.595572E-01
        4174000   0.344372E+05   0.595753E-01
        4175000   0.344530E+05   0.595911E-01
        4176000   0.344688E+05   0.596083E-01
        4177000   0.344844E+05   0.596264E-01
        4178000   0.345002E+05   0.596432E-01
        4179000   0.345160E+05   0.596591E-01
        4180000   0.345316E+05   0.596763E-01
        4181000   0.345471E+05   0.596934E-01
        4182000   0.345629E+05   0.597112E-01
        4183000   0.345787E+05   0.597278E-01
        4184000   0.345944E+05   0.597428E-01
        4185000   0.346102E+05   0.597586E-01
        4186000   0.346260E+05   0.597749E-01
        4187000   0.346418E+05   0.597915E-01
        4188000   0.346575E+05   0.598075E-01
        4189000   0.346733E+05   0.598212E-01
        4190000   0.346888E+05   0.598358E-01
        4191000   0.347044E+05   0.598517E-01
        4192000   0.347200E+05   0.598688E-01
        4193000   0.347357E+05   0.598841E-01
        4194000   0.347516E+05   0.598995E-01
        4195000   0.347676E+05   0.599150E-01
        4196000   0.347835E+05   0.599307E-01
        4197000   0.347994E+05   0.599470E-01
        4198000   0.348153E+05   0.599634E-01
        4199000   0.348312E+05   0.599792E-01
        4200000   0.348469E+05   0.599949E-01
        4201000   0.348627E+05   0.600122E-01
        4202000   0.348785E+05   0.600289E-01
        4203000   0.348945E+05   0.600450E-01
        4204000   0.349103E+05   0.600628E-01
        4205000   0.349261E+05   0.600792E-01
        4206000   0.349419E+05   0.600957E-01
        4207000   0.349579E+05   0.601125E-01
        4208000   0.349738E+05   0.601297E-01
        4209000   0.349899E+05   0.601476E-01
        4210000   0.350059E+05   0.601646E-01
        4211000   0.350220E+05   0.601813E-01
        4212000   0.350378E+05   0.601972E-01
        4213000   0.350537E+05   0.602136E-01
        4214000   0.350696E+05   0.602306E-01
        4215000   0.350857E+05   0.602473E-01
        4216000   0.351016E+05   0.602642E-01
        4217000   0.351175E+05   0.602807E-01
        4218000   0.351334E+05   0.602977E-01
        4219000   0.351493E+05   0.603135E-01
        4220000   0.351655E+05   0.603281E-01
        4221000   0.351815E+05   0.603438E-01
        4222000   0.351974E+05   0.603596E-01
        4223000   0.352134E+05   0.603769E-01
        4224000   0.352292E+05   0.603937E-01
        4225000   0.352452E+05   0.604091E-01
        4226000   0.352610E+05   0.604248E-01
        4227000   0.352767E+05   0.604414E-01
        4228000   0.352925E+05   0.604572E-01
        4229000   0.353085E+05   0.604727E-01
        4230000   0.353245E+05   0.604871E-01
        4231000   0.353405E+05   0.605021E-01
        4232000   0.353564E+05   0.605178E-01
        4233000   0.353721E+05   0.605344E-01
        4234000   0.353877E+05   0.605506E-01
        4235000   0.354037E+05   0.605667E-01
        4236000   0.354196E+05   0.605814E-01
        4237000   0.354353E+05   0.605961E-01
        4238000   0.354512E+05   0.606131E-01
        4239000   0.354672E+05   0.606308E-01
        4240000   0.354834E+05   0.606477E-01
        4241000   0.354995E+05   0.606616E-01
        4242000   0.355153E+05   0.606768E-01
        4243000   0.355312E+05   0.606944E-01
        4244000   0.355471E+05   0.607113E-01
        4245000   0.355632E+05   0.607288E-01
        4246000   0.355794E+05   0.607462E-01
        4247000   0.355951E+05   0.607631E-01
        4248000   0.356112E+05   0.607806E-01
        4249000   0.356270E+05   0.607968E-01
        4250000   0.356428E+05   0.608135E-01
        4251000   0.356589E+05   0.608306E-01
        4252000   0.356748E+05   0.608464E-01
        4253000   0.356908E+05   0.608630E-01
        4254000   0.357067E+05   0.608797E-01
        4255000   0.357228E+05   0.608955E-01
        4256000   0.357386E+05   0.609123E-01
        4257000   0.357548E+05   0.609305E-01
        4258000   0.357712E+05   0.609487E-01
        4259000   0.357870E+05   0.609661E-01
        4260000   0.358027E+05   0.609833E-01
        4261000   0.358187E+05   0.610004E-01
        4262000   0.358346E+05   0.610176E-01
        4263000   0.358504E+05   0.610342E-01
        4264000   0.358662E+05   0.610506E-01
        4265000   0.358820E+05   0.610676E-01
        4266000   0.358978E+05   0.610852E-01
        4267000   0.359138E+05   0.611028E-01
        4268000   0.359297E+05   0.611219E-01
        4269000   0.359456E+05   0.611390E-01
        4270000   0.359617E+05   0.611564E-01
        4271000   0.359776E+05   0.611733E-01
        4272000   0.359933E+05   0.611900E-01
        4273000   0.360091E+05   0.612067E-01
        4274000   0.360252E+05   0.612239E-01
        4275000   0.360412E+05   0.612396E-01
        4276000   0.360572E+05   0.612559E-01
        4277000   0.360730E+05   0.612727E-01
        4278000   0.360889E+05   0.612906E-01
        4279000   0.361048E+05   0.613085E-01
        4280000   0.361205E+05   0.613262E-01
        4281000   0.361365E+05   0.613429E-01
        4282000   0.361524E+05   0.613597E-01
        4283000   0.361682E+05   0.613773E-01
        4284000   0.361841E+05   0.613938E-01
        4285000   0.361999E+05   0.614113E-01
        4286000   0.362161E+05   0.614285E-01
        4287000   0.362321E+05   0.614459E-01
        4288000   0.362481E+05   0.614636E-01
        4289000   0.362638E+05   0.614803E-01
        4290000   0.362798E+05   0.614968E-01
        4291000   0.362957E+05   0.615140E-01
        4292000   0.363118E+05   0.615317E-01
        4293000   0.363278E+05   0.615488E-01
        4294000   0.363437E+05   0.615656E-01
        4295000   0.363595E+05   0.615823E-01
        4296000   0.363758E+05   0.615987E-01
        4297000   0.363920E+05   0.616144E-01
        4298000   0.364080E+05   0.616311E-01
        4299000   0.364241E+05   0.616469E-01
        4300000   0.364403E+05   0.616635E-01
        4301000   0.364562E+05   0.616800E-01
        4302000   0.364721E+05   0.616947E-01
        4303000   0.364882E+05   0.617098E-01
        4304000   0.365042E+05   0.617263E-01
        4305000   0.365205E+05   0.617420E-01
        4306000   0.365368E+05   0.617566E-01
        4307000   0.365527E+05   0.617731E-01
        4308000   0.365688E+05   0.617885E-01
        4309000   0.365846E+05   0.618055E-01
        4310000   0.366007E+05   0.618205E-01
        4311000   0.366166E+05   0.618355E-01
        4312000   0.366325E+05   0.618517E-01
        4313000   0.366487E+05   0.618678E-01
        4314000   0.366649E+05   0.618842E-01
        4315000   0.366810E+05   0.619018E-01
        4316000   0.366969E+05   0.619175E-01
        4317000   0.367132E+05   0.619331E-01
        4318000   0.367294E+05   0.619479E-01
        4319000   0.367457E+05   0.619640E-01
        4320000   0.367623E+05   0.619802E-01
        4321000   0.367787E+05   0.619974E-01
        4322000   0.367950E+05   0.620134E-01
        4323000   0.368113E+05   0.620295E-01
        4324000   0.368276E+05   0.620470E-01
        4325000   0.368438E+05   0.620634E-01
        4326000   0.368600E+05   0.620799E-01
        4327000   0.368761E+05   0.620965E-01
        4328000   0.368923E+05   0.621122E-01
        4329000   0.369084E+05   0.621281E-01
        4330000   0.369245E+05   0.621436E-01
        4331000   0.369409E+05   0.621604E-01
        4332000   0.369572E+05   0.621769E-01
        4333000   0.369733E+05   0.621934E-01
        4334000   0.369893E+05   0.622104E-01
        4335000   0.370058E+05   0.622278E-01
        4336000   0.370220E+05   0.622460E-01
        4337000   0.370383E+05   0.622624E-01
        4338000   0.370550E+05   0.622783E-01
        4339000   0.370716E+05   0.622944E-01
        4340000   0.370877E+05   0.623094E-01
        4341000   0.371039E+05   0.623246E-01
        4342000   0.371203E+05   0.623400E-01
        4343000   0.371366E+05   0.623544E-01
        4344000   0.371528E+05   0.623707E-01
        4345000   0.371690E+05   0.623868E-01
        4346000   0.371854E+05   0.624022E-01
        4347000   0.372017E+05   0.624173E-01
        4348000   0.372180E+05   0.624328E-01
        4349000   0.372343E+05   0.624481E-01
        4350000   0.372505E+05   0.624640E-01
        4351000   0.372667E+05   0.624809E-01
        4352000   0.372829E+05   0.624985E-01
        4353000   0.372990E+05   0.625162E-01
        4354000   0.373151E+05   0.625332E-01
        4355000   0.373312E+05   0.625507E-01
        4356000   0.373473E+05   0.625692E-01
        4357000   0.373634E+05   0.625853E-01
        4358000   0.373795E+05   0.626018E-01
        4359000   0.373958E+05   0.626180E-01
        4360000   0.374119E+05   0.626345E-01
        4361000   0.374280E+05   0.626503E-01
        4362000   0.374439E+05   0.626660E-01
        4363000   0.374601E+05   0.626830E-01
        4364000   0.374761E+05   0.627002E-01
        4365000   0.374923E+05   0.627165E-01
        4366000   0.375086E+05   0.627317E-01
        4367000   0.375251E+05   0.627470E-01
        4368000   0.375414E+05   0.627635E-01
        4369000   0.375578E+05   0.627802E-01
        4370000   0.375742E+05   0.627964E-01
        4371000   0.375905E+05   0.628130E-01
        4372000   0.376068E+05   0.628310E-01
        4373000   0.376231E+05   0.628487E-01
        4374000   0.376396E+05   0.628658E-01
        4375000   0.376558E+05   0.628829E-01
        4376000   0.376722E+05   0.628980E-01
        4377000   0.376886E+05   0.629134E-01
        4378000   0.377049E+05   0.629308E-01
        4379000   0.377214E+05   0.629476E-01
        4380000   0.377375E+05   0.629664E-01
        4381000   0.377538E+05   0.629829E-01
        4382000   0.377704E+05   0.630007E-01
        4383000   0.377867E+05   0.630177E-01
        4384000   0.378030E+05   0.630354E-01
        4385000   0.378192E+05   0.630531E-01
        4386000   0.378353E+05   0.630698E-01
        4387000   0.378514E+05   0.630870E-01
        4388000   0.378676E+05   0.631035E-01
        4389000   0.378843E+05   0.631193E-01
        4390000   0.379005E+05   0.631344E-01
        4391000   0.379168E+05   0.631502E-01
        4392000   0.379334E+05   0.631674E-01
        4393000   0.379498E+05   0.631843E-01
        4394000   0.379663E+05   0.632018E-01
        4395000   0.379824E+05   0.632191E-01
        4396000   0.379986E+05   0.632354E-01
        4397000   0.380149E+05   0.632520E-01
        4398000   0.380315E+05   0.632678E-01
        4399000   0.380478E+05   0.632833E-01
        4400000   0.380644E+05   0.632983E-01
        4401000   0.380805E+05   0.633135E-01
        4402000   0.380970E+05   0.633290E-01
        4403000   0.381132E+05   0.633446E-01
        4404000   0.381295E+05   0.633598E-01
        4405000   0.381457E+05   0.633747E-01
        4406000   0.381618E+05   0.633894E-01
        4407000   0.381780E+05   0.634058E-01
        4408000   0.381942E+05   0.634205E-01
        4409000   0.382105E+05   0.634355E-01
        4410000   0.382269E+05   0.634513E-01
        4411000   0.382432E+05   0.634659E-01
        4412000   0.382593E+05   0.634811E-01
        4413000   0.382756E+05   0.634954E-01
        4414000   0.382919E+05   0.635108E-01
        4415000   0.383080E+05   0.635262E-01
        4416000   0.383242E+05   0.635416E-01
        4417000   0.383404E+05   0.635561E-01
        4418000   0.383564E+05   0.635728E-01
        4419000   0.383729E+05   0.635884E-01
        4420000   0.383891E+05   0.636028E-01
        4421000   0.384053E+05   0.636176E-01
        4422000   0.384217E+05   0.636334E-01
        4423000   0.384379E+05   0.636499E-01
        4424000   0.384544E+05   0.636673E-01
        4425000   0.384708E+05   0.636836E-01
        4426000   0.384871E+05   0.637003E-01
        4427000   0.385036E+05   0.637172E-01
        4428000   0.385200E+05   0.637346E-01
        4429000   0.385364E+05   0.637522E-01
        4430000   0.385527E+05   0.637696E-01
        4431000   0.385690E+05   0.637863E-01
        4432000   0.385853E+05   0.638043E-01
        4433000   0.386020E+05   0.638215E-01
        4434000   0.386185E+05   0.638376E-01
        4435000   0.386352E+05   0.638548E-01
        4436000   0.386521E+05   0.638724E-01
        4437000   0.386686E+05   0.638888E-01
        4438000   0.386851E+05   0.639049E-01
        4439000   0.387015E+05   0.639205E-01
        4440000   0.387179E+05   0.639375E-01
        4441000   0.387345E+05   0.639532E-01
        4442000   0.387511E+05   0.639687E-01
        4443000   0.387674E+05   0.639835E-01
        4444000   0.387839E+05   0.639984E-01
        4445000   0.388002E+05   0.640135E-01
        4446000   0.388168E+05   0.640279E-01
        4447000   0.388332E+05   0.640427E-01
        4448000   0.388496E+05   0.640581E-01
        4449000   0.388661E+05   0.640731E-01
        4450000   0.388826E+05   0.640872E-01
        4451000   0.388991E+05   0.641022E-01
        4452000   0.389157E+05   0.641171E-01
        4453000   0.389320E+05   0.641309E-01
        4454000   0.389484E+05   0.641446E-01
        4455000   0.389647E+05   0.641592E-01
        4456000   0.389809E+05   0.641726E-01
        4457000   0.389971E+05   0.641872E-01
        4458000   0.390134E+05   0.642023E-01
        4459000   0.390297E+05   0.642186E-01
        4460000   0.390460E+05   0.642343E-01
        4461000   0.390624E+05   0.642498E-01
        4462000   0.390789E+05   0.642651E-01
        4463000   0.390954E+05   0.642799E-01
        4464000   0.391119E+05   0.642952E-01
        4465000   0.391286E+05   0.643104E-01
        4466000   0.391452E+05   0.643248E-01
        4467000   0.391613E+05   0.643400E-01
        4468000   0.391778E+05   0.643555E-01
        4469000   0.391944E+05   0.643709E-01
        4470000   0.392110E+05   0.643866E-01
        4471000   0.392275E+05   0.644030E-01
        4472000   0.392439E+05   0.644185E-01
        4473000   0.392603E+05   0.644338E-01
        4474000   0.392767E+05   0.644503E-01
        4475000   0.392930E+05   0.644645E-01
        4476000   0.393093E+05   0.644786E-01
        4477000   0.393257E+05   0.644922E-01
        4478000   0.393421E+05   0.645065E-01
        4479000   0.393586E+05   0.645214E-01
        4480000   0.393750E+05   0.645364E-01
        4481000   0.393915E+05   0.645517E-01
        4482000   0.394079E+05   0.645681E-01
        4483000   0.394242E+05   0.645847E-01
        4484000   0.394406E+05   0.646005E-01
        4485000   0.394569E+05   0.646161E-01
        4486000   0.394731E+05   0.646325E-01
        4487000   0.394894E+05   0.646482E-01
        4488000   0.395056E+05   0.646645E-01
        4489000   0.395221E+05   0.646815E-01
        4490000   0.395389E+05   0.646973E-01
        4491000   0.395552E+05   0.647122E-01
        4492000   0.395716E+05   0.647286E-01
        4493000   0.395881E+05   0.647440E-01
        4494000   0.396045E+05   0.647585E-01
        4495000   0.396207E+05   0.647747E-01
        4496000   0.396371E+05   0.647897E-01
        4497000   0.396535E+05   0.648042E-01
        4498000   0.396701E+05   0.648211E-01
        4499000   0.396868E+05   0.648364E-01
        4500000   0.397032E+05   0.648537E-01
        4501000   0.397196E+05   0.648696E-01
        4502000   0.397359E+05   0.648866E-01
        4503000   0.397526E+05   0.649036E-01
        4504000   0.397691E+05   0.649196E-01
        4505000   0.397856E+05   0.649359E-01
        4506000   0.398021E+05   0.649523E-01
        4507000   0.398184E+05   0.649682E-01
        4508000   0.398350E+05   0.649854E-01
        4509000   0.398516E+05   0.650019E-01
        4510000   0.398683E+05   0.650174E-01
        4511000   0.398852E+05   0.650342E-01
        4512000   0.399019E+05   0.650492E-01
        4513000   0.399187E+05   0.650660E-01
        4514000   0.399352E+05   0.650827E-01
        4515000   0.399516E+05   0.651003E-01
        4516000   0.399680E+05   0.651176E-01
        4517000   0.399846E+05   0.651333E-01
        4518000   0.400011E+05   0.651491E-01
        4519000   0.400178E+05   0.651652E-01
        4520000   0.400346E+05   0.651805E-01
        4521000   0.400513E+05   0.651961E-01
        4522000   0.400678E+05   0.652124E-01
        4523000   0.400846E+05   0.652287E-01
        4524000   0.401013E+05   0.652438E-01
        4525000   0.401181E+05   0.652614E-01
        4526000   0.401350E+05   0.652786E-01
        4527000   0.401518E+05   0.652959E-01
        4528000   0.401686E+05   0.653130E-01
        4529000   0.401856E+05   0.653294E-01
        4530000   0.402024E+05   0.653459E-01
        4531000   0.402192E+05   0.653609E-01
        4532000   0.402359E+05   0.653762E-01
        4533000   0.402527E+05   0.653919E-01
        4534000   0.402697E+05   0.654081E-01
        4535000   0.402865E+05   0.654237E-01
        4536000   0.403034E+05   0.654389E-01
        4537000   0.403202E+05   0.654557E-01
        4538000   0.403369E+05   0.654728E-01
        4539000   0.403539E+05   0.654901E-01
        4540000   0.403709E+05   0.655075E-01
        4541000   0.403880E+05   0.655241E-01
        4542000   0.404048E+05   0.655401E-01
        4543000   0.404220E+05   0.655566E-01
        4544000   0.404390E+05   0.655752E-01
        4545000   0.404558E+05   0.655939E-01
        4546000   0.404726E+05   0.656117E-01
        4547000   0.404896E+05   0.656289E-01
        4548000   0.405065E+05   0.656476E-01
        4549000   0.405235E+05   0.656656E-01
        4550000   0.405403E+05   0.656835E-01
        4551000   0.405575E+05   0.657013E-01
        4552000   0.405743E+05   0.657196E-01
        4553000   0.405913E+05   0.657377E-01
        4554000   0.406086E+05   0.657566E-01
        4555000   0.406257E+05   0.657763E-01
        4556000   0.406427E+05   0.657947E-01
        4557000   0.406599E+05   0.658126E-01
        4558000   0.406771E+05   0.658289E-01
        4559000   0.406940E+05   0.658451E-01
        4560000   0.407113E+05   0.658606E-01
        4561000   0.407283E+05   0.658768E-01
        4562000   0.407454E+05   0.658940E-01
        4563000   0.407626E+05   0.659105E-01
        4564000   0.407797E+05   0.659248E-01
        4565000   0.407969E+05   0.659395E-01
        4566000   0.408143E+05   0.659555E-01
        4567000   0.408315E+05   0.659726E-01
        4568000   0.408485E+05   0.659872E-01
        4569000   0.408654E+05   0.660030E-01
        4570000   0.408825E+05   0.660183E-01
        4571000   0.408995E+05   0.660354E-01
        4572000   0.409165E+05   0.660518E-01
        4573000   0.409336E+05   0.660688E-01
        4574000   0.409511E+05   0.660850E-01
        4575000   0.409684E+05   0.661018E-01
        4576000   0.409856E+05   0.661174E-01
        4577000   0.410030E+05   0.661342E-01
        4578000   0.410205E+05   0.661491E-01
        4579000   0.410377E+05   0.661646E-01
        4580000   0.410550E+05   0.661793E-01
        4581000   0.410724E+05   0.661938E-01
        4582000   0.410895E+05   0.662096E-01
        4583000   0.411068E+05   0.662248E-01
        4584000   0.411243E+05   0.662413E-01
        4585000   0.411419E+05   0.662577E-01
        4586000   0.411596E+05   0.662724E-01
        4587000   0.411770E+05   0.662868E-01
        4588000   0.411944E+05   0.663003E-01
        4589000   0.412116E+05   0.663147E-01
        4590000   0.412289E+05   0.663291E-01
        4591000   0.412462E+05   0.663437E-01
        4592000   0.412635E+05   0.663588E-01
        4593000   0.412806E+05   0.663738E-01
        4594000   0.412980E+05   0.663886E-01
        4595000   0.413153E+05   0.664024E-01
        4596000   0.413327E+05   0.664169E-01
        4597000   0.413500E+05   0.664322E-01
        4598000   0.413671E+05   0.664489E-01
        4599000   0.413843E+05   0.664658E-01
        4600000   0.414013E+05   0.664808E-01
        4601000   0.414186E+05   0.664967E-01
        4602000   0.414359E+05   0.665110E-01
        4603000   0.414533E+05   0.665262E-01
        4604000   0.414707E+05   0.665415E-01
        4605000   0.414880E+05   0.665563E-01
        4606000   0.415053E+05   0.665713E-01
        4607000   0.415225E+05   0.665861E-01
        4608000   0.415398E+05   0.666017E-01
        4609000   0.415569E+05   0.666175E-01
        4610000   0.415744E+05   0.666333E-01
        4611000   0.415915E+05   0.666472E-01
        4612000   0.416086E+05   0.666599E-01
        4613000   0.416260E+05   0.666730E-01
        4614000   0.416436E+05   0.666894E-01
        4615000   0.416613E+05   0.667054E-01
        4616000   0.416791E+05   0.667213E-01
        4617000   0.416965E+05   0.667382E-01
        4618000   0.417141E+05   0.667550E-01
        4619000   0.417315E+05   0.667707E-01
        4620000   0.417490E+05   0.667855E-01
        4621000   0.417662E+05   0.667995E-01
        4622000   0.417836E+05   0.668148E-01
        4623000   0.418009E+05   0.668314E-01
        4624000   0.418184E+05   0.668461E-01
        4625000   0.418356E+05   0.668613E-01
        4626000   0.418527E+05   0.668769E-01
        4627000   0.418702E+05   0.668932E-01
        4628000   0.418876E+05   0.669098E-01
        4629000   0.419051E+05   0.669267E-01
        4630000   0.419227E+05   0.669437E-01
        4631000   0.419403E+05   0.669598E-01
        4632000   0.419578E+05   0.669762E-01
        4633000   0.419753E+05   0.669928E-01
        4634000   0.419926E+05   0.670094E-01
        4635000   0.420099E+05   0.670261E-01
        4636000   0.420271E+05   0.670423E-01
        4637000   0.420444E+05   0.670582E-01
        4638000   0.420619E+05   0.670749E-01
        4639000   0.420794E+05   0.670911E-01
        4640000   0.420967E+05   0.671069E-01
        4641000   0.421143E+05   0.671231E-01
        4642000   0.421319E+05   0.671402E-01
        4643000   0.421494E+05   0.671585E-01
        4644000   0.421667E+05   0.671751E-01
        4645000   0.421843E+05   0.671918E-01
        4646000   0.422016E+05   0.672090E-01
        4647000   0.422190E+05   0.672266E-01
        4648000   0.422363E+05   0.672446E-01
        4649000   0.422537E+05   0.672627E-01
        4650000   0.422712E+05   0.672825E-01
        4651000   0.422887E+05   0.673016E-01
        4652000   0.423062E+05   0.673212E-01
        4653000   0.423237E+05   0.673408E-01
        4654000   0.423411E+05   0.673591E-01
        4655000   0.423583E+05   0.673768E-01
        4656000   0.423759E+05   0.673941E-01
        4657000   0.423931E+05   0.674098E-01
        4658000   0.424106E+05   0.674259E-01
        4659000   0.424282E+05   0.674424E-01
        4660000   0.424456E+05   0.674600E-01
        4661000   0.424629E+05   0.674770E-01
        4662000   0.424802E+05   0.674937E-01
        4663000   0.424977E+05   0.675105E-01
        4664000   0.425151E+05   0.675278E-01
        4665000   0.425325E+05   0.675458E-01
        4666000   0.425499E+05   0.675627E-01
        4667000   0.425673E+05   0.675784E-01
        4668000   0.425849E+05   0.675945E-01
        4669000   0.426024E+05   0.676102E-01
        4670000   0.426201E+05   0.676256E-01
        4671000   0.426378E+05   0.676413E-01
        4672000   0.426554E+05   0.676563E-01
        4673000   0.426729E+05   0.676728E-01
        4674000   0.426904E+05   0.676874E-01
        4675000   0.427079E+05   0.677040E-01
        4676000   0.427254E+05   0.677204E-01
        4677000   0.427431E+05   0.677371E-01
        4678000   0.427606E+05   0.677526E-01
        4679000   0.427782E+05   0.677693E-01
        4680000   0.427956E+05   0.677849E-01
        4681000   0.428133E+05   0.678002E-01
        4682000   0.428307E+05   0.678153E-01
        4683000   0.428484E+05   0.678308E-01
        4684000   0.428661E+05   0.678465E-01
        4685000   0.428837E+05   0.678629E-01
        4686000   0.429016E+05   0.678792E-01
        4687000   0.429195E+05   0.678959E-01
        4688000   0.429367E+05   0.679127E-01
        4689000   0.429541E+05   0.679287E-01
        4690000   0.429717E+05   0.679447E-01
        4691000   0.429892E+05   0.679604E-01
        4692000   0.430067E+05   0.679774E-01
        4693000   0.430242E+05   0.679946E-01
        4694000   0.430417E+05   0.680116E-01
        4695000   0.430595E+05   0.680282E-01
        4696000   0.430773E+05   0.680444E-01
        4697000   0.430952E+05   0.680596E-01
        4698000   0.431131E+05   0.680760E-01
        4699000   0.431309E+05   0.680930E-01
        4700000   0.431487E+05   0.681091E-01
        4701000   0.431661E+05   0.681254E-01
        4702000   0.431837E+05   0.681417E-01
        4703000   0.432014E+05   0.681583E-01
        4704000   0.432190E+05   0.681736E-01
        4705000   0.432369E+05   0.681898E-01
        4706000   0.432546E+05   0.682068E-01
        4707000   0.432722E+05   0.682247E-01
        4708000   0.432897E+05   0.682419E-01
        4709000   0.433078E+05   0.682577E-01
        4710000   0.433255E+05   0.682748E-01
        4711000   0.433431E+05   0.682922E-01
        4712000   0.433608E+05   0.683084E-01
        4713000   0.433788E+05   0.683249E-01
        4714000   0.433966E+05   0.683426E-01
        4715000   0.434146E+05   0.683597E-01
        4716000   0.434326E+05   0.683778E-01
        4717000   0.434508E+05   0.683963E-01
        4718000   0.434688E+05   0.684139E-01
        4719000   0.434866E+05   0.684322E-01
        4720000   0.435044E+05   0.684498E-01
        4721000   0.435222E+05   0.684680E-01
        4722000   0.435403E+05   0.684848E-01
        4723000   0.435581E+05   0.685032E-01
        4724000   0.435757E+05   0.685228E-01
        4725000   0.435937E+05   0.685422E-01
        4726000   0.436118E+05   0.685622E-01
        4727000   0.436300E+05   0.685815E-01
        4728000   0.436481E+05   0.686015E-01
        4729000   0.436659E+05   0.686196E-01
        4730000   0.436838E+05   0.686374E-01
        4731000   0.437019E+05   0.686565E-01
        4732000   0.437199E+05   0.686749E-01
        4733000   0.437380E+05   0.686939E-01
        4734000   0.437560E+05   0.687122E-01
        4735000   0.437740E+05   0.687312E-01
        4736000   0.437922E+05   0.687499E-01
        4737000   0.438105E+05   0.687683E-01
        4738000   0.438285E+05   0.687879E-01
        4739000   0.438464E+05   0.688073E-01
        4740000   0.438641E+05   0.688253E-01
        4741000   0.438821E+05   0.688436E-01
        4742000   0.439000E+05   0.688622E-01
        4743000   0.439179E+05   0.688805E-01
        4744000   0.439356E+05   0.688992E-01
        4745000   0.439535E+05   0.689174E-01
        4746000   0.439714E+05   0.689373E-01
        4747000   0.439893E+05   0.689555E-01
        4748000   0.440074E+05   0.689743E-01
        4749000   0.440256E+05   0.689926E-01
        4750000   0.440436E+05   0.690121E-01
        4751000   0.440616E+05   0.690306E-01
        4752000   0.440798E+05   0.690485E-01
        4753000   0.440977E+05   0.690666E-01
        4754000   0.441152E+05   0.690840E-01
        4755000   0.441329E+05   0.691030E-01
        4756000   0.441507E+05   0.691210E-01
        4757000   0.441686E+05   0.691388E-01
        4758000   0.441866E+05   0.691562E-01
        4759000   0.442045E+05   0.691730E-01
        4760000   0.442227E+05   0.691901E-01
        4761000   0.442410E+05   0.692058E-01
        4762000   0.442591E+05   0.692226E-01
        4763000   0.442771E+05   0.692389E-01
        4764000   0.442950E+05   0.692562E-01
        4765000   0.443129E+05   0.692725E-01
        4766000   0.443309E+05   0.692901E-01
        4767000   0.443492E+05   0.693077E-01
        4768000   0.443677E+05   0.693265E-01
        4769000   0.443858E+05   0.693438E-01
        4770000   0.444040E+05   0.693614E-01
        4771000   0.444223E+05   0.693793E-01
        4772000   0.444405E+05   0.693967E-01
        4773000   0.444587E+05   0.694149E-01
        4774000   0.444771E+05   0.694334E-01
        4775000   0.444952E+05   0.694513E-01
        4776000   0.445133E+05   0.694692E-01
        4777000   0.445314E+05   0.694858E-01
        4778000   0.445495E+05   0.695034E-01
        4779000   0.445673E+05   0.695214E-01
        4780000   0.445855E+05   0.695402E-01
        4781000   0.446037E+05   0.695577E-01
        4782000   0.446216E+05   0.695749E-01
        4783000   0.446398E+05   0.695916E-01
        4784000   0.446577E+05   0.696089E-01
        4785000   0.446758E+05   0.696259E-01
        4786000   0.446938E+05   0.696432E-01
        4787000   0.447118E+05   0.696596E-01
        4788000   0.447298E+05   0.696765E-01
        4789000   0.447479E+05   0.696935E-01
        4790000   0.447658E+05   0.697117E-01
        4791000   0.447837E+05   0.697277E-01
        4792000   0.448018E+05   0.697457E-01
        4793000   0.448199E+05   0.697635E-01
        4794000   0.448380E+05   0.697809E-01
        4795000   0.448562E+05   0.697983E-01
        4796000   0.448744E+05   0.698156E-01
        4797000   0.448928E+05   0.698313E-01
        4798000   0.449112E+05   0.698482E-01
        4799000   0.449293E+05   0.698657E-01
        4800000   0.449478E+05   0.698821E-01
        4801000   0.449662E+05   0.698995E-01
        4802000   0.449842E+05   0.699165E-01
        4803000   0.450024E+05   0.699347E-01
        4804000   0.450203E+05   0.699513E-01
        4805000   0.450385E+05   0.699698E-01
        4806000   0.450564E+05   0.699880E-01
        4807000   0.450746E+05   0.700064E-01
        4808000   0.450928E+05   0.700237E-01
        4809000   0.451107E+05   0.700417E-01
        4810000   0.451289E+05   0.700604E-01
        4811000   0.451470E+05   0.700778E-01
        4812000   0.451649E+05   0.700968E-01
        4813000   0.451828E+05   0.701147E-01
        4814000   0.452012E+05   0.701324E-01
        4815000   0.452194E+05   0.701506E-01
        4816000   0.452376E+05   0.701684E-01
        4817000   0.452558E+05   0.701863E-01
        4818000   0.452740E+05   0.702039E-01
        4819000   0.452922E+05   0.702199E-01
        4820000   0.453103E+05   0.702376E-01
        4821000   0.453286E+05   0.702552E-01
        4822000   0.453469E+05   0.702711E-01
        4823000   0.453652E+05   0.702887E-01
        4824000   0.453832E+05   0.703063E-01
        4825000   0.454015E+05   0.703240E-01
        4826000   0.454199E+05   0.703411E-01
        4827000   0.454383E+05   0.703596E-01
        4828000   0.454564E+05   0.703766E-01
        4829000   0.454746E+05   0.703946E-01
        4830000   0.454926E+05   0.704124E-01
        4831000   0.455109E+05   0.704306E-01
        4832000   0.455291E+05   0.704494E-01
        4833000   0.455475E+05   0.704688E-01
        4834000   0.455658E+05   0.704859E-01
        4835000   0.455844E+05   0.705031E-01
        4836000   0.456028E+05   0.705200E-01
        4837000   0.456213E+05   0.705361E-01
        4838000   0.456398E+05   0.705534E-01
        4839000   0.456581E+05   0.705716E-01
        4840000   0.456766E+05   0.705894E-01
        4841000   0.456947E+05   0.706067E-01
        4842000   0.457133E+05   0.706250E-01
        4843000   0.457319E+05   0.706428E-01
        4844000   0.457503E+05   0.706609E-01
        4845000   0.457686E+05   0.706787E-01
        4846000   0.457868E+05   0.706977E-01
        4847000   0.458050E+05   0.707147E-01
        4848000   0.458234E+05   0.707313E-01
        4849000   0.458417E+05   0.707484E-01
        4850000   0.458604E+05   0.707652E-01
        4851000   0.458790E+05   0.707829E-01
        4852000   0.458972E+05   0.708012E-01
        4853000   0.459158E+05   0.708198E-01
        4854000   0.459342E+05   0.708378E-01
        4855000   0.459525E+05   0.708566E-01
        4856000   0.459712E+05   0.708751E-01
        4857000   0.459896E+05   0.708921E-01
        4858000   0.460079E+05   0.709091E-01
        4859000   0.460261E+05   0.709258E-01
        4860000   0.460444E+05   0.709444E-01
        4861000   0.460626E+05   0.709613E-01
        4862000   0.460812E+05   0.709788E-01
        4863000   0.460997E+05   0.709964E-01
        4864000   0.461185E+05   0.710136E-01
        4865000   0.461371E+05   0.710312E-01
        4866000   0.461555E+05   0.710483E-01
        4867000   0.461739E+05   0.710656E-01
        4868000   0.461921E+05   0.710817E-01
        4869000   0.462105E+05   0.710989E-01
        4870000   0.462291E+05   0.711166E-01
        4871000   0.462472E+05   0.711332E-01
        4872000   0.462653E+05   0.711500E-01
        4873000   0.462838E+05   0.711675E-01
        4874000   0.463022E+05   0.711849E-01
        4875000   0.463201E+05   0.712018E-01
        4876000   0.463385E+05   0.712182E-01
        4877000   0.463571E+05   0.712347E-01
        4878000   0.463756E+05   0.712504E-01
        4879000   0.463940E+05   0.712674E-01
        4880000   0.464125E+05   0.712838E-01
        4881000   0.464308E+05   0.713010E-01
        4882000   0.464492E+05   0.713188E-01
        4883000   0.464679E+05   0.713356E-01
        4884000   0.464863E+05   0.713531E-01
        4885000   0.465046E+05   0.713704E-01
        4886000   0.465230E+05   0.713865E-01
        4887000   0.465418E+05   0.714042E-01
        4888000   0.465606E+05   0.714204E-01
        4889000   0.465793E+05   0.714384E-01
        4890000   0.465977E+05   0.714560E-01
        4891000   0.466162E+05   0.714725E-01
        4892000   0.466348E+05   0.714886E-01
        4893000   0.466531E+05   0.715046E-01
        4894000   0.466721E+05   0.715203E-01
        4895000   0.466906E+05   0.715365E-01
        4896000   0.467091E+05   0.715533E-01
        4897000   0.467276E+05   0.715687E-01
        4898000   0.467462E+05   0.715845E-01
        4899000   0.467647E+05   0.715997E-01
        4900000   0.467834E+05   0.716160E-01
        4901000   0.468022E+05   0.716316E-01
        4902000   0.468209E+05   0.716471E-01
        4903000   0.468396E+05   0.716625E-01
        4904000   0.468581E+05   0.716772E-01
        4905000   0.468771E+05   0.716918E-01
        4906000   0.468958E+05   0.717064E-01
        4907000   0.469146E+05   0.717212E-01
        4908000   0.469334E+05   0.717369E-01
        4909000   0.469518E+05   0.717521E-01
        4910000   0.469708E+05   0.717681E-01
        4911000   0.469895E+05   0.717840E-01
        4912000   0.470081E+05   0.717995E-01
        4913000   0.470268E+05   0.718144E-01
        4914000   0.470457E+05   0.718309E-01
        4915000   0.470643E+05   0.718472E-01
        4916000   0.470832E+05   0.718615E-01
        4917000   0.471019E+05   0.718777E-01
        4918000   0.471205E+05   0.718934E-01
        4919000   0.471389E+05   0.719100E-01
        4920000   0.471574E+05   0.719271E-01
        4921000   0.471759E+05   0.719443E-01
        4922000   0.471946E+05   0.719600E-01
        4923000   0.472132E+05   0.719767E-01
        4924000   0.472319E+05   0.719914E-01
        4925000   0.472507E+05   0.720075E-01
        4926000   0.472696E+05   0.720245E-01
        4927000   0.472885E+05   0.720418E-01
        4928000   0.473073E+05   0.720588E-01
        4929000   0.473262E+05   0.720755E-01
        4930000   0.473451E+05   0.720925E-01
        4931000   0.473637E+05   0.721090E-01
        4932000   0.473823E+05   0.721252E-01
        4933000   0.474009E+05   0.721414E-01
        4934000   0.474193E+05   0.721583E-01
        4935000   0.474380E+05   0.721740E-01
        4936000   0.474569E+05   0.721900E-01
        4937000   0.474758E+05   0.722055E-01
        4938000   0.474947E+05   0.722206E-01
        4939000   0.475132E+05   0.722370E-01
        4940000   0.475318E+05   0.722549E-01
        4941000   0.475506E+05   0.722716E-01
        4942000   0.475693E+05   0.722886E-01
        4943000   0.475882E+05   0.723047E-01
        4944000   0.476067E+05   0.723201E-01
        4945000   0.476253E+05   0.723366E-01
        4946000   0.476436E+05   0.723535E-01
        4947000   0.476618E+05   0.723692E-01
        4948000   0.476805E+05   0.723845E-01
        4949000   0.476989E+05   0.723994E-01
        4950000   0.477176E+05   0.724151E-01
        4951000   0.477360E+05   0.724314E-01
        4952000   0.477549E+05   0.724492E-01
        4953000   0.477733E+05   0.724660E-01
        4954000   0.477921E+05   0.724820E-01
        4955000   0.478107E+05   0.724976E-01
        4956000   0.478292E+05   0.725140E-01
        4957000   0.478477E+05   0.725280E-01
        4958000   0.478665E+05   0.725446E-01
        4959000   0.478853E+05   0.725601E-01
        4960000   0.479038E+05   0.725759E-01
        4961000   0.479224E+05   0.725914E-01
        4962000   0.479408E+05   0.726070E-01
        4963000   0.479596E+05   0.726217E-01
        4964000   0.479785E+05   0.726357E-01
        4965000   0.479975E+05   0.726514E-01
        4966000   0.480162E+05   0.726668E-01
        4967000   0.480346E+05   0.726827E-01
        4968000   0.480532E+05   0.726988E-01
        4969000   0.480719E+05   0.727173E-01
        4970000   0.480904E+05   0.727331E-01
        4971000   0.481089E+05   0.727475E-01
        4972000   0.481279E+05   0.727618E-01
        4973000   0.481463E+05   0.727773E-01
        4974000   0.481649E+05   0.727935E-01
        4975000   0.481835E+05   0.728087E-01
        4976000   0.482022E+05   0.728236E-01
        4977000   0.482204E+05   0.728379E-01
        4978000   0.482387E+05   0.728533E-01
        4979000   0.482570E+05   0.728694E-01
        4980000   0.482755E+05   0.728853E-01
        4981000   0.482941E+05   0.729014E-01
        4982000   0.483127E+05   0.729171E-01
        4983000   0.483311E+05   0.729322E-01
        4984000   0.483494E+05   0.729476E-01
        4985000   0.483683E+05   0.729642E-01
        4986000   0.483871E+05   0.729785E-01
        4987000   0.484058E+05   0.729939E-01
        4988000   0.484246E+05   0.730099E-01
        4989000   0.484431E+05   0.730254E-01
        4990000   0.484617E+05   0.730410E-01
        4991000   0.484802E+05   0.730566E-01
        4992000   0.484985E+05   0.730732E-01
        4993000   0.485170E+05   0.730900E-01
        4994000   0.485356E+05   0.731062E-01
        4995000   0.485542E+05   0.731221E-01
        4996000   0.485729E+05   0.731395E-01
        4997000   0.485917E+05   0.731544E-01
        4998000   0.486106E+05   0.731693E-01
        4999000   0.486295E+05   0.731857E-01
        5000000   0.486479E+05   0.732001E-01
        5001000   0.486666E+05   0.732163E-01
        5002000   0.486850E+05   0.732320E-01
        5003000   0.487036E+05   0.732484E-01
        5004000   0.487220E+05   0.732652E-01
        5005000   0.487404E+05   0.732817E-01
        5006000   0.487588E+05   0.732991E-01
        5007000   0.487772E+05   0.733151E-01
        5008000   0.487954E+05   0.733316E-01
        5009000   0.488140E+05   0.733487E-01
        5010000   0.488326E+05   0.733653E-01
        5011000   0.488510E+05   0.733831E-01
        5012000   0.488696E+05   0.733993E-01
        5013000   0.488885E+05   0.734155E-01
        5014000   0.489075E+05   0.734317E-01
        5015000   0.489262E+05   0.734464E-01
        5016000   0.489449E+05   0.734613E-01
        5017000   0.489633E+05   0.734776E-01
        5018000   0.489819E+05   0.734929E-01
        5019000   0.490004E+05   0.735083E-01
        5020000   0.490190E+05   0.735239E-01
        5021000   0.490375E+05   0.735410E-01
        5022000   0.490560E+05   0.735569E-01
        5023000   0.490749E+05   0.735734E-01
        5024000   0.490936E+05   0.735881E-01
        5025000   0.491124E+05   0.736038E-01
        5026000   0.491309E+05   0.736201E-01
        5027000   0.491495E+05   0.736365E-01
        5028000   0.491680E+05   0.736528E-01
        5029000   0.491866E+05   0.736696E-01
        5030000   0.492053E+05   0.736871E-01
        5031000   0.492240E+05   0.737046E-01
        5032000   0.492431E+05   0.737224E-01
        5033000   0.492620E+05   0.737402E-01
        5034000   0.492813E+05   0.737567E-01
        5035000   0.493001E+05   0.737725E-01
        5036000   0.493190E+05   0.737899E-01
        5037000   0.493378E+05   0.738053E-01
        5038000   0.493567E+05   0.738214E-01
        5039000   0.493753E+05   0.738375E-01
        5040000   0.493943E+05   0.738537E-01
        5041000   0.494129E+05   0.738697E-01
        5042000   0.494315E+05   0.738860E-01
        5043000   0.494499E+05   0.739027E-01
        5044000   0.494684E+05   0.739208E-01
        5045000   0.494873E+05   0.739392E-01
        5046000   0.495059E+05   0.739573E-01
        5047000   0.495243E+05   0.739741E-01
        5048000   0.495428E+05   0.739924E-01
        5049000   0.495616E+05   0.740091E-01
        5050000   0.495801E+05   0.740258E-01
        5051000   0.495985E+05   0.740435E-01
        5052000   0.496174E+05   0.740604E-01
        5053000   0.496361E+05   0.740792E-01
        5054000   0.496552E+05   0.740970E-01
        5055000   0.496738E+05   0.741155E-01
        5056000   0.496927E+05   0.741330E-01
        5057000   0.497116E+05   0.741499E-01
        5058000   0.497304E+05   0.741683E-01
        5059000   0.497489E+05   0.741852E-01
        5060000   0.497674E+05   0.742029E-01
        5061000   0.497859E+05   0.742192E-01
        5062000   0.498049E+05   0.742360E-01
        5063000   0.498237E+05   0.742530E-01
        5064000   0.498427E+05   0.742702E-01
        5065000   0.498616E+05   0.742880E-01
        5066000   0.498806E+05   0.743052E-01
        5067000   0.498993E+05   0.743230E-01
        5068000   0.499185E+05   0.743397E-01
        5069000   0.499371E+05   0.743568E-01
        5070000   0.499560E+05   0.743723E-01
        5071000   0.499748E+05   0.743886E-01
        5072000   0.499935E+05   0.744056E-01
        5073000   0.500122E+05   0.744230E-01
        5074000   0.500310E+05   0.744407E-01
        5075000   0.500498E+05   0.744583E-01
        5076000   0.500688E+05   0.744748E-01
        5077000   0.500877E+05   0.744910E-01
        5078000   0.501065E+05   0.745076E-01
        5079000   0.501254E+05   0.745235E-01
        5080000   0.501439E+05   0.745396E-01
        5081000   0.501625E+05   0.745565E-01
        5082000   0.501813E+05   0.745730E-01
        5083000   0.502003E+05   0.745902E-01
        5084000   0.502193E+05   0.746072E-01
        5085000   0.502380E+05   0.746231E-01
        5086000   0.502571E+05   0.746382E-01
        5087000   0.502761E+05   0.746529E-01
        5088000   0.502951E+05   0.746685E-01
        5089000   0.503141E+05   0.746853E-01
        5090000   0.503330E+05   0.747017E-01
        5091000   0.503521E+05   0.747183E-01
        5092000   0.503707E+05   0.747349E-01
        5093000   0.503894E+05   0.747510E-01
        5094000   0.504084E+05   0.747668E-01
        5095000   0.504274E+05   0.747819E-01
        5096000   0.504462E+05   0.747989E-01
        5097000   0.504651E+05   0.748154E-01
        5098000   0.504839E+05   0.748322E-01
        5099000   0.505029E+05   0.748491E-01
        5100000   0.505218E+05   0.748666E-01
        5101000   0.505409E+05   0.748852E-01
        5102000   0.505595E+05   0.749039E-01
        5103000   0.505780E+05   0.749212E-01
        5104000   0.505964E+05   0.749386E-01
        5105000   0.506150E+05   0.749560E-01
        5106000   0.506340E+05   0.749729E-01
        5107000   0.506529E+05   0.749882E-01
        5108000   0.506718E+05   0.750041E-01
        5109000   0.506902E+05   0.750218E-01
        5110000   0.507087E+05   0.750396E-01
        5111000   0.507276E+05   0.750588E-01
        5112000   0.507466E+05   0.750750E-01
        5113000   0.507654E+05   0.750920E-01
        5114000   0.507841E+05   0.751094E-01
        5115000   0.508028E+05   0.751279E-01
        5116000   0.508219E+05   0.751444E-01
        5117000   0.508411E+05   0.751607E-01
        5118000   0.508597E+05   0.751776E-01
        5119000   0.508787E+05   0.751930E-01
        5120000   0.508976E+05   0.752092E-01
        5121000   0.509166E+05   0.752251E-01
        5122000   0.509352E+05   0.752414E-01
        5123000   0.509540E+05   0.752585E-01
        5124000   0.509727E+05   0.752772E-01
        5125000   0.509917E+05   0.752952E-01
        5126000   0.510107E+05   0.753127E-01
        5127000   0.510298E+05   0.753300E-01
        5128000   0.510489E+05   0.753484E-01
        5129000   0.510679E+05   0.753667E-01
        5130000   0.510866E+05   0.753837E-01
        5131000   0.511059E+05   0.754006E-01
        5132000   0.511250E+05   0.754183E-01
        5133000   0.511436E+05   0.754361E-01
        5134000   0.511624E+05   0.754539E-01
        5135000   0.511811E+05   0.754713E-01
        5136000   0.512001E+05   0.754879E-01
        5137000   0.512190E+05   0.755045E-01
        5138000   0.512379E+05   0.755220E-01
        5139000   0.512568E+05   0.755396E-01
        5140000   0.512761E+05   0.755571E-01
        5141000   0.512950E+05   0.755750E-01
        5142000   0.513138E+05   0.755924E-01
        5143000   0.513329E+05   0.756089E-01
        5144000   0.513519E+05   0.756256E-01
        5145000   0.513707E+05   0.756420E-01
        5146000   0.513896E+05   0.756581E-01
        5147000   0.514088E+05   0.756739E-01
        5148000   0.514282E+05   0.756908E-01
        5149000   0.514473E+05   0.757072E-01
        5150000   0.514663E+05   0.757230E-01
        5151000   0.514853E+05   0.757395E-01
        5152000   0.515044E+05   0.757568E-01
        5153000   0.515231E+05   0.757721E-01
        5154000   0.515421E+05   0.757886E-01
        5155000   0.515610E+05   0.758044E-01
        5156000   0.515798E+05   0.758208E-01
        5157000   0.515988E+05   0.758358E-01
        5158000   0.516180E+05   0.758505E-01
        5159000   0.516368E+05   0.758661E-01
        5160000   0.516561E+05   0.758809E-01
        5161000   0.516748E+05   0.758964E-01
        5162000   0.516935E+05   0.759121E-01
        5163000   0.517123E+05   0.759281E-01
        5164000   0.517311E+05   0.759428E-01
        5165000   0.517497E+05   0.759573E-01
        5166000   0.517688E+05   0.759726E-01
        5167000   0.517879E+05   0.759874E-01
        5168000   0.518069E+05   0.760038E-01
        5169000   0.518257E+05   0.760214E-01
        5170000   0.518445E+05   0.760383E-01
        5171000   0.518631E+05   0.760536E-01
        5172000   0.518821E+05   0.760700E-01
        5173000   0.519008E+05   0.760865E-01
        5174000   0.519197E+05   0.761033E-01
        5175000   0.519385E+05   0.761196E-01
        5176000   0.519573E+05   0.761345E-01
        5177000   0.519762E+05   0.761499E-01
        5178000   0.519952E+05   0.761649E-01
        5179000   0.520143E+05   0.761806E-01
        5180000   0.520332E+05   0.761958E-01
        5181000   0.520519E+05   0.762133E-01
        5182000   0.520707E+05   0.762295E-01
        5183000   0.520894E+05   0.762443E-01
        5184000   0.521084E+05   0.762591E-01
        5185000   0.521272E+05   0.762750E-01
        5186000   0.521462E+05   0.762905E-01
        5187000   0.521647E+05   0.763081E-01
        5188000   0.521835E+05   0.763260E-01
        5189000   0.522022E+05   0.763430E-01
        5190000   0.522211E+05   0.763601E-01
        5191000   0.522403E+05   0.763777E-01
        5192000   0.522594E+05   0.763970E-01
        5193000   0.522782E+05   0.764146E-01
        5194000   0.522972E+05   0.764323E-01
        5195000   0.523161E+05   0.764499E-01
        5196000   0.523353E+05   0.764670E-01
        5197000   0.523542E+05   0.764843E-01
        5198000   0.523737E+05   0.765015E-01
        5199000   0.523931E+05   0.765196E-01
        5200000   0.524124E+05   0.765392E-01
        5201000   0.524316E+05   0.765574E-01
        5202000   0.524508E+05   0.765759E-01
        5203000   0.524699E+05   0.765940E-01
        5204000   0.524894E+05   0.766126E-01
        5205000   0.525090E+05   0.766306E-01
        5206000   0.525282E+05   0.766474E-01
        5207000   0.525475E+05   0.766647E-01
        5208000   0.525666E+05   0.766818E-01
        5209000   0.525857E+05   0.766989E-01
        5210000   0.526051E+05   0.767161E-01
        5211000   0.526243E+05   0.767324E-01
        5212000   0.526436E+05   0.767487E-01
        5213000   0.526628E+05   0.767648E-01
        5214000   0.526821E+05   0.767822E-01
        5215000   0.527008E+05   0.767992E-01
        5216000   0.527202E+05   0.768178E-01
        5217000   0.527395E+05   0.768357E-01
        5218000   0.527589E+05   0.768534E-01
        5219000   0.527781E+05   0.768705E-01
        5220000   0.527975E+05   0.768873E-01
        5221000   0.528166E+05   0.769056E-01
        5222000   0.528357E+05   0.769232E-01
        5223000   0.528545E+05   0.769395E-01
        5224000   0.528734E+05   0.769561E-01
        5225000   0.528925E+05   0.769740E-01
        5226000   0.529115E+05   0.769917E-01
        5227000   0.529305E+05   0.770091E-01
        5228000   0.529496E+05   0.770268E-01
        5229000   0.529692E+05   0.770446E-01
        5230000   0.529884E+05   0.770608E-01
        5231000   0.530077E+05   0.770771E-01
        5232000   0.530266E+05   0.770948E-01
        5233000   0.530457E+05   0.771118E-01
        5234000   0.530648E+05   0.771282E-01
        5235000   0.530840E+05   0.771454E-01
        5236000   0.531027E+05   0.771626E-01
        5237000   0.531217E+05   0.771796E-01
        5238000   0.531405E+05   0.771974E-01
        5239000   0.531595E+05   0.772166E-01
        5240000   0.531789E+05   0.772340E-01
        5241000   0.531983E+05   0.772512E-01
        5242000   0.532178E+05   0.772692E-01
        5243000   0.532371E+05   0.772877E-01
        5244000   0.532562E+05   0.773066E-01
        5245000   0.532754E+05   0.773250E-01
        5246000   0.532943E+05   0.773431E-01
        5247000   0.533134E+05   0.773616E-01
        5248000   0.533325E+05   0.773798E-01
        5249000   0.533518E+05   0.773965E-01
        5250000   0.533710E+05   0.774147E-01
        5251000   0.533903E+05   0.774332E-01
        5252000   0.534096E+05   0.774514E-01
        5253000   0.534290E+05   0.774691E-01
        5254000   0.534485E+05   0.774867E-01
        5255000   0.534680E+05   0.775058E-01
        5256000   0.534868E+05   0.775238E-01
        5257000   0.535058E+05   0.775424E-01
        5258000   0.535248E+05   0.775579E-01
        5259000   0.535438E+05   0.775748E-01
        5260000   0.535626E+05   0.775914E-01
        5261000   0.535820E+05   0.776073E-01
        5262000   0.536012E+05   0.776229E-01
        5263000   0.536202E+05   0.776404E-01
        5264000   0.536394E+05   0.776575E-01
        5265000   0.536585E+05   0.776751E-01
        5266000   0.536775E+05   0.776921E-01
        5267000   0.536967E+05   0.777103E-01
        5268000   0.537159E+05   0.777276E-01
        5269000   0.537346E+05   0.777453E-01
        5270000   0.537536E+05   0.777629E-01
        5271000   0.537727E+05   0.777806E-01
        5272000   0.537920E+05   0.777985E-01
        5273000   0.538110E+05   0.778155E-01
        5274000   0.538302E+05   0.778330E-01
        5275000   0.538496E+05   0.778514E-01
        5276000   0.538688E+05   0.778691E-01
        5277000   0.538880E+05   0.778875E-01
        5278000   0.539073E+05   0.779061E-01
        5279000   0.539267E+05   0.779245E-01
        5280000   0.539459E+05   0.779412E-01
        5281000   0.539648E+05   0.779595E-01
        5282000   0.539839E+05   0.779762E-01
        5283000   0.540029E+05   0.779936E-01
        5284000   0.540225E+05   0.780121E-01
        5285000   0.540418E+05   0.780306E-01
        5286000   0.540612E+05   0.780476E-01
        5287000   0.540805E+05   0.780661E-01
        5288000   0.541000E+05   0.780827E-01
        5289000   0.541191E+05   0.780983E-01
        5290000   0.541385E+05   0.781158E-01
        5291000   0.541572E+05   0.781313E-01
        5292000   0.541763E+05   0.781467E-01
        5293000   0.541955E+05   0.781626E-01
        5294000   0.542149E+05   0.781777E-01
        5295000   0.542344E+05   0.781945E-01
        5296000   0.542540E+05   0.782120E-01
        5297000   0.542733E+05   0.782294E-01
        5298000   0.542926E+05   0.782449E-01
        5299000   0.543118E+05   0.782584E-01
        5300000   0.543312E+05   0.782738E-01
        5301000   0.543505E+05   0.782887E-01
        5302000   0.543698E+05   0.783046E-01
        5303000   0.543894E+05   0.783199E-01
        5304000   0.544089E+05   0.783350E-01
        5305000   0.544283E+05   0.783506E-01
        5306000   0.544476E+05   0.783665E-01
        5307000   0.544671E+05   0.783828E-01
        5308000   0.544868E+05   0.783993E-01
        5309000   0.545061E+05   0.784168E-01
        5310000   0.545257E+05   0.784336E-01
        5311000   0.545454E+05   0.784489E-01
        5312000   0.545646E+05   0.784643E-01
        5313000   0.545839E+05   0.784810E-01
        5314000   0.546035E+05   0.784964E-01
        5315000   0.546230E+05   0.785118E-01
        5316000   0.546427E+05   0.785275E-01
        5317000   0.546617E+05   0.785426E-01
        5318000   0.546809E+05   0.785577E-01
        5319000   0.547001E+05   0.785722E-01
        5320000   0.547196E+05   0.785857E-01
        5321000   0.547391E+05   0.785987E-01
        5322000   0.547584E+05   0.786114E-01
        5323000   0.547776E+05   0.786244E-01
        5324000   0.547970E+05   0.786383E-01
        5325000   0.548165E+05   0.786520E-01
        5326000   0.548356E+05   0.786672E-01
        5327000   0.548550E+05   0.786823E-01
        5328000   0.548741E+05   0.786975E-01
        5329000   0.548933E+05   0.787105E-01
        5330000   0.549127E+05   0.787241E-01
        5331000   0.549322E+05   0.787369E-01
        5332000   0.549515E+05   0.787504E-01
        5333000   0.549706E+05   0.787643E-01
        5334000   0.549900E+05   0.787784E-01
        5335000   0.550093E+05   0.787912E-01
        5336000   0.550287E+05   0.788049E-01
        5337000   0.550482E+05   0.788170E-01
        5338000   0.550679E+05   0.788299E-01
        5339000   0.550877E+05   0.788429E-01
        5340000   0.551074E+05   0.788561E-01
        5341000   0.551274E+05   0.788689E-01
        5342000   0.551469E+05   0.788809E-01
        5343000   0.551664E+05   0.788934E-01
        5344000   0.551861E+05   0.789069E-01
        5345000   0.552059E+05   0.789189E-01
        5346000   0.552252E+05   0.789322E-01
        5347000   0.552444E+05   0.789461E-01
        5348000   0.552637E+05   0.789616E-01
        5349000   0.552829E+05   0.789782E-01
        5350000   0.553024E+05   0.789948E-01
        5351000   0.553220E+05   0.790115E-01
        5352000   0.553418E+05   0.790271E-01
        5353000   0.553617E+05   0.790405E-01
        5354000   0.553813E+05   0.790545E-01
        5355000   0.554010E+05   0.790678E-01
        5356000   0.554205E+05   0.790803E-01
        5357000   0.554399E+05   0.790943E-01
        5358000   0.554595E+05   0.791071E-01
        5359000   0.554792E+05   0.791214E-01
        5360000   0.554986E+05   0.791356E-01
        5361000   0.555183E+05   0.791494E-01
        5362000   0.555374E+05   0.791642E-01
        5363000   0.555564E+05   0.791790E-01
        5364000   0.555756E+05   0.791928E-01
        5365000   0.555952E+05   0.792086E-01
        5366000   0.556148E+05   0.792238E-01
        5367000   0.556345E+05   0.792390E-01
        5368000   0.556543E+05   0.792541E-01
        5369000   0.556738E+05   0.792693E-01
        5370000   0.556935E+05   0.792840E-01
        5371000   0.557133E+05   0.792969E-01
        5372000   0.557327E+05   0.793120E-01
        5373000   0.557524E+05   0.793271E-01
        5374000   0.557720E+05   0.793416E-01
        5375000   0.557918E+05   0.793566E-01
        5376000   0.558113E+05   0.793719E-01
        5377000   0.558310E+05   0.793858E-01
        5378000   0.558509E+05   0.793991E-01
        5379000   0.558705E+05   0.794136E-01
        5380000   0.558902E+05   0.794273E-01
        5381000   0.559097E+05   0.794413E-01
        5382000   0.559291E+05   0.794558E-01
        5383000   0.559491E+05   0.794685E-01
        5384000   0.559689E+05   0.794816E-01
        5385000   0.559884E+05   0.794948E-01
        5386000   0.560083E+05   0.795084E-01
        5387000   0.560277E+05   0.795226E-01
        5388000   0.560474E+05   0.795371E-01
        5389000   0.560671E+05   0.795489E-01
        5390000   0.560866E+05   0.795613E-01
        5391000   0.561061E+05   0.795732E-01
        5392000   0.561259E+05   0.795856E-01
        5393000   0.561456E+05   0.795979E-01
        5394000   0.561652E+05   0.796110E-01
        5395000   0.561849E+05   0.796242E-01
        5396000   0.562043E+05   0.796376E-01
        5397000   0.562239E+05   0.796516E-01
        5398000   0.562435E+05   0.796663E-01
        5399000   0.562632E+05   0.796811E-01
        5400000   0.562828E+05   0.796952E-01
        5401000   0.563022E+05   0.797086E-01
        5402000   0.563220E+05   0.797226E-01
        5403000   0.563414E+05   0.797353E-01
        5404000   0.563608E+05   0.797490E-01
        5405000   0.563804E+05   0.797636E-01
        5406000   0.563999E+05   0.797781E-01
        5407000   0.564196E+05   0.797933E-01
        5408000   0.564389E+05   0.798083E-01
        5409000   0.564583E+05   0.798231E-01
        5410000   0.564779E+05   0.798380E-01
        5411000   0.564974E+05   0.798532E-01
        5412000   0.565175E+05   0.798684E-01
        5413000   0.565371E+05   0.798838E-01
        5414000   0.565566E+05   0.799007E-01
        5415000   0.565761E+05   0.799166E-01
        5416000   0.565958E+05   0.799310E-01
        5417000   0.566152E+05   0.799455E-01
        5418000   0.566347E+05   0.799605E-01
        5419000   0.566544E+05   0.799757E-01
        5420000   0.566737E+05   0.799914E-01
        5421000   0.566930E+05   0.800070E-01
        5422000   0.567125E+05   0.800230E-01
        5423000   0.567322E+05   0.800376E-01
        5424000   0.567519E+05   0.800540E-01
        5425000   0.567715E+05   0.800709E-01
        5426000   0.567908E+05   0.800878E-01
        5427000   0.568106E+05   0.801037E-01
        5428000   0.568305E+05   0.801188E-01
        5429000   0.568505E+05   0.801342E-01
        5430000   0.568704E+05   0.801492E-01
        5431000   0.568903E+05   0.801654E-01
        5432000   0.569102E+05   0.801808E-01
        5433000   0.569302E+05   0.801959E-01
        5434000   0.569503E+05   0.802128E-01
        5435000   0.569704E+05   0.802288E-01
        5436000   0.569904E+05   0.802458E-01
        5437000   0.570104E+05   0.802625E-01
        5438000   0.570302E+05   0.802788E-01
        5439000   0.570499E+05   0.802950E-01
        5440000   0.570696E+05   0.803109E-01
        5441000   0.570894E+05   0.803250E-01
        5442000   0.571094E+05   0.803403E-01
        5443000   0.571297E+05   0.803550E-01
        5444000   0.571493E+05   0.803690E-01
        5445000   0.571689E+05   0.803841E-01
        5446000   0.571883E+05   0.803991E-01
        5447000   0.572082E+05   0.804156E-01
        5448000   0.572280E+05   0.804306E-01
        5449000   0.572477E+05   0.804456E-01
        5450000   0.572673E+05   0.804611E-01
        5451000   0.572872E+05   0.804755E-01
        5452000   0.573070E+05   0.804908E-01
        5453000   0.573267E+05   0.805052E-01
        5454000   0.573465E+05   0.805190E-01
        5455000   0.573664E+05   0.805334E-01
        5456000   0.573864E+05   0.805474E-01
        5457000   0.574063E+05   0.805606E-01
        5458000   0.574261E+05   0.805741E-01
        5459000   0.574459E+05   0.805887E-01
        5460000   0.574656E+05   0.806026E-01
        5461000   0.574852E+05   0.806157E-01
        5462000   0.575048E+05   0.806293E-01
        5463000   0.575248E+05   0.806436E-01
        5464000   0.575447E+05   0.806581E-01
        5465000   0.575643E+05   0.806730E-01
        5466000   0.575842E+05   0.806879E-01
        5467000   0.576036E+05   0.807017E-01
        5468000   0.576233E+05   0.807152E-01
        5469000   0.576430E+05   0.807282E-01
        5470000   0.576627E+05   0.807441E-01
        5471000   0.576821E+05   0.807587E-01
        5472000   0.577021E+05   0.807720E-01
        5473000   0.577218E+05   0.807871E-01
        5474000   0.577416E+05   0.808016E-01
        5475000   0.577617E+05   0.808156E-01
        5476000   0.577815E+05   0.808296E-01
        5477000   0.578014E+05   0.808431E-01
        5478000   0.578212E+05   0.808562E-01
        5479000   0.578410E+05   0.808693E-01
        5480000   0.578605E+05   0.808814E-01
        5481000   0.578804E+05   0.808940E-01
        5482000   0.579003E+05   0.809081E-01
        5483000   0.579200E+05   0.809219E-01
        5484000   0.579394E+05   0.809358E-01
        5485000   0.579596E+05   0.809491E-01
        5486000   0.579795E+05   0.809620E-01
        5487000   0.579995E+05   0.809753E-01
        5488000   0.580190E+05   0.809898E-01
        5489000   0.580386E+05   0.810035E-01
        5490000   0.580584E+05   0.810182E-01
        5491000   0.580784E+05   0.810326E-01
        5492000   0.580984E+05   0.810460E-01
        5493000   0.581184E+05   0.810594E-01
        5494000   0.581380E+05   0.810719E-01
        5495000   0.581577E+05   0.810854E-01
        5496000   0.581777E+05   0.811012E-01
        5497000   0.581972E+05   0.811153E-01
        5498000   0.582167E+05   0.811298E-01
        5499000   0.582362E+05   0.811443E-01
        5500000   0.582559E+05   0.811591E-01
        5501000   0.582758E+05   0.811724E-01
        5502000   0.582958E+05   0.811874E-01
        5503000   0.583156E+05   0.812018E-01
        5504000   0.583357E+05   0.812144E-01
        5505000   0.583555E+05   0.812281E-01
        5506000   0.583758E+05   0.812414E-01
        5507000   0.583961E+05   0.812556E-01
        5508000   0.584161E+05   0.812686E-01
        5509000   0.584361E+05   0.812835E-01
        5510000   0.584561E+05   0.812983E-01
        5511000   0.584762E+05   0.813118E-01
        5512000   0.584959E+05   0.813274E-01
        5513000   0.585158E+05   0.813429E-01
        5514000   0.585357E+05   0.813581E-01
        5515000   0.585560E+05   0.813730E-01
        5516000   0.585758E+05   0.813889E-01
        5517000   0.585954E+05   0.814037E-01
        5518000   0.586154E+05   0.814200E-01
        5519000   0.586351E+05   0.814362E-01
        5520000   0.586551E+05   0.814516E-01
        5521000   0.586757E+05   0.814670E-01
        5522000   0.586959E+05   0.814821E-01
        5523000   0.587161E+05   0.814981E-01
        5524000   0.587362E+05   0.815151E-01
        5525000   0.587563E+05   0.815304E-01
        5526000   0.587761E+05   0.815455E-01
        5527000   0.587959E+05   0.815614E-01
        5528000   0.588159E+05   0.815784E-01
        5529000   0.588359E+05   0.815943E-01
        5530000   0.588557E+05   0.816090E-01
        5531000   0.588755E+05   0.816244E-01
        5532000   0.588953E+05   0.816389E-01
        5533000   0.589151E+05   0.816544E-01
        5534000   0.589351E+05   0.816689E-01
        5535000   0.589551E+05   0.816842E-01
        5536000   0.589755E+05   0.816987E-01
        5537000   0.589957E+05   0.817122E-01
        5538000   0.590159E+05   0.817255E-01
        5539000   0.590356E+05   0.817382E-01
        5540000   0.590557E+05   0.817525E-01
        5541000   0.590755E+05   0.817654E-01
        5542000   0.590950E+05   0.817793E-01
        5543000   0.591150E+05   0.817919E-01
        5544000   0.591349E+05   0.818042E-01
        5545000   0.591547E+05   0.818160E-01
        5546000   0.591744E+05   0.818277E-01
        5547000   0.591946E+05   0.818392E-01
        5548000   0.592146E+05   0.818520E-01
        5549000   0.592347E+05   0.818644E-01
        5550000   0.592548E+05   0.818775E-01
        5551000   0.592752E+05   0.818904E-01
        5552000   0.592955E+05   0.819037E-01
        5553000   0.593156E+05   0.819168E-01
        5554000   0.593357E+05   0.819297E-01
        5555000   0.593555E+05   0.819435E-01
        5556000   0.593753E+05   0.819566E-01
        5557000   0.593949E+05   0.819695E-01
        5558000   0.594154E+05   0.819836E-01
        5559000   0.594356E+05   0.819964E-01
        5560000   0.594557E+05   0.820097E-01
        5561000   0.594759E+05   0.820224E-01
        5562000   0.594959E+05   0.820360E-01
        5563000   0.595161E+05   0.820495E-01
        5564000   0.595363E+05   0.820645E-01
        5565000   0.595563E+05   0.820788E-01
        5566000   0.595761E+05   0.820933E-01
        5567000   0.595962E+05   0.821070E-01
        5568000   0.596161E+05   0.821197E-01
        5569000   0.596361E+05   0.821315E-01
        5570000   0.596564E+05   0.821430E-01
        5571000   0.596765E+05   0.821551E-01
        5572000   0.596966E+05   0.821668E-01
        5573000   0.597166E+05   0.821784E-01
        5574000   0.597365E+05   0.821900E-01
        5575000   0.597568E+05   0.822023E-01
        5576000   0.597771E+05   0.822150E-01
        5577000   0.597974E+05   0.822298E-01
        5578000   0.598178E+05   0.822429E-01
        5579000   0.598380E+05   0.822549E-01
        5580000   0.598581E+05   0.822676E-01
        5581000   0.598781E+05   0.822817E-01
        5582000   0.598979E+05   0.822958E-01
        5583000   0.599179E+05   0.823096E-01
        5584000   0.599379E+05   0.823214E-01
        5585000   0.599582E+05   0.823348E-01
        5586000   0.599785E+05   0.823478E-01
        5587000   0.599985E+05   0.823605E-01
        5588000   0.600183E+05   0.823744E-01
        5589000   0.600381E+05   0.823873E-01
        5590000   0.600581E+05   0.824015E-01
        5591000   0.600779E+05   0.824165E-01
        5592000   0.600977E+05   0.824311E-01
        5593000   0.601178E+05   0.824451E-01
        5594000   0.601379E+05   0.824579E-01
        5595000   0.601580E+05   0.824722E-01
        5596000   0.601785E+05   0.824863E-01
        5597000   0.601983E+05   0.824998E-01
        5598000   0.602186E+05   0.825138E-01
        5599000   0.602386E+05   0.825280E-01
        5600000   0.602584E+05   0.825413E-01
        5601000   0.602785E+05   0.825568E-01
        5602000   0.602986E+05   0.825721E-01
        5603000   0.603186E+05   0.825877E-01
        5604000   0.603390E+05   0.826030E-01
        5605000   0.603593E+05   0.826174E-01
        5606000   0.603794E+05   0.826315E-01
        5607000   0.603999E+05   0.826463E-01
        5608000   0.604202E+05   0.826610E-01
        5609000   0.604404E+05   0.826760E-01
        5610000   0.604607E+05   0.826913E-01
        5611000   0.604813E+05   0.827056E-01
        5612000   0.605016E+05   0.827190E-01
        5613000   0.605223E+05   0.827333E-01
        5614000   0.605430E+05   0.827481E-01
        5615000   0.605635E+05   0.827625E-01
        5616000   0.605837E+05   0.827752E-01
        5617000   0.606044E+05   0.827893E-01
        5618000   0.606250E+05   0.828041E-01
        5619000   0.606455E+05   0.828189E-01
        5620000   0.606665E+05   0.828342E-01
        5621000   0.606871E+05   0.828485E-01
        5622000   0.607076E+05   0.828618E-01
        5623000   0.607282E+05   0.828760E-01
        5624000   0.607488E+05   0.828897E-01
        5625000   0.607694E+05   0.829050E-01
        5626000   0.607901E+05   0.829202E-01
        5627000   0.608109E+05   0.829348E-01
        5628000   0.608317E+05   0.829483E-01
        5629000   0.608525E+05   0.829624E-01
        5630000   0.608733E+05   0.829759E-01
        5631000   0.608937E+05   0.829892E-01
        5632000   0.609142E+05   0.830042E-01
        5633000   0.609348E+05   0.830184E-01
        5634000   0.609554E+05   0.830309E-01
        5635000   0.609760E+05   0.830447E-01
        5636000   0.609969E+05   0.830572E-01
        5637000   0.610178E+05   0.830708E-01
        5638000   0.610383E+05   0.830845E-01
        5639000   0.610590E+05   0.830981E-01
        5640000   0.610795E+05   0.831113E-01
        5641000   0.611001E+05   0.831238E-01
        5642000   0.611207E+05   0.831378E-01
        5643000   0.611413E+05   0.831498E-01
        5644000   0.611619E+05   0.831626E-01
        5645000   0.611824E+05   0.831740E-01
        5646000   0.612033E+05   0.831868E-01
        5647000   0.612236E+05   0.831976E-01
        5648000   0.612441E+05   0.832095E-01
        5649000   0.612644E+05   0.832212E-01
        5650000   0.612846E+05   0.832336E-01
        5651000   0.613052E+05   0.832476E-01
        5652000   0.613259E+05   0.832602E-01
        5653000   0.613466E+05   0.832718E-01
        5654000   0.613674E+05   0.832841E-01
        5655000   0.613880E+05   0.832960E-01
        5656000   0.614087E+05   0.833084E-01
        5657000   0.614297E+05   0.833204E-01
        5658000   0.614505E+05   0.833321E-01
        5659000   0.614710E+05   0.833450E-01
        5660000   0.614913E+05   0.833576E-01
        5661000   0.615115E+05   0.833700E-01
        5662000   0.615319E+05   0.833829E-01
        5663000   0.615527E+05   0.833954E-01
        5664000   0.615736E+05   0.834080E-01
        5665000   0.615942E+05   0.834192E-01
        5666000   0.616145E+05   0.834316E-01
        5667000   0.616354E+05   0.834458E-01
        5668000   0.616561E+05   0.834579E-01
        5669000   0.616772E+05   0.834726E-01
        5670000   0.616979E+05   0.834846E-01
        5671000   0.617185E+05   0.834961E-01
        5672000   0.617393E+05   0.835087E-01
        5673000   0.617599E+05   0.835213E-01
        5674000   0.617805E+05   0.835338E-01
        5675000   0.618009E+05   0.835445E-01
        5676000   0.618216E+05   0.835540E-01
        5677000   0.618421E+05   0.835652E-01
        5678000   0.618627E+05   0.835770E-01
        5679000   0.618833E+05   0.835880E-01
        5680000   0.619040E+05   0.835994E-01
        5681000   0.619247E+05   0.836129E-01
        5682000   0.619456E+05   0.836266E-01
        5683000   0.619663E+05   0.836396E-01
        5684000   0.619874E+05   0.836529E-01
        5685000   0.620081E+05   0.836649E-01
        5686000   0.620288E+05   0.836765E-01
        5687000   0.620494E+05   0.836892E-01
        5688000   0.620705E+05   0.837008E-01
        5689000   0.620918E+05   0.837106E-01
        5690000   0.621132E+05   0.837202E-01
        5691000   0.621341E+05   0.837302E-01
        5692000   0.621553E+05   0.837410E-01
        5693000   0.621762E+05   0.837514E-01
        5694000   0.621968E+05   0.837622E-01
        5695000   0.622178E+05   0.837746E-01
        5696000   0.622389E+05   0.837858E-01
        5697000   0.622599E+05   0.837975E-01
        5698000   0.622811E+05   0.838080E-01
        5699000   0.623019E+05   0.838179E-01
        5700000   0.623231E+05   0.838285E-01
        5701000   0.623438E+05   0.838404E-01
        5702000   0.623646E+05   0.838518E-01
        5703000   0.623854E+05   0.838636E-01
        5704000   0.624062E+05   0.838755E-01
        5705000   0.624271E+05   0.838881E-01
        5706000   0.624477E+05   0.839016E-01
        5707000   0.624685E+05   0.839146E-01
        5708000   0.624894E+05   0.839276E-01
        5709000   0.625105E+05   0.839414E-01
        5710000   0.625314E+05   0.839545E-01
        5711000   0.625526E+05   0.839667E-01
        5712000   0.625737E+05   0.839778E-01
        5713000   0.625947E+05   0.839904E-01
        5714000   0.626156E+05   0.840020E-01
        5715000   0.626368E+05   0.840160E-01
        5716000   0.626583E+05   0.840295E-01
        5717000   0.626792E+05   0.840432E-01
        5718000   0.626997E+05   0.840573E-01
        5719000   0.627205E+05   0.840715E-01
        5720000   0.627414E+05   0.840855E-01
        5721000   0.627629E+05   0.840983E-01
        5722000   0.627843E+05   0.841103E-01
        5723000   0.628056E+05   0.841231E-01
        5724000   0.628268E+05   0.841362E-01
        5725000   0.628480E+05   0.841482E-01
        5726000   0.628695E+05   0.841611E-01
        5727000   0.628905E+05   0.841731E-01
        5728000   0.629112E+05   0.841861E-01
        5729000   0.629321E+05   0.841979E-01
        5730000   0.629531E+05   0.842102E-01
        5731000   0.629741E+05   0.842236E-01
        5732000   0.629954E+05   0.842358E-01
        5733000   0.630164E+05   0.842495E-01
        5734000   0.630374E+05   0.842621E-01
        5735000   0.630585E+05   0.842758E-01
        5736000   0.630792E+05   0.842890E-01
        5737000   0.631001E+05   0.843015E-01
        5738000   0.631214E+05   0.843125E-01
        5739000   0.631426E+05   0.843250E-01
        5740000   0.631636E+05   0.843374E-01
        5741000   0.631848E+05   0.843477E-01
        5742000   0.632056E+05   0.843588E-01
        5743000   0.632268E+05   0.843701E-01
        5744000   0.632479E+05   0.843834E-01
        5745000   0.632691E+05   0.843973E-01
        5746000   0.632898E+05   0.844106E-01
        5747000   0.633109E+05   0.844240E-01
        5748000   0.633315E+05   0.844385E-01
        5749000   0.633529E+05   0.844520E-01
        5750000   0.633739E+05   0.844657E-01
        5751000   0.633950E+05   0.844798E-01
        5752000   0.634162E+05   0.844943E-01
        5753000   0.634374E+05   0.845077E-01
        5754000   0.634588E+05   0.845213E-01
        5755000   0.634797E+05   0.845350E-01
        5756000   0.635008E+05   0.845498E-01
        5757000   0.635220E+05   0.845631E-01
        5758000   0.635430E+05   0.845766E-01
        5759000   0.635639E+05   0.845889E-01
        5760000   0.635849E+05   0.846013E-01
        5761000   0.636058E+05   0.846127E-01
        5762000   0.636267E+05   0.846237E-01
        5763000   0.636478E+05   0.846349E-01
        5764000   0.636692E+05   0.846454E-01
        5765000   0.636905E+05   0.846564E-01
        5766000   0.637117E+05   0.846678E-01
        5767000   0.637328E+05   0.846788E-01
        5768000   0.637539E+05   0.846906E-01
        5769000   0.637752E+05   0.847020E-01
        5770000   0.637964E+05   0.847132E-01
        5771000   0.638174E+05   0.847232E-01
        5772000   0.638385E+05   0.847340E-01
        5773000   0.638597E+05   0.847463E-01
        5774000   0.638811E+05   0.847591E-01
        5775000   0.639025E+05   0.847705E-01
        5776000   0.639237E+05   0.847824E-01
        5777000   0.639453E+05   0.847951E-01
        5778000   0.639665E+05   0.848055E-01
        5779000   0.639879E+05   0.848176E-01
        5780000   0.640092E+05   0.848280E-01
        5781000   0.640306E+05   0.848400E-01
        5782000   0.640519E+05   0.848524E-01
        5783000   0.640733E+05   0.848652E-01
        5784000   0.640943E+05   0.848776E-01
        5785000   0.641158E+05   0.848890E-01
        5786000   0.641371E+05   0.849026E-01
        5787000   0.641585E+05   0.849145E-01
        5788000   0.641799E+05   0.849284E-01
        5789000   0.642011E+05   0.849406E-01
        5790000   0.642220E+05   0.849538E-01
        5791000   0.642431E+05   0.849664E-01
        5792000   0.642646E+05   0.849802E-01
        5793000   0.642859E+05   0.849933E-01
        5794000   0.643070E+05   0.850058E-01
        5795000   0.643283E+05   0.850189E-01
        5796000   0.643498E+05   0.850317E-01
        5797000   0.643709E+05   0.850462E-01
        5798000   0.643923E+05   0.850602E-01
        5799000   0.644137E+05   0.850719E-01
        5800000   0.644351E+05   0.850845E-01
        5801000   0.644565E+05   0.850982E-01
        5802000   0.644781E+05   0.851123E-01
        5803000   0.644998E+05   0.851256E-01
        5804000   0.645211E+05   0.851391E-01
        5805000   0.645424E+05   0.851519E-01
        5806000   0.645634E+05   0.851642E-01
        5807000   0.645847E+05   0.851778E-01
        5808000   0.646064E+05   0.851912E-01
        5809000   0.646274E+05   0.852053E-01
        5810000   0.646485E+05   0.852191E-01
        5811000   0.646700E+05   0.852333E-01
        5812000   0.646910E+05   0.852476E-01
        5813000   0.647126E+05   0.852623E-01
        5814000   0.647341E+05   0.852770E-01
        5815000   0.647555E+05   0.852923E-01
        5816000   0.647771E+05   0.853063E-01
        5817000   0.647983E+05   0.853200E-01
        5818000   0.648193E+05   0.853347E-01
        5819000   0.648407E+05   0.853495E-01
        5820000   0.648621E+05   0.853630E-01
        5821000   0.648836E+05   0.853765E-01
        5822000   0.649048E+05   0.853901E-01
        5823000   0.649263E+05   0.854033E-01
        5824000   0.649483E+05   0.854159E-01
        5825000   0.649701E+05   0.854290E-01
        5826000   0.649913E+05   0.854409E-01
        5827000   0.650130E+05   0.854534E-01
        5828000   0.650344E+05   0.854656E-01
        5829000   0.650557E+05   0.854789E-01
        5830000   0.650770E+05   0.854906E-01
        5831000   0.650987E+05   0.855029E-01
        5832000   0.651205E+05   0.855154E-01
        5833000   0.651419E+05   0.855275E-01
        5834000   0.651633E+05   0.855406E-01
        5835000   0.651846E+05   0.855539E-01
        5836000   0.652060E+05   0.855671E-01
        5837000   0.652273E+05   0.855798E-01
        5838000   0.652489E+05   0.855932E-01
        5839000   0.652704E+05   0.856067E-01
        5840000   0.652917E+05   0.856194E-01
        5841000   0.653135E+05   0.856336E-01
        5842000   0.653349E+05   0.856476E-01
        5843000   0.653564E+05   0.856613E-01
        5844000   0.653775E+05   0.856765E-01
        5845000   0.653992E+05   0.856905E-01
        5846000   0.654210E+05   0.857048E-01
        5847000   0.654427E+05   0.857188E-01
        5848000   0.654639E+05   0.857334E-01
        5849000   0.654852E+05   0.857453E-01
        5850000   0.655067E+05   0.857581E-01
        5851000   0.655281E+05   0.857710E-01
        5852000   0.655496E+05   0.857836E-01
        5853000   0.655709E+05   0.857982E-01
        5854000   0.655921E+05   0.858133E-01
        5855000   0.656137E+05   0.858287E-01
        5856000   0.656353E+05   0.858421E-01
        5857000   0.656570E+05   0.858546E-01
        5858000   0.656784E+05   0.858680E-01
        5859000   0.656997E+05   0.858824E-01
        5860000   0.657211E+05   0.858951E-01
        5861000   0.657425E+05   0.859099E-01
        5862000   0.657637E+05   0.859232E-01
        5863000   0.657850E+05   0.859370E-01
        5864000   0.658062E+05   0.859500E-01
        5865000   0.658277E+05   0.859630E-01
        5866000   0.658496E+05   0.859769E-01
        5867000   0.658715E+05   0.859913E-01
        5868000   0.658932E+05   0.860055E-01
        5869000   0.659146E+05   0.860176E-01
        5870000   0.659360E+05   0.860306E-01
        5871000   0.659573E+05   0.860446E-01
        5872000   0.659786E+05   0.860580E-01
        5873000   0.660002E+05   0.860714E-01
        5874000   0.660218E+05   0.860846E-01
        5875000   0.660437E+05   0.860996E-01
        5876000   0.660652E+05   0.861135E-01
        5877000   0.660867E+05   0.861286E-01
        5878000   0.661081E+05   0.861433E-01
        5879000   0.661298E+05   0.861564E-01
        5880000   0.661517E+05   0.861702E-01
        5881000   0.661733E+05   0.861840E-01
        5882000   0.661952E+05   0.861981E-01
        5883000   0.662169E+05   0.862115E-01
        5884000   0.662386E+05   0.862262E-01
        5885000   0.662601E+05   0.862401E-01
        5886000   0.662816E+05   0.862532E-01
        5887000   0.663029E+05   0.862667E-01
        5888000   0.663240E+05   0.862800E-01
        5889000   0.663455E+05   0.862934E-01
        5890000   0.663672E+05   0.863074E-01
        5891000   0.663886E+05   0.863226E-01
        5892000   0.664100E+05   0.863374E-01
        5893000   0.664313E+05   0.863524E-01
        5894000   0.664531E+05   0.863680E-01
        5895000   0.664749E+05   0.863815E-01
        5896000   0.664967E+05   0.863951E-01
        5897000   0.665181E+05   0.864081E-01
        5898000   0.665395E+05   0.864212E-01
        5899000   0.665610E+05   0.864353E-01
        5900000   0.665822E+05   0.864498E-01
        5901000   0.666037E+05   0.864638E-01
        5902000   0.666255E+05   0.864775E-01
        5903000   0.666469E+05   0.864907E-01
        5904000   0.666686E+05   0.865052E-01
        5905000   0.666902E+05   0.865185E-01
        5906000   0.667119E+05   0.865318E-01
        5907000   0.667338E+05   0.865459E-01
        5908000   0.667556E+05   0.865605E-01
        5909000   0.667771E+05   0.865753E-01
        5910000   0.667989E+05   0.865908E-01
        5911000   0.668206E+05   0.866063E-01
        5912000   0.668422E+05   0.866224E-01
        5913000   0.668640E+05   0.866382E-01
        5914000   0.668860E+05   0.866545E-01
        5915000   0.669079E+05   0.866709E-01
        5916000   0.669297E+05   0.866868E-01
        5917000   0.669516E+05   0.867028E-01
        5918000   0.669734E+05   0.867181E-01
        5919000   0.669950E+05   0.867336E-01
        5920000   0.670164E+05   0.867488E-01
        5921000   0.670382E+05   0.867644E-01
        5922000   0.670601E+05   0.867799E-01
        5923000   0.670817E+05   0.867953E-01
        5924000   0.671034E+05   0.868122E-01
        5925000   0.671249E+05   0.868275E-01
        5926000   0.671468E+05   0.868434E-01
        5927000   0.671685E+05   0.868586E-01
        5928000   0.671902E+05   0.868743E-01
        5929000   0.672119E+05   0.868902E-01
        5930000   0.672335E+05   0.869056E-01
        5931000   0.672554E+05   0.869195E-01
        5932000   0.672771E+05   0.869331E-01
        5933000   0.672988E+05   0.869475E-01
        5934000   0.673207E+05   0.869612E-01
        5935000   0.673423E+05   0.869769E-01
        5936000   0.673641E+05   0.869912E-01
        5937000   0.673860E+05   0.870066E-01
        5938000   0.674079E+05   0.870201E-01
        5939000   0.674299E+05   0.870356E-01
        5940000   0.674522E+05   0.870508E-01
        5941000   0.674741E+05   0.870655E-01
        5942000   0.674958E+05   0.870815E-01
        5943000   0.675175E+05   0.870978E-01
        5944000   0.675393E+05   0.871139E-01
        5945000   0.675608E+05   0.871295E-01
        5946000   0.675827E+05   0.871449E-01
        5947000   0.676047E+05   0.871605E-01
        5948000   0.676265E+05   0.871747E-01
        5949000   0.676486E+05   0.871883E-01
        5950000   0.676711E+05   0.872025E-01
        5951000   0.676935E+05   0.872159E-01
        5952000   0.677158E+05   0.872287E-01
        5953000   0.677380E+05   0.872430E-01
        5954000   0.677602E+05   0.872567E-01
        5955000   0.677825E+05   0.872703E-01
        5956000   0.678045E+05   0.872844E-01
        5957000   0.678265E+05   0.872986E-01
        5958000   0.678482E+05   0.873126E-01
        5959000   0.678700E+05   0.873252E-01
        5960000   0.678918E+05   0.873384E-01
        5961000   0.679135E+05   0.873520E-01
        5962000   0.679355E+05   0.873661E-01
        5963000   0.679579E+05   0.873790E-01
        5964000   0.679801E+05   0.873924E-01
        5965000   0.680022E+05   0.874065E-01
        5966000   0.680245E+05   0.874204E-01
        5967000   0.680466E+05   0.874348E-01
        5968000   0.680685E+05   0.874492E-01
        5969000   0.680905E+05   0.874634E-01
        5970000   0.681125E+05   0.874767E-01
        5971000   0.681343E+05   0.874909E-01
        5972000   0.681562E+05   0.875053E-01
        5973000   0.681783E+05   0.875207E-01
        5974000   0.681999E+05   0.875358E-01
        5975000   0.682217E+05   0.875507E-01
        5976000   0.682441E+05   0.875646E-01
        5977000   0.682662E+05   0.875785E-01
        5978000   0.682886E+05   0.875933E-01
        5979000   0.683105E+05   0.876079E-01
        5980000   0.683326E+05   0.876216E-01
        5981000   0.683547E+05   0.876339E-01
        5982000   0.683766E+05   0.876478E-01
        5983000   0.683987E+05   0.876628E-01
        5984000   0.684208E+05   0.876766E-01
        5985000   0.684429E+05   0.876912E-01
        5986000   0.684653E+05   0.877058E-01
        5987000   0.684877E+05   0.877210E-01
        5988000   0.685099E+05   0.877359E-01
        5989000   0.685322E+05   0.877522E-01
        5990000   0.685542E+05   0.877673E-01
        5991000   0.685762E+05   0.877819E-01
        5992000   0.685986E+05   0.877965E-01
        5993000   0.686205E+05   0.878120E-01
        5994000   0.686423E+05   0.878260E-01
        5995000   0.686644E+05   0.878396E-01
        5996000   0.686866E+05   0.878549E-01
        5997000   0.687088E+05   0.878690E-01
        5998000   0.687309E+05   0.878821E-01
        5999000   0.687532E+05   0.878953E-01
        6000000   0.687749E+05   0.879068E-01
        6001000   0.687968E+05   0.879205E-01
        6002000   0.688182E+05   0.879356E-01
        6003000   0.688402E+05   0.879491E-01
        6004000   0.688619E+05   0.879627E-01
        6005000   0.688838E+05   0.879755E-01
        6006000   0.689058E+05   0.879888E-01
        6007000   0.689274E+05   0.880021E-01
        6008000   0.689494E+05   0.880151E-01
        6009000   0.689713E+05   0.880279E-01
        6010000   0.689931E+05   0.880405E-01
        6011000   0.690152E+05   0.880548E-01
        6012000   0.690377E+05   0.880690E-01
        6013000   0.690598E+05   0.880832E-01
        6014000   0.690820E+05   0.880972E-01
        6015000   0.691045E+05   0.881095E-01
        6016000   0.691264E+05   0.881228E-01
        6017000   0.691487E+05   0.881364E-01
        6018000   0.691707E+05   0.881499E-01
        6019000   0.691930E+05   0.881619E-01
        6020000   0.692151E+05   0.881749E-01
        6021000   0.692374E+05   0.881897E-01
        6022000   0.692595E+05   0.882033E-01
        6023000   0.692817E+05   0.882172E-01
        6024000   0.693038E+05   0.882307E-01
        6025000   0.693261E+05   0.882451E-01
        6026000   0.693481E+05   0.882595E-01
        6027000   0.693707E+05   0.882736E-01
        6028000   0.693931E+05   0.882876E-01
        6029000   0.694154E+05   0.883009E-01
        6030000   0.694376E+05   0.883141E-01
        6031000   0.694599E+05   0.883277E-01
        6032000   0.694820E+05   0.883398E-01
        6033000   0.695040E+05   0.883537E-01
        6034000   0.695259E+05   0.883664E-01
        6035000   0.695480E+05   0.883781E-01
        6036000   0.695703E+05   0.883899E-01
        6037000   0.695924E+05   0.884017E-01
        6038000   0.696147E+05   0.884155E-01
        6039000   0.696371E+05   0.884290E-01
        6040000   0.696593E+05   0.884426E-01
        6041000   0.696816E+05   0.884575E-01
        6042000   0.697037E+05   0.884720E-01
        6043000   0.697261E+05   0.884853E-01
        6044000   0.697484E+05   0.884999E-01
        6045000   0.697705E+05   0.885138E-01
        6046000   0.697932E+05   0.885261E-01
        6047000   0.698160E+05   0.885395E-01
        6048000   0.698383E+05   0.885515E-01
        6049000   0.698607E+05   0.885646E-01
        6050000   0.698830E+05   0.885776E-01
        6051000   0.699051E+05   0.885913E-01
        6052000   0.699274E+05   0.886049E-01
        6053000   0.699500E+05   0.886189E-01
        6054000   0.699727E+05   0.886307E-01
        6055000   0.699953E+05   0.886430E-01
        6056000   0.700174E+05   0.886572E-01
        6057000   0.700398E+05   0.886694E-01
        6058000   0.700621E+05   0.886829E-01
        6059000   0.700847E+05   0.886963E-01
        6060000   0.701071E+05   0.887101E-01
        6061000   0.701292E+05   0.887246E-01
        6062000   0.701514E+05   0.887378E-01
        6063000   0.701734E+05   0.887507E-01
        6064000   0.701959E+05   0.887659E-01
        6065000   0.702183E+05   0.887803E-01
        6066000   0.702406E+05   0.887946E-01
        6067000   0.702629E+05   0.888079E-01
        6068000   0.702849E+05   0.888219E-01
        6069000   0.703071E+05   0.888356E-01
        6070000   0.703297E+05   0.888507E-01
        6071000   0.703521E+05   0.888639E-01
        6072000   0.703748E+05   0.888771E-01
        6073000   0.703971E+05   0.888917E-01
        6074000   0.704193E+05   0.889051E-01
        6075000   0.704413E+05   0.889199E-01
        6076000   0.704632E+05   0.889340E-01
        6077000   0.704859E+05   0.889474E-01
        6078000   0.705081E+05   0.889617E-01
        6079000   0.705305E+05   0.889760E-01
        6080000   0.705529E+05   0.889918E-01
        6081000   0.705751E+05   0.890071E-01
        6082000   0.705973E+05   0.890237E-01
        6083000   0.706194E+05   0.890397E-01
        6084000   0.706416E+05   0.890566E-01
        6085000   0.706634E+05   0.890735E-01
        6086000   0.706857E+05   0.890886E-01
        6087000   0.707079E+05   0.891048E-01
        6088000   0.707303E+05   0.891196E-01
        6089000   0.707525E+05   0.891352E-01
        6090000   0.707745E+05   0.891516E-01
        6091000   0.707966E+05   0.891677E-01
        6092000   0.708187E+05   0.891821E-01
        6093000   0.708410E+05   0.891964E-01
        6094000   0.708632E+05   0.892125E-01
        6095000   0.708856E+05   0.892291E-01
        6096000   0.709077E+05   0.892457E-01
        6097000   0.709301E+05   0.892616E-01
        6098000   0.709527E+05   0.892778E-01
        6099000   0.709751E+05   0.892949E-01
        6100000   0.709970E+05   0.893094E-01
        6101000   0.710194E+05   0.893239E-01
        6102000   0.710418E+05   0.893372E-01
        6103000   0.710638E+05   0.893520E-01
        6104000   0.710859E+05   0.893649E-01
        6105000   0.711084E+05   0.893790E-01
        6106000   0.711308E+05   0.893944E-01
        6107000   0.711530E+05   0.894104E-01
        6108000   0.711749E+05   0.894262E-01
        6109000   0.711974E+05   0.894413E-01
        6110000   0.712194E+05   0.894557E-01
        6111000   0.712411E+05   0.894715E-01
        6112000   0.712627E+05   0.894879E-01
        6113000   0.712845E+05   0.895015E-01
        6114000   0.713071E+05   0.895166E-01
        6115000   0.713296E+05   0.895318E-01
        6116000   0.713519E+05   0.895468E-01
        6117000   0.713745E+05   0.895621E-01
        6118000   0.713965E+05   0.895794E-01
        6119000   0.714184E+05   0.895935E-01
        6120000   0.714407E+05   0.896080E-01
        6121000   0.714627E+05   0.896232E-01
        6122000   0.714845E+05   0.896392E-01
        6123000   0.715065E+05   0.896554E-01
        6124000   0.715285E+05   0.896705E-01
        6125000   0.715501E+05   0.896856E-01
        6126000   0.715719E+05   0.897005E-01
        6127000   0.715939E+05   0.897178E-01
        6128000   0.716162E+05   0.897338E-01
        6129000   0.716384E+05   0.897497E-01
        6130000   0.716609E+05   0.897655E-01
        6131000   0.716832E+05   0.897802E-01
        6132000   0.717054E+05   0.897951E-01
        6133000   0.717277E+05   0.898089E-01
        6134000   0.717502E+05   0.898234E-01
        6135000   0.717724E+05   0.898385E-01
        6136000   0.717946E+05   0.898533E-01
        6137000   0.718170E+05   0.898674E-01
        6138000   0.718393E+05   0.898815E-01
        6139000   0.718619E+05   0.898965E-01
        6140000   0.718843E+05   0.899123E-01
        6141000   0.719066E+05   0.899284E-01
        6142000   0.719293E+05   0.899431E-01
        6143000   0.719522E+05   0.899570E-01
        6144000   0.719749E+05   0.899724E-01
        6145000   0.719974E+05   0.899889E-01
        6146000   0.720199E+05   0.900028E-01
        6147000   0.720424E+05   0.900164E-01
        6148000   0.720644E+05   0.900300E-01
        6149000   0.720862E+05   0.900440E-01
        6150000   0.721087E+05   0.900591E-01
        6151000   0.721312E+05   0.900744E-01
        6152000   0.721534E+05   0.900891E-01
        6153000   0.721758E+05   0.901033E-01
        6154000   0.721983E+05   0.901178E-01
        6155000   0.722205E+05   0.901320E-01
        6156000   0.722433E+05   0.901463E-01
        6157000   0.722657E+05   0.901613E-01
        6158000   0.722880E+05   0.901751E-01
        6159000   0.723102E+05   0.901875E-01
        6160000   0.723332E+05   0.902004E-01
        6161000   0.723559E+05   0.902132E-01
        6162000   0.723787E+05   0.902273E-01
        6163000   0.724013E+05   0.902402E-01
        6164000   0.724236E+05   0.902531E-01
        6165000   0.724459E+05   0.902675E-01
        6166000   0.724682E+05   0.902822E-01
        6167000   0.724902E+05   0.902957E-01
        6168000   0.725126E+05   0.903091E-01
        6169000   0.725347E+05   0.903231E-01
        6170000   0.725574E+05   0.903377E-01
        6171000   0.725804E+05   0.903509E-01
        6172000   0.726029E+05   0.903652E-01
        6173000   0.726257E+05   0.903795E-01
        6174000   0.726490E+05   0.903945E-01
        6175000   0.726716E+05   0.904079E-01
        6176000   0.726943E+05   0.904238E-01
        6177000   0.727171E+05   0.904375E-01
        6178000   0.727397E+05   0.904521E-01
        6179000   0.727627E+05   0.904658E-01
        6180000   0.727852E+05   0.904800E-01
        6181000   0.728077E+05   0.904954E-01
        6182000   0.728305E+05   0.905096E-01
        6183000   0.728530E+05   0.905230E-01
        6184000   0.728754E+05   0.905376E-01
        6185000   0.728979E+05   0.905514E-01
        6186000   0.729207E+05   0.905668E-01
        6187000   0.729440E+05   0.905820E-01
        6188000   0.729666E+05   0.905962E-01
        6189000   0.729894E+05   0.906117E-01
        6190000   0.730121E+05   0.906270E-01
        6191000   0.730347E+05   0.906414E-01
        6192000   0.730573E+05   0.906562E-01
        6193000   0.730798E+05   0.906684E-01
        6194000   0.731027E+05   0.906814E-01
        6195000   0.731252E+05   0.906934E-01
        6196000   0.731480E+05   0.907064E-01
        6197000   0.731708E+05   0.907186E-01
        6198000   0.731935E+05   0.907302E-01
        6199000   0.732160E+05   0.907422E-01
        6200000   0.732385E+05   0.907561E-01
        6201000   0.732608E+05   0.907693E-01
        6202000   0.732833E+05   0.907830E-01
        6203000   0.733059E+05   0.907960E-01
        6204000   0.733286E+05   0.908073E-01
        6205000   0.733512E+05   0.908177E-01
        6206000   0.733740E+05   0.908290E-01
        6207000   0.733968E+05   0.908411E-01
        6208000   0.734197E+05   0.908532E-01
        6209000   0.734421E+05   0.908648E-01
        6210000   0.734646E+05   0.908758E-01
        6211000   0.734872E+05   0.908881E-01
        6212000   0.735099E+05   0.909000E-01
        6213000   0.735333E+05   0.909123E-01
        6214000   0.735563E+05   0.909234E-01
        6215000   0.735790E+05   0.909356E-01
        6216000   0.736020E+05   0.909472E-01
        6217000   0.736245E+05   0.909600E-01
        6218000   0.736468E+05   0.909715E-01
        6219000   0.736694E+05   0.909850E-01
        6220000   0.736921E+05   0.909974E-01
        6221000   0.737146E+05   0.910112E-01
        6222000   0.737369E+05   0.910261E-01
        6223000   0.737592E+05   0.910386E-01
        6224000   0.737820E+05   0.910510E-01
        6225000   0.738042E+05   0.910643E-01
        6226000   0.738270E+05   0.910773E-01
        6227000   0.738495E+05   0.910900E-01
        6228000   0.738722E+05   0.911041E-01
        6229000   0.738951E+05   0.911160E-01
        6230000   0.739177E+05   0.911274E-01
        6231000   0.739402E+05   0.911393E-01
        6232000   0.739632E+05   0.911505E-01
        6233000   0.739859E+05   0.911625E-01
        6234000   0.740088E+05   0.911738E-01
        6235000   0.740318E+05   0.911848E-01
        6236000   0.740546E+05   0.911967E-01
        6237000   0.740773E+05   0.912087E-01
        6238000   0.741002E+05   0.912209E-01
        6239000   0.741230E+05   0.912331E-01
        6240000   0.741457E+05   0.912455E-01
        6241000   0.741690E+05   0.912585E-01
        6242000   0.741917E+05   0.912720E-01
        6243000   0.742145E+05   0.912845E-01
        6244000   0.742373E+05   0.912985E-01
        6245000   0.742598E+05   0.913116E-01
        6246000   0.742826E+05   0.913250E-01
        6247000   0.743055E+05   0.913376E-01
        6248000   0.743288E+05   0.913488E-01
        6249000   0.743518E+05   0.913618E-01
        6250000   0.743748E+05   0.913747E-01
        6251000   0.743975E+05   0.913894E-01
        6252000   0.744200E+05   0.914042E-01
        6253000   0.744425E+05   0.914168E-01
        6254000   0.744649E+05   0.914299E-01
        6255000   0.744880E+05   0.914425E-01
        6256000   0.745108E+05   0.914559E-01
        6257000   0.745334E+05   0.914705E-01
        6258000   0.745562E+05   0.914857E-01
        6259000   0.745795E+05   0.914994E-01
        6260000   0.746025E+05   0.915127E-01
        6261000   0.746256E+05   0.915255E-01
        6262000   0.746483E+05   0.915397E-01
        6263000   0.746711E+05   0.915535E-01
        6264000   0.746942E+05   0.915670E-01
        6265000   0.747175E+05   0.915807E-01
        6266000   0.747403E+05   0.915946E-01
        6267000   0.747629E+05   0.916087E-01
        6268000   0.747858E+05   0.916227E-01
        6269000   0.748084E+05   0.916366E-01
        6270000   0.748311E+05   0.916507E-01
        6271000   0.748541E+05   0.916640E-01
        6272000   0.748770E+05   0.916783E-01
        6273000   0.749001E+05   0.916937E-01
        6274000   0.749231E+05   0.917080E-01
        6275000   0.749463E+05   0.917220E-01
        6276000   0.749697E+05   0.917367E-01
        6277000   0.749927E+05   0.917514E-01
        6278000   0.750153E+05   0.917650E-01
        6279000   0.750379E+05   0.917788E-01
        6280000   0.750607E+05   0.917914E-01
        6281000   0.750834E+05   0.918041E-01
        6282000   0.751065E+05   0.918158E-01
        6283000   0.751296E+05   0.918290E-01
        6284000   0.751525E+05   0.918413E-01
        6285000   0.751752E+05   0.918536E-01
        6286000   0.751983E+05   0.918640E-01
        6287000   0.752213E+05   0.918748E-01
        6288000   0.752443E+05   0.918865E-01
        6289000   0.752675E+05   0.918987E-01
        6290000   0.752901E+05   0.919106E-01
        6291000   0.753133E+05   0.919231E-01
        6292000   0.753357E+05   0.919346E-01
        6293000   0.753584E+05   0.919475E-01
        6294000   0.753808E+05   0.919595E-01
        6295000   0.754036E+05   0.919727E-01
        6296000   0.754263E+05   0.919863E-01
        6297000   0.754488E+05   0.919986E-01
        6298000   0.754717E+05   0.920108E-01
        6299000   0.754950E+05   0.920239E-01
        6300000   0.755183E+05   0.920357E-01
        6301000   0.755414E+05   0.920477E-01
        6302000   0.755644E+05   0.920584E-01
        6303000   0.755878E+05   0.920703E-01
        6304000   0.756110E+05   0.920834E-01
        6305000   0.756344E+05   0.920959E-01
        6306000   0.756575E+05   0.921085E-01
        6307000   0.756807E+05   0.921199E-01
        6308000   0.757043E+05   0.921329E-01
        6309000   0.757281E+05   0.921469E-01
        6310000   0.757516E+05   0.921601E-01
        6311000   0.757751E+05   0.921724E-01
        6312000   0.757984E+05   0.921850E-01
        6313000   0.758218E+05   0.922000E-01
        6314000   0.758451E+05   0.922149E-01
        6315000   0.758685E+05   0.922290E-01
        6316000   0.758923E+05   0.922439E-01
        6317000   0.759159E+05   0.922575E-01
        6318000   0.759392E+05   0.922696E-01
        6319000   0.759623E+05   0.922842E-01
        6320000   0.759858E+05   0.922968E-01
        6321000   0.760096E+05   0.923102E-01
        6322000   0.760329E+05   0.923246E-01
        6323000   0.760560E+05   0.923370E-01
        6324000   0.760795E+05   0.923491E-01
        6325000   0.761027E+05   0.923601E-01
        6326000   0.761258E+05   0.923708E-01
        6327000   0.761491E+05   0.923828E-01
        6328000   0.761729E+05   0.923954E-01
        6329000   0.761963E+05   0.924068E-01
        6330000   0.762194E+05   0.924186E-01
        6331000   0.762430E+05   0.924310E-01
        6332000   0.762665E+05   0.924430E-01
        6333000   0.762899E+05   0.924548E-01
        6334000   0.763132E+05   0.924674E-01
        6335000   0.763367E+05   0.924802E-01
        6336000   0.763600E+05   0.924915E-01
        6337000   0.763837E+05   0.925041E-01
        6338000   0.764072E+05   0.925162E-01
        6339000   0.764305E+05   0.925274E-01
        6340000   0.764540E+05   0.925386E-01
        6341000   0.764775E+05   0.925510E-01
        6342000   0.765007E+05   0.925629E-01
        6343000   0.765242E+05   0.925752E-01
        6344000   0.765477E+05   0.925890E-01
        6345000   0.765712E+05   0.926040E-01
        6346000   0.765950E+05   0.926173E-01
        6347000   0.766185E+05   0.926304E-01
        6348000   0.766412E+05   0.926439E-01
        6349000   0.766640E+05   0.926555E-01
        6350000   0.766870E+05   0.926683E-01
        6351000   0.767104E+05   0.926818E-01
        6352000   0.767333E+05   0.926949E-01
        6353000   0.767566E+05   0.927079E-01
        6354000   0.767800E+05   0.927198E-01
        6355000   0.768033E+05   0.927314E-01
        6356000   0.768265E+05   0.927456E-01
        6357000   0.768496E+05   0.927582E-01
        6358000   0.768730E+05   0.927712E-01
        6359000   0.768966E+05   0.927858E-01
        6360000   0.769200E+05   0.928006E-01
        6361000   0.769430E+05   0.928160E-01
        6362000   0.769665E+05   0.928319E-01
        6363000   0.769899E+05   0.928457E-01
        6364000   0.770134E+05   0.928612E-01
        6365000   0.770367E+05   0.928760E-01
        6366000   0.770599E+05   0.928920E-01
        6367000   0.770831E+05   0.929059E-01
        6368000   0.771065E+05   0.929214E-01
        6369000   0.771297E+05   0.929362E-01
        6370000   0.771532E+05   0.929522E-01
        6371000   0.771769E+05   0.929665E-01
        6372000   0.772003E+05   0.929830E-01
        6373000   0.772240E+05   0.929988E-01
        6374000   0.772475E+05   0.930146E-01
        6375000   0.772715E+05   0.930294E-01
        6376000   0.772952E+05   0.930451E-01
        6377000   0.773187E+05   0.930605E-01
        6378000   0.773429E+05   0.930769E-01
        6379000   0.773668E+05   0.930933E-01
        6380000   0.773906E+05   0.931096E-01
        6381000   0.774141E+05   0.931251E-01
        6382000   0.774376E+05   0.931419E-01
        6383000   0.774614E+05   0.931586E-01
        6384000   0.774850E+05   0.931747E-01
        6385000   0.775089E+05   0.931897E-01
        6386000   0.775324E+05   0.932055E-01
        6387000   0.775558E+05   0.932205E-01
        6388000   0.775793E+05   0.932356E-01
        6389000   0.776027E+05   0.932513E-01
        6390000   0.776264E+05   0.932663E-01
        6391000   0.776500E+05   0.932814E-01
        6392000   0.776740E+05   0.932962E-01
        6393000   0.776974E+05   0.933110E-01
        6394000   0.777208E+05   0.933255E-01
        6395000   0.777445E+05   0.933415E-01
        6396000   0.777679E+05   0.933571E-01
        6397000   0.777917E+05   0.933734E-01
        6398000   0.778148E+05   0.933885E-01
        6399000   0.778382E+05   0.934038E-01
        6400000   0.778621E+05   0.934192E-01
        6401000   0.778860E+05   0.934339E-01
        6402000   0.779092E+05   0.934494E-01
        6403000   0.779323E+05   0.934645E-01
        6404000   0.779559E+05   0.934804E-01
        6405000   0.779796E+05   0.934960E-01
        6406000   0.780027E+05   0.935107E-01
        6407000   0.780262E+05   0.935247E-01
        6408000   0.780493E+05   0.935412E-01
        6409000   0.780729E+05   0.935559E-01
        6410000   0.780959E+05   0.935709E-01
        6411000   0.781192E+05   0.935867E-01
        6412000   0.781425E+05   0.936030E-01
        6413000   0.781659E+05   0.936176E-01
        6414000   0.781890E+05   0.936313E-01
        6415000   0.782123E+05   0.936466E-01
        6416000   0.782362E+05   0.936598E-01
        6417000   0.782597E+05   0.936732E-01
        6418000   0.782831E+05   0.936866E-01
        6419000   0.783069E+05   0.937008E-01
        6420000   0.783307E+05   0.937149E-01
        6421000   0.783538E+05   0.937304E-01
        6422000   0.783773E+05   0.937451E-01
        6423000   0.784003E+05   0.937597E-01
        6424000   0.784238E+05   0.937750E-01
        6425000   0.784474E+05   0.937889E-01
        6426000   0.784709E+05   0.938046E-01
        6427000   0.784944E+05   0.938202E-01
        6428000   0.785177E+05   0.938374E-01
        6429000   0.785411E+05   0.938530E-01
        6430000   0.785649E+05   0.938691E-01
        6431000   0.785884E+05   0.938855E-01
        6432000   0.786119E+05   0.939009E-01
        6433000   0.786355E+05   0.939165E-01
        6434000   0.786590E+05   0.939325E-01
        6435000   0.786825E+05   0.939491E-01
        6436000   0.787063E+05   0.939646E-01
        6437000   0.787302E+05   0.939798E-01
        6438000   0.787542E+05   0.939959E-01
        6439000   0.787776E+05   0.940106E-01
        6440000   0.788010E+05   0.940242E-01
        6441000   0.788247E+05   0.940390E-01
        6442000   0.788481E+05   0.940530E-01
        6443000   0.788715E+05   0.940659E-01
        6444000   0.788948E+05   0.940806E-01
        6445000   0.789186E+05   0.940953E-01
        6446000   0.789422E+05   0.941101E-01
        6447000   0.789658E+05   0.941254E-01
        6448000   0.789893E+05   0.941404E-01
        6449000   0.790130E+05   0.941553E-01
        6450000   0.790366E+05   0.941701E-01
        6451000   0.790602E+05   0.941848E-01
        6452000   0.790838E+05   0.942022E-01
        6453000   0.791070E+05   0.942181E-01
        6454000   0.791308E+05   0.942347E-01
        6455000   0.791538E+05   0.942499E-01
        6456000   0.791771E+05   0.942663E-01
        6457000   0.792007E+05   0.942807E-01
        6458000   0.792238E+05   0.942960E-01
        6459000   0.792475E+05   0.943113E-01
        6460000   0.792707E+05   0.943256E-01
        6461000   0.792944E+05   0.943399E-01
        6462000   0.793178E+05   0.943537E-01
        6463000   0.793418E+05   0.943688E-01
        6464000   0.793657E+05   0.943847E-01
        6465000   0.793892E+05   0.944008E-01
        6466000   0.794127E+05   0.944171E-01
        6467000   0.794367E+05   0.944331E-01
        6468000   0.794604E+05   0.944493E-01
        6469000   0.794840E+05   0.944648E-01
        6470000   0.795080E+05   0.944808E-01
        6471000   0.795316E+05   0.944953E-01
        6472000   0.795547E+05   0.945101E-01
        6473000   0.795782E+05   0.945263E-01
        6474000   0.796017E+05   0.945416E-01
        6475000   0.796252E+05   0.945564E-01
        6476000   0.796490E+05   0.945722E-01
        6477000   0.796726E+05   0.945884E-01
        6478000   0.796963E+05   0.946040E-01
        6479000   0.797197E+05   0.946197E-01
        6480000   0.797429E+05   0.946350E-01
        6481000   0.797668E+05   0.946485E-01
        6482000   0.797906E+05   0.946628E-01
        6483000   0.798140E+05   0.946792E-01
        6484000   0.798373E+05   0.946959E-01
        6485000   0.798603E+05   0.947126E-01
        6486000   0.798835E+05   0.947304E-01
        6487000   0.799071E+05   0.947472E-01
        6488000   0.799306E+05   0.947637E-01
        6489000   0.799538E+05   0.947809E-01
        6490000   0.799773E+05   0.947976E-01
        6491000   0.800007E+05   0.948139E-01
        6492000   0.800247E+05   0.948296E-01
        6493000   0.800479E+05   0.948454E-01
        6494000   0.800711E+05   0.948615E-01
        6495000   0.800946E+05   0.948785E-01
        6496000   0.801180E+05   0.948927E-01
        6497000   0.801414E+05   0.949094E-01
        6498000   0.801650E+05   0.949244E-01
        6499000   0.801881E+05   0.949403E-01
        6500000   0.802111E+05   0.949559E-01
        6501000   0.802344E+05   0.949703E-01
        6502000   0.802584E+05   0.949857E-01
        6503000   0.802818E+05   0.950014E-01
        6504000   0.803055E+05   0.950170E-01
        6505000   0.803291E+05   0.950336E-01
        6506000   0.803524E+05   0.950490E-01
        6507000   0.803757E+05   0.950647E-01
        6508000   0.803990E+05   0.950815E-01
        6509000   0.804225E+05   0.950966E-01
        6510000   0.804461E+05   0.951111E-01
        6511000   0.804698E+05   0.951260E-01
        6512000   0.804928E+05   0.951401E-01
        6513000   0.805161E+05   0.951544E-01
        6514000   0.805400E+05   0.951682E-01
        6515000   0.805634E+05   0.951832E-01
        6516000   0.805872E+05   0.951994E-01
        6517000   0.806105E+05   0.952151E-01
        6518000   0.806336E+05   0.952310E-01
        6519000   0.806568E+05   0.952489E-01
        6520000   0.806805E+05   0.952654E-01
        6521000   0.807043E+05   0.952803E-01
        6522000   0.807280E+05   0.952965E-01
        6523000   0.807514E+05   0.953125E-01
        6524000   0.807752E+05   0.953281E-01
        6525000   0.807987E+05   0.953432E-01
        6526000   0.808221E+05   0.953586E-01
        6527000   0.808453E+05   0.953742E-01
        6528000   0.808685E+05   0.953910E-01
        6529000   0.808924E+05   0.954064E-01
        6530000   0.809160E+05   0.954219E-01
        6531000   0.809395E+05   0.954382E-01
        6532000   0.809629E+05   0.954556E-01
        6533000   0.809862E+05   0.954705E-01
        6534000   0.810093E+05   0.954860E-01
        6535000   0.810330E+05   0.955023E-01
        6536000   0.810571E+05   0.955188E-01
        6537000   0.810811E+05   0.955351E-01
        6538000   0.811043E+05   0.955516E-01
        6539000   0.811281E+05   0.955698E-01
        6540000   0.811523E+05   0.955868E-01
        6541000   0.811759E+05   0.956040E-01
        6542000   0.811993E+05   0.956204E-01
        6543000   0.812228E+05   0.956376E-01
        6544000   0.812466E+05   0.956541E-01
        6545000   0.812702E+05   0.956709E-01
        6546000   0.812938E+05   0.956887E-01
        6547000   0.813175E+05   0.957053E-01
        6548000   0.813415E+05   0.957227E-01
        6549000   0.813651E+05   0.957396E-01
        6550000   0.813891E+05   0.957578E-01
        6551000   0.814125E+05   0.957747E-01
        6552000   0.814357E+05   0.957915E-01
        6553000   0.814595E+05   0.958101E-01
        6554000   0.814829E+05   0.958277E-01
        6555000   0.815066E+05   0.958459E-01
        6556000   0.815300E+05   0.958629E-01
        6557000   0.815534E+05   0.958786E-01
        6558000   0.815770E+05   0.958953E-01
        6559000   0.816008E+05   0.959116E-01
        6560000   0.816249E+05   0.959286E-01
        6561000   0.816482E+05   0.959440E-01
        6562000   0.816717E+05   0.959599E-01
        6563000   0.816951E+05   0.959753E-01
        6564000   0.817188E+05   0.959908E-01
        6565000   0.817428E+05   0.960074E-01
        6566000   0.817668E+05   0.960219E-01
        6567000   0.817910E+05   0.960362E-01
        6568000   0.818155E+05   0.960515E-01
        6569000   0.818398E+05   0.960672E-01
        6570000   0.818638E+05   0.960820E-01
        6571000   0.818875E+05   0.960978E-01
        6572000   0.819113E+05   0.961152E-01
        6573000   0.819353E+05   0.961328E-01
        6574000   0.819591E+05   0.961493E-01
        6575000   0.819831E+05   0.961649E-01
        6576000   0.820070E+05   0.961811E-01
        6577000   0.820313E+05   0.961989E-01
        6578000   0.820554E+05   0.962167E-01
        6579000   0.820792E+05   0.962327E-01
        6580000   0.821035E+05   0.962481E-01
        6581000   0.821274E+05   0.962651E-01
        6582000   0.821515E+05   0.962808E-01
        6583000   0.821754E+05   0.962968E-01
        6584000   0.821993E+05   0.963125E-01
        6585000   0.822235E+05   0.963281E-01
        6586000   0.822477E+05   0.963431E-01
        6587000   0.822721E+05   0.963591E-01
        6588000   0.822961E+05   0.963755E-01
        6589000   0.823202E+05   0.963921E-01
        6590000   0.823446E+05   0.964090E-01
        6591000   0.823688E+05   0.964261E-01
        6592000   0.823923E+05   0.964434E-01
        6593000   0.824162E+05   0.964606E-01
        6594000   0.824400E+05   0.964773E-01
        6595000   0.824642E+05   0.964943E-01
        6596000   0.824884E+05   0.965096E-01
        6597000   0.825125E+05   0.965261E-01
        6598000   0.825364E+05   0.965407E-01
        6599000   0.825602E+05   0.965552E-01
        6600000   0.825835E+05   0.965701E-01
        6601000   0.826072E+05   0.965846E-01
        6602000   0.826308E+05   0.966006E-01
        6603000   0.826542E+05   0.966175E-01
        6604000   0.826778E+05   0.966336E-01
        6605000   0.827017E+05   0.966499E-01
        6606000   0.827256E+05   0.966668E-01
        6607000   0.827496E+05   0.966837E-01
        6608000   0.827732E+05   0.966999E-01
        6609000   0.827971E+05   0.967158E-01
        6610000   0.828207E+05   0.967315E-01
        6611000   0.828450E+05   0.967472E-01
        6612000   0.828685E+05   0.967643E-01
        6613000   0.828924E+05   0.967798E-01
        6614000   0.829161E+05   0.967953E-01
        6615000   0.829399E+05   0.968117E-01
        6616000   0.829638E+05   0.968274E-01
        6617000   0.829880E+05   0.968422E-01
        6618000   0.830116E+05   0.968555E-01
        6619000   0.830352E+05   0.968696E-01
        6620000   0.830588E+05   0.968848E-01
        6621000   0.830823E+05   0.969001E-01
        6622000   0.831064E+05   0.969134E-01
        6623000   0.831301E+05   0.969277E-01
        6624000   0.831534E+05   0.969431E-01
        6625000   0.831770E+05   0.969576E-01
        6626000   0.832004E+05   0.969709E-01
        6627000   0.832242E+05   0.969857E-01
        6628000   0.832477E+05   0.970019E-01
        6629000   0.832719E+05   0.970161E-01
        6630000   0.832960E+05   0.970307E-01
        6631000   0.833201E+05   0.970448E-01
        6632000   0.833443E+05   0.970574E-01
        6633000   0.833683E+05   0.970724E-01
        6634000   0.833921E+05   0.970885E-01
        6635000   0.834163E+05   0.971036E-01
        6636000   0.834400E+05   0.971171E-01
        6637000   0.834638E+05   0.971319E-01
        6638000   0.834877E+05   0.971480E-01
        6639000   0.835116E+05   0.971649E-01
        6640000   0.835358E+05   0.971792E-01
        6641000   0.835596E+05   0.971926E-01
        6642000   0.835834E+05   0.972079E-01
        6643000   0.836070E+05   0.972229E-01
        6644000   0.836310E+05   0.972382E-01
        6645000   0.836551E+05   0.972531E-01
        6646000   0.836794E+05   0.972667E-01
        6647000   0.837035E+05   0.972810E-01
        6648000   0.837271E+05   0.972953E-01
        6649000   0.837510E+05   0.973089E-01
        6650000   0.837747E+05   0.973228E-01
        6651000   0.837990E+05   0.973355E-01
        6652000   0.838227E+05   0.973482E-01
        6653000   0.838467E+05   0.973611E-01
        6654000   0.838703E+05   0.973736E-01
        6655000   0.838943E+05   0.973869E-01
        6656000   0.839181E+05   0.974014E-01
        6657000   0.839414E+05   0.974138E-01
        6658000   0.839649E+05   0.974255E-01
        6659000   0.839888E+05   0.974373E-01
        6660000   0.840130E+05   0.974488E-01
        6661000   0.840369E+05   0.974616E-01
        6662000   0.840607E+05   0.974718E-01
        6663000   0.840841E+05   0.974822E-01
        6664000   0.841079E+05   0.974928E-01
        6665000   0.841317E+05   0.975057E-01
        6666000   0.841550E+05   0.975181E-01
        6667000   0.841781E+05   0.975307E-01
        6668000   0.842021E+05   0.975431E-01
        6669000   0.842257E+05   0.975554E-01
        6670000   0.842498E+05   0.975673E-01
        6671000   0.842738E+05   0.975797E-01
        6672000   0.842978E+05   0.975899E-01
        6673000   0.843217E+05   0.976011E-01
        6674000   0.843454E+05   0.976124E-01
        6675000   0.843694E+05   0.976246E-01
        6676000   0.843930E+05   0.976361E-01
        6677000   0.844168E+05   0.976464E-01
        6678000   0.844406E+05   0.976572E-01
        6679000   0.844642E+05   0.976683E-01
        6680000   0.844881E+05   0.976785E-01
        6681000   0.845125E+05   0.976887E-01
        6682000   0.845366E+05   0.977001E-01
        6683000   0.845603E+05   0.977118E-01
        6684000   0.845841E+05   0.977236E-01
        6685000   0.846076E+05   0.977364E-01
        6686000   0.846312E+05   0.977487E-01
        6687000   0.846550E+05   0.977612E-01
        6688000   0.846789E+05   0.977734E-01
        6689000   0.847026E+05   0.977845E-01
        6690000   0.847268E+05   0.977954E-01
        6691000   0.847508E+05   0.978057E-01
        6692000   0.847748E+05   0.978164E-01
        6693000   0.847986E+05   0.978286E-01
        6694000   0.848225E+05   0.978416E-01
        6695000   0.848463E+05   0.978538E-01
        6696000   0.848699E+05   0.978652E-01
        6697000   0.848935E+05   0.978766E-01
        6698000   0.849172E+05   0.978881E-01
        6699000   0.849410E+05   0.978988E-01
        6700000   0.849649E+05   0.979095E-01
        6701000   0.849888E+05   0.979225E-01
        6702000   0.850130E+05   0.979354E-01
        6703000   0.850372E+05   0.979470E-01
        6704000   0.850613E+05   0.979593E-01
        6705000   0.850850E+05   0.979719E-01
        6706000   0.851090E+05   0.979851E-01
        6707000   0.851331E+05   0.979991E-01
        6708000   0.851569E+05   0.980115E-01
        6709000   0.851806E+05   0.980236E-01
        6710000   0.852045E+05   0.980352E-01
        6711000   0.852280E+05   0.980490E-01
        6712000   0.852515E+05   0.980614E-01
        6713000   0.852750E+05   0.980736E-01
        6714000   0.852990E+05   0.980856E-01
        6715000   0.853227E+05   0.980975E-01
        6716000   0.853471E+05   0.981097E-01
        6717000   0.853713E+05   0.981211E-01
        6718000   0.853949E+05   0.981327E-01
        6719000   0.854189E+05   0.981450E-01
        6720000   0.854433E+05   0.981578E-01
        6721000   0.854675E+05   0.981718E-01
        6722000   0.854913E+05   0.981835E-01
        6723000   0.855156E+05   0.982001E-01
        6724000   0.855399E+05   0.982149E-01
        6725000   0.855636E+05   0.982284E-01
        6726000   0.855878E+05   0.982412E-01
        6727000   0.856120E+05   0.982554E-01
        6728000   0.856361E+05   0.982708E-01
        6729000   0.856600E+05   0.982857E-01
        6730000   0.856840E+05   0.982995E-01
        6731000   0.857083E+05   0.983139E-01
        6732000   0.857323E+05   0.983271E-01
        6733000   0.857567E+05   0.983419E-01
        6734000   0.857810E+05   0.983568E-01
        6735000   0.858051E+05   0.983718E-01
        6736000   0.858296E+05   0.983856E-01
        6737000   0.858535E+05   0.983997E-01
        6738000   0.858776E+05   0.984134E-01
        6739000   0.859018E+05   0.984271E-01
        6740000   0.859257E+05   0.984405E-01
        6741000   0.859502E+05   0.984541E-01
        6742000   0.859740E+05   0.984684E-01
        6743000   0.859983E+05   0.984845E-01
        6744000   0.860225E+05   0.984998E-01
        6745000   0.860462E+05   0.985151E-01
        6746000   0.860704E+05   0.985317E-01
        6747000   0.860945E+05   0.985470E-01
        6748000   0.861186E+05   0.985626E-01
        6749000   0.861426E+05   0.985776E-01
        6750000   0.861663E+05   0.985923E-01
        6751000   0.861903E+05   0.986078E-01
        6752000   0.862138E+05   0.986239E-01
        6753000   0.862380E+05   0.986407E-01
        6754000   0.862622E+05   0.986574E-01
        6755000   0.862863E+05   0.986733E-01
        6756000   0.863102E+05   0.986893E-01
        6757000   0.863346E+05   0.987044E-01
        6758000   0.863587E+05   0.987189E-01
        6759000   0.863835E+05   0.987342E-01
        6760000   0.864078E+05   0.987500E-01
        6761000   0.864325E+05   0.987653E-01
        6762000   0.864567E+05   0.987802E-01
        6763000   0.864811E+05   0.987961E-01
        6764000   0.865058E+05   0.988116E-01
        6765000   0.865301E+05   0.988256E-01
        6766000   0.865546E+05   0.988405E-01
        6767000   0.865787E+05   0.988548E-01
        6768000   0.866029E+05   0.988712E-01
        6769000   0.866277E+05   0.988871E-01
        6770000   0.866524E+05   0.989033E-01
        6771000   0.866771E+05   0.989181E-01
        6772000   0.867014E+05   0.989324E-01
        6773000   0.867258E+05   0.989472E-01
        6774000   0.867501E+05   0.989612E-01
        6775000   0.867742E+05   0.989753E-01
        6776000   0.867984E+05   0.989887E-01
        6777000   0.868230E+05   0.990020E-01
        6778000   0.868476E+05   0.990153E-01
        6779000   0.868722E+05   0.990294E-01
        6780000   0.868965E+05   0.990425E-01
        6781000   0.869212E+05   0.990569E-01
        6782000   0.869454E+05   0.990714E-01
        6783000   0.869704E+05   0.990850E-01
        6784000   0.869952E+05   0.990993E-01
        6785000   0.870198E+05   0.991134E-01
        6786000   0.870446E+05   0.991273E-01
        6787000   0.870690E+05   0.991426E-01
        6788000   0.870935E+05   0.991581E-01
        6789000   0.871182E+05   0.991730E-01
        6790000   0.871425E+05   0.991889E-01
        6791000   0.871671E+05   0.992040E-01
        6792000   0.871915E+05   0.992204E-01
        6793000   0.872163E+05   0.992366E-01
        6794000   0.872411E+05   0.992524E-01
        6795000   0.872659E+05   0.992675E-01
        6796000   0.872900E+05   0.992827E-01
        6797000   0.873148E+05   0.992987E-01
        6798000   0.873390E+05   0.993138E-01
        6799000   0.873634E+05   0.993295E-01
        6800000   0.873880E+05   0.993451E-01
        6801000   0.874121E+05   0.993612E-01
        6802000   0.874367E+05   0.993769E-01
        6803000   0.874618E+05   0.993927E-01
        6804000   0.874867E+05   0.994074E-01
        6805000   0.875113E+05   0.994230E-01
        6806000   0.875358E+05   0.994397E-01
        6807000   0.875604E+05   0.994542E-01
        6808000   0.875850E+05   0.994691E-01
        6809000   0.876091E+05   0.994838E-01
        6810000   0.876336E+05   0.994987E-01
        6811000   0.876581E+05   0.995136E-01
        6812000   0.876825E+05   0.995269E-01
        6813000   0.877072E+05   0.995397E-01
        6814000   0.877321E+05   0.995535E-01
        6815000   0.877565E+05   0.995671E-01
        6816000   0.877812E+05   0.995786E-01
        6817000   0.878060E+05   0.995917E-01
        6818000   0.878304E+05   0.996030E-01
        6819000   0.878549E+05   0.996161E-01
        6820000   0.878794E+05   0.996277E-01
        6821000   0.879038E+05   0.996389E-01
        6822000   0.879286E+05   0.996501E-01
        6823000   0.879530E+05   0.996619E-01
        6824000   0.879775E+05   0.996744E-01
        6825000   0.880021E+05   0.996858E-01
        6826000   0.880262E+05   0.996979E-01
        6827000   0.880507E+05   0.997104E-01
        6828000   0.880755E+05   0.997243E-01
        6829000   0.881004E+05   0.997380E-01
        6830000   0.881251E+05   0.997504E-01
        6831000   0.881496E+05   0.997617E-01
        6832000   0.881740E+05   0.997719E-01
        6833000   0.881984E+05   0.997819E-01
        6834000   0.882227E+05   0.997942E-01
        6835000   0.882475E+05   0.998060E-01
        6836000   0.882720E+05   0.998170E-01
        6837000   0.882968E+05   0.998285E-01
        6838000   0.883213E+05   0.998400E-01
        6839000   0.883452E+05   0.998516E-01
        6840000   0.883694E+05   0.998619E-01
        6841000   0.883934E+05   0.998722E-01
        6842000   0.884182E+05   0.998829E-01
        6843000   0.884428E+05   0.998939E-01
        6844000   0.884679E+05   0.999054E-01
        6845000   0.884929E+05   0.999164E-01
        6846000   0.885177E+05   0.999262E-01
        6847000   0.885423E+05   0.999367E-01
        6848000   0.885664E+05   0.999481E-01
        6849000   0.885905E+05   0.999597E-01
        6850000   0.886148E+05   0.999709E-01
        6851000   0.886391E+05   0.999810E-01
        6852000   0.886636E+05   0.999938E-01
        6853000   0.886879E+05   0.100007E+00
        6854000   0.887122E+05   0.100021E+00
        6855000   0.887368E+05   0.100035E+00
        6856000   0.887610E+05   0.100050E+00
        6857000   0.887858E+05   0.100065E+00
        6858000   0.888102E+05   0.100080E+00
        6859000   0.888347E+05   0.100095E+00
        6860000   0.888592E+05   0.100111E+00
        6861000   0.888839E+05   0.100126E+00
        6862000   0.889083E+05   0.100141E+00
        6863000   0.889328E+05   0.100153E+00
        6864000   0.889572E+05   0.100168E+00
        6865000   0.889816E+05   0.100184E+00
        6866000   0.890064E+05   0.100197E+00
        6867000   0.890310E+05   0.100213E+00
        6868000   0.890559E+05   0.100227E+00
        6869000   0.890803E+05   0.100240E+00
        6870000   0.891052E+05   0.100254E+00
        6871000   0.891297E+05   0.100268E+00
        6872000   0.891541E+05   0.100283E+00
        6873000   0.891786E+05   0.100296E+00
        6874000   0.892035E+05   0.100312E+00
        6875000   0.892281E+05   0.100325E+00
        6876000   0.892525E+05   0.100339E+00
        6877000   0.892773E+05   0.100354E+00
        6878000   0.893017E+05   0.100368E+00
        6879000   0.893263E+05   0.100383E+00
        6880000   0.893510E+05   0.100396E+00
        6881000   0.893756E+05   0.100410E+00
        6882000   0.894002E+05   0.100422E+00
        6883000   0.894250E+05   0.100435E+00
        6884000   0.894495E+05   0.100448E+00
        6885000   0.894735E+05   0.100462E+00
        6886000   0.894975E+05   0.100475E+00
        6887000   0.895218E+05   0.100489E+00
        6888000   0.895461E+05   0.100502E+00
        6889000   0.895705E+05   0.100515E+00
        6890000   0.895948E+05   0.100528E+00
        6891000   0.896195E+05   0.100540E+00
        6892000   0.896440E+05   0.100552E+00
        6893000   0.896683E+05   0.100564E+00
        6894000   0.896930E+05   0.100577E+00
        6895000   0.897173E+05   0.100591E+00
        6896000   0.897420E+05   0.100605E+00
        6897000   0.897666E+05   0.100617E+00
        6898000   0.897910E+05   0.100630E+00
        6899000   0.898153E+05   0.100644E+00
        6900000   0.898399E+05   0.100658E+00
        6901000   0.898640E+05   0.100672E+00
        6902000   0.898882E+05   0.100686E+00
        6903000   0.899126E+05   0.100702E+00
        6904000   0.899375E+05   0.100717E+00
        6905000   0.899617E+05   0.100732E+00
        6906000   0.899860E+05   0.100748E+00
        6907000   0.900103E+05   0.100763E+00
        6908000   0.900347E+05   0.100778E+00
        6909000   0.900595E+05   0.100794E+00
        6910000   0.900841E+05   0.100808E+00
        6911000   0.901085E+05   0.100822E+00
        6912000   0.901332E+05   0.100836E+00
        6913000   0.901574E+05   0.100851E+00
        6914000   0.901816E+05   0.100866E+00
        6915000   0.902062E+05   0.100881E+00
        6916000   0.902309E+05   0.100896E+00
        6917000   0.902558E+05   0.100909E+00
        6918000   0.902803E+05   0.100921E+00
        6919000   0.903056E+05   0.100936E+00
        6920000   0.903307E+05   0.100950E+00
        6921000   0.903552E+05   0.100963E+00
        6922000   0.903796E+05   0.100977E+00
        6923000   0.904042E+05   0.100991E+00
        6924000   0.904289E+05   0.101004E+00
        6925000   0.904536E+05   0.101017E+00
        6926000   0.904790E+05   0.101031E+00
        6927000   0.905038E+05   0.101045E+00
        6928000   0.905283E+05   0.101061E+00
        6929000   0.905532E+05   0.101074E+00
        6930000   0.905777E+05   0.101088E+00
        6931000   0.906023E+05   0.101103E+00
        6932000   0.906270E+05   0.101116E+00
        6933000   0.906516E+05   0.101129E+00
        6934000   0.906764E+05   0.101142E+00
        6935000   0.907012E+05   0.101154E+00
        6936000   0.907264E+05   0.101167E+00
        6937000   0.907517E+05   0.101181E+00
        6938000   0.907768E+05   0.101194E+00
        6939000   0.908019E+05   0.101208E+00
        6940000   0.908265E+05   0.101222E+00
        6941000   0.908513E+05   0.101237E+00
        6942000   0.908766E+05   0.101251E+00
        6943000   0.909020E+05   0.101266E+00
        6944000   0.909267E+05   0.101282E+00
        6945000   0.909523E+05   0.101298E+00
        6946000   0.909775E+05   0.101312E+00
        6947000   0.910022E+05   0.101327E+00
        6948000   0.910274E+05   0.101342E+00
        6949000   0.910523E+05   0.101357E+00
        6950000   0.910775E+05   0.101374E+00
        6951000   0.911025E+05   0.101390E+00
        6952000   0.911275E+05   0.101405E+00
        6953000   0.911530E+05   0.101419E+00
        6954000   0.911785E+05   0.101434E+00
        6955000   0.912037E+05   0.101449E+00
        6956000   0.912288E+05   0.101463E+00
        6957000   0.912537E+05   0.101478E+00
        6958000   0.912788E+05   0.101495E+00
        6959000   0.913036E+05   0.101511E+00
        6960000   0.913284E+05   0.101527E+00
        6961000   0.913534E+05   0.101541E+00
        6962000   0.913790E+05   0.101556E+00
        6963000   0.914044E+05   0.101573E+00
        6964000   0.914297E+05   0.101589E+00
        6965000   0.914547E+05   0.101606E+00
        6966000   0.914800E+05   0.101621E+00
        6967000   0.915056E+05   0.101635E+00
        6968000   0.915308E+05   0.101651E+00
        6969000   0.915560E+05   0.101666E+00
        6970000   0.915814E+05   0.101680E+00
        6971000   0.916062E+05   0.101695E+00
        6972000   0.916316E+05   0.101708E+00
        6973000   0.916567E+05   0.101723E+00
        6974000   0.916816E+05   0.101737E+00
        6975000   0.917067E+05   0.101751E+00
        6976000   0.917317E+05   0.101766E+00
        6977000   0.917573E+05   0.101781E+00
        6978000   0.917824E+05   0.101795E+00
        6979000   0.918078E+05   0.101808E+00
        6980000   0.918330E+05   0.101822E+00
        6981000   0.918589E+05   0.101836E+00
        6982000   0.918842E+05   0.101851E+00
        6983000   0.919093E+05   0.101866E+00
        6984000   0.919345E+05   0.101880E+00
        6985000   0.919598E+05   0.101895E+00
        6986000   0.919856E+05   0.101910E+00
        6987000   0.920111E+05   0.101926E+00
        6988000   0.920363E+05   0.101942E+00
        6989000   0.920618E+05   0.101958E+00
        6990000   0.920871E+05   0.101975E+00
        6991000   0.921119E+05   0.101990E+00
        6992000   0.921365E+05   0.102007E+00
        6993000   0.921617E+05   0.102023E+00
        6994000   0.921870E+05   0.102039E+00
        6995000   0.922121E+05   0.102055E+00
        6996000   0.922376E+05   0.102071E+00
        6997000   0.922627E+05   0.102087E+00
        6998000   0.922880E+05   0.102105E+00
        6999000   0.923134E+05   0.102121E+00
        7000000   0.923391E+05   0.102138E+00
        7001000   0.923643E+05   0.102155E+00
        7002000   0.923899E+05   0.102171E+00
        7003000   0.924150E+05   0.102185E+00
        7004000   0.924399E+05   0.102200E+00
        7005000   0.924650E+05   0.102216E+00
        7006000   0.924901E+05   0.102231E+00
        7007000   0.925150E+05   0.102247E+00
        7008000   0.925402E+05   0.102263E+00
        7009000   0.925652E+05   0.102278E+00
        7010000   0.925907E+05   0.102294E+00
        7011000   0.926163E+05   0.102309E+00
        7012000   0.926419E+05   0.102326E+00
        7013000   0.926668E+05   0.102343E+00
        7014000   0.926921E+05   0.102359E+00
        7015000   0.927178E+05   0.102374E+00
        7016000   0.927435E+05   0.102389E+00
        7017000   0.927692E+05   0.102404E+00
        7018000   0.927948E+05   0.102420E+00
        7019000   0.928200E+05   0.102437E+00
        7020000   0.928453E+05   0.102452E+00
        7021000   0.928711E+05   0.102469E+00
        7022000   0.928964E+05   0.102485E+00
        7023000   0.929215E+05   0.102500E+00
        7024000   0.929468E+05   0.102515E+00
        7025000   0.929724E+05   0.102531E+00
        7026000   0.929980E+05   0.102546E+00
        7027000   0.930236E+05   0.102562E+00
        7028000   0.930489E+05   0.102579E+00
        7029000   0.930746E+05   0.102596E+00
        7030000   0.931000E+05   0.102612E+00
        7031000   0.931259E+05   0.102627E+00
        7032000   0.931519E+05   0.102642E+00
        7033000   0.931774E+05   0.102659E+00
        7034000   0.932030E+05   0.102674E+00
        7035000   0.932287E+05   0.102690E+00
        7036000   0.932542E+05   0.102706E+00
        7037000   0.932802E+05   0.102724E+00
        7038000   0.933058E+05   0.102741E+00
        7039000   0.933316E+05   0.102758E+00
        7040000   0.933571E+05   0.102774E+00
        7041000   0.933831E+05   0.102790E+00
        7042000   0.934092E+05   0.102806E+00
        7043000   0.934350E+05   0.102824E+00
        7044000   0.934610E+05   0.102844E+00
        7045000   0.934867E+05   0.102862E+00
        7046000   0.935123E+05   0.102878E+00
        7047000   0.935382E+05   0.102896E+00
        7048000   0.935644E+05   0.102913E+00
        7049000   0.935899E+05   0.102930E+00
        7050000   0.936159E+05   0.102945E+00
        7051000   0.936416E+05   0.102962E+00
        7052000   0.936676E+05   0.102978E+00
        7053000   0.936935E+05   0.102996E+00
        7054000   0.937189E+05   0.103011E+00
        7055000   0.937443E+05   0.103027E+00
        7056000   0.937700E+05   0.103044E+00
        7057000   0.937957E+05   0.103060E+00
        7058000   0.938211E+05   0.103076E+00
        7059000   0.938465E+05   0.103091E+00
        7060000   0.938723E+05   0.103107E+00
        7061000   0.938979E+05   0.103123E+00
        7062000   0.939232E+05   0.103140E+00
        7063000   0.939493E+05   0.103155E+00
        7064000   0.939754E+05   0.103171E+00
        7065000   0.940011E+05   0.103188E+00
        7066000   0.940271E+05   0.103205E+00
        7067000   0.940528E+05   0.103221E+00
        7068000   0.940789E+05   0.103239E+00
        7069000   0.941046E+05   0.103256E+00
        7070000   0.941301E+05   0.103274E+00
        7071000   0.941562E+05   0.103291E+00
        7072000   0.941817E+05   0.103306E+00
        7073000   0.942068E+05   0.103323E+00
        7074000   0.942327E+05   0.103340E+00
        7075000   0.942586E+05   0.103357E+00
        7076000   0.942847E+05   0.103376E+00
        7077000   0.943103E+05   0.103395E+00
        7078000   0.943359E+05   0.103412E+00
        7079000   0.943622E+05   0.103429E+00
        7080000   0.943881E+05   0.103446E+00
        7081000   0.944131E+05   0.103462E+00
        7082000   0.944390E+05   0.103478E+00
        7083000   0.944647E+05   0.103494E+00
        7084000   0.944903E+05   0.103511E+00
        7085000   0.945163E+05   0.103527E+00
        7086000   0.945420E+05   0.103542E+00
        7087000   0.945675E+05   0.103555E+00
        7088000   0.945937E+05   0.103570E+00
        7089000   0.946194E+05   0.103585E+00
        7090000   0.946453E+05   0.103600E+00
        7091000   0.946711E+05   0.103615E+00
        7092000   0.946966E+05   0.103629E+00
        7093000   0.947216E+05   0.103643E+00
        7094000   0.947473E+05   0.103656E+00
        7095000   0.947731E+05   0.103671E+00
        7096000   0.947990E+05   0.103685E+00
        7097000   0.948250E+05   0.103699E+00
        7098000   0.948514E+05   0.103713E+00
        7099000   0.948772E+05   0.103726E+00
        7100000   0.949034E+05   0.103741E+00
        7101000   0.949298E+05   0.103757E+00
        7102000   0.949559E+05   0.103773E+00
        7103000   0.949817E+05   0.103789E+00
        7104000   0.950075E+05   0.103803E+00
        7105000   0.950337E+05   0.103820E+00
        7106000   0.950596E+05   0.103836E+00
        7107000   0.950855E+05   0.103854E+00
        7108000   0.951112E+05   0.103872E+00
        7109000   0.951368E+05   0.103887E+00
        7110000   0.951627E+05   0.103904E+00
        7111000   0.951885E+05   0.103921E+00
        7112000   0.952146E+05   0.103939E+00
        7113000   0.952407E+05   0.103956E+00
        7114000   0.952664E+05   0.103972E+00
        7115000   0.952922E+05   0.103988E+00
        7116000   0.953182E+05   0.104005E+00
        7117000   0.953445E+05   0.104021E+00
        7118000   0.953705E+05   0.104038E+00
        7119000   0.953965E+05   0.104054E+00
        7120000   0.954221E+05   0.104068E+00
        7121000   0.954474E+05   0.104082E+00
        7122000   0.954730E+05   0.104095E+00
        7123000   0.954989E+05   0.104109E+00
        7124000   0.955254E+05   0.104123E+00
        7125000   0.955521E+05   0.104137E+00
        7126000   0.955784E+05   0.104152E+00
        7127000   0.956047E+05   0.104167E+00
        7128000   0.956313E+05   0.104181E+00
        7129000   0.956578E+05   0.104196E+00
        7130000   0.956841E+05   0.104212E+00
        7131000   0.957103E+05   0.104227E+00
        7132000   0.957364E+05   0.104242E+00
        7133000   0.957628E+05   0.104258E+00
        7134000   0.957885E+05   0.104274E+00
        7135000   0.958150E+05   0.104289E+00
        7136000   0.958415E+05   0.104304E+00
        7137000   0.958675E+05   0.104320E+00
        7138000   0.958937E+05   0.104334E+00
        7139000   0.959195E+05   0.104348E+00
        7140000   0.959458E+05   0.104363E+00
        7141000   0.959719E+05   0.104379E+00
        7142000   0.959976E+05   0.104394E+00
        7143000   0.960237E+05   0.104410E+00
        7144000   0.960497E+05   0.104425E+00
        7145000   0.960758E+05   0.104439E+00
        7146000   0.961022E+05   0.104455E+00
        7147000   0.961280E+05   0.104472E+00
        7148000   0.961543E+05   0.104487E+00
        7149000   0.961805E+05   0.104502E+00
        7150000   0.962070E+05   0.104517E+00
        7151000   0.962333E+05   0.104532E+00
        7152000   0.962597E+05   0.104548E+00
        7153000   0.962866E+05   0.104562E+00
        7154000   0.963129E+05   0.104577E+00
        7155000   0.963394E+05   0.104592E+00
        7156000   0.963654E+05   0.104607E+00
        7157000   0.963914E+05   0.104624E+00
        7158000   0.964176E+05   0.104639E+00
        7159000   0.964439E+05   0.104654E+00
        7160000   0.964697E+05   0.104670E+00
        7161000   0.964963E+05   0.104685E+00
        7162000   0.965227E+05   0.104698E+00
        7163000   0.965490E+05   0.104714E+00
        7164000   0.965751E+05   0.104730E+00
        7165000   0.966012E+05   0.104745E+00
        7166000   0.966277E+05   0.104759E+00
        7167000   0.966542E+05   0.104773E+00
        7168000   0.966813E+05   0.104786E+00
        7169000   0.967077E+05   0.104800E+00
        7170000   0.967339E+05   0.104817E+00
        7171000   0.967604E+05   0.104829E+00
        7172000   0.967865E+05   0.104843E+00
        7173000   0.968132E+05   0.104858E+00
        7174000   0.968394E+05   0.104871E+00
        7175000   0.968658E+05   0.104884E+00
        7176000   0.968924E+05   0.104898E+00
        7177000   0.969186E+05   0.104913E+00
        7178000   0.969449E+05   0.104927E+00
        7179000   0.969711E+05   0.104943E+00
        7180000   0.969977E+05   0.104957E+00
        7181000   0.970236E+05   0.104973E+00
        7182000   0.970502E+05   0.104988E+00
        7183000   0.970768E+05   0.105004E+00
        7184000   0.971029E+05   0.105020E+00
        7185000   0.971285E+05   0.105035E+00
        7186000   0.971547E+05   0.105050E+00
        7187000   0.971810E+05   0.105065E+00
        7188000   0.972070E+05   0.105079E+00
        7189000   0.972328E+05   0.105091E+00
        7190000   0.972587E+05   0.105106E+00
        7191000   0.972850E+05   0.105120E+00
        7192000   0.973110E+05   0.105135E+00
        7193000   0.973372E+05   0.105148E+00
        7194000   0.973638E+05   0.105163E+00
        7195000   0.973895E+05   0.105179E+00
        7196000   0.974156E+05   0.105196E+00
        7197000   0.974415E+05   0.105211E+00
        7198000   0.974675E+05   0.105226E+00
        7199000   0.974939E+05   0.105242E+00
        7200000   0.975202E+05   0.105255E+00
        7201000   0.975465E+05   0.105269E+00
        7202000   0.975732E+05   0.105283E+00
        7203000   0.975994E+05   0.105296E+00
        7204000   0.976256E+05   0.105310E+00
        7205000   0.976521E+05   0.105325E+00
        7206000   0.976787E+05   0.105340E+00
        7207000   0.977053E+05   0.105353E+00
        7208000   0.977310E+05   0.105368E+00
        7209000   0.977572E+05   0.105382E+00
        7210000   0.977830E+05   0.105395E+00
        7211000   0.978092E+05   0.105410E+00
        7212000   0.978355E+05   0.105424E+00
        7213000   0.978619E+05   0.105437E+00
        7214000   0.978882E+05   0.105450E+00
        7215000   0.979144E+05   0.105462E+00
        7216000   0.979406E+05   0.105475E+00
        7217000   0.979670E+05   0.105491E+00
        7218000   0.979935E+05   0.105506E+00
        7219000   0.980205E+05   0.105521E+00
        7220000   0.980466E+05   0.105536E+00
        7221000   0.980728E+05   0.105551E+00
        7222000   0.980991E+05   0.105565E+00
        7223000   0.981262E+05   0.105579E+00
        7224000   0.981521E+05   0.105592E+00
        7225000   0.981785E+05   0.105606E+00
        7226000   0.982048E+05   0.105620E+00
        7227000   0.982312E+05   0.105634E+00
        7228000   0.982577E+05   0.105648E+00
        7229000   0.982840E+05   0.105661E+00
        7230000   0.983100E+05   0.105674E+00
        7231000   0.983366E+05   0.105686E+00
        7232000   0.983630E+05   0.105700E+00
        7233000   0.983892E+05   0.105712E+00
        7234000   0.984156E+05   0.105726E+00
        7235000   0.984420E+05   0.105738E+00
        7236000   0.984690E+05   0.105752E+00
        7237000   0.984955E+05   0.105764E+00
        7238000   0.985221E+05   0.105777E+00
        7239000   0.985481E+05   0.105791E+00
        7240000   0.985747E+05   0.105804E+00
        7241000   0.986017E+05   0.105815E+00
        7242000   0.986284E+05   0.105828E+00
        7243000   0.986552E+05   0.105841E+00
        7244000   0.986818E+05   0.105852E+00
        7245000   0.987087E+05   0.105865E+00
        7246000   0.987357E+05   0.105878E+00
        7247000   0.987623E+05   0.105891E+00
        7248000   0.987890E+05   0.105904E+00
        7249000   0.988157E+05   0.105918E+00
        7250000   0.988425E+05   0.105932E+00
        7251000   0.988700E+05   0.105947E+00
        7252000   0.988967E+05   0.105962E+00
        7253000   0.989235E+05   0.105975E+00
        7254000   0.989504E+05   0.105989E+00
        7255000   0.989767E+05   0.106003E+00
        7256000   0.990031E+05   0.106018E+00
        7257000   0.990304E+05   0.106032E+00
        7258000   0.990570E+05   0.106046E+00
        7259000   0.990839E+05   0.106061E+00
        7260000   0.991103E+05   0.106075E+00
        7261000   0.991370E+05   0.106088E+00
        7262000   0.991628E+05   0.106102E+00
        7263000   0.991894E+05   0.106116E+00
        7264000   0.992161E+05   0.106130E+00
        7265000   0.992425E+05   0.106144E+00
        7266000   0.992691E+05   0.106157E+00
        7267000   0.992958E+05   0.106171E+00
        7268000   0.993226E+05   0.106186E+00
        7269000   0.993494E+05   0.106200E+00
        7270000   0.993764E+05   0.106213E+00
        7271000   0.994032E+05   0.106227E+00
        7272000   0.994294E+05   0.106242E+00
        7273000   0.994561E+05   0.106256E+00
        7274000   0.994825E+05   0.106270E+00
        7275000   0.995090E+05   0.106284E+00
        7276000   0.995354E+05   0.106298E+00
        7277000   0.995616E+05   0.106312E+00
        7278000   0.995878E+05   0.106324E+00
        7279000   0.996141E+05   0.106336E+00
        7280000   0.996405E+05   0.106348E+00
        7281000   0.996669E+05   0.106362E+00
        7282000   0.996931E+05   0.106376E+00
        7283000   0.997200E+05   0.106390E+00
        7284000   0.997468E+05   0.106404E+00
        7285000   0.997733E+05   0.106419E+00
        7286000   0.997997E+05   0.106434E+00
        7287000   0.998259E+05   0.106449E+00
        7288000   0.998524E+05   0.106461E+00
        7289000   0.998794E+05   0.106475E+00
        7290000   0.999062E+05   0.106489E+00
        7291000   0.999330E+05   0.106505E+00
        7292000   0.999599E+05   0.106520E+00
        7293000   0.999867E+05   0.106534E+00
        7294000   0.100014E+06   0.106550E+00
        7295000   0.100040E+06   0.106565E+00
        7296000   0.100067E+06   0.106581E+00
        7297000   0.100093E+06   0.106596E+00
        7298000   0.100120E+06   0.106612E+00
        7299000   0.100147E+06   0.106626E+00
        7300000   0.100173E+06   0.106640E+00
        7301000   0.100200E+06   0.106655E+00
        7302000   0.100227E+06   0.106669E+00
        7303000   0.100254E+06   0.106684E+00
        7304000   0.100281E+06   0.106698E+00
        7305000   0.100308E+06   0.106712E+00
        7306000   0.100335E+06   0.106728E+00
        7307000   0.100361E+06   0.106743E+00
        7308000   0.100388E+06   0.106757E+00
        7309000   0.100414E+06   0.106770E+00
        7310000   0.100441E+06   0.106783E+00
        7311000   0.100468E+06   0.106797E+00
        7312000   0.100496E+06   0.106811E+00
        7313000   0.100523E+06   0.106823E+00
        7314000   0.100550E+06   0.106837E+00
        7315000   0.100576E+06   0.106850E+00
        7316000   0.100603E+06   0.106863E+00
        7317000   0.100629E+06   0.106877E+00
        7318000   0.100656E+06   0.106893E+00
        7319000   0.100683E+06   0.106908E+00
        7320000   0.100710E+06   0.106921E+00
        7321000   0.100737E+06   0.106934E+00
        7322000   0.100764E+06   0.106946E+00
        7323000   0.100792E+06   0.106959E+00
        7324000   0.100819E+06   0.106972E+00
        7325000   0.100845E+06   0.106985E+00
        7326000   0.100872E+06   0.106997E+00
        7327000   0.100899E+06   0.107009E+00
        7328000   0.100926E+06   0.107022E+00
        7329000   0.100953E+06   0.107035E+00
        7330000   0.100980E+06   0.107049E+00
        7331000   0.101007E+06   0.107062E+00
        7332000   0.101034E+06   0.107076E+00
        7333000   0.101061E+06   0.107090E+00
        7334000   0.101088E+06   0.107105E+00
        7335000   0.101114E+06   0.107119E+00
        7336000   0.101141E+06   0.107133E+00
        7337000   0.101169E+06   0.107145E+00
        7338000   0.101196E+06   0.107158E+00
        7339000   0.101223E+06   0.107172E+00
        7340000   0.101250E+06   0.107186E+00
        7341000   0.101278E+06   0.107201E+00
        7342000   0.101305E+06   0.107214E+00
        7343000   0.101332E+06   0.107226E+00
        7344000   0.101359E+06   0.107240E+00
        7345000   0.101386E+06   0.107255E+00
        7346000   0.101413E+06   0.107271E+00
        7347000   0.101440E+06   0.107287E+00
        7348000   0.101467E+06   0.107301E+00
        7349000   0.101494E+06   0.107314E+00
        7350000   0.101521E+06   0.107328E+00
        7351000   0.101549E+06   0.107344E+00
        7352000   0.101576E+06   0.107358E+00
        7353000   0.101603E+06   0.107372E+00
        7354000   0.101631E+06   0.107385E+00
        7355000   0.101658E+06   0.107399E+00
        7356000   0.101685E+06   0.107414E+00
        7357000   0.101713E+06   0.107428E+00
        7358000   0.101741E+06   0.107442E+00
        7359000   0.101768E+06   0.107456E+00
        7360000   0.101795E+06   0.107471E+00
        7361000   0.101823E+06   0.107486E+00
        7362000   0.101850E+06   0.107500E+00
        7363000   0.101877E+06   0.107514E+00
        7364000   0.101904E+06   0.107528E+00
        7365000   0.101932E+06   0.107543E+00
        7366000   0.101959E+06   0.107557E+00
        7367000   0.101987E+06   0.107572E+00
        7368000   0.102014E+06   0.107587E+00
        7369000   0.102041E+06   0.107600E+00
        7370000   0.102069E+06   0.107613E+00
        7371000   0.102096E+06   0.107628E+00
        7372000   0.102123E+06   0.107643E+00
        7373000   0.102150E+06   0.107659E+00
        7374000   0.102177E+06   0.107674E+00
        7375000   0.102204E+06   0.107689E+00
        7376000   0.102232E+06   0.107703E+00
        7377000   0.102259E+06   0.107718E+00
        7378000   0.102286E+06   0.107734E+00
        7379000   0.102314E+06   0.107749E+00
        7380000   0.102342E+06   0.107765E+00
        7381000   0.102369E+06   0.107780E+00
        7382000   0.102396E+06   0.107795E+00
        7383000   0.102424E+06   0.107809E+00
        7384000   0.102451E+06   0.107823E+00
        7385000   0.102478E+06   0.107836E+00
        7386000   0.102506E+06   0.107849E+00
        7387000   0.102533E+06   0.107862E+00
        7388000   0.102561E+06   0.107876E+00
        7389000   0.102588E+06   0.107890E+00
        7390000   0.102616E+06   0.107904E+00
        7391000   0.102643E+06   0.107917E+00
        7392000   0.102670E+06   0.107929E+00
        7393000   0.102698E+06   0.107942E+00
        7394000   0.102725E+06   0.107957E+00
        7395000   0.102752E+06   0.107972E+00
        7396000   0.102779E+06   0.107985E+00
        7397000   0.102806E+06   0.107998E+00
        7398000   0.102833E+06   0.108013E+00
        7399000   0.102861E+06   0.108027E+00
        7400000   0.102888E+06   0.108040E+00
        7401000   0.102916E+06   0.108053E+00
        7402000   0.102943E+06   0.108067E+00
        7403000   0.102970E+06   0.108079E+00
        7404000   0.102998E+06   0.108092E+00
        7405000   0.103025E+06   0.108104E+00
        7406000   0.103052E+06   0.108116E+00
        7407000   0.103080E+06   0.108127E+00
        7408000   0.103107E+06   0.108140E+00
        7409000   0.103134E+06   0.108153E+00
        7410000   0.103162E+06   0.108166E+00
        7411000   0.103189E+06   0.108178E+00
        7412000   0.103216E+06   0.108190E+00
        7413000   0.103244E+06   0.108202E+00
        7414000   0.103272E+06   0.108215E+00
        7415000   0.103298E+06   0.108227E+00
        7416000   0.103325E+06   0.108242E+00
        7417000   0.103352E+06   0.108254E+00
        7418000   0.103380E+06   0.108266E+00
        7419000   0.103407E+06   0.108279E+00
        7420000   0.103435E+06   0.108291E+00
        7421000   0.103462E+06   0.108304E+00
        7422000   0.103490E+06   0.108315E+00
        7423000   0.103517E+06   0.108327E+00
        7424000   0.103544E+06   0.108339E+00
        7425000   0.103571E+06   0.108351E+00
        7426000   0.103598E+06   0.108364E+00
        7427000   0.103625E+06   0.108375E+00
        7428000   0.103653E+06   0.108386E+00
        7429000   0.103680E+06   0.108397E+00
        7430000   0.103707E+06   0.108409E+00
        7431000   0.103734E+06   0.108420E+00
        7432000   0.103762E+06   0.108433E+00
        7433000   0.103790E+06   0.108446E+00
        7434000   0.103817E+06   0.108459E+00
        7435000   0.103844E+06   0.108470E+00
        7436000   0.103871E+06   0.108483E+00
        7437000   0.103898E+06   0.108495E+00
        7438000   0.103925E+06   0.108507E+00
        7439000   0.103953E+06   0.108520E+00
        7440000   0.103980E+06   0.108533E+00
        7441000   0.104008E+06   0.108547E+00
        7442000   0.104035E+06   0.108560E+00
        7443000   0.104061E+06   0.108572E+00
        7444000   0.104089E+06   0.108585E+00
        7445000   0.104116E+06   0.108601E+00
        7446000   0.104143E+06   0.108616E+00
        7447000   0.104170E+06   0.108630E+00
        7448000   0.104197E+06   0.108646E+00
        7449000   0.104224E+06   0.108661E+00
        7450000   0.104251E+06   0.108676E+00
        7451000   0.104277E+06   0.108692E+00
        7452000   0.104305E+06   0.108705E+00
        7453000   0.104332E+06   0.108719E+00
        7454000   0.104359E+06   0.108732E+00
        7455000   0.104386E+06   0.108745E+00
        7456000   0.104413E+06   0.108759E+00
        7457000   0.104440E+06   0.108772E+00
        7458000   0.104467E+06   0.108785E+00
        7459000   0.104494E+06   0.108799E+00
        7460000   0.104520E+06   0.108813E+00
        7461000   0.104548E+06   0.108825E+00
        7462000   0.104575E+06   0.108837E+00
        7463000   0.104602E+06   0.108850E+00
        7464000   0.104629E+06   0.108865E+00
        7465000   0.104656E+06   0.108879E+00
        7466000   0.104683E+06   0.108891E+00
        7467000   0.104710E+06   0.108905E+00
        7468000   0.104737E+06   0.108916E+00
        7469000   0.104764E+06   0.108928E+00
        7470000   0.104790E+06   0.108942E+00
        7471000   0.104817E+06   0.108956E+00
        7472000   0.104845E+06   0.108971E+00
        7473000   0.104872E+06   0.108984E+00
        7474000   0.104899E+06   0.108997E+00
        7475000   0.104926E+06   0.109009E+00
        7476000   0.104954E+06   0.109022E+00
        7477000   0.104981E+06   0.109034E+00
        7478000   0.105008E+06   0.109048E+00
        7479000   0.105035E+06   0.109062E+00
        7480000   0.105062E+06   0.109076E+00
        7481000   0.105090E+06   0.109092E+00
        7482000   0.105117E+06   0.109105E+00
        7483000   0.105144E+06   0.109120E+00
        7484000   0.105171E+06   0.109135E+00
        7485000   0.105198E+06   0.109152E+00
        7486000   0.105225E+06   0.109167E+00
        7487000   0.105252E+06   0.109182E+00
        7488000   0.105279E+06   0.109198E+00
        7489000   0.105306E+06   0.109214E+00
        7490000   0.105334E+06   0.109230E+00
        7491000   0.105361E+06   0.109246E+00
        7492000   0.105388E+06   0.109262E+00
        7493000   0.105416E+06   0.109276E+00
        7494000   0.105443E+06   0.109293E+00
        7495000   0.105470E+06   0.109308E+00
        7496000   0.105497E+06   0.109325E+00
        7497000   0.105524E+06   0.109340E+00
        7498000   0.105551E+06   0.109358E+00
        7499000   0.105578E+06   0.109375E+00
        7500000   0.105605E+06   0.109391E+00
        7501000   0.105632E+06   0.109407E+00
        7502000   0.105659E+06   0.109424E+00
        7503000   0.105687E+06   0.109439E+00
        7504000   0.105714E+06   0.109456E+00
        7505000   0.105741E+06   0.109472E+00
        7506000   0.105768E+06   0.109488E+00
        7507000   0.105795E+06   0.109504E+00
        7508000   0.105821E+06   0.109520E+00
        7509000   0.105848E+06   0.109536E+00
        7510000   0.105875E+06   0.109553E+00
        7511000   0.105901E+06   0.109569E+00
        7512000   0.105929E+06   0.109585E+00
        7513000   0.105956E+06   0.109601E+00
        7514000   0.105983E+06   0.109619E+00
        7515000   0.106010E+06   0.109635E+00
        7516000   0.106036E+06   0.109651E+00
        7517000   0.106064E+06   0.109669E+00
        7518000   0.106090E+06   0.109686E+00
        7519000   0.106117E+06   0.109704E+00
        7520000   0.106144E+06   0.109720E+00
        7521000   0.106170E+06   0.109737E+00
        7522000   0.106197E+06   0.109755E+00
        7523000   0.106224E+06   0.109773E+00
        7524000   0.106251E+06   0.109790E+00
        7525000   0.106278E+06   0.109807E+00
        7526000   0.106306E+06   0.109824E+00
        7527000   0.106333E+06   0.109839E+00
        7528000   0.106360E+06   0.109855E+00
        7529000   0.106387E+06   0.109872E+00
        7530000   0.106414E+06   0.109889E+00
        7531000   0.106441E+06   0.109906E+00
        7532000   0.106467E+06   0.109921E+00
        7533000   0.106494E+06   0.109938E+00
        7534000   0.106520E+06   0.109954E+00
        7535000   0.106547E+06   0.109969E+00
        7536000   0.106574E+06   0.109985E+00
        7537000   0.106601E+06   0.110000E+00
        7538000   0.106627E+06   0.110015E+00
        7539000   0.106654E+06   0.110030E+00
        7540000   0.106681E+06   0.110046E+00
        7541000   0.106708E+06   0.110061E+00
        7542000   0.106735E+06   0.110076E+00
        7543000   0.106761E+06   0.110092E+00
        7544000   0.106788E+06   0.110109E+00
        7545000   0.106815E+06   0.110126E+00
        7546000   0.106842E+06   0.110142E+00
        7547000   0.106869E+06   0.110157E+00
        7548000   0.106896E+06   0.110173E+00
        7549000   0.106923E+06   0.110187E+00
        7550000   0.106950E+06   0.110202E+00
        7551000   0.106977E+06   0.110216E+00
        7552000   0.107004E+06   0.110231E+00
        7553000   0.107031E+06   0.110245E+00
        7554000   0.107058E+06   0.110260E+00
        7555000   0.107084E+06   0.110272E+00
        7556000   0.107111E+06   0.110287E+00
        7557000   0.107138E+06   0.110302E+00
        7558000   0.107165E+06   0.110316E+00
        7559000   0.107191E+06   0.110332E+00
        7560000   0.107219E+06   0.110345E+00
        7561000   0.107246E+06   0.110360E+00
        7562000   0.107273E+06   0.110375E+00
        7563000   0.107301E+06   0.110390E+00
        7564000   0.107328E+06   0.110405E+00
        7565000   0.107356E+06   0.110420E+00
        7566000   0.107383E+06   0.110435E+00
        7567000   0.107410E+06   0.110451E+00
        7568000   0.107437E+06   0.110465E+00
        7569000   0.107465E+06   0.110480E+00
        7570000   0.107492E+06   0.110496E+00
        7571000   0.107519E+06   0.110510E+00
        7572000   0.107547E+06   0.110521E+00
        7573000   0.107574E+06   0.110536E+00
        7574000   0.107601E+06   0.110549E+00
        7575000   0.107628E+06   0.110561E+00
        7576000   0.107656E+06   0.110573E+00
        7577000   0.107683E+06   0.110585E+00
        7578000   0.107710E+06   0.110600E+00
        7579000   0.107737E+06   0.110615E+00
        7580000   0.107764E+06   0.110626E+00
        7581000   0.107791E+06   0.110638E+00
        7582000   0.107818E+06   0.110652E+00
        7583000   0.107846E+06   0.110666E+00
        7584000   0.107873E+06   0.110679E+00
        7585000   0.107901E+06   0.110693E+00
        7586000   0.107928E+06   0.110707E+00
        7587000   0.107955E+06   0.110720E+00
        7588000   0.107982E+06   0.110734E+00
        7589000   0.108009E+06   0.110747E+00
        7590000   0.108035E+06   0.110759E+00
        7591000   0.108062E+06   0.110770E+00
        7592000   0.108089E+06   0.110784E+00
        7593000   0.108115E+06   0.110798E+00
        7594000   0.108143E+06   0.110812E+00
        7595000   0.108170E+06   0.110826E+00
        7596000   0.108197E+06   0.110841E+00
        7597000   0.108224E+06   0.110853E+00
        7598000   0.108251E+06   0.110868E+00
        7599000   0.108278E+06   0.110881E+00
        7600000   0.108305E+06   0.110896E+00
        7601000   0.108332E+06   0.110912E+00
        7602000   0.108359E+06   0.110927E+00
        7603000   0.108386E+06   0.110941E+00
        7604000   0.108413E+06   0.110956E+00
        7605000   0.108440E+06   0.110972E+00
        7606000   0.108467E+06   0.110986E+00
        7607000   0.108494E+06   0.111000E+00
        7608000   0.108521E+06   0.111013E+00
        7609000   0.108548E+06   0.111026E+00
        7610000   0.108575E+06   0.111039E+00
        7611000   0.108601E+06   0.111051E+00
        7612000   0.108627E+06   0.111063E+00
        7613000   0.108654E+06   0.111075E+00
        7614000   0.108681E+06   0.111087E+00
        7615000   0.108708E+06   0.111098E+00
        7616000   0.108735E+06   0.111112E+00
        7617000   0.108762E+06   0.111124E+00
        7618000   0.108790E+06   0.111136E+00
        7619000   0.108817E+06   0.111149E+00
        7620000   0.108845E+06   0.111161E+00
        7621000   0.108872E+06   0.111174E+00
        7622000   0.108899E+06   0.111186E+00
        7623000   0.108927E+06   0.111198E+00
        7624000   0.108953E+06   0.111210E+00
        7625000   0.108981E+06   0.111224E+00
        7626000   0.109009E+06   0.111236E+00
        7627000   0.109036E+06   0.111248E+00
        7628000   0.109063E+06   0.111261E+00
        7629000   0.109091E+06   0.111271E+00
        7630000   0.109118E+06   0.111284E+00
        7631000   0.109146E+06   0.111297E+00
        7632000   0.109173E+06   0.111310E+00
        7633000   0.109201E+06   0.111324E+00
        7634000   0.109228E+06   0.111337E+00
        7635000   0.109255E+06   0.111350E+00
        7636000   0.109283E+06   0.111363E+00
        7637000   0.109310E+06   0.111376E+00
        7638000   0.109338E+06   0.111390E+00
        7639000   0.109365E+06   0.111401E+00
        7640000   0.109392E+06   0.111414E+00
        7641000   0.109419E+06   0.111428E+00
        7642000   0.109447E+06   0.111440E+00
        7643000   0.109475E+06   0.111453E+00
        7644000   0.109502E+06   0.111466E+00
        7645000   0.109530E+06   0.111480E+00
        7646000   0.109557E+06   0.111493E+00
        7647000   0.109585E+06   0.111506E+00
        7648000   0.109612E+06   0.111520E+00
        7649000   0.109639E+06   0.111532E+00
        7650000   0.109666E+06   0.111546E+00
        7651000   0.109693E+06   0.111559E+00
        7652000   0.109720E+06   0.111572E+00
        7653000   0.109748E+06   0.111585E+00
        7654000   0.109775E+06   0.111599E+00
        7655000   0.109803E+06   0.111611E+00
        7656000   0.109830E+06   0.111625E+00
        7657000   0.109857E+06   0.111639E+00
        7658000   0.109885E+06   0.111653E+00
        7659000   0.109912E+06   0.111664E+00
        7660000   0.109939E+06   0.111675E+00
        7661000   0.109967E+06   0.111688E+00
        7662000   0.109994E+06   0.111701E+00
        7663000   0.110022E+06   0.111712E+00
        7664000   0.110049E+06   0.111724E+00
        7665000   0.110076E+06   0.111736E+00
        7666000   0.110103E+06   0.111749E+00
        7667000   0.110131E+06   0.111763E+00
        7668000   0.110158E+06   0.111775E+00
        7669000   0.110185E+06   0.111788E+00
        7670000   0.110212E+06   0.111800E+00
        7671000   0.110240E+06   0.111813E+00
        7672000   0.110267E+06   0.111827E+00
        7673000   0.110295E+06   0.111840E+00
        7674000   0.110322E+06   0.111853E+00
        7675000   0.110350E+06   0.111864E+00
        7676000   0.110377E+06   0.111876E+00
        7677000   0.110404E+06   0.111887E+00
        7678000   0.110431E+06   0.111899E+00
        7679000   0.110459E+06   0.111911E+00
        7680000   0.110486E+06   0.111922E+00
        7681000   0.110513E+06   0.111934E+00
        7682000   0.110540E+06   0.111948E+00
        7683000   0.110567E+06   0.111961E+00
        7684000   0.110595E+06   0.111975E+00
        7685000   0.110622E+06   0.111987E+00
        7686000   0.110648E+06   0.112001E+00
        7687000   0.110675E+06   0.112012E+00
        7688000   0.110702E+06   0.112024E+00
        7689000   0.110729E+06   0.112038E+00
        7690000   0.110756E+06   0.112050E+00
        7691000   0.110784E+06   0.112061E+00
        7692000   0.110811E+06   0.112071E+00
        7693000   0.110838E+06   0.112083E+00
        7694000   0.110865E+06   0.112093E+00
        7695000   0.110892E+06   0.112106E+00
        7696000   0.110919E+06   0.112118E+00
        7697000   0.110946E+06   0.112131E+00
        7698000   0.110973E+06   0.112142E+00
        7699000   0.111001E+06   0.112152E+00
        7700000   0.111028E+06   0.112163E+00
        7701000   0.111055E+06   0.112175E+00
        7702000   0.111081E+06   0.112187E+00
        7703000   0.111109E+06   0.112199E+00
        7704000   0.111136E+06   0.112210E+00
        7705000   0.111164E+06   0.112221E+00
        7706000   0.111191E+06   0.112232E+00
        7707000   0.111218E+06   0.112242E+00
        7708000   0.111246E+06   0.112254E+00
        7709000   0.111273E+06   0.112264E+00
        7710000   0.111300E+06   0.112276E+00
        7711000   0.111327E+06   0.112288E+00
        7712000   0.111355E+06   0.112300E+00
        7713000   0.111381E+06   0.112312E+00
        7714000   0.111409E+06   0.112322E+00
        7715000   0.111436E+06   0.112335E+00
        7716000   0.111464E+06   0.112348E+00
        7717000   0.111491E+06   0.112362E+00
        7718000   0.111519E+06   0.112374E+00
        7719000   0.111545E+06   0.112385E+00
        7720000   0.111573E+06   0.112400E+00
        7721000   0.111600E+06   0.112413E+00
        7722000   0.111627E+06   0.112427E+00
        7723000   0.111655E+06   0.112441E+00
        7724000   0.111682E+06   0.112455E+00
        7725000   0.111709E+06   0.112468E+00
        7726000   0.111736E+06   0.112481E+00
        7727000   0.111764E+06   0.112495E+00
        7728000   0.111791E+06   0.112508E+00
        7729000   0.111819E+06   0.112522E+00
        7730000   0.111846E+06   0.112535E+00
        7731000   0.111873E+06   0.112547E+00
        7732000   0.111901E+06   0.112561E+00
        7733000   0.111928E+06   0.112574E+00
        7734000   0.111955E+06   0.112586E+00
        7735000   0.111983E+06   0.112599E+00
        7736000   0.112011E+06   0.112613E+00
        7737000   0.112038E+06   0.112627E+00
        7738000   0.112066E+06   0.112640E+00
        7739000   0.112093E+06   0.112654E+00
        7740000   0.112121E+06   0.112669E+00
        7741000   0.112148E+06   0.112681E+00
        7742000   0.112175E+06   0.112695E+00
        7743000   0.112203E+06   0.112709E+00
        7744000   0.112231E+06   0.112723E+00
        7745000   0.112259E+06   0.112737E+00
        7746000   0.112286E+06   0.112749E+00
        7747000   0.112314E+06   0.112763E+00
        7748000   0.112341E+06   0.112778E+00
        7749000   0.112369E+06   0.112792E+00
        7750000   0.112397E+06   0.112807E+00
        7751000   0.112425E+06   0.112818E+00
        7752000   0.112453E+06   0.112831E+00
        7753000   0.112480E+06   0.112843E+00
        7754000   0.112508E+06   0.112855E+00
        7755000   0.112536E+06   0.112866E+00
        7756000   0.112563E+06   0.112878E+00
        7757000   0.112591E+06   0.112890E+00
        7758000   0.112619E+06   0.112903E+00
        7759000   0.112647E+06   0.112916E+00
        7760000   0.112674E+06   0.112930E+00
        7761000   0.112702E+06   0.112942E+00
        7762000   0.112729E+06   0.112956E+00
        7763000   0.112757E+06   0.112969E+00
        7764000   0.112785E+06   0.112984E+00
        7765000   0.112813E+06   0.112997E+00
        7766000   0.112841E+06   0.113012E+00
        7767000   0.112868E+06   0.113026E+00
        7768000   0.112897E+06   0.113038E+00
        7769000   0.112925E+06   0.113052E+00
        7770000   0.112953E+06   0.113066E+00
        7771000   0.112980E+06   0.113081E+00
        7772000   0.113008E+06   0.113095E+00
        7773000   0.113036E+06   0.113108E+00
        7774000   0.113064E+06   0.113121E+00
        7775000   0.113091E+06   0.113135E+00
        7776000   0.113119E+06   0.113151E+00
        7777000   0.113148E+06   0.113167E+00
        7778000   0.113176E+06   0.113183E+00
        7779000   0.113204E+06   0.113198E+00
        7780000   0.113232E+06   0.113214E+00
        7781000   0.113260E+06   0.113230E+00
        7782000   0.113288E+06   0.113244E+00
        7783000   0.113316E+06   0.113258E+00
        7784000   0.113344E+06   0.113273E+00
        7785000   0.113372E+06   0.113290E+00
        7786000   0.113400E+06   0.113307E+00
        7787000   0.113428E+06   0.113324E+00
        7788000   0.113457E+06   0.113341E+00
        7789000   0.113485E+06   0.113358E+00
        7790000   0.113513E+06   0.113374E+00
        7791000   0.113542E+06   0.113390E+00
        7792000   0.113570E+06   0.113407E+00
        7793000   0.113598E+06   0.113422E+00
        7794000   0.113626E+06   0.113440E+00
        7795000   0.113654E+06   0.113456E+00
        7796000   0.113682E+06   0.113475E+00
        7797000   0.113710E+06   0.113491E+00
        7798000   0.113739E+06   0.113505E+00
        7799000   0.113767E+06   0.113521E+00
        7800000   0.113796E+06   0.113535E+00
        7801000   0.113824E+06   0.113551E+00
        7802000   0.113851E+06   0.113567E+00
        7803000   0.113879E+06   0.113583E+00
        7804000   0.113908E+06   0.113597E+00
        7805000   0.113936E+06   0.113613E+00
        7806000   0.113964E+06   0.113629E+00
        7807000   0.113992E+06   0.113643E+00
        7808000   0.114020E+06   0.113657E+00
        7809000   0.114049E+06   0.113672E+00
        7810000   0.114077E+06   0.113687E+00
        7811000   0.114105E+06   0.113703E+00
        7812000   0.114132E+06   0.113718E+00
        7813000   0.114160E+06   0.113734E+00
        7814000   0.114187E+06   0.113748E+00
        7815000   0.114215E+06   0.113763E+00
        7816000   0.114243E+06   0.113778E+00
        7817000   0.114272E+06   0.113793E+00
        7818000   0.114300E+06   0.113809E+00
        7819000   0.114327E+06   0.113825E+00
        7820000   0.114355E+06   0.113840E+00
        7821000   0.114383E+06   0.113853E+00
        7822000   0.114411E+06   0.113868E+00
        7823000   0.114439E+06   0.113882E+00
        7824000   0.114468E+06   0.113897E+00
        7825000   0.114496E+06   0.113912E+00
        7826000   0.114524E+06   0.113928E+00
        7827000   0.114553E+06   0.113944E+00
        7828000   0.114581E+06   0.113957E+00
        7829000   0.114609E+06   0.113972E+00
        7830000   0.114638E+06   0.113988E+00
        7831000   0.114667E+06   0.114003E+00
        7832000   0.114695E+06   0.114018E+00
        7833000   0.114724E+06   0.114034E+00
        7834000   0.114752E+06   0.114049E+00
        7835000   0.114780E+06   0.114063E+00
        7836000   0.114809E+06   0.114079E+00
        7837000   0.114837E+06   0.114095E+00
        7838000   0.114866E+06   0.114109E+00
        7839000   0.114894E+06   0.114122E+00
        7840000   0.114922E+06   0.114136E+00
        7841000   0.114951E+06   0.114150E+00
        7842000   0.114979E+06   0.114164E+00
        7843000   0.115007E+06   0.114177E+00
        7844000   0.115035E+06   0.114190E+00
        7845000   0.115063E+06   0.114204E+00
        7846000   0.115091E+06   0.114215E+00
        7847000   0.115119E+06   0.114227E+00
        7848000   0.115148E+06   0.114240E+00
        7849000   0.115176E+06   0.114254E+00
        7850000   0.115204E+06   0.114268E+00
        7851000   0.115232E+06   0.114281E+00
        7852000   0.115260E+06   0.114294E+00
        7853000   0.115288E+06   0.114307E+00
        7854000   0.115316E+06   0.114321E+00
        7855000   0.115345E+06   0.114336E+00
        7856000   0.115372E+06   0.114351E+00
        7857000   0.115401E+06   0.114367E+00
        7858000   0.115429E+06   0.114381E+00
        7859000   0.115456E+06   0.114394E+00
        7860000   0.115484E+06   0.114408E+00
        7861000   0.115513E+06   0.114422E+00
        7862000   0.115541E+06   0.114437E+00
        7863000   0.115569E+06   0.114449E+00
        7864000   0.115597E+06   0.114463E+00
        7865000   0.115625E+06   0.114478E+00
        7866000   0.115653E+06   0.114494E+00
        7867000   0.115681E+06   0.114508E+00
        7868000   0.115709E+06   0.114522E+00
        7869000   0.115736E+06   0.114535E+00
        7870000   0.115763E+06   0.114550E+00
        7871000   0.115791E+06   0.114564E+00
        7872000   0.115819E+06   0.114579E+00
        7873000   0.115847E+06   0.114592E+00
        7874000   0.115875E+06   0.114605E+00
        7875000   0.115903E+06   0.114619E+00
        7876000   0.115931E+06   0.114635E+00
        7877000   0.115959E+06   0.114650E+00
        7878000   0.115987E+06   0.114667E+00
        7879000   0.116015E+06   0.114684E+00
        7880000   0.116042E+06   0.114701E+00
        7881000   0.116071E+06   0.114715E+00
        7882000   0.116098E+06   0.114731E+00
        7883000   0.116127E+06   0.114747E+00
        7884000   0.116155E+06   0.114763E+00
        7885000   0.116182E+06   0.114779E+00
        7886000   0.116210E+06   0.114795E+00
        7887000   0.116238E+06   0.114811E+00
        7888000   0.116265E+06   0.114826E+00
        7889000   0.116293E+06   0.114841E+00
        7890000   0.116322E+06   0.114858E+00
        7891000   0.116350E+06   0.114873E+00
        7892000   0.116377E+06   0.114888E+00
        7893000   0.116405E+06   0.114903E+00
        7894000   0.116433E+06   0.114917E+00
        7895000   0.116461E+06   0.114930E+00
        7896000   0.116489E+06   0.114945E+00
        7897000   0.116517E+06   0.114959E+00
        7898000   0.116545E+06   0.114972E+00
        7899000   0.116573E+06   0.114984E+00
        7900000   0.116601E+06   0.114998E+00
        7901000   0.116629E+06   0.115012E+00
        7902000   0.116657E+06   0.115026E+00
        7903000   0.116685E+06   0.115039E+00
        7904000   0.116713E+06   0.115053E+00
        7905000   0.116740E+06   0.115067E+00
        7906000   0.116768E+06   0.115082E+00
        7907000   0.116796E+06   0.115094E+00
        7908000   0.116824E+06   0.115107E+00
        7909000   0.116853E+06   0.115119E+00
        7910000   0.116881E+06   0.115132E+00
        7911000   0.116909E+06   0.115145E+00
        7912000   0.116937E+06   0.115157E+00
        7913000   0.116965E+06   0.115168E+00
        7914000   0.116994E+06   0.115181E+00
        7915000   0.117022E+06   0.115193E+00
        7916000   0.117050E+06   0.115204E+00
        7917000   0.117079E+06   0.115217E+00
        7918000   0.117107E+06   0.115229E+00
        7919000   0.117135E+06   0.115242E+00
        7920000   0.117163E+06   0.115256E+00
        7921000   0.117191E+06   0.115272E+00
        7922000   0.117220E+06   0.115287E+00
        7923000   0.117248E+06   0.115301E+00
        7924000   0.117276E+06   0.115315E+00
        7925000   0.117305E+06   0.115329E+00
        7926000   0.117333E+06   0.115343E+00
        7927000   0.117362E+06   0.115355E+00
        7928000   0.117390E+06   0.115370E+00
        7929000   0.117418E+06   0.115381E+00
        7930000   0.117446E+06   0.115395E+00
        7931000   0.117475E+06   0.115408E+00
        7932000   0.117503E+06   0.115423E+00
        7933000   0.117530E+06   0.115438E+00
        7934000   0.117559E+06   0.115452E+00
        7935000   0.117587E+06   0.115467E+00
        7936000   0.117616E+06   0.115481E+00
        7937000   0.117644E+06   0.115496E+00
        7938000   0.117672E+06   0.115510E+00
        7939000   0.117701E+06   0.115525E+00
        7940000   0.117729E+06   0.115539E+00
        7941000   0.117757E+06   0.115553E+00
        7942000   0.117786E+06   0.115566E+00
        7943000   0.117814E+06   0.115579E+00
        7944000   0.117842E+06   0.115592E+00
        7945000   0.117870E+06   0.115606E+00
        7946000   0.117897E+06   0.115621E+00
        7947000   0.117925E+06   0.115634E+00
        7948000   0.117953E+06   0.115647E+00
        7949000   0.117981E+06   0.115659E+00
        7950000   0.118009E+06   0.115669E+00
        7951000   0.118037E+06   0.115681E+00
        7952000   0.118066E+06   0.115692E+00
        7953000   0.118094E+06   0.115705E+00
        7954000   0.118121E+06   0.115717E+00
        7955000   0.118149E+06   0.115728E+00
        7956000   0.118177E+06   0.115740E+00
        7957000   0.118204E+06   0.115753E+00
        7958000   0.118232E+06   0.115766E+00
        7959000   0.118260E+06   0.115777E+00
        7960000   0.118288E+06   0.115791E+00
        7961000   0.118316E+06   0.115804E+00
        7962000   0.118344E+06   0.115818E+00
        7963000   0.118372E+06   0.115831E+00
        7964000   0.118400E+06   0.115843E+00
        7965000   0.118427E+06   0.115854E+00
        7966000   0.118455E+06   0.115866E+00
        7967000   0.118482E+06   0.115878E+00
        7968000   0.118509E+06   0.115889E+00
        7969000   0.118537E+06   0.115901E+00
        7970000   0.118564E+06   0.115914E+00
        7971000   0.118592E+06   0.115928E+00
        7972000   0.118620E+06   0.115943E+00
        7973000   0.118647E+06   0.115956E+00
        7974000   0.118675E+06   0.115969E+00
        7975000   0.118703E+06   0.115983E+00
        7976000   0.118731E+06   0.115995E+00
        7977000   0.118759E+06   0.116007E+00
        7978000   0.118786E+06   0.116019E+00
        7979000   0.118814E+06   0.116032E+00
        7980000   0.118842E+06   0.116048E+00
        7981000   0.118869E+06   0.116062E+00
        7982000   0.118896E+06   0.116078E+00
        7983000   0.118923E+06   0.116093E+00
        7984000   0.118951E+06   0.116109E+00
        7985000   0.118978E+06   0.116123E+00
        7986000   0.119005E+06   0.116140E+00
        7987000   0.119033E+06   0.116156E+00
        7988000   0.119060E+06   0.116171E+00
        7989000   0.119088E+06   0.116186E+00
        7990000   0.119116E+06   0.116201E+00
        7991000   0.119144E+06   0.116217E+00
        7992000   0.119172E+06   0.116230E+00
        7993000   0.119199E+06   0.116246E+00
        7994000   0.119227E+06   0.116261E+00
        7995000   0.119255E+06   0.116277E+00
        7996000   0.119282E+06   0.116293E+00
        7997000   0.119311E+06   0.116307E+00
        7998000   0.119338E+06   0.116324E+00
        7999000   0.119366E+06   0.116340E+00
        8000000   0.119394E+06   0.116354E+00
        8001000   0.119422E+06   0.116371E+00
        8002000   0.119450E+06   0.116384E+00
        8003000   0.119477E+06   0.116399E+00
        8004000   0.119505E+06   0.116415E+00
        8005000   0.119532E+06   0.116431E+00
        8006000   0.119561E+06   0.116446E+00
        8007000   0.119588E+06   0.116459E+00
        8008000   0.119616E+06   0.116473E+00
        8009000   0.119643E+06   0.116488E+00
        8010000   0.119671E+06   0.116504E+00
        8011000   0.119699E+06   0.116518E+00
        8012000   0.119727E+06   0.116533E+00
        8013000   0.119755E+06   0.116547E+00
        8014000   0.119783E+06   0.116560E+00
        8015000   0.119811E+06   0.116576E+00
        8016000   0.119839E+06   0.116591E+00
        8017000   0.119867E+06   0.116607E+00
        8018000   0.119895E+06   0.116623E+00
        8019000   0.119922E+06   0.116637E+00
        8020000   0.119950E+06   0.116653E+00
        8021000   0.119978E+06   0.116668E+00
        8022000   0.120006E+06   0.116681E+00
        8023000   0.120034E+06   0.116696E+00
        8024000   0.120062E+06   0.116711E+00
        8025000   0.120089E+06   0.116725E+00
        8026000   0.120117E+06   0.116740E+00
        8027000   0.120145E+06   0.116755E+00
        8028000   0.120173E+06   0.116770E+00
        8029000   0.120201E+06   0.116785E+00
        8030000   0.120228E+06   0.116801E+00
        8031000   0.120256E+06   0.116817E+00
        8032000   0.120284E+06   0.116832E+00
        8033000   0.120311E+06   0.116847E+00
        8034000   0.120339E+06   0.116863E+00
        8035000   0.120367E+06   0.116878E+00
        8036000   0.120395E+06   0.116893E+00
        8037000   0.120423E+06   0.116908E+00
        8038000   0.120450E+06   0.116921E+00
        8039000   0.120478E+06   0.116937E+00
        8040000   0.120506E+06   0.116953E+00
        8041000   0.120534E+06   0.116968E+00
        8042000   0.120562E+06   0.116984E+00
        8043000   0.120590E+06   0.116999E+00
        8044000   0.120618E+06   0.117015E+00
        8045000   0.120645E+06   0.117029E+00
        8046000   0.120674E+06   0.117044E+00
        8047000   0.120701E+06   0.117060E+00
        8048000   0.120729E+06   0.117078E+00
        8049000   0.120757E+06   0.117094E+00
        8050000   0.120784E+06   0.117112E+00
        8051000   0.120812E+06   0.117129E+00
        8052000   0.120839E+06   0.117147E+00
        8053000   0.120867E+06   0.117163E+00
        8054000   0.120895E+06   0.117178E+00
        8055000   0.120923E+06   0.117193E+00
        8056000   0.120951E+06   0.117206E+00
        8057000   0.120978E+06   0.117219E+00
        8058000   0.121006E+06   0.117234E+00
        8059000   0.121034E+06   0.117248E+00
        8060000   0.121063E+06   0.117261E+00
        8061000   0.121091E+06   0.117273E+00
        8062000   0.121120E+06   0.117286E+00
        8063000   0.121148E+06   0.117301E+00
        8064000   0.121176E+06   0.117314E+00
        8065000   0.121204E+06   0.117327E+00
        8066000   0.121232E+06   0.117340E+00
        8067000   0.121259E+06   0.117353E+00
        8068000   0.121287E+06   0.117366E+00
        8069000   0.121314E+06   0.117381E+00
        8070000   0.121343E+06   0.117397E+00
        8071000   0.121371E+06   0.117413E+00
        8072000   0.121399E+06   0.117428E+00
        8073000   0.121427E+06   0.117445E+00
        8074000   0.121455E+06   0.117461E+00
        8075000   0.121483E+06   0.117477E+00
        8076000   0.121512E+06   0.117493E+00
        8077000   0.121540E+06   0.117510E+00
        8078000   0.121569E+06   0.117526E+00
        8079000   0.121597E+06   0.117542E+00
        8080000   0.121625E+06   0.117558E+00
        8081000   0.121653E+06   0.117574E+00
        8082000   0.121681E+06   0.117590E+00
        8083000   0.121709E+06   0.117607E+00
        8084000   0.121737E+06   0.117623E+00
        8085000   0.121765E+06   0.117638E+00
        8086000   0.121793E+06   0.117653E+00
        8087000   0.121821E+06   0.117670E+00
        8088000   0.121850E+06   0.117685E+00
        8089000   0.121879E+06   0.117702E+00
        8090000   0.121908E+06   0.117720E+00
        8091000   0.121936E+06   0.117736E+00
        8092000   0.121964E+06   0.117753E+00
        8093000   0.121992E+06   0.117769E+00
        8094000   0.122020E+06   0.117785E+00
        8095000   0.122049E+06   0.117802E+00
        8096000   0.122078E+06   0.117818E+00
        8097000   0.122106E+06   0.117836E+00
        8098000   0.122135E+06   0.117852E+00
        8099000   0.122163E+06   0.117869E+00
        8100000   0.122191E+06   0.117886E+00
        8101000   0.122219E+06   0.117902E+00
        8102000   0.122247E+06   0.117919E+00
        8103000   0.122276E+06   0.117937E+00
        8104000   0.122304E+06   0.117954E+00
        8105000   0.122333E+06   0.117973E+00
        8106000   0.122362E+06   0.117990E+00
        8107000   0.122390E+06   0.118006E+00
        8108000   0.122419E+06   0.118024E+00
        8109000   0.122448E+06   0.118043E+00
        8110000   0.122476E+06   0.118061E+00
        8111000   0.122504E+06   0.118080E+00
        8112000   0.122532E+06   0.118099E+00
        8113000   0.122560E+06   0.118119E+00
        8114000   0.122588E+06   0.118138E+00
        8115000   0.122617E+06   0.118157E+00
        8116000   0.122645E+06   0.118175E+00
        8117000   0.122674E+06   0.118192E+00
        8118000   0.122702E+06   0.118209E+00
        8119000   0.122730E+06   0.118227E+00
        8120000   0.122758E+06   0.118244E+00
        8121000   0.122786E+06   0.118261E+00
        8122000   0.122814E+06   0.118277E+00
        8123000   0.122842E+06   0.118296E+00
        8124000   0.122870E+06   0.118314E+00
        8125000   0.122898E+06   0.118332E+00
        8126000   0.122926E+06   0.118347E+00
        8127000   0.122954E+06   0.118364E+00
        8128000   0.122983E+06   0.118381E+00
        8129000   0.123011E+06   0.118396E+00
        8130000   0.123039E+06   0.118413E+00
        8131000   0.123067E+06   0.118429E+00
        8132000   0.123095E+06   0.118444E+00
        8133000   0.123124E+06   0.118459E+00
        8134000   0.123153E+06   0.118474E+00
        8135000   0.123181E+06   0.118489E+00
        8136000   0.123210E+06   0.118505E+00
        8137000   0.123238E+06   0.118520E+00
        8138000   0.123267E+06   0.118536E+00
        8139000   0.123294E+06   0.118551E+00
        8140000   0.123322E+06   0.118565E+00
        8141000   0.123350E+06   0.118580E+00
        8142000   0.123378E+06   0.118595E+00
        8143000   0.123407E+06   0.118612E+00
        8144000   0.123435E+06   0.118628E+00
        8145000   0.123463E+06   0.118642E+00
        8146000   0.123492E+06   0.118656E+00
        8147000   0.123520E+06   0.118671E+00
        8148000   0.123548E+06   0.118687E+00
        8149000   0.123576E+06   0.118702E+00
        8150000   0.123604E+06   0.118719E+00
        8151000   0.123632E+06   0.118735E+00
        8152000   0.123660E+06   0.118753E+00
        8153000   0.123688E+06   0.118771E+00
        8154000   0.123717E+06   0.118789E+00
        8155000   0.123745E+06   0.118805E+00
        8156000   0.123773E+06   0.118823E+00
        8157000   0.123802E+06   0.118839E+00
        8158000   0.123829E+06   0.118859E+00
        8159000   0.123858E+06   0.118877E+00
        8160000   0.123886E+06   0.118894E+00
        8161000   0.123915E+06   0.118913E+00
        8162000   0.123944E+06   0.118930E+00
        8163000   0.123972E+06   0.118947E+00
        8164000   0.124001E+06   0.118966E+00
        8165000   0.124030E+06   0.118983E+00
        8166000   0.124058E+06   0.119001E+00
        8167000   0.124087E+06   0.119020E+00
        8168000   0.124116E+06   0.119039E+00
        8169000   0.124145E+06   0.119057E+00
        8170000   0.124174E+06   0.119075E+00
        8171000   0.124203E+06   0.119093E+00
        8172000   0.124231E+06   0.119110E+00
        8173000   0.124260E+06   0.119126E+00
        8174000   0.124288E+06   0.119143E+00
        8175000   0.124316E+06   0.119160E+00
        8176000   0.124345E+06   0.119178E+00
        8177000   0.124374E+06   0.119196E+00
        8178000   0.124403E+06   0.119212E+00
        8179000   0.124432E+06   0.119229E+00
        8180000   0.124461E+06   0.119247E+00
        8181000   0.124489E+06   0.119264E+00
        8182000   0.124518E+06   0.119282E+00
        8183000   0.124547E+06   0.119300E+00
        8184000   0.124575E+06   0.119317E+00
        8185000   0.124603E+06   0.119335E+00
        8186000   0.124632E+06   0.119355E+00
        8187000   0.124659E+06   0.119373E+00
        8188000   0.124688E+06   0.119391E+00
        8189000   0.124717E+06   0.119408E+00
        8190000   0.124745E+06   0.119425E+00
        8191000   0.124774E+06   0.119440E+00
        8192000   0.124802E+06   0.119455E+00
        8193000   0.124831E+06   0.119470E+00
        8194000   0.124859E+06   0.119485E+00
        8195000   0.124888E+06   0.119499E+00
        8196000   0.124916E+06   0.119513E+00
        8197000   0.124944E+06   0.119527E+00
        8198000   0.124972E+06   0.119539E+00
        8199000   0.125001E+06   0.119554E+00
        8200000   0.125030E+06   0.119569E+00
        8201000   0.125059E+06   0.119585E+00
        8202000   0.125088E+06   0.119601E+00
        8203000   0.125117E+06   0.119617E+00
        8204000   0.125146E+06   0.119632E+00
        8205000   0.125175E+06   0.119648E+00
        8206000   0.125204E+06   0.119665E+00
        8207000   0.125233E+06   0.119680E+00
        8208000   0.125262E+06   0.119696E+00
        8209000   0.125291E+06   0.119709E+00
        8210000   0.125319E+06   0.119721E+00
        8211000   0.125348E+06   0.119735E+00
        8212000   0.125377E+06   0.119750E+00
        8213000   0.125407E+06   0.119763E+00
        8214000   0.125435E+06   0.119777E+00
        8215000   0.125464E+06   0.119793E+00
        8216000   0.125492E+06   0.119808E+00
        8217000   0.125520E+06   0.119823E+00
        8218000   0.125548E+06   0.119838E+00
        8219000   0.125576E+06   0.119853E+00
        8220000   0.125605E+06   0.119868E+00
        8221000   0.125633E+06   0.119883E+00
        8222000   0.125661E+06   0.119897E+00
        8223000   0.125690E+06   0.119912E+00
        8224000   0.125719E+06   0.119925E+00
        8225000   0.125748E+06   0.119939E+00
        8226000   0.125776E+06   0.119952E+00
        8227000   0.125805E+06   0.119966E+00
        8228000   0.125834E+06   0.119979E+00
        8229000   0.125863E+06   0.119991E+00
        8230000   0.125891E+06   0.120005E+00
        8231000   0.125920E+06   0.120019E+00
        8232000   0.125948E+06   0.120034E+00
        8233000   0.125976E+06   0.120048E+00
        8234000   0.126005E+06   0.120060E+00
        8235000   0.126033E+06   0.120075E+00
        8236000   0.126062E+06   0.120087E+00
        8237000   0.126090E+06   0.120100E+00
        8238000   0.126119E+06   0.120113E+00
        8239000   0.126148E+06   0.120126E+00
        8240000   0.126177E+06   0.120140E+00
        8241000   0.126206E+06   0.120154E+00
        8242000   0.126235E+06   0.120168E+00
        8243000   0.126263E+06   0.120181E+00
        8244000   0.126292E+06   0.120195E+00
        8245000   0.126321E+06   0.120210E+00
        8246000   0.126349E+06   0.120226E+00
        8247000   0.126378E+06   0.120243E+00
        8248000   0.126407E+06   0.120259E+00
        8249000   0.126436E+06   0.120273E+00
        8250000   0.126465E+06   0.120287E+00
        8251000   0.126494E+06   0.120301E+00
        8252000   0.126522E+06   0.120315E+00
        8253000   0.126551E+06   0.120329E+00
        8254000   0.126581E+06   0.120343E+00
        8255000   0.126609E+06   0.120358E+00
        8256000   0.126638E+06   0.120374E+00
        8257000   0.126667E+06   0.120388E+00
        8258000   0.126696E+06   0.120402E+00
        8259000   0.126725E+06   0.120416E+00
        8260000   0.126754E+06   0.120429E+00
        8261000   0.126783E+06   0.120443E+00
        8262000   0.126811E+06   0.120456E+00
        8263000   0.126840E+06   0.120471E+00
        8264000   0.126868E+06   0.120484E+00
        8265000   0.126896E+06   0.120496E+00
        8266000   0.126926E+06   0.120511E+00
        8267000   0.126954E+06   0.120523E+00
        8268000   0.126983E+06   0.120538E+00
        8269000   0.127012E+06   0.120554E+00
        8270000   0.127041E+06   0.120570E+00
        8271000   0.127071E+06   0.120587E+00
        8272000   0.127100E+06   0.120602E+00
        8273000   0.127129E+06   0.120617E+00
        8274000   0.127157E+06   0.120632E+00
        8275000   0.127186E+06   0.120648E+00
        8276000   0.127215E+06   0.120662E+00
        8277000   0.127244E+06   0.120678E+00
        8278000   0.127273E+06   0.120693E+00
        8279000   0.127301E+06   0.120706E+00
        8280000   0.127329E+06   0.120723E+00
        8281000   0.127358E+06   0.120737E+00
        8282000   0.127387E+06   0.120754E+00
        8283000   0.127416E+06   0.120771E+00
        8284000   0.127445E+06   0.120786E+00
        8285000   0.127473E+06   0.120801E+00
        8286000   0.127502E+06   0.120815E+00
        8287000   0.127531E+06   0.120829E+00
        8288000   0.127559E+06   0.120843E+00
        8289000   0.127588E+06   0.120858E+00
        8290000   0.127617E+06   0.120874E+00
        8291000   0.127646E+06   0.120889E+00
        8292000   0.127675E+06   0.120905E+00
        8293000   0.127703E+06   0.120920E+00
        8294000   0.127733E+06   0.120934E+00
        8295000   0.127761E+06   0.120951E+00
        8296000   0.127790E+06   0.120967E+00
        8297000   0.127818E+06   0.120984E+00
        8298000   0.127847E+06   0.121001E+00
        8299000   0.127875E+06   0.121018E+00
        8300000   0.127903E+06   0.121035E+00
        8301000   0.127931E+06   0.121051E+00
        8302000   0.127960E+06   0.121068E+00
        8303000   0.127988E+06   0.121086E+00
        8304000   0.128017E+06   0.121102E+00
        8305000   0.128046E+06   0.121118E+00
        8306000   0.128074E+06   0.121135E+00
        8307000   0.128102E+06   0.121149E+00
        8308000   0.128131E+06   0.121165E+00
        8309000   0.128159E+06   0.121180E+00
        8310000   0.128187E+06   0.121196E+00
        8311000   0.128215E+06   0.121212E+00
        8312000   0.128244E+06   0.121229E+00
        8313000   0.128273E+06   0.121247E+00
        8314000   0.128302E+06   0.121266E+00
        8315000   0.128331E+06   0.121283E+00
        8316000   0.128359E+06   0.121300E+00
        8317000   0.128388E+06   0.121318E+00
        8318000   0.128415E+06   0.121336E+00
        8319000   0.128445E+06   0.121353E+00
        8320000   0.128473E+06   0.121369E+00
        8321000   0.128502E+06   0.121387E+00
        8322000   0.128532E+06   0.121404E+00
        8323000   0.128560E+06   0.121421E+00
        8324000   0.128589E+06   0.121440E+00
        8325000   0.128617E+06   0.121457E+00
        8326000   0.128646E+06   0.121474E+00
        8327000   0.128674E+06   0.121491E+00
        8328000   0.128703E+06   0.121507E+00
        8329000   0.128732E+06   0.121523E+00
        8330000   0.128760E+06   0.121538E+00
        8331000   0.128788E+06   0.121553E+00
        8332000   0.128817E+06   0.121570E+00
        8333000   0.128845E+06   0.121587E+00
        8334000   0.128874E+06   0.121606E+00
        8335000   0.128902E+06   0.121623E+00
        8336000   0.128931E+06   0.121640E+00
        8337000   0.128960E+06   0.121657E+00
        8338000   0.128988E+06   0.121678E+00
        8339000   0.129017E+06   0.121697E+00
        8340000   0.129046E+06   0.121716E+00
        8341000   0.129074E+06   0.121734E+00
        8342000   0.129103E+06   0.121752E+00
        8343000   0.129132E+06   0.121769E+00
        8344000   0.129160E+06   0.121786E+00
        8345000   0.129189E+06   0.121803E+00
        8346000   0.129219E+06   0.121820E+00
        8347000   0.129247E+06   0.121838E+00
        8348000   0.129277E+06   0.121856E+00
        8349000   0.129306E+06   0.121874E+00
        8350000   0.129336E+06   0.121892E+00
        8351000   0.129364E+06   0.121911E+00
        8352000   0.129393E+06   0.121930E+00
        8353000   0.129421E+06   0.121948E+00
        8354000   0.129450E+06   0.121967E+00
        8355000   0.129478E+06   0.121986E+00
        8356000   0.129507E+06   0.122004E+00
        8357000   0.129536E+06   0.122022E+00
        8358000   0.129565E+06   0.122042E+00
        8359000   0.129594E+06   0.122062E+00
        8360000   0.129623E+06   0.122082E+00
        8361000   0.129652E+06   0.122101E+00
        8362000   0.129681E+06   0.122121E+00
        8363000   0.129710E+06   0.122140E+00
        8364000   0.129739E+06   0.122160E+00
        8365000   0.129768E+06   0.122180E+00
        8366000   0.129797E+06   0.122199E+00
        8367000   0.129826E+06   0.122218E+00
        8368000   0.129855E+06   0.122237E+00
        8369000   0.129884E+06   0.122254E+00
        8370000   0.129913E+06   0.122273E+00
        8371000   0.129942E+06   0.122291E+00
        8372000   0.129971E+06   0.122310E+00
        8373000   0.130001E+06   0.122329E+00
        8374000   0.130031E+06   0.122347E+00
        8375000   0.130060E+06   0.122364E+00
        8376000   0.130090E+06   0.122381E+00
        8377000   0.130119E+06   0.122401E+00
        8378000   0.130148E+06   0.122419E+00
        8379000   0.130176E+06   0.122437E+00
        8380000   0.130205E+06   0.122453E+00
        8381000   0.130234E+06   0.122470E+00
        8382000   0.130263E+06   0.122487E+00
        8383000   0.130292E+06   0.122505E+00
        8384000   0.130321E+06   0.122522E+00
        8385000   0.130351E+06   0.122540E+00
        8386000   0.130380E+06   0.122559E+00
        8387000   0.130410E+06   0.122579E+00
        8388000   0.130439E+06   0.122598E+00
        8389000   0.130468E+06   0.122617E+00
        8390000   0.130498E+06   0.122635E+00
        8391000   0.130527E+06   0.122655E+00
        8392000   0.130556E+06   0.122672E+00
        8393000   0.130586E+06   0.122691E+00
        8394000   0.130615E+06   0.122708E+00
        8395000   0.130644E+06   0.122725E+00
        8396000   0.130673E+06   0.122745E+00
        8397000   0.130703E+06   0.122763E+00
        8398000   0.130732E+06   0.122783E+00
        8399000   0.130761E+06   0.122801E+00
        8400000   0.130790E+06   0.122821E+00
        8401000   0.130819E+06   0.122839E+00
        8402000   0.130848E+06   0.122859E+00
        8403000   0.130877E+06   0.122878E+00
        8404000   0.130906E+06   0.122897E+00
        8405000   0.130936E+06   0.122917E+00
        8406000   0.130965E+06   0.122936E+00
        8407000   0.130994E+06   0.122957E+00
        8408000   0.131023E+06   0.122977E+00
        8409000   0.131053E+06   0.122998E+00
        8410000   0.131082E+06   0.123020E+00
        8411000   0.131111E+06   0.123040E+00
        8412000   0.131140E+06   0.123060E+00
        8413000   0.131169E+06   0.123080E+00
        8414000   0.131198E+06   0.123100E+00
        8415000   0.131227E+06   0.123119E+00
        8416000   0.131256E+06   0.123138E+00
        8417000   0.131285E+06   0.123157E+00
        8418000   0.131314E+06   0.123174E+00
        8419000   0.131343E+06   0.123190E+00
        8420000   0.131372E+06   0.123207E+00
        8421000   0.131401E+06   0.123226E+00
        8422000   0.131430E+06   0.123244E+00
        8423000   0.131459E+06   0.123264E+00
        8424000   0.131487E+06   0.123283E+00
        8425000   0.131517E+06   0.123303E+00
        8426000   0.131546E+06   0.123322E+00
        8427000   0.131575E+06   0.123342E+00
        8428000   0.131605E+06   0.123362E+00
        8429000   0.131634E+06   0.123382E+00
        8430000   0.131664E+06   0.123400E+00
        8431000   0.131694E+06   0.123420E+00
        8432000   0.131722E+06   0.123440E+00
        8433000   0.131751E+06   0.123458E+00
        8434000   0.131780E+06   0.123476E+00
        8435000   0.131808E+06   0.123492E+00
        8436000   0.131838E+06   0.123511E+00
        8437000   0.131868E+06   0.123529E+00
        8438000   0.131898E+06   0.123550E+00
        8439000   0.131927E+06   0.123571E+00
        8440000   0.131956E+06   0.123590E+00
        8441000   0.131986E+06   0.123609E+00
        8442000   0.132015E+06   0.123628E+00
        8443000   0.132045E+06   0.123645E+00
        8444000   0.132075E+06   0.123662E+00
        8445000   0.132104E+06   0.123678E+00
        8446000   0.132133E+06   0.123695E+00
        8447000   0.132162E+06   0.123711E+00
        8448000   0.132191E+06   0.123728E+00
        8449000   0.132220E+06   0.123744E+00
        8450000   0.132250E+06   0.123763E+00
        8451000   0.132279E+06   0.123779E+00
        8452000   0.132309E+06   0.123796E+00
        8453000   0.132339E+06   0.123813E+00
        8454000   0.132369E+06   0.123832E+00
        8455000   0.132399E+06   0.123849E+00
        8456000   0.132428E+06   0.123868E+00
        8457000   0.132459E+06   0.123885E+00
        8458000   0.132488E+06   0.123902E+00
        8459000   0.132518E+06   0.123921E+00
        8460000   0.132548E+06   0.123939E+00
        8461000   0.132578E+06   0.123959E+00
        8462000   0.132608E+06   0.123979E+00
        8463000   0.132638E+06   0.123996E+00
        8464000   0.132668E+06   0.124013E+00
        8465000   0.132698E+06   0.124032E+00
        8466000   0.132727E+06   0.124049E+00
        8467000   0.132757E+06   0.124067E+00
        8468000   0.132787E+06   0.124084E+00
        8469000   0.132816E+06   0.124103E+00
        8470000   0.132847E+06   0.124123E+00
        8471000   0.132877E+06   0.124141E+00
        8472000   0.132906E+06   0.124161E+00
        8473000   0.132935E+06   0.124178E+00
        8474000   0.132965E+06   0.124196E+00
        8475000   0.132995E+06   0.124213E+00
        8476000   0.133025E+06   0.124231E+00
        8477000   0.133056E+06   0.124250E+00
        8478000   0.133086E+06   0.124270E+00
        8479000   0.133116E+06   0.124288E+00
        8480000   0.133146E+06   0.124308E+00
        8481000   0.133176E+06   0.124325E+00
        8482000   0.133205E+06   0.124344E+00
        8483000   0.133235E+06   0.124364E+00
        8484000   0.133264E+06   0.124385E+00
        8485000   0.133294E+06   0.124405E+00
        8486000   0.133323E+06   0.124423E+00
        8487000   0.133353E+06   0.124442E+00
        8488000   0.133383E+06   0.124459E+00
        8489000   0.133412E+06   0.124478E+00
        8490000   0.133442E+06   0.124497E+00
        8491000   0.133472E+06   0.124516E+00
        8492000   0.133502E+06   0.124536E+00
        8493000   0.133532E+06   0.124553E+00
        8494000   0.133562E+06   0.124571E+00
        8495000   0.133591E+06   0.124589E+00
        8496000   0.133622E+06   0.124608E+00
        8497000   0.133652E+06   0.124629E+00
        8498000   0.133681E+06   0.124647E+00
        8499000   0.133710E+06   0.124665E+00
        8500000   0.133740E+06   0.124684E+00
        8501000   0.133770E+06   0.124701E+00
        8502000   0.133800E+06   0.124718E+00
        8503000   0.133829E+06   0.124735E+00
        8504000   0.133859E+06   0.124752E+00
        8505000   0.133889E+06   0.124771E+00
        8506000   0.133918E+06   0.124788E+00
        8507000   0.133948E+06   0.124809E+00
        8508000   0.133978E+06   0.124828E+00
        8509000   0.134007E+06   0.124849E+00
        8510000   0.134036E+06   0.124866E+00
        8511000   0.134066E+06   0.124885E+00
        8512000   0.134095E+06   0.124904E+00
        8513000   0.134124E+06   0.124923E+00
        8514000   0.134154E+06   0.124943E+00
        8515000   0.134184E+06   0.124963E+00
        8516000   0.134213E+06   0.124983E+00
        8517000   0.134243E+06   0.125001E+00
        8518000   0.134273E+06   0.125019E+00
        8519000   0.134303E+06   0.125037E+00
        8520000   0.134332E+06   0.125056E+00
        8521000   0.134361E+06   0.125076E+00
        8522000   0.134391E+06   0.125097E+00
        8523000   0.134421E+06   0.125117E+00
        8524000   0.134451E+06   0.125136E+00
        8525000   0.134480E+06   0.125156E+00
        8526000   0.134510E+06   0.125177E+00
        8527000   0.134539E+06   0.125199E+00
        8528000   0.134569E+06   0.125218E+00
        8529000   0.134598E+06   0.125239E+00
        8530000   0.134628E+06   0.125261E+00
        8531000   0.134657E+06   0.125280E+00
        8532000   0.134687E+06   0.125299E+00
        8533000   0.134716E+06   0.125319E+00
        8534000   0.134746E+06   0.125339E+00
        8535000   0.134776E+06   0.125358E+00
        8536000   0.134805E+06   0.125379E+00
        8537000   0.134835E+06   0.125400E+00
        8538000   0.134864E+06   0.125420E+00
        8539000   0.134894E+06   0.125440E+00
        8540000   0.134923E+06   0.125460E+00
        8541000   0.134953E+06   0.125481E+00
        8542000   0.134983E+06   0.125502E+00
        8543000   0.135013E+06   0.125523E+00
        8544000   0.135042E+06   0.125543E+00
        8545000   0.135072E+06   0.125565E+00
        8546000   0.135102E+06   0.125586E+00
        8547000   0.135131E+06   0.125607E+00
        8548000   0.135161E+06   0.125629E+00
        8549000   0.135192E+06   0.125651E+00
        8550000   0.135221E+06   0.125672E+00
        8551000   0.135251E+06   0.125692E+00
        8552000   0.135281E+06   0.125713E+00
        8553000   0.135312E+06   0.125733E+00
        8554000   0.135342E+06   0.125753E+00
        8555000   0.135372E+06   0.125771E+00
        8556000   0.135402E+06   0.125791E+00
        8557000   0.135432E+06   0.125810E+00
        8558000   0.135462E+06   0.125830E+00
        8559000   0.135492E+06   0.125850E+00
        8560000   0.135522E+06   0.125866E+00
        8561000   0.135552E+06   0.125886E+00
        8562000   0.135582E+06   0.125904E+00
        8563000   0.135612E+06   0.125923E+00
        8564000   0.135641E+06   0.125943E+00
        8565000   0.135671E+06   0.125963E+00
        8566000   0.135701E+06   0.125982E+00
        8567000   0.135730E+06   0.126001E+00
        8568000   0.135760E+06   0.126020E+00
        8569000   0.135789E+06   0.126039E+00
        8570000   0.135820E+06   0.126057E+00
        8571000   0.135849E+06   0.126076E+00
        8572000   0.135878E+06   0.126095E+00
        8573000   0.135908E+06   0.126115E+00
        8574000   0.135937E+06   0.126130E+00
        8575000   0.135966E+06   0.126149E+00
        8576000   0.135996E+06   0.126168E+00
        8577000   0.136026E+06   0.126189E+00
        8578000   0.136056E+06   0.126207E+00
        8579000   0.136085E+06   0.126227E+00
        8580000   0.136115E+06   0.126244E+00
        8581000   0.136145E+06   0.126263E+00
        8582000   0.136175E+06   0.126280E+00
        8583000   0.136204E+06   0.126298E+00
        8584000   0.136234E+06   0.126316E+00
        8585000   0.136264E+06   0.126332E+00
        8586000   0.136294E+06   0.126351E+00
        8587000   0.136324E+06   0.126369E+00
        8588000   0.136354E+06   0.126386E+00
        8589000   0.136383E+06   0.126405E+00
        8590000   0.136413E+06   0.126423E+00
        8591000   0.136443E+06   0.126441E+00
        8592000   0.136473E+06   0.126457E+00
        8593000   0.136502E+06   0.126474E+00
        8594000   0.136532E+06   0.126492E+00
        8595000   0.136562E+06   0.126510E+00
        8596000   0.136591E+06   0.126527E+00
        8597000   0.136621E+06   0.126546E+00
        8598000   0.136651E+06   0.126563E+00
        8599000   0.136681E+06   0.126581E+00
        8600000   0.136711E+06   0.126600E+00
        8601000   0.136742E+06   0.126618E+00
        8602000   0.136772E+06   0.126637E+00
        8603000   0.136802E+06   0.126656E+00
        8604000   0.136831E+06   0.126674E+00
        8605000   0.136861E+06   0.126692E+00
        8606000   0.136891E+06   0.126712E+00
        8607000   0.136920E+06   0.126732E+00
        8608000   0.136950E+06   0.126749E+00
        8609000   0.136980E+06   0.126767E+00
        8610000   0.137009E+06   0.126786E+00
        8611000   0.137040E+06   0.126804E+00
        8612000   0.137070E+06   0.126821E+00
        8613000   0.137101E+06   0.126839E+00
        8614000   0.137131E+06   0.126855E+00
        8615000   0.137161E+06   0.126872E+00
        8616000   0.137192E+06   0.126886E+00
        8617000   0.137223E+06   0.126903E+00
        8618000   0.137252E+06   0.126921E+00
        8619000   0.137282E+06   0.126940E+00
        8620000   0.137312E+06   0.126958E+00
        8621000   0.137341E+06   0.126976E+00
        8622000   0.137371E+06   0.126994E+00
        8623000   0.137401E+06   0.127014E+00
        8624000   0.137432E+06   0.127034E+00
        8625000   0.137462E+06   0.127052E+00
        8626000   0.137492E+06   0.127072E+00
        8627000   0.137523E+06   0.127093E+00
        8628000   0.137553E+06   0.127112E+00
        8629000   0.137583E+06   0.127128E+00
        8630000   0.137613E+06   0.127147E+00
        8631000   0.137643E+06   0.127167E+00
        8632000   0.137674E+06   0.127188E+00
        8633000   0.137704E+06   0.127207E+00
        8634000   0.137734E+06   0.127226E+00
        8635000   0.137764E+06   0.127245E+00
        8636000   0.137794E+06   0.127264E+00
        8637000   0.137824E+06   0.127283E+00
        8638000   0.137855E+06   0.127303E+00
        8639000   0.137884E+06   0.127323E+00
        8640000   0.137915E+06   0.127343E+00
        8641000   0.137945E+06   0.127362E+00
        8642000   0.137975E+06   0.127382E+00
        8643000   0.138005E+06   0.127402E+00
        8644000   0.138036E+06   0.127423E+00
        8645000   0.138066E+06   0.127443E+00
        8646000   0.138096E+06   0.127462E+00
        8647000   0.138127E+06   0.127481E+00
        8648000   0.138156E+06   0.127499E+00
        8649000   0.138187E+06   0.127518E+00
        8650000   0.138217E+06   0.127538E+00
        8651000   0.138247E+06   0.127558E+00
        8652000   0.138277E+06   0.127578E+00
        8653000   0.138307E+06   0.127598E+00
        8654000   0.138338E+06   0.127620E+00
        8655000   0.138368E+06   0.127641E+00
        8656000   0.138398E+06   0.127662E+00
        8657000   0.138428E+06   0.127683E+00
        8658000   0.138458E+06   0.127704E+00
        8659000   0.138487E+06   0.127725E+00
        8660000   0.138518E+06   0.127747E+00
        8661000   0.138548E+06   0.127766E+00
        8662000   0.138578E+06   0.127785E+00
        8663000   0.138609E+06   0.127803E+00
        8664000   0.138639E+06   0.127822E+00
        8665000   0.138670E+06   0.127840E+00
        8666000   0.138700E+06   0.127860E+00
        8667000   0.138731E+06   0.127881E+00
        8668000   0.138762E+06   0.127904E+00
        8669000   0.138792E+06   0.127925E+00
        8670000   0.138823E+06   0.127945E+00
        8671000   0.138853E+06   0.127967E+00
        8672000   0.138884E+06   0.127990E+00
        8673000   0.138914E+06   0.128012E+00
        8674000   0.138945E+06   0.128033E+00
        8675000   0.138975E+06   0.128055E+00
        8676000   0.139006E+06   0.128076E+00
        8677000   0.139036E+06   0.128099E+00
        8678000   0.139067E+06   0.128121E+00
        8679000   0.139098E+06   0.128143E+00
        8680000   0.139128E+06   0.128165E+00
        8681000   0.139158E+06   0.128186E+00
        8682000   0.139188E+06   0.128208E+00
        8683000   0.139219E+06   0.128229E+00
        8684000   0.139249E+06   0.128249E+00
        8685000   0.139279E+06   0.128270E+00
        8686000   0.139309E+06   0.128292E+00
        8687000   0.139339E+06   0.128311E+00
        8688000   0.139369E+06   0.128332E+00
        8689000   0.139399E+06   0.128353E+00
        8690000   0.139429E+06   0.128375E+00
[truncated: 520,261 more chars]
