# Supplementary material for: Room temperature ionic liquids with two symmetric ions
Source: Chem Sci. 2023 Sep 8;14(37):10340–6. doi: 10.1039/d3sc03240j (PMC10530934; doi:10.1039/d3sc03240j)
Supplement: SC-014-D3SC03240J-s001 [file SC-014-D3SC03240J-s001.zip › MDresults-prealpha/P3O14BF4/MQD_projection_2_self_diffusion]

 This file contains diffusion information based on the input file 'diffusion4.inp'
   Projection 2 (+1 +1 +1), Molecule type 2 (b)
       timeline         <R**4>            <R>
              0   0.000000E+00   0.000000E+00
           1000   0.224456E+01   0.514671E-04
           2000   0.396157E+01   0.102330E-03
           3000   0.527672E+01   0.153066E-03
           4000   0.644428E+01   0.201236E-03
           5000   0.752575E+01   0.250171E-03
           6000   0.854209E+01   0.301454E-03
           7000   0.951374E+01   0.351581E-03
           8000   0.104629E+02   0.400941E-03
           9000   0.114261E+02   0.451302E-03
          10000   0.123962E+02   0.501014E-03
          11000   0.133764E+02   0.550424E-03
          12000   0.143724E+02   0.600166E-03
          13000   0.153815E+02   0.648858E-03
          14000   0.163887E+02   0.696492E-03
          15000   0.173956E+02   0.744643E-03
          16000   0.184046E+02   0.794179E-03
          17000   0.194123E+02   0.843168E-03
          18000   0.204179E+02   0.891813E-03
          19000   0.214257E+02   0.940405E-03
          20000   0.224376E+02   0.988367E-03
          21000   0.234606E+02   0.103761E-02
          22000   0.244845E+02   0.108545E-02
          23000   0.255290E+02   0.113334E-02
          24000   0.265719E+02   0.118114E-02
          25000   0.276157E+02   0.122879E-02
          26000   0.286710E+02   0.127773E-02
          27000   0.297272E+02   0.132542E-02
          28000   0.307917E+02   0.137592E-02
          29000   0.318662E+02   0.142484E-02
          30000   0.329452E+02   0.147545E-02
          31000   0.340287E+02   0.152455E-02
          32000   0.351151E+02   0.157399E-02
          33000   0.362028E+02   0.162292E-02
          34000   0.373038E+02   0.167269E-02
          35000   0.384121E+02   0.172298E-02
          36000   0.395323E+02   0.177085E-02
          37000   0.406422E+02   0.181925E-02
          38000   0.417567E+02   0.186941E-02
          39000   0.429019E+02   0.191924E-02
          40000   0.440422E+02   0.196863E-02
          41000   0.451930E+02   0.201788E-02
          42000   0.463474E+02   0.206726E-02
          43000   0.475189E+02   0.211771E-02
          44000   0.486810E+02   0.216950E-02
          45000   0.498506E+02   0.222002E-02
          46000   0.510212E+02   0.226947E-02
          47000   0.522056E+02   0.231985E-02
          48000   0.533955E+02   0.236911E-02
          49000   0.545950E+02   0.241801E-02
          50000   0.557973E+02   0.246928E-02
          51000   0.570023E+02   0.252100E-02
          52000   0.582240E+02   0.257256E-02
          53000   0.594574E+02   0.262475E-02
          54000   0.606968E+02   0.267693E-02
          55000   0.619251E+02   0.272863E-02
          56000   0.631601E+02   0.278019E-02
          57000   0.643950E+02   0.283105E-02
          58000   0.656441E+02   0.288259E-02
          59000   0.669142E+02   0.293438E-02
          60000   0.681944E+02   0.298627E-02
          61000   0.694689E+02   0.303658E-02
          62000   0.707485E+02   0.308684E-02
          63000   0.720345E+02   0.313527E-02
          64000   0.733408E+02   0.318583E-02
          65000   0.746564E+02   0.323659E-02
          66000   0.759698E+02   0.328593E-02
          67000   0.772815E+02   0.333577E-02
          68000   0.786049E+02   0.338596E-02
          69000   0.799512E+02   0.343603E-02
          70000   0.812750E+02   0.348581E-02
          71000   0.826069E+02   0.353475E-02
          72000   0.839631E+02   0.358389E-02
          73000   0.853270E+02   0.363351E-02
          74000   0.866922E+02   0.368332E-02
          75000   0.880687E+02   0.373495E-02
          76000   0.894382E+02   0.378482E-02
          77000   0.908321E+02   0.383519E-02
          78000   0.922288E+02   0.388380E-02
          79000   0.936370E+02   0.393330E-02
          80000   0.950328E+02   0.398295E-02
          81000   0.964207E+02   0.403176E-02
          82000   0.978212E+02   0.407951E-02
          83000   0.992320E+02   0.412853E-02
          84000   0.100655E+03   0.417768E-02
          85000   0.102078E+03   0.422690E-02
          86000   0.103518E+03   0.427611E-02
          87000   0.104973E+03   0.432397E-02
          88000   0.106416E+03   0.437248E-02
          89000   0.107883E+03   0.442064E-02
          90000   0.109341E+03   0.446817E-02
          91000   0.110814E+03   0.451728E-02
          92000   0.112299E+03   0.456490E-02
          93000   0.113779E+03   0.461342E-02
          94000   0.115279E+03   0.466422E-02
          95000   0.116762E+03   0.471295E-02
          96000   0.118254E+03   0.476024E-02
          97000   0.119750E+03   0.480832E-02
          98000   0.121252E+03   0.485658E-02
          99000   0.122778E+03   0.490492E-02
         100000   0.124308E+03   0.495293E-02
         101000   0.125854E+03   0.500144E-02
         102000   0.127397E+03   0.505096E-02
         103000   0.128961E+03   0.510014E-02
         104000   0.130534E+03   0.514842E-02
         105000   0.132103E+03   0.519747E-02
         106000   0.133659E+03   0.524709E-02
         107000   0.135221E+03   0.529650E-02
         108000   0.136810E+03   0.534443E-02
         109000   0.138405E+03   0.539389E-02
         110000   0.139995E+03   0.544357E-02
         111000   0.141584E+03   0.549274E-02
         112000   0.143209E+03   0.554130E-02
         113000   0.144819E+03   0.558993E-02
         114000   0.146418E+03   0.563857E-02
         115000   0.148045E+03   0.568611E-02
         116000   0.149697E+03   0.573500E-02
         117000   0.151342E+03   0.578294E-02
         118000   0.152985E+03   0.583116E-02
         119000   0.154628E+03   0.587946E-02
         120000   0.156275E+03   0.592763E-02
         121000   0.157947E+03   0.597519E-02
         122000   0.159614E+03   0.602202E-02
         123000   0.161299E+03   0.606964E-02
         124000   0.162978E+03   0.611782E-02
         125000   0.164649E+03   0.616586E-02
         126000   0.166324E+03   0.621461E-02
         127000   0.167990E+03   0.626388E-02
         128000   0.169683E+03   0.631394E-02
         129000   0.171390E+03   0.636269E-02
         130000   0.173085E+03   0.641195E-02
         131000   0.174778E+03   0.646134E-02
         132000   0.176473E+03   0.651115E-02
         133000   0.178178E+03   0.655968E-02
         134000   0.179886E+03   0.660749E-02
         135000   0.181626E+03   0.665683E-02
         136000   0.183352E+03   0.670586E-02
         137000   0.185087E+03   0.675438E-02
         138000   0.186811E+03   0.680345E-02
         139000   0.188582E+03   0.685161E-02
         140000   0.190352E+03   0.689948E-02
         141000   0.192105E+03   0.694792E-02
         142000   0.193861E+03   0.699707E-02
         143000   0.195622E+03   0.704534E-02
         144000   0.197392E+03   0.709401E-02
         145000   0.199217E+03   0.714230E-02
         146000   0.200997E+03   0.718949E-02
         147000   0.202797E+03   0.723822E-02
         148000   0.204614E+03   0.728641E-02
         149000   0.206433E+03   0.733339E-02
         150000   0.208250E+03   0.738338E-02
         151000   0.210061E+03   0.743296E-02
         152000   0.211896E+03   0.748167E-02
         153000   0.213718E+03   0.753068E-02
         154000   0.215554E+03   0.758160E-02
         155000   0.217392E+03   0.763209E-02
         156000   0.219277E+03   0.768016E-02
         157000   0.221158E+03   0.772863E-02
         158000   0.223036E+03   0.777741E-02
         159000   0.224926E+03   0.782660E-02
         160000   0.226835E+03   0.787753E-02
         161000   0.228739E+03   0.792670E-02
         162000   0.230611E+03   0.797703E-02
         163000   0.232501E+03   0.802843E-02
         164000   0.234391E+03   0.807904E-02
         165000   0.236319E+03   0.812963E-02
         166000   0.238239E+03   0.817958E-02
         167000   0.240191E+03   0.823079E-02
         168000   0.242156E+03   0.828206E-02
         169000   0.244100E+03   0.833408E-02
         170000   0.246055E+03   0.838558E-02
         171000   0.248016E+03   0.843642E-02
         172000   0.249954E+03   0.848693E-02
         173000   0.251900E+03   0.853729E-02
         174000   0.253888E+03   0.858768E-02
         175000   0.255870E+03   0.863721E-02
         176000   0.257875E+03   0.868745E-02
         177000   0.259868E+03   0.873794E-02
         178000   0.261907E+03   0.878882E-02
         179000   0.263970E+03   0.883997E-02
         180000   0.265988E+03   0.889062E-02
         181000   0.268020E+03   0.894052E-02
         182000   0.270070E+03   0.899232E-02
         183000   0.272106E+03   0.904478E-02
         184000   0.274144E+03   0.909907E-02
         185000   0.276196E+03   0.915146E-02
         186000   0.278241E+03   0.920315E-02
         187000   0.280298E+03   0.925683E-02
         188000   0.282378E+03   0.930958E-02
         189000   0.284418E+03   0.936340E-02
         190000   0.286481E+03   0.941672E-02
         191000   0.288579E+03   0.947097E-02
         192000   0.290687E+03   0.952438E-02
         193000   0.292817E+03   0.957845E-02
         194000   0.294905E+03   0.963168E-02
         195000   0.296993E+03   0.968420E-02
         196000   0.299084E+03   0.973794E-02
         197000   0.301200E+03   0.979050E-02
         198000   0.303315E+03   0.984314E-02
         199000   0.305445E+03   0.989562E-02
         200000   0.307585E+03   0.994710E-02
         201000   0.309742E+03   0.999753E-02
         202000   0.311904E+03   0.100484E-01
         203000   0.314070E+03   0.100980E-01
         204000   0.316218E+03   0.101482E-01
         205000   0.318354E+03   0.102002E-01
         206000   0.320533E+03   0.102517E-01
         207000   0.322698E+03   0.103021E-01
         208000   0.324882E+03   0.103530E-01
         209000   0.327058E+03   0.104039E-01
         210000   0.329217E+03   0.104542E-01
         211000   0.331374E+03   0.105054E-01
         212000   0.333572E+03   0.105561E-01
         213000   0.335785E+03   0.106081E-01
         214000   0.338027E+03   0.106600E-01
         215000   0.340235E+03   0.107114E-01
         216000   0.342453E+03   0.107629E-01
         217000   0.344714E+03   0.108143E-01
         218000   0.346979E+03   0.108653E-01
         219000   0.349228E+03   0.109161E-01
         220000   0.351462E+03   0.109674E-01
         221000   0.353732E+03   0.110187E-01
         222000   0.355976E+03   0.110691E-01
         223000   0.358233E+03   0.111200E-01
         224000   0.360503E+03   0.111701E-01
         225000   0.362791E+03   0.112209E-01
         226000   0.365099E+03   0.112720E-01
         227000   0.367378E+03   0.113224E-01
         228000   0.369674E+03   0.113726E-01
         229000   0.371963E+03   0.114241E-01
         230000   0.374291E+03   0.114741E-01
         231000   0.376616E+03   0.115235E-01
         232000   0.378936E+03   0.115732E-01
         233000   0.381274E+03   0.116240E-01
         234000   0.383660E+03   0.116744E-01
         235000   0.385988E+03   0.117246E-01
         236000   0.388320E+03   0.117745E-01
         237000   0.390689E+03   0.118237E-01
         238000   0.393068E+03   0.118730E-01
         239000   0.395417E+03   0.119236E-01
         240000   0.397823E+03   0.119741E-01
         241000   0.400225E+03   0.120241E-01
         242000   0.402636E+03   0.120728E-01
         243000   0.405044E+03   0.121231E-01
         244000   0.407473E+03   0.121728E-01
         245000   0.409903E+03   0.122234E-01
         246000   0.412314E+03   0.122742E-01
         247000   0.414732E+03   0.123243E-01
         248000   0.417171E+03   0.123737E-01
         249000   0.419626E+03   0.124228E-01
         250000   0.422052E+03   0.124716E-01
         251000   0.424507E+03   0.125217E-01
         252000   0.426981E+03   0.125711E-01
         253000   0.429433E+03   0.126200E-01
         254000   0.431904E+03   0.126687E-01
         255000   0.434376E+03   0.127180E-01
         256000   0.436842E+03   0.127682E-01
         257000   0.439310E+03   0.128184E-01
         258000   0.441834E+03   0.128683E-01
         259000   0.444362E+03   0.129156E-01
         260000   0.446897E+03   0.129639E-01
         261000   0.449419E+03   0.130132E-01
         262000   0.451982E+03   0.130634E-01
         263000   0.454496E+03   0.131147E-01
         264000   0.457030E+03   0.131656E-01
         265000   0.459565E+03   0.132165E-01
         266000   0.462092E+03   0.132672E-01
         267000   0.464668E+03   0.133166E-01
         268000   0.467267E+03   0.133657E-01
         269000   0.469816E+03   0.134149E-01
         270000   0.472368E+03   0.134633E-01
         271000   0.474982E+03   0.135110E-01
         272000   0.477558E+03   0.135592E-01
         273000   0.480122E+03   0.136075E-01
         274000   0.482703E+03   0.136563E-01
         275000   0.485333E+03   0.137046E-01
         276000   0.487919E+03   0.137534E-01
         277000   0.490571E+03   0.138013E-01
         278000   0.493205E+03   0.138490E-01
         279000   0.495788E+03   0.138988E-01
         280000   0.498431E+03   0.139481E-01
         281000   0.501090E+03   0.139970E-01
         282000   0.503722E+03   0.140462E-01
         283000   0.506338E+03   0.140949E-01
         284000   0.508956E+03   0.141448E-01
         285000   0.511628E+03   0.141941E-01
         286000   0.514300E+03   0.142438E-01
         287000   0.516974E+03   0.142931E-01
         288000   0.519670E+03   0.143423E-01
         289000   0.522359E+03   0.143908E-01
         290000   0.525068E+03   0.144411E-01
         291000   0.527736E+03   0.144918E-01
         292000   0.530419E+03   0.145410E-01
         293000   0.533117E+03   0.145906E-01
         294000   0.535841E+03   0.146405E-01
         295000   0.538547E+03   0.146892E-01
         296000   0.541238E+03   0.147372E-01
         297000   0.543951E+03   0.147858E-01
         298000   0.546708E+03   0.148342E-01
         299000   0.549431E+03   0.148833E-01
         300000   0.552188E+03   0.149348E-01
         301000   0.554946E+03   0.149848E-01
         302000   0.557709E+03   0.150337E-01
         303000   0.560471E+03   0.150829E-01
         304000   0.563270E+03   0.151314E-01
         305000   0.566084E+03   0.151809E-01
         306000   0.568895E+03   0.152286E-01
         307000   0.571710E+03   0.152777E-01
         308000   0.574501E+03   0.153272E-01
         309000   0.577304E+03   0.153752E-01
         310000   0.580155E+03   0.154234E-01
         311000   0.582987E+03   0.154707E-01
         312000   0.585802E+03   0.155176E-01
         313000   0.588634E+03   0.155664E-01
         314000   0.591477E+03   0.156164E-01
         315000   0.594316E+03   0.156649E-01
         316000   0.597168E+03   0.157126E-01
         317000   0.599995E+03   0.157606E-01
         318000   0.602812E+03   0.158086E-01
         319000   0.605650E+03   0.158584E-01
         320000   0.608502E+03   0.159081E-01
         321000   0.611372E+03   0.159589E-01
         322000   0.614254E+03   0.160103E-01
         323000   0.617150E+03   0.160624E-01
         324000   0.619970E+03   0.161138E-01
         325000   0.622860E+03   0.161632E-01
         326000   0.625747E+03   0.162138E-01
         327000   0.628662E+03   0.162643E-01
         328000   0.631610E+03   0.163156E-01
         329000   0.634545E+03   0.163669E-01
         330000   0.637478E+03   0.164194E-01
         331000   0.640374E+03   0.164708E-01
         332000   0.643339E+03   0.165209E-01
         333000   0.646291E+03   0.165713E-01
         334000   0.649229E+03   0.166240E-01
         335000   0.652245E+03   0.166755E-01
         336000   0.655212E+03   0.167265E-01
         337000   0.658210E+03   0.167767E-01
         338000   0.661167E+03   0.168284E-01
         339000   0.664172E+03   0.168792E-01
         340000   0.667115E+03   0.169323E-01
         341000   0.670059E+03   0.169834E-01
         342000   0.673022E+03   0.170347E-01
         343000   0.676001E+03   0.170858E-01
         344000   0.678997E+03   0.171375E-01
         345000   0.681979E+03   0.171906E-01
         346000   0.684959E+03   0.172425E-01
         347000   0.687967E+03   0.172936E-01
         348000   0.691008E+03   0.173441E-01
         349000   0.694007E+03   0.173962E-01
         350000   0.697041E+03   0.174483E-01
         351000   0.700075E+03   0.174991E-01
         352000   0.703101E+03   0.175493E-01
         353000   0.706216E+03   0.176000E-01
         354000   0.709262E+03   0.176507E-01
         355000   0.712291E+03   0.177011E-01
         356000   0.715355E+03   0.177531E-01
         357000   0.718412E+03   0.178048E-01
         358000   0.721524E+03   0.178562E-01
         359000   0.724591E+03   0.179082E-01
         360000   0.727661E+03   0.179610E-01
         361000   0.730761E+03   0.180127E-01
         362000   0.733865E+03   0.180646E-01
         363000   0.736978E+03   0.181150E-01
         364000   0.740099E+03   0.181661E-01
         365000   0.743218E+03   0.182185E-01
         366000   0.746359E+03   0.182696E-01
         367000   0.749548E+03   0.183206E-01
         368000   0.752730E+03   0.183701E-01
         369000   0.755891E+03   0.184211E-01
         370000   0.759043E+03   0.184726E-01
         371000   0.762196E+03   0.185244E-01
         372000   0.765349E+03   0.185769E-01
         373000   0.768542E+03   0.186288E-01
         374000   0.771747E+03   0.186797E-01
         375000   0.774892E+03   0.187308E-01
         376000   0.778110E+03   0.187821E-01
         377000   0.781347E+03   0.188339E-01
         378000   0.784551E+03   0.188853E-01
         379000   0.787781E+03   0.189376E-01
         380000   0.790956E+03   0.189897E-01
         381000   0.794177E+03   0.190413E-01
         382000   0.797357E+03   0.190940E-01
         383000   0.800604E+03   0.191451E-01
         384000   0.803865E+03   0.191947E-01
         385000   0.807093E+03   0.192450E-01
         386000   0.810392E+03   0.192962E-01
         387000   0.813684E+03   0.193465E-01
         388000   0.816922E+03   0.193962E-01
         389000   0.820196E+03   0.194466E-01
         390000   0.823435E+03   0.194975E-01
         391000   0.826759E+03   0.195495E-01
         392000   0.830107E+03   0.196022E-01
         393000   0.833445E+03   0.196553E-01
         394000   0.836776E+03   0.197062E-01
         395000   0.840097E+03   0.197578E-01
         396000   0.843438E+03   0.198089E-01
         397000   0.846759E+03   0.198590E-01
         398000   0.850070E+03   0.199094E-01
         399000   0.853379E+03   0.199603E-01
         400000   0.856736E+03   0.200108E-01
         401000   0.860072E+03   0.200610E-01
         402000   0.863450E+03   0.201104E-01
         403000   0.866847E+03   0.201613E-01
         404000   0.870258E+03   0.202123E-01
         405000   0.873676E+03   0.202624E-01
         406000   0.877085E+03   0.203117E-01
         407000   0.880535E+03   0.203621E-01
         408000   0.883940E+03   0.204136E-01
         409000   0.887340E+03   0.204648E-01
         410000   0.890740E+03   0.205155E-01
         411000   0.894159E+03   0.205664E-01
         412000   0.897654E+03   0.206170E-01
         413000   0.901066E+03   0.206676E-01
         414000   0.904475E+03   0.207192E-01
         415000   0.907946E+03   0.207699E-01
         416000   0.911400E+03   0.208200E-01
         417000   0.914843E+03   0.208703E-01
         418000   0.918319E+03   0.209195E-01
         419000   0.921725E+03   0.209700E-01
         420000   0.925162E+03   0.210203E-01
         421000   0.928597E+03   0.210697E-01
         422000   0.932048E+03   0.211193E-01
         423000   0.935549E+03   0.211683E-01
         424000   0.939069E+03   0.212189E-01
         425000   0.942564E+03   0.212676E-01
         426000   0.946058E+03   0.213162E-01
         427000   0.949567E+03   0.213659E-01
         428000   0.953088E+03   0.214163E-01
         429000   0.956577E+03   0.214665E-01
         430000   0.960097E+03   0.215170E-01
         431000   0.963636E+03   0.215665E-01
         432000   0.967161E+03   0.216161E-01
         433000   0.970732E+03   0.216657E-01
         434000   0.974295E+03   0.217169E-01
         435000   0.977892E+03   0.217681E-01
         436000   0.981511E+03   0.218200E-01
         437000   0.985089E+03   0.218709E-01
         438000   0.988669E+03   0.219221E-01
         439000   0.992302E+03   0.219734E-01
         440000   0.995891E+03   0.220240E-01
         441000   0.999448E+03   0.220767E-01
         442000   0.100306E+04   0.221287E-01
         443000   0.100669E+04   0.221814E-01
         444000   0.101032E+04   0.222325E-01
         445000   0.101399E+04   0.222838E-01
         446000   0.101768E+04   0.223354E-01
         447000   0.102136E+04   0.223857E-01
         448000   0.102497E+04   0.224375E-01
         449000   0.102863E+04   0.224879E-01
         450000   0.103233E+04   0.225393E-01
         451000   0.103598E+04   0.225892E-01
         452000   0.103964E+04   0.226402E-01
         453000   0.104335E+04   0.226906E-01
         454000   0.104707E+04   0.227405E-01
         455000   0.105073E+04   0.227903E-01
         456000   0.105437E+04   0.228411E-01
         457000   0.105805E+04   0.228914E-01
         458000   0.106175E+04   0.229412E-01
         459000   0.106542E+04   0.229918E-01
         460000   0.106911E+04   0.230436E-01
         461000   0.107281E+04   0.230945E-01
         462000   0.107651E+04   0.231461E-01
         463000   0.108024E+04   0.231979E-01
         464000   0.108394E+04   0.232494E-01
         465000   0.108767E+04   0.232996E-01
         466000   0.109140E+04   0.233485E-01
         467000   0.109521E+04   0.233985E-01
         468000   0.109902E+04   0.234482E-01
         469000   0.110278E+04   0.234977E-01
         470000   0.110652E+04   0.235465E-01
         471000   0.111031E+04   0.235963E-01
         472000   0.111414E+04   0.236468E-01
         473000   0.111792E+04   0.236957E-01
         474000   0.112171E+04   0.237440E-01
         475000   0.112550E+04   0.237918E-01
         476000   0.112935E+04   0.238403E-01
         477000   0.113318E+04   0.238889E-01
         478000   0.113700E+04   0.239383E-01
         479000   0.114080E+04   0.239874E-01
         480000   0.114462E+04   0.240353E-01
         481000   0.114845E+04   0.240840E-01
         482000   0.115232E+04   0.241319E-01
         483000   0.115617E+04   0.241801E-01
         484000   0.116002E+04   0.242291E-01
         485000   0.116391E+04   0.242770E-01
         486000   0.116778E+04   0.243258E-01
         487000   0.117170E+04   0.243752E-01
         488000   0.117552E+04   0.244244E-01
         489000   0.117937E+04   0.244728E-01
         490000   0.118325E+04   0.245221E-01
         491000   0.118712E+04   0.245734E-01
         492000   0.119109E+04   0.246236E-01
         493000   0.119499E+04   0.246736E-01
         494000   0.119894E+04   0.247221E-01
         495000   0.120285E+04   0.247719E-01
         496000   0.120675E+04   0.248224E-01
         497000   0.121073E+04   0.248735E-01
         498000   0.121463E+04   0.249237E-01
         499000   0.121848E+04   0.249729E-01
         500000   0.122241E+04   0.250223E-01
         501000   0.122635E+04   0.250725E-01
         502000   0.123032E+04   0.251214E-01
         503000   0.123428E+04   0.251710E-01
         504000   0.123831E+04   0.252226E-01
         505000   0.124227E+04   0.252748E-01
         506000   0.124630E+04   0.253266E-01
         507000   0.125028E+04   0.253765E-01
         508000   0.125429E+04   0.254266E-01
         509000   0.125828E+04   0.254768E-01
         510000   0.126228E+04   0.255271E-01
         511000   0.126628E+04   0.255777E-01
         512000   0.127026E+04   0.256272E-01
         513000   0.127420E+04   0.256761E-01
         514000   0.127821E+04   0.257253E-01
         515000   0.128225E+04   0.257743E-01
         516000   0.128631E+04   0.258244E-01
         517000   0.129039E+04   0.258745E-01
         518000   0.129449E+04   0.259248E-01
         519000   0.129856E+04   0.259742E-01
         520000   0.130268E+04   0.260238E-01
         521000   0.130681E+04   0.260742E-01
         522000   0.131087E+04   0.261266E-01
         523000   0.131492E+04   0.261781E-01
         524000   0.131907E+04   0.262311E-01
         525000   0.132316E+04   0.262844E-01
         526000   0.132723E+04   0.263348E-01
         527000   0.133136E+04   0.263857E-01
         528000   0.133546E+04   0.264371E-01
         529000   0.133963E+04   0.264875E-01
         530000   0.134379E+04   0.265377E-01
         531000   0.134793E+04   0.265888E-01
         532000   0.135215E+04   0.266405E-01
         533000   0.135630E+04   0.266907E-01
         534000   0.136038E+04   0.267411E-01
         535000   0.136458E+04   0.267915E-01
         536000   0.136870E+04   0.268422E-01
         537000   0.137282E+04   0.268937E-01
         538000   0.137699E+04   0.269450E-01
         539000   0.138117E+04   0.269951E-01
         540000   0.138539E+04   0.270469E-01
         541000   0.138961E+04   0.270982E-01
         542000   0.139384E+04   0.271498E-01
         543000   0.139810E+04   0.271998E-01
         544000   0.140231E+04   0.272506E-01
         545000   0.140654E+04   0.273013E-01
         546000   0.141068E+04   0.273524E-01
         547000   0.141484E+04   0.274040E-01
         548000   0.141905E+04   0.274558E-01
         549000   0.142329E+04   0.275085E-01
         550000   0.142754E+04   0.275597E-01
         551000   0.143180E+04   0.276117E-01
         552000   0.143610E+04   0.276628E-01
         553000   0.144030E+04   0.277147E-01
         554000   0.144455E+04   0.277649E-01
         555000   0.144875E+04   0.278166E-01
         556000   0.145301E+04   0.278659E-01
         557000   0.145721E+04   0.279162E-01
         558000   0.146148E+04   0.279662E-01
         559000   0.146580E+04   0.280183E-01
         560000   0.147015E+04   0.280682E-01
         561000   0.147445E+04   0.281183E-01
         562000   0.147878E+04   0.281697E-01
         563000   0.148308E+04   0.282204E-01
         564000   0.148739E+04   0.282719E-01
         565000   0.149180E+04   0.283232E-01
         566000   0.149613E+04   0.283757E-01
         567000   0.150042E+04   0.284271E-01
         568000   0.150475E+04   0.284781E-01
         569000   0.150910E+04   0.285303E-01
         570000   0.151339E+04   0.285816E-01
         571000   0.151771E+04   0.286324E-01
         572000   0.152203E+04   0.286843E-01
         573000   0.152642E+04   0.287336E-01
         574000   0.153086E+04   0.287839E-01
         575000   0.153522E+04   0.288343E-01
         576000   0.153963E+04   0.288849E-01
         577000   0.154404E+04   0.289348E-01
         578000   0.154846E+04   0.289839E-01
         579000   0.155285E+04   0.290326E-01
         580000   0.155729E+04   0.290815E-01
         581000   0.156173E+04   0.291313E-01
         582000   0.156611E+04   0.291812E-01
         583000   0.157055E+04   0.292306E-01
         584000   0.157498E+04   0.292803E-01
         585000   0.157940E+04   0.293294E-01
         586000   0.158390E+04   0.293774E-01
         587000   0.158839E+04   0.294256E-01
         588000   0.159281E+04   0.294742E-01
         589000   0.159725E+04   0.295237E-01
         590000   0.160174E+04   0.295734E-01
         591000   0.160622E+04   0.296247E-01
         592000   0.161069E+04   0.296736E-01
         593000   0.161514E+04   0.297231E-01
         594000   0.161967E+04   0.297720E-01
         595000   0.162416E+04   0.298218E-01
         596000   0.162864E+04   0.298709E-01
         597000   0.163313E+04   0.299197E-01
         598000   0.163767E+04   0.299699E-01
         599000   0.164215E+04   0.300194E-01
         600000   0.164664E+04   0.300697E-01
         601000   0.165121E+04   0.301193E-01
         602000   0.165576E+04   0.301687E-01
         603000   0.166031E+04   0.302176E-01
         604000   0.166490E+04   0.302676E-01
         605000   0.166946E+04   0.303179E-01
         606000   0.167403E+04   0.303667E-01
         607000   0.167860E+04   0.304177E-01
         608000   0.168324E+04   0.304689E-01
         609000   0.168784E+04   0.305190E-01
         610000   0.169244E+04   0.305705E-01
         611000   0.169709E+04   0.306213E-01
         612000   0.170174E+04   0.306711E-01
         613000   0.170635E+04   0.307210E-01
         614000   0.171102E+04   0.307713E-01
         615000   0.171565E+04   0.308220E-01
         616000   0.172028E+04   0.308728E-01
         617000   0.172494E+04   0.309219E-01
         618000   0.172956E+04   0.309704E-01
         619000   0.173422E+04   0.310202E-01
         620000   0.173889E+04   0.310692E-01
         621000   0.174356E+04   0.311186E-01
         622000   0.174825E+04   0.311678E-01
         623000   0.175296E+04   0.312159E-01
         624000   0.175780E+04   0.312647E-01
         625000   0.176257E+04   0.313126E-01
         626000   0.176734E+04   0.313598E-01
         627000   0.177210E+04   0.314068E-01
         628000   0.177687E+04   0.314548E-01
         629000   0.178164E+04   0.315035E-01
         630000   0.178632E+04   0.315511E-01
         631000   0.179109E+04   0.315996E-01
         632000   0.179584E+04   0.316482E-01
         633000   0.180058E+04   0.316953E-01
         634000   0.180538E+04   0.317435E-01
         635000   0.181006E+04   0.317919E-01
         636000   0.181487E+04   0.318409E-01
         637000   0.181972E+04   0.318890E-01
         638000   0.182450E+04   0.319390E-01
         639000   0.182938E+04   0.319883E-01
         640000   0.183424E+04   0.320390E-01
         641000   0.183917E+04   0.320875E-01
         642000   0.184401E+04   0.321380E-01
         643000   0.184886E+04   0.321892E-01
         644000   0.185369E+04   0.322414E-01
         645000   0.185855E+04   0.322928E-01
         646000   0.186336E+04   0.323435E-01
         647000   0.186814E+04   0.323961E-01
         648000   0.187299E+04   0.324479E-01
         649000   0.187786E+04   0.324992E-01
         650000   0.188272E+04   0.325518E-01
         651000   0.188768E+04   0.326029E-01
         652000   0.189254E+04   0.326528E-01
         653000   0.189746E+04   0.327029E-01
         654000   0.190238E+04   0.327529E-01
         655000   0.190723E+04   0.328010E-01
         656000   0.191219E+04   0.328507E-01
         657000   0.191708E+04   0.329000E-01
         658000   0.192201E+04   0.329499E-01
         659000   0.192689E+04   0.329984E-01
         660000   0.193175E+04   0.330478E-01
         661000   0.193665E+04   0.330969E-01
         662000   0.194160E+04   0.331462E-01
         663000   0.194656E+04   0.331964E-01
         664000   0.195154E+04   0.332436E-01
         665000   0.195650E+04   0.332936E-01
         666000   0.196144E+04   0.333424E-01
         667000   0.196643E+04   0.333912E-01
         668000   0.197139E+04   0.334393E-01
         669000   0.197636E+04   0.334875E-01
         670000   0.198129E+04   0.335364E-01
         671000   0.198627E+04   0.335847E-01
         672000   0.199119E+04   0.336329E-01
         673000   0.199624E+04   0.336818E-01
         674000   0.200130E+04   0.337303E-01
         675000   0.200637E+04   0.337781E-01
         676000   0.201148E+04   0.338268E-01
         677000   0.201656E+04   0.338759E-01
         678000   0.202157E+04   0.339243E-01
         679000   0.202663E+04   0.339733E-01
         680000   0.203167E+04   0.340229E-01
         681000   0.203676E+04   0.340716E-01
         682000   0.204187E+04   0.341211E-01
         683000   0.204694E+04   0.341716E-01
         684000   0.205205E+04   0.342215E-01
         685000   0.205716E+04   0.342706E-01
         686000   0.206231E+04   0.343192E-01
         687000   0.206740E+04   0.343679E-01
         688000   0.207251E+04   0.344161E-01
         689000   0.207766E+04   0.344644E-01
         690000   0.208290E+04   0.345130E-01
         691000   0.208804E+04   0.345614E-01
         692000   0.209319E+04   0.346104E-01
         693000   0.209835E+04   0.346589E-01
         694000   0.210349E+04   0.347078E-01
         695000   0.210867E+04   0.347561E-01
         696000   0.211393E+04   0.348049E-01
         697000   0.211917E+04   0.348533E-01
         698000   0.212436E+04   0.349010E-01
         699000   0.212959E+04   0.349474E-01
         700000   0.213477E+04   0.349960E-01
         701000   0.213998E+04   0.350444E-01
         702000   0.214527E+04   0.350929E-01
         703000   0.215049E+04   0.351404E-01
         704000   0.215562E+04   0.351888E-01
         705000   0.216083E+04   0.352375E-01
         706000   0.216613E+04   0.352861E-01
         707000   0.217130E+04   0.353353E-01
         708000   0.217647E+04   0.353844E-01
         709000   0.218176E+04   0.354338E-01
         710000   0.218695E+04   0.354806E-01
         711000   0.219227E+04   0.355288E-01
         712000   0.219761E+04   0.355784E-01
         713000   0.220287E+04   0.356268E-01
         714000   0.220824E+04   0.356758E-01
         715000   0.221348E+04   0.357246E-01
         716000   0.221880E+04   0.357734E-01
         717000   0.222406E+04   0.358223E-01
         718000   0.222931E+04   0.358708E-01
         719000   0.223456E+04   0.359208E-01
         720000   0.223980E+04   0.359698E-01
         721000   0.224511E+04   0.360188E-01
         722000   0.225044E+04   0.360665E-01
         723000   0.225575E+04   0.361160E-01
         724000   0.226107E+04   0.361653E-01
         725000   0.226650E+04   0.362147E-01
         726000   0.227187E+04   0.362640E-01
         727000   0.227721E+04   0.363124E-01
         728000   0.228259E+04   0.363617E-01
         729000   0.228798E+04   0.364099E-01
         730000   0.229335E+04   0.364586E-01
         731000   0.229873E+04   0.365069E-01
         732000   0.230410E+04   0.365556E-01
         733000   0.230950E+04   0.366029E-01
         734000   0.231490E+04   0.366517E-01
         735000   0.232038E+04   0.366996E-01
         736000   0.232577E+04   0.367479E-01
         737000   0.233116E+04   0.367947E-01
         738000   0.233660E+04   0.368422E-01
         739000   0.234216E+04   0.368910E-01
         740000   0.234756E+04   0.369386E-01
         741000   0.235305E+04   0.369868E-01
         742000   0.235847E+04   0.370349E-01
         743000   0.236395E+04   0.370827E-01
         744000   0.236945E+04   0.371294E-01
         745000   0.237491E+04   0.371767E-01
         746000   0.238038E+04   0.372247E-01
         747000   0.238593E+04   0.372731E-01
         748000   0.239151E+04   0.373219E-01
         749000   0.239700E+04   0.373695E-01
         750000   0.240262E+04   0.374162E-01
         751000   0.240813E+04   0.374649E-01
         752000   0.241373E+04   0.375128E-01
         753000   0.241930E+04   0.375596E-01
         754000   0.242487E+04   0.376062E-01
         755000   0.243037E+04   0.376532E-01
         756000   0.243586E+04   0.377006E-01
         757000   0.244137E+04   0.377482E-01
         758000   0.244691E+04   0.377950E-01
         759000   0.245244E+04   0.378422E-01
         760000   0.245803E+04   0.378889E-01
         761000   0.246352E+04   0.379360E-01
         762000   0.246918E+04   0.379830E-01
         763000   0.247479E+04   0.380289E-01
         764000   0.248047E+04   0.380759E-01
         765000   0.248609E+04   0.381219E-01
         766000   0.249165E+04   0.381681E-01
         767000   0.249722E+04   0.382146E-01
         768000   0.250278E+04   0.382622E-01
         769000   0.250841E+04   0.383092E-01
         770000   0.251395E+04   0.383549E-01
         771000   0.251954E+04   0.384005E-01
         772000   0.252512E+04   0.384448E-01
         773000   0.253072E+04   0.384895E-01
         774000   0.253641E+04   0.385359E-01
         775000   0.254206E+04   0.385805E-01
         776000   0.254771E+04   0.386253E-01
         777000   0.255333E+04   0.386708E-01
         778000   0.255893E+04   0.387175E-01
         779000   0.256457E+04   0.387623E-01
         780000   0.257012E+04   0.388081E-01
         781000   0.257572E+04   0.388535E-01
         782000   0.258139E+04   0.388988E-01
         783000   0.258706E+04   0.389440E-01
         784000   0.259284E+04   0.389881E-01
         785000   0.259855E+04   0.390330E-01
         786000   0.260421E+04   0.390793E-01
         787000   0.260990E+04   0.391239E-01
         788000   0.261553E+04   0.391699E-01
         789000   0.262128E+04   0.392141E-01
         790000   0.262696E+04   0.392576E-01
         791000   0.263274E+04   0.393029E-01
         792000   0.263848E+04   0.393476E-01
         793000   0.264430E+04   0.393931E-01
         794000   0.265005E+04   0.394402E-01
         795000   0.265580E+04   0.394850E-01
         796000   0.266151E+04   0.395296E-01
         797000   0.266724E+04   0.395741E-01
         798000   0.267303E+04   0.396192E-01
         799000   0.267890E+04   0.396643E-01
         800000   0.268476E+04   0.397113E-01
         801000   0.269063E+04   0.397565E-01
         802000   0.269650E+04   0.398016E-01
         803000   0.270230E+04   0.398465E-01
         804000   0.270809E+04   0.398926E-01
         805000   0.271391E+04   0.399387E-01
         806000   0.271976E+04   0.399836E-01
         807000   0.272553E+04   0.400302E-01
         808000   0.273139E+04   0.400768E-01
         809000   0.273721E+04   0.401234E-01
         810000   0.274311E+04   0.401698E-01
         811000   0.274892E+04   0.402169E-01
         812000   0.275462E+04   0.402626E-01
         813000   0.276051E+04   0.403094E-01
         814000   0.276640E+04   0.403576E-01
         815000   0.277232E+04   0.404055E-01
         816000   0.277825E+04   0.404542E-01
         817000   0.278410E+04   0.405012E-01
         818000   0.278993E+04   0.405475E-01
         819000   0.279581E+04   0.405934E-01
         820000   0.280157E+04   0.406390E-01
         821000   0.280749E+04   0.406860E-01
         822000   0.281348E+04   0.407334E-01
         823000   0.281936E+04   0.407810E-01
         824000   0.282525E+04   0.408278E-01
         825000   0.283122E+04   0.408742E-01
         826000   0.283715E+04   0.409212E-01
         827000   0.284300E+04   0.409685E-01
         828000   0.284897E+04   0.410173E-01
         829000   0.285487E+04   0.410662E-01
         830000   0.286089E+04   0.411146E-01
         831000   0.286680E+04   0.411626E-01
         832000   0.287279E+04   0.412095E-01
         833000   0.287874E+04   0.412581E-01
         834000   0.288476E+04   0.413058E-01
         835000   0.289067E+04   0.413539E-01
         836000   0.289660E+04   0.414018E-01
         837000   0.290269E+04   0.414509E-01
         838000   0.290876E+04   0.415000E-01
         839000   0.291468E+04   0.415475E-01
         840000   0.292075E+04   0.415959E-01
         841000   0.292678E+04   0.416435E-01
         842000   0.293275E+04   0.416927E-01
         843000   0.293890E+04   0.417409E-01
         844000   0.294505E+04   0.417897E-01
         845000   0.295103E+04   0.418366E-01
         846000   0.295704E+04   0.418838E-01
         847000   0.296308E+04   0.419307E-01
         848000   0.296931E+04   0.419786E-01
         849000   0.297539E+04   0.420269E-01
         850000   0.298150E+04   0.420754E-01
         851000   0.298760E+04   0.421251E-01
         852000   0.299365E+04   0.421737E-01
         853000   0.299969E+04   0.422232E-01
         854000   0.300580E+04   0.422729E-01
         855000   0.301190E+04   0.423223E-01
         856000   0.301810E+04   0.423718E-01
         857000   0.302417E+04   0.424223E-01
         858000   0.303030E+04   0.424712E-01
         859000   0.303652E+04   0.425206E-01
         860000   0.304276E+04   0.425694E-01
         861000   0.304889E+04   0.426175E-01
         862000   0.305509E+04   0.426669E-01
         863000   0.306124E+04   0.427159E-01
         864000   0.306737E+04   0.427662E-01
         865000   0.307356E+04   0.428153E-01
         866000   0.307979E+04   0.428644E-01
         867000   0.308597E+04   0.429124E-01
         868000   0.309211E+04   0.429607E-01
         869000   0.309832E+04   0.430077E-01
         870000   0.310444E+04   0.430545E-01
         871000   0.311066E+04   0.431015E-01
         872000   0.311679E+04   0.431490E-01
         873000   0.312303E+04   0.431962E-01
         874000   0.312933E+04   0.432431E-01
         875000   0.313560E+04   0.432893E-01
         876000   0.314182E+04   0.433372E-01
         877000   0.314800E+04   0.433863E-01
         878000   0.315416E+04   0.434347E-01
         879000   0.316036E+04   0.434835E-01
         880000   0.316653E+04   0.435333E-01
         881000   0.317280E+04   0.435817E-01
         882000   0.317915E+04   0.436317E-01
         883000   0.318548E+04   0.436803E-01
         884000   0.319170E+04   0.437297E-01
         885000   0.319794E+04   0.437790E-01
         886000   0.320430E+04   0.438304E-01
         887000   0.321069E+04   0.438811E-01
         888000   0.321699E+04   0.439319E-01
         889000   0.322329E+04   0.439821E-01
         890000   0.322959E+04   0.440318E-01
         891000   0.323595E+04   0.440810E-01
         892000   0.324230E+04   0.441294E-01
         893000   0.324866E+04   0.441781E-01
         894000   0.325507E+04   0.442259E-01
         895000   0.326132E+04   0.442753E-01
         896000   0.326770E+04   0.443263E-01
         897000   0.327405E+04   0.443745E-01
         898000   0.328050E+04   0.444222E-01
         899000   0.328697E+04   0.444703E-01
         900000   0.329346E+04   0.445186E-01
         901000   0.329991E+04   0.445657E-01
         902000   0.330646E+04   0.446133E-01
         903000   0.331280E+04   0.446624E-01
         904000   0.331923E+04   0.447114E-01
         905000   0.332573E+04   0.447601E-01
         906000   0.333224E+04   0.448107E-01
         907000   0.333875E+04   0.448602E-01
         908000   0.334515E+04   0.449080E-01
         909000   0.335170E+04   0.449573E-01
         910000   0.335818E+04   0.450061E-01
         911000   0.336473E+04   0.450557E-01
         912000   0.337135E+04   0.451048E-01
         913000   0.337794E+04   0.451536E-01
         914000   0.338449E+04   0.452034E-01
         915000   0.339107E+04   0.452536E-01
         916000   0.339756E+04   0.453025E-01
         917000   0.340402E+04   0.453516E-01
         918000   0.341046E+04   0.454000E-01
         919000   0.341706E+04   0.454481E-01
         920000   0.342356E+04   0.454968E-01
         921000   0.343019E+04   0.455460E-01
         922000   0.343673E+04   0.455941E-01
         923000   0.344335E+04   0.456431E-01
         924000   0.344984E+04   0.456915E-01
         925000   0.345633E+04   0.457396E-01
         926000   0.346289E+04   0.457874E-01
         927000   0.346952E+04   0.458348E-01
         928000   0.347620E+04   0.458820E-01
         929000   0.348275E+04   0.459289E-01
         930000   0.348928E+04   0.459766E-01
         931000   0.349570E+04   0.460247E-01
         932000   0.350227E+04   0.460724E-01
         933000   0.350892E+04   0.461207E-01
         934000   0.351559E+04   0.461694E-01
         935000   0.352218E+04   0.462191E-01
         936000   0.352889E+04   0.462698E-01
         937000   0.353556E+04   0.463191E-01
         938000   0.354215E+04   0.463694E-01
         939000   0.354873E+04   0.464196E-01
         940000   0.355529E+04   0.464707E-01
         941000   0.356196E+04   0.465214E-01
         942000   0.356860E+04   0.465734E-01
         943000   0.357529E+04   0.466254E-01
         944000   0.358196E+04   0.466778E-01
         945000   0.358869E+04   0.467296E-01
         946000   0.359536E+04   0.467834E-01
         947000   0.360209E+04   0.468351E-01
         948000   0.360864E+04   0.468865E-01
         949000   0.361531E+04   0.469370E-01
         950000   0.362193E+04   0.469870E-01
         951000   0.362865E+04   0.470384E-01
         952000   0.363535E+04   0.470880E-01
         953000   0.364204E+04   0.471373E-01
         954000   0.364889E+04   0.471869E-01
         955000   0.365554E+04   0.472376E-01
         956000   0.366234E+04   0.472888E-01
         957000   0.366902E+04   0.473394E-01
         958000   0.367584E+04   0.473900E-01
         959000   0.368265E+04   0.474402E-01
         960000   0.368947E+04   0.474915E-01
         961000   0.369613E+04   0.475443E-01
         962000   0.370283E+04   0.475966E-01
         963000   0.370959E+04   0.476483E-01
         964000   0.371634E+04   0.476997E-01
         965000   0.372310E+04   0.477517E-01
         966000   0.372984E+04   0.478032E-01
         967000   0.373656E+04   0.478543E-01
         968000   0.374337E+04   0.479068E-01
         969000   0.375015E+04   0.479582E-01
         970000   0.375705E+04   0.480103E-01
         971000   0.376392E+04   0.480624E-01
         972000   0.377069E+04   0.481135E-01
         973000   0.377754E+04   0.481661E-01
         974000   0.378431E+04   0.482197E-01
         975000   0.379111E+04   0.482715E-01
         976000   0.379790E+04   0.483243E-01
         977000   0.380464E+04   0.483778E-01
         978000   0.381150E+04   0.484306E-01
         979000   0.381834E+04   0.484835E-01
         980000   0.382511E+04   0.485360E-01
         981000   0.383206E+04   0.485890E-01
         982000   0.383886E+04   0.486419E-01
         983000   0.384581E+04   0.486934E-01
         984000   0.385280E+04   0.487458E-01
         985000   0.385972E+04   0.487987E-01
         986000   0.386665E+04   0.488509E-01
         987000   0.387368E+04   0.489031E-01
         988000   0.388058E+04   0.489555E-01
         989000   0.388737E+04   0.490088E-01
         990000   0.389425E+04   0.490618E-01
         991000   0.390113E+04   0.491169E-01
         992000   0.390806E+04   0.491704E-01
         993000   0.391499E+04   0.492241E-01
         994000   0.392190E+04   0.492768E-01
         995000   0.392877E+04   0.493305E-01
         996000   0.393559E+04   0.493839E-01
         997000   0.394250E+04   0.494377E-01
         998000   0.394938E+04   0.494907E-01
         999000   0.395635E+04   0.495447E-01
        1000000   0.396329E+04   0.496001E-01
        1001000   0.397029E+04   0.496546E-01
        1002000   0.397724E+04   0.497091E-01
        1003000   0.398432E+04   0.497642E-01
        1004000   0.399129E+04   0.498189E-01
        1005000   0.399830E+04   0.498741E-01
        1006000   0.400536E+04   0.499295E-01
        1007000   0.401231E+04   0.499856E-01
        1008000   0.401937E+04   0.500413E-01
        1009000   0.402633E+04   0.500975E-01
        1010000   0.403339E+04   0.501551E-01
        1011000   0.404039E+04   0.502101E-01
        1012000   0.404733E+04   0.502673E-01
        1013000   0.405451E+04   0.503223E-01
        1014000   0.406156E+04   0.503772E-01
        1015000   0.406863E+04   0.504331E-01
        1016000   0.407556E+04   0.504885E-01
        1017000   0.408265E+04   0.505442E-01
        1018000   0.408977E+04   0.506008E-01
        1019000   0.409679E+04   0.506563E-01
        1020000   0.410390E+04   0.507118E-01
        1021000   0.411096E+04   0.507675E-01
        1022000   0.411815E+04   0.508242E-01
        1023000   0.412524E+04   0.508816E-01
        1024000   0.413237E+04   0.509390E-01
        1025000   0.413952E+04   0.509970E-01
        1026000   0.414674E+04   0.510540E-01
        1027000   0.415393E+04   0.511096E-01
        1028000   0.416100E+04   0.511650E-01
        1029000   0.416816E+04   0.512214E-01
        1030000   0.417530E+04   0.512766E-01
        1031000   0.418247E+04   0.513329E-01
        1032000   0.418974E+04   0.513901E-01
        1033000   0.419697E+04   0.514480E-01
        1034000   0.420424E+04   0.515044E-01
        1035000   0.421155E+04   0.515608E-01
        1036000   0.421886E+04   0.516194E-01
        1037000   0.422607E+04   0.516765E-01
        1038000   0.423328E+04   0.517356E-01
        1039000   0.424044E+04   0.517933E-01
        1040000   0.424773E+04   0.518512E-01
        1041000   0.425502E+04   0.519073E-01
        1042000   0.426225E+04   0.519645E-01
        1043000   0.426946E+04   0.520218E-01
        1044000   0.427664E+04   0.520781E-01
        1045000   0.428389E+04   0.521347E-01
        1046000   0.429119E+04   0.521922E-01
        1047000   0.429850E+04   0.522511E-01
        1048000   0.430588E+04   0.523092E-01
        1049000   0.431319E+04   0.523676E-01
        1050000   0.432063E+04   0.524262E-01
        1051000   0.432794E+04   0.524836E-01
        1052000   0.433525E+04   0.525407E-01
        1053000   0.434240E+04   0.525967E-01
        1054000   0.434970E+04   0.526541E-01
        1055000   0.435707E+04   0.527109E-01
        1056000   0.436446E+04   0.527694E-01
        1057000   0.437189E+04   0.528268E-01
        1058000   0.437931E+04   0.528849E-01
        1059000   0.438677E+04   0.529417E-01
        1060000   0.439428E+04   0.529983E-01
        1061000   0.440162E+04   0.530543E-01
        1062000   0.440906E+04   0.531102E-01
        1063000   0.441640E+04   0.531665E-01
        1064000   0.442375E+04   0.532213E-01
        1065000   0.443114E+04   0.532782E-01
        1066000   0.443861E+04   0.533354E-01
        1067000   0.444619E+04   0.533901E-01
        1068000   0.445369E+04   0.534463E-01
        1069000   0.446112E+04   0.535034E-01
        1070000   0.446854E+04   0.535596E-01
        1071000   0.447603E+04   0.536153E-01
        1072000   0.448350E+04   0.536735E-01
        1073000   0.449106E+04   0.537311E-01
        1074000   0.449850E+04   0.537877E-01
        1075000   0.450596E+04   0.538445E-01
        1076000   0.451342E+04   0.539018E-01
        1077000   0.452077E+04   0.539586E-01
        1078000   0.452827E+04   0.540157E-01
        1079000   0.453568E+04   0.540720E-01
        1080000   0.454317E+04   0.541275E-01
        1081000   0.455065E+04   0.541844E-01
        1082000   0.455818E+04   0.542412E-01
        1083000   0.456560E+04   0.542984E-01
        1084000   0.457315E+04   0.543564E-01
        1085000   0.458067E+04   0.544139E-01
        1086000   0.458819E+04   0.544703E-01
        1087000   0.459579E+04   0.545259E-01
        1088000   0.460333E+04   0.545820E-01
        1089000   0.461084E+04   0.546389E-01
        1090000   0.461843E+04   0.546959E-01
        1091000   0.462588E+04   0.547522E-01
        1092000   0.463342E+04   0.548099E-01
        1093000   0.464098E+04   0.548672E-01
        1094000   0.464853E+04   0.549244E-01
        1095000   0.465606E+04   0.549803E-01
        1096000   0.466337E+04   0.550364E-01
        1097000   0.467084E+04   0.550924E-01
        1098000   0.467841E+04   0.551509E-01
        1099000   0.468601E+04   0.552087E-01
        1100000   0.469357E+04   0.552658E-01
        1101000   0.470103E+04   0.553242E-01
        1102000   0.470860E+04   0.553811E-01
        1103000   0.471612E+04   0.554389E-01
        1104000   0.472360E+04   0.554965E-01
        1105000   0.473129E+04   0.555523E-01
        1106000   0.473898E+04   0.556087E-01
        1107000   0.474663E+04   0.556648E-01
        1108000   0.475421E+04   0.557209E-01
        1109000   0.476181E+04   0.557781E-01
        1110000   0.476931E+04   0.558343E-01
        1111000   0.477682E+04   0.558908E-01
        1112000   0.478437E+04   0.559475E-01
        1113000   0.479210E+04   0.560046E-01
        1114000   0.479985E+04   0.560609E-01
        1115000   0.480738E+04   0.561156E-01
        1116000   0.481503E+04   0.561710E-01
        1117000   0.482263E+04   0.562271E-01
        1118000   0.483025E+04   0.562829E-01
        1119000   0.483788E+04   0.563396E-01
        1120000   0.484570E+04   0.563973E-01
        1121000   0.485343E+04   0.564535E-01
        1122000   0.486099E+04   0.565099E-01
        1123000   0.486860E+04   0.565652E-01
        1124000   0.487618E+04   0.566199E-01
        1125000   0.488386E+04   0.566769E-01
        1126000   0.489158E+04   0.567324E-01
        1127000   0.489923E+04   0.567886E-01
        1128000   0.490706E+04   0.568454E-01
        1129000   0.491477E+04   0.569011E-01
        1130000   0.492256E+04   0.569563E-01
        1131000   0.493026E+04   0.570126E-01
        1132000   0.493798E+04   0.570687E-01
        1133000   0.494572E+04   0.571260E-01
        1134000   0.495348E+04   0.571820E-01
        1135000   0.496134E+04   0.572390E-01
        1136000   0.496914E+04   0.572966E-01
        1137000   0.497685E+04   0.573540E-01
        1138000   0.498471E+04   0.574108E-01
        1139000   0.499252E+04   0.574669E-01
        1140000   0.500026E+04   0.575242E-01
        1141000   0.500809E+04   0.575825E-01
        1142000   0.501592E+04   0.576411E-01
        1143000   0.502372E+04   0.577002E-01
        1144000   0.503152E+04   0.577579E-01
        1145000   0.503930E+04   0.578157E-01
        1146000   0.504705E+04   0.578738E-01
        1147000   0.505485E+04   0.579326E-01
        1148000   0.506268E+04   0.579913E-01
        1149000   0.507056E+04   0.580489E-01
        1150000   0.507856E+04   0.581061E-01
        1151000   0.508647E+04   0.581649E-01
        1152000   0.509451E+04   0.582233E-01
        1153000   0.510231E+04   0.582820E-01
        1154000   0.511029E+04   0.583418E-01
        1155000   0.511814E+04   0.583987E-01
        1156000   0.512587E+04   0.584570E-01
        1157000   0.513385E+04   0.585164E-01
        1158000   0.514169E+04   0.585752E-01
        1159000   0.514968E+04   0.586342E-01
        1160000   0.515761E+04   0.586929E-01
        1161000   0.516553E+04   0.587522E-01
        1162000   0.517348E+04   0.588110E-01
        1163000   0.518152E+04   0.588690E-01
        1164000   0.518935E+04   0.589272E-01
        1165000   0.519728E+04   0.589847E-01
        1166000   0.520514E+04   0.590424E-01
        1167000   0.521298E+04   0.591014E-01
        1168000   0.522098E+04   0.591597E-01
        1169000   0.522886E+04   0.592193E-01
        1170000   0.523680E+04   0.592781E-01
        1171000   0.524473E+04   0.593368E-01
        1172000   0.525261E+04   0.593967E-01
        1173000   0.526050E+04   0.594571E-01
        1174000   0.526851E+04   0.595163E-01
        1175000   0.527655E+04   0.595737E-01
        1176000   0.528462E+04   0.596321E-01
        1177000   0.529266E+04   0.596904E-01
        1178000   0.530067E+04   0.597493E-01
        1179000   0.530872E+04   0.598070E-01
        1180000   0.531691E+04   0.598652E-01
        1181000   0.532496E+04   0.599223E-01
        1182000   0.533308E+04   0.599814E-01
        1183000   0.534124E+04   0.600394E-01
        1184000   0.534925E+04   0.600986E-01
        1185000   0.535719E+04   0.601553E-01
        1186000   0.536529E+04   0.602138E-01
        1187000   0.537333E+04   0.602722E-01
        1188000   0.538147E+04   0.603303E-01
        1189000   0.538965E+04   0.603896E-01
        1190000   0.539775E+04   0.604469E-01
        1191000   0.540596E+04   0.605048E-01
        1192000   0.541399E+04   0.605618E-01
        1193000   0.542204E+04   0.606199E-01
        1194000   0.543023E+04   0.606776E-01
        1195000   0.543835E+04   0.607347E-01
        1196000   0.544636E+04   0.607939E-01
        1197000   0.545452E+04   0.608519E-01
        1198000   0.546276E+04   0.609110E-01
        1199000   0.547092E+04   0.609693E-01
        1200000   0.547918E+04   0.610274E-01
        1201000   0.548749E+04   0.610836E-01
        1202000   0.549567E+04   0.611408E-01
        1203000   0.550379E+04   0.611972E-01
        1204000   0.551186E+04   0.612542E-01
        1205000   0.552003E+04   0.613113E-01
        1206000   0.552818E+04   0.613673E-01
        1207000   0.553634E+04   0.614255E-01
        1208000   0.554462E+04   0.614853E-01
        1209000   0.555281E+04   0.615433E-01
        1210000   0.556106E+04   0.616020E-01
        1211000   0.556945E+04   0.616615E-01
        1212000   0.557773E+04   0.617186E-01
        1213000   0.558607E+04   0.617758E-01
        1214000   0.559437E+04   0.618351E-01
        1215000   0.560278E+04   0.618941E-01
        1216000   0.561112E+04   0.619523E-01
        1217000   0.561932E+04   0.620134E-01
        1218000   0.562765E+04   0.620729E-01
        1219000   0.563593E+04   0.621306E-01
        1220000   0.564428E+04   0.621898E-01
        1221000   0.565248E+04   0.622474E-01
        1222000   0.566073E+04   0.623045E-01
        1223000   0.566895E+04   0.623623E-01
        1224000   0.567717E+04   0.624204E-01
        1225000   0.568547E+04   0.624785E-01
        1226000   0.569366E+04   0.625374E-01
        1227000   0.570194E+04   0.625940E-01
        1228000   0.571027E+04   0.626523E-01
        1229000   0.571868E+04   0.627090E-01
        1230000   0.572695E+04   0.627668E-01
        1231000   0.573528E+04   0.628235E-01
        1232000   0.574357E+04   0.628813E-01
        1233000   0.575179E+04   0.629400E-01
        1234000   0.576002E+04   0.629993E-01
        1235000   0.576845E+04   0.630569E-01
        1236000   0.577677E+04   0.631156E-01
        1237000   0.578514E+04   0.631744E-01
        1238000   0.579346E+04   0.632333E-01
        1239000   0.580173E+04   0.632927E-01
        1240000   0.581010E+04   0.633508E-01
        1241000   0.581857E+04   0.634096E-01
        1242000   0.582702E+04   0.634679E-01
        1243000   0.583537E+04   0.635259E-01
        1244000   0.584390E+04   0.635848E-01
        1245000   0.585231E+04   0.636438E-01
        1246000   0.586069E+04   0.637030E-01
        1247000   0.586901E+04   0.637624E-01
        1248000   0.587760E+04   0.638230E-01
        1249000   0.588603E+04   0.638819E-01
        1250000   0.589443E+04   0.639407E-01
        1251000   0.590265E+04   0.639999E-01
        1252000   0.591116E+04   0.640588E-01
        1253000   0.591958E+04   0.641188E-01
        1254000   0.592796E+04   0.641772E-01
        1255000   0.593639E+04   0.642379E-01
        1256000   0.594482E+04   0.642993E-01
        1257000   0.595322E+04   0.643597E-01
        1258000   0.596174E+04   0.644197E-01
        1259000   0.597024E+04   0.644812E-01
        1260000   0.597873E+04   0.645418E-01
        1261000   0.598735E+04   0.646032E-01
        1262000   0.599579E+04   0.646637E-01
        1263000   0.600419E+04   0.647238E-01
        1264000   0.601273E+04   0.647847E-01
        1265000   0.602116E+04   0.648448E-01
        1266000   0.602971E+04   0.649039E-01
        1267000   0.603834E+04   0.649643E-01
        1268000   0.604696E+04   0.650237E-01
        1269000   0.605541E+04   0.650833E-01
        1270000   0.606389E+04   0.651427E-01
        1271000   0.607246E+04   0.652040E-01
        1272000   0.608097E+04   0.652674E-01
        1273000   0.608949E+04   0.653288E-01
        1274000   0.609817E+04   0.653908E-01
        1275000   0.610687E+04   0.654508E-01
        1276000   0.611544E+04   0.655107E-01
        1277000   0.612400E+04   0.655716E-01
        1278000   0.613251E+04   0.656330E-01
        1279000   0.614109E+04   0.656931E-01
        1280000   0.614960E+04   0.657540E-01
        1281000   0.615824E+04   0.658140E-01
        1282000   0.616680E+04   0.658753E-01
        1283000   0.617550E+04   0.659367E-01
        1284000   0.618422E+04   0.659976E-01
        1285000   0.619302E+04   0.660580E-01
        1286000   0.620182E+04   0.661184E-01
        1287000   0.621044E+04   0.661788E-01
        1288000   0.621916E+04   0.662398E-01
        1289000   0.622776E+04   0.663017E-01
        1290000   0.623636E+04   0.663604E-01
        1291000   0.624517E+04   0.664209E-01
        1292000   0.625390E+04   0.664822E-01
        1293000   0.626267E+04   0.665428E-01
        1294000   0.627134E+04   0.666025E-01
        1295000   0.627987E+04   0.666634E-01
        1296000   0.628863E+04   0.667240E-01
        1297000   0.629734E+04   0.667834E-01
        1298000   0.630596E+04   0.668451E-01
        1299000   0.631470E+04   0.669045E-01
        1300000   0.632347E+04   0.669656E-01
        1301000   0.633218E+04   0.670258E-01
        1302000   0.634095E+04   0.670865E-01
        1303000   0.634961E+04   0.671459E-01
        1304000   0.635839E+04   0.672051E-01
        1305000   0.636704E+04   0.672650E-01
        1306000   0.637579E+04   0.673243E-01
        1307000   0.638456E+04   0.673834E-01
        1308000   0.639342E+04   0.674431E-01
        1309000   0.640234E+04   0.675028E-01
        1310000   0.641122E+04   0.675609E-01
        1311000   0.642010E+04   0.676192E-01
        1312000   0.642888E+04   0.676777E-01
        1313000   0.643765E+04   0.677375E-01
        1314000   0.644645E+04   0.677967E-01
        1315000   0.645522E+04   0.678551E-01
        1316000   0.646405E+04   0.679153E-01
        1317000   0.647299E+04   0.679762E-01
        1318000   0.648188E+04   0.680363E-01
        1319000   0.649081E+04   0.680963E-01
        1320000   0.649964E+04   0.681572E-01
        1321000   0.650853E+04   0.682184E-01
        1322000   0.651737E+04   0.682800E-01
        1323000   0.652632E+04   0.683410E-01
        1324000   0.653502E+04   0.684022E-01
        1325000   0.654385E+04   0.684637E-01
        1326000   0.655274E+04   0.685255E-01
        1327000   0.656156E+04   0.685860E-01
        1328000   0.657035E+04   0.686454E-01
        1329000   0.657928E+04   0.687058E-01
        1330000   0.658823E+04   0.687663E-01
        1331000   0.659710E+04   0.688274E-01
        1332000   0.660608E+04   0.688889E-01
        1333000   0.661502E+04   0.689502E-01
        1334000   0.662394E+04   0.690106E-01
        1335000   0.663285E+04   0.690724E-01
        1336000   0.664170E+04   0.691347E-01
        1337000   0.665061E+04   0.691972E-01
        1338000   0.665961E+04   0.692579E-01
        1339000   0.666864E+04   0.693185E-01
        1340000   0.667773E+04   0.693773E-01
        1341000   0.668670E+04   0.694363E-01
        1342000   0.669577E+04   0.694954E-01
        1343000   0.670490E+04   0.695563E-01
        1344000   0.671408E+04   0.696180E-01
        1345000   0.672304E+04   0.696782E-01
        1346000   0.673208E+04   0.697396E-01
        1347000   0.674116E+04   0.698017E-01
        1348000   0.675031E+04   0.698637E-01
        1349000   0.675943E+04   0.699262E-01
        1350000   0.676841E+04   0.699887E-01
        1351000   0.677743E+04   0.700514E-01
        1352000   0.678664E+04   0.701129E-01
        1353000   0.679578E+04   0.701761E-01
        1354000   0.680479E+04   0.702406E-01
        1355000   0.681397E+04   0.703028E-01
        1356000   0.682309E+04   0.703660E-01
        1357000   0.683232E+04   0.704281E-01
        1358000   0.684128E+04   0.704905E-01
        1359000   0.685038E+04   0.705532E-01
        1360000   0.685945E+04   0.706148E-01
        1361000   0.686856E+04   0.706775E-01
        1362000   0.687758E+04   0.707394E-01
        1363000   0.688678E+04   0.708018E-01
        1364000   0.689611E+04   0.708621E-01
        1365000   0.690548E+04   0.709237E-01
        1366000   0.691477E+04   0.709849E-01
        1367000   0.692398E+04   0.710469E-01
        1368000   0.693321E+04   0.711086E-01
        1369000   0.694239E+04   0.711714E-01
        1370000   0.695158E+04   0.712323E-01
        1371000   0.696079E+04   0.712941E-01
        1372000   0.697006E+04   0.713550E-01
        1373000   0.697918E+04   0.714156E-01
        1374000   0.698826E+04   0.714774E-01
        1375000   0.699739E+04   0.715395E-01
        1376000   0.700663E+04   0.716009E-01
        1377000   0.701571E+04   0.716631E-01
        1378000   0.702480E+04   0.717246E-01
        1379000   0.703401E+04   0.717866E-01
        1380000   0.704316E+04   0.718475E-01
        1381000   0.705238E+04   0.719083E-01
        1382000   0.706148E+04   0.719699E-01
        1383000   0.707083E+04   0.720318E-01
        1384000   0.708001E+04   0.720940E-01
        1385000   0.708917E+04   0.721562E-01
        1386000   0.709835E+04   0.722189E-01
        1387000   0.710746E+04   0.722804E-01
        1388000   0.711666E+04   0.723412E-01
        1389000   0.712581E+04   0.724015E-01
        1390000   0.713497E+04   0.724635E-01
        1391000   0.714421E+04   0.725238E-01
        1392000   0.715353E+04   0.725849E-01
        1393000   0.716276E+04   0.726457E-01
        1394000   0.717200E+04   0.727074E-01
        1395000   0.718102E+04   0.727698E-01
        1396000   0.719040E+04   0.728317E-01
        1397000   0.719963E+04   0.728947E-01
        1398000   0.720884E+04   0.729569E-01
        1399000   0.721810E+04   0.730184E-01
        1400000   0.722733E+04   0.730796E-01
        1401000   0.723667E+04   0.731410E-01
        1402000   0.724590E+04   0.732013E-01
        1403000   0.725532E+04   0.732629E-01
        1404000   0.726464E+04   0.733241E-01
        1405000   0.727393E+04   0.733854E-01
        1406000   0.728316E+04   0.734472E-01
        1407000   0.729247E+04   0.735090E-01
        1408000   0.730183E+04   0.735711E-01
        1409000   0.731123E+04   0.736341E-01
        1410000   0.732055E+04   0.736966E-01
        1411000   0.732989E+04   0.737582E-01
        1412000   0.733919E+04   0.738186E-01
        1413000   0.734858E+04   0.738782E-01
        1414000   0.735804E+04   0.739385E-01
        1415000   0.736731E+04   0.739993E-01
        1416000   0.737678E+04   0.740609E-01
        1417000   0.738625E+04   0.741214E-01
        1418000   0.739571E+04   0.741813E-01
        1419000   0.740514E+04   0.742412E-01
        1420000   0.741464E+04   0.743024E-01
        1421000   0.742407E+04   0.743620E-01
        1422000   0.743354E+04   0.744212E-01
        1423000   0.744290E+04   0.744796E-01
        1424000   0.745230E+04   0.745385E-01
        1425000   0.746166E+04   0.745988E-01
        1426000   0.747104E+04   0.746594E-01
        1427000   0.748045E+04   0.747188E-01
        1428000   0.748997E+04   0.747789E-01
        1429000   0.749954E+04   0.748384E-01
        1430000   0.750916E+04   0.748987E-01
        1431000   0.751879E+04   0.749589E-01
        1432000   0.752836E+04   0.750196E-01
        1433000   0.753792E+04   0.750810E-01
        1434000   0.754745E+04   0.751426E-01
        1435000   0.755698E+04   0.752035E-01
        1436000   0.756655E+04   0.752632E-01
        1437000   0.757613E+04   0.753247E-01
        1438000   0.758559E+04   0.753858E-01
        1439000   0.759521E+04   0.754469E-01
        1440000   0.760482E+04   0.755084E-01
        1441000   0.761438E+04   0.755688E-01
        1442000   0.762398E+04   0.756294E-01
        1443000   0.763352E+04   0.756899E-01
        1444000   0.764308E+04   0.757503E-01
        1445000   0.765257E+04   0.758107E-01
        1446000   0.766225E+04   0.758713E-01
        1447000   0.767192E+04   0.759313E-01
        1448000   0.768159E+04   0.759900E-01
        1449000   0.769122E+04   0.760488E-01
        1450000   0.770083E+04   0.761076E-01
        1451000   0.771051E+04   0.761674E-01
        1452000   0.772008E+04   0.762258E-01
        1453000   0.772979E+04   0.762840E-01
        1454000   0.773954E+04   0.763418E-01
        1455000   0.774928E+04   0.764010E-01
        1456000   0.775917E+04   0.764590E-01
        1457000   0.776896E+04   0.765177E-01
        1458000   0.777869E+04   0.765762E-01
        1459000   0.778845E+04   0.766355E-01
        1460000   0.779815E+04   0.766956E-01
        1461000   0.780811E+04   0.767548E-01
        1462000   0.781773E+04   0.768123E-01
        1463000   0.782742E+04   0.768700E-01
        1464000   0.783708E+04   0.769277E-01
        1465000   0.784700E+04   0.769831E-01
        1466000   0.785702E+04   0.770402E-01
        1467000   0.786684E+04   0.770977E-01
        1468000   0.787666E+04   0.771579E-01
        1469000   0.788651E+04   0.772171E-01
        1470000   0.789630E+04   0.772750E-01
        1471000   0.790599E+04   0.773326E-01
        1472000   0.791584E+04   0.773906E-01
        1473000   0.792570E+04   0.774479E-01
        1474000   0.793543E+04   0.775065E-01
        1475000   0.794548E+04   0.775643E-01
        1476000   0.795526E+04   0.776217E-01
        1477000   0.796518E+04   0.776790E-01
        1478000   0.797517E+04   0.777366E-01
        1479000   0.798487E+04   0.777937E-01
        1480000   0.799480E+04   0.778510E-01
        1481000   0.800469E+04   0.779082E-01
        1482000   0.801464E+04   0.779659E-01
        1483000   0.802446E+04   0.780230E-01
        1484000   0.803448E+04   0.780785E-01
        1485000   0.804435E+04   0.781350E-01
        1486000   0.805430E+04   0.781918E-01
        1487000   0.806421E+04   0.782480E-01
        1488000   0.807410E+04   0.783033E-01
        1489000   0.808395E+04   0.783598E-01
        1490000   0.809391E+04   0.784173E-01
        1491000   0.810386E+04   0.784741E-01
        1492000   0.811398E+04   0.785300E-01
        1493000   0.812398E+04   0.785868E-01
        1494000   0.813388E+04   0.786421E-01
        1495000   0.814381E+04   0.786979E-01
        1496000   0.815385E+04   0.787528E-01
        1497000   0.816388E+04   0.788093E-01
        1498000   0.817386E+04   0.788647E-01
        1499000   0.818411E+04   0.789214E-01
        1500000   0.819412E+04   0.789780E-01
        1501000   0.820418E+04   0.790330E-01
        1502000   0.821415E+04   0.790874E-01
        1503000   0.822425E+04   0.791435E-01
        1504000   0.823437E+04   0.791980E-01
        1505000   0.824450E+04   0.792523E-01
        1506000   0.825450E+04   0.793071E-01
        1507000   0.826460E+04   0.793623E-01
        1508000   0.827483E+04   0.794157E-01
        1509000   0.828496E+04   0.794687E-01
        1510000   0.829506E+04   0.795231E-01
        1511000   0.830507E+04   0.795769E-01
        1512000   0.831519E+04   0.796309E-01
        1513000   0.832528E+04   0.796859E-01
        1514000   0.833548E+04   0.797397E-01
        1515000   0.834561E+04   0.797911E-01
        1516000   0.835573E+04   0.798441E-01
        1517000   0.836579E+04   0.798970E-01
        1518000   0.837594E+04   0.799513E-01
        1519000   0.838605E+04   0.800053E-01
        1520000   0.839626E+04   0.800598E-01
        1521000   0.840648E+04   0.801144E-01
        1522000   0.841677E+04   0.801681E-01
        1523000   0.842697E+04   0.802213E-01
        1524000   0.843727E+04   0.802732E-01
        1525000   0.844758E+04   0.803266E-01
        1526000   0.845786E+04   0.803803E-01
        1527000   0.846823E+04   0.804331E-01
        1528000   0.847848E+04   0.804859E-01
        1529000   0.848868E+04   0.805382E-01
        1530000   0.849885E+04   0.805918E-01
        1531000   0.850907E+04   0.806459E-01
        1532000   0.851934E+04   0.806997E-01
        1533000   0.852951E+04   0.807541E-01
        1534000   0.853989E+04   0.808094E-01
        1535000   0.855007E+04   0.808644E-01
        1536000   0.856022E+04   0.809194E-01
        1537000   0.857055E+04   0.809744E-01
        1538000   0.858061E+04   0.810297E-01
        1539000   0.859100E+04   0.810836E-01
        1540000   0.860133E+04   0.811377E-01
        1541000   0.861155E+04   0.811920E-01
        1542000   0.862177E+04   0.812467E-01
        1543000   0.863201E+04   0.813004E-01
        1544000   0.864235E+04   0.813540E-01
        1545000   0.865261E+04   0.814072E-01
        1546000   0.866294E+04   0.814606E-01
        1547000   0.867322E+04   0.815161E-01
        1548000   0.868335E+04   0.815688E-01
        1549000   0.869361E+04   0.816212E-01
        1550000   0.870405E+04   0.816730E-01
        1551000   0.871437E+04   0.817259E-01
        1552000   0.872448E+04   0.817781E-01
        1553000   0.873459E+04   0.818299E-01
        1554000   0.874482E+04   0.818842E-01
        1555000   0.875522E+04   0.819376E-01
        1556000   0.876569E+04   0.819932E-01
        1557000   0.877610E+04   0.820494E-01
        1558000   0.878638E+04   0.821048E-01
        1559000   0.879672E+04   0.821606E-01
        1560000   0.880709E+04   0.822150E-01
        1561000   0.881741E+04   0.822687E-01
        1562000   0.882770E+04   0.823231E-01
        1563000   0.883810E+04   0.823783E-01
        1564000   0.884854E+04   0.824349E-01
        1565000   0.885883E+04   0.824910E-01
        1566000   0.886919E+04   0.825443E-01
        1567000   0.887971E+04   0.825973E-01
        1568000   0.889018E+04   0.826522E-01
        1569000   0.890058E+04   0.827056E-01
        1570000   0.891091E+04   0.827573E-01
        1571000   0.892130E+04   0.828094E-01
        1572000   0.893167E+04   0.828614E-01
        1573000   0.894201E+04   0.829129E-01
        1574000   0.895244E+04   0.829646E-01
        1575000   0.896285E+04   0.830188E-01
        1576000   0.897338E+04   0.830714E-01
        1577000   0.898392E+04   0.831259E-01
        1578000   0.899444E+04   0.831791E-01
        1579000   0.900484E+04   0.832333E-01
        1580000   0.901526E+04   0.832878E-01
        1581000   0.902559E+04   0.833418E-01
        1582000   0.903605E+04   0.833953E-01
        1583000   0.904652E+04   0.834480E-01
        1584000   0.905691E+04   0.835003E-01
        1585000   0.906736E+04   0.835526E-01
        1586000   0.907791E+04   0.836054E-01
        1587000   0.908841E+04   0.836574E-01
        1588000   0.909887E+04   0.837082E-01
        1589000   0.910945E+04   0.837601E-01
        1590000   0.911995E+04   0.838114E-01
        1591000   0.913048E+04   0.838635E-01
        1592000   0.914099E+04   0.839142E-01
        1593000   0.915149E+04   0.839657E-01
        1594000   0.916199E+04   0.840158E-01
        1595000   0.917257E+04   0.840643E-01
        1596000   0.918311E+04   0.841139E-01
        1597000   0.919361E+04   0.841625E-01
        1598000   0.920434E+04   0.842119E-01
        1599000   0.921501E+04   0.842613E-01
        1600000   0.922551E+04   0.843104E-01
        1601000   0.923618E+04   0.843588E-01
        1602000   0.924679E+04   0.844077E-01
        1603000   0.925755E+04   0.844559E-01
        1604000   0.926821E+04   0.845052E-01
        1605000   0.927892E+04   0.845547E-01
        1606000   0.928962E+04   0.846047E-01
        1607000   0.930029E+04   0.846552E-01
        1608000   0.931104E+04   0.847050E-01
        1609000   0.932163E+04   0.847547E-01
        1610000   0.933221E+04   0.848056E-01
        1611000   0.934272E+04   0.848555E-01
        1612000   0.935330E+04   0.849059E-01
        1613000   0.936411E+04   0.849573E-01
        1614000   0.937468E+04   0.850090E-01
        1615000   0.938537E+04   0.850608E-01
        1616000   0.939612E+04   0.851117E-01
        1617000   0.940685E+04   0.851615E-01
        1618000   0.941747E+04   0.852117E-01
        1619000   0.942828E+04   0.852630E-01
        1620000   0.943895E+04   0.853131E-01
        1621000   0.944963E+04   0.853634E-01
        1622000   0.946029E+04   0.854145E-01
        1623000   0.947093E+04   0.854664E-01
        1624000   0.948166E+04   0.855181E-01
        1625000   0.949231E+04   0.855704E-01
        1626000   0.950293E+04   0.856227E-01
        1627000   0.951374E+04   0.856758E-01
        1628000   0.952452E+04   0.857300E-01
        1629000   0.953518E+04   0.857828E-01
        1630000   0.954575E+04   0.858352E-01
        1631000   0.955636E+04   0.858888E-01
        1632000   0.956698E+04   0.859415E-01
        1633000   0.957786E+04   0.859938E-01
        1634000   0.958873E+04   0.860470E-01
        1635000   0.959948E+04   0.861013E-01
        1636000   0.961035E+04   0.861553E-01
        1637000   0.962122E+04   0.862097E-01
        1638000   0.963202E+04   0.862638E-01
        1639000   0.964276E+04   0.863176E-01
        1640000   0.965350E+04   0.863707E-01
        1641000   0.966424E+04   0.864236E-01
        1642000   0.967515E+04   0.864745E-01
        1643000   0.968566E+04   0.865275E-01
        1644000   0.969630E+04   0.865805E-01
        1645000   0.970715E+04   0.866330E-01
        1646000   0.971807E+04   0.866857E-01
        1647000   0.972911E+04   0.867375E-01
        1648000   0.974001E+04   0.867895E-01
        1649000   0.975076E+04   0.868409E-01
        1650000   0.976161E+04   0.868920E-01
        1651000   0.977246E+04   0.869423E-01
        1652000   0.978347E+04   0.869924E-01
        1653000   0.979427E+04   0.870440E-01
        1654000   0.980513E+04   0.870956E-01
        1655000   0.981601E+04   0.871481E-01
        1656000   0.982670E+04   0.872010E-01
        1657000   0.983760E+04   0.872532E-01
        1658000   0.984843E+04   0.873045E-01
        1659000   0.985938E+04   0.873547E-01
        1660000   0.987025E+04   0.874049E-01
        1661000   0.988115E+04   0.874559E-01
        1662000   0.989217E+04   0.875060E-01
        1663000   0.990309E+04   0.875566E-01
        1664000   0.991392E+04   0.876073E-01
        1665000   0.992461E+04   0.876590E-01
        1666000   0.993541E+04   0.877098E-01
        1667000   0.994641E+04   0.877599E-01
        1668000   0.995732E+04   0.878112E-01
        1669000   0.996832E+04   0.878617E-01
        1670000   0.997922E+04   0.879146E-01
        1671000   0.999019E+04   0.879649E-01
        1672000   0.100011E+05   0.880168E-01
        1673000   0.100123E+05   0.880690E-01
        1674000   0.100235E+05   0.881213E-01
        1675000   0.100345E+05   0.881728E-01
        1676000   0.100457E+05   0.882239E-01
        1677000   0.100566E+05   0.882748E-01
        1678000   0.100677E+05   0.883259E-01
        1679000   0.100789E+05   0.883768E-01
        1680000   0.100899E+05   0.884278E-01
        1681000   0.101008E+05   0.884785E-01
        1682000   0.101118E+05   0.885291E-01
        1683000   0.101229E+05   0.885789E-01
        1684000   0.101338E+05   0.886297E-01
        1685000   0.101449E+05   0.886802E-01
        1686000   0.101560E+05   0.887304E-01
        1687000   0.101671E+05   0.887807E-01
        1688000   0.101784E+05   0.888319E-01
        1689000   0.101896E+05   0.888825E-01
        1690000   0.102008E+05   0.889328E-01
        1691000   0.102119E+05   0.889846E-01
        1692000   0.102230E+05   0.890347E-01
        1693000   0.102340E+05   0.890837E-01
        1694000   0.102450E+05   0.891334E-01
        1695000   0.102562E+05   0.891827E-01
        1696000   0.102673E+05   0.892323E-01
        1697000   0.102784E+05   0.892813E-01
        1698000   0.102896E+05   0.893312E-01
        1699000   0.103009E+05   0.893812E-01
        1700000   0.103120E+05   0.894300E-01
        1701000   0.103231E+05   0.894794E-01
        1702000   0.103344E+05   0.895299E-01
        1703000   0.103456E+05   0.895806E-01
        1704000   0.103568E+05   0.896304E-01
        1705000   0.103681E+05   0.896792E-01
        1706000   0.103796E+05   0.897290E-01
        1707000   0.103909E+05   0.897795E-01
        1708000   0.104021E+05   0.898295E-01
        1709000   0.104131E+05   0.898773E-01
        1710000   0.104242E+05   0.899252E-01
        1711000   0.104353E+05   0.899740E-01
        1712000   0.104464E+05   0.900245E-01
        1713000   0.104575E+05   0.900769E-01
        1714000   0.104687E+05   0.901268E-01
        1715000   0.104798E+05   0.901760E-01
        1716000   0.104911E+05   0.902250E-01
        1717000   0.105022E+05   0.902734E-01
        1718000   0.105134E+05   0.903222E-01
        1719000   0.105247E+05   0.903696E-01
        1720000   0.105359E+05   0.904181E-01
        1721000   0.105472E+05   0.904685E-01
        1722000   0.105583E+05   0.905193E-01
        1723000   0.105697E+05   0.905695E-01
        1724000   0.105810E+05   0.906204E-01
        1725000   0.105920E+05   0.906712E-01
        1726000   0.106033E+05   0.907213E-01
        1727000   0.106146E+05   0.907727E-01
        1728000   0.106260E+05   0.908246E-01
        1729000   0.106372E+05   0.908747E-01
        1730000   0.106483E+05   0.909239E-01
        1731000   0.106596E+05   0.909748E-01
        1732000   0.106709E+05   0.910256E-01
        1733000   0.106821E+05   0.910773E-01
        1734000   0.106933E+05   0.911284E-01
        1735000   0.107045E+05   0.911792E-01
        1736000   0.107158E+05   0.912299E-01
        1737000   0.107270E+05   0.912812E-01
        1738000   0.107382E+05   0.913325E-01
        1739000   0.107494E+05   0.913842E-01
        1740000   0.107610E+05   0.914360E-01
        1741000   0.107725E+05   0.914868E-01
        1742000   0.107840E+05   0.915376E-01
        1743000   0.107956E+05   0.915887E-01
        1744000   0.108070E+05   0.916394E-01
        1745000   0.108185E+05   0.916888E-01
        1746000   0.108300E+05   0.917389E-01
        1747000   0.108413E+05   0.917887E-01
        1748000   0.108528E+05   0.918397E-01
        1749000   0.108642E+05   0.918912E-01
        1750000   0.108756E+05   0.919424E-01
        1751000   0.108870E+05   0.919937E-01
        1752000   0.108985E+05   0.920461E-01
        1753000   0.109099E+05   0.920987E-01
        1754000   0.109214E+05   0.921497E-01
        1755000   0.109329E+05   0.922012E-01
        1756000   0.109444E+05   0.922529E-01
        1757000   0.109558E+05   0.923041E-01
        1758000   0.109673E+05   0.923568E-01
        1759000   0.109788E+05   0.924095E-01
        1760000   0.109902E+05   0.924617E-01
        1761000   0.110017E+05   0.925145E-01
        1762000   0.110131E+05   0.925674E-01
        1763000   0.110246E+05   0.926199E-01
        1764000   0.110362E+05   0.926727E-01
        1765000   0.110477E+05   0.927243E-01
        1766000   0.110592E+05   0.927756E-01
        1767000   0.110706E+05   0.928291E-01
        1768000   0.110822E+05   0.928818E-01
        1769000   0.110936E+05   0.929363E-01
        1770000   0.111051E+05   0.929896E-01
        1771000   0.111165E+05   0.930424E-01
        1772000   0.111282E+05   0.930963E-01
        1773000   0.111399E+05   0.931487E-01
        1774000   0.111515E+05   0.932008E-01
        1775000   0.111630E+05   0.932542E-01
        1776000   0.111746E+05   0.933079E-01
        1777000   0.111863E+05   0.933613E-01
        1778000   0.111979E+05   0.934131E-01
        1779000   0.112095E+05   0.934644E-01
        1780000   0.112212E+05   0.935149E-01
        1781000   0.112329E+05   0.935673E-01
        1782000   0.112446E+05   0.936193E-01
        1783000   0.112563E+05   0.936714E-01
        1784000   0.112680E+05   0.937241E-01
        1785000   0.112797E+05   0.937773E-01
        1786000   0.112913E+05   0.938314E-01
        1787000   0.113030E+05   0.938849E-01
        1788000   0.113146E+05   0.939374E-01
        1789000   0.113263E+05   0.939898E-01
        1790000   0.113379E+05   0.940444E-01
        1791000   0.113496E+05   0.940997E-01
        1792000   0.113615E+05   0.941546E-01
        1793000   0.113734E+05   0.942105E-01
        1794000   0.113851E+05   0.942664E-01
        1795000   0.113967E+05   0.943225E-01
        1796000   0.114085E+05   0.943779E-01
        1797000   0.114201E+05   0.944329E-01
        1798000   0.114318E+05   0.944876E-01
        1799000   0.114434E+05   0.945413E-01
        1800000   0.114551E+05   0.945967E-01
        1801000   0.114665E+05   0.946508E-01
        1802000   0.114784E+05   0.947046E-01
        1803000   0.114903E+05   0.947608E-01
        1804000   0.115019E+05   0.948148E-01
        1805000   0.115136E+05   0.948706E-01
        1806000   0.115251E+05   0.949260E-01
        1807000   0.115370E+05   0.949806E-01
        1808000   0.115485E+05   0.950353E-01
        1809000   0.115602E+05   0.950903E-01
        1810000   0.115719E+05   0.951452E-01
        1811000   0.115837E+05   0.951985E-01
        1812000   0.115953E+05   0.952523E-01
        1813000   0.116070E+05   0.953062E-01
        1814000   0.116185E+05   0.953603E-01
        1815000   0.116302E+05   0.954143E-01
        1816000   0.116419E+05   0.954674E-01
        1817000   0.116534E+05   0.955211E-01
        1818000   0.116651E+05   0.955740E-01
        1819000   0.116768E+05   0.956279E-01
        1820000   0.116886E+05   0.956803E-01
        1821000   0.117005E+05   0.957336E-01
        1822000   0.117120E+05   0.957874E-01
        1823000   0.117239E+05   0.958424E-01
        1824000   0.117358E+05   0.958980E-01
        1825000   0.117474E+05   0.959530E-01
        1826000   0.117590E+05   0.960074E-01
        1827000   0.117707E+05   0.960617E-01
        1828000   0.117825E+05   0.961161E-01
        1829000   0.117941E+05   0.961706E-01
        1830000   0.118058E+05   0.962251E-01
        1831000   0.118178E+05   0.962790E-01
        1832000   0.118296E+05   0.963336E-01
        1833000   0.118414E+05   0.963895E-01
        1834000   0.118531E+05   0.964463E-01
        1835000   0.118647E+05   0.965008E-01
        1836000   0.118766E+05   0.965580E-01
        1837000   0.118883E+05   0.966126E-01
        1838000   0.119002E+05   0.966681E-01
        1839000   0.119122E+05   0.967221E-01
        1840000   0.119241E+05   0.967766E-01
        1841000   0.119361E+05   0.968326E-01
        1842000   0.119481E+05   0.968877E-01
        1843000   0.119600E+05   0.969437E-01
        1844000   0.119717E+05   0.969990E-01
        1845000   0.119838E+05   0.970545E-01
        1846000   0.119958E+05   0.971113E-01
        1847000   0.120081E+05   0.971679E-01
        1848000   0.120201E+05   0.972239E-01
        1849000   0.120321E+05   0.972802E-01
        1850000   0.120442E+05   0.973375E-01
        1851000   0.120560E+05   0.973938E-01
        1852000   0.120679E+05   0.974498E-01
        1853000   0.120797E+05   0.975060E-01
        1854000   0.120916E+05   0.975604E-01
        1855000   0.121035E+05   0.976150E-01
        1856000   0.121154E+05   0.976698E-01
        1857000   0.121274E+05   0.977267E-01
        1858000   0.121393E+05   0.977825E-01
        1859000   0.121513E+05   0.978374E-01
        1860000   0.121632E+05   0.978923E-01
        1861000   0.121752E+05   0.979474E-01
        1862000   0.121870E+05   0.980013E-01
        1863000   0.121989E+05   0.980553E-01
        1864000   0.122109E+05   0.981081E-01
        1865000   0.122228E+05   0.981608E-01
        1866000   0.122347E+05   0.982139E-01
        1867000   0.122467E+05   0.982673E-01
        1868000   0.122586E+05   0.983204E-01
        1869000   0.122707E+05   0.983734E-01
        1870000   0.122826E+05   0.984268E-01
        1871000   0.122947E+05   0.984800E-01
        1872000   0.123068E+05   0.985336E-01
        1873000   0.123189E+05   0.985873E-01
        1874000   0.123310E+05   0.986408E-01
        1875000   0.123430E+05   0.986943E-01
        1876000   0.123549E+05   0.987483E-01
        1877000   0.123669E+05   0.988022E-01
        1878000   0.123792E+05   0.988562E-01
        1879000   0.123913E+05   0.989106E-01
        1880000   0.124035E+05   0.989630E-01
        1881000   0.124155E+05   0.990161E-01
        1882000   0.124276E+05   0.990701E-01
        1883000   0.124397E+05   0.991248E-01
        1884000   0.124519E+05   0.991791E-01
        1885000   0.124641E+05   0.992326E-01
        1886000   0.124762E+05   0.992855E-01
        1887000   0.124883E+05   0.993390E-01
        1888000   0.125004E+05   0.993930E-01
        1889000   0.125125E+05   0.994480E-01
        1890000   0.125247E+05   0.995010E-01
        1891000   0.125368E+05   0.995549E-01
        1892000   0.125490E+05   0.996095E-01
        1893000   0.125612E+05   0.996655E-01
        1894000   0.125734E+05   0.997206E-01
        1895000   0.125856E+05   0.997738E-01
        1896000   0.125978E+05   0.998298E-01
        1897000   0.126101E+05   0.998848E-01
        1898000   0.126224E+05   0.999408E-01
        1899000   0.126345E+05   0.999971E-01
        1900000   0.126469E+05   0.100052E+00
        1901000   0.126590E+05   0.100107E+00
        1902000   0.126711E+05   0.100161E+00
        1903000   0.126834E+05   0.100214E+00
        1904000   0.126956E+05   0.100268E+00
        1905000   0.127079E+05   0.100321E+00
        1906000   0.127203E+05   0.100376E+00
        1907000   0.127327E+05   0.100430E+00
        1908000   0.127451E+05   0.100486E+00
        1909000   0.127574E+05   0.100542E+00
        1910000   0.127698E+05   0.100596E+00
        1911000   0.127824E+05   0.100652E+00
        1912000   0.127950E+05   0.100707E+00
        1913000   0.128073E+05   0.100762E+00
        1914000   0.128197E+05   0.100818E+00
        1915000   0.128320E+05   0.100872E+00
        1916000   0.128443E+05   0.100927E+00
        1917000   0.128568E+05   0.100982E+00
        1918000   0.128692E+05   0.101037E+00
        1919000   0.128815E+05   0.101091E+00
        1920000   0.128940E+05   0.101146E+00
        1921000   0.129064E+05   0.101200E+00
        1922000   0.129189E+05   0.101255E+00
        1923000   0.129315E+05   0.101311E+00
        1924000   0.129441E+05   0.101365E+00
        1925000   0.129564E+05   0.101417E+00
        1926000   0.129688E+05   0.101472E+00
        1927000   0.129812E+05   0.101527E+00
        1928000   0.129934E+05   0.101583E+00
        1929000   0.130058E+05   0.101638E+00
        1930000   0.130180E+05   0.101694E+00
        1931000   0.130303E+05   0.101749E+00
        1932000   0.130428E+05   0.101805E+00
        1933000   0.130552E+05   0.101861E+00
        1934000   0.130679E+05   0.101917E+00
        1935000   0.130803E+05   0.101973E+00
        1936000   0.130927E+05   0.102031E+00
        1937000   0.131050E+05   0.102088E+00
        1938000   0.131177E+05   0.102144E+00
        1939000   0.131301E+05   0.102200E+00
        1940000   0.131426E+05   0.102255E+00
        1941000   0.131551E+05   0.102313E+00
        1942000   0.131676E+05   0.102370E+00
        1943000   0.131800E+05   0.102427E+00
        1944000   0.131926E+05   0.102483E+00
        1945000   0.132052E+05   0.102540E+00
        1946000   0.132176E+05   0.102596E+00
        1947000   0.132301E+05   0.102652E+00
        1948000   0.132427E+05   0.102708E+00
        1949000   0.132555E+05   0.102763E+00
        1950000   0.132682E+05   0.102820E+00
        1951000   0.132809E+05   0.102877E+00
        1952000   0.132938E+05   0.102934E+00
        1953000   0.133064E+05   0.102989E+00
        1954000   0.133192E+05   0.103044E+00
        1955000   0.133317E+05   0.103100E+00
        1956000   0.133441E+05   0.103157E+00
        1957000   0.133568E+05   0.103211E+00
        1958000   0.133694E+05   0.103266E+00
        1959000   0.133820E+05   0.103323E+00
        1960000   0.133948E+05   0.103379E+00
        1961000   0.134074E+05   0.103436E+00
        1962000   0.134203E+05   0.103493E+00
        1963000   0.134329E+05   0.103552E+00
        1964000   0.134457E+05   0.103608E+00
        1965000   0.134586E+05   0.103665E+00
        1966000   0.134713E+05   0.103723E+00
        1967000   0.134840E+05   0.103781E+00
        1968000   0.134968E+05   0.103838E+00
        1969000   0.135094E+05   0.103894E+00
        1970000   0.135222E+05   0.103950E+00
        1971000   0.135351E+05   0.104005E+00
        1972000   0.135479E+05   0.104060E+00
        1973000   0.135605E+05   0.104116E+00
        1974000   0.135732E+05   0.104173E+00
        1975000   0.135860E+05   0.104230E+00
        1976000   0.135987E+05   0.104288E+00
        1977000   0.136115E+05   0.104345E+00
        1978000   0.136242E+05   0.104403E+00
        1979000   0.136373E+05   0.104459E+00
        1980000   0.136503E+05   0.104515E+00
        1981000   0.136631E+05   0.104570E+00
        1982000   0.136759E+05   0.104627E+00
        1983000   0.136888E+05   0.104683E+00
        1984000   0.137015E+05   0.104737E+00
        1985000   0.137145E+05   0.104792E+00
        1986000   0.137274E+05   0.104848E+00
        1987000   0.137400E+05   0.104905E+00
        1988000   0.137528E+05   0.104962E+00
        1989000   0.137656E+05   0.105019E+00
        1990000   0.137781E+05   0.105076E+00
        1991000   0.137907E+05   0.105132E+00
        1992000   0.138035E+05   0.105189E+00
        1993000   0.138162E+05   0.105247E+00
        1994000   0.138289E+05   0.105303E+00
        1995000   0.138418E+05   0.105361E+00
        1996000   0.138545E+05   0.105420E+00
        1997000   0.138674E+05   0.105478E+00
        1998000   0.138801E+05   0.105536E+00
        1999000   0.138927E+05   0.105592E+00
        2000000   0.139056E+05   0.105650E+00
        2001000   0.139185E+05   0.105709E+00
        2002000   0.139313E+05   0.105766E+00
        2003000   0.139442E+05   0.105823E+00
        2004000   0.139570E+05   0.105882E+00
        2005000   0.139698E+05   0.105940E+00
        2006000   0.139825E+05   0.105998E+00
        2007000   0.139951E+05   0.106056E+00
        2008000   0.140080E+05   0.106113E+00
        2009000   0.140210E+05   0.106171E+00
        2010000   0.140338E+05   0.106228E+00
        2011000   0.140466E+05   0.106286E+00
        2012000   0.140594E+05   0.106344E+00
        2013000   0.140723E+05   0.106401E+00
        2014000   0.140850E+05   0.106458E+00
        2015000   0.140977E+05   0.106515E+00
        2016000   0.141105E+05   0.106573E+00
        2017000   0.141234E+05   0.106631E+00
        2018000   0.141363E+05   0.106688E+00
        2019000   0.141490E+05   0.106747E+00
        2020000   0.141620E+05   0.106807E+00
        2021000   0.141749E+05   0.106864E+00
        2022000   0.141876E+05   0.106923E+00
        2023000   0.142004E+05   0.106982E+00
        2024000   0.142132E+05   0.107041E+00
        2025000   0.142260E+05   0.107100E+00
        2026000   0.142389E+05   0.107159E+00
        2027000   0.142517E+05   0.107218E+00
        2028000   0.142646E+05   0.107279E+00
        2029000   0.142777E+05   0.107339E+00
        2030000   0.142905E+05   0.107399E+00
        2031000   0.143035E+05   0.107458E+00
        2032000   0.143163E+05   0.107518E+00
        2033000   0.143293E+05   0.107579E+00
        2034000   0.143423E+05   0.107639E+00
        2035000   0.143550E+05   0.107699E+00
        2036000   0.143679E+05   0.107758E+00
        2037000   0.143807E+05   0.107819E+00
        2038000   0.143935E+05   0.107879E+00
        2039000   0.144063E+05   0.107942E+00
        2040000   0.144193E+05   0.108004E+00
        2041000   0.144322E+05   0.108064E+00
        2042000   0.144452E+05   0.108127E+00
        2043000   0.144581E+05   0.108189E+00
        2044000   0.144711E+05   0.108251E+00
        2045000   0.144840E+05   0.108312E+00
        2046000   0.144968E+05   0.108375E+00
        2047000   0.145097E+05   0.108437E+00
        2048000   0.145226E+05   0.108497E+00
        2049000   0.145357E+05   0.108558E+00
        2050000   0.145486E+05   0.108619E+00
        2051000   0.145617E+05   0.108681E+00
        2052000   0.145745E+05   0.108743E+00
        2053000   0.145875E+05   0.108806E+00
        2054000   0.146006E+05   0.108869E+00
        2055000   0.146135E+05   0.108931E+00
        2056000   0.146265E+05   0.108993E+00
        2057000   0.146395E+05   0.109057E+00
        2058000   0.146528E+05   0.109120E+00
        2059000   0.146661E+05   0.109185E+00
        2060000   0.146791E+05   0.109248E+00
        2061000   0.146923E+05   0.109313E+00
        2062000   0.147053E+05   0.109376E+00
        2063000   0.147183E+05   0.109440E+00
        2064000   0.147315E+05   0.109505E+00
        2065000   0.147447E+05   0.109570E+00
        2066000   0.147577E+05   0.109633E+00
        2067000   0.147709E+05   0.109696E+00
        2068000   0.147841E+05   0.109761E+00
        2069000   0.147971E+05   0.109824E+00
        2070000   0.148101E+05   0.109888E+00
        2071000   0.148233E+05   0.109952E+00
        2072000   0.148364E+05   0.110016E+00
        2073000   0.148494E+05   0.110080E+00
        2074000   0.148625E+05   0.110143E+00
        2075000   0.148755E+05   0.110206E+00
        2076000   0.148887E+05   0.110269E+00
        2077000   0.149018E+05   0.110330E+00
        2078000   0.149151E+05   0.110392E+00
        2079000   0.149281E+05   0.110455E+00
        2080000   0.149414E+05   0.110516E+00
        2081000   0.149545E+05   0.110575E+00
        2082000   0.149677E+05   0.110636E+00
        2083000   0.149807E+05   0.110696E+00
        2084000   0.149939E+05   0.110755E+00
        2085000   0.150070E+05   0.110815E+00
        2086000   0.150202E+05   0.110875E+00
        2087000   0.150333E+05   0.110936E+00
        2088000   0.150465E+05   0.110996E+00
        2089000   0.150597E+05   0.111057E+00
        2090000   0.150729E+05   0.111120E+00
        2091000   0.150859E+05   0.111181E+00
        2092000   0.150992E+05   0.111243E+00
        2093000   0.151123E+05   0.111305E+00
        2094000   0.151256E+05   0.111367E+00
        2095000   0.151389E+05   0.111428E+00
        2096000   0.151521E+05   0.111489E+00
        2097000   0.151655E+05   0.111550E+00
        2098000   0.151788E+05   0.111611E+00
        2099000   0.151920E+05   0.111671E+00
        2100000   0.152053E+05   0.111732E+00
        2101000   0.152184E+05   0.111792E+00
        2102000   0.152317E+05   0.111852E+00
        2103000   0.152451E+05   0.111912E+00
        2104000   0.152586E+05   0.111971E+00
        2105000   0.152720E+05   0.112031E+00
        2106000   0.152854E+05   0.112091E+00
        2107000   0.152987E+05   0.112151E+00
        2108000   0.153122E+05   0.112212E+00
        2109000   0.153257E+05   0.112272E+00
        2110000   0.153390E+05   0.112333E+00
        2111000   0.153524E+05   0.112394E+00
        2112000   0.153659E+05   0.112456E+00
        2113000   0.153794E+05   0.112516E+00
        2114000   0.153927E+05   0.112577E+00
        2115000   0.154061E+05   0.112637E+00
        2116000   0.154195E+05   0.112698E+00
        2117000   0.154329E+05   0.112761E+00
        2118000   0.154464E+05   0.112823E+00
        2119000   0.154598E+05   0.112885E+00
        2120000   0.154733E+05   0.112947E+00
        2121000   0.154867E+05   0.113012E+00
        2122000   0.155000E+05   0.113075E+00
        2123000   0.155134E+05   0.113139E+00
        2124000   0.155268E+05   0.113201E+00
        2125000   0.155403E+05   0.113262E+00
        2126000   0.155538E+05   0.113323E+00
        2127000   0.155672E+05   0.113384E+00
        2128000   0.155810E+05   0.113444E+00
        2129000   0.155948E+05   0.113504E+00
        2130000   0.156084E+05   0.113564E+00
        2131000   0.156219E+05   0.113622E+00
        2132000   0.156351E+05   0.113681E+00
        2133000   0.156486E+05   0.113741E+00
        2134000   0.156621E+05   0.113801E+00
        2135000   0.156755E+05   0.113861E+00
        2136000   0.156890E+05   0.113920E+00
        2137000   0.157025E+05   0.113979E+00
        2138000   0.157161E+05   0.114040E+00
        2139000   0.157296E+05   0.114099E+00
        2140000   0.157434E+05   0.114158E+00
        2141000   0.157571E+05   0.114217E+00
        2142000   0.157707E+05   0.114278E+00
        2143000   0.157842E+05   0.114338E+00
        2144000   0.157978E+05   0.114398E+00
        2145000   0.158115E+05   0.114457E+00
        2146000   0.158251E+05   0.114516E+00
        2147000   0.158387E+05   0.114577E+00
        2148000   0.158524E+05   0.114637E+00
        2149000   0.158662E+05   0.114697E+00
        2150000   0.158799E+05   0.114755E+00
        2151000   0.158936E+05   0.114812E+00
        2152000   0.159071E+05   0.114869E+00
        2153000   0.159207E+05   0.114927E+00
        2154000   0.159344E+05   0.114987E+00
        2155000   0.159482E+05   0.115045E+00
        2156000   0.159619E+05   0.115103E+00
        2157000   0.159758E+05   0.115162E+00
        2158000   0.159896E+05   0.115221E+00
        2159000   0.160033E+05   0.115280E+00
        2160000   0.160171E+05   0.115338E+00
        2161000   0.160309E+05   0.115398E+00
        2162000   0.160448E+05   0.115456E+00
        2163000   0.160584E+05   0.115518E+00
        2164000   0.160721E+05   0.115578E+00
        2165000   0.160857E+05   0.115638E+00
        2166000   0.160994E+05   0.115699E+00
        2167000   0.161130E+05   0.115760E+00
        2168000   0.161272E+05   0.115822E+00
        2169000   0.161411E+05   0.115884E+00
        2170000   0.161549E+05   0.115947E+00
        2171000   0.161683E+05   0.116008E+00
        2172000   0.161821E+05   0.116071E+00
        2173000   0.161961E+05   0.116133E+00
        2174000   0.162098E+05   0.116196E+00
        2175000   0.162233E+05   0.116259E+00
        2176000   0.162373E+05   0.116323E+00
        2177000   0.162511E+05   0.116386E+00
        2178000   0.162650E+05   0.116449E+00
        2179000   0.162788E+05   0.116512E+00
        2180000   0.162926E+05   0.116576E+00
        2181000   0.163066E+05   0.116639E+00
        2182000   0.163206E+05   0.116700E+00
        2183000   0.163347E+05   0.116763E+00
        2184000   0.163488E+05   0.116825E+00
        2185000   0.163627E+05   0.116888E+00
        2186000   0.163766E+05   0.116949E+00
        2187000   0.163905E+05   0.117011E+00
        2188000   0.164046E+05   0.117072E+00
        2189000   0.164188E+05   0.117132E+00
        2190000   0.164328E+05   0.117193E+00
        2191000   0.164468E+05   0.117254E+00
        2192000   0.164610E+05   0.117315E+00
        2193000   0.164751E+05   0.117376E+00
        2194000   0.164890E+05   0.117436E+00
        2195000   0.165032E+05   0.117498E+00
        2196000   0.165170E+05   0.117559E+00
        2197000   0.165310E+05   0.117620E+00
        2198000   0.165451E+05   0.117684E+00
        2199000   0.165592E+05   0.117747E+00
        2200000   0.165734E+05   0.117810E+00
        2201000   0.165874E+05   0.117871E+00
        2202000   0.166016E+05   0.117932E+00
        2203000   0.166155E+05   0.117994E+00
        2204000   0.166297E+05   0.118057E+00
        2205000   0.166440E+05   0.118120E+00
        2206000   0.166578E+05   0.118182E+00
        2207000   0.166717E+05   0.118244E+00
        2208000   0.166860E+05   0.118305E+00
        2209000   0.167002E+05   0.118367E+00
        2210000   0.167145E+05   0.118429E+00
        2211000   0.167286E+05   0.118491E+00
        2212000   0.167431E+05   0.118552E+00
        2213000   0.167571E+05   0.118613E+00
        2214000   0.167711E+05   0.118675E+00
        2215000   0.167853E+05   0.118737E+00
        2216000   0.167994E+05   0.118799E+00
        2217000   0.168136E+05   0.118862E+00
        2218000   0.168278E+05   0.118925E+00
        2219000   0.168421E+05   0.118986E+00
        2220000   0.168561E+05   0.119049E+00
        2221000   0.168702E+05   0.119110E+00
        2222000   0.168844E+05   0.119172E+00
        2223000   0.168986E+05   0.119232E+00
        2224000   0.169128E+05   0.119292E+00
        2225000   0.169271E+05   0.119352E+00
        2226000   0.169413E+05   0.119413E+00
        2227000   0.169557E+05   0.119475E+00
        2228000   0.169699E+05   0.119534E+00
        2229000   0.169841E+05   0.119593E+00
        2230000   0.169983E+05   0.119653E+00
        2231000   0.170124E+05   0.119714E+00
        2232000   0.170265E+05   0.119774E+00
        2233000   0.170409E+05   0.119835E+00
        2234000   0.170551E+05   0.119893E+00
        2235000   0.170691E+05   0.119952E+00
        2236000   0.170832E+05   0.120013E+00
        2237000   0.170975E+05   0.120073E+00
        2238000   0.171117E+05   0.120132E+00
        2239000   0.171260E+05   0.120192E+00
        2240000   0.171405E+05   0.120252E+00
        2241000   0.171548E+05   0.120313E+00
        2242000   0.171690E+05   0.120373E+00
        2243000   0.171832E+05   0.120433E+00
        2244000   0.171975E+05   0.120492E+00
        2245000   0.172120E+05   0.120551E+00
        2246000   0.172265E+05   0.120610E+00
        2247000   0.172409E+05   0.120671E+00
        2248000   0.172551E+05   0.120733E+00
        2249000   0.172692E+05   0.120793E+00
        2250000   0.172834E+05   0.120854E+00
        2251000   0.172977E+05   0.120913E+00
        2252000   0.173122E+05   0.120973E+00
        2253000   0.173265E+05   0.121033E+00
        2254000   0.173408E+05   0.121092E+00
        2255000   0.173554E+05   0.121151E+00
        2256000   0.173695E+05   0.121209E+00
        2257000   0.173840E+05   0.121269E+00
        2258000   0.173984E+05   0.121327E+00
        2259000   0.174127E+05   0.121387E+00
        2260000   0.174267E+05   0.121447E+00
        2261000   0.174409E+05   0.121508E+00
        2262000   0.174552E+05   0.121569E+00
        2263000   0.174697E+05   0.121630E+00
        2264000   0.174838E+05   0.121691E+00
        2265000   0.174982E+05   0.121753E+00
        2266000   0.175125E+05   0.121814E+00
        2267000   0.175267E+05   0.121874E+00
        2268000   0.175412E+05   0.121935E+00
        2269000   0.175556E+05   0.121995E+00
        2270000   0.175701E+05   0.122056E+00
        2271000   0.175846E+05   0.122116E+00
        2272000   0.175989E+05   0.122176E+00
        2273000   0.176134E+05   0.122237E+00
        2274000   0.176279E+05   0.122297E+00
        2275000   0.176426E+05   0.122357E+00
        2276000   0.176570E+05   0.122417E+00
        2277000   0.176714E+05   0.122480E+00
        2278000   0.176858E+05   0.122541E+00
        2279000   0.177004E+05   0.122603E+00
        2280000   0.177149E+05   0.122664E+00
        2281000   0.177294E+05   0.122725E+00
        2282000   0.177440E+05   0.122786E+00
        2283000   0.177585E+05   0.122847E+00
        2284000   0.177731E+05   0.122907E+00
        2285000   0.177876E+05   0.122970E+00
        2286000   0.178022E+05   0.123032E+00
        2287000   0.178166E+05   0.123095E+00
        2288000   0.178310E+05   0.123158E+00
        2289000   0.178455E+05   0.123222E+00
        2290000   0.178599E+05   0.123285E+00
        2291000   0.178746E+05   0.123349E+00
        2292000   0.178893E+05   0.123413E+00
        2293000   0.179039E+05   0.123475E+00
        2294000   0.179185E+05   0.123538E+00
        2295000   0.179331E+05   0.123600E+00
        2296000   0.179476E+05   0.123664E+00
        2297000   0.179621E+05   0.123727E+00
        2298000   0.179768E+05   0.123789E+00
        2299000   0.179916E+05   0.123852E+00
        2300000   0.180064E+05   0.123914E+00
        2301000   0.180208E+05   0.123977E+00
        2302000   0.180352E+05   0.124038E+00
        2303000   0.180496E+05   0.124100E+00
        2304000   0.180642E+05   0.124161E+00
        2305000   0.180790E+05   0.124223E+00
        2306000   0.180936E+05   0.124287E+00
        2307000   0.181083E+05   0.124348E+00
        2308000   0.181230E+05   0.124412E+00
        2309000   0.181375E+05   0.124475E+00
        2310000   0.181521E+05   0.124535E+00
        2311000   0.181666E+05   0.124597E+00
        2312000   0.181813E+05   0.124660E+00
        2313000   0.181959E+05   0.124721E+00
        2314000   0.182106E+05   0.124782E+00
        2315000   0.182252E+05   0.124841E+00
        2316000   0.182399E+05   0.124902E+00
        2317000   0.182544E+05   0.124962E+00
        2318000   0.182691E+05   0.125022E+00
        2319000   0.182839E+05   0.125083E+00
        2320000   0.182986E+05   0.125144E+00
        2321000   0.183136E+05   0.125204E+00
        2322000   0.183285E+05   0.125264E+00
        2323000   0.183434E+05   0.125324E+00
        2324000   0.183582E+05   0.125384E+00
        2325000   0.183728E+05   0.125446E+00
        2326000   0.183875E+05   0.125505E+00
        2327000   0.184021E+05   0.125566E+00
        2328000   0.184166E+05   0.125628E+00
        2329000   0.184313E+05   0.125688E+00
        2330000   0.184459E+05   0.125748E+00
        2331000   0.184606E+05   0.125810E+00
        2332000   0.184754E+05   0.125872E+00
        2333000   0.184902E+05   0.125933E+00
        2334000   0.185050E+05   0.125993E+00
        2335000   0.185201E+05   0.126055E+00
        2336000   0.185347E+05   0.126116E+00
        2337000   0.185493E+05   0.126176E+00
        2338000   0.185641E+05   0.126238E+00
        2339000   0.185789E+05   0.126299E+00
        2340000   0.185937E+05   0.126360E+00
        2341000   0.186086E+05   0.126422E+00
        2342000   0.186234E+05   0.126483E+00
        2343000   0.186382E+05   0.126543E+00
        2344000   0.186532E+05   0.126604E+00
        2345000   0.186680E+05   0.126665E+00
        2346000   0.186829E+05   0.126725E+00
        2347000   0.186977E+05   0.126786E+00
        2348000   0.187125E+05   0.126847E+00
        2349000   0.187276E+05   0.126909E+00
        2350000   0.187426E+05   0.126971E+00
        2351000   0.187577E+05   0.127033E+00
        2352000   0.187726E+05   0.127095E+00
        2353000   0.187875E+05   0.127155E+00
        2354000   0.188022E+05   0.127217E+00
        2355000   0.188172E+05   0.127280E+00
        2356000   0.188322E+05   0.127340E+00
        2357000   0.188471E+05   0.127403E+00
        2358000   0.188620E+05   0.127463E+00
        2359000   0.188770E+05   0.127524E+00
        2360000   0.188919E+05   0.127584E+00
        2361000   0.189067E+05   0.127644E+00
        2362000   0.189215E+05   0.127704E+00
        2363000   0.189363E+05   0.127765E+00
        2364000   0.189512E+05   0.127825E+00
        2365000   0.189664E+05   0.127886E+00
        2366000   0.189814E+05   0.127946E+00
        2367000   0.189965E+05   0.128008E+00
        2368000   0.190115E+05   0.128069E+00
        2369000   0.190265E+05   0.128132E+00
        2370000   0.190416E+05   0.128192E+00
        2371000   0.190568E+05   0.128252E+00
        2372000   0.190717E+05   0.128313E+00
        2373000   0.190867E+05   0.128375E+00
        2374000   0.191017E+05   0.128436E+00
        2375000   0.191168E+05   0.128497E+00
        2376000   0.191318E+05   0.128559E+00
        2377000   0.191469E+05   0.128619E+00
        2378000   0.191620E+05   0.128681E+00
        2379000   0.191772E+05   0.128743E+00
        2380000   0.191925E+05   0.128804E+00
        2381000   0.192078E+05   0.128867E+00
        2382000   0.192228E+05   0.128930E+00
        2383000   0.192378E+05   0.128991E+00
        2384000   0.192532E+05   0.129052E+00
        2385000   0.192685E+05   0.129113E+00
        2386000   0.192837E+05   0.129175E+00
        2387000   0.192990E+05   0.129237E+00
        2388000   0.193141E+05   0.129300E+00
        2389000   0.193292E+05   0.129363E+00
        2390000   0.193442E+05   0.129428E+00
        2391000   0.193595E+05   0.129493E+00
        2392000   0.193742E+05   0.129556E+00
        2393000   0.193896E+05   0.129619E+00
        2394000   0.194048E+05   0.129683E+00
        2395000   0.194200E+05   0.129747E+00
        2396000   0.194350E+05   0.129812E+00
        2397000   0.194502E+05   0.129875E+00
        2398000   0.194653E+05   0.129938E+00
        2399000   0.194803E+05   0.130000E+00
        2400000   0.194954E+05   0.130063E+00
        2401000   0.195105E+05   0.130126E+00
        2402000   0.195257E+05   0.130189E+00
        2403000   0.195409E+05   0.130253E+00
        2404000   0.195561E+05   0.130318E+00
        2405000   0.195713E+05   0.130382E+00
        2406000   0.195866E+05   0.130447E+00
        2407000   0.196019E+05   0.130511E+00
        2408000   0.196171E+05   0.130574E+00
        2409000   0.196324E+05   0.130638E+00
        2410000   0.196473E+05   0.130701E+00
        2411000   0.196624E+05   0.130767E+00
        2412000   0.196779E+05   0.130829E+00
        2413000   0.196933E+05   0.130894E+00
        2414000   0.197086E+05   0.130959E+00
        2415000   0.197238E+05   0.131022E+00
        2416000   0.197388E+05   0.131085E+00
        2417000   0.197540E+05   0.131148E+00
        2418000   0.197692E+05   0.131210E+00
        2419000   0.197845E+05   0.131271E+00
        2420000   0.197997E+05   0.131332E+00
        2421000   0.198152E+05   0.131394E+00
        2422000   0.198307E+05   0.131456E+00
        2423000   0.198460E+05   0.131518E+00
        2424000   0.198614E+05   0.131580E+00
        2425000   0.198766E+05   0.131640E+00
        2426000   0.198916E+05   0.131702E+00
        2427000   0.199066E+05   0.131762E+00
        2428000   0.199220E+05   0.131823E+00
        2429000   0.199371E+05   0.131885E+00
        2430000   0.199524E+05   0.131947E+00
        2431000   0.199676E+05   0.132009E+00
        2432000   0.199828E+05   0.132070E+00
        2433000   0.199982E+05   0.132132E+00
        2434000   0.200134E+05   0.132191E+00
        2435000   0.200289E+05   0.132252E+00
        2436000   0.200442E+05   0.132314E+00
        2437000   0.200597E+05   0.132377E+00
        2438000   0.200748E+05   0.132440E+00
        2439000   0.200901E+05   0.132504E+00
        2440000   0.201057E+05   0.132567E+00
        2441000   0.201211E+05   0.132628E+00
        2442000   0.201368E+05   0.132689E+00
        2443000   0.201523E+05   0.132752E+00
        2444000   0.201676E+05   0.132812E+00
        2445000   0.201829E+05   0.132873E+00
        2446000   0.201984E+05   0.132932E+00
        2447000   0.202136E+05   0.132993E+00
        2448000   0.202290E+05   0.133053E+00
        2449000   0.202442E+05   0.133112E+00
        2450000   0.202592E+05   0.133171E+00
        2451000   0.202748E+05   0.133230E+00
        2452000   0.202902E+05   0.133287E+00
        2453000   0.203058E+05   0.133345E+00
        2454000   0.203213E+05   0.133403E+00
        2455000   0.203367E+05   0.133462E+00
        2456000   0.203523E+05   0.133520E+00
        2457000   0.203677E+05   0.133580E+00
        2458000   0.203830E+05   0.133640E+00
        2459000   0.203983E+05   0.133700E+00
        2460000   0.204138E+05   0.133762E+00
        2461000   0.204293E+05   0.133822E+00
        2462000   0.204448E+05   0.133883E+00
        2463000   0.204604E+05   0.133942E+00
        2464000   0.204756E+05   0.134004E+00
        2465000   0.204913E+05   0.134064E+00
        2466000   0.205066E+05   0.134124E+00
        2467000   0.205219E+05   0.134182E+00
        2468000   0.205373E+05   0.134242E+00
        2469000   0.205529E+05   0.134303E+00
        2470000   0.205684E+05   0.134364E+00
        2471000   0.205840E+05   0.134425E+00
        2472000   0.205997E+05   0.134485E+00
        2473000   0.206151E+05   0.134545E+00
        2474000   0.206306E+05   0.134604E+00
        2475000   0.206461E+05   0.134665E+00
        2476000   0.206614E+05   0.134725E+00
        2477000   0.206768E+05   0.134783E+00
        2478000   0.206924E+05   0.134842E+00
        2479000   0.207078E+05   0.134902E+00
        2480000   0.207232E+05   0.134961E+00
        2481000   0.207387E+05   0.135020E+00
        2482000   0.207542E+05   0.135078E+00
        2483000   0.207698E+05   0.135138E+00
        2484000   0.207852E+05   0.135199E+00
        2485000   0.208006E+05   0.135260E+00
        2486000   0.208159E+05   0.135320E+00
        2487000   0.208315E+05   0.135380E+00
        2488000   0.208474E+05   0.135442E+00
        2489000   0.208630E+05   0.135503E+00
        2490000   0.208790E+05   0.135562E+00
        2491000   0.208945E+05   0.135623E+00
        2492000   0.209101E+05   0.135685E+00
        2493000   0.209259E+05   0.135745E+00
        2494000   0.209415E+05   0.135806E+00
        2495000   0.209569E+05   0.135868E+00
        2496000   0.209724E+05   0.135929E+00
        2497000   0.209881E+05   0.135989E+00
        2498000   0.210035E+05   0.136050E+00
        2499000   0.210193E+05   0.136108E+00
        2500000   0.210352E+05   0.136169E+00
        2501000   0.210510E+05   0.136230E+00
        2502000   0.210669E+05   0.136290E+00
        2503000   0.210829E+05   0.136351E+00
        2504000   0.210985E+05   0.136412E+00
        2505000   0.211141E+05   0.136474E+00
        2506000   0.211296E+05   0.136536E+00
        2507000   0.211452E+05   0.136598E+00
        2508000   0.211608E+05   0.136659E+00
        2509000   0.211769E+05   0.136719E+00
        2510000   0.211927E+05   0.136781E+00
        2511000   0.212086E+05   0.136842E+00
        2512000   0.212244E+05   0.136902E+00
        2513000   0.212403E+05   0.136963E+00
        2514000   0.212561E+05   0.137026E+00
        2515000   0.212720E+05   0.137088E+00
        2516000   0.212878E+05   0.137148E+00
        2517000   0.213035E+05   0.137208E+00
        2518000   0.213189E+05   0.137267E+00
        2519000   0.213344E+05   0.137326E+00
        2520000   0.213501E+05   0.137385E+00
        2521000   0.213660E+05   0.137443E+00
        2522000   0.213818E+05   0.137503E+00
        2523000   0.213976E+05   0.137565E+00
        2524000   0.214135E+05   0.137623E+00
        2525000   0.214292E+05   0.137681E+00
        2526000   0.214450E+05   0.137739E+00
        2527000   0.214608E+05   0.137797E+00
        2528000   0.214766E+05   0.137855E+00
        2529000   0.214927E+05   0.137913E+00
        2530000   0.215086E+05   0.137969E+00
        2531000   0.215246E+05   0.138027E+00
        2532000   0.215404E+05   0.138085E+00
        2533000   0.215561E+05   0.138145E+00
        2534000   0.215720E+05   0.138205E+00
        2535000   0.215882E+05   0.138264E+00
        2536000   0.216042E+05   0.138323E+00
        2537000   0.216200E+05   0.138381E+00
        2538000   0.216359E+05   0.138439E+00
        2539000   0.216518E+05   0.138497E+00
        2540000   0.216675E+05   0.138555E+00
        2541000   0.216831E+05   0.138613E+00
        2542000   0.216991E+05   0.138672E+00
        2543000   0.217149E+05   0.138730E+00
        2544000   0.217309E+05   0.138789E+00
        2545000   0.217466E+05   0.138849E+00
        2546000   0.217629E+05   0.138909E+00
        2547000   0.217790E+05   0.138968E+00
        2548000   0.217951E+05   0.139027E+00
        2549000   0.218110E+05   0.139087E+00
        2550000   0.218269E+05   0.139146E+00
        2551000   0.218430E+05   0.139204E+00
        2552000   0.218590E+05   0.139264E+00
        2553000   0.218751E+05   0.139324E+00
        2554000   0.218910E+05   0.139384E+00
        2555000   0.219069E+05   0.139442E+00
        2556000   0.219230E+05   0.139500E+00
        2557000   0.219390E+05   0.139557E+00
        2558000   0.219549E+05   0.139613E+00
        2559000   0.219709E+05   0.139670E+00
        2560000   0.219868E+05   0.139728E+00
        2561000   0.220028E+05   0.139785E+00
        2562000   0.220186E+05   0.139843E+00
        2563000   0.220347E+05   0.139901E+00
        2564000   0.220505E+05   0.139959E+00
        2565000   0.220665E+05   0.140019E+00
        2566000   0.220825E+05   0.140078E+00
        2567000   0.220987E+05   0.140135E+00
        2568000   0.221145E+05   0.140192E+00
        2569000   0.221305E+05   0.140251E+00
        2570000   0.221466E+05   0.140307E+00
        2571000   0.221629E+05   0.140366E+00
        2572000   0.221787E+05   0.140423E+00
        2573000   0.221946E+05   0.140479E+00
        2574000   0.222103E+05   0.140534E+00
        2575000   0.222261E+05   0.140591E+00
        2576000   0.222422E+05   0.140646E+00
        2577000   0.222583E+05   0.140701E+00
        2578000   0.222742E+05   0.140757E+00
        2579000   0.222904E+05   0.140812E+00
        2580000   0.223065E+05   0.140869E+00
        2581000   0.223224E+05   0.140925E+00
        2582000   0.223382E+05   0.140980E+00
        2583000   0.223543E+05   0.141036E+00
        2584000   0.223705E+05   0.141093E+00
        2585000   0.223866E+05   0.141149E+00
        2586000   0.224030E+05   0.141205E+00
        2587000   0.224192E+05   0.141260E+00
        2588000   0.224355E+05   0.141316E+00
        2589000   0.224517E+05   0.141373E+00
        2590000   0.224682E+05   0.141429E+00
        2591000   0.224847E+05   0.141483E+00
        2592000   0.225010E+05   0.141538E+00
        2593000   0.225172E+05   0.141593E+00
        2594000   0.225334E+05   0.141645E+00
        2595000   0.225494E+05   0.141699E+00
        2596000   0.225653E+05   0.141751E+00
        2597000   0.225814E+05   0.141804E+00
        2598000   0.225974E+05   0.141860E+00
        2599000   0.226135E+05   0.141914E+00
        2600000   0.226300E+05   0.141968E+00
        2601000   0.226463E+05   0.142023E+00
        2602000   0.226625E+05   0.142077E+00
        2603000   0.226787E+05   0.142132E+00
        2604000   0.226951E+05   0.142187E+00
        2605000   0.227113E+05   0.142242E+00
        2606000   0.227277E+05   0.142296E+00
        2607000   0.227442E+05   0.142351E+00
        2608000   0.227605E+05   0.142407E+00
        2609000   0.227767E+05   0.142462E+00
        2610000   0.227930E+05   0.142517E+00
        2611000   0.228096E+05   0.142571E+00
        2612000   0.228259E+05   0.142625E+00
        2613000   0.228424E+05   0.142679E+00
        2614000   0.228590E+05   0.142733E+00
        2615000   0.228754E+05   0.142787E+00
        2616000   0.228919E+05   0.142841E+00
        2617000   0.229085E+05   0.142894E+00
        2618000   0.229249E+05   0.142949E+00
        2619000   0.229415E+05   0.143002E+00
        2620000   0.229578E+05   0.143055E+00
        2621000   0.229744E+05   0.143108E+00
        2622000   0.229911E+05   0.143162E+00
        2623000   0.230076E+05   0.143214E+00
        2624000   0.230244E+05   0.143269E+00
        2625000   0.230411E+05   0.143323E+00
        2626000   0.230576E+05   0.143377E+00
        2627000   0.230744E+05   0.143430E+00
        2628000   0.230910E+05   0.143483E+00
        2629000   0.231075E+05   0.143536E+00
        2630000   0.231238E+05   0.143590E+00
        2631000   0.231404E+05   0.143645E+00
        2632000   0.231569E+05   0.143699E+00
        2633000   0.231732E+05   0.143752E+00
        2634000   0.231898E+05   0.143806E+00
        2635000   0.232060E+05   0.143858E+00
        2636000   0.232223E+05   0.143910E+00
        2637000   0.232388E+05   0.143964E+00
        2638000   0.232553E+05   0.144015E+00
        2639000   0.232720E+05   0.144066E+00
        2640000   0.232887E+05   0.144119E+00
        2641000   0.233055E+05   0.144172E+00
        2642000   0.233220E+05   0.144224E+00
        2643000   0.233386E+05   0.144278E+00
        2644000   0.233551E+05   0.144333E+00
        2645000   0.233713E+05   0.144386E+00
        2646000   0.233881E+05   0.144440E+00
        2647000   0.234047E+05   0.144497E+00
        2648000   0.234215E+05   0.144553E+00
        2649000   0.234381E+05   0.144608E+00
        2650000   0.234548E+05   0.144663E+00
        2651000   0.234716E+05   0.144718E+00
        2652000   0.234884E+05   0.144773E+00
        2653000   0.235051E+05   0.144826E+00
        2654000   0.235217E+05   0.144880E+00
        2655000   0.235383E+05   0.144933E+00
        2656000   0.235550E+05   0.144987E+00
        2657000   0.235718E+05   0.145041E+00
        2658000   0.235888E+05   0.145095E+00
        2659000   0.236057E+05   0.145150E+00
        2660000   0.236225E+05   0.145204E+00
        2661000   0.236394E+05   0.145258E+00
        2662000   0.236561E+05   0.145313E+00
        2663000   0.236730E+05   0.145369E+00
        2664000   0.236898E+05   0.145426E+00
        2665000   0.237066E+05   0.145483E+00
        2666000   0.237233E+05   0.145540E+00
        2667000   0.237401E+05   0.145596E+00
        2668000   0.237569E+05   0.145652E+00
        2669000   0.237736E+05   0.145707E+00
        2670000   0.237903E+05   0.145763E+00
        2671000   0.238073E+05   0.145820E+00
        2672000   0.238241E+05   0.145877E+00
        2673000   0.238407E+05   0.145932E+00
        2674000   0.238575E+05   0.145987E+00
        2675000   0.238744E+05   0.146043E+00
        2676000   0.238913E+05   0.146098E+00
        2677000   0.239081E+05   0.146155E+00
        2678000   0.239251E+05   0.146210E+00
        2679000   0.239421E+05   0.146266E+00
        2680000   0.239590E+05   0.146322E+00
        2681000   0.239758E+05   0.146378E+00
        2682000   0.239927E+05   0.146433E+00
        2683000   0.240096E+05   0.146489E+00
        2684000   0.240267E+05   0.146543E+00
        2685000   0.240435E+05   0.146599E+00
        2686000   0.240604E+05   0.146655E+00
        2687000   0.240773E+05   0.146709E+00
        2688000   0.240945E+05   0.146765E+00
        2689000   0.241116E+05   0.146818E+00
        2690000   0.241285E+05   0.146872E+00
        2691000   0.241456E+05   0.146926E+00
        2692000   0.241627E+05   0.146981E+00
        2693000   0.241799E+05   0.147036E+00
        2694000   0.241970E+05   0.147088E+00
        2695000   0.242141E+05   0.147141E+00
        2696000   0.242314E+05   0.147193E+00
        2697000   0.242483E+05   0.147246E+00
        2698000   0.242652E+05   0.147299E+00
        2699000   0.242823E+05   0.147350E+00
        2700000   0.242991E+05   0.147403E+00
        2701000   0.243160E+05   0.147456E+00
        2702000   0.243328E+05   0.147510E+00
        2703000   0.243498E+05   0.147562E+00
        2704000   0.243666E+05   0.147615E+00
        2705000   0.243838E+05   0.147668E+00
        2706000   0.244010E+05   0.147721E+00
        2707000   0.244179E+05   0.147773E+00
        2708000   0.244351E+05   0.147827E+00
        2709000   0.244522E+05   0.147881E+00
        2710000   0.244695E+05   0.147936E+00
        2711000   0.244866E+05   0.147990E+00
        2712000   0.245036E+05   0.148043E+00
        2713000   0.245207E+05   0.148098E+00
        2714000   0.245378E+05   0.148151E+00
        2715000   0.245548E+05   0.148207E+00
        2716000   0.245716E+05   0.148261E+00
        2717000   0.245886E+05   0.148315E+00
        2718000   0.246058E+05   0.148368E+00
        2719000   0.246230E+05   0.148420E+00
        2720000   0.246403E+05   0.148473E+00
        2721000   0.246574E+05   0.148526E+00
        2722000   0.246746E+05   0.148579E+00
        2723000   0.246918E+05   0.148632E+00
        2724000   0.247089E+05   0.148685E+00
        2725000   0.247261E+05   0.148739E+00
        2726000   0.247435E+05   0.148792E+00
        2727000   0.247606E+05   0.148843E+00
        2728000   0.247775E+05   0.148896E+00
        2729000   0.247944E+05   0.148948E+00
        2730000   0.248116E+05   0.149000E+00
        2731000   0.248290E+05   0.149053E+00
        2732000   0.248462E+05   0.149103E+00
        2733000   0.248635E+05   0.149154E+00
        2734000   0.248809E+05   0.149205E+00
        2735000   0.248980E+05   0.149255E+00
        2736000   0.249153E+05   0.149306E+00
        2737000   0.249325E+05   0.149357E+00
        2738000   0.249496E+05   0.149409E+00
        2739000   0.249668E+05   0.149461E+00
        2740000   0.249839E+05   0.149513E+00
        2741000   0.250010E+05   0.149563E+00
        2742000   0.250181E+05   0.149615E+00
        2743000   0.250352E+05   0.149664E+00
        2744000   0.250521E+05   0.149714E+00
        2745000   0.250692E+05   0.149763E+00
        2746000   0.250862E+05   0.149811E+00
        2747000   0.251032E+05   0.149860E+00
        2748000   0.251202E+05   0.149911E+00
        2749000   0.251371E+05   0.149961E+00
        2750000   0.251540E+05   0.150012E+00
        2751000   0.251709E+05   0.150061E+00
        2752000   0.251880E+05   0.150111E+00
        2753000   0.252053E+05   0.150162E+00
        2754000   0.252223E+05   0.150212E+00
        2755000   0.252397E+05   0.150262E+00
        2756000   0.252567E+05   0.150313E+00
        2757000   0.252738E+05   0.150365E+00
        2758000   0.252910E+05   0.150418E+00
        2759000   0.253082E+05   0.150469E+00
        2760000   0.253254E+05   0.150520E+00
        2761000   0.253424E+05   0.150572E+00
        2762000   0.253595E+05   0.150624E+00
        2763000   0.253763E+05   0.150676E+00
        2764000   0.253935E+05   0.150729E+00
        2765000   0.254105E+05   0.150782E+00
        2766000   0.254272E+05   0.150836E+00
        2767000   0.254445E+05   0.150890E+00
        2768000   0.254615E+05   0.150943E+00
        2769000   0.254785E+05   0.150997E+00
        2770000   0.254955E+05   0.151051E+00
        2771000   0.255125E+05   0.151104E+00
        2772000   0.255298E+05   0.151157E+00
        2773000   0.255471E+05   0.151212E+00
        2774000   0.255641E+05   0.151266E+00
        2775000   0.255814E+05   0.151319E+00
        2776000   0.255985E+05   0.151372E+00
        2777000   0.256158E+05   0.151426E+00
        2778000   0.256330E+05   0.151482E+00
        2779000   0.256506E+05   0.151535E+00
        2780000   0.256680E+05   0.151590E+00
        2781000   0.256853E+05   0.151643E+00
        2782000   0.257025E+05   0.151699E+00
        2783000   0.257198E+05   0.151756E+00
        2784000   0.257369E+05   0.151812E+00
        2785000   0.257541E+05   0.151867E+00
        2786000   0.257715E+05   0.151923E+00
        2787000   0.257888E+05   0.151977E+00
        2788000   0.258062E+05   0.152034E+00
        2789000   0.258236E+05   0.152089E+00
        2790000   0.258408E+05   0.152145E+00
        2791000   0.258583E+05   0.152199E+00
        2792000   0.258760E+05   0.152256E+00
        2793000   0.258936E+05   0.152312E+00
        2794000   0.259113E+05   0.152368E+00
        2795000   0.259288E+05   0.152422E+00
        2796000   0.259462E+05   0.152477E+00
        2797000   0.259637E+05   0.152533E+00
        2798000   0.259811E+05   0.152590E+00
        2799000   0.259989E+05   0.152645E+00
        2800000   0.260167E+05   0.152702E+00
        2801000   0.260342E+05   0.152760E+00
        2802000   0.260519E+05   0.152817E+00
        2803000   0.260694E+05   0.152875E+00
        2804000   0.260870E+05   0.152933E+00
        2805000   0.261046E+05   0.152991E+00
        2806000   0.261225E+05   0.153047E+00
        2807000   0.261401E+05   0.153105E+00
        2808000   0.261578E+05   0.153162E+00
        2809000   0.261753E+05   0.153221E+00
        2810000   0.261933E+05   0.153279E+00
        2811000   0.262109E+05   0.153338E+00
        2812000   0.262289E+05   0.153396E+00
        2813000   0.262465E+05   0.153453E+00
        2814000   0.262645E+05   0.153512E+00
        2815000   0.262822E+05   0.153568E+00
        2816000   0.262998E+05   0.153626E+00
        2817000   0.263181E+05   0.153684E+00
        2818000   0.263358E+05   0.153743E+00
        2819000   0.263534E+05   0.153801E+00
        2820000   0.263710E+05   0.153857E+00
        2821000   0.263889E+05   0.153914E+00
        2822000   0.264064E+05   0.153970E+00
        2823000   0.264241E+05   0.154025E+00
        2824000   0.264419E+05   0.154081E+00
        2825000   0.264596E+05   0.154136E+00
        2826000   0.264773E+05   0.154193E+00
        2827000   0.264950E+05   0.154249E+00
        2828000   0.265132E+05   0.154305E+00
        2829000   0.265307E+05   0.154360E+00
        2830000   0.265487E+05   0.154416E+00
        2831000   0.265667E+05   0.154473E+00
        2832000   0.265849E+05   0.154528E+00
        2833000   0.266025E+05   0.154586E+00
        2834000   0.266206E+05   0.154641E+00
        2835000   0.266385E+05   0.154696E+00
        2836000   0.266563E+05   0.154752E+00
        2837000   0.266744E+05   0.154809E+00
        2838000   0.266925E+05   0.154865E+00
        2839000   0.267103E+05   0.154924E+00
        2840000   0.267282E+05   0.154981E+00
        2841000   0.267460E+05   0.155039E+00
        2842000   0.267637E+05   0.155096E+00
        2843000   0.267815E+05   0.155153E+00
        2844000   0.267993E+05   0.155209E+00
        2845000   0.268170E+05   0.155266E+00
        2846000   0.268345E+05   0.155323E+00
        2847000   0.268524E+05   0.155381E+00
        2848000   0.268703E+05   0.155436E+00
        2849000   0.268884E+05   0.155494E+00
        2850000   0.269066E+05   0.155552E+00
        2851000   0.269248E+05   0.155610E+00
        2852000   0.269426E+05   0.155666E+00
        2853000   0.269604E+05   0.155723E+00
        2854000   0.269785E+05   0.155781E+00
        2855000   0.269964E+05   0.155838E+00
        2856000   0.270143E+05   0.155897E+00
        2857000   0.270323E+05   0.155954E+00
        2858000   0.270501E+05   0.156011E+00
        2859000   0.270680E+05   0.156069E+00
        2860000   0.270861E+05   0.156126E+00
        2861000   0.271042E+05   0.156184E+00
        2862000   0.271223E+05   0.156242E+00
        2863000   0.271401E+05   0.156300E+00
        2864000   0.271580E+05   0.156358E+00
        2865000   0.271759E+05   0.156416E+00
        2866000   0.271940E+05   0.156474E+00
        2867000   0.272120E+05   0.156532E+00
        2868000   0.272299E+05   0.156589E+00
        2869000   0.272479E+05   0.156645E+00
        2870000   0.272659E+05   0.156701E+00
        2871000   0.272839E+05   0.156756E+00
        2872000   0.273019E+05   0.156813E+00
        2873000   0.273199E+05   0.156871E+00
        2874000   0.273382E+05   0.156928E+00
        2875000   0.273562E+05   0.156986E+00
        2876000   0.273746E+05   0.157043E+00
        2877000   0.273926E+05   0.157100E+00
        2878000   0.274105E+05   0.157157E+00
        2879000   0.274288E+05   0.157214E+00
        2880000   0.274469E+05   0.157271E+00
        2881000   0.274651E+05   0.157330E+00
        2882000   0.274833E+05   0.157386E+00
        2883000   0.275016E+05   0.157441E+00
        2884000   0.275196E+05   0.157495E+00
        2885000   0.275380E+05   0.157551E+00
        2886000   0.275563E+05   0.157605E+00
        2887000   0.275747E+05   0.157658E+00
        2888000   0.275929E+05   0.157712E+00
        2889000   0.276113E+05   0.157768E+00
        2890000   0.276297E+05   0.157825E+00
        2891000   0.276481E+05   0.157879E+00
        2892000   0.276663E+05   0.157936E+00
        2893000   0.276843E+05   0.157991E+00
        2894000   0.277030E+05   0.158046E+00
        2895000   0.277211E+05   0.158102E+00
        2896000   0.277393E+05   0.158158E+00
        2897000   0.277576E+05   0.158214E+00
        2898000   0.277759E+05   0.158269E+00
        2899000   0.277942E+05   0.158326E+00
        2900000   0.278125E+05   0.158382E+00
        2901000   0.278311E+05   0.158437E+00
        2902000   0.278493E+05   0.158490E+00
        2903000   0.278678E+05   0.158545E+00
        2904000   0.278861E+05   0.158601E+00
        2905000   0.279046E+05   0.158657E+00
        2906000   0.279229E+05   0.158712E+00
        2907000   0.279414E+05   0.158768E+00
        2908000   0.279598E+05   0.158824E+00
        2909000   0.279784E+05   0.158879E+00
        2910000   0.279970E+05   0.158935E+00
        2911000   0.280153E+05   0.158990E+00
        2912000   0.280334E+05   0.159047E+00
        2913000   0.280515E+05   0.159102E+00
        2914000   0.280700E+05   0.159156E+00
        2915000   0.280882E+05   0.159212E+00
        2916000   0.281066E+05   0.159268E+00
        2917000   0.281248E+05   0.159323E+00
        2918000   0.281433E+05   0.159380E+00
        2919000   0.281617E+05   0.159436E+00
        2920000   0.281802E+05   0.159492E+00
        2921000   0.281987E+05   0.159546E+00
        2922000   0.282172E+05   0.159602E+00
        2923000   0.282358E+05   0.159658E+00
        2924000   0.282545E+05   0.159713E+00
        2925000   0.282728E+05   0.159768E+00
        2926000   0.282913E+05   0.159824E+00
        2927000   0.283098E+05   0.159879E+00
        2928000   0.283282E+05   0.159935E+00
        2929000   0.283465E+05   0.159990E+00
        2930000   0.283652E+05   0.160046E+00
        2931000   0.283836E+05   0.160100E+00
        2932000   0.284024E+05   0.160154E+00
        2933000   0.284212E+05   0.160210E+00
        2934000   0.284397E+05   0.160265E+00
        2935000   0.284583E+05   0.160321E+00
        2936000   0.284769E+05   0.160379E+00
        2937000   0.284953E+05   0.160436E+00
        2938000   0.285138E+05   0.160492E+00
        2939000   0.285323E+05   0.160549E+00
        2940000   0.285506E+05   0.160606E+00
        2941000   0.285692E+05   0.160662E+00
        2942000   0.285877E+05   0.160719E+00
        2943000   0.286064E+05   0.160776E+00
        2944000   0.286250E+05   0.160831E+00
        2945000   0.286435E+05   0.160888E+00
        2946000   0.286617E+05   0.160942E+00
        2947000   0.286802E+05   0.160999E+00
        2948000   0.286990E+05   0.161054E+00
        2949000   0.287175E+05   0.161112E+00
        2950000   0.287363E+05   0.161170E+00
        2951000   0.287550E+05   0.161227E+00
        2952000   0.287738E+05   0.161285E+00
        2953000   0.287925E+05   0.161341E+00
        2954000   0.288110E+05   0.161398E+00
        2955000   0.288293E+05   0.161455E+00
        2956000   0.288478E+05   0.161510E+00
        2957000   0.288667E+05   0.161566E+00
        2958000   0.288853E+05   0.161622E+00
        2959000   0.289038E+05   0.161677E+00
        2960000   0.289224E+05   0.161731E+00
        2961000   0.289412E+05   0.161786E+00
        2962000   0.289597E+05   0.161840E+00
        2963000   0.289784E+05   0.161896E+00
        2964000   0.289971E+05   0.161950E+00
        2965000   0.290156E+05   0.162004E+00
        2966000   0.290345E+05   0.162059E+00
        2967000   0.290529E+05   0.162114E+00
        2968000   0.290715E+05   0.162169E+00
        2969000   0.290904E+05   0.162223E+00
        2970000   0.291089E+05   0.162277E+00
        2971000   0.291278E+05   0.162333E+00
        2972000   0.291467E+05   0.162389E+00
        2973000   0.291652E+05   0.162443E+00
        2974000   0.291839E+05   0.162495E+00
        2975000   0.292026E+05   0.162549E+00
        2976000   0.292211E+05   0.162603E+00
        2977000   0.292400E+05   0.162658E+00
        2978000   0.292589E+05   0.162712E+00
        2979000   0.292776E+05   0.162766E+00
        2980000   0.292963E+05   0.162821E+00
        2981000   0.293152E+05   0.162874E+00
        2982000   0.293341E+05   0.162929E+00
        2983000   0.293527E+05   0.162982E+00
        2984000   0.293716E+05   0.163035E+00
        2985000   0.293905E+05   0.163090E+00
        2986000   0.294096E+05   0.163143E+00
        2987000   0.294283E+05   0.163197E+00
        2988000   0.294469E+05   0.163251E+00
        2989000   0.294657E+05   0.163305E+00
        2990000   0.294844E+05   0.163361E+00
        2991000   0.295031E+05   0.163414E+00
        2992000   0.295217E+05   0.163467E+00
        2993000   0.295409E+05   0.163519E+00
        2994000   0.295596E+05   0.163572E+00
        2995000   0.295781E+05   0.163624E+00
        2996000   0.295970E+05   0.163677E+00
        2997000   0.296160E+05   0.163732E+00
        2998000   0.296350E+05   0.163784E+00
        2999000   0.296536E+05   0.163837E+00
        3000000   0.296725E+05   0.163890E+00
        3001000   0.296915E+05   0.163944E+00
        3002000   0.297104E+05   0.163995E+00
        3003000   0.297292E+05   0.164047E+00
        3004000   0.297486E+05   0.164099E+00
        3005000   0.297673E+05   0.164152E+00
        3006000   0.297860E+05   0.164201E+00
        3007000   0.298046E+05   0.164250E+00
        3008000   0.298239E+05   0.164298E+00
        3009000   0.298427E+05   0.164347E+00
        3010000   0.298613E+05   0.164397E+00
        3011000   0.298801E+05   0.164449E+00
        3012000   0.298990E+05   0.164501E+00
        3013000   0.299178E+05   0.164553E+00
        3014000   0.299368E+05   0.164606E+00
        3015000   0.299558E+05   0.164659E+00
        3016000   0.299747E+05   0.164712E+00
        3017000   0.299935E+05   0.164765E+00
        3018000   0.300124E+05   0.164818E+00
        3019000   0.300315E+05   0.164873E+00
        3020000   0.300505E+05   0.164926E+00
        3021000   0.300693E+05   0.164980E+00
        3022000   0.300883E+05   0.165033E+00
        3023000   0.301074E+05   0.165087E+00
        3024000   0.301263E+05   0.165141E+00
        3025000   0.301453E+05   0.165196E+00
        3026000   0.301640E+05   0.165250E+00
        3027000   0.301830E+05   0.165301E+00
        3028000   0.302020E+05   0.165355E+00
        3029000   0.302210E+05   0.165407E+00
        3030000   0.302401E+05   0.165460E+00
        3031000   0.302591E+05   0.165515E+00
        3032000   0.302783E+05   0.165570E+00
        3033000   0.302977E+05   0.165625E+00
        3034000   0.303166E+05   0.165679E+00
        3035000   0.303355E+05   0.165732E+00
        3036000   0.303544E+05   0.165785E+00
        3037000   0.303732E+05   0.165837E+00
        3038000   0.303922E+05   0.165890E+00
        3039000   0.304114E+05   0.165943E+00
        3040000   0.304305E+05   0.165997E+00
        3041000   0.304494E+05   0.166050E+00
        3042000   0.304685E+05   0.166102E+00
        3043000   0.304874E+05   0.166154E+00
        3044000   0.305066E+05   0.166206E+00
        3045000   0.305255E+05   0.166259E+00
        3046000   0.305444E+05   0.166312E+00
        3047000   0.305635E+05   0.166364E+00
        3048000   0.305823E+05   0.166415E+00
        3049000   0.306015E+05   0.166465E+00
        3050000   0.306206E+05   0.166515E+00
        3051000   0.306395E+05   0.166567E+00
        3052000   0.306587E+05   0.166621E+00
        3053000   0.306779E+05   0.166675E+00
        3054000   0.306969E+05   0.166728E+00
        3055000   0.307163E+05   0.166780E+00
        3056000   0.307357E+05   0.166830E+00
        3057000   0.307550E+05   0.166881E+00
        3058000   0.307741E+05   0.166933E+00
        3059000   0.307938E+05   0.166985E+00
        3060000   0.308132E+05   0.167037E+00
        3061000   0.308322E+05   0.167089E+00
        3062000   0.308517E+05   0.167138E+00
        3063000   0.308712E+05   0.167188E+00
        3064000   0.308906E+05   0.167238E+00
        3065000   0.309097E+05   0.167289E+00
        3066000   0.309288E+05   0.167339E+00
        3067000   0.309482E+05   0.167391E+00
        3068000   0.309673E+05   0.167443E+00
        3069000   0.309868E+05   0.167493E+00
        3070000   0.310061E+05   0.167543E+00
        3071000   0.310254E+05   0.167596E+00
        3072000   0.310448E+05   0.167647E+00
        3073000   0.310640E+05   0.167696E+00
        3074000   0.310836E+05   0.167747E+00
        3075000   0.311028E+05   0.167798E+00
        3076000   0.311222E+05   0.167849E+00
        3077000   0.311417E+05   0.167899E+00
        3078000   0.311611E+05   0.167948E+00
        3079000   0.311807E+05   0.167998E+00
        3080000   0.312001E+05   0.168047E+00
        3081000   0.312196E+05   0.168096E+00
        3082000   0.312393E+05   0.168146E+00
        3083000   0.312588E+05   0.168196E+00
        3084000   0.312785E+05   0.168245E+00
        3085000   0.312978E+05   0.168295E+00
        3086000   0.313171E+05   0.168345E+00
        3087000   0.313364E+05   0.168394E+00
        3088000   0.313558E+05   0.168442E+00
        3089000   0.313755E+05   0.168491E+00
        3090000   0.313948E+05   0.168539E+00
        3091000   0.314145E+05   0.168587E+00
        3092000   0.314342E+05   0.168635E+00
        3093000   0.314536E+05   0.168684E+00
        3094000   0.314731E+05   0.168732E+00
        3095000   0.314925E+05   0.168777E+00
        3096000   0.315124E+05   0.168825E+00
        3097000   0.315323E+05   0.168873E+00
        3098000   0.315522E+05   0.168920E+00
        3099000   0.315718E+05   0.168967E+00
        3100000   0.315916E+05   0.169017E+00
        3101000   0.316114E+05   0.169065E+00
        3102000   0.316311E+05   0.169113E+00
        3103000   0.316507E+05   0.169163E+00
        3104000   0.316705E+05   0.169212E+00
        3105000   0.316902E+05   0.169261E+00
        3106000   0.317098E+05   0.169312E+00
        3107000   0.317297E+05   0.169361E+00
        3108000   0.317491E+05   0.169410E+00
        3109000   0.317690E+05   0.169460E+00
        3110000   0.317885E+05   0.169509E+00
        3111000   0.318078E+05   0.169560E+00
        3112000   0.318276E+05   0.169611E+00
        3113000   0.318475E+05   0.169659E+00
        3114000   0.318670E+05   0.169708E+00
        3115000   0.318870E+05   0.169759E+00
        3116000   0.319067E+05   0.169806E+00
        3117000   0.319265E+05   0.169854E+00
        3118000   0.319463E+05   0.169902E+00
        3119000   0.319658E+05   0.169950E+00
        3120000   0.319856E+05   0.169999E+00
        3121000   0.320055E+05   0.170048E+00
        3122000   0.320256E+05   0.170097E+00
        3123000   0.320455E+05   0.170145E+00
        3124000   0.320654E+05   0.170193E+00
        3125000   0.320851E+05   0.170241E+00
        3126000   0.321047E+05   0.170289E+00
        3127000   0.321244E+05   0.170338E+00
        3128000   0.321441E+05   0.170386E+00
        3129000   0.321642E+05   0.170435E+00
        3130000   0.321840E+05   0.170485E+00
        3131000   0.322040E+05   0.170533E+00
        3132000   0.322239E+05   0.170582E+00
        3133000   0.322438E+05   0.170631E+00
        3134000   0.322635E+05   0.170680E+00
        3135000   0.322833E+05   0.170729E+00
        3136000   0.323030E+05   0.170778E+00
        3137000   0.323228E+05   0.170826E+00
        3138000   0.323421E+05   0.170876E+00
        3139000   0.323619E+05   0.170928E+00
        3140000   0.323817E+05   0.170978E+00
        3141000   0.324016E+05   0.171029E+00
        3142000   0.324212E+05   0.171079E+00
        3143000   0.324412E+05   0.171127E+00
        3144000   0.324613E+05   0.171175E+00
        3145000   0.324812E+05   0.171223E+00
        3146000   0.325012E+05   0.171272E+00
        3147000   0.325213E+05   0.171321E+00
        3148000   0.325412E+05   0.171371E+00
        3149000   0.325608E+05   0.171419E+00
        3150000   0.325804E+05   0.171467E+00
        3151000   0.326002E+05   0.171514E+00
        3152000   0.326202E+05   0.171562E+00
        3153000   0.326404E+05   0.171610E+00
        3154000   0.326604E+05   0.171658E+00
        3155000   0.326803E+05   0.171707E+00
        3156000   0.327003E+05   0.171756E+00
        3157000   0.327204E+05   0.171805E+00
        3158000   0.327404E+05   0.171854E+00
        3159000   0.327602E+05   0.171904E+00
        3160000   0.327803E+05   0.171952E+00
        3161000   0.328002E+05   0.172001E+00
        3162000   0.328200E+05   0.172049E+00
        3163000   0.328396E+05   0.172099E+00
        3164000   0.328594E+05   0.172150E+00
        3165000   0.328792E+05   0.172202E+00
        3166000   0.328992E+05   0.172253E+00
        3167000   0.329194E+05   0.172304E+00
        3168000   0.329394E+05   0.172355E+00
        3169000   0.329593E+05   0.172404E+00
        3170000   0.329794E+05   0.172454E+00
        3171000   0.329991E+05   0.172505E+00
        3172000   0.330192E+05   0.172557E+00
        3173000   0.330391E+05   0.172610E+00
        3174000   0.330592E+05   0.172661E+00
        3175000   0.330792E+05   0.172712E+00
        3176000   0.330994E+05   0.172765E+00
        3177000   0.331194E+05   0.172815E+00
        3178000   0.331396E+05   0.172865E+00
        3179000   0.331596E+05   0.172916E+00
        3180000   0.331801E+05   0.172966E+00
        3181000   0.332003E+05   0.173018E+00
        3182000   0.332202E+05   0.173069E+00
        3183000   0.332403E+05   0.173119E+00
        3184000   0.332605E+05   0.173170E+00
        3185000   0.332807E+05   0.173221E+00
        3186000   0.333009E+05   0.173275E+00
        3187000   0.333209E+05   0.173327E+00
        3188000   0.333411E+05   0.173377E+00
        3189000   0.333611E+05   0.173428E+00
        3190000   0.333814E+05   0.173479E+00
        3191000   0.334018E+05   0.173531E+00
        3192000   0.334219E+05   0.173583E+00
        3193000   0.334425E+05   0.173635E+00
        3194000   0.334627E+05   0.173685E+00
        3195000   0.334829E+05   0.173737E+00
        3196000   0.335032E+05   0.173788E+00
        3197000   0.335237E+05   0.173837E+00
        3198000   0.335441E+05   0.173889E+00
        3199000   0.335646E+05   0.173940E+00
        3200000   0.335850E+05   0.173989E+00
        3201000   0.336057E+05   0.174038E+00
        3202000   0.336262E+05   0.174089E+00
        3203000   0.336467E+05   0.174136E+00
        3204000   0.336671E+05   0.174184E+00
        3205000   0.336872E+05   0.174231E+00
        3206000   0.337079E+05   0.174280E+00
        3207000   0.337283E+05   0.174328E+00
        3208000   0.337487E+05   0.174379E+00
        3209000   0.337692E+05   0.174427E+00
        3210000   0.337894E+05   0.174478E+00
        3211000   0.338100E+05   0.174528E+00
        3212000   0.338304E+05   0.174579E+00
        3213000   0.338508E+05   0.174630E+00
        3214000   0.338714E+05   0.174682E+00
        3215000   0.338920E+05   0.174735E+00
        3216000   0.339123E+05   0.174786E+00
        3217000   0.339325E+05   0.174838E+00
        3218000   0.339533E+05   0.174891E+00
        3219000   0.339739E+05   0.174943E+00
        3220000   0.339943E+05   0.174995E+00
        3221000   0.340150E+05   0.175046E+00
        3222000   0.340354E+05   0.175097E+00
        3223000   0.340557E+05   0.175149E+00
        3224000   0.340761E+05   0.175201E+00
        3225000   0.340965E+05   0.175252E+00
        3226000   0.341170E+05   0.175303E+00
        3227000   0.341376E+05   0.175354E+00
        3228000   0.341581E+05   0.175406E+00
        3229000   0.341784E+05   0.175458E+00
        3230000   0.341986E+05   0.175510E+00
        3231000   0.342187E+05   0.175560E+00
        3232000   0.342391E+05   0.175613E+00
        3233000   0.342595E+05   0.175664E+00
        3234000   0.342801E+05   0.175715E+00
        3235000   0.343006E+05   0.175764E+00
        3236000   0.343211E+05   0.175812E+00
        3237000   0.343420E+05   0.175859E+00
        3238000   0.343625E+05   0.175909E+00
        3239000   0.343831E+05   0.175958E+00
        3240000   0.344036E+05   0.176008E+00
        3241000   0.344239E+05   0.176058E+00
        3242000   0.344445E+05   0.176109E+00
        3243000   0.344650E+05   0.176158E+00
        3244000   0.344857E+05   0.176208E+00
        3245000   0.345062E+05   0.176257E+00
        3246000   0.345267E+05   0.176309E+00
        3247000   0.345475E+05   0.176358E+00
        3248000   0.345680E+05   0.176408E+00
        3249000   0.345885E+05   0.176458E+00
        3250000   0.346088E+05   0.176508E+00
        3251000   0.346293E+05   0.176559E+00
        3252000   0.346500E+05   0.176611E+00
        3253000   0.346705E+05   0.176662E+00
        3254000   0.346909E+05   0.176714E+00
        3255000   0.347113E+05   0.176763E+00
        3256000   0.347317E+05   0.176814E+00
        3257000   0.347519E+05   0.176865E+00
        3258000   0.347725E+05   0.176916E+00
        3259000   0.347931E+05   0.176967E+00
        3260000   0.348137E+05   0.177017E+00
        3261000   0.348344E+05   0.177066E+00
        3262000   0.348553E+05   0.177115E+00
        3263000   0.348762E+05   0.177164E+00
        3264000   0.348970E+05   0.177214E+00
        3265000   0.349177E+05   0.177263E+00
        3266000   0.349384E+05   0.177313E+00
        3267000   0.349589E+05   0.177363E+00
        3268000   0.349797E+05   0.177412E+00
        3269000   0.350003E+05   0.177462E+00
        3270000   0.350214E+05   0.177513E+00
        3271000   0.350422E+05   0.177565E+00
        3272000   0.350630E+05   0.177618E+00
        3273000   0.350835E+05   0.177668E+00
        3274000   0.351041E+05   0.177718E+00
        3275000   0.351245E+05   0.177769E+00
        3276000   0.351454E+05   0.177819E+00
        3277000   0.351660E+05   0.177871E+00
        3278000   0.351864E+05   0.177921E+00
        3279000   0.352069E+05   0.177970E+00
        3280000   0.352279E+05   0.178020E+00
        3281000   0.352486E+05   0.178071E+00
        3282000   0.352693E+05   0.178122E+00
        3283000   0.352898E+05   0.178172E+00
        3284000   0.353108E+05   0.178223E+00
        3285000   0.353316E+05   0.178272E+00
        3286000   0.353523E+05   0.178323E+00
        3287000   0.353734E+05   0.178373E+00
        3288000   0.353941E+05   0.178423E+00
        3289000   0.354152E+05   0.178474E+00
        3290000   0.354361E+05   0.178525E+00
        3291000   0.354570E+05   0.178576E+00
        3292000   0.354781E+05   0.178627E+00
        3293000   0.354991E+05   0.178677E+00
        3294000   0.355197E+05   0.178726E+00
        3295000   0.355405E+05   0.178775E+00
        3296000   0.355610E+05   0.178825E+00
        3297000   0.355817E+05   0.178875E+00
        3298000   0.356022E+05   0.178923E+00
        3299000   0.356229E+05   0.178974E+00
        3300000   0.356434E+05   0.179025E+00
        3301000   0.356643E+05   0.179075E+00
        3302000   0.356855E+05   0.179126E+00
        3303000   0.357064E+05   0.179176E+00
        3304000   0.357270E+05   0.179226E+00
        3305000   0.357476E+05   0.179278E+00
        3306000   0.357686E+05   0.179331E+00
        3307000   0.357898E+05   0.179382E+00
        3308000   0.358105E+05   0.179433E+00
        3309000   0.358315E+05   0.179485E+00
        3310000   0.358521E+05   0.179534E+00
        3311000   0.358729E+05   0.179586E+00
        3312000   0.358940E+05   0.179638E+00
        3313000   0.359149E+05   0.179690E+00
        3314000   0.359359E+05   0.179744E+00
        3315000   0.359568E+05   0.179797E+00
        3316000   0.359775E+05   0.179851E+00
        3317000   0.359984E+05   0.179904E+00
        3318000   0.360195E+05   0.179956E+00
        3319000   0.360407E+05   0.180008E+00
        3320000   0.360619E+05   0.180058E+00
        3321000   0.360830E+05   0.180107E+00
        3322000   0.361040E+05   0.180160E+00
        3323000   0.361249E+05   0.180211E+00
        3324000   0.361457E+05   0.180263E+00
        3325000   0.361665E+05   0.180315E+00
        3326000   0.361872E+05   0.180368E+00
        3327000   0.362080E+05   0.180421E+00
        3328000   0.362289E+05   0.180474E+00
        3329000   0.362502E+05   0.180528E+00
        3330000   0.362711E+05   0.180581E+00
        3331000   0.362919E+05   0.180633E+00
        3332000   0.363129E+05   0.180686E+00
        3333000   0.363338E+05   0.180740E+00
        3334000   0.363551E+05   0.180792E+00
        3335000   0.363759E+05   0.180847E+00
        3336000   0.363972E+05   0.180898E+00
        3337000   0.364183E+05   0.180948E+00
        3338000   0.364392E+05   0.180998E+00
        3339000   0.364600E+05   0.181050E+00
        3340000   0.364808E+05   0.181100E+00
        3341000   0.365018E+05   0.181152E+00
        3342000   0.365225E+05   0.181203E+00
        3343000   0.365435E+05   0.181252E+00
        3344000   0.365646E+05   0.181303E+00
        3345000   0.365856E+05   0.181352E+00
        3346000   0.366065E+05   0.181403E+00
        3347000   0.366275E+05   0.181453E+00
        3348000   0.366486E+05   0.181505E+00
        3349000   0.366696E+05   0.181555E+00
        3350000   0.366906E+05   0.181606E+00
        3351000   0.367118E+05   0.181657E+00
        3352000   0.367331E+05   0.181708E+00
        3353000   0.367542E+05   0.181759E+00
        3354000   0.367752E+05   0.181810E+00
        3355000   0.367966E+05   0.181862E+00
        3356000   0.368176E+05   0.181913E+00
        3357000   0.368387E+05   0.181966E+00
        3358000   0.368598E+05   0.182018E+00
        3359000   0.368809E+05   0.182069E+00
        3360000   0.369022E+05   0.182121E+00
        3361000   0.369233E+05   0.182172E+00
        3362000   0.369441E+05   0.182224E+00
        3363000   0.369649E+05   0.182275E+00
        3364000   0.369860E+05   0.182327E+00
        3365000   0.370074E+05   0.182378E+00
        3366000   0.370291E+05   0.182429E+00
        3367000   0.370502E+05   0.182481E+00
        3368000   0.370716E+05   0.182532E+00
        3369000   0.370930E+05   0.182583E+00
        3370000   0.371142E+05   0.182633E+00
        3371000   0.371354E+05   0.182684E+00
        3372000   0.371569E+05   0.182735E+00
        3373000   0.371784E+05   0.182784E+00
        3374000   0.371998E+05   0.182835E+00
        3375000   0.372212E+05   0.182886E+00
        3376000   0.372426E+05   0.182935E+00
        3377000   0.372640E+05   0.182987E+00
        3378000   0.372852E+05   0.183038E+00
        3379000   0.373062E+05   0.183088E+00
        3380000   0.373274E+05   0.183136E+00
        3381000   0.373491E+05   0.183187E+00
        3382000   0.373706E+05   0.183236E+00
        3383000   0.373921E+05   0.183286E+00
        3384000   0.374133E+05   0.183337E+00
        3385000   0.374347E+05   0.183387E+00
        3386000   0.374557E+05   0.183438E+00
        3387000   0.374769E+05   0.183487E+00
        3388000   0.374983E+05   0.183536E+00
        3389000   0.375195E+05   0.183584E+00
        3390000   0.375406E+05   0.183632E+00
        3391000   0.375618E+05   0.183682E+00
        3392000   0.375831E+05   0.183733E+00
        3393000   0.376048E+05   0.183783E+00
        3394000   0.376264E+05   0.183833E+00
        3395000   0.376482E+05   0.183883E+00
        3396000   0.376700E+05   0.183932E+00
        3397000   0.376915E+05   0.183982E+00
        3398000   0.377132E+05   0.184032E+00
        3399000   0.377350E+05   0.184080E+00
        3400000   0.377565E+05   0.184128E+00
        3401000   0.377785E+05   0.184175E+00
        3402000   0.378003E+05   0.184224E+00
        3403000   0.378218E+05   0.184272E+00
        3404000   0.378436E+05   0.184320E+00
        3405000   0.378654E+05   0.184369E+00
        3406000   0.378870E+05   0.184418E+00
        3407000   0.379089E+05   0.184468E+00
        3408000   0.379307E+05   0.184517E+00
        3409000   0.379526E+05   0.184566E+00
        3410000   0.379743E+05   0.184614E+00
        3411000   0.379961E+05   0.184662E+00
        3412000   0.380179E+05   0.184712E+00
        3413000   0.380394E+05   0.184763E+00
        3414000   0.380611E+05   0.184813E+00
        3415000   0.380829E+05   0.184864E+00
        3416000   0.381050E+05   0.184914E+00
        3417000   0.381269E+05   0.184962E+00
        3418000   0.381486E+05   0.185009E+00
        3419000   0.381700E+05   0.185058E+00
        3420000   0.381919E+05   0.185109E+00
        3421000   0.382133E+05   0.185159E+00
        3422000   0.382348E+05   0.185209E+00
        3423000   0.382562E+05   0.185258E+00
        3424000   0.382776E+05   0.185305E+00
        3425000   0.382995E+05   0.185353E+00
        3426000   0.383211E+05   0.185401E+00
        3427000   0.383429E+05   0.185450E+00
        3428000   0.383649E+05   0.185498E+00
        3429000   0.383866E+05   0.185547E+00
        3430000   0.384084E+05   0.185596E+00
        3431000   0.384301E+05   0.185645E+00
        3432000   0.384518E+05   0.185695E+00
        3433000   0.384734E+05   0.185746E+00
        3434000   0.384954E+05   0.185796E+00
        3435000   0.385171E+05   0.185845E+00
        3436000   0.385387E+05   0.185895E+00
        3437000   0.385604E+05   0.185944E+00
        3438000   0.385820E+05   0.185993E+00
        3439000   0.386036E+05   0.186042E+00
        3440000   0.386252E+05   0.186092E+00
        3441000   0.386473E+05   0.186141E+00
        3442000   0.386692E+05   0.186190E+00
        3443000   0.386909E+05   0.186239E+00
        3444000   0.387126E+05   0.186289E+00
        3445000   0.387344E+05   0.186338E+00
        3446000   0.387560E+05   0.186387E+00
        3447000   0.387779E+05   0.186435E+00
        3448000   0.387994E+05   0.186485E+00
        3449000   0.388215E+05   0.186532E+00
        3450000   0.388431E+05   0.186580E+00
        3451000   0.388650E+05   0.186628E+00
        3452000   0.388868E+05   0.186676E+00
        3453000   0.389085E+05   0.186727E+00
        3454000   0.389303E+05   0.186776E+00
        3455000   0.389524E+05   0.186825E+00
        3456000   0.389741E+05   0.186874E+00
        3457000   0.389961E+05   0.186924E+00
        3458000   0.390181E+05   0.186973E+00
        3459000   0.390401E+05   0.187022E+00
        3460000   0.390622E+05   0.187070E+00
        3461000   0.390844E+05   0.187120E+00
        3462000   0.391064E+05   0.187169E+00
        3463000   0.391287E+05   0.187218E+00
        3464000   0.391508E+05   0.187266E+00
        3465000   0.391728E+05   0.187314E+00
        3466000   0.391945E+05   0.187363E+00
        3467000   0.392163E+05   0.187411E+00
        3468000   0.392385E+05   0.187459E+00
        3469000   0.392607E+05   0.187507E+00
        3470000   0.392828E+05   0.187554E+00
        3471000   0.393049E+05   0.187600E+00
        3472000   0.393269E+05   0.187647E+00
        3473000   0.393488E+05   0.187692E+00
        3474000   0.393704E+05   0.187738E+00
        3475000   0.393923E+05   0.187784E+00
        3476000   0.394146E+05   0.187832E+00
        3477000   0.394365E+05   0.187878E+00
        3478000   0.394587E+05   0.187924E+00
        3479000   0.394809E+05   0.187970E+00
        3480000   0.395029E+05   0.188016E+00
        3481000   0.395251E+05   0.188061E+00
        3482000   0.395473E+05   0.188107E+00
        3483000   0.395694E+05   0.188154E+00
        3484000   0.395917E+05   0.188201E+00
        3485000   0.396135E+05   0.188246E+00
        3486000   0.396354E+05   0.188292E+00
        3487000   0.396572E+05   0.188339E+00
        3488000   0.396790E+05   0.188384E+00
        3489000   0.397005E+05   0.188429E+00
        3490000   0.397224E+05   0.188473E+00
        3491000   0.397442E+05   0.188519E+00
        3492000   0.397658E+05   0.188565E+00
        3493000   0.397877E+05   0.188610E+00
        3494000   0.398098E+05   0.188655E+00
        3495000   0.398318E+05   0.188701E+00
        3496000   0.398539E+05   0.188747E+00
        3497000   0.398760E+05   0.188792E+00
        3498000   0.398982E+05   0.188837E+00
        3499000   0.399206E+05   0.188882E+00
        3500000   0.399423E+05   0.188927E+00
        3501000   0.399644E+05   0.188972E+00
        3502000   0.399864E+05   0.189019E+00
        3503000   0.400085E+05   0.189066E+00
        3504000   0.400307E+05   0.189110E+00
        3505000   0.400527E+05   0.189153E+00
        3506000   0.400749E+05   0.189198E+00
        3507000   0.400971E+05   0.189243E+00
        3508000   0.401190E+05   0.189289E+00
        3509000   0.401415E+05   0.189334E+00
        3510000   0.401636E+05   0.189381E+00
        3511000   0.401860E+05   0.189429E+00
        3512000   0.402080E+05   0.189476E+00
        3513000   0.402303E+05   0.189521E+00
        3514000   0.402523E+05   0.189568E+00
        3515000   0.402744E+05   0.189613E+00
        3516000   0.402966E+05   0.189658E+00
        3517000   0.403187E+05   0.189704E+00
        3518000   0.403411E+05   0.189748E+00
        3519000   0.403634E+05   0.189794E+00
        3520000   0.403858E+05   0.189841E+00
        3521000   0.404077E+05   0.189886E+00
        3522000   0.404295E+05   0.189932E+00
        3523000   0.404516E+05   0.189979E+00
        3524000   0.404737E+05   0.190025E+00
        3525000   0.404960E+05   0.190071E+00
        3526000   0.405183E+05   0.190117E+00
        3527000   0.405404E+05   0.190165E+00
        3528000   0.405628E+05   0.190211E+00
        3529000   0.405853E+05   0.190260E+00
        3530000   0.406072E+05   0.190308E+00
        3531000   0.406290E+05   0.190354E+00
        3532000   0.406514E+05   0.190402E+00
        3533000   0.406737E+05   0.190449E+00
        3534000   0.406961E+05   0.190498E+00
        3535000   0.407186E+05   0.190546E+00
        3536000   0.407409E+05   0.190595E+00
        3537000   0.407634E+05   0.190645E+00
        3538000   0.407857E+05   0.190693E+00
        3539000   0.408079E+05   0.190743E+00
        3540000   0.408301E+05   0.190793E+00
        3541000   0.408519E+05   0.190842E+00
        3542000   0.408742E+05   0.190892E+00
        3543000   0.408965E+05   0.190941E+00
        3544000   0.409187E+05   0.190990E+00
        3545000   0.409407E+05   0.191039E+00
        3546000   0.409631E+05   0.191087E+00
        3547000   0.409855E+05   0.191136E+00
        3548000   0.410074E+05   0.191184E+00
        3549000   0.410299E+05   0.191232E+00
        3550000   0.410519E+05   0.191281E+00
        3551000   0.410739E+05   0.191331E+00
        3552000   0.410961E+05   0.191379E+00
        3553000   0.411183E+05   0.191427E+00
        3554000   0.411406E+05   0.191474E+00
        3555000   0.411629E+05   0.191522E+00
        3556000   0.411853E+05   0.191571E+00
        3557000   0.412073E+05   0.191621E+00
        3558000   0.412296E+05   0.191670E+00
        3559000   0.412522E+05   0.191720E+00
        3560000   0.412744E+05   0.191769E+00
        3561000   0.412966E+05   0.191818E+00
        3562000   0.413191E+05   0.191867E+00
        3563000   0.413413E+05   0.191917E+00
        3564000   0.413637E+05   0.191965E+00
        3565000   0.413864E+05   0.192013E+00
        3566000   0.414089E+05   0.192060E+00
        3567000   0.414313E+05   0.192106E+00
        3568000   0.414540E+05   0.192152E+00
        3569000   0.414766E+05   0.192199E+00
        3570000   0.414991E+05   0.192247E+00
        3571000   0.415217E+05   0.192296E+00
        3572000   0.415446E+05   0.192346E+00
        3573000   0.415670E+05   0.192396E+00
        3574000   0.415896E+05   0.192445E+00
        3575000   0.416121E+05   0.192496E+00
        3576000   0.416344E+05   0.192545E+00
        3577000   0.416565E+05   0.192592E+00
        3578000   0.416789E+05   0.192637E+00
        3579000   0.417017E+05   0.192686E+00
        3580000   0.417241E+05   0.192733E+00
        3581000   0.417468E+05   0.192781E+00
        3582000   0.417693E+05   0.192828E+00
        3583000   0.417919E+05   0.192873E+00
        3584000   0.418148E+05   0.192920E+00
        3585000   0.418377E+05   0.192965E+00
        3586000   0.418603E+05   0.193010E+00
        3587000   0.418826E+05   0.193054E+00
        3588000   0.419047E+05   0.193101E+00
        3589000   0.419271E+05   0.193145E+00
        3590000   0.419493E+05   0.193191E+00
        3591000   0.419715E+05   0.193236E+00
        3592000   0.419940E+05   0.193282E+00
        3593000   0.420165E+05   0.193328E+00
        3594000   0.420391E+05   0.193371E+00
        3595000   0.420614E+05   0.193415E+00
        3596000   0.420838E+05   0.193459E+00
        3597000   0.421062E+05   0.193504E+00
        3598000   0.421289E+05   0.193548E+00
        3599000   0.421519E+05   0.193594E+00
        3600000   0.421741E+05   0.193639E+00
        3601000   0.421968E+05   0.193686E+00
        3602000   0.422194E+05   0.193732E+00
        3603000   0.422421E+05   0.193776E+00
        3604000   0.422645E+05   0.193821E+00
        3605000   0.422872E+05   0.193865E+00
        3606000   0.423102E+05   0.193911E+00
        3607000   0.423329E+05   0.193956E+00
        3608000   0.423556E+05   0.194003E+00
        3609000   0.423782E+05   0.194051E+00
        3610000   0.424006E+05   0.194100E+00
        3611000   0.424232E+05   0.194149E+00
        3612000   0.424458E+05   0.194197E+00
        3613000   0.424687E+05   0.194242E+00
        3614000   0.424918E+05   0.194289E+00
        3615000   0.425144E+05   0.194336E+00
        3616000   0.425371E+05   0.194380E+00
        3617000   0.425600E+05   0.194425E+00
        3618000   0.425827E+05   0.194471E+00
        3619000   0.426057E+05   0.194519E+00
        3620000   0.426283E+05   0.194566E+00
        3621000   0.426508E+05   0.194615E+00
        3622000   0.426735E+05   0.194663E+00
        3623000   0.426963E+05   0.194711E+00
        3624000   0.427191E+05   0.194759E+00
        3625000   0.427421E+05   0.194806E+00
        3626000   0.427650E+05   0.194852E+00
        3627000   0.427876E+05   0.194899E+00
        3628000   0.428100E+05   0.194946E+00
        3629000   0.428327E+05   0.194993E+00
        3630000   0.428555E+05   0.195040E+00
        3631000   0.428785E+05   0.195086E+00
        3632000   0.429011E+05   0.195133E+00
        3633000   0.429241E+05   0.195179E+00
        3634000   0.429466E+05   0.195226E+00
        3635000   0.429694E+05   0.195272E+00
        3636000   0.429924E+05   0.195318E+00
        3637000   0.430156E+05   0.195363E+00
        3638000   0.430388E+05   0.195408E+00
        3639000   0.430617E+05   0.195455E+00
        3640000   0.430844E+05   0.195500E+00
        3641000   0.431073E+05   0.195544E+00
        3642000   0.431298E+05   0.195589E+00
        3643000   0.431528E+05   0.195633E+00
        3644000   0.431757E+05   0.195679E+00
        3645000   0.431987E+05   0.195724E+00
        3646000   0.432220E+05   0.195767E+00
        3647000   0.432448E+05   0.195813E+00
        3648000   0.432672E+05   0.195858E+00
        3649000   0.432899E+05   0.195904E+00
        3650000   0.433123E+05   0.195949E+00
        3651000   0.433347E+05   0.195998E+00
        3652000   0.433572E+05   0.196044E+00
        3653000   0.433797E+05   0.196090E+00
        3654000   0.434024E+05   0.196136E+00
        3655000   0.434255E+05   0.196183E+00
        3656000   0.434484E+05   0.196228E+00
        3657000   0.434713E+05   0.196273E+00
        3658000   0.434943E+05   0.196318E+00
        3659000   0.435173E+05   0.196364E+00
        3660000   0.435403E+05   0.196409E+00
        3661000   0.435630E+05   0.196454E+00
        3662000   0.435861E+05   0.196499E+00
        3663000   0.436087E+05   0.196544E+00
        3664000   0.436316E+05   0.196591E+00
        3665000   0.436550E+05   0.196636E+00
        3666000   0.436779E+05   0.196684E+00
        3667000   0.437010E+05   0.196729E+00
        3668000   0.437239E+05   0.196777E+00
        3669000   0.437470E+05   0.196823E+00
        3670000   0.437700E+05   0.196868E+00
        3671000   0.437926E+05   0.196913E+00
        3672000   0.438157E+05   0.196961E+00
        3673000   0.438386E+05   0.197007E+00
        3674000   0.438613E+05   0.197053E+00
        3675000   0.438839E+05   0.197099E+00
        3676000   0.439069E+05   0.197145E+00
        3677000   0.439299E+05   0.197191E+00
        3678000   0.439529E+05   0.197237E+00
        3679000   0.439761E+05   0.197283E+00
        3680000   0.439989E+05   0.197330E+00
        3681000   0.440216E+05   0.197377E+00
        3682000   0.440445E+05   0.197423E+00
        3683000   0.440675E+05   0.197468E+00
        3684000   0.440905E+05   0.197514E+00
        3685000   0.441130E+05   0.197561E+00
        3686000   0.441361E+05   0.197605E+00
        3687000   0.441587E+05   0.197651E+00
        3688000   0.441817E+05   0.197696E+00
        3689000   0.442048E+05   0.197742E+00
        3690000   0.442280E+05   0.197788E+00
        3691000   0.442513E+05   0.197833E+00
        3692000   0.442742E+05   0.197877E+00
        3693000   0.442975E+05   0.197922E+00
        3694000   0.443208E+05   0.197966E+00
        3695000   0.443442E+05   0.198010E+00
        3696000   0.443673E+05   0.198056E+00
        3697000   0.443905E+05   0.198102E+00
        3698000   0.444139E+05   0.198149E+00
        3699000   0.444365E+05   0.198194E+00
        3700000   0.444597E+05   0.198240E+00
        3701000   0.444831E+05   0.198285E+00
        3702000   0.445064E+05   0.198331E+00
        3703000   0.445293E+05   0.198377E+00
        3704000   0.445522E+05   0.198423E+00
        3705000   0.445755E+05   0.198467E+00
        3706000   0.445989E+05   0.198512E+00
        3707000   0.446225E+05   0.198556E+00
        3708000   0.446457E+05   0.198600E+00
        3709000   0.446688E+05   0.198645E+00
        3710000   0.446919E+05   0.198689E+00
        3711000   0.447150E+05   0.198734E+00
        3712000   0.447382E+05   0.198778E+00
        3713000   0.447619E+05   0.198823E+00
        3714000   0.447852E+05   0.198868E+00
        3715000   0.448084E+05   0.198913E+00
        3716000   0.448318E+05   0.198959E+00
        3717000   0.448550E+05   0.199006E+00
        3718000   0.448779E+05   0.199051E+00
        3719000   0.449012E+05   0.199097E+00
        3720000   0.449243E+05   0.199142E+00
        3721000   0.449477E+05   0.199186E+00
        3722000   0.449709E+05   0.199231E+00
        3723000   0.449942E+05   0.199277E+00
        3724000   0.450173E+05   0.199319E+00
        3725000   0.450407E+05   0.199362E+00
        3726000   0.450639E+05   0.199404E+00
        3727000   0.450869E+05   0.199445E+00
        3728000   0.451102E+05   0.199488E+00
        3729000   0.451331E+05   0.199531E+00
        3730000   0.451564E+05   0.199574E+00
        3731000   0.451796E+05   0.199618E+00
        3732000   0.452031E+05   0.199661E+00
        3733000   0.452264E+05   0.199705E+00
        3734000   0.452499E+05   0.199749E+00
        3735000   0.452736E+05   0.199792E+00
        3736000   0.452969E+05   0.199835E+00
        3737000   0.453203E+05   0.199880E+00
        3738000   0.453435E+05   0.199923E+00
        3739000   0.453663E+05   0.199967E+00
        3740000   0.453896E+05   0.200010E+00
        3741000   0.454132E+05   0.200054E+00
        3742000   0.454369E+05   0.200100E+00
        3743000   0.454602E+05   0.200145E+00
        3744000   0.454834E+05   0.200190E+00
        3745000   0.455070E+05   0.200236E+00
        3746000   0.455310E+05   0.200281E+00
        3747000   0.455545E+05   0.200325E+00
        3748000   0.455777E+05   0.200369E+00
        3749000   0.456006E+05   0.200412E+00
        3750000   0.456242E+05   0.200455E+00
        3751000   0.456475E+05   0.200498E+00
        3752000   0.456707E+05   0.200541E+00
        3753000   0.456939E+05   0.200583E+00
        3754000   0.457175E+05   0.200627E+00
        3755000   0.457411E+05   0.200671E+00
        3756000   0.457648E+05   0.200714E+00
        3757000   0.457885E+05   0.200760E+00
        3758000   0.458120E+05   0.200804E+00
        3759000   0.458353E+05   0.200848E+00
        3760000   0.458590E+05   0.200892E+00
        3761000   0.458823E+05   0.200936E+00
        3762000   0.459060E+05   0.200982E+00
        3763000   0.459293E+05   0.201027E+00
        3764000   0.459534E+05   0.201073E+00
        3765000   0.459771E+05   0.201119E+00
        3766000   0.460005E+05   0.201163E+00
        3767000   0.460239E+05   0.201209E+00
        3768000   0.460474E+05   0.201253E+00
        3769000   0.460714E+05   0.201298E+00
        3770000   0.460949E+05   0.201340E+00
        3771000   0.461183E+05   0.201385E+00
        3772000   0.461420E+05   0.201431E+00
        3773000   0.461656E+05   0.201477E+00
        3774000   0.461892E+05   0.201521E+00
        3775000   0.462130E+05   0.201566E+00
        3776000   0.462368E+05   0.201611E+00
        3777000   0.462610E+05   0.201656E+00
        3778000   0.462847E+05   0.201702E+00
        3779000   0.463080E+05   0.201746E+00
        3780000   0.463315E+05   0.201791E+00
        3781000   0.463552E+05   0.201837E+00
        3782000   0.463788E+05   0.201881E+00
        3783000   0.464022E+05   0.201925E+00
        3784000   0.464262E+05   0.201968E+00
        3785000   0.464502E+05   0.202012E+00
        3786000   0.464739E+05   0.202057E+00
        3787000   0.464977E+05   0.202102E+00
        3788000   0.465213E+05   0.202146E+00
        3789000   0.465449E+05   0.202194E+00
        3790000   0.465685E+05   0.202241E+00
        3791000   0.465922E+05   0.202288E+00
        3792000   0.466157E+05   0.202334E+00
        3793000   0.466398E+05   0.202381E+00
        3794000   0.466633E+05   0.202428E+00
        3795000   0.466870E+05   0.202473E+00
        3796000   0.467107E+05   0.202518E+00
        3797000   0.467342E+05   0.202563E+00
        3798000   0.467577E+05   0.202608E+00
        3799000   0.467815E+05   0.202653E+00
        3800000   0.468049E+05   0.202698E+00
        3801000   0.468287E+05   0.202743E+00
        3802000   0.468523E+05   0.202787E+00
        3803000   0.468762E+05   0.202831E+00
        3804000   0.469000E+05   0.202874E+00
        3805000   0.469242E+05   0.202919E+00
        3806000   0.469475E+05   0.202961E+00
        3807000   0.469713E+05   0.203006E+00
        3808000   0.469950E+05   0.203051E+00
        3809000   0.470187E+05   0.203094E+00
        3810000   0.470421E+05   0.203140E+00
        3811000   0.470658E+05   0.203185E+00
        3812000   0.470896E+05   0.203229E+00
        3813000   0.471137E+05   0.203277E+00
        3814000   0.471373E+05   0.203323E+00
        3815000   0.471605E+05   0.203370E+00
        3816000   0.471846E+05   0.203418E+00
        3817000   0.472085E+05   0.203466E+00
        3818000   0.472320E+05   0.203514E+00
        3819000   0.472557E+05   0.203562E+00
        3820000   0.472794E+05   0.203610E+00
        3821000   0.473032E+05   0.203659E+00
        3822000   0.473269E+05   0.203707E+00
        3823000   0.473505E+05   0.203754E+00
        3824000   0.473747E+05   0.203804E+00
        3825000   0.473984E+05   0.203853E+00
        3826000   0.474224E+05   0.203902E+00
        3827000   0.474461E+05   0.203951E+00
        3828000   0.474701E+05   0.203998E+00
        3829000   0.474940E+05   0.204046E+00
        3830000   0.475183E+05   0.204094E+00
        3831000   0.475424E+05   0.204142E+00
        3832000   0.475664E+05   0.204190E+00
        3833000   0.475901E+05   0.204238E+00
        3834000   0.476141E+05   0.204285E+00
        3835000   0.476382E+05   0.204334E+00
        3836000   0.476619E+05   0.204382E+00
        3837000   0.476859E+05   0.204431E+00
        3838000   0.477094E+05   0.204481E+00
        3839000   0.477334E+05   0.204530E+00
        3840000   0.477577E+05   0.204579E+00
        3841000   0.477813E+05   0.204628E+00
        3842000   0.478054E+05   0.204677E+00
        3843000   0.478289E+05   0.204728E+00
        3844000   0.478526E+05   0.204777E+00
        3845000   0.478764E+05   0.204827E+00
        3846000   0.479008E+05   0.204877E+00
        3847000   0.479249E+05   0.204930E+00
        3848000   0.479490E+05   0.204981E+00
        3849000   0.479724E+05   0.205034E+00
        3850000   0.479965E+05   0.205085E+00
        3851000   0.480205E+05   0.205136E+00
        3852000   0.480445E+05   0.205188E+00
        3853000   0.480688E+05   0.205239E+00
        3854000   0.480929E+05   0.205291E+00
        3855000   0.481169E+05   0.205342E+00
        3856000   0.481413E+05   0.205395E+00
        3857000   0.481655E+05   0.205445E+00
        3858000   0.481896E+05   0.205496E+00
        3859000   0.482141E+05   0.205546E+00
        3860000   0.482379E+05   0.205596E+00
        3861000   0.482621E+05   0.205647E+00
        3862000   0.482864E+05   0.205698E+00
        3863000   0.483103E+05   0.205747E+00
        3864000   0.483344E+05   0.205798E+00
        3865000   0.483588E+05   0.205847E+00
        3866000   0.483832E+05   0.205896E+00
        3867000   0.484075E+05   0.205947E+00
        3868000   0.484317E+05   0.205996E+00
        3869000   0.484562E+05   0.206046E+00
        3870000   0.484804E+05   0.206096E+00
        3871000   0.485049E+05   0.206145E+00
        3872000   0.485294E+05   0.206193E+00
        3873000   0.485541E+05   0.206243E+00
        3874000   0.485785E+05   0.206292E+00
        3875000   0.486030E+05   0.206339E+00
        3876000   0.486274E+05   0.206385E+00
        3877000   0.486519E+05   0.206432E+00
        3878000   0.486761E+05   0.206478E+00
        3879000   0.487004E+05   0.206527E+00
        3880000   0.487247E+05   0.206575E+00
        3881000   0.487491E+05   0.206622E+00
        3882000   0.487735E+05   0.206669E+00
        3883000   0.487976E+05   0.206717E+00
        3884000   0.488218E+05   0.206765E+00
        3885000   0.488463E+05   0.206813E+00
        3886000   0.488707E+05   0.206859E+00
        3887000   0.488952E+05   0.206906E+00
        3888000   0.489193E+05   0.206955E+00
        3889000   0.489432E+05   0.207004E+00
        3890000   0.489678E+05   0.207052E+00
        3891000   0.489922E+05   0.207100E+00
        3892000   0.490161E+05   0.207148E+00
        3893000   0.490406E+05   0.207196E+00
        3894000   0.490650E+05   0.207245E+00
        3895000   0.490893E+05   0.207295E+00
        3896000   0.491142E+05   0.207342E+00
        3897000   0.491383E+05   0.207391E+00
        3898000   0.491627E+05   0.207441E+00
        3899000   0.491870E+05   0.207491E+00
        3900000   0.492116E+05   0.207540E+00
        3901000   0.492357E+05   0.207587E+00
        3902000   0.492599E+05   0.207636E+00
        3903000   0.492841E+05   0.207686E+00
        3904000   0.493084E+05   0.207735E+00
        3905000   0.493329E+05   0.207784E+00
        3906000   0.493576E+05   0.207834E+00
        3907000   0.493819E+05   0.207885E+00
        3908000   0.494066E+05   0.207937E+00
        3909000   0.494308E+05   0.207988E+00
        3910000   0.494550E+05   0.208039E+00
        3911000   0.494792E+05   0.208090E+00
        3912000   0.495036E+05   0.208139E+00
        3913000   0.495280E+05   0.208189E+00
        3914000   0.495525E+05   0.208240E+00
        3915000   0.495772E+05   0.208288E+00
        3916000   0.496016E+05   0.208337E+00
        3917000   0.496259E+05   0.208387E+00
        3918000   0.496503E+05   0.208438E+00
        3919000   0.496750E+05   0.208487E+00
        3920000   0.496992E+05   0.208536E+00
        3921000   0.497239E+05   0.208587E+00
        3922000   0.497486E+05   0.208637E+00
        3923000   0.497736E+05   0.208687E+00
        3924000   0.497985E+05   0.208738E+00
        3925000   0.498231E+05   0.208788E+00
        3926000   0.498477E+05   0.208837E+00
        3927000   0.498724E+05   0.208886E+00
        3928000   0.498973E+05   0.208936E+00
        3929000   0.499218E+05   0.208986E+00
        3930000   0.499468E+05   0.209038E+00
        3931000   0.499713E+05   0.209087E+00
        3932000   0.499963E+05   0.209138E+00
        3933000   0.500212E+05   0.209187E+00
        3934000   0.500459E+05   0.209236E+00
        3935000   0.500702E+05   0.209282E+00
        3936000   0.500952E+05   0.209330E+00
        3937000   0.501200E+05   0.209378E+00
        3938000   0.501446E+05   0.209426E+00
        3939000   0.501694E+05   0.209474E+00
        3940000   0.501945E+05   0.209522E+00
        3941000   0.502195E+05   0.209570E+00
        3942000   0.502446E+05   0.209617E+00
        3943000   0.502691E+05   0.209665E+00
        3944000   0.502941E+05   0.209713E+00
        3945000   0.503193E+05   0.209760E+00
        3946000   0.503440E+05   0.209808E+00
        3947000   0.503685E+05   0.209856E+00
        3948000   0.503931E+05   0.209905E+00
        3949000   0.504178E+05   0.209953E+00
        3950000   0.504424E+05   0.210001E+00
        3951000   0.504672E+05   0.210047E+00
        3952000   0.504924E+05   0.210096E+00
        3953000   0.505175E+05   0.210144E+00
        3954000   0.505422E+05   0.210192E+00
        3955000   0.505672E+05   0.210240E+00
        3956000   0.505924E+05   0.210290E+00
        3957000   0.506177E+05   0.210341E+00
        3958000   0.506430E+05   0.210391E+00
        3959000   0.506680E+05   0.210442E+00
        3960000   0.506927E+05   0.210492E+00
        3961000   0.507175E+05   0.210544E+00
        3962000   0.507425E+05   0.210595E+00
        3963000   0.507675E+05   0.210646E+00
        3964000   0.507921E+05   0.210698E+00
        3965000   0.508168E+05   0.210751E+00
        3966000   0.508418E+05   0.210803E+00
        3967000   0.508667E+05   0.210855E+00
        3968000   0.508916E+05   0.210908E+00
        3969000   0.509164E+05   0.210962E+00
        3970000   0.509413E+05   0.211015E+00
        3971000   0.509660E+05   0.211069E+00
        3972000   0.509907E+05   0.211121E+00
        3973000   0.510154E+05   0.211174E+00
        3974000   0.510404E+05   0.211225E+00
        3975000   0.510654E+05   0.211277E+00
        3976000   0.510905E+05   0.211328E+00
        3977000   0.511156E+05   0.211379E+00
        3978000   0.511404E+05   0.211430E+00
        3979000   0.511654E+05   0.211483E+00
        3980000   0.511902E+05   0.211534E+00
        3981000   0.512150E+05   0.211587E+00
        3982000   0.512402E+05   0.211640E+00
        3983000   0.512649E+05   0.211691E+00
        3984000   0.512896E+05   0.211741E+00
        3985000   0.513145E+05   0.211793E+00
        3986000   0.513397E+05   0.211843E+00
        3987000   0.513644E+05   0.211892E+00
        3988000   0.513901E+05   0.211941E+00
        3989000   0.514157E+05   0.211989E+00
        3990000   0.514406E+05   0.212039E+00
        3991000   0.514655E+05   0.212089E+00
        3992000   0.514903E+05   0.212139E+00
        3993000   0.515151E+05   0.212190E+00
        3994000   0.515401E+05   0.212240E+00
        3995000   0.515657E+05   0.212288E+00
        3996000   0.515914E+05   0.212339E+00
        3997000   0.516167E+05   0.212388E+00
        3998000   0.516419E+05   0.212438E+00
        3999000   0.516672E+05   0.212487E+00
        4000000   0.516924E+05   0.212536E+00
        4001000   0.517178E+05   0.212584E+00
        4002000   0.517431E+05   0.212635E+00
        4003000   0.517683E+05   0.212687E+00
        4004000   0.517935E+05   0.212737E+00
        4005000   0.518189E+05   0.212787E+00
        4006000   0.518442E+05   0.212837E+00
        4007000   0.518694E+05   0.212887E+00
        4008000   0.518944E+05   0.212939E+00
        4009000   0.519195E+05   0.212989E+00
        4010000   0.519443E+05   0.213039E+00
        4011000   0.519691E+05   0.213090E+00
        4012000   0.519945E+05   0.213142E+00
        4013000   0.520199E+05   0.213194E+00
        4014000   0.520453E+05   0.213246E+00
        4015000   0.520702E+05   0.213300E+00
        4016000   0.520957E+05   0.213353E+00
        4017000   0.521211E+05   0.213405E+00
        4018000   0.521461E+05   0.213460E+00
        4019000   0.521711E+05   0.213515E+00
        4020000   0.521962E+05   0.213569E+00
        4021000   0.522215E+05   0.213623E+00
        4022000   0.522467E+05   0.213676E+00
        4023000   0.522721E+05   0.213729E+00
        4024000   0.522976E+05   0.213782E+00
        4025000   0.523224E+05   0.213835E+00
        4026000   0.523473E+05   0.213886E+00
        4027000   0.523728E+05   0.213939E+00
        4028000   0.523979E+05   0.213992E+00
        4029000   0.524232E+05   0.214046E+00
        4030000   0.524481E+05   0.214099E+00
        4031000   0.524733E+05   0.214153E+00
        4032000   0.524987E+05   0.214207E+00
        4033000   0.525241E+05   0.214261E+00
        4034000   0.525493E+05   0.214317E+00
        4035000   0.525748E+05   0.214372E+00
        4036000   0.525999E+05   0.214427E+00
        4037000   0.526247E+05   0.214481E+00
        4038000   0.526505E+05   0.214534E+00
        4039000   0.526757E+05   0.214589E+00
        4040000   0.527012E+05   0.214644E+00
        4041000   0.527265E+05   0.214696E+00
        4042000   0.527520E+05   0.214750E+00
        4043000   0.527774E+05   0.214803E+00
        4044000   0.528031E+05   0.214857E+00
        4045000   0.528281E+05   0.214912E+00
        4046000   0.528536E+05   0.214966E+00
        4047000   0.528788E+05   0.215020E+00
        4048000   0.529038E+05   0.215072E+00
        4049000   0.529292E+05   0.215125E+00
        4050000   0.529546E+05   0.215180E+00
        4051000   0.529799E+05   0.215235E+00
        4052000   0.530056E+05   0.215290E+00
        4053000   0.530308E+05   0.215345E+00
        4054000   0.530564E+05   0.215400E+00
        4055000   0.530818E+05   0.215457E+00
        4056000   0.531072E+05   0.215511E+00
        4057000   0.531328E+05   0.215566E+00
        4058000   0.531585E+05   0.215620E+00
        4059000   0.531840E+05   0.215674E+00
        4060000   0.532103E+05   0.215728E+00
        4061000   0.532360E+05   0.215784E+00
        4062000   0.532622E+05   0.215838E+00
        4063000   0.532879E+05   0.215891E+00
        4064000   0.533137E+05   0.215947E+00
        4065000   0.533394E+05   0.216003E+00
        4066000   0.533651E+05   0.216058E+00
        4067000   0.533907E+05   0.216115E+00
        4068000   0.534165E+05   0.216171E+00
        4069000   0.534423E+05   0.216225E+00
        4070000   0.534681E+05   0.216281E+00
        4071000   0.534938E+05   0.216337E+00
        4072000   0.535192E+05   0.216394E+00
        4073000   0.535444E+05   0.216450E+00
        4074000   0.535701E+05   0.216508E+00
        4075000   0.535952E+05   0.216566E+00
        4076000   0.536210E+05   0.216624E+00
        4077000   0.536462E+05   0.216682E+00
        4078000   0.536718E+05   0.216741E+00
        4079000   0.536972E+05   0.216798E+00
        4080000   0.537223E+05   0.216856E+00
        4081000   0.537477E+05   0.216913E+00
        4082000   0.537729E+05   0.216970E+00
        4083000   0.537981E+05   0.217027E+00
        4084000   0.538240E+05   0.217084E+00
        4085000   0.538492E+05   0.217142E+00
        4086000   0.538744E+05   0.217199E+00
        4087000   0.538998E+05   0.217258E+00
        4088000   0.539251E+05   0.217315E+00
        4089000   0.539504E+05   0.217373E+00
        4090000   0.539757E+05   0.217430E+00
        4091000   0.540009E+05   0.217488E+00
        4092000   0.540268E+05   0.217546E+00
        4093000   0.540522E+05   0.217606E+00
        4094000   0.540780E+05   0.217665E+00
        4095000   0.541035E+05   0.217723E+00
        4096000   0.541288E+05   0.217781E+00
        4097000   0.541543E+05   0.217838E+00
        4098000   0.541800E+05   0.217895E+00
        4099000   0.542057E+05   0.217952E+00
        4100000   0.542317E+05   0.218009E+00
        4101000   0.542576E+05   0.218066E+00
        4102000   0.542833E+05   0.218123E+00
        4103000   0.543091E+05   0.218181E+00
        4104000   0.543349E+05   0.218238E+00
        4105000   0.543602E+05   0.218296E+00
        4106000   0.543863E+05   0.218352E+00
        4107000   0.544117E+05   0.218410E+00
        4108000   0.544368E+05   0.218467E+00
        4109000   0.544623E+05   0.218524E+00
        4110000   0.544879E+05   0.218582E+00
        4111000   0.545136E+05   0.218640E+00
        4112000   0.545394E+05   0.218698E+00
        4113000   0.545650E+05   0.218756E+00
        4114000   0.545899E+05   0.218813E+00
        4115000   0.546155E+05   0.218870E+00
        4116000   0.546406E+05   0.218928E+00
        4117000   0.546662E+05   0.218985E+00
        4118000   0.546916E+05   0.219043E+00
        4119000   0.547170E+05   0.219101E+00
        4120000   0.547427E+05   0.219158E+00
        4121000   0.547685E+05   0.219219E+00
        4122000   0.547938E+05   0.219279E+00
        4123000   0.548186E+05   0.219338E+00
        4124000   0.548440E+05   0.219399E+00
        4125000   0.548697E+05   0.219459E+00
        4126000   0.548950E+05   0.219521E+00
        4127000   0.549206E+05   0.219580E+00
        4128000   0.549461E+05   0.219637E+00
        4129000   0.549714E+05   0.219696E+00
        4130000   0.549974E+05   0.219758E+00
        4131000   0.550233E+05   0.219817E+00
        4132000   0.550491E+05   0.219877E+00
        4133000   0.550747E+05   0.219936E+00
        4134000   0.551003E+05   0.219996E+00
        4135000   0.551257E+05   0.220054E+00
        4136000   0.551514E+05   0.220113E+00
        4137000   0.551772E+05   0.220171E+00
        4138000   0.552028E+05   0.220228E+00
        4139000   0.552289E+05   0.220286E+00
        4140000   0.552543E+05   0.220342E+00
        4141000   0.552802E+05   0.220401E+00
        4142000   0.553058E+05   0.220457E+00
        4143000   0.553316E+05   0.220512E+00
        4144000   0.553573E+05   0.220568E+00
        4145000   0.553830E+05   0.220624E+00
        4146000   0.554084E+05   0.220680E+00
        4147000   0.554338E+05   0.220737E+00
        4148000   0.554590E+05   0.220794E+00
        4149000   0.554843E+05   0.220850E+00
        4150000   0.555096E+05   0.220907E+00
        4151000   0.555349E+05   0.220964E+00
        4152000   0.555605E+05   0.221021E+00
        4153000   0.555862E+05   0.221078E+00
        4154000   0.556124E+05   0.221134E+00
        4155000   0.556382E+05   0.221192E+00
        4156000   0.556643E+05   0.221249E+00
        4157000   0.556901E+05   0.221306E+00
        4158000   0.557159E+05   0.221364E+00
        4159000   0.557418E+05   0.221422E+00
        4160000   0.557673E+05   0.221479E+00
        4161000   0.557931E+05   0.221537E+00
        4162000   0.558185E+05   0.221593E+00
        4163000   0.558443E+05   0.221650E+00
        4164000   0.558701E+05   0.221707E+00
        4165000   0.558955E+05   0.221765E+00
        4166000   0.559218E+05   0.221823E+00
        4167000   0.559476E+05   0.221882E+00
        4168000   0.559737E+05   0.221938E+00
        4169000   0.559997E+05   0.221999E+00
        4170000   0.560256E+05   0.222058E+00
        4171000   0.560518E+05   0.222116E+00
        4172000   0.560781E+05   0.222175E+00
        4173000   0.561042E+05   0.222234E+00
        4174000   0.561305E+05   0.222294E+00
        4175000   0.561566E+05   0.222354E+00
        4176000   0.561829E+05   0.222413E+00
        4177000   0.562091E+05   0.222473E+00
        4178000   0.562352E+05   0.222533E+00
        4179000   0.562613E+05   0.222592E+00
        4180000   0.562869E+05   0.222652E+00
        4181000   0.563127E+05   0.222711E+00
        4182000   0.563384E+05   0.222771E+00
        4183000   0.563641E+05   0.222831E+00
        4184000   0.563901E+05   0.222889E+00
        4185000   0.564160E+05   0.222947E+00
        4186000   0.564422E+05   0.223006E+00
        4187000   0.564684E+05   0.223064E+00
        4188000   0.564943E+05   0.223124E+00
        4189000   0.565201E+05   0.223180E+00
        4190000   0.565459E+05   0.223240E+00
        4191000   0.565719E+05   0.223299E+00
        4192000   0.565982E+05   0.223356E+00
        4193000   0.566240E+05   0.223414E+00
        4194000   0.566498E+05   0.223473E+00
        4195000   0.566762E+05   0.223532E+00
        4196000   0.567027E+05   0.223592E+00
        4197000   0.567291E+05   0.223651E+00
        4198000   0.567552E+05   0.223709E+00
        4199000   0.567808E+05   0.223768E+00
        4200000   0.568067E+05   0.223827E+00
        4201000   0.568327E+05   0.223885E+00
        4202000   0.568584E+05   0.223944E+00
        4203000   0.568843E+05   0.224003E+00
        4204000   0.569100E+05   0.224063E+00
        4205000   0.569358E+05   0.224121E+00
        4206000   0.569617E+05   0.224179E+00
        4207000   0.569876E+05   0.224238E+00
        4208000   0.570139E+05   0.224296E+00
        4209000   0.570402E+05   0.224353E+00
        4210000   0.570665E+05   0.224410E+00
        4211000   0.570927E+05   0.224469E+00
        4212000   0.571188E+05   0.224526E+00
        4213000   0.571448E+05   0.224584E+00
        4214000   0.571709E+05   0.224643E+00
        4215000   0.571971E+05   0.224701E+00
        4216000   0.572236E+05   0.224760E+00
        4217000   0.572496E+05   0.224818E+00
        4218000   0.572755E+05   0.224878E+00
        4219000   0.573013E+05   0.224938E+00
        4220000   0.573278E+05   0.224996E+00
        4221000   0.573543E+05   0.225054E+00
        4222000   0.573800E+05   0.225114E+00
        4223000   0.574063E+05   0.225175E+00
        4224000   0.574322E+05   0.225235E+00
        4225000   0.574583E+05   0.225292E+00
        4226000   0.574847E+05   0.225352E+00
        4227000   0.575112E+05   0.225412E+00
        4228000   0.575371E+05   0.225472E+00
        4229000   0.575634E+05   0.225531E+00
        4230000   0.575898E+05   0.225590E+00
        4231000   0.576162E+05   0.225648E+00
        4232000   0.576421E+05   0.225707E+00
        4233000   0.576682E+05   0.225766E+00
        4234000   0.576943E+05   0.225826E+00
        4235000   0.577202E+05   0.225886E+00
        4236000   0.577463E+05   0.225943E+00
        4237000   0.577726E+05   0.226002E+00
        4238000   0.577987E+05   0.226063E+00
        4239000   0.578248E+05   0.226125E+00
        4240000   0.578510E+05   0.226185E+00
        4241000   0.578775E+05   0.226244E+00
        4242000   0.579036E+05   0.226302E+00
        4243000   0.579298E+05   0.226361E+00
        4244000   0.579559E+05   0.226421E+00
        4245000   0.579823E+05   0.226480E+00
        4246000   0.580089E+05   0.226541E+00
        4247000   0.580350E+05   0.226601E+00
        4248000   0.580614E+05   0.226661E+00
        4249000   0.580877E+05   0.226718E+00
        4250000   0.581139E+05   0.226779E+00
        4251000   0.581404E+05   0.226838E+00
        4252000   0.581671E+05   0.226895E+00
        4253000   0.581935E+05   0.226955E+00
        4254000   0.582199E+05   0.227012E+00
        4255000   0.582469E+05   0.227071E+00
        4256000   0.582734E+05   0.227130E+00
        4257000   0.582995E+05   0.227188E+00
        4258000   0.583257E+05   0.227247E+00
        4259000   0.583523E+05   0.227307E+00
        4260000   0.583781E+05   0.227365E+00
        4261000   0.584047E+05   0.227423E+00
        4262000   0.584312E+05   0.227480E+00
        4263000   0.584575E+05   0.227538E+00
        4264000   0.584841E+05   0.227599E+00
        4265000   0.585104E+05   0.227658E+00
        4266000   0.585367E+05   0.227717E+00
        4267000   0.585632E+05   0.227778E+00
        4268000   0.585899E+05   0.227836E+00
        4269000   0.586163E+05   0.227895E+00
        4270000   0.586426E+05   0.227957E+00
        4271000   0.586689E+05   0.228016E+00
        4272000   0.586954E+05   0.228077E+00
        4273000   0.587221E+05   0.228137E+00
        4274000   0.587486E+05   0.228197E+00
        4275000   0.587748E+05   0.228256E+00
        4276000   0.588006E+05   0.228314E+00
        4277000   0.588268E+05   0.228373E+00
        4278000   0.588530E+05   0.228435E+00
        4279000   0.588796E+05   0.228496E+00
        4280000   0.589059E+05   0.228556E+00
        4281000   0.589323E+05   0.228616E+00
        4282000   0.589587E+05   0.228676E+00
        4283000   0.589847E+05   0.228736E+00
        4284000   0.590107E+05   0.228795E+00
        4285000   0.590371E+05   0.228857E+00
        4286000   0.590634E+05   0.228916E+00
        4287000   0.590898E+05   0.228974E+00
        4288000   0.591159E+05   0.229033E+00
        4289000   0.591422E+05   0.229090E+00
        4290000   0.591683E+05   0.229147E+00
        4291000   0.591945E+05   0.229205E+00
        4292000   0.592206E+05   0.229264E+00
        4293000   0.592470E+05   0.229323E+00
        4294000   0.592732E+05   0.229382E+00
        4295000   0.593000E+05   0.229440E+00
        4296000   0.593261E+05   0.229498E+00
        4297000   0.593528E+05   0.229555E+00
        4298000   0.593788E+05   0.229615E+00
        4299000   0.594054E+05   0.229672E+00
        4300000   0.594318E+05   0.229732E+00
        4301000   0.594581E+05   0.229789E+00
        4302000   0.594847E+05   0.229845E+00
        4303000   0.595106E+05   0.229902E+00
        4304000   0.595369E+05   0.229960E+00
        4305000   0.595630E+05   0.230017E+00
        4306000   0.595892E+05   0.230073E+00
        4307000   0.596152E+05   0.230130E+00
        4308000   0.596411E+05   0.230186E+00
        4309000   0.596672E+05   0.230242E+00
        4310000   0.596933E+05   0.230298E+00
        4311000   0.597197E+05   0.230353E+00
        4312000   0.597461E+05   0.230410E+00
        4313000   0.597724E+05   0.230467E+00
        4314000   0.597992E+05   0.230523E+00
        4315000   0.598254E+05   0.230581E+00
        4316000   0.598517E+05   0.230637E+00
        4317000   0.598783E+05   0.230694E+00
        4318000   0.599049E+05   0.230750E+00
        4319000   0.599310E+05   0.230808E+00
        4320000   0.599577E+05   0.230866E+00
        4321000   0.599843E+05   0.230925E+00
        4322000   0.600110E+05   0.230981E+00
        4323000   0.600373E+05   0.231040E+00
        4324000   0.600641E+05   0.231099E+00
        4325000   0.600906E+05   0.231159E+00
        4326000   0.601169E+05   0.231217E+00
        4327000   0.601429E+05   0.231277E+00
        4328000   0.601693E+05   0.231335E+00
        4329000   0.601955E+05   0.231394E+00
        4330000   0.602219E+05   0.231453E+00
        4331000   0.602488E+05   0.231512E+00
        4332000   0.602752E+05   0.231573E+00
        4333000   0.603017E+05   0.231632E+00
        4334000   0.603280E+05   0.231691E+00
        4335000   0.603547E+05   0.231752E+00
        4336000   0.603812E+05   0.231811E+00
        4337000   0.604075E+05   0.231870E+00
        4338000   0.604345E+05   0.231929E+00
        4339000   0.604611E+05   0.231987E+00
        4340000   0.604877E+05   0.232046E+00
        4341000   0.605144E+05   0.232103E+00
        4342000   0.605409E+05   0.232159E+00
        4343000   0.605673E+05   0.232216E+00
        4344000   0.605934E+05   0.232275E+00
        4345000   0.606194E+05   0.232333E+00
        4346000   0.606458E+05   0.232393E+00
        4347000   0.606726E+05   0.232452E+00
        4348000   0.606989E+05   0.232512E+00
        4349000   0.607254E+05   0.232572E+00
        4350000   0.607516E+05   0.232629E+00
        4351000   0.607782E+05   0.232689E+00
        4352000   0.608047E+05   0.232749E+00
        4353000   0.608309E+05   0.232808E+00
        4354000   0.608574E+05   0.232865E+00
        4355000   0.608842E+05   0.232923E+00
        4356000   0.609105E+05   0.232980E+00
        4357000   0.609371E+05   0.233036E+00
        4358000   0.609633E+05   0.233093E+00
        4359000   0.609897E+05   0.233149E+00
        4360000   0.610160E+05   0.233207E+00
        4361000   0.610422E+05   0.233265E+00
        4362000   0.610688E+05   0.233323E+00
        4363000   0.610954E+05   0.233382E+00
        4364000   0.611224E+05   0.233443E+00
        4365000   0.611489E+05   0.233501E+00
        4366000   0.611756E+05   0.233559E+00
        4367000   0.612024E+05   0.233617E+00
        4368000   0.612292E+05   0.233674E+00
        4369000   0.612557E+05   0.233733E+00
        4370000   0.612826E+05   0.233792E+00
        4371000   0.613094E+05   0.233849E+00
        4372000   0.613366E+05   0.233910E+00
        4373000   0.613633E+05   0.233971E+00
        4374000   0.613901E+05   0.234032E+00
        4375000   0.614167E+05   0.234094E+00
        4376000   0.614431E+05   0.234156E+00
        4377000   0.614699E+05   0.234216E+00
        4378000   0.614964E+05   0.234278E+00
        4379000   0.615235E+05   0.234339E+00
        4380000   0.615502E+05   0.234401E+00
        4381000   0.615773E+05   0.234460E+00
        4382000   0.616040E+05   0.234522E+00
        4383000   0.616306E+05   0.234583E+00
        4384000   0.616575E+05   0.234645E+00
        4385000   0.616836E+05   0.234705E+00
        4386000   0.617101E+05   0.234765E+00
        4387000   0.617367E+05   0.234826E+00
        4388000   0.617633E+05   0.234887E+00
        4389000   0.617900E+05   0.234948E+00
        4390000   0.618172E+05   0.235008E+00
        4391000   0.618440E+05   0.235068E+00
        4392000   0.618709E+05   0.235127E+00
        4393000   0.618977E+05   0.235188E+00
        4394000   0.619247E+05   0.235250E+00
        4395000   0.619515E+05   0.235313E+00
        4396000   0.619783E+05   0.235374E+00
        4397000   0.620052E+05   0.235435E+00
        4398000   0.620326E+05   0.235495E+00
        4399000   0.620596E+05   0.235555E+00
        4400000   0.620865E+05   0.235614E+00
        4401000   0.621130E+05   0.235673E+00
        4402000   0.621401E+05   0.235733E+00
        4403000   0.621671E+05   0.235793E+00
        4404000   0.621939E+05   0.235853E+00
        4405000   0.622208E+05   0.235912E+00
        4406000   0.622475E+05   0.235970E+00
        4407000   0.622743E+05   0.236029E+00
        4408000   0.623010E+05   0.236088E+00
        4409000   0.623282E+05   0.236145E+00
        4410000   0.623553E+05   0.236204E+00
        4411000   0.623817E+05   0.236262E+00
        4412000   0.624081E+05   0.236321E+00
        4413000   0.624346E+05   0.236379E+00
        4414000   0.624616E+05   0.236438E+00
        4415000   0.624883E+05   0.236498E+00
        4416000   0.625158E+05   0.236557E+00
        4417000   0.625423E+05   0.236616E+00
        4418000   0.625688E+05   0.236676E+00
        4419000   0.625958E+05   0.236734E+00
        4420000   0.626227E+05   0.236793E+00
        4421000   0.626496E+05   0.236852E+00
        4422000   0.626758E+05   0.236910E+00
        4423000   0.627024E+05   0.236969E+00
        4424000   0.627292E+05   0.237030E+00
        4425000   0.627560E+05   0.237087E+00
        4426000   0.627831E+05   0.237148E+00
        4427000   0.628098E+05   0.237208E+00
        4428000   0.628370E+05   0.237269E+00
        4429000   0.628639E+05   0.237330E+00
        4430000   0.628904E+05   0.237392E+00
        4431000   0.629169E+05   0.237453E+00
        4432000   0.629433E+05   0.237514E+00
        4433000   0.629701E+05   0.237576E+00
        4434000   0.629972E+05   0.237636E+00
        4435000   0.630241E+05   0.237696E+00
        4436000   0.630511E+05   0.237756E+00
        4437000   0.630779E+05   0.237816E+00
        4438000   0.631049E+05   0.237874E+00
        4439000   0.631318E+05   0.237935E+00
        4440000   0.631586E+05   0.237995E+00
        4441000   0.631858E+05   0.238054E+00
        4442000   0.632127E+05   0.238112E+00
        4443000   0.632396E+05   0.238170E+00
        4444000   0.632666E+05   0.238228E+00
        4445000   0.632939E+05   0.238287E+00
        4446000   0.633207E+05   0.238346E+00
        4447000   0.633474E+05   0.238405E+00
        4448000   0.633746E+05   0.238465E+00
        4449000   0.634020E+05   0.238524E+00
        4450000   0.634296E+05   0.238582E+00
        4451000   0.634568E+05   0.238641E+00
        4452000   0.634841E+05   0.238699E+00
        4453000   0.635109E+05   0.238756E+00
        4454000   0.635381E+05   0.238812E+00
        4455000   0.635646E+05   0.238869E+00
        4456000   0.635915E+05   0.238925E+00
        4457000   0.636183E+05   0.238982E+00
        4458000   0.636455E+05   0.239040E+00
        4459000   0.636727E+05   0.239100E+00
        4460000   0.637000E+05   0.239160E+00
        4461000   0.637269E+05   0.239220E+00
        4462000   0.637542E+05   0.239280E+00
        4463000   0.637816E+05   0.239340E+00
        4464000   0.638089E+05   0.239401E+00
        4465000   0.638362E+05   0.239461E+00
        4466000   0.638633E+05   0.239522E+00
        4467000   0.638906E+05   0.239582E+00
        4468000   0.639176E+05   0.239642E+00
        4469000   0.639448E+05   0.239702E+00
        4470000   0.639718E+05   0.239763E+00
        4471000   0.639994E+05   0.239822E+00
        4472000   0.640266E+05   0.239880E+00
        4473000   0.640536E+05   0.239940E+00
        4474000   0.640809E+05   0.240000E+00
        4475000   0.641079E+05   0.240061E+00
        4476000   0.641353E+05   0.240120E+00
        4477000   0.641625E+05   0.240179E+00
        4478000   0.641899E+05   0.240238E+00
        4479000   0.642170E+05   0.240296E+00
        4480000   0.642441E+05   0.240354E+00
        4481000   0.642716E+05   0.240414E+00
        4482000   0.642987E+05   0.240475E+00
        4483000   0.643263E+05   0.240535E+00
        4484000   0.643534E+05   0.240595E+00
        4485000   0.643805E+05   0.240655E+00
        4486000   0.644078E+05   0.240716E+00
        4487000   0.644352E+05   0.240776E+00
        4488000   0.644624E+05   0.240836E+00
        4489000   0.644898E+05   0.240895E+00
        4490000   0.645170E+05   0.240954E+00
        4491000   0.645442E+05   0.241014E+00
        4492000   0.645717E+05   0.241075E+00
        4493000   0.645992E+05   0.241134E+00
        4494000   0.646273E+05   0.241193E+00
        4495000   0.646547E+05   0.241252E+00
        4496000   0.646824E+05   0.241312E+00
        4497000   0.647101E+05   0.241370E+00
        4498000   0.647372E+05   0.241431E+00
        4499000   0.647654E+05   0.241492E+00
        4500000   0.647929E+05   0.241553E+00
        4501000   0.648198E+05   0.241614E+00
        4502000   0.648474E+05   0.241676E+00
        4503000   0.648750E+05   0.241737E+00
        4504000   0.649025E+05   0.241797E+00
        4505000   0.649304E+05   0.241858E+00
        4506000   0.649571E+05   0.241917E+00
        4507000   0.649847E+05   0.241976E+00
        4508000   0.650121E+05   0.242037E+00
        4509000   0.650395E+05   0.242096E+00
        4510000   0.650669E+05   0.242154E+00
        4511000   0.650945E+05   0.242213E+00
        4512000   0.651224E+05   0.242271E+00
        4513000   0.651500E+05   0.242332E+00
        4514000   0.651774E+05   0.242390E+00
        4515000   0.652047E+05   0.242449E+00
        4516000   0.652319E+05   0.242509E+00
        4517000   0.652596E+05   0.242566E+00
        4518000   0.652873E+05   0.242625E+00
        4519000   0.653150E+05   0.242683E+00
        4520000   0.653423E+05   0.242742E+00
        4521000   0.653699E+05   0.242801E+00
        4522000   0.653983E+05   0.242860E+00
        4523000   0.654258E+05   0.242916E+00
        4524000   0.654532E+05   0.242975E+00
        4525000   0.654811E+05   0.243035E+00
        4526000   0.655087E+05   0.243094E+00
        4527000   0.655364E+05   0.243153E+00
        4528000   0.655638E+05   0.243212E+00
        4529000   0.655920E+05   0.243270E+00
        4530000   0.656194E+05   0.243328E+00
        4531000   0.656473E+05   0.243385E+00
        4532000   0.656753E+05   0.243441E+00
        4533000   0.657035E+05   0.243497E+00
        4534000   0.657312E+05   0.243555E+00
        4535000   0.657594E+05   0.243614E+00
        4536000   0.657875E+05   0.243672E+00
        4537000   0.658152E+05   0.243733E+00
        4538000   0.658431E+05   0.243793E+00
        4539000   0.658710E+05   0.243852E+00
        4540000   0.658991E+05   0.243913E+00
        4541000   0.659270E+05   0.243973E+00
        4542000   0.659551E+05   0.244031E+00
        4543000   0.659831E+05   0.244090E+00
        4544000   0.660108E+05   0.244153E+00
        4545000   0.660390E+05   0.244215E+00
        4546000   0.660673E+05   0.244277E+00
        4547000   0.660957E+05   0.244337E+00
        4548000   0.661240E+05   0.244398E+00
        4549000   0.661520E+05   0.244458E+00
        4550000   0.661802E+05   0.244518E+00
        4551000   0.662083E+05   0.244577E+00
        4552000   0.662360E+05   0.244636E+00
        4553000   0.662640E+05   0.244695E+00
        4554000   0.662919E+05   0.244755E+00
        4555000   0.663203E+05   0.244816E+00
        4556000   0.663490E+05   0.244876E+00
        4557000   0.663775E+05   0.244936E+00
        4558000   0.664059E+05   0.244994E+00
        4559000   0.664339E+05   0.245052E+00
        4560000   0.664622E+05   0.245110E+00
        4561000   0.664903E+05   0.245168E+00
        4562000   0.665184E+05   0.245226E+00
        4563000   0.665461E+05   0.245284E+00
        4564000   0.665745E+05   0.245341E+00
        4565000   0.666027E+05   0.245396E+00
        4566000   0.666309E+05   0.245453E+00
        4567000   0.666589E+05   0.245510E+00
        4568000   0.666870E+05   0.245565E+00
        4569000   0.667153E+05   0.245622E+00
        4570000   0.667432E+05   0.245679E+00
        4571000   0.667715E+05   0.245737E+00
        4572000   0.667996E+05   0.245793E+00
        4573000   0.668279E+05   0.245850E+00
        4574000   0.668563E+05   0.245909E+00
        4575000   0.668849E+05   0.245967E+00
        4576000   0.669134E+05   0.246024E+00
        4577000   0.669418E+05   0.246084E+00
        4578000   0.669700E+05   0.246141E+00
        4579000   0.669978E+05   0.246200E+00
        4580000   0.670260E+05   0.246257E+00
        4581000   0.670543E+05   0.246315E+00
        4582000   0.670825E+05   0.246374E+00
        4583000   0.671106E+05   0.246431E+00
        4584000   0.671388E+05   0.246489E+00
        4585000   0.671672E+05   0.246549E+00
        4586000   0.671960E+05   0.246607E+00
        4587000   0.672243E+05   0.246665E+00
        4588000   0.672528E+05   0.246723E+00
        4589000   0.672814E+05   0.246781E+00
        4590000   0.673098E+05   0.246839E+00
        4591000   0.673383E+05   0.246896E+00
        4592000   0.673668E+05   0.246953E+00
        4593000   0.673952E+05   0.247010E+00
        4594000   0.674234E+05   0.247069E+00
        4595000   0.674519E+05   0.247128E+00
        4596000   0.674801E+05   0.247185E+00
        4597000   0.675087E+05   0.247244E+00
        4598000   0.675371E+05   0.247302E+00
        4599000   0.675656E+05   0.247361E+00
        4600000   0.675937E+05   0.247418E+00
        4601000   0.676220E+05   0.247476E+00
        4602000   0.676504E+05   0.247532E+00
        4603000   0.676788E+05   0.247590E+00
        4604000   0.677070E+05   0.247648E+00
        4605000   0.677355E+05   0.247706E+00
        4606000   0.677635E+05   0.247764E+00
        4607000   0.677923E+05   0.247824E+00
        4608000   0.678212E+05   0.247884E+00
        4609000   0.678494E+05   0.247943E+00
        4610000   0.678779E+05   0.248003E+00
        4611000   0.679064E+05   0.248060E+00
        4612000   0.679354E+05   0.248119E+00
        4613000   0.679643E+05   0.248178E+00
        4614000   0.679933E+05   0.248238E+00
        4615000   0.680219E+05   0.248299E+00
        4616000   0.680510E+05   0.248359E+00
        4617000   0.680799E+05   0.248419E+00
        4618000   0.681090E+05   0.248480E+00
        4619000   0.681375E+05   0.248540E+00
        4620000   0.681662E+05   0.248601E+00
        4621000   0.681940E+05   0.248661E+00
        4622000   0.682232E+05   0.248721E+00
        4623000   0.682517E+05   0.248782E+00
        4624000   0.682802E+05   0.248841E+00
        4625000   0.683090E+05   0.248899E+00
        4626000   0.683374E+05   0.248959E+00
        4627000   0.683655E+05   0.249019E+00
        4628000   0.683941E+05   0.249079E+00
        4629000   0.684222E+05   0.249141E+00
        4630000   0.684507E+05   0.249203E+00
        4631000   0.684795E+05   0.249262E+00
        4632000   0.685081E+05   0.249321E+00
        4633000   0.685368E+05   0.249383E+00
        4634000   0.685649E+05   0.249443E+00
        4635000   0.685934E+05   0.249502E+00
        4636000   0.686221E+05   0.249562E+00
        4637000   0.686502E+05   0.249621E+00
        4638000   0.686788E+05   0.249680E+00
        4639000   0.687075E+05   0.249741E+00
        4640000   0.687365E+05   0.249802E+00
        4641000   0.687648E+05   0.249862E+00
        4642000   0.687935E+05   0.249923E+00
        4643000   0.688217E+05   0.249984E+00
        4644000   0.688504E+05   0.250046E+00
        4645000   0.688788E+05   0.250108E+00
        4646000   0.689073E+05   0.250170E+00
        4647000   0.689358E+05   0.250232E+00
        4648000   0.689644E+05   0.250295E+00
        4649000   0.689930E+05   0.250356E+00
        4650000   0.690217E+05   0.250419E+00
        4651000   0.690509E+05   0.250481E+00
        4652000   0.690797E+05   0.250544E+00
        4653000   0.691090E+05   0.250607E+00
        4654000   0.691375E+05   0.250670E+00
        4655000   0.691662E+05   0.250732E+00
        4656000   0.691946E+05   0.250796E+00
        4657000   0.692235E+05   0.250855E+00
        4658000   0.692527E+05   0.250917E+00
        4659000   0.692815E+05   0.250978E+00
        4660000   0.693106E+05   0.251040E+00
        4661000   0.693397E+05   0.251103E+00
        4662000   0.693685E+05   0.251163E+00
        4663000   0.693976E+05   0.251225E+00
        4664000   0.694266E+05   0.251287E+00
        4665000   0.694556E+05   0.251348E+00
        4666000   0.694849E+05   0.251407E+00
        4667000   0.695135E+05   0.251467E+00
        4668000   0.695426E+05   0.251527E+00
        4669000   0.695719E+05   0.251586E+00
        4670000   0.696009E+05   0.251644E+00
        4671000   0.696296E+05   0.251704E+00
        4672000   0.696586E+05   0.251764E+00
        4673000   0.696875E+05   0.251824E+00
        4674000   0.697166E+05   0.251883E+00
        4675000   0.697457E+05   0.251944E+00
        4676000   0.697752E+05   0.252004E+00
        4677000   0.698042E+05   0.252065E+00
        4678000   0.698329E+05   0.252126E+00
        4679000   0.698619E+05   0.252187E+00
        4680000   0.698908E+05   0.252247E+00
        4681000   0.699197E+05   0.252306E+00
        4682000   0.699486E+05   0.252365E+00
        4683000   0.699779E+05   0.252426E+00
        4684000   0.700069E+05   0.252489E+00
        4685000   0.700362E+05   0.252551E+00
        4686000   0.700654E+05   0.252612E+00
        4687000   0.700946E+05   0.252674E+00
        4688000   0.701238E+05   0.252736E+00
        4689000   0.701530E+05   0.252796E+00
        4690000   0.701817E+05   0.252856E+00
        4691000   0.702109E+05   0.252918E+00
        4692000   0.702402E+05   0.252980E+00
        4693000   0.702694E+05   0.253042E+00
        4694000   0.702990E+05   0.253103E+00
        4695000   0.703285E+05   0.253164E+00
        4696000   0.703580E+05   0.253225E+00
        4697000   0.703876E+05   0.253286E+00
        4698000   0.704169E+05   0.253348E+00
        4699000   0.704462E+05   0.253409E+00
        4700000   0.704753E+05   0.253470E+00
        4701000   0.705039E+05   0.253531E+00
        4702000   0.705332E+05   0.253592E+00
        4703000   0.705621E+05   0.253653E+00
        4704000   0.705912E+05   0.253711E+00
        4705000   0.706202E+05   0.253771E+00
        4706000   0.706498E+05   0.253832E+00
        4707000   0.706788E+05   0.253894E+00
        4708000   0.707081E+05   0.253955E+00
        4709000   0.707371E+05   0.254016E+00
        4710000   0.707664E+05   0.254077E+00
        4711000   0.707960E+05   0.254138E+00
        4712000   0.708250E+05   0.254197E+00
        4713000   0.708543E+05   0.254255E+00
        4714000   0.708827E+05   0.254315E+00
        4715000   0.709125E+05   0.254374E+00
        4716000   0.709411E+05   0.254435E+00
        4717000   0.709701E+05   0.254496E+00
        4718000   0.709994E+05   0.254559E+00
        4719000   0.710289E+05   0.254621E+00
        4720000   0.710582E+05   0.254684E+00
        4721000   0.710877E+05   0.254746E+00
        4722000   0.711172E+05   0.254809E+00
        4723000   0.711462E+05   0.254875E+00
        4724000   0.711755E+05   0.254940E+00
        4725000   0.712046E+05   0.255005E+00
        4726000   0.712340E+05   0.255072E+00
        4727000   0.712629E+05   0.255138E+00
        4728000   0.712923E+05   0.255203E+00
        4729000   0.713214E+05   0.255268E+00
        4730000   0.713509E+05   0.255333E+00
        4731000   0.713806E+05   0.255399E+00
        4732000   0.714106E+05   0.255464E+00
        4733000   0.714402E+05   0.255530E+00
        4734000   0.714699E+05   0.255595E+00
        4735000   0.714992E+05   0.255660E+00
        4736000   0.715282E+05   0.255727E+00
        4737000   0.715576E+05   0.255794E+00
        4738000   0.715873E+05   0.255860E+00
        4739000   0.716166E+05   0.255927E+00
        4740000   0.716457E+05   0.255991E+00
        4741000   0.716751E+05   0.256055E+00
        4742000   0.717044E+05   0.256121E+00
        4743000   0.717342E+05   0.256186E+00
        4744000   0.717637E+05   0.256250E+00
        4745000   0.717930E+05   0.256314E+00
        4746000   0.718226E+05   0.256378E+00
        4747000   0.718525E+05   0.256442E+00
        4748000   0.718820E+05   0.256505E+00
        4749000   0.719113E+05   0.256569E+00
        4750000   0.719410E+05   0.256634E+00
        4751000   0.719706E+05   0.256697E+00
        4752000   0.720002E+05   0.256761E+00
        4753000   0.720297E+05   0.256824E+00
        4754000   0.720593E+05   0.256887E+00
        4755000   0.720887E+05   0.256953E+00
        4756000   0.721182E+05   0.257017E+00
        4757000   0.721476E+05   0.257080E+00
        4758000   0.721772E+05   0.257144E+00
        4759000   0.722069E+05   0.257206E+00
        4760000   0.722364E+05   0.257269E+00
        4761000   0.722656E+05   0.257331E+00
        4762000   0.722949E+05   0.257394E+00
        4763000   0.723245E+05   0.257458E+00
        4764000   0.723541E+05   0.257523E+00
        4765000   0.723838E+05   0.257586E+00
        4766000   0.724135E+05   0.257650E+00
        4767000   0.724434E+05   0.257713E+00
        4768000   0.724728E+05   0.257778E+00
        4769000   0.725026E+05   0.257841E+00
        4770000   0.725326E+05   0.257903E+00
        4771000   0.725622E+05   0.257968E+00
        4772000   0.725922E+05   0.258030E+00
        4773000   0.726223E+05   0.258093E+00
        4774000   0.726520E+05   0.258157E+00
        4775000   0.726819E+05   0.258220E+00
        4776000   0.727121E+05   0.258284E+00
        4777000   0.727415E+05   0.258346E+00
        4778000   0.727711E+05   0.258410E+00
        4779000   0.728005E+05   0.258474E+00
        4780000   0.728298E+05   0.258539E+00
        4781000   0.728593E+05   0.258601E+00
        4782000   0.728888E+05   0.258663E+00
        4783000   0.729186E+05   0.258724E+00
        4784000   0.729476E+05   0.258786E+00
        4785000   0.729768E+05   0.258849E+00
        4786000   0.730068E+05   0.258911E+00
        4787000   0.730368E+05   0.258971E+00
        4788000   0.730668E+05   0.259031E+00
        4789000   0.730962E+05   0.259092E+00
        4790000   0.731257E+05   0.259154E+00
        4791000   0.731548E+05   0.259214E+00
        4792000   0.731846E+05   0.259274E+00
        4793000   0.732141E+05   0.259334E+00
        4794000   0.732438E+05   0.259395E+00
        4795000   0.732732E+05   0.259456E+00
        4796000   0.733028E+05   0.259519E+00
        4797000   0.733325E+05   0.259580E+00
        4798000   0.733622E+05   0.259642E+00
        4799000   0.733919E+05   0.259703E+00
        4800000   0.734218E+05   0.259763E+00
        4801000   0.734513E+05   0.259826E+00
        4802000   0.734807E+05   0.259887E+00
        4803000   0.735102E+05   0.259949E+00
        4804000   0.735405E+05   0.260011E+00
        4805000   0.735700E+05   0.260073E+00
        4806000   0.735994E+05   0.260134E+00
        4807000   0.736287E+05   0.260194E+00
        4808000   0.736575E+05   0.260255E+00
        4809000   0.736866E+05   0.260316E+00
        4810000   0.737164E+05   0.260379E+00
        4811000   0.737453E+05   0.260440E+00
        4812000   0.737748E+05   0.260505E+00
        4813000   0.738045E+05   0.260565E+00
        4814000   0.738340E+05   0.260628E+00
        4815000   0.738639E+05   0.260690E+00
        4816000   0.738933E+05   0.260752E+00
        4817000   0.739231E+05   0.260814E+00
        4818000   0.739529E+05   0.260876E+00
        4819000   0.739824E+05   0.260935E+00
        4820000   0.740116E+05   0.260997E+00
        4821000   0.740411E+05   0.261058E+00
        4822000   0.740704E+05   0.261118E+00
        4823000   0.741003E+05   0.261181E+00
        4824000   0.741303E+05   0.261244E+00
        4825000   0.741602E+05   0.261307E+00
        4826000   0.741899E+05   0.261369E+00
        4827000   0.742202E+05   0.261430E+00
        4828000   0.742496E+05   0.261494E+00
        4829000   0.742799E+05   0.261558E+00
        4830000   0.743098E+05   0.261622E+00
        4831000   0.743399E+05   0.261684E+00
        4832000   0.743695E+05   0.261747E+00
        4833000   0.743993E+05   0.261811E+00
        4834000   0.744295E+05   0.261873E+00
        4835000   0.744599E+05   0.261935E+00
        4836000   0.744897E+05   0.261999E+00
        4837000   0.745197E+05   0.262061E+00
        4838000   0.745500E+05   0.262127E+00
        4839000   0.745803E+05   0.262192E+00
        4840000   0.746105E+05   0.262257E+00
        4841000   0.746408E+05   0.262322E+00
        4842000   0.746711E+05   0.262386E+00
        4843000   0.747012E+05   0.262449E+00
        4844000   0.747318E+05   0.262511E+00
        4845000   0.747620E+05   0.262574E+00
        4846000   0.747915E+05   0.262636E+00
        4847000   0.748215E+05   0.262697E+00
        4848000   0.748514E+05   0.262759E+00
        4849000   0.748817E+05   0.262821E+00
        4850000   0.749119E+05   0.262882E+00
        4851000   0.749423E+05   0.262944E+00
        4852000   0.749728E+05   0.263007E+00
        4853000   0.750029E+05   0.263071E+00
        4854000   0.750332E+05   0.263133E+00
        4855000   0.750631E+05   0.263197E+00
        4856000   0.750938E+05   0.263259E+00
        4857000   0.751235E+05   0.263320E+00
        4858000   0.751536E+05   0.263381E+00
        4859000   0.751836E+05   0.263442E+00
        4860000   0.752136E+05   0.263503E+00
        4861000   0.752436E+05   0.263563E+00
        4862000   0.752740E+05   0.263622E+00
        4863000   0.753044E+05   0.263684E+00
        4864000   0.753345E+05   0.263745E+00
        4865000   0.753650E+05   0.263806E+00
        4866000   0.753948E+05   0.263865E+00
        4867000   0.754254E+05   0.263922E+00
        4868000   0.754552E+05   0.263981E+00
        4869000   0.754857E+05   0.264040E+00
        4870000   0.755160E+05   0.264098E+00
        4871000   0.755458E+05   0.264155E+00
        4872000   0.755760E+05   0.264212E+00
        4873000   0.756064E+05   0.264271E+00
        4874000   0.756364E+05   0.264330E+00
        4875000   0.756665E+05   0.264390E+00
        4876000   0.756971E+05   0.264448E+00
        4877000   0.757270E+05   0.264505E+00
        4878000   0.757572E+05   0.264563E+00
        4879000   0.757872E+05   0.264619E+00
        4880000   0.758171E+05   0.264675E+00
        4881000   0.758470E+05   0.264733E+00
        4882000   0.758770E+05   0.264792E+00
        4883000   0.759069E+05   0.264849E+00
        4884000   0.759368E+05   0.264907E+00
        4885000   0.759666E+05   0.264965E+00
        4886000   0.759970E+05   0.265022E+00
        4887000   0.760277E+05   0.265080E+00
        4888000   0.760572E+05   0.265137E+00
        4889000   0.760872E+05   0.265196E+00
        4890000   0.761173E+05   0.265255E+00
        4891000   0.761471E+05   0.265313E+00
        4892000   0.761769E+05   0.265369E+00
        4893000   0.762074E+05   0.265427E+00
        4894000   0.762380E+05   0.265484E+00
        4895000   0.762679E+05   0.265541E+00
        4896000   0.762985E+05   0.265602E+00
        4897000   0.763287E+05   0.265661E+00
        4898000   0.763591E+05   0.265718E+00
        4899000   0.763888E+05   0.265776E+00
        4900000   0.764182E+05   0.265836E+00
        4901000   0.764483E+05   0.265896E+00
        4902000   0.764783E+05   0.265954E+00
        4903000   0.765080E+05   0.266012E+00
        4904000   0.765388E+05   0.266070E+00
        4905000   0.765689E+05   0.266128E+00
        4906000   0.765997E+05   0.266185E+00
        4907000   0.766295E+05   0.266242E+00
        4908000   0.766599E+05   0.266300E+00
        4909000   0.766900E+05   0.266358E+00
        4910000   0.767207E+05   0.266416E+00
        4911000   0.767511E+05   0.266474E+00
        4912000   0.767811E+05   0.266534E+00
        4913000   0.768110E+05   0.266591E+00
        4914000   0.768414E+05   0.266648E+00
        4915000   0.768720E+05   0.266706E+00
        4916000   0.769022E+05   0.266763E+00
        4917000   0.769325E+05   0.266821E+00
        4918000   0.769629E+05   0.266879E+00
        4919000   0.769932E+05   0.266938E+00
        4920000   0.770230E+05   0.266997E+00
        4921000   0.770530E+05   0.267056E+00
        4922000   0.770828E+05   0.267115E+00
        4923000   0.771130E+05   0.267175E+00
        4924000   0.771430E+05   0.267232E+00
        4925000   0.771737E+05   0.267290E+00
        4926000   0.772044E+05   0.267349E+00
        4927000   0.772351E+05   0.267407E+00
        4928000   0.772652E+05   0.267466E+00
        4929000   0.772957E+05   0.267527E+00
        4930000   0.773261E+05   0.267587E+00
        4931000   0.773563E+05   0.267648E+00
        4932000   0.773861E+05   0.267708E+00
        4933000   0.774163E+05   0.267768E+00
        4934000   0.774466E+05   0.267828E+00
        4935000   0.774769E+05   0.267888E+00
        4936000   0.775076E+05   0.267949E+00
        4937000   0.775375E+05   0.268008E+00
        4938000   0.775681E+05   0.268066E+00
        4939000   0.775977E+05   0.268126E+00
        4940000   0.776276E+05   0.268188E+00
        4941000   0.776577E+05   0.268249E+00
        4942000   0.776877E+05   0.268309E+00
        4943000   0.777184E+05   0.268370E+00
        4944000   0.777485E+05   0.268430E+00
        4945000   0.777788E+05   0.268491E+00
        4946000   0.778090E+05   0.268554E+00
        4947000   0.778397E+05   0.268615E+00
        4948000   0.778704E+05   0.268675E+00
        4949000   0.779006E+05   0.268735E+00
        4950000   0.779311E+05   0.268795E+00
        4951000   0.779616E+05   0.268854E+00
        4952000   0.779917E+05   0.268915E+00
        4953000   0.780219E+05   0.268974E+00
        4954000   0.780520E+05   0.269031E+00
        4955000   0.780827E+05   0.269089E+00
        4956000   0.781130E+05   0.269149E+00
        4957000   0.781434E+05   0.269207E+00
        4958000   0.781736E+05   0.269267E+00
        4959000   0.782038E+05   0.269327E+00
        4960000   0.782343E+05   0.269386E+00
        4961000   0.782650E+05   0.269446E+00
        4962000   0.782961E+05   0.269505E+00
        4963000   0.783261E+05   0.269563E+00
        4964000   0.783569E+05   0.269622E+00
        4965000   0.783873E+05   0.269681E+00
        4966000   0.784183E+05   0.269740E+00
        4967000   0.784493E+05   0.269799E+00
        4968000   0.784799E+05   0.269858E+00
        4969000   0.785102E+05   0.269917E+00
        4970000   0.785403E+05   0.269977E+00
        4971000   0.785711E+05   0.270034E+00
        4972000   0.786013E+05   0.270093E+00
        4973000   0.786326E+05   0.270152E+00
        4974000   0.786641E+05   0.270212E+00
        4975000   0.786947E+05   0.270272E+00
        4976000   0.787259E+05   0.270330E+00
        4977000   0.787569E+05   0.270388E+00
        4978000   0.787876E+05   0.270448E+00
        4979000   0.788183E+05   0.270508E+00
        4980000   0.788491E+05   0.270567E+00
        4981000   0.788800E+05   0.270628E+00
        4982000   0.789107E+05   0.270688E+00
        4983000   0.789416E+05   0.270749E+00
        4984000   0.789723E+05   0.270811E+00
        4985000   0.790033E+05   0.270873E+00
        4986000   0.790341E+05   0.270933E+00
        4987000   0.790651E+05   0.270995E+00
        4988000   0.790958E+05   0.271056E+00
        4989000   0.791267E+05   0.271118E+00
        4990000   0.791573E+05   0.271180E+00
        4991000   0.791882E+05   0.271241E+00
        4992000   0.792185E+05   0.271301E+00
        4993000   0.792495E+05   0.271362E+00
        4994000   0.792806E+05   0.271424E+00
        4995000   0.793115E+05   0.271485E+00
        4996000   0.793417E+05   0.271547E+00
        4997000   0.793730E+05   0.271610E+00
        4998000   0.794035E+05   0.271672E+00
        4999000   0.794348E+05   0.271736E+00
        5000000   0.794657E+05   0.271796E+00
        5001000   0.794965E+05   0.271857E+00
        5002000   0.795274E+05   0.271919E+00
        5003000   0.795581E+05   0.271982E+00
        5004000   0.795892E+05   0.272042E+00
        5005000   0.796198E+05   0.272104E+00
        5006000   0.796507E+05   0.272170E+00
        5007000   0.796808E+05   0.272232E+00
        5008000   0.797122E+05   0.272294E+00
        5009000   0.797433E+05   0.272357E+00
        5010000   0.797746E+05   0.272419E+00
        5011000   0.798061E+05   0.272480E+00
        5012000   0.798367E+05   0.272543E+00
        5013000   0.798676E+05   0.272605E+00
        5014000   0.798986E+05   0.272667E+00
        5015000   0.799303E+05   0.272726E+00
        5016000   0.799609E+05   0.272785E+00
        5017000   0.799918E+05   0.272844E+00
        5018000   0.800227E+05   0.272904E+00
        5019000   0.800536E+05   0.272964E+00
        5020000   0.800848E+05   0.273023E+00
        5021000   0.801158E+05   0.273084E+00
        5022000   0.801469E+05   0.273145E+00
        5023000   0.801778E+05   0.273205E+00
        5024000   0.802093E+05   0.273266E+00
        5025000   0.802406E+05   0.273327E+00
        5026000   0.802717E+05   0.273389E+00
        5027000   0.803029E+05   0.273453E+00
        5028000   0.803339E+05   0.273516E+00
        5029000   0.803653E+05   0.273579E+00
        5030000   0.803963E+05   0.273646E+00
        5031000   0.804277E+05   0.273709E+00
        5032000   0.804591E+05   0.273773E+00
        5033000   0.804901E+05   0.273835E+00
        5034000   0.805214E+05   0.273897E+00
        5035000   0.805521E+05   0.273958E+00
        5036000   0.805836E+05   0.274022E+00
        5037000   0.806144E+05   0.274085E+00
        5038000   0.806457E+05   0.274147E+00
        5039000   0.806770E+05   0.274209E+00
        5040000   0.807083E+05   0.274272E+00
        5041000   0.807393E+05   0.274334E+00
        5042000   0.807703E+05   0.274396E+00
        5043000   0.808013E+05   0.274460E+00
        5044000   0.808326E+05   0.274524E+00
        5045000   0.808639E+05   0.274588E+00
        5046000   0.808950E+05   0.274654E+00
        5047000   0.809257E+05   0.274719E+00
        5048000   0.809572E+05   0.274784E+00
        5049000   0.809879E+05   0.274848E+00
        5050000   0.810195E+05   0.274913E+00
        5051000   0.810507E+05   0.274977E+00
        5052000   0.810825E+05   0.275040E+00
        5053000   0.811140E+05   0.275104E+00
        5054000   0.811453E+05   0.275168E+00
        5055000   0.811771E+05   0.275232E+00
        5056000   0.812088E+05   0.275295E+00
        5057000   0.812404E+05   0.275358E+00
        5058000   0.812713E+05   0.275424E+00
        5059000   0.813030E+05   0.275488E+00
        5060000   0.813341E+05   0.275552E+00
        5061000   0.813662E+05   0.275614E+00
        5062000   0.813974E+05   0.275678E+00
        5063000   0.814282E+05   0.275741E+00
        5064000   0.814591E+05   0.275805E+00
        5065000   0.814903E+05   0.275867E+00
        5066000   0.815223E+05   0.275930E+00
        5067000   0.815533E+05   0.275993E+00
        5068000   0.815853E+05   0.276057E+00
        5069000   0.816166E+05   0.276120E+00
        5070000   0.816480E+05   0.276182E+00
        5071000   0.816798E+05   0.276242E+00
        5072000   0.817115E+05   0.276303E+00
        5073000   0.817428E+05   0.276365E+00
        5074000   0.817742E+05   0.276428E+00
        5075000   0.818060E+05   0.276490E+00
        5076000   0.818373E+05   0.276550E+00
        5077000   0.818689E+05   0.276611E+00
        5078000   0.819004E+05   0.276673E+00
        5079000   0.819318E+05   0.276737E+00
        5080000   0.819629E+05   0.276800E+00
        5081000   0.819940E+05   0.276862E+00
        5082000   0.820248E+05   0.276925E+00
        5083000   0.820562E+05   0.276986E+00
        5084000   0.820876E+05   0.277047E+00
        5085000   0.821190E+05   0.277107E+00
        5086000   0.821502E+05   0.277168E+00
        5087000   0.821819E+05   0.277228E+00
        5088000   0.822134E+05   0.277288E+00
        5089000   0.822449E+05   0.277349E+00
        5090000   0.822765E+05   0.277411E+00
        5091000   0.823083E+05   0.277473E+00
        5092000   0.823396E+05   0.277534E+00
        5093000   0.823714E+05   0.277596E+00
        5094000   0.824030E+05   0.277656E+00
        5095000   0.824346E+05   0.277718E+00
        5096000   0.824660E+05   0.277781E+00
        5097000   0.824976E+05   0.277843E+00
        5098000   0.825295E+05   0.277905E+00
        5099000   0.825612E+05   0.277966E+00
        5100000   0.825933E+05   0.278027E+00
        5101000   0.826251E+05   0.278089E+00
        5102000   0.826573E+05   0.278153E+00
        5103000   0.826889E+05   0.278216E+00
        5104000   0.827203E+05   0.278279E+00
        5105000   0.827520E+05   0.278343E+00
        5106000   0.827844E+05   0.278408E+00
        5107000   0.828158E+05   0.278469E+00
        5108000   0.828469E+05   0.278530E+00
        5109000   0.828785E+05   0.278591E+00
        5110000   0.829094E+05   0.278653E+00
        5111000   0.829410E+05   0.278716E+00
        5112000   0.829726E+05   0.278776E+00
        5113000   0.830043E+05   0.278839E+00
        5114000   0.830356E+05   0.278901E+00
        5115000   0.830677E+05   0.278964E+00
        5116000   0.830997E+05   0.279027E+00
        5117000   0.831309E+05   0.279089E+00
        5118000   0.831632E+05   0.279152E+00
        5119000   0.831950E+05   0.279213E+00
        5120000   0.832266E+05   0.279274E+00
        5121000   0.832580E+05   0.279336E+00
        5122000   0.832895E+05   0.279399E+00
        5123000   0.833213E+05   0.279462E+00
        5124000   0.833521E+05   0.279527E+00
        5125000   0.833836E+05   0.279588E+00
        5126000   0.834155E+05   0.279650E+00
        5127000   0.834476E+05   0.279712E+00
        5128000   0.834790E+05   0.279775E+00
        5129000   0.835104E+05   0.279837E+00
        5130000   0.835420E+05   0.279899E+00
        5131000   0.835739E+05   0.279962E+00
        5132000   0.836054E+05   0.280027E+00
        5133000   0.836373E+05   0.280091E+00
        5134000   0.836693E+05   0.280156E+00
        5135000   0.837007E+05   0.280217E+00
        5136000   0.837322E+05   0.280279E+00
        5137000   0.837638E+05   0.280340E+00
        5138000   0.837957E+05   0.280403E+00
        5139000   0.838275E+05   0.280465E+00
        5140000   0.838599E+05   0.280527E+00
        5141000   0.838916E+05   0.280589E+00
        5142000   0.839241E+05   0.280651E+00
        5143000   0.839555E+05   0.280711E+00
        5144000   0.839872E+05   0.280773E+00
        5145000   0.840189E+05   0.280835E+00
        5146000   0.840511E+05   0.280897E+00
        5147000   0.840833E+05   0.280958E+00
        5148000   0.841152E+05   0.281020E+00
        5149000   0.841474E+05   0.281082E+00
        5150000   0.841795E+05   0.281145E+00
        5151000   0.842113E+05   0.281208E+00
        5152000   0.842437E+05   0.281271E+00
        5153000   0.842759E+05   0.281331E+00
        5154000   0.843080E+05   0.281394E+00
        5155000   0.843396E+05   0.281454E+00
        5156000   0.843709E+05   0.281515E+00
        5157000   0.844020E+05   0.281574E+00
        5158000   0.844339E+05   0.281632E+00
        5159000   0.844660E+05   0.281690E+00
        5160000   0.844976E+05   0.281745E+00
        5161000   0.845294E+05   0.281801E+00
        5162000   0.845608E+05   0.281857E+00
        5163000   0.845925E+05   0.281915E+00
        5164000   0.846247E+05   0.281972E+00
        5165000   0.846567E+05   0.282029E+00
        5166000   0.846885E+05   0.282088E+00
        5167000   0.847206E+05   0.282147E+00
        5168000   0.847525E+05   0.282207E+00
        5169000   0.847846E+05   0.282267E+00
        5170000   0.848163E+05   0.282326E+00
        5171000   0.848489E+05   0.282384E+00
        5172000   0.848808E+05   0.282443E+00
        5173000   0.849126E+05   0.282504E+00
        5174000   0.849448E+05   0.282565E+00
        5175000   0.849766E+05   0.282626E+00
        5176000   0.850086E+05   0.282685E+00
        5177000   0.850406E+05   0.282744E+00
        5178000   0.850723E+05   0.282806E+00
        5179000   0.851044E+05   0.282868E+00
        5180000   0.851364E+05   0.282930E+00
        5181000   0.851682E+05   0.282991E+00
        5182000   0.851999E+05   0.283052E+00
        5183000   0.852315E+05   0.283112E+00
        5184000   0.852626E+05   0.283171E+00
        5185000   0.852948E+05   0.283231E+00
        5186000   0.853267E+05   0.283291E+00
        5187000   0.853583E+05   0.283354E+00
        5188000   0.853901E+05   0.283416E+00
        5189000   0.854217E+05   0.283477E+00
        5190000   0.854537E+05   0.283538E+00
        5191000   0.854858E+05   0.283601E+00
        5192000   0.855178E+05   0.283662E+00
        5193000   0.855497E+05   0.283724E+00
        5194000   0.855814E+05   0.283784E+00
        5195000   0.856136E+05   0.283846E+00
        5196000   0.856458E+05   0.283906E+00
        5197000   0.856779E+05   0.283967E+00
        5198000   0.857100E+05   0.284030E+00
        5199000   0.857419E+05   0.284092E+00
        5200000   0.857744E+05   0.284155E+00
        5201000   0.858064E+05   0.284218E+00
        5202000   0.858380E+05   0.284281E+00
        5203000   0.858700E+05   0.284344E+00
        5204000   0.859016E+05   0.284406E+00
        5205000   0.859333E+05   0.284467E+00
        5206000   0.859647E+05   0.284528E+00
        5207000   0.859970E+05   0.284590E+00
        5208000   0.860288E+05   0.284651E+00
        5209000   0.860608E+05   0.284712E+00
        5210000   0.860930E+05   0.284772E+00
        5211000   0.861256E+05   0.284833E+00
        5212000   0.861576E+05   0.284893E+00
        5213000   0.861898E+05   0.284954E+00
        5214000   0.862224E+05   0.285014E+00
        5215000   0.862541E+05   0.285075E+00
        5216000   0.862859E+05   0.285141E+00
        5217000   0.863183E+05   0.285205E+00
        5218000   0.863503E+05   0.285269E+00
        5219000   0.863825E+05   0.285330E+00
        5220000   0.864149E+05   0.285391E+00
        5221000   0.864474E+05   0.285454E+00
        5222000   0.864795E+05   0.285516E+00
        5223000   0.865117E+05   0.285576E+00
        5224000   0.865437E+05   0.285636E+00
        5225000   0.865757E+05   0.285697E+00
        5226000   0.866076E+05   0.285759E+00
        5227000   0.866392E+05   0.285821E+00
        5228000   0.866711E+05   0.285884E+00
        5229000   0.867034E+05   0.285947E+00
        5230000   0.867348E+05   0.286007E+00
        5231000   0.867674E+05   0.286067E+00
        5232000   0.867997E+05   0.286129E+00
        5233000   0.868316E+05   0.286189E+00
        5234000   0.868631E+05   0.286249E+00
        5235000   0.868952E+05   0.286311E+00
        5236000   0.869267E+05   0.286374E+00
        5237000   0.869584E+05   0.286438E+00
        5238000   0.869901E+05   0.286502E+00
        5239000   0.870220E+05   0.286567E+00
        5240000   0.870537E+05   0.286631E+00
        5241000   0.870867E+05   0.286696E+00
        5242000   0.871192E+05   0.286760E+00
        5243000   0.871514E+05   0.286824E+00
        5244000   0.871839E+05   0.286888E+00
        5245000   0.872155E+05   0.286950E+00
        5246000   0.872475E+05   0.287012E+00
        5247000   0.872795E+05   0.287076E+00
        5248000   0.873112E+05   0.287138E+00
        5249000   0.873425E+05   0.287200E+00
        5250000   0.873752E+05   0.287262E+00
        5251000   0.874072E+05   0.287323E+00
        5252000   0.874398E+05   0.287385E+00
        5253000   0.874716E+05   0.287445E+00
        5254000   0.875035E+05   0.287505E+00
        5255000   0.875353E+05   0.287567E+00
        5256000   0.875672E+05   0.287627E+00
        5257000   0.875988E+05   0.287686E+00
        5258000   0.876302E+05   0.287745E+00
        5259000   0.876622E+05   0.287805E+00
        5260000   0.876942E+05   0.287865E+00
        5261000   0.877261E+05   0.287922E+00
        5262000   0.877582E+05   0.287982E+00
        5263000   0.877898E+05   0.288043E+00
        5264000   0.878220E+05   0.288104E+00
        5265000   0.878536E+05   0.288164E+00
        5266000   0.878853E+05   0.288227E+00
        5267000   0.879172E+05   0.288290E+00
        5268000   0.879494E+05   0.288352E+00
        5269000   0.879815E+05   0.288415E+00
        5270000   0.880126E+05   0.288477E+00
        5271000   0.880445E+05   0.288540E+00
        5272000   0.880766E+05   0.288605E+00
        5273000   0.881087E+05   0.288668E+00
        5274000   0.881405E+05   0.288729E+00
        5275000   0.881730E+05   0.288791E+00
        5276000   0.882051E+05   0.288853E+00
        5277000   0.882375E+05   0.288915E+00
        5278000   0.882693E+05   0.288977E+00
        5279000   0.883023E+05   0.289041E+00
        5280000   0.883342E+05   0.289100E+00
        5281000   0.883665E+05   0.289162E+00
        5282000   0.883982E+05   0.289224E+00
        5283000   0.884303E+05   0.289286E+00
        5284000   0.884627E+05   0.289349E+00
        5285000   0.884950E+05   0.289412E+00
        5286000   0.885273E+05   0.289475E+00
        5287000   0.885598E+05   0.289538E+00
        5288000   0.885925E+05   0.289599E+00
        5289000   0.886246E+05   0.289658E+00
        5290000   0.886565E+05   0.289722E+00
        5291000   0.886886E+05   0.289783E+00
        5292000   0.887205E+05   0.289842E+00
        5293000   0.887528E+05   0.289902E+00
        5294000   0.887850E+05   0.289960E+00
        5295000   0.888170E+05   0.290020E+00
        5296000   0.888495E+05   0.290081E+00
        5297000   0.888815E+05   0.290143E+00
        5298000   0.889140E+05   0.290203E+00
        5299000   0.889461E+05   0.290260E+00
        5300000   0.889780E+05   0.290318E+00
        5301000   0.890101E+05   0.290375E+00
        5302000   0.890422E+05   0.290433E+00
        5303000   0.890744E+05   0.290492E+00
        5304000   0.891065E+05   0.290550E+00
        5305000   0.891390E+05   0.290607E+00
        5306000   0.891713E+05   0.290665E+00
        5307000   0.892031E+05   0.290723E+00
        5308000   0.892359E+05   0.290780E+00
        5309000   0.892678E+05   0.290840E+00
        5310000   0.893002E+05   0.290896E+00
        5311000   0.893324E+05   0.290951E+00
        5312000   0.893647E+05   0.291008E+00
        5313000   0.893972E+05   0.291064E+00
        5314000   0.894297E+05   0.291120E+00
        5315000   0.894620E+05   0.291176E+00
        5316000   0.894943E+05   0.291231E+00
        5317000   0.895263E+05   0.291286E+00
        5318000   0.895588E+05   0.291341E+00
        5319000   0.895909E+05   0.291397E+00
        5320000   0.896235E+05   0.291452E+00
        5321000   0.896555E+05   0.291506E+00
        5322000   0.896877E+05   0.291560E+00
        5323000   0.897198E+05   0.291613E+00
        5324000   0.897523E+05   0.291668E+00
        5325000   0.897846E+05   0.291718E+00
        5326000   0.898169E+05   0.291772E+00
        5327000   0.898494E+05   0.291825E+00
        5328000   0.898817E+05   0.291880E+00
        5329000   0.899144E+05   0.291932E+00
        5330000   0.899472E+05   0.291984E+00
        5331000   0.899799E+05   0.292037E+00
        5332000   0.900129E+05   0.292092E+00
        5333000   0.900459E+05   0.292146E+00
        5334000   0.900788E+05   0.292201E+00
        5335000   0.901116E+05   0.292254E+00
        5336000   0.901441E+05   0.292307E+00
        5337000   0.901772E+05   0.292358E+00
        5338000   0.902095E+05   0.292411E+00
        5339000   0.902424E+05   0.292464E+00
        5340000   0.902754E+05   0.292515E+00
        5341000   0.903088E+05   0.292569E+00
        5342000   0.903415E+05   0.292619E+00
        5343000   0.903741E+05   0.292670E+00
        5344000   0.904069E+05   0.292721E+00
        5345000   0.904393E+05   0.292772E+00
        5346000   0.904719E+05   0.292826E+00
        5347000   0.905040E+05   0.292879E+00
        5348000   0.905366E+05   0.292934E+00
        5349000   0.905695E+05   0.292990E+00
        5350000   0.906022E+05   0.293045E+00
        5351000   0.906353E+05   0.293101E+00
        5352000   0.906683E+05   0.293155E+00
        5353000   0.907009E+05   0.293208E+00
        5354000   0.907335E+05   0.293260E+00
        5355000   0.907662E+05   0.293311E+00
        5356000   0.907988E+05   0.293363E+00
        5357000   0.908320E+05   0.293416E+00
        5358000   0.908648E+05   0.293470E+00
        5359000   0.908978E+05   0.293522E+00
        5360000   0.909309E+05   0.293574E+00
        5361000   0.909639E+05   0.293625E+00
        5362000   0.909971E+05   0.293679E+00
        5363000   0.910294E+05   0.293733E+00
        5364000   0.910617E+05   0.293786E+00
        5365000   0.910944E+05   0.293841E+00
        5366000   0.911272E+05   0.293896E+00
        5367000   0.911601E+05   0.293948E+00
        5368000   0.911932E+05   0.294002E+00
        5369000   0.912262E+05   0.294055E+00
        5370000   0.912590E+05   0.294106E+00
        5371000   0.912920E+05   0.294158E+00
        5372000   0.913247E+05   0.294210E+00
        5373000   0.913572E+05   0.294263E+00
        5374000   0.913899E+05   0.294315E+00
        5375000   0.914228E+05   0.294368E+00
        5376000   0.914561E+05   0.294421E+00
        5377000   0.914883E+05   0.294474E+00
        5378000   0.915215E+05   0.294525E+00
        5379000   0.915549E+05   0.294578E+00
        5380000   0.915880E+05   0.294631E+00
        5381000   0.916215E+05   0.294683E+00
        5382000   0.916544E+05   0.294736E+00
        5383000   0.916878E+05   0.294788E+00
        5384000   0.917207E+05   0.294840E+00
        5385000   0.917533E+05   0.294894E+00
        5386000   0.917858E+05   0.294948E+00
        5387000   0.918182E+05   0.295002E+00
        5388000   0.918510E+05   0.295054E+00
        5389000   0.918841E+05   0.295106E+00
        5390000   0.919168E+05   0.295157E+00
        5391000   0.919494E+05   0.295206E+00
        5392000   0.919818E+05   0.295254E+00
        5393000   0.920149E+05   0.295304E+00
        5394000   0.920482E+05   0.295354E+00
        5395000   0.920810E+05   0.295405E+00
        5396000   0.921136E+05   0.295456E+00
        5397000   0.921461E+05   0.295506E+00
        5398000   0.921791E+05   0.295556E+00
        5399000   0.922124E+05   0.295607E+00
        5400000   0.922450E+05   0.295656E+00
        5401000   0.922775E+05   0.295705E+00
        5402000   0.923108E+05   0.295756E+00
        5403000   0.923436E+05   0.295805E+00
        5404000   0.923764E+05   0.295855E+00
        5405000   0.924096E+05   0.295905E+00
        5406000   0.924430E+05   0.295952E+00
        5407000   0.924766E+05   0.296003E+00
        5408000   0.925098E+05   0.296054E+00
        5409000   0.925424E+05   0.296106E+00
        5410000   0.925753E+05   0.296158E+00
        5411000   0.926082E+05   0.296211E+00
        5412000   0.926409E+05   0.296264E+00
        5413000   0.926737E+05   0.296317E+00
        5414000   0.927070E+05   0.296372E+00
        5415000   0.927399E+05   0.296426E+00
        5416000   0.927730E+05   0.296478E+00
        5417000   0.928062E+05   0.296529E+00
        5418000   0.928392E+05   0.296582E+00
        5419000   0.928723E+05   0.296635E+00
        5420000   0.929050E+05   0.296687E+00
        5421000   0.929376E+05   0.296739E+00
        5422000   0.929708E+05   0.296792E+00
        5423000   0.930040E+05   0.296846E+00
        5424000   0.930370E+05   0.296900E+00
        5425000   0.930696E+05   0.296952E+00
        5426000   0.931025E+05   0.297006E+00
        5427000   0.931356E+05   0.297060E+00
        5428000   0.931688E+05   0.297115E+00
        5429000   0.932016E+05   0.297170E+00
        5430000   0.932349E+05   0.297223E+00
        5431000   0.932679E+05   0.297277E+00
        5432000   0.933015E+05   0.297329E+00
        5433000   0.933347E+05   0.297381E+00
        5434000   0.933684E+05   0.297434E+00
        5435000   0.934008E+05   0.297489E+00
        5436000   0.934338E+05   0.297541E+00
        5437000   0.934666E+05   0.297594E+00
        5438000   0.934996E+05   0.297645E+00
        5439000   0.935331E+05   0.297697E+00
        5440000   0.935663E+05   0.297751E+00
        5441000   0.935994E+05   0.297802E+00
        5442000   0.936326E+05   0.297855E+00
        5443000   0.936655E+05   0.297908E+00
        5444000   0.936987E+05   0.297960E+00
        5445000   0.937323E+05   0.298012E+00
        5446000   0.937655E+05   0.298064E+00
        5447000   0.937971E+05   0.298115E+00
        5448000   0.938302E+05   0.298165E+00
        5449000   0.938630E+05   0.298216E+00
        5450000   0.938964E+05   0.298269E+00
        5451000   0.939290E+05   0.298321E+00
        5452000   0.939619E+05   0.298373E+00
        5453000   0.939943E+05   0.298426E+00
        5454000   0.940273E+05   0.298478E+00
        5455000   0.940597E+05   0.298530E+00
        5456000   0.940924E+05   0.298581E+00
        5457000   0.941253E+05   0.298631E+00
        5458000   0.941575E+05   0.298682E+00
        5459000   0.941900E+05   0.298733E+00
        5460000   0.942224E+05   0.298783E+00
        5461000   0.942550E+05   0.298833E+00
        5462000   0.942879E+05   0.298884E+00
        5463000   0.943204E+05   0.298935E+00
        5464000   0.943534E+05   0.298987E+00
        5465000   0.943862E+05   0.299038E+00
        5466000   0.944192E+05   0.299090E+00
        5467000   0.944518E+05   0.299142E+00
        5468000   0.944842E+05   0.299194E+00
        5469000   0.945170E+05   0.299244E+00
        5470000   0.945501E+05   0.299297E+00
        5471000   0.945832E+05   0.299348E+00
        5472000   0.946161E+05   0.299397E+00
        5473000   0.946489E+05   0.299445E+00
        5474000   0.946826E+05   0.299494E+00
        5475000   0.947159E+05   0.299543E+00
        5476000   0.947490E+05   0.299593E+00
        5477000   0.947823E+05   0.299642E+00
        5478000   0.948155E+05   0.299691E+00
        5479000   0.948488E+05   0.299741E+00
        5480000   0.948812E+05   0.299790E+00
        5481000   0.949148E+05   0.299839E+00
        5482000   0.949484E+05   0.299889E+00
        5483000   0.949817E+05   0.299939E+00
        5484000   0.950148E+05   0.299987E+00
        5485000   0.950481E+05   0.300036E+00
        5486000   0.950810E+05   0.300088E+00
        5487000   0.951141E+05   0.300138E+00
        5488000   0.951474E+05   0.300188E+00
        5489000   0.951804E+05   0.300238E+00
        5490000   0.952142E+05   0.300289E+00
        5491000   0.952476E+05   0.300340E+00
        5492000   0.952810E+05   0.300388E+00
        5493000   0.953144E+05   0.300438E+00
        5494000   0.953477E+05   0.300487E+00
        5495000   0.953809E+05   0.300535E+00
        5496000   0.954138E+05   0.300585E+00
        5497000   0.954472E+05   0.300635E+00
        5498000   0.954801E+05   0.300684E+00
        5499000   0.955134E+05   0.300732E+00
        5500000   0.955467E+05   0.300781E+00
        5501000   0.955799E+05   0.300832E+00
        5502000   0.956133E+05   0.300883E+00
        5503000   0.956461E+05   0.300934E+00
        5504000   0.956795E+05   0.300983E+00
        5505000   0.957133E+05   0.301032E+00
        5506000   0.957472E+05   0.301083E+00
        5507000   0.957805E+05   0.301133E+00
        5508000   0.958138E+05   0.301183E+00
        5509000   0.958474E+05   0.301234E+00
        5510000   0.958806E+05   0.301285E+00
        5511000   0.959133E+05   0.301337E+00
        5512000   0.959466E+05   0.301389E+00
        5513000   0.959795E+05   0.301444E+00
        5514000   0.960129E+05   0.301496E+00
        5515000   0.960462E+05   0.301549E+00
        5516000   0.960793E+05   0.301601E+00
        5517000   0.961127E+05   0.301653E+00
        5518000   0.961458E+05   0.301707E+00
        5519000   0.961792E+05   0.301762E+00
        5520000   0.962131E+05   0.301815E+00
        5521000   0.962467E+05   0.301867E+00
        5522000   0.962803E+05   0.301921E+00
        5523000   0.963139E+05   0.301975E+00
        5524000   0.963480E+05   0.302028E+00
        5525000   0.963813E+05   0.302082E+00
        5526000   0.964146E+05   0.302134E+00
        5527000   0.964480E+05   0.302186E+00
        5528000   0.964816E+05   0.302239E+00
        5529000   0.965148E+05   0.302293E+00
        5530000   0.965480E+05   0.302345E+00
        5531000   0.965813E+05   0.302397E+00
        5532000   0.966148E+05   0.302446E+00
        5533000   0.966484E+05   0.302497E+00
        5534000   0.966817E+05   0.302549E+00
        5535000   0.967156E+05   0.302599E+00
        5536000   0.967500E+05   0.302651E+00
        5537000   0.967836E+05   0.302701E+00
        5538000   0.968165E+05   0.302751E+00
        5539000   0.968500E+05   0.302800E+00
        5540000   0.968840E+05   0.302851E+00
        5541000   0.969177E+05   0.302899E+00
        5542000   0.969510E+05   0.302948E+00
        5543000   0.969845E+05   0.302996E+00
        5544000   0.970182E+05   0.303046E+00
        5545000   0.970517E+05   0.303094E+00
        5546000   0.970854E+05   0.303142E+00
        5547000   0.971190E+05   0.303189E+00
        5548000   0.971524E+05   0.303237E+00
        5549000   0.971862E+05   0.303286E+00
        5550000   0.972196E+05   0.303333E+00
        5551000   0.972534E+05   0.303382E+00
        5552000   0.972868E+05   0.303430E+00
        5553000   0.973206E+05   0.303479E+00
        5554000   0.973539E+05   0.303527E+00
        5555000   0.973876E+05   0.303577E+00
        5556000   0.974214E+05   0.303626E+00
        5557000   0.974548E+05   0.303676E+00
        5558000   0.974883E+05   0.303727E+00
        5559000   0.975217E+05   0.303776E+00
        5560000   0.975559E+05   0.303826E+00
        5561000   0.975888E+05   0.303877E+00
        5562000   0.976233E+05   0.303929E+00
        5563000   0.976571E+05   0.303978E+00
        5564000   0.976913E+05   0.304032E+00
        5565000   0.977249E+05   0.304083E+00
        5566000   0.977585E+05   0.304134E+00
        5567000   0.977926E+05   0.304184E+00
        5568000   0.978257E+05   0.304232E+00
        5569000   0.978594E+05   0.304282E+00
        5570000   0.978932E+05   0.304332E+00
        5571000   0.979277E+05   0.304381E+00
        5572000   0.979621E+05   0.304430E+00
        5573000   0.979963E+05   0.304478E+00
        5574000   0.980307E+05   0.304525E+00
        5575000   0.980645E+05   0.304574E+00
        5576000   0.980985E+05   0.304623E+00
        5577000   0.981322E+05   0.304671E+00
        5578000   0.981662E+05   0.304719E+00
        5579000   0.982006E+05   0.304766E+00
        5580000   0.982347E+05   0.304815E+00
        5581000   0.982691E+05   0.304864E+00
        5582000   0.983037E+05   0.304913E+00
        5583000   0.983383E+05   0.304961E+00
        5584000   0.983727E+05   0.305007E+00
        5585000   0.984069E+05   0.305056E+00
        5586000   0.984411E+05   0.305104E+00
        5587000   0.984753E+05   0.305153E+00
        5588000   0.985096E+05   0.305201E+00
        5589000   0.985433E+05   0.305252E+00
        5590000   0.985775E+05   0.305302E+00
        5591000   0.986109E+05   0.305354E+00
        5592000   0.986446E+05   0.305406E+00
        5593000   0.986785E+05   0.305457E+00
        5594000   0.987130E+05   0.305507E+00
        5595000   0.987471E+05   0.305559E+00
        5596000   0.987812E+05   0.305611E+00
        5597000   0.988149E+05   0.305660E+00
        5598000   0.988494E+05   0.305711E+00
        5599000   0.988826E+05   0.305761E+00
        5600000   0.989163E+05   0.305810E+00
        5601000   0.989500E+05   0.305864E+00
        5602000   0.989840E+05   0.305917E+00
        5603000   0.990169E+05   0.305971E+00
        5604000   0.990507E+05   0.306024E+00
        5605000   0.990842E+05   0.306078E+00
        5606000   0.991186E+05   0.306129E+00
        5607000   0.991526E+05   0.306181E+00
        5608000   0.991867E+05   0.306233E+00
        5609000   0.992208E+05   0.306287E+00
        5610000   0.992545E+05   0.306340E+00
        5611000   0.992881E+05   0.306392E+00
        5612000   0.993221E+05   0.306444E+00
        5613000   0.993560E+05   0.306495E+00
        5614000   0.993904E+05   0.306548E+00
        5615000   0.994243E+05   0.306600E+00
        5616000   0.994590E+05   0.306650E+00
        5617000   0.994927E+05   0.306701E+00
        5618000   0.995273E+05   0.306751E+00
        5619000   0.995614E+05   0.306802E+00
        5620000   0.995960E+05   0.306854E+00
        5621000   0.996302E+05   0.306904E+00
        5622000   0.996641E+05   0.306954E+00
        5623000   0.996983E+05   0.307005E+00
        5624000   0.997328E+05   0.307056E+00
        5625000   0.997671E+05   0.307107E+00
        5626000   0.998016E+05   0.307156E+00
        5627000   0.998360E+05   0.307208E+00
        5628000   0.998709E+05   0.307259E+00
        5629000   0.999057E+05   0.307308E+00
        5630000   0.999395E+05   0.307357E+00
        5631000   0.999741E+05   0.307406E+00
        5632000   0.100008E+06   0.307454E+00
        5633000   0.100043E+06   0.307502E+00
        5634000   0.100077E+06   0.307549E+00
        5635000   0.100112E+06   0.307595E+00
        5636000   0.100146E+06   0.307642E+00
        5637000   0.100181E+06   0.307689E+00
        5638000   0.100216E+06   0.307735E+00
        5639000   0.100251E+06   0.307782E+00
        5640000   0.100286E+06   0.307828E+00
        5641000   0.100321E+06   0.307873E+00
        5642000   0.100355E+06   0.307918E+00
        5643000   0.100390E+06   0.307961E+00
        5644000   0.100425E+06   0.308007E+00
        5645000   0.100460E+06   0.308050E+00
        5646000   0.100495E+06   0.308094E+00
        5647000   0.100529E+06   0.308137E+00
        5648000   0.100564E+06   0.308180E+00
        5649000   0.100598E+06   0.308225E+00
        5650000   0.100633E+06   0.308269E+00
        5651000   0.100667E+06   0.308313E+00
        5652000   0.100702E+06   0.308359E+00
        5653000   0.100738E+06   0.308403E+00
        5654000   0.100773E+06   0.308448E+00
        5655000   0.100808E+06   0.308494E+00
        5656000   0.100843E+06   0.308539E+00
        5657000   0.100878E+06   0.308584E+00
        5658000   0.100912E+06   0.308629E+00
        5659000   0.100946E+06   0.308677E+00
        5660000   0.100981E+06   0.308724E+00
        5661000   0.101015E+06   0.308770E+00
        5662000   0.101049E+06   0.308819E+00
        5663000   0.101084E+06   0.308867E+00
        5664000   0.101119E+06   0.308915E+00
        5665000   0.101153E+06   0.308962E+00
        5666000   0.101187E+06   0.309009E+00
        5667000   0.101222E+06   0.309058E+00
        5668000   0.101256E+06   0.309105E+00
        5669000   0.101291E+06   0.309155E+00
        5670000   0.101326E+06   0.309204E+00
        5671000   0.101361E+06   0.309251E+00
        5672000   0.101396E+06   0.309298E+00
        5673000   0.101431E+06   0.309345E+00
        5674000   0.101466E+06   0.309392E+00
        5675000   0.101500E+06   0.309438E+00
        5676000   0.101534E+06   0.309483E+00
        5677000   0.101569E+06   0.309530E+00
        5678000   0.101604E+06   0.309576E+00
        5679000   0.101638E+06   0.309621E+00
        5680000   0.101673E+06   0.309667E+00
        5681000   0.101707E+06   0.309715E+00
        5682000   0.101742E+06   0.309762E+00
        5683000   0.101778E+06   0.309808E+00
        5684000   0.101813E+06   0.309854E+00
        5685000   0.101848E+06   0.309899E+00
        5686000   0.101883E+06   0.309945E+00
        5687000   0.101917E+06   0.309992E+00
        5688000   0.101952E+06   0.310037E+00
        5689000   0.101988E+06   0.310081E+00
        5690000   0.102023E+06   0.310126E+00
        5691000   0.102059E+06   0.310171E+00
        5692000   0.102094E+06   0.310216E+00
        5693000   0.102129E+06   0.310259E+00
        5694000   0.102164E+06   0.310304E+00
        5695000   0.102199E+06   0.310349E+00
        5696000   0.102234E+06   0.310392E+00
        5697000   0.102269E+06   0.310437E+00
        5698000   0.102305E+06   0.310480E+00
        5699000   0.102339E+06   0.310523E+00
        5700000   0.102375E+06   0.310565E+00
        5701000   0.102410E+06   0.310607E+00
        5702000   0.102445E+06   0.310651E+00
        5703000   0.102480E+06   0.310693E+00
        5704000   0.102515E+06   0.310737E+00
        5705000   0.102550E+06   0.310780E+00
        5706000   0.102585E+06   0.310825E+00
        5707000   0.102620E+06   0.310867E+00
        5708000   0.102655E+06   0.310911E+00
        5709000   0.102690E+06   0.310956E+00
        5710000   0.102726E+06   0.311001E+00
        5711000   0.102761E+06   0.311046E+00
        5712000   0.102797E+06   0.311090E+00
        5713000   0.102832E+06   0.311135E+00
        5714000   0.102867E+06   0.311178E+00
        5715000   0.102902E+06   0.311225E+00
        5716000   0.102937E+06   0.311270E+00
        5717000   0.102973E+06   0.311317E+00
        5718000   0.103008E+06   0.311365E+00
        5719000   0.103044E+06   0.311414E+00
        5720000   0.103080E+06   0.311462E+00
        5721000   0.103115E+06   0.311509E+00
        5722000   0.103149E+06   0.311557E+00
        5723000   0.103185E+06   0.311604E+00
        5724000   0.103220E+06   0.311652E+00
        5725000   0.103255E+06   0.311696E+00
        5726000   0.103290E+06   0.311741E+00
        5727000   0.103325E+06   0.311786E+00
        5728000   0.103360E+06   0.311831E+00
        5729000   0.103396E+06   0.311877E+00
        5730000   0.103431E+06   0.311922E+00
        5731000   0.103466E+06   0.311969E+00
        5732000   0.103502E+06   0.312015E+00
        5733000   0.103537E+06   0.312063E+00
        5734000   0.103573E+06   0.312110E+00
        5735000   0.103608E+06   0.312158E+00
        5736000   0.103643E+06   0.312205E+00
        5737000   0.103678E+06   0.312251E+00
        5738000   0.103714E+06   0.312297E+00
        5739000   0.103749E+06   0.312344E+00
        5740000   0.103785E+06   0.312389E+00
        5741000   0.103820E+06   0.312434E+00
        5742000   0.103856E+06   0.312479E+00
        5743000   0.103892E+06   0.312526E+00
        5744000   0.103927E+06   0.312572E+00
        5745000   0.103963E+06   0.312619E+00
        5746000   0.103998E+06   0.312664E+00
        5747000   0.104033E+06   0.312712E+00
        5748000   0.104069E+06   0.312761E+00
        5749000   0.104104E+06   0.312808E+00
        5750000   0.104139E+06   0.312854E+00
        5751000   0.104175E+06   0.312903E+00
        5752000   0.104210E+06   0.312950E+00
        5753000   0.104245E+06   0.312995E+00
        5754000   0.104280E+06   0.313043E+00
        5755000   0.104315E+06   0.313092E+00
        5756000   0.104351E+06   0.313140E+00
        5757000   0.104386E+06   0.313185E+00
        5758000   0.104421E+06   0.313230E+00
        5759000   0.104457E+06   0.313276E+00
        5760000   0.104492E+06   0.313322E+00
        5761000   0.104527E+06   0.313367E+00
        5762000   0.104562E+06   0.313412E+00
        5763000   0.104598E+06   0.313456E+00
        5764000   0.104634E+06   0.313501E+00
        5765000   0.104669E+06   0.313549E+00
        5766000   0.104705E+06   0.313595E+00
        5767000   0.104741E+06   0.313641E+00
        5768000   0.104776E+06   0.313687E+00
        5769000   0.104812E+06   0.313732E+00
        5770000   0.104847E+06   0.313777E+00
        5771000   0.104881E+06   0.313823E+00
        5772000   0.104917E+06   0.313871E+00
        5773000   0.104953E+06   0.313919E+00
        5774000   0.104988E+06   0.313968E+00
        5775000   0.105024E+06   0.314016E+00
        5776000   0.105059E+06   0.314063E+00
        5777000   0.105095E+06   0.314110E+00
        5778000   0.105130E+06   0.314154E+00
        5779000   0.105165E+06   0.314202E+00
        5780000   0.105200E+06   0.314249E+00
        5781000   0.105235E+06   0.314297E+00
        5782000   0.105271E+06   0.314345E+00
        5783000   0.105306E+06   0.314392E+00
        5784000   0.105342E+06   0.314439E+00
        5785000   0.105377E+06   0.314484E+00
        5786000   0.105413E+06   0.314530E+00
        5787000   0.105449E+06   0.314576E+00
        5788000   0.105484E+06   0.314624E+00
        5789000   0.105520E+06   0.314672E+00
        5790000   0.105555E+06   0.314722E+00
        5791000   0.105590E+06   0.314771E+00
        5792000   0.105626E+06   0.314819E+00
        5793000   0.105662E+06   0.314866E+00
        5794000   0.105697E+06   0.314913E+00
        5795000   0.105732E+06   0.314961E+00
        5796000   0.105767E+06   0.315008E+00
        5797000   0.105803E+06   0.315056E+00
        5798000   0.105839E+06   0.315105E+00
        5799000   0.105875E+06   0.315152E+00
        5800000   0.105911E+06   0.315199E+00
        5801000   0.105947E+06   0.315248E+00
        5802000   0.105983E+06   0.315297E+00
        5803000   0.106019E+06   0.315347E+00
        5804000   0.106055E+06   0.315394E+00
        5805000   0.106091E+06   0.315443E+00
        5806000   0.106127E+06   0.315493E+00
        5807000   0.106163E+06   0.315542E+00
        5808000   0.106199E+06   0.315592E+00
        5809000   0.106234E+06   0.315643E+00
        5810000   0.106270E+06   0.315693E+00
        5811000   0.106306E+06   0.315744E+00
        5812000   0.106342E+06   0.315793E+00
        5813000   0.106378E+06   0.315844E+00
        5814000   0.106414E+06   0.315895E+00
        5815000   0.106449E+06   0.315945E+00
        5816000   0.106485E+06   0.315997E+00
        5817000   0.106521E+06   0.316046E+00
        5818000   0.106557E+06   0.316098E+00
        5819000   0.106593E+06   0.316149E+00
        5820000   0.106628E+06   0.316198E+00
        5821000   0.106664E+06   0.316247E+00
        5822000   0.106700E+06   0.316297E+00
        5823000   0.106736E+06   0.316345E+00
        5824000   0.106772E+06   0.316393E+00
        5825000   0.106808E+06   0.316441E+00
        5826000   0.106844E+06   0.316488E+00
        5827000   0.106880E+06   0.316537E+00
        5828000   0.106916E+06   0.316584E+00
        5829000   0.106952E+06   0.316633E+00
        5830000   0.106988E+06   0.316682E+00
        5831000   0.107024E+06   0.316731E+00
        5832000   0.107060E+06   0.316781E+00
        5833000   0.107096E+06   0.316830E+00
        5834000   0.107131E+06   0.316881E+00
        5835000   0.107167E+06   0.316932E+00
        5836000   0.107202E+06   0.316981E+00
        5837000   0.107238E+06   0.317030E+00
        5838000   0.107274E+06   0.317080E+00
        5839000   0.107310E+06   0.317129E+00
        5840000   0.107346E+06   0.317180E+00
        5841000   0.107382E+06   0.317231E+00
        5842000   0.107418E+06   0.317282E+00
        5843000   0.107454E+06   0.317334E+00
        5844000   0.107490E+06   0.317388E+00
        5845000   0.107525E+06   0.317440E+00
        5846000   0.107561E+06   0.317493E+00
        5847000   0.107597E+06   0.317546E+00
        5848000   0.107633E+06   0.317600E+00
        5849000   0.107669E+06   0.317653E+00
        5850000   0.107705E+06   0.317705E+00
        5851000   0.107741E+06   0.317758E+00
        5852000   0.107777E+06   0.317811E+00
        5853000   0.107813E+06   0.317864E+00
        5854000   0.107849E+06   0.317917E+00
        5855000   0.107885E+06   0.317970E+00
        5856000   0.107921E+06   0.318022E+00
        5857000   0.107956E+06   0.318071E+00
        5858000   0.107992E+06   0.318122E+00
        5859000   0.108028E+06   0.318174E+00
        5860000   0.108064E+06   0.318226E+00
        5861000   0.108100E+06   0.318279E+00
        5862000   0.108136E+06   0.318331E+00
        5863000   0.108172E+06   0.318383E+00
        5864000   0.108208E+06   0.318435E+00
        5865000   0.108244E+06   0.318487E+00
        5866000   0.108280E+06   0.318541E+00
        5867000   0.108317E+06   0.318595E+00
        5868000   0.108353E+06   0.318648E+00
        5869000   0.108389E+06   0.318702E+00
        5870000   0.108425E+06   0.318756E+00
        5871000   0.108461E+06   0.318809E+00
        5872000   0.108497E+06   0.318862E+00
        5873000   0.108534E+06   0.318913E+00
        5874000   0.108571E+06   0.318965E+00
        5875000   0.108607E+06   0.319018E+00
        5876000   0.108643E+06   0.319070E+00
        5877000   0.108679E+06   0.319125E+00
        5878000   0.108715E+06   0.319181E+00
        5879000   0.108752E+06   0.319234E+00
        5880000   0.108787E+06   0.319287E+00
        5881000   0.108824E+06   0.319339E+00
        5882000   0.108860E+06   0.319393E+00
        5883000   0.108896E+06   0.319446E+00
        5884000   0.108932E+06   0.319499E+00
        5885000   0.108968E+06   0.319551E+00
        5886000   0.109003E+06   0.319603E+00
        5887000   0.109039E+06   0.319654E+00
        5888000   0.109075E+06   0.319707E+00
        5889000   0.109110E+06   0.319759E+00
        5890000   0.109146E+06   0.319811E+00
        5891000   0.109183E+06   0.319865E+00
        5892000   0.109218E+06   0.319918E+00
        5893000   0.109254E+06   0.319971E+00
        5894000   0.109290E+06   0.320023E+00
        5895000   0.109326E+06   0.320075E+00
        5896000   0.109362E+06   0.320127E+00
        5897000   0.109398E+06   0.320178E+00
        5898000   0.109433E+06   0.320230E+00
        5899000   0.109469E+06   0.320281E+00
        5900000   0.109505E+06   0.320333E+00
        5901000   0.109540E+06   0.320385E+00
        5902000   0.109575E+06   0.320435E+00
        5903000   0.109611E+06   0.320483E+00
        5904000   0.109647E+06   0.320534E+00
        5905000   0.109682E+06   0.320583E+00
        5906000   0.109718E+06   0.320634E+00
        5907000   0.109753E+06   0.320685E+00
        5908000   0.109789E+06   0.320737E+00
        5909000   0.109825E+06   0.320789E+00
        5910000   0.109861E+06   0.320840E+00
        5911000   0.109897E+06   0.320892E+00
        5912000   0.109933E+06   0.320945E+00
        5913000   0.109969E+06   0.320998E+00
        5914000   0.110005E+06   0.321050E+00
        5915000   0.110041E+06   0.321104E+00
        5916000   0.110077E+06   0.321158E+00
        5917000   0.110113E+06   0.321210E+00
        5918000   0.110149E+06   0.321262E+00
        5919000   0.110185E+06   0.321313E+00
        5920000   0.110220E+06   0.321365E+00
        5921000   0.110257E+06   0.321416E+00
        5922000   0.110292E+06   0.321469E+00
        5923000   0.110328E+06   0.321522E+00
        5924000   0.110365E+06   0.321577E+00
        5925000   0.110401E+06   0.321631E+00
        5926000   0.110437E+06   0.321687E+00
        5927000   0.110473E+06   0.321741E+00
        5928000   0.110510E+06   0.321794E+00
        5929000   0.110546E+06   0.321848E+00
        5930000   0.110581E+06   0.321903E+00
        5931000   0.110617E+06   0.321956E+00
        5932000   0.110653E+06   0.322009E+00
        5933000   0.110689E+06   0.322063E+00
        5934000   0.110725E+06   0.322116E+00
        5935000   0.110762E+06   0.322168E+00
        5936000   0.110798E+06   0.322221E+00
        5937000   0.110835E+06   0.322277E+00
        5938000   0.110871E+06   0.322331E+00
        5939000   0.110906E+06   0.322385E+00
        5940000   0.110943E+06   0.322441E+00
        5941000   0.110979E+06   0.322496E+00
        5942000   0.111016E+06   0.322552E+00
        5943000   0.111051E+06   0.322606E+00
        5944000   0.111088E+06   0.322660E+00
        5945000   0.111124E+06   0.322713E+00
        5946000   0.111160E+06   0.322767E+00
        5947000   0.111196E+06   0.322822E+00
        5948000   0.111232E+06   0.322874E+00
        5949000   0.111269E+06   0.322926E+00
        5950000   0.111306E+06   0.322979E+00
        5951000   0.111343E+06   0.323030E+00
        5952000   0.111380E+06   0.323083E+00
        5953000   0.111416E+06   0.323138E+00
        5954000   0.111452E+06   0.323191E+00
        5955000   0.111489E+06   0.323245E+00
        5956000   0.111526E+06   0.323298E+00
        5957000   0.111563E+06   0.323351E+00
        5958000   0.111599E+06   0.323404E+00
        5959000   0.111636E+06   0.323457E+00
        5960000   0.111672E+06   0.323509E+00
        5961000   0.111708E+06   0.323560E+00
        5962000   0.111745E+06   0.323614E+00
        5963000   0.111782E+06   0.323665E+00
        5964000   0.111819E+06   0.323715E+00
        5965000   0.111856E+06   0.323766E+00
        5966000   0.111893E+06   0.323820E+00
        5967000   0.111930E+06   0.323871E+00
        5968000   0.111966E+06   0.323923E+00
        5969000   0.112003E+06   0.323972E+00
        5970000   0.112040E+06   0.324023E+00
        5971000   0.112076E+06   0.324075E+00
        5972000   0.112113E+06   0.324128E+00
        5973000   0.112149E+06   0.324181E+00
        5974000   0.112186E+06   0.324234E+00
        5975000   0.112222E+06   0.324288E+00
        5976000   0.112259E+06   0.324341E+00
        5977000   0.112296E+06   0.324393E+00
        5978000   0.112332E+06   0.324445E+00
        5979000   0.112369E+06   0.324498E+00
        5980000   0.112406E+06   0.324549E+00
        5981000   0.112443E+06   0.324601E+00
        5982000   0.112480E+06   0.324655E+00
        5983000   0.112518E+06   0.324710E+00
        5984000   0.112554E+06   0.324763E+00
        5985000   0.112591E+06   0.324817E+00
        5986000   0.112627E+06   0.324871E+00
        5987000   0.112665E+06   0.324925E+00
        5988000   0.112701E+06   0.324980E+00
        5989000   0.112738E+06   0.325035E+00
        5990000   0.112775E+06   0.325087E+00
        5991000   0.112811E+06   0.325141E+00
        5992000   0.112848E+06   0.325195E+00
        5993000   0.112885E+06   0.325249E+00
        5994000   0.112921E+06   0.325302E+00
        5995000   0.112958E+06   0.325356E+00
        5996000   0.112995E+06   0.325410E+00
        5997000   0.113032E+06   0.325461E+00
        5998000   0.113068E+06   0.325510E+00
        5999000   0.113105E+06   0.325561E+00
        6000000   0.113142E+06   0.325610E+00
        6001000   0.113179E+06   0.325663E+00
        6002000   0.113216E+06   0.325715E+00
        6003000   0.113252E+06   0.325765E+00
        6004000   0.113289E+06   0.325818E+00
        6005000   0.113326E+06   0.325868E+00
        6006000   0.113362E+06   0.325917E+00
        6007000   0.113398E+06   0.325967E+00
        6008000   0.113434E+06   0.326015E+00
        6009000   0.113470E+06   0.326063E+00
        6010000   0.113507E+06   0.326113E+00
        6011000   0.113544E+06   0.326162E+00
        6012000   0.113581E+06   0.326212E+00
        6013000   0.113618E+06   0.326261E+00
        6014000   0.113655E+06   0.326311E+00
        6015000   0.113692E+06   0.326358E+00
        6016000   0.113728E+06   0.326409E+00
        6017000   0.113765E+06   0.326459E+00
        6018000   0.113802E+06   0.326509E+00
        6019000   0.113838E+06   0.326558E+00
        6020000   0.113876E+06   0.326605E+00
        6021000   0.113912E+06   0.326652E+00
        6022000   0.113949E+06   0.326699E+00
        6023000   0.113986E+06   0.326748E+00
        6024000   0.114023E+06   0.326795E+00
        6025000   0.114060E+06   0.326842E+00
        6026000   0.114097E+06   0.326890E+00
        6027000   0.114134E+06   0.326939E+00
        6028000   0.114171E+06   0.326988E+00
        6029000   0.114207E+06   0.327036E+00
        6030000   0.114245E+06   0.327082E+00
        6031000   0.114282E+06   0.327129E+00
        6032000   0.114318E+06   0.327177E+00
        6033000   0.114355E+06   0.327227E+00
        6034000   0.114392E+06   0.327274E+00
        6035000   0.114429E+06   0.327321E+00
        6036000   0.114465E+06   0.327368E+00
        6037000   0.114502E+06   0.327417E+00
        6038000   0.114539E+06   0.327467E+00
        6039000   0.114576E+06   0.327516E+00
        6040000   0.114613E+06   0.327566E+00
        6041000   0.114649E+06   0.327617E+00
        6042000   0.114685E+06   0.327668E+00
        6043000   0.114722E+06   0.327718E+00
        6044000   0.114760E+06   0.327768E+00
        6045000   0.114797E+06   0.327816E+00
        6046000   0.114834E+06   0.327864E+00
        6047000   0.114871E+06   0.327912E+00
        6048000   0.114908E+06   0.327958E+00
        6049000   0.114945E+06   0.328008E+00
        6050000   0.114981E+06   0.328056E+00
        6051000   0.115018E+06   0.328106E+00
        6052000   0.115055E+06   0.328158E+00
        6053000   0.115091E+06   0.328208E+00
        6054000   0.115128E+06   0.328258E+00
        6055000   0.115165E+06   0.328308E+00
        6056000   0.115202E+06   0.328357E+00
        6057000   0.115239E+06   0.328406E+00
        6058000   0.115276E+06   0.328455E+00
        6059000   0.115314E+06   0.328505E+00
        6060000   0.115351E+06   0.328554E+00
        6061000   0.115387E+06   0.328604E+00
        6062000   0.115424E+06   0.328654E+00
        6063000   0.115461E+06   0.328702E+00
        6064000   0.115498E+06   0.328753E+00
        6065000   0.115534E+06   0.328805E+00
        6066000   0.115571E+06   0.328854E+00
        6067000   0.115609E+06   0.328905E+00
        6068000   0.115645E+06   0.328958E+00
        6069000   0.115682E+06   0.329011E+00
        6070000   0.115719E+06   0.329064E+00
        6071000   0.115756E+06   0.329114E+00
        6072000   0.115793E+06   0.329164E+00
        6073000   0.115831E+06   0.329215E+00
        6074000   0.115868E+06   0.329265E+00
        6075000   0.115905E+06   0.329317E+00
        6076000   0.115941E+06   0.329370E+00
        6077000   0.115978E+06   0.329420E+00
        6078000   0.116015E+06   0.329471E+00
        6079000   0.116052E+06   0.329521E+00
        6080000   0.116089E+06   0.329572E+00
        6081000   0.116126E+06   0.329623E+00
        6082000   0.116163E+06   0.329675E+00
        6083000   0.116200E+06   0.329729E+00
        6084000   0.116237E+06   0.329781E+00
        6085000   0.116275E+06   0.329833E+00
        6086000   0.116312E+06   0.329886E+00
        6087000   0.116348E+06   0.329939E+00
        6088000   0.116385E+06   0.329993E+00
        6089000   0.116422E+06   0.330047E+00
        6090000   0.116459E+06   0.330101E+00
        6091000   0.116495E+06   0.330157E+00
        6092000   0.116533E+06   0.330211E+00
        6093000   0.116569E+06   0.330264E+00
        6094000   0.116606E+06   0.330317E+00
        6095000   0.116644E+06   0.330374E+00
        6096000   0.116681E+06   0.330429E+00
        6097000   0.116718E+06   0.330483E+00
        6098000   0.116755E+06   0.330538E+00
        6099000   0.116792E+06   0.330594E+00
        6100000   0.116829E+06   0.330650E+00
        6101000   0.116866E+06   0.330701E+00
        6102000   0.116903E+06   0.330754E+00
        6103000   0.116941E+06   0.330807E+00
        6104000   0.116978E+06   0.330857E+00
        6105000   0.117016E+06   0.330910E+00
        6106000   0.117053E+06   0.330962E+00
        6107000   0.117090E+06   0.331014E+00
        6108000   0.117127E+06   0.331067E+00
        6109000   0.117164E+06   0.331120E+00
        6110000   0.117201E+06   0.331173E+00
        6111000   0.117237E+06   0.331226E+00
        6112000   0.117275E+06   0.331281E+00
        6113000   0.117312E+06   0.331334E+00
        6114000   0.117349E+06   0.331387E+00
        6115000   0.117386E+06   0.331441E+00
        6116000   0.117424E+06   0.331494E+00
        6117000   0.117461E+06   0.331548E+00
        6118000   0.117498E+06   0.331605E+00
        6119000   0.117536E+06   0.331658E+00
        6120000   0.117574E+06   0.331712E+00
        6121000   0.117611E+06   0.331766E+00
        6122000   0.117648E+06   0.331819E+00
        6123000   0.117685E+06   0.331871E+00
        6124000   0.117722E+06   0.331925E+00
        6125000   0.117759E+06   0.331978E+00
        6126000   0.117795E+06   0.332028E+00
        6127000   0.117832E+06   0.332081E+00
        6128000   0.117870E+06   0.332135E+00
        6129000   0.117907E+06   0.332188E+00
        6130000   0.117945E+06   0.332242E+00
        6131000   0.117982E+06   0.332295E+00
        6132000   0.118020E+06   0.332347E+00
        6133000   0.118057E+06   0.332398E+00
        6134000   0.118094E+06   0.332449E+00
        6135000   0.118132E+06   0.332500E+00
        6136000   0.118169E+06   0.332552E+00
        6137000   0.118207E+06   0.332602E+00
        6138000   0.118244E+06   0.332653E+00
        6139000   0.118281E+06   0.332704E+00
        6140000   0.118318E+06   0.332756E+00
        6141000   0.118356E+06   0.332806E+00
        6142000   0.118394E+06   0.332857E+00
        6143000   0.118432E+06   0.332905E+00
        6144000   0.118469E+06   0.332956E+00
        6145000   0.118508E+06   0.333007E+00
        6146000   0.118545E+06   0.333056E+00
        6147000   0.118582E+06   0.333106E+00
        6148000   0.118619E+06   0.333154E+00
        6149000   0.118657E+06   0.333202E+00
        6150000   0.118693E+06   0.333251E+00
        6151000   0.118731E+06   0.333300E+00
        6152000   0.118769E+06   0.333349E+00
        6153000   0.118807E+06   0.333399E+00
        6154000   0.118845E+06   0.333450E+00
        6155000   0.118882E+06   0.333500E+00
        6156000   0.118920E+06   0.333549E+00
        6157000   0.118959E+06   0.333600E+00
        6158000   0.118997E+06   0.333650E+00
        6159000   0.119034E+06   0.333698E+00
        6160000   0.119072E+06   0.333746E+00
        6161000   0.119111E+06   0.333794E+00
        6162000   0.119149E+06   0.333842E+00
        6163000   0.119186E+06   0.333892E+00
        6164000   0.119225E+06   0.333941E+00
        6165000   0.119262E+06   0.333993E+00
        6166000   0.119299E+06   0.334044E+00
        6167000   0.119337E+06   0.334094E+00
        6168000   0.119374E+06   0.334143E+00
        6169000   0.119411E+06   0.334192E+00
        6170000   0.119448E+06   0.334241E+00
        6171000   0.119486E+06   0.334292E+00
        6172000   0.119524E+06   0.334343E+00
        6173000   0.119562E+06   0.334393E+00
        6174000   0.119599E+06   0.334444E+00
        6175000   0.119637E+06   0.334494E+00
        6176000   0.119674E+06   0.334545E+00
        6177000   0.119712E+06   0.334595E+00
        6178000   0.119750E+06   0.334644E+00
        6179000   0.119787E+06   0.334692E+00
        6180000   0.119825E+06   0.334739E+00
        6181000   0.119862E+06   0.334787E+00
        6182000   0.119900E+06   0.334836E+00
        6183000   0.119937E+06   0.334884E+00
        6184000   0.119975E+06   0.334933E+00
        6185000   0.120012E+06   0.334982E+00
        6186000   0.120049E+06   0.335030E+00
        6187000   0.120087E+06   0.335078E+00
        6188000   0.120125E+06   0.335126E+00
        6189000   0.120162E+06   0.335176E+00
        6190000   0.120200E+06   0.335225E+00
        6191000   0.120239E+06   0.335274E+00
        6192000   0.120276E+06   0.335322E+00
        6193000   0.120313E+06   0.335370E+00
        6194000   0.120351E+06   0.335416E+00
        6195000   0.120388E+06   0.335462E+00
        6196000   0.120426E+06   0.335511E+00
        6197000   0.120463E+06   0.335558E+00
        6198000   0.120501E+06   0.335603E+00
        6199000   0.120539E+06   0.335649E+00
        6200000   0.120576E+06   0.335697E+00
        6201000   0.120614E+06   0.335745E+00
        6202000   0.120652E+06   0.335794E+00
        6203000   0.120689E+06   0.335841E+00
        6204000   0.120727E+06   0.335889E+00
        6205000   0.120765E+06   0.335936E+00
        6206000   0.120804E+06   0.335982E+00
        6207000   0.120842E+06   0.336029E+00
        6208000   0.120879E+06   0.336077E+00
        6209000   0.120917E+06   0.336125E+00
        6210000   0.120955E+06   0.336173E+00
        6211000   0.120994E+06   0.336222E+00
        6212000   0.121031E+06   0.336270E+00
        6213000   0.121069E+06   0.336320E+00
        6214000   0.121108E+06   0.336369E+00
        6215000   0.121146E+06   0.336417E+00
        6216000   0.121184E+06   0.336464E+00
        6217000   0.121221E+06   0.336515E+00
        6218000   0.121259E+06   0.336565E+00
        6219000   0.121297E+06   0.336614E+00
        6220000   0.121335E+06   0.336662E+00
        6221000   0.121373E+06   0.336710E+00
        6222000   0.121411E+06   0.336757E+00
        6223000   0.121449E+06   0.336806E+00
        6224000   0.121487E+06   0.336855E+00
        6225000   0.121525E+06   0.336904E+00
        6226000   0.121563E+06   0.336950E+00
        6227000   0.121601E+06   0.336999E+00
        6228000   0.121639E+06   0.337050E+00
        6229000   0.121677E+06   0.337099E+00
        6230000   0.121715E+06   0.337147E+00
        6231000   0.121753E+06   0.337196E+00
        6232000   0.121791E+06   0.337244E+00
        6233000   0.121829E+06   0.337290E+00
        6234000   0.121867E+06   0.337335E+00
        6235000   0.121905E+06   0.337382E+00
        6236000   0.121944E+06   0.337429E+00
        6237000   0.121982E+06   0.337478E+00
        6238000   0.122020E+06   0.337524E+00
        6239000   0.122058E+06   0.337572E+00
        6240000   0.122096E+06   0.337619E+00
        6241000   0.122135E+06   0.337665E+00
        6242000   0.122173E+06   0.337713E+00
        6243000   0.122211E+06   0.337761E+00
        6244000   0.122249E+06   0.337810E+00
        6245000   0.122287E+06   0.337855E+00
        6246000   0.122324E+06   0.337904E+00
        6247000   0.122363E+06   0.337952E+00
        6248000   0.122401E+06   0.337998E+00
        6249000   0.122440E+06   0.338046E+00
        6250000   0.122479E+06   0.338094E+00
        6251000   0.122517E+06   0.338145E+00
        6252000   0.122556E+06   0.338196E+00
        6253000   0.122595E+06   0.338244E+00
        6254000   0.122633E+06   0.338292E+00
        6255000   0.122671E+06   0.338341E+00
        6256000   0.122710E+06   0.338389E+00
        6257000   0.122749E+06   0.338437E+00
        6258000   0.122787E+06   0.338486E+00
        6259000   0.122825E+06   0.338533E+00
        6260000   0.122865E+06   0.338579E+00
        6261000   0.122903E+06   0.338623E+00
        6262000   0.122941E+06   0.338670E+00
        6263000   0.122980E+06   0.338716E+00
        6264000   0.123019E+06   0.338761E+00
        6265000   0.123057E+06   0.338807E+00
        6266000   0.123095E+06   0.338854E+00
        6267000   0.123134E+06   0.338902E+00
        6268000   0.123173E+06   0.338947E+00
        6269000   0.123211E+06   0.338993E+00
        6270000   0.123249E+06   0.339040E+00
        6271000   0.123288E+06   0.339086E+00
        6272000   0.123327E+06   0.339133E+00
        6273000   0.123366E+06   0.339182E+00
        6274000   0.123405E+06   0.339231E+00
        6275000   0.123444E+06   0.339279E+00
        6276000   0.123483E+06   0.339328E+00
        6277000   0.123521E+06   0.339376E+00
        6278000   0.123560E+06   0.339423E+00
        6279000   0.123598E+06   0.339470E+00
        6280000   0.123637E+06   0.339517E+00
        6281000   0.123676E+06   0.339564E+00
        6282000   0.123714E+06   0.339612E+00
        6283000   0.123752E+06   0.339663E+00
        6284000   0.123792E+06   0.339711E+00
        6285000   0.123831E+06   0.339759E+00
        6286000   0.123870E+06   0.339808E+00
        6287000   0.123909E+06   0.339857E+00
        6288000   0.123948E+06   0.339903E+00
        6289000   0.123986E+06   0.339951E+00
        6290000   0.124026E+06   0.339998E+00
        6291000   0.124064E+06   0.340047E+00
        6292000   0.124103E+06   0.340095E+00
        6293000   0.124141E+06   0.340143E+00
        6294000   0.124180E+06   0.340192E+00
        6295000   0.124218E+06   0.340242E+00
        6296000   0.124257E+06   0.340291E+00
        6297000   0.124295E+06   0.340339E+00
        6298000   0.124334E+06   0.340388E+00
        6299000   0.124373E+06   0.340436E+00
        6300000   0.124413E+06   0.340483E+00
        6301000   0.124452E+06   0.340532E+00
        6302000   0.124491E+06   0.340579E+00
        6303000   0.124531E+06   0.340625E+00
        6304000   0.124569E+06   0.340675E+00
        6305000   0.124609E+06   0.340722E+00
        6306000   0.124647E+06   0.340770E+00
        6307000   0.124686E+06   0.340815E+00
        6308000   0.124725E+06   0.340864E+00
        6309000   0.124763E+06   0.340911E+00
        6310000   0.124803E+06   0.340959E+00
        6311000   0.124842E+06   0.341006E+00
        6312000   0.124881E+06   0.341055E+00
        6313000   0.124920E+06   0.341104E+00
        6314000   0.124958E+06   0.341153E+00
        6315000   0.124997E+06   0.341202E+00
        6316000   0.125036E+06   0.341252E+00
        6317000   0.125076E+06   0.341301E+00
        6318000   0.125115E+06   0.341350E+00
        6319000   0.125154E+06   0.341398E+00
        6320000   0.125193E+06   0.341446E+00
        6321000   0.125233E+06   0.341493E+00
        6322000   0.125272E+06   0.341542E+00
        6323000   0.125311E+06   0.341586E+00
        6324000   0.125351E+06   0.341631E+00
        6325000   0.125390E+06   0.341676E+00
        6326000   0.125430E+06   0.341721E+00
        6327000   0.125469E+06   0.341767E+00
        6328000   0.125508E+06   0.341814E+00
        6329000   0.125547E+06   0.341862E+00
        6330000   0.125587E+06   0.341908E+00
        6331000   0.125626E+06   0.341953E+00
        6332000   0.125665E+06   0.342001E+00
        6333000   0.125704E+06   0.342049E+00
        6334000   0.125743E+06   0.342096E+00
        6335000   0.125782E+06   0.342143E+00
        6336000   0.125821E+06   0.342187E+00
        6337000   0.125860E+06   0.342234E+00
        6338000   0.125900E+06   0.342278E+00
        6339000   0.125939E+06   0.342322E+00
        6340000   0.125979E+06   0.342368E+00
        6341000   0.126018E+06   0.342415E+00
        6342000   0.126058E+06   0.342462E+00
        6343000   0.126098E+06   0.342509E+00
        6344000   0.126137E+06   0.342555E+00
        6345000   0.126177E+06   0.342603E+00
        6346000   0.126216E+06   0.342651E+00
        6347000   0.126255E+06   0.342698E+00
        6348000   0.126295E+06   0.342746E+00
        6349000   0.126334E+06   0.342790E+00
        6350000   0.126374E+06   0.342837E+00
        6351000   0.126414E+06   0.342885E+00
        6352000   0.126453E+06   0.342931E+00
        6353000   0.126494E+06   0.342977E+00
        6354000   0.126533E+06   0.343025E+00
        6355000   0.126573E+06   0.343071E+00
        6356000   0.126612E+06   0.343119E+00
        6357000   0.126651E+06   0.343168E+00
        6358000   0.126691E+06   0.343215E+00
        6359000   0.126731E+06   0.343262E+00
        6360000   0.126771E+06   0.343311E+00
        6361000   0.126811E+06   0.343361E+00
        6362000   0.126851E+06   0.343412E+00
        6363000   0.126891E+06   0.343461E+00
        6364000   0.126930E+06   0.343513E+00
        6365000   0.126970E+06   0.343563E+00
        6366000   0.127009E+06   0.343614E+00
        6367000   0.127049E+06   0.343663E+00
        6368000   0.127088E+06   0.343715E+00
        6369000   0.127128E+06   0.343764E+00
        6370000   0.127168E+06   0.343815E+00
        6371000   0.127207E+06   0.343865E+00
        6372000   0.127247E+06   0.343916E+00
        6373000   0.127286E+06   0.343967E+00
        6374000   0.127326E+06   0.344018E+00
        6375000   0.127365E+06   0.344069E+00
        6376000   0.127405E+06   0.344122E+00
        6377000   0.127444E+06   0.344174E+00
        6378000   0.127484E+06   0.344227E+00
        6379000   0.127523E+06   0.344279E+00
        6380000   0.127562E+06   0.344331E+00
        6381000   0.127602E+06   0.344382E+00
        6382000   0.127641E+06   0.344432E+00
        6383000   0.127681E+06   0.344483E+00
        6384000   0.127719E+06   0.344534E+00
        6385000   0.127759E+06   0.344584E+00
        6386000   0.127799E+06   0.344634E+00
        6387000   0.127837E+06   0.344684E+00
        6388000   0.127877E+06   0.344734E+00
        6389000   0.127916E+06   0.344786E+00
        6390000   0.127956E+06   0.344839E+00
        6391000   0.127995E+06   0.344890E+00
        6392000   0.128035E+06   0.344943E+00
        6393000   0.128074E+06   0.344994E+00
        6394000   0.128114E+06   0.345046E+00
        6395000   0.128153E+06   0.345097E+00
        6396000   0.128193E+06   0.345149E+00
        6397000   0.128232E+06   0.345203E+00
        6398000   0.128270E+06   0.345255E+00
        6399000   0.128310E+06   0.345309E+00
        6400000   0.128349E+06   0.345361E+00
        6401000   0.128389E+06   0.345414E+00
        6402000   0.128428E+06   0.345467E+00
        6403000   0.128467E+06   0.345519E+00
        6404000   0.128507E+06   0.345572E+00
        6405000   0.128546E+06   0.345625E+00
        6406000   0.128586E+06   0.345676E+00
        6407000   0.128626E+06   0.345728E+00
        6408000   0.128666E+06   0.345780E+00
        6409000   0.128705E+06   0.345834E+00
        6410000   0.128745E+06   0.345888E+00
        6411000   0.128784E+06   0.345943E+00
        6412000   0.128824E+06   0.345996E+00
        6413000   0.128863E+06   0.346046E+00
        6414000   0.128903E+06   0.346100E+00
        6415000   0.128942E+06   0.346155E+00
        6416000   0.128982E+06   0.346207E+00
        6417000   0.129021E+06   0.346258E+00
        6418000   0.129062E+06   0.346309E+00
        6419000   0.129102E+06   0.346361E+00
        6420000   0.129142E+06   0.346413E+00
        6421000   0.129181E+06   0.346466E+00
        6422000   0.129221E+06   0.346517E+00
        6423000   0.129261E+06   0.346571E+00
        6424000   0.129300E+06   0.346624E+00
        6425000   0.129340E+06   0.346677E+00
        6426000   0.129380E+06   0.346730E+00
        6427000   0.129419E+06   0.346783E+00
        6428000   0.129459E+06   0.346838E+00
        6429000   0.129498E+06   0.346891E+00
        6430000   0.129538E+06   0.346946E+00
        6431000   0.129577E+06   0.347000E+00
        6432000   0.129616E+06   0.347056E+00
        6433000   0.129656E+06   0.347111E+00
        6434000   0.129696E+06   0.347167E+00
        6435000   0.129735E+06   0.347223E+00
        6436000   0.129774E+06   0.347277E+00
        6437000   0.129813E+06   0.347331E+00
        6438000   0.129853E+06   0.347386E+00
        6439000   0.129893E+06   0.347438E+00
        6440000   0.129932E+06   0.347491E+00
        6441000   0.129972E+06   0.347544E+00
        6442000   0.130012E+06   0.347599E+00
        6443000   0.130052E+06   0.347653E+00
        6444000   0.130092E+06   0.347707E+00
        6445000   0.130131E+06   0.347762E+00
        6446000   0.130170E+06   0.347818E+00
        6447000   0.130210E+06   0.347874E+00
        6448000   0.130249E+06   0.347928E+00
        6449000   0.130288E+06   0.347984E+00
        6450000   0.130328E+06   0.348040E+00
        6451000   0.130368E+06   0.348095E+00
        6452000   0.130407E+06   0.348155E+00
        6453000   0.130446E+06   0.348213E+00
        6454000   0.130485E+06   0.348272E+00
        6455000   0.130525E+06   0.348330E+00
        6456000   0.130564E+06   0.348389E+00
        6457000   0.130603E+06   0.348446E+00
        6458000   0.130642E+06   0.348506E+00
        6459000   0.130682E+06   0.348564E+00
        6460000   0.130721E+06   0.348625E+00
        6461000   0.130761E+06   0.348684E+00
        6462000   0.130800E+06   0.348742E+00
        6463000   0.130840E+06   0.348803E+00
        6464000   0.130880E+06   0.348863E+00
        6465000   0.130920E+06   0.348923E+00
        6466000   0.130959E+06   0.348982E+00
        6467000   0.130999E+06   0.349041E+00
        6468000   0.131038E+06   0.349102E+00
        6469000   0.131078E+06   0.349161E+00
        6470000   0.131118E+06   0.349219E+00
        6471000   0.131158E+06   0.349276E+00
        6472000   0.131197E+06   0.349333E+00
        6473000   0.131236E+06   0.349393E+00
        6474000   0.131275E+06   0.349453E+00
        6475000   0.131315E+06   0.349513E+00
        6476000   0.131355E+06   0.349574E+00
        6477000   0.131395E+06   0.349634E+00
        6478000   0.131434E+06   0.349693E+00
        6479000   0.131474E+06   0.349754E+00
        6480000   0.131515E+06   0.349815E+00
        6481000   0.131554E+06   0.349875E+00
        6482000   0.131594E+06   0.349934E+00
        6483000   0.131634E+06   0.349995E+00
        6484000   0.131673E+06   0.350053E+00
        6485000   0.131713E+06   0.350112E+00
        6486000   0.131752E+06   0.350173E+00
        6487000   0.131791E+06   0.350230E+00
        6488000   0.131832E+06   0.350288E+00
        6489000   0.131872E+06   0.350347E+00
        6490000   0.131912E+06   0.350405E+00
        6491000   0.131952E+06   0.350463E+00
        6492000   0.131993E+06   0.350522E+00
        6493000   0.132032E+06   0.350579E+00
        6494000   0.132072E+06   0.350636E+00
        6495000   0.132112E+06   0.350694E+00
        6496000   0.132151E+06   0.350752E+00
        6497000   0.132191E+06   0.350811E+00
        6498000   0.132232E+06   0.350867E+00
        6499000   0.132272E+06   0.350924E+00
        6500000   0.132312E+06   0.350980E+00
        6501000   0.132353E+06   0.351037E+00
        6502000   0.132393E+06   0.351095E+00
        6503000   0.132433E+06   0.351152E+00
        6504000   0.132473E+06   0.351210E+00
        6505000   0.132513E+06   0.351269E+00
        6506000   0.132552E+06   0.351329E+00
        6507000   0.132591E+06   0.351389E+00
        6508000   0.132631E+06   0.351450E+00
        6509000   0.132671E+06   0.351508E+00
        6510000   0.132711E+06   0.351566E+00
        6511000   0.132751E+06   0.351623E+00
        6512000   0.132791E+06   0.351678E+00
        6513000   0.132831E+06   0.351734E+00
        6514000   0.132871E+06   0.351790E+00
        6515000   0.132911E+06   0.351847E+00
        6516000   0.132951E+06   0.351906E+00
        6517000   0.132990E+06   0.351963E+00
        6518000   0.133030E+06   0.352020E+00
        6519000   0.133071E+06   0.352079E+00
        6520000   0.133111E+06   0.352138E+00
        6521000   0.133151E+06   0.352198E+00
        6522000   0.133191E+06   0.352259E+00
        6523000   0.133231E+06   0.352319E+00
        6524000   0.133270E+06   0.352379E+00
        6525000   0.133310E+06   0.352435E+00
        6526000   0.133349E+06   0.352494E+00
        6527000   0.133390E+06   0.352550E+00
        6528000   0.133431E+06   0.352610E+00
        6529000   0.133470E+06   0.352669E+00
        6530000   0.133510E+06   0.352727E+00
        6531000   0.133551E+06   0.352789E+00
        6532000   0.133590E+06   0.352851E+00
        6533000   0.133630E+06   0.352912E+00
        6534000   0.133670E+06   0.352970E+00
        6535000   0.133711E+06   0.353030E+00
        6536000   0.133751E+06   0.353090E+00
        6537000   0.133790E+06   0.353147E+00
        6538000   0.133830E+06   0.353206E+00
        6539000   0.133870E+06   0.353266E+00
        6540000   0.133910E+06   0.353325E+00
        6541000   0.133951E+06   0.353385E+00
        6542000   0.133991E+06   0.353442E+00
        6543000   0.134031E+06   0.353499E+00
        6544000   0.134071E+06   0.353557E+00
        6545000   0.134111E+06   0.353617E+00
        6546000   0.134152E+06   0.353677E+00
        6547000   0.134191E+06   0.353737E+00
        6548000   0.134231E+06   0.353798E+00
        6549000   0.134271E+06   0.353856E+00
        6550000   0.134311E+06   0.353915E+00
        6551000   0.134351E+06   0.353974E+00
        6552000   0.134391E+06   0.354034E+00
        6553000   0.134431E+06   0.354093E+00
        6554000   0.134471E+06   0.354152E+00
        6555000   0.134511E+06   0.354209E+00
        6556000   0.134551E+06   0.354269E+00
        6557000   0.134592E+06   0.354327E+00
        6558000   0.134632E+06   0.354387E+00
        6559000   0.134672E+06   0.354444E+00
        6560000   0.134712E+06   0.354503E+00
        6561000   0.134752E+06   0.354562E+00
        6562000   0.134792E+06   0.354621E+00
        6563000   0.134833E+06   0.354678E+00
        6564000   0.134873E+06   0.354735E+00
        6565000   0.134913E+06   0.354794E+00
        6566000   0.134954E+06   0.354850E+00
        6567000   0.134994E+06   0.354907E+00
        6568000   0.135035E+06   0.354965E+00
        6569000   0.135076E+06   0.355023E+00
        6570000   0.135116E+06   0.355079E+00
        6571000   0.135157E+06   0.355136E+00
        6572000   0.135197E+06   0.355196E+00
        6573000   0.135237E+06   0.355256E+00
        6574000   0.135278E+06   0.355315E+00
        6575000   0.135318E+06   0.355373E+00
        6576000   0.135359E+06   0.355431E+00
        6577000   0.135399E+06   0.355491E+00
        6578000   0.135439E+06   0.355553E+00
        6579000   0.135480E+06   0.355612E+00
        6580000   0.135521E+06   0.355669E+00
        6581000   0.135561E+06   0.355726E+00
        6582000   0.135601E+06   0.355782E+00
        6583000   0.135641E+06   0.355840E+00
        6584000   0.135682E+06   0.355897E+00
        6585000   0.135722E+06   0.355955E+00
        6586000   0.135763E+06   0.356016E+00
        6587000   0.135804E+06   0.356077E+00
        6588000   0.135845E+06   0.356138E+00
        6589000   0.135885E+06   0.356199E+00
        6590000   0.135926E+06   0.356260E+00
        6591000   0.135967E+06   0.356322E+00
        6592000   0.136008E+06   0.356383E+00
        6593000   0.136048E+06   0.356445E+00
        6594000   0.136089E+06   0.356504E+00
        6595000   0.136130E+06   0.356564E+00
        6596000   0.136171E+06   0.356623E+00
        6597000   0.136211E+06   0.356682E+00
        6598000   0.136251E+06   0.356740E+00
        6599000   0.136292E+06   0.356798E+00
        6600000   0.136333E+06   0.356857E+00
        6601000   0.136373E+06   0.356916E+00
        6602000   0.136414E+06   0.356977E+00
        6603000   0.136454E+06   0.357038E+00
        6604000   0.136495E+06   0.357095E+00
        6605000   0.136536E+06   0.357154E+00
        6606000   0.136577E+06   0.357213E+00
        6607000   0.136618E+06   0.357274E+00
        6608000   0.136659E+06   0.357335E+00
        6609000   0.136700E+06   0.357397E+00
        6610000   0.136740E+06   0.357457E+00
        6611000   0.136780E+06   0.357518E+00
        6612000   0.136821E+06   0.357578E+00
        6613000   0.136862E+06   0.357637E+00
        6614000   0.136902E+06   0.357696E+00
        6615000   0.136943E+06   0.357754E+00
        6616000   0.136984E+06   0.357812E+00
        6617000   0.137025E+06   0.357870E+00
        6618000   0.137066E+06   0.357927E+00
        6619000   0.137106E+06   0.357985E+00
        6620000   0.137147E+06   0.358043E+00
        6621000   0.137188E+06   0.358100E+00
        6622000   0.137228E+06   0.358156E+00
        6623000   0.137268E+06   0.358211E+00
        6624000   0.137309E+06   0.358266E+00
        6625000   0.137350E+06   0.358321E+00
        6626000   0.137390E+06   0.358376E+00
        6627000   0.137430E+06   0.358431E+00
        6628000   0.137471E+06   0.358488E+00
        6629000   0.137511E+06   0.358545E+00
        6630000   0.137552E+06   0.358600E+00
        6631000   0.137593E+06   0.358656E+00
        6632000   0.137634E+06   0.358711E+00
        6633000   0.137675E+06   0.358766E+00
        6634000   0.137715E+06   0.358823E+00
        6635000   0.137755E+06   0.358878E+00
        6636000   0.137796E+06   0.358934E+00
        6637000   0.137836E+06   0.358989E+00
        6638000   0.137876E+06   0.359045E+00
        6639000   0.137917E+06   0.359102E+00
        6640000   0.137958E+06   0.359157E+00
        6641000   0.137998E+06   0.359211E+00
        6642000   0.138038E+06   0.359266E+00
        6643000   0.138079E+06   0.359321E+00
        6644000   0.138120E+06   0.359376E+00
        6645000   0.138160E+06   0.359428E+00
        6646000   0.138201E+06   0.359481E+00
        6647000   0.138241E+06   0.359533E+00
        6648000   0.138281E+06   0.359586E+00
        6649000   0.138321E+06   0.359638E+00
        6650000   0.138361E+06   0.359692E+00
        6651000   0.138401E+06   0.359743E+00
        6652000   0.138441E+06   0.359792E+00
        6653000   0.138482E+06   0.359843E+00
        6654000   0.138522E+06   0.359893E+00
        6655000   0.138563E+06   0.359945E+00
        6656000   0.138603E+06   0.359996E+00
        6657000   0.138644E+06   0.360049E+00
        6658000   0.138684E+06   0.360101E+00
        6659000   0.138725E+06   0.360152E+00
        6660000   0.138766E+06   0.360203E+00
        6661000   0.138807E+06   0.360254E+00
        6662000   0.138847E+06   0.360305E+00
        6663000   0.138887E+06   0.360356E+00
        6664000   0.138928E+06   0.360409E+00
        6665000   0.138968E+06   0.360461E+00
        6666000   0.139008E+06   0.360511E+00
        6667000   0.139048E+06   0.360563E+00
        6668000   0.139089E+06   0.360613E+00
        6669000   0.139129E+06   0.360662E+00
        6670000   0.139170E+06   0.360712E+00
        6671000   0.139210E+06   0.360762E+00
        6672000   0.139251E+06   0.360813E+00
        6673000   0.139292E+06   0.360865E+00
        6674000   0.139332E+06   0.360915E+00
        6675000   0.139372E+06   0.360967E+00
        6676000   0.139413E+06   0.361015E+00
        6677000   0.139453E+06   0.361065E+00
        6678000   0.139492E+06   0.361114E+00
        6679000   0.139532E+06   0.361161E+00
        6680000   0.139573E+06   0.361206E+00
        6681000   0.139613E+06   0.361252E+00
        6682000   0.139654E+06   0.361298E+00
        6683000   0.139694E+06   0.361346E+00
        6684000   0.139735E+06   0.361395E+00
        6685000   0.139775E+06   0.361445E+00
        6686000   0.139815E+06   0.361493E+00
        6687000   0.139855E+06   0.361540E+00
        6688000   0.139896E+06   0.361589E+00
        6689000   0.139936E+06   0.361638E+00
        6690000   0.139977E+06   0.361686E+00
        6691000   0.140018E+06   0.361735E+00
        6692000   0.140059E+06   0.361784E+00
        6693000   0.140099E+06   0.361835E+00
        6694000   0.140140E+06   0.361887E+00
        6695000   0.140180E+06   0.361938E+00
        6696000   0.140221E+06   0.361990E+00
        6697000   0.140261E+06   0.362039E+00
        6698000   0.140302E+06   0.362088E+00
        6699000   0.140342E+06   0.362136E+00
        6700000   0.140383E+06   0.362184E+00
        6701000   0.140424E+06   0.362235E+00
        6702000   0.140464E+06   0.362284E+00
        6703000   0.140504E+06   0.362332E+00
        6704000   0.140545E+06   0.362381E+00
        6705000   0.140586E+06   0.362430E+00
        6706000   0.140627E+06   0.362479E+00
        6707000   0.140667E+06   0.362528E+00
        6708000   0.140708E+06   0.362577E+00
        6709000   0.140748E+06   0.362625E+00
        6710000   0.140789E+06   0.362673E+00
        6711000   0.140829E+06   0.362723E+00
        6712000   0.140870E+06   0.362771E+00
        6713000   0.140910E+06   0.362820E+00
        6714000   0.140950E+06   0.362870E+00
        6715000   0.140990E+06   0.362921E+00
        6716000   0.141031E+06   0.362969E+00
        6717000   0.141072E+06   0.363020E+00
        6718000   0.141112E+06   0.363070E+00
        6719000   0.141152E+06   0.363119E+00
        6720000   0.141193E+06   0.363170E+00
        6721000   0.141233E+06   0.363221E+00
        6722000   0.141274E+06   0.363274E+00
        6723000   0.141315E+06   0.363328E+00
        6724000   0.141355E+06   0.363381E+00
        6725000   0.141396E+06   0.363433E+00
        6726000   0.141437E+06   0.363486E+00
        6727000   0.141477E+06   0.363537E+00
        6728000   0.141518E+06   0.363590E+00
        6729000   0.141558E+06   0.363642E+00
        6730000   0.141599E+06   0.363692E+00
        6731000   0.141639E+06   0.363743E+00
        6732000   0.141679E+06   0.363791E+00
        6733000   0.141720E+06   0.363842E+00
        6734000   0.141761E+06   0.363893E+00
        6735000   0.141801E+06   0.363945E+00
        6736000   0.141841E+06   0.363997E+00
        6737000   0.141882E+06   0.364048E+00
        6738000   0.141922E+06   0.364099E+00
        6739000   0.141962E+06   0.364148E+00
        6740000   0.142003E+06   0.364199E+00
        6741000   0.142044E+06   0.364249E+00
        6742000   0.142085E+06   0.364301E+00
        6743000   0.142124E+06   0.364353E+00
        6744000   0.142164E+06   0.364404E+00
        6745000   0.142204E+06   0.364455E+00
        6746000   0.142244E+06   0.364507E+00
        6747000   0.142285E+06   0.364563E+00
        6748000   0.142325E+06   0.364618E+00
        6749000   0.142366E+06   0.364672E+00
        6750000   0.142406E+06   0.364725E+00
        6751000   0.142446E+06   0.364781E+00
        6752000   0.142487E+06   0.364835E+00
        6753000   0.142527E+06   0.364892E+00
        6754000   0.142568E+06   0.364945E+00
        6755000   0.142609E+06   0.364998E+00
        6756000   0.142650E+06   0.365051E+00
        6757000   0.142690E+06   0.365105E+00
        6758000   0.142730E+06   0.365157E+00
        6759000   0.142770E+06   0.365211E+00
        6760000   0.142810E+06   0.365264E+00
        6761000   0.142851E+06   0.365318E+00
        6762000   0.142892E+06   0.365372E+00
        6763000   0.142933E+06   0.365427E+00
        6764000   0.142974E+06   0.365481E+00
        6765000   0.143015E+06   0.365536E+00
        6766000   0.143056E+06   0.365591E+00
        6767000   0.143096E+06   0.365646E+00
        6768000   0.143137E+06   0.365702E+00
        6769000   0.143177E+06   0.365758E+00
        6770000   0.143218E+06   0.365813E+00
        6771000   0.143259E+06   0.365868E+00
        6772000   0.143300E+06   0.365922E+00
        6773000   0.143341E+06   0.365976E+00
        6774000   0.143382E+06   0.366030E+00
        6775000   0.143423E+06   0.366087E+00
        6776000   0.143464E+06   0.366141E+00
        6777000   0.143504E+06   0.366196E+00
        6778000   0.143545E+06   0.366249E+00
        6779000   0.143586E+06   0.366303E+00
        6780000   0.143627E+06   0.366356E+00
        6781000   0.143669E+06   0.366410E+00
        6782000   0.143710E+06   0.366466E+00
        6783000   0.143751E+06   0.366520E+00
        6784000   0.143793E+06   0.366575E+00
        6785000   0.143834E+06   0.366631E+00
        6786000   0.143875E+06   0.366686E+00
        6787000   0.143916E+06   0.366743E+00
        6788000   0.143958E+06   0.366798E+00
        6789000   0.143999E+06   0.366856E+00
        6790000   0.144040E+06   0.366911E+00
        6791000   0.144080E+06   0.366966E+00
        6792000   0.144121E+06   0.367020E+00
        6793000   0.144162E+06   0.367075E+00
        6794000   0.144203E+06   0.367129E+00
        6795000   0.144243E+06   0.367184E+00
        6796000   0.144285E+06   0.367239E+00
        6797000   0.144326E+06   0.367292E+00
        6798000   0.144367E+06   0.367345E+00
        6799000   0.144407E+06   0.367401E+00
        6800000   0.144448E+06   0.367456E+00
        6801000   0.144489E+06   0.367511E+00
        6802000   0.144529E+06   0.367564E+00
        6803000   0.144570E+06   0.367619E+00
        6804000   0.144610E+06   0.367674E+00
        6805000   0.144651E+06   0.367729E+00
        6806000   0.144691E+06   0.367785E+00
        6807000   0.144732E+06   0.367839E+00
        6808000   0.144772E+06   0.367895E+00
        6809000   0.144813E+06   0.367950E+00
        6810000   0.144853E+06   0.368006E+00
        6811000   0.144894E+06   0.368061E+00
        6812000   0.144935E+06   0.368114E+00
        6813000   0.144976E+06   0.368166E+00
        6814000   0.145017E+06   0.368218E+00
        6815000   0.145057E+06   0.368270E+00
        6816000   0.145098E+06   0.368319E+00
        6817000   0.145139E+06   0.368372E+00
        6818000   0.145179E+06   0.368422E+00
        6819000   0.145219E+06   0.368475E+00
        6820000   0.145259E+06   0.368528E+00
        6821000   0.145299E+06   0.368579E+00
        6822000   0.145340E+06   0.368632E+00
        6823000   0.145381E+06   0.368685E+00
        6824000   0.145422E+06   0.368737E+00
        6825000   0.145462E+06   0.368788E+00
        6826000   0.145502E+06   0.368842E+00
        6827000   0.145543E+06   0.368896E+00
        6828000   0.145584E+06   0.368953E+00
        6829000   0.145625E+06   0.369008E+00
        6830000   0.145666E+06   0.369059E+00
        6831000   0.145706E+06   0.369111E+00
        6832000   0.145747E+06   0.369162E+00
        6833000   0.145788E+06   0.369212E+00
        6834000   0.145829E+06   0.369262E+00
        6835000   0.145869E+06   0.369314E+00
        6836000   0.145910E+06   0.369365E+00
        6837000   0.145951E+06   0.369416E+00
        6838000   0.145992E+06   0.369466E+00
        6839000   0.146032E+06   0.369516E+00
        6840000   0.146072E+06   0.369565E+00
        6841000   0.146113E+06   0.369615E+00
        6842000   0.146154E+06   0.369664E+00
        6843000   0.146195E+06   0.369716E+00
        6844000   0.146236E+06   0.369768E+00
        6845000   0.146277E+06   0.369817E+00
        6846000   0.146318E+06   0.369867E+00
        6847000   0.146358E+06   0.369919E+00
        6848000   0.146400E+06   0.369971E+00
        6849000   0.146441E+06   0.370024E+00
        6850000   0.146482E+06   0.370077E+00
        6851000   0.146523E+06   0.370130E+00
        6852000   0.146564E+06   0.370182E+00
        6853000   0.146605E+06   0.370235E+00
        6854000   0.146645E+06   0.370290E+00
        6855000   0.146686E+06   0.370344E+00
        6856000   0.146727E+06   0.370400E+00
        6857000   0.146768E+06   0.370455E+00
        6858000   0.146809E+06   0.370512E+00
        6859000   0.146850E+06   0.370569E+00
        6860000   0.146891E+06   0.370627E+00
        6861000   0.146932E+06   0.370685E+00
        6862000   0.146974E+06   0.370742E+00
        6863000   0.147015E+06   0.370796E+00
        6864000   0.147056E+06   0.370853E+00
        6865000   0.147097E+06   0.370911E+00
        6866000   0.147138E+06   0.370967E+00
        6867000   0.147179E+06   0.371024E+00
        6868000   0.147220E+06   0.371081E+00
        6869000   0.147261E+06   0.371137E+00
        6870000   0.147302E+06   0.371196E+00
        6871000   0.147343E+06   0.371256E+00
        6872000   0.147385E+06   0.371316E+00
        6873000   0.147427E+06   0.371375E+00
        6874000   0.147468E+06   0.371433E+00
        6875000   0.147510E+06   0.371492E+00
        6876000   0.147551E+06   0.371551E+00
        6877000   0.147592E+06   0.371609E+00
        6878000   0.147633E+06   0.371669E+00
        6879000   0.147675E+06   0.371726E+00
        6880000   0.147716E+06   0.371784E+00
        6881000   0.147757E+06   0.371842E+00
        6882000   0.147798E+06   0.371899E+00
        6883000   0.147839E+06   0.371956E+00
        6884000   0.147880E+06   0.372012E+00
        6885000   0.147921E+06   0.372071E+00
        6886000   0.147961E+06   0.372129E+00
        6887000   0.148002E+06   0.372187E+00
        6888000   0.148043E+06   0.372244E+00
        6889000   0.148083E+06   0.372301E+00
        6890000   0.148124E+06   0.372356E+00
        6891000   0.148165E+06   0.372414E+00
        6892000   0.148207E+06   0.372472E+00
        6893000   0.148247E+06   0.372528E+00
        6894000   0.148288E+06   0.372585E+00
        6895000   0.148329E+06   0.372644E+00
        6896000   0.148370E+06   0.372702E+00
        6897000   0.148411E+06   0.372763E+00
        6898000   0.148452E+06   0.372822E+00
        6899000   0.148494E+06   0.372882E+00
        6900000   0.148535E+06   0.372941E+00
        6901000   0.148575E+06   0.372998E+00
        6902000   0.148616E+06   0.373057E+00
        6903000   0.148657E+06   0.373117E+00
        6904000   0.148698E+06   0.373177E+00
        6905000   0.148739E+06   0.373238E+00
        6906000   0.148780E+06   0.373300E+00
        6907000   0.148821E+06   0.373362E+00
        6908000   0.148862E+06   0.373420E+00
        6909000   0.148903E+06   0.373482E+00
        6910000   0.148944E+06   0.373542E+00
        6911000   0.148984E+06   0.373601E+00
        6912000   0.149025E+06   0.373663E+00
        6913000   0.149065E+06   0.373724E+00
        6914000   0.149107E+06   0.373786E+00
        6915000   0.149147E+06   0.373848E+00
        6916000   0.149189E+06   0.373912E+00
        6917000   0.149230E+06   0.373973E+00
        6918000   0.149271E+06   0.374032E+00
        6919000   0.149312E+06   0.374092E+00
        6920000   0.149353E+06   0.374151E+00
        6921000   0.149394E+06   0.374209E+00
        6922000   0.149436E+06   0.374265E+00
        6923000   0.149477E+06   0.374320E+00
        6924000   0.149518E+06   0.374376E+00
        6925000   0.149560E+06   0.374431E+00
        6926000   0.149601E+06   0.374487E+00
        6927000   0.149642E+06   0.374542E+00
        6928000   0.149684E+06   0.374601E+00
        6929000   0.149726E+06   0.374656E+00
        6930000   0.149767E+06   0.374712E+00
        6931000   0.149808E+06   0.374769E+00
        6932000   0.149850E+06   0.374825E+00
        6933000   0.149892E+06   0.374881E+00
        6934000   0.149932E+06   0.374936E+00
        6935000   0.149974E+06   0.374989E+00
        6936000   0.150016E+06   0.375043E+00
        6937000   0.150057E+06   0.375098E+00
        6938000   0.150099E+06   0.375155E+00
        6939000   0.150141E+06   0.375209E+00
        6940000   0.150183E+06   0.375264E+00
        6941000   0.150223E+06   0.375320E+00
        6942000   0.150265E+06   0.375377E+00
        6943000   0.150306E+06   0.375434E+00
        6944000   0.150349E+06   0.375492E+00
        6945000   0.150390E+06   0.375550E+00
        6946000   0.150432E+06   0.375607E+00
        6947000   0.150474E+06   0.375663E+00
        6948000   0.150516E+06   0.375722E+00
        6949000   0.150557E+06   0.375777E+00
        6950000   0.150598E+06   0.375834E+00
        6951000   0.150640E+06   0.375891E+00
        6952000   0.150682E+06   0.375947E+00
        6953000   0.150725E+06   0.376004E+00
        6954000   0.150767E+06   0.376063E+00
        6955000   0.150810E+06   0.376120E+00
        6956000   0.150852E+06   0.376176E+00
        6957000   0.150895E+06   0.376235E+00
        6958000   0.150938E+06   0.376293E+00
        6959000   0.150980E+06   0.376351E+00
        6960000   0.151022E+06   0.376408E+00
        6961000   0.151064E+06   0.376467E+00
        6962000   0.151106E+06   0.376526E+00
        6963000   0.151149E+06   0.376588E+00
        6964000   0.151191E+06   0.376648E+00
        6965000   0.151234E+06   0.376710E+00
        6966000   0.151276E+06   0.376771E+00
        6967000   0.151319E+06   0.376830E+00
        6968000   0.151362E+06   0.376889E+00
        6969000   0.151405E+06   0.376949E+00
        6970000   0.151448E+06   0.377007E+00
        6971000   0.151491E+06   0.377067E+00
        6972000   0.151534E+06   0.377124E+00
        6973000   0.151576E+06   0.377183E+00
        6974000   0.151619E+06   0.377243E+00
        6975000   0.151661E+06   0.377304E+00
        6976000   0.151704E+06   0.377363E+00
        6977000   0.151746E+06   0.377421E+00
        6978000   0.151788E+06   0.377479E+00
        6979000   0.151831E+06   0.377536E+00
        6980000   0.151874E+06   0.377592E+00
        6981000   0.151916E+06   0.377647E+00
        6982000   0.151959E+06   0.377704E+00
        6983000   0.152003E+06   0.377760E+00
        6984000   0.152046E+06   0.377816E+00
        6985000   0.152088E+06   0.377874E+00
        6986000   0.152131E+06   0.377934E+00
        6987000   0.152174E+06   0.377994E+00
        6988000   0.152217E+06   0.378053E+00
        6989000   0.152259E+06   0.378114E+00
        6990000   0.152302E+06   0.378175E+00
        6991000   0.152344E+06   0.378235E+00
        6992000   0.152387E+06   0.378295E+00
        6993000   0.152429E+06   0.378355E+00
        6994000   0.152472E+06   0.378415E+00
        6995000   0.152514E+06   0.378474E+00
        6996000   0.152557E+06   0.378534E+00
        6997000   0.152600E+06   0.378593E+00
        6998000   0.152643E+06   0.378653E+00
        6999000   0.152686E+06   0.378712E+00
        7000000   0.152729E+06   0.378771E+00
        7001000   0.152772E+06   0.378831E+00
        7002000   0.152814E+06   0.378892E+00
        7003000   0.152857E+06   0.378951E+00
        7004000   0.152899E+06   0.379009E+00
        7005000   0.152942E+06   0.379069E+00
        7006000   0.152984E+06   0.379127E+00
        7007000   0.153026E+06   0.379187E+00
        7008000   0.153068E+06   0.379245E+00
        7009000   0.153111E+06   0.379301E+00
        7010000   0.153153E+06   0.379357E+00
        7011000   0.153194E+06   0.379413E+00
        7012000   0.153237E+06   0.379470E+00
        7013000   0.153279E+06   0.379528E+00
        7014000   0.153322E+06   0.379585E+00
        7015000   0.153364E+06   0.379642E+00
        7016000   0.153408E+06   0.379701E+00
        7017000   0.153450E+06   0.379760E+00
        7018000   0.153493E+06   0.379816E+00
        7019000   0.153535E+06   0.379874E+00
        7020000   0.153578E+06   0.379932E+00
        7021000   0.153621E+06   0.379989E+00
        7022000   0.153664E+06   0.380046E+00
        7023000   0.153706E+06   0.380106E+00
        7024000   0.153749E+06   0.380164E+00
        7025000   0.153791E+06   0.380222E+00
        7026000   0.153834E+06   0.380281E+00
        7027000   0.153876E+06   0.380341E+00
        7028000   0.153918E+06   0.380401E+00
        7029000   0.153961E+06   0.380461E+00
        7030000   0.154004E+06   0.380520E+00
        7031000   0.154047E+06   0.380579E+00
        7032000   0.154090E+06   0.380636E+00
        7033000   0.154133E+06   0.380693E+00
        7034000   0.154176E+06   0.380751E+00
        7035000   0.154218E+06   0.380810E+00
        7036000   0.154260E+06   0.380868E+00
        7037000   0.154303E+06   0.380923E+00
        7038000   0.154346E+06   0.380980E+00
        7039000   0.154388E+06   0.381037E+00
        7040000   0.154431E+06   0.381096E+00
        7041000   0.154473E+06   0.381155E+00
        7042000   0.154516E+06   0.381210E+00
        7043000   0.154560E+06   0.381268E+00
        7044000   0.154603E+06   0.381327E+00
        7045000   0.154647E+06   0.381384E+00
        7046000   0.154690E+06   0.381442E+00
        7047000   0.154733E+06   0.381500E+00
        7048000   0.154776E+06   0.381559E+00
        7049000   0.154818E+06   0.381619E+00
        7050000   0.154860E+06   0.381678E+00
        7051000   0.154903E+06   0.381738E+00
        7052000   0.154946E+06   0.381799E+00
        7053000   0.154989E+06   0.381859E+00
        7054000   0.155032E+06   0.381916E+00
        7055000   0.155074E+06   0.381974E+00
        7056000   0.155116E+06   0.382032E+00
        7057000   0.155159E+06   0.382090E+00
        7058000   0.155200E+06   0.382150E+00
        7059000   0.155242E+06   0.382205E+00
        7060000   0.155284E+06   0.382261E+00
        7061000   0.155326E+06   0.382317E+00
        7062000   0.155369E+06   0.382375E+00
        7063000   0.155412E+06   0.382433E+00
        7064000   0.155455E+06   0.382492E+00
        7065000   0.155498E+06   0.382550E+00
        7066000   0.155540E+06   0.382609E+00
        7067000   0.155584E+06   0.382668E+00
        7068000   0.155626E+06   0.382728E+00
        7069000   0.155669E+06   0.382788E+00
        7070000   0.155712E+06   0.382848E+00
        7071000   0.155755E+06   0.382907E+00
        7072000   0.155797E+06   0.382965E+00
        7073000   0.155841E+06   0.383022E+00
        7074000   0.155884E+06   0.383077E+00
        7075000   0.155926E+06   0.383136E+00
        7076000   0.155969E+06   0.383195E+00
        7077000   0.156012E+06   0.383256E+00
        7078000   0.156055E+06   0.383313E+00
        7079000   0.156098E+06   0.383370E+00
        7080000   0.156141E+06   0.383426E+00
        7081000   0.156184E+06   0.383481E+00
        7082000   0.156227E+06   0.383535E+00
        7083000   0.156270E+06   0.383594E+00
        7084000   0.156312E+06   0.383649E+00
        7085000   0.156355E+06   0.383704E+00
        7086000   0.156399E+06   0.383758E+00
        7087000   0.156442E+06   0.383810E+00
        7088000   0.156485E+06   0.383865E+00
        7089000   0.156528E+06   0.383923E+00
        7090000   0.156571E+06   0.383982E+00
        7091000   0.156613E+06   0.384040E+00
        7092000   0.156655E+06   0.384097E+00
        7093000   0.156697E+06   0.384153E+00
        7094000   0.156740E+06   0.384209E+00
        7095000   0.156783E+06   0.384267E+00
        7096000   0.156826E+06   0.384325E+00
        7097000   0.156870E+06   0.384383E+00
        7098000   0.156912E+06   0.384441E+00
        7099000   0.156956E+06   0.384497E+00
        7100000   0.157000E+06   0.384555E+00
        7101000   0.157044E+06   0.384612E+00
        7102000   0.157087E+06   0.384670E+00
        7103000   0.157132E+06   0.384731E+00
        7104000   0.157176E+06   0.384792E+00
        7105000   0.157219E+06   0.384854E+00
        7106000   0.157262E+06   0.384915E+00
        7107000   0.157305E+06   0.384977E+00
        7108000   0.157348E+06   0.385040E+00
        7109000   0.157392E+06   0.385100E+00
        7110000   0.157434E+06   0.385162E+00
        7111000   0.157477E+06   0.385223E+00
        7112000   0.157520E+06   0.385285E+00
        7113000   0.157565E+06   0.385346E+00
        7114000   0.157609E+06   0.385406E+00
        7115000   0.157652E+06   0.385465E+00
        7116000   0.157696E+06   0.385525E+00
        7117000   0.157740E+06   0.385585E+00
        7118000   0.157783E+06   0.385647E+00
        7119000   0.157826E+06   0.385708E+00
        7120000   0.157869E+06   0.385770E+00
        7121000   0.157912E+06   0.385832E+00
        7122000   0.157955E+06   0.385891E+00
        7123000   0.157999E+06   0.385951E+00
        7124000   0.158043E+06   0.386011E+00
        7125000   0.158086E+06   0.386071E+00
        7126000   0.158130E+06   0.386132E+00
        7127000   0.158173E+06   0.386192E+00
        7128000   0.158217E+06   0.386253E+00
        7129000   0.158261E+06   0.386315E+00
        7130000   0.158305E+06   0.386376E+00
        7131000   0.158349E+06   0.386435E+00
        7132000   0.158393E+06   0.386495E+00
        7133000   0.158436E+06   0.386555E+00
        7134000   0.158480E+06   0.386617E+00
        7135000   0.158523E+06   0.386678E+00
        7136000   0.158567E+06   0.386738E+00
        7137000   0.158611E+06   0.386798E+00
        7138000   0.158654E+06   0.386857E+00
        7139000   0.158697E+06   0.386913E+00
        7140000   0.158742E+06   0.386971E+00
        7141000   0.158785E+06   0.387029E+00
        7142000   0.158829E+06   0.387087E+00
        7143000   0.158872E+06   0.387145E+00
        7144000   0.158915E+06   0.387201E+00
        7145000   0.158958E+06   0.387256E+00
        7146000   0.159002E+06   0.387313E+00
        7147000   0.159046E+06   0.387370E+00
        7148000   0.159090E+06   0.387425E+00
        7149000   0.159133E+06   0.387481E+00
        7150000   0.159177E+06   0.387537E+00
        7151000   0.159221E+06   0.387594E+00
        7152000   0.159264E+06   0.387650E+00
        7153000   0.159308E+06   0.387707E+00
        7154000   0.159352E+06   0.387762E+00
        7155000   0.159395E+06   0.387817E+00
        7156000   0.159438E+06   0.387872E+00
        7157000   0.159482E+06   0.387929E+00
        7158000   0.159526E+06   0.387984E+00
        7159000   0.159569E+06   0.388039E+00
        7160000   0.159614E+06   0.388096E+00
        7161000   0.159656E+06   0.388152E+00
        7162000   0.159700E+06   0.388205E+00
        7163000   0.159742E+06   0.388262E+00
        7164000   0.159787E+06   0.388318E+00
        7165000   0.159830E+06   0.388375E+00
        7166000   0.159873E+06   0.388431E+00
        7167000   0.159916E+06   0.388487E+00
        7168000   0.159960E+06   0.388544E+00
        7169000   0.160004E+06   0.388599E+00
        7170000   0.160048E+06   0.388654E+00
        7171000   0.160092E+06   0.388712E+00
        7172000   0.160136E+06   0.388770E+00
        7173000   0.160180E+06   0.388827E+00
        7174000   0.160224E+06   0.388884E+00
        7175000   0.160267E+06   0.388940E+00
        7176000   0.160311E+06   0.388998E+00
        7177000   0.160355E+06   0.389055E+00
        7178000   0.160398E+06   0.389110E+00
        7179000   0.160442E+06   0.389166E+00
        7180000   0.160486E+06   0.389220E+00
        7181000   0.160529E+06   0.389278E+00
        7182000   0.160572E+06   0.389335E+00
        7183000   0.160616E+06   0.389392E+00
        7184000   0.160659E+06   0.389448E+00
        7185000   0.160703E+06   0.389504E+00
        7186000   0.160747E+06   0.389559E+00
        7187000   0.160790E+06   0.389614E+00
        7188000   0.160833E+06   0.389668E+00
        7189000   0.160877E+06   0.389720E+00
        7190000   0.160920E+06   0.389774E+00
        7191000   0.160963E+06   0.389829E+00
        7192000   0.161006E+06   0.389884E+00
        7193000   0.161050E+06   0.389939E+00
        7194000   0.161093E+06   0.389992E+00
        7195000   0.161137E+06   0.390047E+00
        7196000   0.161181E+06   0.390101E+00
        7197000   0.161224E+06   0.390157E+00
        7198000   0.161267E+06   0.390212E+00
        7199000   0.161311E+06   0.390266E+00
        7200000   0.161355E+06   0.390320E+00
        7201000   0.161399E+06   0.390375E+00
        7202000   0.161443E+06   0.390430E+00
        7203000   0.161487E+06   0.390484E+00
        7204000   0.161530E+06   0.390538E+00
        7205000   0.161574E+06   0.390593E+00
        7206000   0.161618E+06   0.390646E+00
        7207000   0.161662E+06   0.390698E+00
        7208000   0.161706E+06   0.390751E+00
        7209000   0.161749E+06   0.390805E+00
        7210000   0.161793E+06   0.390857E+00
        7211000   0.161836E+06   0.390911E+00
        7212000   0.161880E+06   0.390962E+00
        7213000   0.161923E+06   0.391011E+00
        7214000   0.161966E+06   0.391062E+00
        7215000   0.162009E+06   0.391113E+00
        7216000   0.162053E+06   0.391163E+00
        7217000   0.162097E+06   0.391217E+00
        7218000   0.162140E+06   0.391268E+00
        7219000   0.162184E+06   0.391323E+00
        7220000   0.162227E+06   0.391375E+00
        7221000   0.162270E+06   0.391428E+00
        7222000   0.162313E+06   0.391481E+00
        7223000   0.162355E+06   0.391532E+00
        7224000   0.162399E+06   0.391584E+00
        7225000   0.162442E+06   0.391633E+00
        7226000   0.162485E+06   0.391684E+00
        7227000   0.162528E+06   0.391735E+00
        7228000   0.162572E+06   0.391786E+00
        7229000   0.162616E+06   0.391834E+00
        7230000   0.162659E+06   0.391884E+00
        7231000   0.162702E+06   0.391934E+00
        7232000   0.162746E+06   0.391986E+00
        7233000   0.162790E+06   0.392034E+00
        7234000   0.162833E+06   0.392084E+00
        7235000   0.162878E+06   0.392135E+00
        7236000   0.162922E+06   0.392185E+00
        7237000   0.162966E+06   0.392234E+00
        7238000   0.163009E+06   0.392284E+00
        7239000   0.163053E+06   0.392334E+00
        7240000   0.163096E+06   0.392384E+00
        7241000   0.163140E+06   0.392433E+00
        7242000   0.163184E+06   0.392482E+00
        7243000   0.163230E+06   0.392530E+00
        7244000   0.163274E+06   0.392578E+00
        7245000   0.163317E+06   0.392627E+00
        7246000   0.163361E+06   0.392675E+00
        7247000   0.163405E+06   0.392724E+00
        7248000   0.163448E+06   0.392772E+00
        7249000   0.163492E+06   0.392820E+00
        7250000   0.163536E+06   0.392869E+00
        7251000   0.163581E+06   0.392918E+00
        7252000   0.163624E+06   0.392967E+00
        7253000   0.163668E+06   0.393014E+00
        7254000   0.163711E+06   0.393062E+00
        7255000   0.163754E+06   0.393112E+00
        7256000   0.163798E+06   0.393162E+00
        7257000   0.163840E+06   0.393212E+00
        7258000   0.163884E+06   0.393262E+00
        7259000   0.163928E+06   0.393312E+00
        7260000   0.163971E+06   0.393360E+00
        7261000   0.164014E+06   0.393406E+00
        7262000   0.164058E+06   0.393457E+00
        7263000   0.164102E+06   0.393508E+00
        7264000   0.164145E+06   0.393559E+00
        7265000   0.164188E+06   0.393610E+00
        7266000   0.164231E+06   0.393659E+00
        7267000   0.164274E+06   0.393710E+00
        7268000   0.164319E+06   0.393763E+00
        7269000   0.164363E+06   0.393813E+00
        7270000   0.164407E+06   0.393863E+00
        7271000   0.164450E+06   0.393914E+00
        7272000   0.164493E+06   0.393965E+00
        7273000   0.164536E+06   0.394014E+00
        7274000   0.164578E+06   0.394063E+00
        7275000   0.164621E+06   0.394113E+00
        7276000   0.164664E+06   0.394165E+00
        7277000   0.164707E+06   0.394216E+00
        7278000   0.164751E+06   0.394266E+00
        7279000   0.164793E+06   0.394317E+00
        7280000   0.164836E+06   0.394366E+00
        7281000   0.164879E+06   0.394417E+00
        7282000   0.164923E+06   0.394469E+00
        7283000   0.164966E+06   0.394521E+00
        7284000   0.165009E+06   0.394571E+00
        7285000   0.165053E+06   0.394620E+00
        7286000   0.165097E+06   0.394671E+00
        7287000   0.165139E+06   0.394721E+00
        7288000   0.165183E+06   0.394769E+00
        7289000   0.165227E+06   0.394818E+00
        7290000   0.165271E+06   0.394869E+00
        7291000   0.165314E+06   0.394924E+00
        7292000   0.165358E+06   0.394977E+00
        7293000   0.165401E+06   0.395028E+00
        7294000   0.165444E+06   0.395080E+00
        7295000   0.165488E+06   0.395132E+00
        7296000   0.165531E+06   0.395185E+00
        7297000   0.165575E+06   0.395239E+00
        7298000   0.165619E+06   0.395294E+00
        7299000   0.165663E+06   0.395349E+00
        7300000   0.165705E+06   0.395403E+00
        7301000   0.165750E+06   0.395458E+00
        7302000   0.165794E+06   0.395513E+00
        7303000   0.165838E+06   0.395566E+00
        7304000   0.165883E+06   0.395620E+00
        7305000   0.165926E+06   0.395675E+00
        7306000   0.165970E+06   0.395729E+00
        7307000   0.166014E+06   0.395782E+00
        7308000   0.166057E+06   0.395836E+00
        7309000   0.166101E+06   0.395888E+00
        7310000   0.166144E+06   0.395939E+00
        7311000   0.166188E+06   0.395990E+00
        7312000   0.166232E+06   0.396045E+00
        7313000   0.166275E+06   0.396096E+00
        7314000   0.166319E+06   0.396148E+00
        7315000   0.166364E+06   0.396200E+00
        7316000   0.166407E+06   0.396254E+00
        7317000   0.166451E+06   0.396307E+00
        7318000   0.166495E+06   0.396361E+00
        7319000   0.166539E+06   0.396413E+00
        7320000   0.166583E+06   0.396464E+00
        7321000   0.166627E+06   0.396515E+00
        7322000   0.166671E+06   0.396567E+00
        7323000   0.166715E+06   0.396618E+00
        7324000   0.166759E+06   0.396668E+00
        7325000   0.166803E+06   0.396720E+00
        7326000   0.166848E+06   0.396770E+00
        7327000   0.166891E+06   0.396821E+00
        7328000   0.166936E+06   0.396873E+00
        7329000   0.166979E+06   0.396924E+00
        7330000   0.167023E+06   0.396976E+00
        7331000   0.167068E+06   0.397028E+00
        7332000   0.167112E+06   0.397083E+00
        7333000   0.167157E+06   0.397136E+00
        7334000   0.167202E+06   0.397188E+00
        7335000   0.167246E+06   0.397239E+00
        7336000   0.167290E+06   0.397290E+00
        7337000   0.167334E+06   0.397340E+00
        7338000   0.167378E+06   0.397390E+00
        7339000   0.167422E+06   0.397442E+00
        7340000   0.167467E+06   0.397495E+00
        7341000   0.167512E+06   0.397547E+00
        7342000   0.167556E+06   0.397596E+00
        7343000   0.167599E+06   0.397646E+00
        7344000   0.167644E+06   0.397697E+00
        7345000   0.167689E+06   0.397749E+00
        7346000   0.167733E+06   0.397803E+00
        7347000   0.167776E+06   0.397856E+00
        7348000   0.167820E+06   0.397908E+00
        7349000   0.167864E+06   0.397958E+00
        7350000   0.167909E+06   0.398008E+00
        7351000   0.167953E+06   0.398060E+00
        7352000   0.167997E+06   0.398110E+00
        7353000   0.168041E+06   0.398161E+00
        7354000   0.168085E+06   0.398212E+00
        7355000   0.168129E+06   0.398263E+00
        7356000   0.168173E+06   0.398312E+00
        7357000   0.168217E+06   0.398361E+00
        7358000   0.168262E+06   0.398412E+00
        7359000   0.168307E+06   0.398462E+00
        7360000   0.168351E+06   0.398513E+00
        7361000   0.168396E+06   0.398564E+00
        7362000   0.168440E+06   0.398616E+00
        7363000   0.168484E+06   0.398667E+00
        7364000   0.168529E+06   0.398719E+00
        7365000   0.168574E+06   0.398769E+00
        7366000   0.168619E+06   0.398820E+00
        7367000   0.168663E+06   0.398874E+00
        7368000   0.168708E+06   0.398926E+00
        7369000   0.168753E+06   0.398976E+00
        7370000   0.168798E+06   0.399026E+00
        7371000   0.168844E+06   0.399079E+00
        7372000   0.168888E+06   0.399131E+00
        7373000   0.168933E+06   0.399184E+00
        7374000   0.168978E+06   0.399237E+00
        7375000   0.169022E+06   0.399289E+00
        7376000   0.169068E+06   0.399342E+00
        7377000   0.169113E+06   0.399395E+00
        7378000   0.169158E+06   0.399448E+00
        7379000   0.169203E+06   0.399500E+00
        7380000   0.169248E+06   0.399551E+00
        7381000   0.169293E+06   0.399603E+00
        7382000   0.169338E+06   0.399654E+00
        7383000   0.169383E+06   0.399704E+00
        7384000   0.169429E+06   0.399758E+00
        7385000   0.169474E+06   0.399811E+00
        7386000   0.169520E+06   0.399859E+00
        7387000   0.169564E+06   0.399911E+00
        7388000   0.169609E+06   0.399964E+00
        7389000   0.169655E+06   0.400017E+00
        7390000   0.169701E+06   0.400071E+00
        7391000   0.169747E+06   0.400123E+00
        7392000   0.169792E+06   0.400177E+00
        7393000   0.169837E+06   0.400227E+00
        7394000   0.169882E+06   0.400280E+00
        7395000   0.169927E+06   0.400335E+00
        7396000   0.169972E+06   0.400389E+00
        7397000   0.170018E+06   0.400443E+00
        7398000   0.170063E+06   0.400497E+00
        7399000   0.170108E+06   0.400553E+00
        7400000   0.170153E+06   0.400606E+00
        7401000   0.170198E+06   0.400658E+00
        7402000   0.170243E+06   0.400712E+00
        7403000   0.170288E+06   0.400767E+00
        7404000   0.170333E+06   0.400820E+00
        7405000   0.170378E+06   0.400871E+00
        7406000   0.170424E+06   0.400925E+00
        7407000   0.170468E+06   0.400978E+00
        7408000   0.170513E+06   0.401031E+00
        7409000   0.170558E+06   0.401086E+00
        7410000   0.170603E+06   0.401142E+00
        7411000   0.170649E+06   0.401194E+00
        7412000   0.170695E+06   0.401245E+00
        7413000   0.170740E+06   0.401297E+00
        7414000   0.170784E+06   0.401348E+00
        7415000   0.170829E+06   0.401399E+00
        7416000   0.170874E+06   0.401453E+00
        7417000   0.170920E+06   0.401504E+00
        7418000   0.170965E+06   0.401556E+00
        7419000   0.171010E+06   0.401609E+00
        7420000   0.171056E+06   0.401659E+00
        7421000   0.171101E+06   0.401711E+00
        7422000   0.171146E+06   0.401762E+00
        7423000   0.171191E+06   0.401815E+00
        7424000   0.171235E+06   0.401868E+00
        7425000   0.171280E+06   0.401920E+00
        7426000   0.171324E+06   0.401971E+00
        7427000   0.171369E+06   0.402024E+00
        7428000   0.171413E+06   0.402075E+00
        7429000   0.171459E+06   0.402128E+00
        7430000   0.171503E+06   0.402182E+00
        7431000   0.171548E+06   0.402235E+00
        7432000   0.171593E+06   0.402289E+00
        7433000   0.171638E+06   0.402344E+00
        7434000   0.171682E+06   0.402398E+00
        7435000   0.171727E+06   0.402453E+00
        7436000   0.171772E+06   0.402507E+00
        7437000   0.171817E+06   0.402564E+00
        7438000   0.171862E+06   0.402620E+00
        7439000   0.171908E+06   0.402677E+00
        7440000   0.171954E+06   0.402733E+00
        7441000   0.171999E+06   0.402789E+00
        7442000   0.172045E+06   0.402846E+00
        7443000   0.172090E+06   0.402900E+00
        7444000   0.172136E+06   0.402957E+00
        7445000   0.172181E+06   0.403014E+00
        7446000   0.172226E+06   0.403072E+00
        7447000   0.172271E+06   0.403129E+00
        7448000   0.172317E+06   0.403187E+00
        7449000   0.172363E+06   0.403246E+00
        7450000   0.172408E+06   0.403304E+00
        7451000   0.172453E+06   0.403361E+00
        7452000   0.172499E+06   0.403416E+00
        7453000   0.172544E+06   0.403472E+00
        7454000   0.172590E+06   0.403529E+00
        7455000   0.172634E+06   0.403584E+00
        7456000   0.172680E+06   0.403641E+00
        7457000   0.172725E+06   0.403696E+00
        7458000   0.172770E+06   0.403749E+00
        7459000   0.172814E+06   0.403805E+00
        7460000   0.172859E+06   0.403862E+00
        7461000   0.172904E+06   0.403917E+00
        7462000   0.172949E+06   0.403973E+00
        7463000   0.172994E+06   0.404028E+00
        7464000   0.173039E+06   0.404085E+00
        7465000   0.173085E+06   0.404139E+00
        7466000   0.173130E+06   0.404192E+00
        7467000   0.173175E+06   0.404246E+00
        7468000   0.173219E+06   0.404300E+00
        7469000   0.173265E+06   0.404354E+00
        7470000   0.173311E+06   0.404408E+00
        7471000   0.173356E+06   0.404462E+00
        7472000   0.173401E+06   0.404516E+00
        7473000   0.173447E+06   0.404570E+00
        7474000   0.173493E+06   0.404623E+00
        7475000   0.173538E+06   0.404678E+00
        7476000   0.173584E+06   0.404733E+00
        7477000   0.173630E+06   0.404789E+00
        7478000   0.173675E+06   0.404843E+00
        7479000   0.173721E+06   0.404903E+00
        7480000   0.173766E+06   0.404962E+00
        7481000   0.173812E+06   0.405019E+00
        7482000   0.173858E+06   0.405077E+00
        7483000   0.173903E+06   0.405135E+00
        7484000   0.173949E+06   0.405194E+00
        7485000   0.173996E+06   0.405256E+00
        7486000   0.174042E+06   0.405318E+00
        7487000   0.174087E+06   0.405379E+00
        7488000   0.174134E+06   0.405439E+00
        7489000   0.174180E+06   0.405500E+00
        7490000   0.174226E+06   0.405561E+00
        7491000   0.174272E+06   0.405622E+00
        7492000   0.174318E+06   0.405682E+00
        7493000   0.174363E+06   0.405743E+00
        7494000   0.174409E+06   0.405803E+00
        7495000   0.174454E+06   0.405865E+00
        7496000   0.174501E+06   0.405926E+00
        7497000   0.174547E+06   0.405986E+00
        7498000   0.174593E+06   0.406047E+00
        7499000   0.174639E+06   0.406109E+00
        7500000   0.174686E+06   0.406168E+00
        7501000   0.174731E+06   0.406227E+00
        7502000   0.174776E+06   0.406288E+00
        7503000   0.174821E+06   0.406346E+00
        7504000   0.174867E+06   0.406404E+00
        7505000   0.174913E+06   0.406462E+00
        7506000   0.174959E+06   0.406521E+00
        7507000   0.175005E+06   0.406580E+00
        7508000   0.175052E+06   0.406640E+00
        7509000   0.175098E+06   0.406697E+00
        7510000   0.175144E+06   0.406758E+00
        7511000   0.175190E+06   0.406814E+00
        7512000   0.175237E+06   0.406869E+00
        7513000   0.175283E+06   0.406923E+00
        7514000   0.175329E+06   0.406979E+00
        7515000   0.175374E+06   0.407036E+00
        7516000   0.175420E+06   0.407093E+00
        7517000   0.175465E+06   0.407151E+00
        7518000   0.175511E+06   0.407207E+00
        7519000   0.175557E+06   0.407264E+00
        7520000   0.175602E+06   0.407322E+00
        7521000   0.175648E+06   0.407379E+00
        7522000   0.175694E+06   0.407439E+00
        7523000   0.175740E+06   0.407496E+00
        7524000   0.175785E+06   0.407553E+00
        7525000   0.175832E+06   0.407610E+00
        7526000   0.175878E+06   0.407667E+00
        7527000   0.175924E+06   0.407723E+00
        7528000   0.175970E+06   0.407780E+00
        7529000   0.176016E+06   0.407837E+00
        7530000   0.176062E+06   0.407895E+00
        7531000   0.176108E+06   0.407952E+00
        7532000   0.176153E+06   0.408008E+00
        7533000   0.176199E+06   0.408063E+00
        7534000   0.176244E+06   0.408119E+00
        7535000   0.176290E+06   0.408173E+00
        7536000   0.176336E+06   0.408228E+00
        7537000   0.176381E+06   0.408281E+00
        7538000   0.176427E+06   0.408340E+00
        7539000   0.176473E+06   0.408395E+00
        7540000   0.176519E+06   0.408452E+00
        7541000   0.176565E+06   0.408508E+00
        7542000   0.176611E+06   0.408564E+00
        7543000   0.176657E+06   0.408622E+00
        7544000   0.176703E+06   0.408680E+00
        7545000   0.176749E+06   0.408736E+00
        7546000   0.176796E+06   0.408793E+00
        7547000   0.176842E+06   0.408849E+00
        7548000   0.176889E+06   0.408907E+00
        7549000   0.176935E+06   0.408963E+00
        7550000   0.176981E+06   0.409019E+00
        7551000   0.177027E+06   0.409075E+00
        7552000   0.177073E+06   0.409130E+00
        7553000   0.177120E+06   0.409184E+00
        7554000   0.177166E+06   0.409239E+00
        7555000   0.177212E+06   0.409293E+00
        7556000   0.177258E+06   0.409347E+00
        7557000   0.177305E+06   0.409402E+00
        7558000   0.177351E+06   0.409457E+00
        7559000   0.177397E+06   0.409511E+00
        7560000   0.177444E+06   0.409564E+00
        7561000   0.177489E+06   0.409619E+00
        7562000   0.177536E+06   0.409674E+00
        7563000   0.177582E+06   0.409729E+00
        7564000   0.177628E+06   0.409784E+00
        7565000   0.177675E+06   0.409841E+00
        7566000   0.177722E+06   0.409896E+00
        7567000   0.177768E+06   0.409952E+00
        7568000   0.177814E+06   0.410008E+00
        7569000   0.177861E+06   0.410065E+00
        7570000   0.177909E+06   0.410121E+00
        7571000   0.177955E+06   0.410175E+00
        7572000   0.178002E+06   0.410229E+00
        7573000   0.178048E+06   0.410284E+00
        7574000   0.178094E+06   0.410338E+00
        7575000   0.178141E+06   0.410390E+00
        7576000   0.178186E+06   0.410442E+00
        7577000   0.178233E+06   0.410497E+00
        7578000   0.178279E+06   0.410552E+00
        7579000   0.178326E+06   0.410608E+00
        7580000   0.178374E+06   0.410662E+00
        7581000   0.178421E+06   0.410717E+00
        7582000   0.178468E+06   0.410773E+00
        7583000   0.178514E+06   0.410829E+00
        7584000   0.178562E+06   0.410885E+00
        7585000   0.178609E+06   0.410942E+00
        7586000   0.178655E+06   0.410998E+00
        7587000   0.178702E+06   0.411055E+00
        7588000   0.178749E+06   0.411110E+00
        7589000   0.178794E+06   0.411165E+00
        7590000   0.178841E+06   0.411219E+00
        7591000   0.178888E+06   0.411270E+00
        7592000   0.178934E+06   0.411326E+00
        7593000   0.178980E+06   0.411382E+00
        7594000   0.179028E+06   0.411439E+00
        7595000   0.179075E+06   0.411494E+00
        7596000   0.179121E+06   0.411548E+00
        7597000   0.179168E+06   0.411602E+00
        7598000   0.179215E+06   0.411658E+00
        7599000   0.179262E+06   0.411709E+00
        7600000   0.179309E+06   0.411762E+00
        7601000   0.179356E+06   0.411816E+00
        7602000   0.179404E+06   0.411869E+00
        7603000   0.179451E+06   0.411923E+00
        7604000   0.179498E+06   0.411977E+00
        7605000   0.179545E+06   0.412033E+00
        7606000   0.179592E+06   0.412086E+00
        7607000   0.179639E+06   0.412138E+00
        7608000   0.179687E+06   0.412190E+00
        7609000   0.179733E+06   0.412238E+00
        7610000   0.179779E+06   0.412289E+00
        7611000   0.179825E+06   0.412337E+00
        7612000   0.179870E+06   0.412386E+00
        7613000   0.179917E+06   0.412435E+00
        7614000   0.179964E+06   0.412483E+00
        7615000   0.180010E+06   0.412530E+00
        7616000   0.180057E+06   0.412580E+00
        7617000   0.180103E+06   0.412629E+00
        7618000   0.180151E+06   0.412676E+00
        7619000   0.180197E+06   0.412724E+00
        7620000   0.180244E+06   0.412771E+00
        7621000   0.180290E+06   0.412821E+00
        7622000   0.180337E+06   0.412869E+00
        7623000   0.180384E+06   0.412916E+00
        7624000   0.180431E+06   0.412963E+00
        7625000   0.180478E+06   0.413011E+00
        7626000   0.180525E+06   0.413061E+00
        7627000   0.180572E+06   0.413110E+00
        7628000   0.180618E+06   0.413159E+00
        7629000   0.180666E+06   0.413209E+00
        7630000   0.180713E+06   0.413258E+00
        7631000   0.180759E+06   0.413305E+00
        7632000   0.180806E+06   0.413351E+00
        7633000   0.180852E+06   0.413399E+00
        7634000   0.180899E+06   0.413445E+00
        7635000   0.180946E+06   0.413492E+00
        7636000   0.180992E+06   0.413541E+00
        7637000   0.181039E+06   0.413590E+00
        7638000   0.181085E+06   0.413640E+00
        7639000   0.181131E+06   0.413688E+00
        7640000   0.181177E+06   0.413737E+00
        7641000   0.181224E+06   0.413787E+00
        7642000   0.181270E+06   0.413836E+00
        7643000   0.181317E+06   0.413885E+00
        7644000   0.181364E+06   0.413936E+00
        7645000   0.181411E+06   0.413987E+00
        7646000   0.181458E+06   0.414035E+00
        7647000   0.181505E+06   0.414082E+00
        7648000   0.181552E+06   0.414131E+00
        7649000   0.181597E+06   0.414178E+00
        7650000   0.181644E+06   0.414226E+00
        7651000   0.181690E+06   0.414274E+00
        7652000   0.181737E+06   0.414321E+00
        7653000   0.181783E+06   0.414369E+00
        7654000   0.181830E+06   0.414417E+00
        7655000   0.181877E+06   0.414462E+00
        7656000   0.181925E+06   0.414508E+00
        7657000   0.181972E+06   0.414556E+00
        7658000   0.182019E+06   0.414603E+00
        7659000   0.182065E+06   0.414646E+00
        7660000   0.182112E+06   0.414690E+00
        7661000   0.182158E+06   0.414735E+00
        7662000   0.182205E+06   0.414781E+00
        7663000   0.182252E+06   0.414825E+00
        7664000   0.182299E+06   0.414871E+00
        7665000   0.182346E+06   0.414919E+00
        7666000   0.182393E+06   0.414965E+00
        7667000   0.182440E+06   0.415010E+00
        7668000   0.182488E+06   0.415057E+00
        7669000   0.182535E+06   0.415102E+00
        7670000   0.182582E+06   0.415148E+00
        7671000   0.182628E+06   0.415193E+00
        7672000   0.182675E+06   0.415239E+00
        7673000   0.182721E+06   0.415286E+00
        7674000   0.182768E+06   0.415331E+00
        7675000   0.182815E+06   0.415378E+00
        7676000   0.182861E+06   0.415423E+00
        7677000   0.182908E+06   0.415470E+00
        7678000   0.182954E+06   0.415518E+00
        7679000   0.183001E+06   0.415564E+00
        7680000   0.183047E+06   0.415609E+00
        7681000   0.183094E+06   0.415660E+00
        7682000   0.183140E+06   0.415709E+00
        7683000   0.183188E+06   0.415757E+00
        7684000   0.183234E+06   0.415805E+00
        7685000   0.183281E+06   0.415853E+00
        7686000   0.183328E+06   0.415901E+00
        7687000   0.183374E+06   0.415947E+00
        7688000   0.183420E+06   0.415992E+00
        7689000   0.183467E+06   0.416038E+00
        7690000   0.183513E+06   0.416083E+00
        7691000   0.183560E+06   0.416131E+00
        7692000   0.183607E+06   0.416179E+00
        7693000   0.183654E+06   0.416229E+00
        7694000   0.183701E+06   0.416278E+00
        7695000   0.183747E+06   0.416330E+00
        7696000   0.183794E+06   0.416380E+00
        7697000   0.183841E+06   0.416432E+00
        7698000   0.183887E+06   0.416481E+00
        7699000   0.183934E+06   0.416532E+00
        7700000   0.183981E+06   0.416580E+00
        7701000   0.184027E+06   0.416631E+00
        7702000   0.184073E+06   0.416678E+00
        7703000   0.184120E+06   0.416726E+00
        7704000   0.184168E+06   0.416773E+00
        7705000   0.184215E+06   0.416820E+00
        7706000   0.184262E+06   0.416870E+00
        7707000   0.184309E+06   0.416917E+00
        7708000   0.184357E+06   0.416964E+00
        7709000   0.184404E+06   0.417010E+00
        7710000   0.184450E+06   0.417056E+00
        7711000   0.184497E+06   0.417102E+00
        7712000   0.184545E+06   0.417147E+00
        7713000   0.184592E+06   0.417194E+00
        7714000   0.184639E+06   0.417240E+00
        7715000   0.184687E+06   0.417285E+00
        7716000   0.184734E+06   0.417331E+00
        7717000   0.184781E+06   0.417378E+00
        7718000   0.184828E+06   0.417423E+00
        7719000   0.184875E+06   0.417466E+00
        7720000   0.184924E+06   0.417510E+00
        7721000   0.184971E+06   0.417555E+00
        7722000   0.185019E+06   0.417601E+00
        7723000   0.185066E+06   0.417648E+00
        7724000   0.185113E+06   0.417692E+00
        7725000   0.185160E+06   0.417738E+00
        7726000   0.185207E+06   0.417785E+00
        7727000   0.185254E+06   0.417834E+00
        7728000   0.185302E+06   0.417881E+00
        7729000   0.185350E+06   0.417931E+00
        7730000   0.185398E+06   0.417979E+00
        7731000   0.185445E+06   0.418024E+00
        7732000   0.185493E+06   0.418074E+00
        7733000   0.185540E+06   0.418125E+00
        7734000   0.185588E+06   0.418174E+00
        7735000   0.185635E+06   0.418222E+00
        7736000   0.185683E+06   0.418271E+00
        7737000   0.185731E+06   0.418320E+00
        7738000   0.185778E+06   0.418368E+00
        7739000   0.185825E+06   0.418416E+00
        7740000   0.185873E+06   0.418465E+00
        7741000   0.185921E+06   0.418514E+00
        7742000   0.185968E+06   0.418564E+00
        7743000   0.186016E+06   0.418614E+00
        7744000   0.186063E+06   0.418663E+00
        7745000   0.186110E+06   0.418713E+00
        7746000   0.186158E+06   0.418764E+00
        7747000   0.186205E+06   0.418815E+00
        7748000   0.186253E+06   0.418866E+00
        7749000   0.186301E+06   0.418917E+00
        7750000   0.186349E+06   0.418968E+00
        7751000   0.186396E+06   0.419017E+00
        7752000   0.186444E+06   0.419067E+00
        7753000   0.186491E+06   0.419118E+00
        7754000   0.186538E+06   0.419167E+00
        7755000   0.186587E+06   0.419216E+00
        7756000   0.186634E+06   0.419266E+00
        7757000   0.186682E+06   0.419318E+00
        7758000   0.186729E+06   0.419368E+00
        7759000   0.186777E+06   0.419419E+00
        7760000   0.186825E+06   0.419470E+00
        7761000   0.186873E+06   0.419521E+00
        7762000   0.186920E+06   0.419572E+00
        7763000   0.186968E+06   0.419624E+00
        7764000   0.187016E+06   0.419676E+00
        7765000   0.187063E+06   0.419728E+00
        7766000   0.187111E+06   0.419781E+00
        7767000   0.187158E+06   0.419833E+00
        7768000   0.187206E+06   0.419884E+00
        7769000   0.187253E+06   0.419937E+00
        7770000   0.187300E+06   0.419988E+00
        7771000   0.187348E+06   0.420042E+00
        7772000   0.187395E+06   0.420093E+00
        7773000   0.187441E+06   0.420145E+00
        7774000   0.187489E+06   0.420198E+00
        7775000   0.187536E+06   0.420250E+00
        7776000   0.187584E+06   0.420302E+00
        7777000   0.187632E+06   0.420355E+00
        7778000   0.187679E+06   0.420409E+00
        7779000   0.187726E+06   0.420460E+00
        7780000   0.187774E+06   0.420515E+00
        7781000   0.187821E+06   0.420571E+00
        7782000   0.187868E+06   0.420624E+00
        7783000   0.187917E+06   0.420677E+00
        7784000   0.187965E+06   0.420731E+00
        7785000   0.188013E+06   0.420787E+00
        7786000   0.188061E+06   0.420844E+00
        7787000   0.188110E+06   0.420899E+00
        7788000   0.188158E+06   0.420955E+00
        7789000   0.188206E+06   0.421009E+00
        7790000   0.188254E+06   0.421063E+00
        7791000   0.188302E+06   0.421118E+00
        7792000   0.188349E+06   0.421174E+00
        7793000   0.188397E+06   0.421226E+00
        7794000   0.188444E+06   0.421283E+00
        7795000   0.188491E+06   0.421337E+00
        7796000   0.188539E+06   0.421392E+00
        7797000   0.188587E+06   0.421446E+00
        7798000   0.188635E+06   0.421500E+00
        7799000   0.188683E+06   0.421551E+00
        7800000   0.188730E+06   0.421605E+00
        7801000   0.188778E+06   0.421658E+00
        7802000   0.188825E+06   0.421712E+00
        7803000   0.188873E+06   0.421765E+00
        7804000   0.188920E+06   0.421818E+00
        7805000   0.188969E+06   0.421869E+00
        7806000   0.189017E+06   0.421922E+00
        7807000   0.189065E+06   0.421976E+00
        7808000   0.189113E+06   0.422030E+00
        7809000   0.189161E+06   0.422084E+00
        7810000   0.189207E+06   0.422138E+00
        7811000   0.189255E+06   0.422191E+00
        7812000   0.189303E+06   0.422246E+00
        7813000   0.189351E+06   0.422300E+00
        7814000   0.189399E+06   0.422352E+00
        7815000   0.189446E+06   0.422404E+00
        7816000   0.189494E+06   0.422458E+00
        7817000   0.189541E+06   0.422509E+00
        7818000   0.189589E+06   0.422563E+00
        7819000   0.189637E+06   0.422615E+00
        7820000   0.189685E+06   0.422666E+00
        7821000   0.189733E+06   0.422717E+00
        7822000   0.189781E+06   0.422769E+00
        7823000   0.189829E+06   0.422821E+00
        7824000   0.189876E+06   0.422875E+00
        7825000   0.189924E+06   0.422926E+00
        7826000   0.189971E+06   0.422979E+00
        7827000   0.190019E+06   0.423031E+00
        7828000   0.190066E+06   0.423083E+00
        7829000   0.190113E+06   0.423137E+00
        7830000   0.190161E+06   0.423191E+00
        7831000   0.190210E+06   0.423244E+00
        7832000   0.190259E+06   0.423295E+00
        7833000   0.190307E+06   0.423349E+00
        7834000   0.190355E+06   0.423402E+00
        7835000   0.190404E+06   0.423455E+00
        7836000   0.190452E+06   0.423507E+00
        7837000   0.190500E+06   0.423559E+00
        7838000   0.190548E+06   0.423613E+00
        7839000   0.190596E+06   0.423666E+00
        7840000   0.190643E+06   0.423719E+00
        7841000   0.190692E+06   0.423771E+00
        7842000   0.190740E+06   0.423822E+00
        7843000   0.190788E+06   0.423876E+00
        7844000   0.190836E+06   0.423928E+00
        7845000   0.190884E+06   0.423979E+00
        7846000   0.190932E+06   0.424030E+00
        7847000   0.190980E+06   0.424082E+00
        7848000   0.191029E+06   0.424134E+00
        7849000   0.191077E+06   0.424185E+00
        7850000   0.191126E+06   0.424237E+00
        7851000   0.191174E+06   0.424291E+00
        7852000   0.191222E+06   0.424342E+00
        7853000   0.191270E+06   0.424395E+00
        7854000   0.191320E+06   0.424448E+00
        7855000   0.191369E+06   0.424503E+00
        7856000   0.191418E+06   0.424556E+00
        7857000   0.191466E+06   0.424611E+00
        7858000   0.191515E+06   0.424663E+00
        7859000   0.191564E+06   0.424715E+00
        7860000   0.191612E+06   0.424767E+00
        7861000   0.191660E+06   0.424819E+00
        7862000   0.191709E+06   0.424871E+00
        7863000   0.191757E+06   0.424921E+00
        7864000   0.191805E+06   0.424971E+00
        7865000   0.191853E+06   0.425020E+00
        7866000   0.191901E+06   0.425072E+00
        7867000   0.191947E+06   0.425124E+00
        7868000   0.191996E+06   0.425173E+00
        7869000   0.192044E+06   0.425223E+00
        7870000   0.192092E+06   0.425275E+00
        7871000   0.192141E+06   0.425327E+00
        7872000   0.192189E+06   0.425382E+00
        7873000   0.192237E+06   0.425433E+00
        7874000   0.192285E+06   0.425485E+00
        7875000   0.192333E+06   0.425538E+00
        7876000   0.192381E+06   0.425592E+00
        7877000   0.192429E+06   0.425647E+00
        7878000   0.192476E+06   0.425703E+00
        7879000   0.192524E+06   0.425758E+00
        7880000   0.192572E+06   0.425812E+00
        7881000   0.192620E+06   0.425866E+00
        7882000   0.192669E+06   0.425922E+00
        7883000   0.192717E+06   0.425975E+00
        7884000   0.192764E+06   0.426028E+00
        7885000   0.192810E+06   0.426080E+00
        7886000   0.192857E+06   0.426132E+00
        7887000   0.192904E+06   0.426185E+00
        7888000   0.192952E+06   0.426235E+00
        7889000   0.193000E+06   0.426284E+00
        7890000   0.193047E+06   0.426336E+00
        7891000   0.193095E+06   0.426386E+00
        7892000   0.193143E+06   0.426438E+00
        7893000   0.193190E+06   0.426488E+00
        7894000   0.193238E+06   0.426539E+00
        7895000   0.193285E+06   0.426589E+00
        7896000   0.193333E+06   0.426641E+00
        7897000   0.193380E+06   0.426694E+00
        7898000   0.193429E+06   0.426747E+00
        7899000   0.193477E+06   0.426801E+00
        7900000   0.193523E+06   0.426855E+00
        7901000   0.193571E+06   0.426909E+00
        7902000   0.193619E+06   0.426963E+00
        7903000   0.193665E+06   0.427017E+00
        7904000   0.193713E+06   0.427070E+00
        7905000   0.193761E+06   0.427123E+00
        7906000   0.193810E+06   0.427177E+00
        7907000   0.193858E+06   0.427231E+00
        7908000   0.193907E+06   0.427286E+00
        7909000   0.193954E+06   0.427337E+00
        7910000   0.194002E+06   0.427389E+00
        7911000   0.194050E+06   0.427441E+00
        7912000   0.194098E+06   0.427493E+00
        7913000   0.194146E+06   0.427543E+00
        7914000   0.194194E+06   0.427594E+00
        7915000   0.194242E+06   0.427645E+00
        7916000   0.194291E+06   0.427697E+00
        7917000   0.194338E+06   0.427750E+00
        7918000   0.194386E+06   0.427804E+00
        7919000   0.194435E+06   0.427858E+00
        7920000   0.194483E+06   0.427912E+00
        7921000   0.194533E+06   0.427968E+00
        7922000   0.194581E+06   0.428022E+00
        7923000   0.194629E+06   0.428076E+00
        7924000   0.194678E+06   0.428130E+00
        7925000   0.194726E+06   0.428184E+00
        7926000   0.194774E+06   0.428238E+00
        7927000   0.194822E+06   0.428289E+00
        7928000   0.194871E+06   0.428343E+00
        7929000   0.194918E+06   0.428396E+00
        7930000   0.194966E+06   0.428451E+00
        7931000   0.195014E+06   0.428505E+00
        7932000   0.195061E+06   0.428560E+00
        7933000   0.195109E+06   0.428615E+00
        7934000   0.195156E+06   0.428669E+00
        7935000   0.195204E+06   0.428726E+00
        7936000   0.195252E+06   0.428782E+00
        7937000   0.195299E+06   0.428839E+00
        7938000   0.195347E+06   0.428896E+00
        7939000   0.195394E+06   0.428951E+00
        7940000   0.195442E+06   0.429008E+00
        7941000   0.195490E+06   0.429063E+00
        7942000   0.195538E+06   0.429120E+00
        7943000   0.195585E+06   0.429178E+00
        7944000   0.195632E+06   0.429237E+00
        7945000   0.195680E+06   0.429296E+00
        7946000   0.195727E+06   0.429355E+00
        7947000   0.195774E+06   0.429412E+00
        7948000   0.195822E+06   0.429469E+00
        7949000   0.195869E+06   0.429525E+00
        7950000   0.195916E+06   0.429580E+00
        7951000   0.195964E+06   0.429635E+00
        7952000   0.196012E+06   0.429689E+00
        7953000   0.196059E+06   0.429744E+00
        7954000   0.196106E+06   0.429799E+00
        7955000   0.196153E+06   0.429856E+00
        7956000   0.196201E+06   0.429911E+00
        7957000   0.196248E+06   0.429969E+00
        7958000   0.196297E+06   0.430027E+00
        7959000   0.196344E+06   0.430085E+00
        7960000   0.196392E+06   0.430142E+00
        7961000   0.196439E+06   0.430198E+00
        7962000   0.196486E+06   0.430253E+00
        7963000   0.196533E+06   0.430307E+00
        7964000   0.196581E+06   0.430363E+00
        7965000   0.196628E+06   0.430419E+00
        7966000   0.196675E+06   0.430476E+00
        7967000   0.196723E+06   0.430533E+00
        7968000   0.196771E+06   0.430589E+00
        7969000   0.196819E+06   0.430645E+00
        7970000   0.196866E+06   0.430702E+00
        7971000   0.196914E+06   0.430759E+00
        7972000   0.196960E+06   0.430817E+00
        7973000   0.197008E+06   0.430872E+00
        7974000   0.197056E+06   0.430931E+00
        7975000   0.197103E+06   0.430987E+00
        7976000   0.197151E+06   0.431042E+00
        7977000   0.197199E+06   0.431098E+00
        7978000   0.197246E+06   0.431155E+00
        7979000   0.197294E+06   0.431211E+00
        7980000   0.197341E+06   0.431266E+00
        7981000   0.197389E+06   0.431321E+00
        7982000   0.197437E+06   0.431377E+00
        7983000   0.197484E+06   0.431433E+00
        7984000   0.197532E+06   0.431492E+00
        7985000   0.197580E+06   0.431548E+00
        7986000   0.197628E+06   0.431604E+00
        7987000   0.197676E+06   0.431664E+00
        7988000   0.197723E+06   0.431723E+00
        7989000   0.197771E+06   0.431781E+00
        7990000   0.197819E+06   0.431839E+00
        7991000   0.197867E+06   0.431898E+00
        7992000   0.197913E+06   0.431954E+00
        7993000   0.197961E+06   0.432014E+00
        7994000   0.198009E+06   0.432070E+00
        7995000   0.198056E+06   0.432129E+00
        7996000   0.198103E+06   0.432187E+00
        7997000   0.198151E+06   0.432245E+00
        7998000   0.198199E+06   0.432305E+00
        7999000   0.198246E+06   0.432362E+00
        8000000   0.198293E+06   0.432417E+00
        8001000   0.198341E+06   0.432473E+00
        8002000   0.198388E+06   0.432529E+00
        8003000   0.198437E+06   0.432586E+00
        8004000   0.198485E+06   0.432643E+00
        8005000   0.198533E+06   0.432697E+00
        8006000   0.198581E+06   0.432752E+00
        8007000   0.198628E+06   0.432811E+00
        8008000   0.198675E+06   0.432867E+00
        8009000   0.198722E+06   0.432923E+00
        8010000   0.198771E+06   0.432978E+00
        8011000   0.198818E+06   0.433033E+00
        8012000   0.198866E+06   0.433090E+00
        8013000   0.198914E+06   0.433148E+00
        8014000   0.198961E+06   0.433204E+00
        8015000   0.199010E+06   0.433260E+00
        8016000   0.199058E+06   0.433315E+00
        8017000   0.199106E+06   0.433372E+00
        8018000   0.199155E+06   0.433429E+00
        8019000   0.199203E+06   0.433485E+00
        8020000   0.199251E+06   0.433541E+00
        8021000   0.199300E+06   0.433599E+00
        8022000   0.199348E+06   0.433655E+00
        8023000   0.199396E+06   0.433712E+00
        8024000   0.199444E+06   0.433770E+00
        8025000   0.199490E+06   0.433827E+00
        8026000   0.199537E+06   0.433884E+00
        8027000   0.199584E+06   0.433940E+00
        8028000   0.199632E+06   0.433998E+00
        8029000   0.199680E+06   0.434057E+00
        8030000   0.199726E+06   0.434117E+00
        8031000   0.199774E+06   0.434178E+00
        8032000   0.199822E+06   0.434238E+00
        8033000   0.199869E+06   0.434297E+00
        8034000   0.199917E+06   0.434357E+00
        8035000   0.199965E+06   0.434419E+00
        8036000   0.200013E+06   0.434477E+00
        8037000   0.200060E+06   0.434535E+00
        8038000   0.200107E+06   0.434597E+00
        8039000   0.200155E+06   0.434658E+00
        8040000   0.200203E+06   0.434717E+00
        8041000   0.200251E+06   0.434777E+00
        8042000   0.200299E+06   0.434837E+00
        8043000   0.200347E+06   0.434896E+00
        8044000   0.200394E+06   0.434956E+00
        8045000   0.200442E+06   0.435016E+00
        8046000   0.200488E+06   0.435072E+00
        8047000   0.200537E+06   0.435131E+00
        8048000   0.200584E+06   0.435191E+00
        8049000   0.200632E+06   0.435252E+00
        8050000   0.200678E+06   0.435312E+00
        8051000   0.200726E+06   0.435373E+00
        8052000   0.200773E+06   0.435432E+00
        8053000   0.200820E+06   0.435492E+00
        8054000   0.200867E+06   0.435551E+00
        8055000   0.200916E+06   0.435610E+00
        8056000   0.200963E+06   0.435668E+00
        8057000   0.201011E+06   0.435725E+00
        8058000   0.201059E+06   0.435783E+00
        8059000   0.201108E+06   0.435841E+00
        8060000   0.201156E+06   0.435900E+00
        8061000   0.201204E+06   0.435958E+00
        8062000   0.201252E+06   0.436015E+00
        8063000   0.201300E+06   0.436072E+00
        8064000   0.201347E+06   0.436129E+00
        8065000   0.201395E+06   0.436186E+00
        8066000   0.201442E+06   0.436244E+00
        8067000   0.201489E+06   0.436300E+00
        8068000   0.201536E+06   0.436360E+00
        8069000   0.201584E+06   0.436420E+00
        8070000   0.201631E+06   0.436480E+00
        8071000   0.201679E+06   0.436540E+00
        8072000   0.201727E+06   0.436601E+00
        8073000   0.201775E+06   0.436661E+00
        8074000   0.201822E+06   0.436723E+00
        8075000   0.201870E+06   0.436785E+00
        8076000   0.201918E+06   0.436846E+00
        8077000   0.201965E+06   0.436910E+00
        8078000   0.202012E+06   0.436974E+00
        8079000   0.202060E+06   0.437038E+00
        8080000   0.202107E+06   0.437102E+00
        8081000   0.202155E+06   0.437163E+00
        8082000   0.202203E+06   0.437226E+00
        8083000   0.202252E+06   0.437288E+00
        8084000   0.202299E+06   0.437350E+00
        8085000   0.202348E+06   0.437409E+00
        8086000   0.202395E+06   0.437469E+00
        8087000   0.202442E+06   0.437530E+00
        8088000   0.202489E+06   0.437589E+00
        8089000   0.202537E+06   0.437648E+00
        8090000   0.202585E+06   0.437708E+00
        8091000   0.202632E+06   0.437769E+00
        8092000   0.202680E+06   0.437831E+00
        8093000   0.202728E+06   0.437890E+00
        8094000   0.202775E+06   0.437952E+00
        8095000   0.202822E+06   0.438013E+00
        8096000   0.202871E+06   0.438073E+00
        8097000   0.202918E+06   0.438135E+00
        8098000   0.202967E+06   0.438197E+00
        8099000   0.203014E+06   0.438260E+00
        8100000   0.203063E+06   0.438322E+00
        8101000   0.203111E+06   0.438382E+00
        8102000   0.203158E+06   0.438444E+00
        8103000   0.203206E+06   0.438507E+00
        8104000   0.203255E+06   0.438569E+00
        8105000   0.203304E+06   0.438634E+00
        8106000   0.203352E+06   0.438696E+00
        8107000   0.203400E+06   0.438758E+00
        8108000   0.203448E+06   0.438824E+00
        8109000   0.203496E+06   0.438889E+00
        8110000   0.203544E+06   0.438951E+00
        8111000   0.203592E+06   0.439018E+00
        8112000   0.203640E+06   0.439083E+00
        8113000   0.203688E+06   0.439149E+00
        8114000   0.203736E+06   0.439214E+00
        8115000   0.203783E+06   0.439278E+00
        8116000   0.203832E+06   0.439342E+00
        8117000   0.203880E+06   0.439405E+00
        8118000   0.203927E+06   0.439468E+00
        8119000   0.203976E+06   0.439535E+00
        8120000   0.204024E+06   0.439598E+00
        8121000   0.204072E+06   0.439662E+00
        8122000   0.204120E+06   0.439729E+00
        8123000   0.204168E+06   0.439794E+00
        8124000   0.204216E+06   0.439856E+00
        8125000   0.204264E+06   0.439920E+00
        8126000   0.204312E+06   0.439982E+00
        8127000   0.204361E+06   0.440045E+00
        8128000   0.204409E+06   0.440105E+00
        8129000   0.204458E+06   0.440166E+00
        8130000   0.204506E+06   0.440228E+00
        8131000   0.204555E+06   0.440291E+00
        8132000   0.204603E+06   0.440353E+00
        8133000   0.204651E+06   0.440413E+00
        8134000   0.204699E+06   0.440476E+00
        8135000   0.204747E+06   0.440538E+00
        8136000   0.204796E+06   0.440599E+00
        8137000   0.204843E+06   0.440661E+00
        8138000   0.204891E+06   0.440723E+00
        8139000   0.204939E+06   0.440783E+00
        8140000   0.204986E+06   0.440844E+00
        8141000   0.205034E+06   0.440906E+00
        8142000   0.205083E+06   0.440967E+00
        8143000   0.205131E+06   0.441030E+00
        8144000   0.205180E+06   0.441092E+00
        8145000   0.205229E+06   0.441154E+00
        8146000   0.205278E+06   0.441215E+00
        8147000   0.205326E+06   0.441275E+00
        8148000   0.205374E+06   0.441335E+00
        8149000   0.205423E+06   0.441395E+00
        8150000   0.205471E+06   0.441457E+00
        8151000   0.205519E+06   0.441519E+00
        8152000   0.205567E+06   0.441580E+00
        8153000   0.205615E+06   0.441641E+00
        8154000   0.205664E+06   0.441702E+00
        8155000   0.205712E+06   0.441762E+00
        8156000   0.205761E+06   0.441823E+00
        8157000   0.205809E+06   0.441885E+00
        8158000   0.205857E+06   0.441949E+00
        8159000   0.205906E+06   0.442010E+00
        8160000   0.205955E+06   0.442072E+00
        8161000   0.206004E+06   0.442135E+00
        8162000   0.206053E+06   0.442195E+00
        8163000   0.206101E+06   0.442258E+00
        8164000   0.206149E+06   0.442319E+00
        8165000   0.206197E+06   0.442380E+00
        8166000   0.206244E+06   0.442440E+00
        8167000   0.206293E+06   0.442501E+00
        8168000   0.206341E+06   0.442563E+00
        8169000   0.206389E+06   0.442624E+00
        8170000   0.206438E+06   0.442686E+00
        8171000   0.206485E+06   0.442748E+00
        8172000   0.206532E+06   0.442807E+00
        8173000   0.206581E+06   0.442868E+00
        8174000   0.206629E+06   0.442930E+00
        8175000   0.206677E+06   0.442991E+00
        8176000   0.206726E+06   0.443050E+00
        8177000   0.206775E+06   0.443109E+00
        8178000   0.206823E+06   0.443169E+00
        8179000   0.206873E+06   0.443229E+00
        8180000   0.206922E+06   0.443290E+00
        8181000   0.206971E+06   0.443349E+00
        8182000   0.207020E+06   0.443412E+00
        8183000   0.207069E+06   0.443473E+00
        8184000   0.207117E+06   0.443534E+00
        8185000   0.207166E+06   0.443597E+00
        8186000   0.207214E+06   0.443662E+00
        8187000   0.207263E+06   0.443726E+00
        8188000   0.207311E+06   0.443789E+00
        8189000   0.207360E+06   0.443851E+00
        8190000   0.207409E+06   0.443912E+00
        8191000   0.207459E+06   0.443973E+00
        8192000   0.207508E+06   0.444031E+00
        8193000   0.207557E+06   0.444090E+00
        8194000   0.207605E+06   0.444150E+00
        8195000   0.207654E+06   0.444209E+00
        8196000   0.207702E+06   0.444267E+00
        8197000   0.207752E+06   0.444325E+00
        8198000   0.207801E+06   0.444383E+00
        8199000   0.207850E+06   0.444442E+00
        8200000   0.207898E+06   0.444501E+00
        8201000   0.207947E+06   0.444559E+00
        8202000   0.207996E+06   0.444617E+00
        8203000   0.208045E+06   0.444676E+00
        8204000   0.208094E+06   0.444732E+00
        8205000   0.208143E+06   0.444790E+00
        8206000   0.208192E+06   0.444850E+00
        8207000   0.208242E+06   0.444911E+00
        8208000   0.208290E+06   0.444970E+00
        8209000   0.208339E+06   0.445027E+00
        8210000   0.208388E+06   0.445082E+00
        8211000   0.208437E+06   0.445137E+00
        8212000   0.208484E+06   0.445192E+00
        8213000   0.208533E+06   0.445246E+00
        8214000   0.208583E+06   0.445300E+00
        8215000   0.208632E+06   0.445358E+00
        8216000   0.208680E+06   0.445418E+00
        8217000   0.208728E+06   0.445475E+00
        8218000   0.208776E+06   0.445530E+00
        8219000   0.208824E+06   0.445586E+00
        8220000   0.208872E+06   0.445644E+00
        8221000   0.208920E+06   0.445701E+00
        8222000   0.208968E+06   0.445758E+00
        8223000   0.209017E+06   0.445815E+00
        8224000   0.209067E+06   0.445868E+00
        8225000   0.209117E+06   0.445923E+00
        8226000   0.209166E+06   0.445979E+00
        8227000   0.209216E+06   0.446034E+00
        8228000   0.209266E+06   0.446085E+00
        8229000   0.209314E+06   0.446136E+00
        8230000   0.209362E+06   0.446191E+00
        8231000   0.209411E+06   0.446243E+00
        8232000   0.209460E+06   0.446299E+00
        8233000   0.209509E+06   0.446356E+00
        8234000   0.209558E+06   0.446410E+00
        8235000   0.209607E+06   0.446466E+00
        8236000   0.209656E+06   0.446520E+00
        8237000   0.209706E+06   0.446578E+00
        8238000   0.209754E+06   0.446636E+00
        8239000   0.209803E+06   0.446693E+00
        8240000   0.209854E+06   0.446750E+00
        8241000   0.209903E+06   0.446807E+00
        8242000   0.209951E+06   0.446865E+00
        8243000   0.209999E+06   0.446922E+00
        8244000   0.210048E+06   0.446980E+00
        8245000   0.210097E+06   0.447038E+00
        8246000   0.210146E+06   0.447097E+00
        8247000   0.210195E+06   0.447155E+00
        8248000   0.210243E+06   0.447214E+00
        8249000   0.210293E+06   0.447270E+00
        8250000   0.210343E+06   0.447325E+00
        8251000   0.210392E+06   0.447381E+00
        8252000   0.210440E+06   0.447437E+00
        8253000   0.210489E+06   0.447493E+00
        8254000   0.210538E+06   0.447549E+00
        8255000   0.210588E+06   0.447606E+00
        8256000   0.210638E+06   0.447665E+00
        8257000   0.210687E+06   0.447723E+00
        8258000   0.210737E+06   0.447781E+00
        8259000   0.210786E+06   0.447839E+00
        8260000   0.210836E+06   0.447894E+00
        8261000   0.210887E+06   0.447951E+00
        8262000   0.210936E+06   0.448008E+00
        8263000   0.210984E+06   0.448066E+00
        8264000   0.211033E+06   0.448122E+00
        8265000   0.211082E+06   0.448177E+00
        8266000   0.211132E+06   0.448236E+00
        8267000   0.211181E+06   0.448293E+00
        8268000   0.211229E+06   0.448352E+00
        8269000   0.211278E+06   0.448412E+00
        8270000   0.211327E+06   0.448468E+00
        8271000   0.211377E+06   0.448527E+00
        8272000   0.211426E+06   0.448587E+00
        8273000   0.211477E+06   0.448648E+00
        8274000   0.211527E+06   0.448707E+00
        8275000   0.211575E+06   0.448767E+00
        8276000   0.211625E+06   0.448825E+00
        8277000   0.211674E+06   0.448884E+00
        8278000   0.211723E+06   0.448943E+00
        8279000   0.211772E+06   0.449000E+00
        8280000   0.211821E+06   0.449057E+00
        8281000   0.211871E+06   0.449117E+00
        8282000   0.211921E+06   0.449177E+00
        8283000   0.211970E+06   0.449237E+00
        8284000   0.212020E+06   0.449296E+00
        8285000   0.212069E+06   0.449354E+00
        8286000   0.212119E+06   0.449412E+00
        8287000   0.212168E+06   0.449470E+00
        8288000   0.212218E+06   0.449529E+00
        8289000   0.212267E+06   0.449587E+00
        8290000   0.212317E+06   0.449645E+00
        8291000   0.212367E+06   0.449704E+00
        8292000   0.212417E+06   0.449762E+00
        8293000   0.212467E+06   0.449821E+00
        8294000   0.212516E+06   0.449881E+00
        8295000   0.212565E+06   0.449940E+00
        8296000   0.212614E+06   0.450000E+00
        8297000   0.212663E+06   0.450059E+00
        8298000   0.212712E+06   0.450118E+00
        8299000   0.212762E+06   0.450179E+00
        8300000   0.212811E+06   0.450240E+00
        8301000   0.212860E+06   0.450301E+00
        8302000   0.212910E+06   0.450362E+00
        8303000   0.212959E+06   0.450424E+00
        8304000   0.213008E+06   0.450485E+00
        8305000   0.213057E+06   0.450547E+00
        8306000   0.213106E+06   0.450610E+00
        8307000   0.213155E+06   0.450673E+00
        8308000   0.213204E+06   0.450734E+00
        8309000   0.213253E+06   0.450797E+00
        8310000   0.213302E+06   0.450861E+00
        8311000   0.213351E+06   0.450926E+00
        8312000   0.213400E+06   0.450990E+00
        8313000   0.213450E+06   0.451056E+00
        8314000   0.213499E+06   0.451123E+00
        8315000   0.213548E+06   0.451187E+00
        8316000   0.213596E+06   0.451250E+00
        8317000   0.213645E+06   0.451316E+00
        8318000   0.213694E+06   0.451381E+00
        8319000   0.213743E+06   0.451447E+00
        8320000   0.213793E+06   0.451512E+00
        8321000   0.213842E+06   0.451576E+00
        8322000   0.213892E+06   0.451641E+00
        8323000   0.213941E+06   0.451705E+00
        8324000   0.213991E+06   0.451769E+00
        8325000   0.214041E+06   0.451833E+00
        8326000   0.214090E+06   0.451897E+00
        8327000   0.214139E+06   0.451961E+00
        8328000   0.214187E+06   0.452026E+00
        8329000   0.214236E+06   0.452092E+00
        8330000   0.214284E+06   0.452156E+00
        8331000   0.214333E+06   0.452219E+00
        8332000   0.214384E+06   0.452284E+00
        8333000   0.214433E+06   0.452349E+00
        8334000   0.214482E+06   0.452414E+00
        8335000   0.214530E+06   0.452477E+00
        8336000   0.214579E+06   0.452543E+00
        8337000   0.214628E+06   0.452609E+00
        8338000   0.214677E+06   0.452674E+00
        8339000   0.214726E+06   0.452741E+00
        8340000   0.214775E+06   0.452805E+00
        8341000   0.214824E+06   0.452869E+00
        8342000   0.214873E+06   0.452934E+00
        8343000   0.214922E+06   0.452999E+00
        8344000   0.214971E+06   0.453064E+00
        8345000   0.215020E+06   0.453130E+00
        8346000   0.215069E+06   0.453194E+00
        8347000   0.215119E+06   0.453260E+00
        8348000   0.215169E+06   0.453325E+00
        8349000   0.215219E+06   0.453390E+00
        8350000   0.215269E+06   0.453456E+00
        8351000   0.215319E+06   0.453523E+00
        8352000   0.215369E+06   0.453589E+00
        8353000   0.215419E+06   0.453655E+00
        8354000   0.215468E+06   0.453723E+00
        8355000   0.215518E+06   0.453789E+00
        8356000   0.215567E+06   0.453856E+00
        8357000   0.215617E+06   0.453923E+00
        8358000   0.215666E+06   0.453991E+00
        8359000   0.215716E+06   0.454060E+00
        8360000   0.215766E+06   0.454131E+00
        8361000   0.215816E+06   0.454200E+00
        8362000   0.215865E+06   0.454268E+00
        8363000   0.215913E+06   0.454335E+00
        8364000   0.215962E+06   0.454405E+00
        8365000   0.216011E+06   0.454474E+00
        8366000   0.216061E+06   0.454541E+00
        8367000   0.216111E+06   0.454610E+00
        8368000   0.216160E+06   0.454678E+00
        8369000   0.216209E+06   0.454745E+00
        8370000   0.216259E+06   0.454814E+00
        8371000   0.216309E+06   0.454881E+00
        8372000   0.216359E+06   0.454951E+00
        8373000   0.216409E+06   0.455022E+00
        8374000   0.216459E+06   0.455091E+00
        8375000   0.216510E+06   0.455159E+00
        8376000   0.216560E+06   0.455227E+00
        8377000   0.216611E+06   0.455298E+00
        8378000   0.216660E+06   0.455367E+00
        8379000   0.216710E+06   0.455437E+00
        8380000   0.216759E+06   0.455505E+00
        8381000   0.216809E+06   0.455576E+00
        8382000   0.216858E+06   0.455643E+00
        8383000   0.216907E+06   0.455712E+00
        8384000   0.216956E+06   0.455781E+00
        8385000   0.217007E+06   0.455851E+00
        8386000   0.217057E+06   0.455918E+00
        8387000   0.217107E+06   0.455990E+00
        8388000   0.217157E+06   0.456060E+00
        8389000   0.217207E+06   0.456130E+00
        8390000   0.217257E+06   0.456200E+00
        8391000   0.217307E+06   0.456271E+00
        8392000   0.217356E+06   0.456340E+00
        8393000   0.217405E+06   0.456408E+00
        8394000   0.217455E+06   0.456476E+00
        8395000   0.217505E+06   0.456544E+00
        8396000   0.217555E+06   0.456612E+00
        8397000   0.217605E+06   0.456681E+00
        8398000   0.217655E+06   0.456749E+00
        8399000   0.217706E+06   0.456818E+00
        8400000   0.217756E+06   0.456888E+00
        8401000   0.217806E+06   0.456957E+00
        8402000   0.217856E+06   0.457026E+00
        8403000   0.217905E+06   0.457096E+00
        8404000   0.217954E+06   0.457167E+00
        8405000   0.218005E+06   0.457237E+00
        8406000   0.218055E+06   0.457308E+00
        8407000   0.218105E+06   0.457378E+00
        8408000   0.218154E+06   0.457448E+00
        8409000   0.218203E+06   0.457517E+00
        8410000   0.218253E+06   0.457587E+00
        8411000   0.218303E+06   0.457655E+00
        8412000   0.218351E+06   0.457721E+00
        8413000   0.218401E+06   0.457788E+00
        8414000   0.218451E+06   0.457854E+00
        8415000   0.218501E+06   0.457922E+00
        8416000   0.218550E+06   0.457988E+00
        8417000   0.218600E+06   0.458053E+00
        8418000   0.218650E+06   0.458118E+00
        8419000   0.218700E+06   0.458181E+00
        8420000   0.218749E+06   0.458247E+00
        8421000   0.218800E+06   0.458315E+00
        8422000   0.218848E+06   0.458384E+00
        8423000   0.218898E+06   0.458454E+00
        8424000   0.218947E+06   0.458522E+00
        8425000   0.218997E+06   0.458591E+00
        8426000   0.219047E+06   0.458661E+00
        8427000   0.219097E+06   0.458729E+00
        8428000   0.219148E+06   0.458799E+00
        8429000   0.219198E+06   0.458870E+00
        8430000   0.219248E+06   0.458941E+00
        8431000   0.219296E+06   0.459013E+00
        8432000   0.219345E+06   0.459083E+00
        8433000   0.219395E+06   0.459155E+00
        8434000   0.219446E+06   0.459225E+00
        8435000   0.219494E+06   0.459297E+00
        8436000   0.219544E+06   0.459368E+00
        8437000   0.219594E+06   0.459440E+00
        8438000   0.219644E+06   0.459516E+00
        8439000   0.219694E+06   0.459587E+00
        8440000   0.219743E+06   0.459658E+00
        8441000   0.219792E+06   0.459730E+00
        8442000   0.219842E+06   0.459800E+00
        8443000   0.219893E+06   0.459869E+00
        8444000   0.219945E+06   0.459937E+00
        8445000   0.219995E+06   0.460003E+00
        8446000   0.220045E+06   0.460071E+00
        8447000   0.220095E+06   0.460138E+00
        8448000   0.220145E+06   0.460207E+00
        8449000   0.220195E+06   0.460274E+00
        8450000   0.220245E+06   0.460342E+00
        8451000   0.220295E+06   0.460410E+00
        8452000   0.220345E+06   0.460478E+00
        8453000   0.220395E+06   0.460547E+00
        8454000   0.220446E+06   0.460615E+00
        8455000   0.220497E+06   0.460683E+00
        8456000   0.220547E+06   0.460749E+00
        8457000   0.220598E+06   0.460815E+00
        8458000   0.220648E+06   0.460880E+00
        8459000   0.220698E+06   0.460948E+00
        8460000   0.220749E+06   0.461016E+00
        8461000   0.220799E+06   0.461085E+00
        8462000   0.220848E+06   0.461152E+00
        8463000   0.220899E+06   0.461220E+00
        8464000   0.220950E+06   0.461288E+00
        8465000   0.221001E+06   0.461358E+00
        8466000   0.221053E+06   0.461424E+00
        8467000   0.221104E+06   0.461492E+00
        8468000   0.221155E+06   0.461561E+00
        8469000   0.221206E+06   0.461631E+00
        8470000   0.221257E+06   0.461703E+00
        8471000   0.221308E+06   0.461773E+00
        8472000   0.221359E+06   0.461846E+00
        8473000   0.221410E+06   0.461915E+00
        8474000   0.221461E+06   0.461984E+00
        8475000   0.221512E+06   0.462051E+00
        8476000   0.221563E+06   0.462119E+00
        8477000   0.221614E+06   0.462187E+00
        8478000   0.221666E+06   0.462257E+00
        8479000   0.221716E+06   0.462324E+00
        8480000   0.221768E+06   0.462393E+00
        8481000   0.221819E+06   0.462460E+00
        8482000   0.221870E+06   0.462530E+00
        8483000   0.221922E+06   0.462598E+00
        8484000   0.221974E+06   0.462667E+00
        8485000   0.222025E+06   0.462737E+00
        8486000   0.222075E+06   0.462805E+00
        8487000   0.222127E+06   0.462870E+00
        8488000   0.222178E+06   0.462939E+00
        8489000   0.222229E+06   0.463008E+00
        8490000   0.222279E+06   0.463077E+00
        8491000   0.222330E+06   0.463144E+00
        8492000   0.222381E+06   0.463212E+00
        8493000   0.222432E+06   0.463280E+00
        8494000   0.222483E+06   0.463349E+00
        8495000   0.222534E+06   0.463416E+00
        8496000   0.222586E+06   0.463485E+00
        8497000   0.222637E+06   0.463555E+00
        8498000   0.222687E+06   0.463621E+00
        8499000   0.222737E+06   0.463690E+00
        8500000   0.222788E+06   0.463758E+00
        8501000   0.222839E+06   0.463826E+00
        8502000   0.222889E+06   0.463893E+00
        8503000   0.222939E+06   0.463959E+00
        8504000   0.222989E+06   0.464028E+00
        8505000   0.223040E+06   0.464099E+00
        8506000   0.223091E+06   0.464168E+00
        8507000   0.223140E+06   0.464236E+00
        8508000   0.223192E+06   0.464305E+00
        8509000   0.223242E+06   0.464375E+00
        8510000   0.223293E+06   0.464443E+00
        8511000   0.223344E+06   0.464511E+00
        8512000   0.223395E+06   0.464582E+00
        8513000   0.223446E+06   0.464651E+00
        8514000   0.223496E+06   0.464723E+00
        8515000   0.223546E+06   0.464794E+00
        8516000   0.223597E+06   0.464867E+00
        8517000   0.223648E+06   0.464936E+00
        8518000   0.223698E+06   0.465006E+00
        8519000   0.223747E+06   0.465073E+00
        8520000   0.223797E+06   0.465142E+00
        8521000   0.223847E+06   0.465211E+00
        8522000   0.223898E+06   0.465279E+00
        8523000   0.223949E+06   0.465349E+00
        8524000   0.223999E+06   0.465416E+00
        8525000   0.224051E+06   0.465484E+00
        8526000   0.224101E+06   0.465551E+00
        8527000   0.224152E+06   0.465622E+00
        8528000   0.224202E+06   0.465691E+00
        8529000   0.224253E+06   0.465762E+00
        8530000   0.224303E+06   0.465832E+00
        8531000   0.224353E+06   0.465901E+00
        8532000   0.224403E+06   0.465970E+00
        8533000   0.224453E+06   0.466043E+00
        8534000   0.224502E+06   0.466118E+00
        8535000   0.224553E+06   0.466192E+00
        8536000   0.224603E+06   0.466268E+00
        8537000   0.224654E+06   0.466344E+00
        8538000   0.224704E+06   0.466417E+00
        8539000   0.224754E+06   0.466493E+00
        8540000   0.224805E+06   0.466564E+00
        8541000   0.224855E+06   0.466638E+00
        8542000   0.224904E+06   0.466715E+00
        8543000   0.224955E+06   0.466790E+00
        8544000   0.225006E+06   0.466865E+00
        8545000   0.225056E+06   0.466940E+00
        8546000   0.225108E+06   0.467017E+00
        8547000   0.225159E+06   0.467096E+00
        8548000   0.225209E+06   0.467173E+00
        8549000   0.225259E+06   0.467249E+00
        8550000   0.225309E+06   0.467322E+00
        8551000   0.225360E+06   0.467394E+00
        8552000   0.225410E+06   0.467469E+00
        8553000   0.225461E+06   0.467542E+00
        8554000   0.225512E+06   0.467611E+00
        8555000   0.225563E+06   0.467684E+00
        8556000   0.225615E+06   0.467757E+00
        8557000   0.225665E+06   0.467830E+00
        8558000   0.225716E+06   0.467904E+00
        8559000   0.225768E+06   0.467976E+00
        8560000   0.225819E+06   0.468047E+00
        8561000   0.225870E+06   0.468118E+00
        8562000   0.225921E+06   0.468189E+00
        8563000   0.225972E+06   0.468260E+00
        8564000   0.226022E+06   0.468337E+00
        8565000   0.226073E+06   0.468409E+00
        8566000   0.226124E+06   0.468482E+00
        8567000   0.226175E+06   0.468554E+00
        8568000   0.226225E+06   0.468624E+00
        8569000   0.226277E+06   0.468694E+00
        8570000   0.226328E+06   0.468763E+00
        8571000   0.226379E+06   0.468833E+00
        8572000   0.226429E+06   0.468904E+00
        8573000   0.226479E+06   0.468975E+00
        8574000   0.226531E+06   0.469043E+00
        8575000   0.226582E+06   0.469113E+00
        8576000   0.226633E+06   0.469183E+00
        8577000   0.226685E+06   0.469254E+00
        8578000   0.226735E+06   0.469323E+00
        8579000   0.226786E+06   0.469392E+00
        8580000   0.226837E+06   0.469462E+00
        8581000   0.226889E+06   0.469532E+00
        8582000   0.226939E+06   0.469601E+00
        8583000   0.226990E+06   0.469670E+00
        8584000   0.227041E+06   0.469740E+00
        8585000   0.227093E+06   0.469809E+00
        8586000   0.227145E+06   0.469881E+00
        8587000   0.227197E+06   0.469952E+00
        8588000   0.227248E+06   0.470021E+00
        8589000   0.227299E+06   0.470093E+00
        8590000   0.227351E+06   0.470164E+00
        8591000   0.227402E+06   0.470232E+00
        8592000   0.227454E+06   0.470303E+00
        8593000   0.227505E+06   0.470374E+00
        8594000   0.227555E+06   0.470444E+00
        8595000   0.227606E+06   0.470516E+00
        8596000   0.227657E+06   0.470585E+00
        8597000   0.227709E+06   0.470654E+00
        8598000   0.227761E+06   0.470725E+00
        8599000   0.227813E+06   0.470795E+00
        8600000   0.227865E+06   0.470865E+00
        8601000   0.227916E+06   0.470935E+00
        8602000   0.227968E+06   0.471005E+00
        8603000   0.228020E+06   0.471077E+00
        8604000   0.228072E+06   0.471148E+00
        8605000   0.228124E+06   0.471219E+00
        8606000   0.228177E+06   0.471290E+00
        8607000   0.228228E+06   0.471361E+00
        8608000   0.228280E+06   0.471433E+00
        8609000   0.228332E+06   0.471504E+00
        8610000   0.228384E+06   0.471571E+00
        8611000   0.228435E+06   0.471639E+00
        8612000   0.228487E+06   0.471710E+00
        8613000   0.228540E+06   0.471778E+00
        8614000   0.228592E+06   0.471848E+00
        8615000   0.228644E+06   0.471918E+00
        8616000   0.228696E+06   0.471985E+00
        8617000   0.228748E+06   0.472054E+00
        8618000   0.228800E+06   0.472123E+00
        8619000   0.228853E+06   0.472191E+00
        8620000   0.228905E+06   0.472260E+00
        8621000   0.228957E+06   0.472330E+00
        8622000   0.229010E+06   0.472401E+00
        8623000   0.229062E+06   0.472474E+00
        8624000   0.229114E+06   0.472545E+00
        8625000   0.229167E+06   0.472617E+00
        8626000   0.229219E+06   0.472694E+00
        8627000   0.229271E+06   0.472767E+00
        8628000   0.229323E+06   0.472839E+00
        8629000   0.229376E+06   0.472910E+00
        8630000   0.229428E+06   0.472982E+00
        8631000   0.229480E+06   0.473055E+00
        8632000   0.229533E+06   0.473129E+00
        8633000   0.229584E+06   0.473202E+00
        8634000   0.229635E+06   0.473276E+00
        8635000   0.229687E+06   0.473350E+00
        8636000   0.229739E+06   0.473424E+00
        8637000   0.229791E+06   0.473496E+00
        8638000   0.229843E+06   0.473570E+00
        8639000   0.229895E+06   0.473645E+00
        8640000   0.229947E+06   0.473721E+00
        8641000   0.229999E+06   0.473796E+00
        8642000   0.230051E+06   0.473870E+00
        8643000   0.230103E+06   0.473945E+00
        8644000   0.230156E+06   0.474021E+00
        8645000   0.230206E+06   0.474095E+00
        8646000   0.230258E+06   0.474171E+00
        8647000   0.230310E+06   0.474244E+00
        8648000   0.230362E+06   0.474317E+00
        8649000   0.230414E+06   0.474389E+00
        8650000   0.230465E+06   0.474465E+00
        8651000   0.230518E+06   0.474539E+00
        8652000   0.230570E+06   0.474612E+00
        8653000   0.230623E+06   0.474687E+00
        8654000   0.230676E+06   0.474761E+00
        8655000   0.230728E+06   0.474834E+00
        8656000   0.230781E+06   0.474912E+00
        8657000   0.230833E+06   0.474986E+00
        8658000   0.230886E+06   0.475059E+00
        8659000   0.230938E+06   0.475134E+00
        8660000   0.230991E+06   0.475210E+00
        8661000   0.231044E+06   0.475283E+00
        8662000   0.231097E+06   0.475356E+00
        8663000   0.231149E+06   0.475431E+00
        8664000   0.231201E+06   0.475501E+00
        8665000   0.231253E+06   0.475573E+00
        8666000   0.231305E+06   0.475645E+00
        8667000   0.231357E+06   0.475720E+00
        8668000   0.231408E+06   0.475794E+00
        8669000   0.231462E+06   0.475868E+00
        8670000   0.231514E+06   0.475944E+00
        8671000   0.231566E+06   0.476020E+00
        8672000   0.231618E+06   0.476095E+00
        8673000   0.231671E+06   0.476168E+00
        8674000   0.231723E+06   0.476239E+00
        8675000   0.231774E+06   0.476311E+00
        8676000   0.231827E+06   0.476385E+00
        8677000   0.231878E+06   0.476458E+00
        8678000   0.231931E+06   0.476532E+00
        8679000   0.231983E+06   0.476608E+00
        8680000   0.232036E+06   0.476680E+00
        8681000   0.232088E+06   0.476755E+00
        8682000   0.232140E+06   0.476829E+00
        8683000   0.232192E+06   0.476901E+00
        8684000   0.232243E+06   0.476971E+00
        8685000   0.232295E+06   0.477045E+00
        8686000   0.232347E+06   0.477121E+00
        8687000   0.232398E+06   0.477196E+00
        8688000   0.232449E+06   0.477271E+00
        8689000   0.232502E+06   0.477346E+00
        8690000   0.232553E+06   0.477420E+00
[truncated: 520,261 more chars]
