# Supplementary material for: Room temperature ionic liquids with two symmetric ions
Source: Chem Sci. 2023 Sep 8;14(37):10340–6. doi: 10.1039/d3sc03240j (PMC10530934; doi:10.1039/d3sc03240j)
Supplement: SC-014-D3SC03240J-s001 [file SC-014-D3SC03240J-s001.zip › MDresults-prealpha/P3O14BF4/MSD_projection_2_self_diffusion]

 This file contains diffusion information based on the input file 'diffusion2.inp'
   Projection 2 (+1 +1 +1), Molecule type 2 (b)
       timeline         <R**2>            <R>
              0   0.000000E+00   0.000000E+00
           1000   0.110084E+01   0.514671E-04
           2000   0.145596E+01   0.102330E-03
           3000   0.167376E+01   0.153066E-03
           4000   0.184333E+01   0.201236E-03
           5000   0.198647E+01   0.250171E-03
           6000   0.211150E+01   0.301454E-03
           7000   0.222301E+01   0.351581E-03
           8000   0.232669E+01   0.400941E-03
           9000   0.242729E+01   0.451302E-03
          10000   0.252553E+01   0.501014E-03
          11000   0.262091E+01   0.550424E-03
          12000   0.271425E+01   0.600166E-03
          13000   0.280626E+01   0.648858E-03
          14000   0.289572E+01   0.696492E-03
          15000   0.298255E+01   0.744643E-03
          16000   0.306657E+01   0.794179E-03
          17000   0.314851E+01   0.843168E-03
          18000   0.322800E+01   0.891813E-03
          19000   0.330592E+01   0.940405E-03
          20000   0.338247E+01   0.988367E-03
          21000   0.345795E+01   0.103761E-02
          22000   0.353252E+01   0.108545E-02
          23000   0.360647E+01   0.113334E-02
          24000   0.367947E+01   0.118114E-02
          25000   0.375088E+01   0.122879E-02
          26000   0.382168E+01   0.127773E-02
          27000   0.389111E+01   0.132542E-02
          28000   0.395980E+01   0.137592E-02
          29000   0.402772E+01   0.142484E-02
          30000   0.409518E+01   0.147545E-02
          31000   0.416150E+01   0.152455E-02
          32000   0.422736E+01   0.157399E-02
          33000   0.429244E+01   0.162292E-02
          34000   0.435696E+01   0.167269E-02
          35000   0.442140E+01   0.172298E-02
          36000   0.448516E+01   0.177085E-02
          37000   0.454806E+01   0.181925E-02
          38000   0.461062E+01   0.186941E-02
          39000   0.467322E+01   0.191924E-02
          40000   0.473493E+01   0.196863E-02
          41000   0.479666E+01   0.201788E-02
          42000   0.485760E+01   0.206726E-02
          43000   0.491867E+01   0.211771E-02
          44000   0.497882E+01   0.216950E-02
          45000   0.503872E+01   0.222002E-02
          46000   0.509782E+01   0.226947E-02
          47000   0.515670E+01   0.231985E-02
          48000   0.521539E+01   0.236911E-02
          49000   0.527407E+01   0.241801E-02
          50000   0.533218E+01   0.246928E-02
          51000   0.539016E+01   0.252100E-02
          52000   0.544797E+01   0.257256E-02
          53000   0.550559E+01   0.262475E-02
          54000   0.556316E+01   0.267693E-02
          55000   0.561966E+01   0.272863E-02
          56000   0.567587E+01   0.278019E-02
          57000   0.573125E+01   0.283105E-02
          58000   0.578712E+01   0.288259E-02
          59000   0.584291E+01   0.293438E-02
          60000   0.589882E+01   0.298627E-02
          61000   0.595424E+01   0.303658E-02
          62000   0.600935E+01   0.308684E-02
          63000   0.606386E+01   0.313527E-02
          64000   0.611919E+01   0.318583E-02
          65000   0.617378E+01   0.323659E-02
          66000   0.622843E+01   0.328593E-02
          67000   0.628270E+01   0.333577E-02
          68000   0.633667E+01   0.338596E-02
          69000   0.639068E+01   0.343603E-02
          70000   0.644409E+01   0.348581E-02
          71000   0.649716E+01   0.353475E-02
          72000   0.655068E+01   0.358389E-02
          73000   0.660424E+01   0.363351E-02
          74000   0.665728E+01   0.368332E-02
          75000   0.671044E+01   0.373495E-02
          76000   0.676300E+01   0.378482E-02
          77000   0.681577E+01   0.383519E-02
          78000   0.686840E+01   0.388380E-02
          79000   0.692091E+01   0.393330E-02
          80000   0.697302E+01   0.398295E-02
          81000   0.702475E+01   0.403176E-02
          82000   0.707678E+01   0.407951E-02
          83000   0.712838E+01   0.412853E-02
          84000   0.717996E+01   0.417768E-02
          85000   0.723121E+01   0.422690E-02
          86000   0.728262E+01   0.427611E-02
          87000   0.733413E+01   0.432397E-02
          88000   0.738499E+01   0.437248E-02
          89000   0.743643E+01   0.442064E-02
          90000   0.748708E+01   0.446817E-02
          91000   0.753793E+01   0.451728E-02
          92000   0.758879E+01   0.456490E-02
          93000   0.763965E+01   0.461342E-02
          94000   0.769056E+01   0.466422E-02
          95000   0.774070E+01   0.471295E-02
          96000   0.779082E+01   0.476024E-02
          97000   0.784046E+01   0.480832E-02
          98000   0.789009E+01   0.485658E-02
          99000   0.794001E+01   0.490492E-02
         100000   0.798990E+01   0.495293E-02
         101000   0.803998E+01   0.500144E-02
         102000   0.809017E+01   0.505096E-02
         103000   0.814038E+01   0.510014E-02
         104000   0.819003E+01   0.514842E-02
         105000   0.823971E+01   0.519747E-02
         106000   0.828905E+01   0.524709E-02
         107000   0.833794E+01   0.529650E-02
         108000   0.838746E+01   0.534443E-02
         109000   0.843661E+01   0.539389E-02
         110000   0.848532E+01   0.544357E-02
         111000   0.853395E+01   0.549274E-02
         112000   0.858281E+01   0.554130E-02
         113000   0.863163E+01   0.558993E-02
         114000   0.868001E+01   0.563857E-02
         115000   0.872901E+01   0.568611E-02
         116000   0.877804E+01   0.573500E-02
         117000   0.882689E+01   0.578294E-02
         118000   0.887540E+01   0.583116E-02
         119000   0.892403E+01   0.587946E-02
         120000   0.897220E+01   0.592763E-02
         121000   0.902072E+01   0.597519E-02
         122000   0.906882E+01   0.602202E-02
         123000   0.911733E+01   0.606964E-02
         124000   0.916546E+01   0.611782E-02
         125000   0.921313E+01   0.616586E-02
         126000   0.926081E+01   0.621461E-02
         127000   0.930813E+01   0.626388E-02
         128000   0.935557E+01   0.631394E-02
         129000   0.940325E+01   0.636269E-02
         130000   0.945060E+01   0.641195E-02
         131000   0.949768E+01   0.646134E-02
         132000   0.954451E+01   0.651115E-02
         133000   0.959138E+01   0.655968E-02
         134000   0.963815E+01   0.660749E-02
         135000   0.968523E+01   0.665683E-02
         136000   0.973208E+01   0.670586E-02
         137000   0.977900E+01   0.675438E-02
         138000   0.982600E+01   0.680345E-02
         139000   0.987346E+01   0.685161E-02
         140000   0.992051E+01   0.689948E-02
         141000   0.996766E+01   0.694792E-02
         142000   0.100140E+02   0.699707E-02
         143000   0.100603E+02   0.704534E-02
         144000   0.101068E+02   0.709401E-02
         145000   0.101536E+02   0.714230E-02
         146000   0.101997E+02   0.718949E-02
         147000   0.102457E+02   0.723822E-02
         148000   0.102921E+02   0.728641E-02
         149000   0.103383E+02   0.733339E-02
         150000   0.103844E+02   0.738338E-02
         151000   0.104304E+02   0.743296E-02
         152000   0.104765E+02   0.748167E-02
         153000   0.105223E+02   0.753068E-02
         154000   0.105682E+02   0.758160E-02
         155000   0.106141E+02   0.763209E-02
         156000   0.106604E+02   0.768016E-02
         157000   0.107067E+02   0.772863E-02
         158000   0.107533E+02   0.777741E-02
         159000   0.107996E+02   0.782660E-02
         160000   0.108459E+02   0.787753E-02
         161000   0.108920E+02   0.792670E-02
         162000   0.109377E+02   0.797703E-02
         163000   0.109830E+02   0.802843E-02
         164000   0.110286E+02   0.807904E-02
         165000   0.110745E+02   0.812963E-02
         166000   0.111204E+02   0.817958E-02
         167000   0.111666E+02   0.823079E-02
         168000   0.112126E+02   0.828206E-02
         169000   0.112585E+02   0.833408E-02
         170000   0.113043E+02   0.838558E-02
         171000   0.113497E+02   0.843642E-02
         172000   0.113952E+02   0.848693E-02
         173000   0.114403E+02   0.853729E-02
         174000   0.114859E+02   0.858768E-02
         175000   0.115315E+02   0.863721E-02
         176000   0.115772E+02   0.868745E-02
         177000   0.116226E+02   0.873794E-02
         178000   0.116684E+02   0.878882E-02
         179000   0.117147E+02   0.883997E-02
         180000   0.117601E+02   0.889062E-02
         181000   0.118055E+02   0.894052E-02
         182000   0.118510E+02   0.899232E-02
         183000   0.118964E+02   0.904478E-02
         184000   0.119415E+02   0.909907E-02
         185000   0.119867E+02   0.915146E-02
         186000   0.120317E+02   0.920315E-02
         187000   0.120766E+02   0.925683E-02
         188000   0.121217E+02   0.930958E-02
         189000   0.121661E+02   0.936340E-02
         190000   0.122107E+02   0.941672E-02
         191000   0.122557E+02   0.947097E-02
         192000   0.123006E+02   0.952438E-02
         193000   0.123459E+02   0.957845E-02
         194000   0.123903E+02   0.963168E-02
         195000   0.124348E+02   0.968420E-02
         196000   0.124789E+02   0.973794E-02
         197000   0.125234E+02   0.979050E-02
         198000   0.125678E+02   0.984314E-02
         199000   0.126123E+02   0.989562E-02
         200000   0.126570E+02   0.994710E-02
         201000   0.127018E+02   0.999753E-02
         202000   0.127468E+02   0.100484E-01
         203000   0.127917E+02   0.100980E-01
         204000   0.128361E+02   0.101482E-01
         205000   0.128802E+02   0.102002E-01
         206000   0.129246E+02   0.102517E-01
         207000   0.129691E+02   0.103021E-01
         208000   0.130134E+02   0.103530E-01
         209000   0.130577E+02   0.104039E-01
         210000   0.131017E+02   0.104542E-01
         211000   0.131454E+02   0.105054E-01
         212000   0.131897E+02   0.105561E-01
         213000   0.132341E+02   0.106081E-01
         214000   0.132790E+02   0.106600E-01
         215000   0.133236E+02   0.107114E-01
         216000   0.133677E+02   0.107629E-01
         217000   0.134123E+02   0.108143E-01
         218000   0.134568E+02   0.108653E-01
         219000   0.135012E+02   0.109161E-01
         220000   0.135450E+02   0.109674E-01
         221000   0.135895E+02   0.110187E-01
         222000   0.136335E+02   0.110691E-01
         223000   0.136774E+02   0.111200E-01
         224000   0.137216E+02   0.111701E-01
         225000   0.137657E+02   0.112209E-01
         226000   0.138099E+02   0.112720E-01
         227000   0.138542E+02   0.113224E-01
         228000   0.138984E+02   0.113726E-01
         229000   0.139421E+02   0.114241E-01
         230000   0.139862E+02   0.114741E-01
         231000   0.140304E+02   0.115235E-01
         232000   0.140746E+02   0.115732E-01
         233000   0.141187E+02   0.116240E-01
         234000   0.141634E+02   0.116744E-01
         235000   0.142077E+02   0.117246E-01
         236000   0.142516E+02   0.117745E-01
         237000   0.142961E+02   0.118237E-01
         238000   0.143401E+02   0.118730E-01
         239000   0.143837E+02   0.119236E-01
         240000   0.144281E+02   0.119741E-01
         241000   0.144724E+02   0.120241E-01
         242000   0.145166E+02   0.120728E-01
         243000   0.145603E+02   0.121231E-01
         244000   0.146044E+02   0.121728E-01
         245000   0.146485E+02   0.122234E-01
         246000   0.146924E+02   0.122742E-01
         247000   0.147364E+02   0.123243E-01
         248000   0.147806E+02   0.123737E-01
         249000   0.148248E+02   0.124228E-01
         250000   0.148686E+02   0.124716E-01
         251000   0.149126E+02   0.125217E-01
         252000   0.149568E+02   0.125711E-01
         253000   0.150007E+02   0.126200E-01
         254000   0.150446E+02   0.126687E-01
         255000   0.150888E+02   0.127180E-01
         256000   0.151325E+02   0.127682E-01
         257000   0.151761E+02   0.128184E-01
         258000   0.152202E+02   0.128683E-01
         259000   0.152643E+02   0.129156E-01
         260000   0.153085E+02   0.129639E-01
         261000   0.153527E+02   0.130132E-01
         262000   0.153972E+02   0.130634E-01
         263000   0.154410E+02   0.131147E-01
         264000   0.154849E+02   0.131656E-01
         265000   0.155284E+02   0.132165E-01
         266000   0.155720E+02   0.132672E-01
         267000   0.156157E+02   0.133166E-01
         268000   0.156600E+02   0.133657E-01
         269000   0.157033E+02   0.134149E-01
         270000   0.157471E+02   0.134633E-01
         271000   0.157913E+02   0.135110E-01
         272000   0.158348E+02   0.135592E-01
         273000   0.158783E+02   0.136075E-01
         274000   0.159221E+02   0.136563E-01
         275000   0.159662E+02   0.137046E-01
         276000   0.160095E+02   0.137534E-01
         277000   0.160536E+02   0.138013E-01
         278000   0.160971E+02   0.138490E-01
         279000   0.161407E+02   0.138988E-01
         280000   0.161844E+02   0.139481E-01
         281000   0.162282E+02   0.139970E-01
         282000   0.162717E+02   0.140462E-01
         283000   0.163147E+02   0.140949E-01
         284000   0.163578E+02   0.141448E-01
         285000   0.164015E+02   0.141941E-01
         286000   0.164451E+02   0.142438E-01
         287000   0.164890E+02   0.142931E-01
         288000   0.165329E+02   0.143423E-01
         289000   0.165768E+02   0.143908E-01
         290000   0.166205E+02   0.144411E-01
         291000   0.166637E+02   0.144918E-01
         292000   0.167070E+02   0.145410E-01
         293000   0.167504E+02   0.145906E-01
         294000   0.167940E+02   0.146405E-01
         295000   0.168373E+02   0.146892E-01
         296000   0.168809E+02   0.147372E-01
         297000   0.169241E+02   0.147858E-01
         298000   0.169678E+02   0.148342E-01
         299000   0.170114E+02   0.148833E-01
         300000   0.170547E+02   0.149348E-01
         301000   0.170981E+02   0.149848E-01
         302000   0.171414E+02   0.150337E-01
         303000   0.171847E+02   0.150829E-01
         304000   0.172284E+02   0.151314E-01
         305000   0.172719E+02   0.151809E-01
         306000   0.173156E+02   0.152286E-01
         307000   0.173593E+02   0.152777E-01
         308000   0.174027E+02   0.153272E-01
         309000   0.174461E+02   0.153752E-01
         310000   0.174897E+02   0.154234E-01
         311000   0.175326E+02   0.154707E-01
         312000   0.175761E+02   0.155176E-01
         313000   0.176194E+02   0.155664E-01
         314000   0.176626E+02   0.156164E-01
         315000   0.177061E+02   0.156649E-01
         316000   0.177490E+02   0.157126E-01
         317000   0.177919E+02   0.157606E-01
         318000   0.178345E+02   0.158086E-01
         319000   0.178773E+02   0.158584E-01
         320000   0.179203E+02   0.159081E-01
         321000   0.179632E+02   0.159589E-01
         322000   0.180065E+02   0.160103E-01
         323000   0.180496E+02   0.160624E-01
         324000   0.180922E+02   0.161138E-01
         325000   0.181350E+02   0.161632E-01
         326000   0.181778E+02   0.162138E-01
         327000   0.182211E+02   0.162643E-01
         328000   0.182646E+02   0.163156E-01
         329000   0.183079E+02   0.163669E-01
         330000   0.183511E+02   0.164194E-01
         331000   0.183939E+02   0.164708E-01
         332000   0.184372E+02   0.165209E-01
         333000   0.184803E+02   0.165713E-01
         334000   0.185237E+02   0.166240E-01
         335000   0.185673E+02   0.166755E-01
         336000   0.186107E+02   0.167265E-01
         337000   0.186543E+02   0.167767E-01
         338000   0.186970E+02   0.168284E-01
         339000   0.187405E+02   0.168792E-01
         340000   0.187833E+02   0.169323E-01
         341000   0.188257E+02   0.169834E-01
         342000   0.188682E+02   0.170347E-01
         343000   0.189110E+02   0.170858E-01
         344000   0.189537E+02   0.171375E-01
         345000   0.189966E+02   0.171906E-01
         346000   0.190392E+02   0.172425E-01
         347000   0.190817E+02   0.172936E-01
         348000   0.191245E+02   0.173441E-01
         349000   0.191672E+02   0.173962E-01
         350000   0.192098E+02   0.174483E-01
         351000   0.192523E+02   0.174991E-01
         352000   0.192946E+02   0.175493E-01
         353000   0.193378E+02   0.176000E-01
         354000   0.193809E+02   0.176507E-01
         355000   0.194236E+02   0.177011E-01
         356000   0.194662E+02   0.177531E-01
         357000   0.195088E+02   0.178048E-01
         358000   0.195517E+02   0.178562E-01
         359000   0.195944E+02   0.179082E-01
         360000   0.196372E+02   0.179610E-01
         361000   0.196801E+02   0.180127E-01
         362000   0.197227E+02   0.180646E-01
         363000   0.197653E+02   0.181150E-01
         364000   0.198084E+02   0.181661E-01
         365000   0.198515E+02   0.182185E-01
         366000   0.198944E+02   0.182696E-01
         367000   0.199380E+02   0.183206E-01
         368000   0.199811E+02   0.183701E-01
         369000   0.200240E+02   0.184211E-01
         370000   0.200666E+02   0.184726E-01
         371000   0.201093E+02   0.185244E-01
         372000   0.201517E+02   0.185769E-01
         373000   0.201945E+02   0.186288E-01
         374000   0.202376E+02   0.186797E-01
         375000   0.202800E+02   0.187308E-01
         376000   0.203231E+02   0.187821E-01
         377000   0.203661E+02   0.188339E-01
         378000   0.204090E+02   0.188853E-01
         379000   0.204517E+02   0.189376E-01
         380000   0.204944E+02   0.189897E-01
         381000   0.205370E+02   0.190413E-01
         382000   0.205792E+02   0.190940E-01
         383000   0.206220E+02   0.191451E-01
         384000   0.206646E+02   0.191947E-01
         385000   0.207075E+02   0.192450E-01
         386000   0.207506E+02   0.192962E-01
         387000   0.207938E+02   0.193465E-01
         388000   0.208366E+02   0.193962E-01
         389000   0.208789E+02   0.194466E-01
         390000   0.209213E+02   0.194975E-01
         391000   0.209641E+02   0.195495E-01
         392000   0.210076E+02   0.196022E-01
         393000   0.210506E+02   0.196553E-01
         394000   0.210935E+02   0.197062E-01
         395000   0.211363E+02   0.197578E-01
         396000   0.211791E+02   0.198089E-01
         397000   0.212217E+02   0.198590E-01
         398000   0.212642E+02   0.199094E-01
         399000   0.213065E+02   0.199603E-01
         400000   0.213495E+02   0.200108E-01
         401000   0.213924E+02   0.200610E-01
         402000   0.214351E+02   0.201104E-01
         403000   0.214781E+02   0.201613E-01
         404000   0.215211E+02   0.202123E-01
         405000   0.215642E+02   0.202624E-01
         406000   0.216073E+02   0.203117E-01
         407000   0.216507E+02   0.203621E-01
         408000   0.216934E+02   0.204136E-01
         409000   0.217359E+02   0.204648E-01
         410000   0.217786E+02   0.205155E-01
         411000   0.218214E+02   0.205664E-01
         412000   0.218646E+02   0.206170E-01
         413000   0.219072E+02   0.206676E-01
         414000   0.219500E+02   0.207192E-01
         415000   0.219930E+02   0.207699E-01
         416000   0.220353E+02   0.208200E-01
         417000   0.220777E+02   0.208703E-01
         418000   0.221206E+02   0.209195E-01
         419000   0.221631E+02   0.209700E-01
         420000   0.222058E+02   0.210203E-01
         421000   0.222481E+02   0.210697E-01
         422000   0.222905E+02   0.211193E-01
         423000   0.223335E+02   0.211683E-01
         424000   0.223764E+02   0.212189E-01
         425000   0.224189E+02   0.212676E-01
         426000   0.224610E+02   0.213162E-01
         427000   0.225036E+02   0.213659E-01
         428000   0.225465E+02   0.214163E-01
         429000   0.225888E+02   0.214665E-01
         430000   0.226318E+02   0.215170E-01
         431000   0.226743E+02   0.215665E-01
         432000   0.227165E+02   0.216161E-01
         433000   0.227592E+02   0.216657E-01
         434000   0.228017E+02   0.217169E-01
         435000   0.228444E+02   0.217681E-01
         436000   0.228876E+02   0.218200E-01
         437000   0.229300E+02   0.218709E-01
         438000   0.229726E+02   0.219221E-01
         439000   0.230156E+02   0.219734E-01
         440000   0.230583E+02   0.220240E-01
         441000   0.231005E+02   0.220767E-01
         442000   0.231433E+02   0.221287E-01
         443000   0.231859E+02   0.221814E-01
         444000   0.232284E+02   0.222325E-01
         445000   0.232714E+02   0.222838E-01
         446000   0.233148E+02   0.223354E-01
         447000   0.233575E+02   0.223857E-01
         448000   0.233999E+02   0.224375E-01
         449000   0.234424E+02   0.224879E-01
         450000   0.234857E+02   0.225393E-01
         451000   0.235284E+02   0.225892E-01
         452000   0.235711E+02   0.226402E-01
         453000   0.236141E+02   0.226906E-01
         454000   0.236571E+02   0.227405E-01
         455000   0.236996E+02   0.227903E-01
         456000   0.237421E+02   0.228411E-01
         457000   0.237848E+02   0.228914E-01
         458000   0.238273E+02   0.229412E-01
         459000   0.238696E+02   0.229918E-01
         460000   0.239120E+02   0.230436E-01
         461000   0.239542E+02   0.230945E-01
         462000   0.239961E+02   0.231461E-01
         463000   0.240387E+02   0.231979E-01
         464000   0.240809E+02   0.232494E-01
         465000   0.241232E+02   0.232996E-01
         466000   0.241659E+02   0.233485E-01
         467000   0.242087E+02   0.233985E-01
         468000   0.242515E+02   0.234482E-01
         469000   0.242943E+02   0.234977E-01
         470000   0.243364E+02   0.235465E-01
         471000   0.243793E+02   0.235963E-01
         472000   0.244220E+02   0.236468E-01
         473000   0.244646E+02   0.236957E-01
         474000   0.245069E+02   0.237440E-01
         475000   0.245494E+02   0.237918E-01
         476000   0.245920E+02   0.238403E-01
         477000   0.246350E+02   0.238889E-01
         478000   0.246777E+02   0.239383E-01
         479000   0.247201E+02   0.239874E-01
         480000   0.247628E+02   0.240353E-01
         481000   0.248052E+02   0.240840E-01
         482000   0.248478E+02   0.241319E-01
         483000   0.248903E+02   0.241801E-01
         484000   0.249328E+02   0.242291E-01
         485000   0.249760E+02   0.242770E-01
         486000   0.250190E+02   0.243258E-01
         487000   0.250619E+02   0.243752E-01
         488000   0.251044E+02   0.244244E-01
         489000   0.251466E+02   0.244728E-01
         490000   0.251892E+02   0.245221E-01
         491000   0.252319E+02   0.245734E-01
         492000   0.252745E+02   0.246236E-01
         493000   0.253167E+02   0.246736E-01
         494000   0.253597E+02   0.247221E-01
         495000   0.254024E+02   0.247719E-01
         496000   0.254449E+02   0.248224E-01
         497000   0.254874E+02   0.248735E-01
         498000   0.255295E+02   0.249237E-01
         499000   0.255711E+02   0.249729E-01
         500000   0.256129E+02   0.250223E-01
         501000   0.256554E+02   0.250725E-01
         502000   0.256976E+02   0.251214E-01
         503000   0.257401E+02   0.251710E-01
         504000   0.257830E+02   0.252226E-01
         505000   0.258254E+02   0.252748E-01
         506000   0.258681E+02   0.253266E-01
         507000   0.259109E+02   0.253765E-01
         508000   0.259532E+02   0.254266E-01
         509000   0.259954E+02   0.254768E-01
         510000   0.260377E+02   0.255271E-01
         511000   0.260800E+02   0.255777E-01
         512000   0.261224E+02   0.256272E-01
         513000   0.261646E+02   0.256761E-01
         514000   0.262073E+02   0.257253E-01
         515000   0.262500E+02   0.257743E-01
         516000   0.262931E+02   0.258244E-01
         517000   0.263358E+02   0.258745E-01
         518000   0.263783E+02   0.259248E-01
         519000   0.264212E+02   0.259742E-01
         520000   0.264637E+02   0.260238E-01
         521000   0.265066E+02   0.260742E-01
         522000   0.265488E+02   0.261266E-01
         523000   0.265910E+02   0.261781E-01
         524000   0.266339E+02   0.262311E-01
         525000   0.266761E+02   0.262844E-01
         526000   0.267182E+02   0.263348E-01
         527000   0.267605E+02   0.263857E-01
         528000   0.268028E+02   0.264371E-01
         529000   0.268454E+02   0.264875E-01
         530000   0.268883E+02   0.265377E-01
         531000   0.269311E+02   0.265888E-01
         532000   0.269741E+02   0.266405E-01
         533000   0.270169E+02   0.266907E-01
         534000   0.270590E+02   0.267411E-01
         535000   0.271017E+02   0.267915E-01
         536000   0.271435E+02   0.268422E-01
         537000   0.271857E+02   0.268937E-01
         538000   0.272279E+02   0.269450E-01
         539000   0.272701E+02   0.269951E-01
         540000   0.273128E+02   0.270469E-01
         541000   0.273553E+02   0.270982E-01
         542000   0.273980E+02   0.271498E-01
         543000   0.274413E+02   0.271998E-01
         544000   0.274841E+02   0.272506E-01
         545000   0.275263E+02   0.273013E-01
         546000   0.275681E+02   0.273524E-01
         547000   0.276102E+02   0.274040E-01
         548000   0.276524E+02   0.274558E-01
         549000   0.276949E+02   0.275085E-01
         550000   0.277373E+02   0.275597E-01
         551000   0.277801E+02   0.276117E-01
         552000   0.278225E+02   0.276628E-01
         553000   0.278647E+02   0.277147E-01
         554000   0.279065E+02   0.277649E-01
         555000   0.279485E+02   0.278166E-01
         556000   0.279909E+02   0.278659E-01
         557000   0.280325E+02   0.279162E-01
         558000   0.280746E+02   0.279662E-01
         559000   0.281170E+02   0.280183E-01
         560000   0.281597E+02   0.280682E-01
         561000   0.282020E+02   0.281183E-01
         562000   0.282448E+02   0.281697E-01
         563000   0.282873E+02   0.282204E-01
         564000   0.283295E+02   0.282719E-01
         565000   0.283724E+02   0.283232E-01
         566000   0.284147E+02   0.283757E-01
         567000   0.284570E+02   0.284271E-01
         568000   0.284991E+02   0.284781E-01
         569000   0.285411E+02   0.285303E-01
         570000   0.285832E+02   0.285816E-01
         571000   0.286251E+02   0.286324E-01
         572000   0.286674E+02   0.286843E-01
         573000   0.287099E+02   0.287336E-01
         574000   0.287527E+02   0.287839E-01
         575000   0.287947E+02   0.288343E-01
         576000   0.288371E+02   0.288849E-01
         577000   0.288794E+02   0.289348E-01
         578000   0.289214E+02   0.289839E-01
         579000   0.289633E+02   0.290326E-01
         580000   0.290058E+02   0.290815E-01
         581000   0.290483E+02   0.291313E-01
         582000   0.290903E+02   0.291812E-01
         583000   0.291323E+02   0.292306E-01
         584000   0.291745E+02   0.292803E-01
         585000   0.292167E+02   0.293294E-01
         586000   0.292592E+02   0.293774E-01
         587000   0.293016E+02   0.294256E-01
         588000   0.293437E+02   0.294742E-01
         589000   0.293860E+02   0.295237E-01
         590000   0.294283E+02   0.295734E-01
         591000   0.294701E+02   0.296247E-01
         592000   0.295120E+02   0.296736E-01
         593000   0.295539E+02   0.297231E-01
         594000   0.295963E+02   0.297720E-01
         595000   0.296383E+02   0.298218E-01
         596000   0.296803E+02   0.298709E-01
         597000   0.297222E+02   0.299197E-01
         598000   0.297646E+02   0.299699E-01
         599000   0.298067E+02   0.300194E-01
         600000   0.298486E+02   0.300697E-01
         601000   0.298908E+02   0.301193E-01
         602000   0.299331E+02   0.301687E-01
         603000   0.299753E+02   0.302176E-01
         604000   0.300180E+02   0.302676E-01
         605000   0.300602E+02   0.303179E-01
         606000   0.301022E+02   0.303667E-01
         607000   0.301443E+02   0.304177E-01
         608000   0.301869E+02   0.304689E-01
         609000   0.302295E+02   0.305190E-01
         610000   0.302720E+02   0.305705E-01
         611000   0.303144E+02   0.306213E-01
         612000   0.303568E+02   0.306711E-01
         613000   0.303987E+02   0.307210E-01
         614000   0.304414E+02   0.307713E-01
         615000   0.304840E+02   0.308220E-01
         616000   0.305264E+02   0.308728E-01
         617000   0.305687E+02   0.309219E-01
         618000   0.306109E+02   0.309704E-01
         619000   0.306532E+02   0.310202E-01
         620000   0.306958E+02   0.310692E-01
         621000   0.307381E+02   0.311186E-01
         622000   0.307805E+02   0.311678E-01
         623000   0.308226E+02   0.312159E-01
         624000   0.308657E+02   0.312647E-01
         625000   0.309079E+02   0.313126E-01
         626000   0.309509E+02   0.313598E-01
         627000   0.309935E+02   0.314068E-01
         628000   0.310361E+02   0.314548E-01
         629000   0.310788E+02   0.315035E-01
         630000   0.311208E+02   0.315511E-01
         631000   0.311632E+02   0.315996E-01
         632000   0.312055E+02   0.316482E-01
         633000   0.312478E+02   0.316953E-01
         634000   0.312901E+02   0.317435E-01
         635000   0.313319E+02   0.317919E-01
         636000   0.313747E+02   0.318409E-01
         637000   0.314176E+02   0.318890E-01
         638000   0.314598E+02   0.319390E-01
         639000   0.315024E+02   0.319883E-01
         640000   0.315453E+02   0.320390E-01
         641000   0.315882E+02   0.320875E-01
         642000   0.316309E+02   0.321380E-01
         643000   0.316734E+02   0.321892E-01
         644000   0.317156E+02   0.322414E-01
         645000   0.317582E+02   0.322928E-01
         646000   0.318002E+02   0.323435E-01
         647000   0.318422E+02   0.323961E-01
         648000   0.318842E+02   0.324479E-01
         649000   0.319262E+02   0.324992E-01
         650000   0.319682E+02   0.325518E-01
         651000   0.320109E+02   0.326029E-01
         652000   0.320532E+02   0.326528E-01
         653000   0.320958E+02   0.327029E-01
         654000   0.321384E+02   0.327529E-01
         655000   0.321805E+02   0.328010E-01
         656000   0.322231E+02   0.328507E-01
         657000   0.322649E+02   0.329000E-01
         658000   0.323073E+02   0.329499E-01
         659000   0.323493E+02   0.329984E-01
         660000   0.323910E+02   0.330478E-01
         661000   0.324333E+02   0.330969E-01
         662000   0.324755E+02   0.331462E-01
         663000   0.325180E+02   0.331964E-01
         664000   0.325604E+02   0.332436E-01
         665000   0.326029E+02   0.332936E-01
         666000   0.326453E+02   0.333424E-01
         667000   0.326874E+02   0.333912E-01
         668000   0.327297E+02   0.334393E-01
         669000   0.327720E+02   0.334875E-01
         670000   0.328141E+02   0.335364E-01
         671000   0.328562E+02   0.335847E-01
         672000   0.328982E+02   0.336329E-01
         673000   0.329406E+02   0.336818E-01
         674000   0.329837E+02   0.337303E-01
         675000   0.330264E+02   0.337781E-01
         676000   0.330693E+02   0.338268E-01
         677000   0.331121E+02   0.338759E-01
         678000   0.331543E+02   0.339243E-01
         679000   0.331969E+02   0.339733E-01
         680000   0.332394E+02   0.340229E-01
         681000   0.332817E+02   0.340716E-01
         682000   0.333244E+02   0.341211E-01
         683000   0.333668E+02   0.341716E-01
         684000   0.334096E+02   0.342215E-01
         685000   0.334521E+02   0.342706E-01
         686000   0.334945E+02   0.343192E-01
         687000   0.335371E+02   0.343679E-01
         688000   0.335793E+02   0.344161E-01
         689000   0.336221E+02   0.344644E-01
         690000   0.336652E+02   0.345130E-01
         691000   0.337075E+02   0.345614E-01
         692000   0.337502E+02   0.346104E-01
         693000   0.337928E+02   0.346589E-01
         694000   0.338352E+02   0.347078E-01
         695000   0.338779E+02   0.347561E-01
         696000   0.339207E+02   0.348049E-01
         697000   0.339636E+02   0.348533E-01
         698000   0.340064E+02   0.349010E-01
         699000   0.340491E+02   0.349474E-01
         700000   0.340914E+02   0.349960E-01
         701000   0.341340E+02   0.350444E-01
         702000   0.341764E+02   0.350929E-01
         703000   0.342187E+02   0.351404E-01
         704000   0.342608E+02   0.351888E-01
         705000   0.343031E+02   0.352375E-01
         706000   0.343455E+02   0.352861E-01
         707000   0.343879E+02   0.353353E-01
         708000   0.344303E+02   0.353844E-01
         709000   0.344733E+02   0.354338E-01
         710000   0.345153E+02   0.354806E-01
         711000   0.345577E+02   0.355288E-01
         712000   0.346006E+02   0.355784E-01
         713000   0.346429E+02   0.356268E-01
         714000   0.346858E+02   0.356758E-01
         715000   0.347281E+02   0.357246E-01
         716000   0.347708E+02   0.357734E-01
         717000   0.348129E+02   0.358223E-01
         718000   0.348551E+02   0.358708E-01
         719000   0.348972E+02   0.359208E-01
         720000   0.349395E+02   0.359698E-01
         721000   0.349814E+02   0.360188E-01
         722000   0.350241E+02   0.360665E-01
         723000   0.350665E+02   0.361160E-01
         724000   0.351093E+02   0.361653E-01
         725000   0.351524E+02   0.362147E-01
         726000   0.351955E+02   0.362640E-01
         727000   0.352381E+02   0.363124E-01
         728000   0.352805E+02   0.363617E-01
         729000   0.353231E+02   0.364099E-01
         730000   0.353656E+02   0.364586E-01
         731000   0.354080E+02   0.365069E-01
         732000   0.354503E+02   0.365556E-01
         733000   0.354929E+02   0.366029E-01
         734000   0.355356E+02   0.366517E-01
         735000   0.355782E+02   0.366996E-01
         736000   0.356208E+02   0.367479E-01
         737000   0.356632E+02   0.367947E-01
         738000   0.357061E+02   0.368422E-01
         739000   0.357492E+02   0.368910E-01
         740000   0.357921E+02   0.369386E-01
         741000   0.358350E+02   0.369868E-01
         742000   0.358773E+02   0.370349E-01
         743000   0.359199E+02   0.370827E-01
         744000   0.359626E+02   0.371294E-01
         745000   0.360053E+02   0.371767E-01
         746000   0.360477E+02   0.372247E-01
         747000   0.360906E+02   0.372731E-01
         748000   0.361334E+02   0.373219E-01
         749000   0.361761E+02   0.373695E-01
         750000   0.362191E+02   0.374162E-01
         751000   0.362614E+02   0.374649E-01
         752000   0.363042E+02   0.375128E-01
         753000   0.363472E+02   0.375596E-01
         754000   0.363900E+02   0.376062E-01
         755000   0.364323E+02   0.376532E-01
         756000   0.364746E+02   0.377006E-01
         757000   0.365169E+02   0.377482E-01
         758000   0.365596E+02   0.377950E-01
         759000   0.366020E+02   0.378422E-01
         760000   0.366448E+02   0.378889E-01
         761000   0.366873E+02   0.379360E-01
         762000   0.367304E+02   0.379830E-01
         763000   0.367731E+02   0.380289E-01
         764000   0.368163E+02   0.380759E-01
         765000   0.368590E+02   0.381219E-01
         766000   0.369011E+02   0.381681E-01
         767000   0.369437E+02   0.382146E-01
         768000   0.369863E+02   0.382622E-01
         769000   0.370288E+02   0.383092E-01
         770000   0.370709E+02   0.383549E-01
         771000   0.371134E+02   0.384005E-01
         772000   0.371560E+02   0.384448E-01
         773000   0.371988E+02   0.384895E-01
         774000   0.372419E+02   0.385359E-01
         775000   0.372848E+02   0.385805E-01
         776000   0.373275E+02   0.386253E-01
         777000   0.373699E+02   0.386708E-01
         778000   0.374120E+02   0.387175E-01
         779000   0.374544E+02   0.387623E-01
         780000   0.374965E+02   0.388081E-01
         781000   0.375386E+02   0.388535E-01
         782000   0.375809E+02   0.388988E-01
         783000   0.376234E+02   0.389440E-01
         784000   0.376665E+02   0.389881E-01
         785000   0.377092E+02   0.390330E-01
         786000   0.377514E+02   0.390793E-01
         787000   0.377938E+02   0.391239E-01
         788000   0.378362E+02   0.391699E-01
         789000   0.378787E+02   0.392141E-01
         790000   0.379212E+02   0.392576E-01
         791000   0.379638E+02   0.393029E-01
         792000   0.380066E+02   0.393476E-01
         793000   0.380496E+02   0.393931E-01
         794000   0.380921E+02   0.394402E-01
         795000   0.381348E+02   0.394850E-01
         796000   0.381771E+02   0.395296E-01
         797000   0.382195E+02   0.395741E-01
         798000   0.382620E+02   0.396192E-01
         799000   0.383049E+02   0.396643E-01
         800000   0.383481E+02   0.397113E-01
         801000   0.383910E+02   0.397565E-01
         802000   0.384335E+02   0.398016E-01
         803000   0.384759E+02   0.398465E-01
         804000   0.385188E+02   0.398926E-01
         805000   0.385615E+02   0.399387E-01
         806000   0.386042E+02   0.399836E-01
         807000   0.386468E+02   0.400302E-01
         808000   0.386894E+02   0.400768E-01
         809000   0.387317E+02   0.401234E-01
         810000   0.387743E+02   0.401698E-01
         811000   0.388165E+02   0.402169E-01
         812000   0.388588E+02   0.402626E-01
         813000   0.389012E+02   0.403094E-01
         814000   0.389437E+02   0.403576E-01
         815000   0.389866E+02   0.404055E-01
         816000   0.390293E+02   0.404542E-01
         817000   0.390715E+02   0.405012E-01
         818000   0.391136E+02   0.405475E-01
         819000   0.391561E+02   0.405934E-01
         820000   0.391980E+02   0.406390E-01
         821000   0.392404E+02   0.406860E-01
         822000   0.392831E+02   0.407334E-01
         823000   0.393256E+02   0.407810E-01
         824000   0.393682E+02   0.408278E-01
         825000   0.394107E+02   0.408742E-01
         826000   0.394530E+02   0.409212E-01
         827000   0.394952E+02   0.409685E-01
         828000   0.395376E+02   0.410173E-01
         829000   0.395796E+02   0.410662E-01
         830000   0.396226E+02   0.411146E-01
         831000   0.396647E+02   0.411626E-01
         832000   0.397073E+02   0.412095E-01
         833000   0.397497E+02   0.412581E-01
         834000   0.397921E+02   0.413058E-01
         835000   0.398346E+02   0.413539E-01
         836000   0.398768E+02   0.414018E-01
         837000   0.399200E+02   0.414509E-01
         838000   0.399630E+02   0.415000E-01
         839000   0.400055E+02   0.415475E-01
         840000   0.400482E+02   0.415959E-01
         841000   0.400907E+02   0.416435E-01
         842000   0.401332E+02   0.416927E-01
         843000   0.401764E+02   0.417409E-01
         844000   0.402194E+02   0.417897E-01
         845000   0.402615E+02   0.418366E-01
         846000   0.403037E+02   0.418838E-01
         847000   0.403460E+02   0.419307E-01
         848000   0.403893E+02   0.419786E-01
         849000   0.404319E+02   0.420269E-01
         850000   0.404744E+02   0.420754E-01
         851000   0.405172E+02   0.421251E-01
         852000   0.405596E+02   0.421737E-01
         853000   0.406019E+02   0.422232E-01
         854000   0.406445E+02   0.422729E-01
         855000   0.406869E+02   0.423223E-01
         856000   0.407300E+02   0.423718E-01
         857000   0.407729E+02   0.424223E-01
         858000   0.408157E+02   0.424712E-01
         859000   0.408590E+02   0.425206E-01
         860000   0.409022E+02   0.425694E-01
         861000   0.409446E+02   0.426175E-01
         862000   0.409872E+02   0.426669E-01
         863000   0.410301E+02   0.427159E-01
         864000   0.410725E+02   0.427662E-01
         865000   0.411153E+02   0.428153E-01
         866000   0.411580E+02   0.428644E-01
         867000   0.412006E+02   0.429124E-01
         868000   0.412434E+02   0.429607E-01
         869000   0.412858E+02   0.430077E-01
         870000   0.413281E+02   0.430545E-01
         871000   0.413703E+02   0.431015E-01
         872000   0.414125E+02   0.431490E-01
         873000   0.414551E+02   0.431962E-01
         874000   0.414982E+02   0.432431E-01
         875000   0.415415E+02   0.432893E-01
         876000   0.415845E+02   0.433372E-01
         877000   0.416265E+02   0.433863E-01
         878000   0.416687E+02   0.434347E-01
         879000   0.417112E+02   0.434835E-01
         880000   0.417537E+02   0.435333E-01
         881000   0.417964E+02   0.435817E-01
         882000   0.418392E+02   0.436317E-01
         883000   0.418823E+02   0.436803E-01
         884000   0.419250E+02   0.437297E-01
         885000   0.419674E+02   0.437790E-01
         886000   0.420102E+02   0.438304E-01
         887000   0.420531E+02   0.438811E-01
         888000   0.420954E+02   0.439319E-01
         889000   0.421384E+02   0.439821E-01
         890000   0.421809E+02   0.440318E-01
         891000   0.422238E+02   0.440810E-01
         892000   0.422666E+02   0.441294E-01
         893000   0.423096E+02   0.441781E-01
         894000   0.423523E+02   0.442259E-01
         895000   0.423944E+02   0.442753E-01
         896000   0.424368E+02   0.443263E-01
         897000   0.424795E+02   0.443745E-01
         898000   0.425225E+02   0.444222E-01
         899000   0.425655E+02   0.444703E-01
         900000   0.426087E+02   0.445186E-01
         901000   0.426516E+02   0.445657E-01
         902000   0.426947E+02   0.446133E-01
         903000   0.427372E+02   0.446624E-01
         904000   0.427799E+02   0.447114E-01
         905000   0.428229E+02   0.447601E-01
         906000   0.428659E+02   0.448107E-01
         907000   0.429087E+02   0.448602E-01
         908000   0.429509E+02   0.449080E-01
         909000   0.429939E+02   0.449573E-01
         910000   0.430366E+02   0.450061E-01
         911000   0.430796E+02   0.450557E-01
         912000   0.431228E+02   0.451048E-01
         913000   0.431657E+02   0.451536E-01
         914000   0.432087E+02   0.452034E-01
         915000   0.432519E+02   0.452536E-01
         916000   0.432944E+02   0.453025E-01
         917000   0.433369E+02   0.453516E-01
         918000   0.433796E+02   0.454000E-01
         919000   0.434228E+02   0.454481E-01
         920000   0.434655E+02   0.454968E-01
         921000   0.435084E+02   0.455460E-01
         922000   0.435512E+02   0.455941E-01
         923000   0.435940E+02   0.456431E-01
         924000   0.436366E+02   0.456915E-01
         925000   0.436793E+02   0.457396E-01
         926000   0.437222E+02   0.457874E-01
         927000   0.437654E+02   0.458348E-01
         928000   0.438084E+02   0.458820E-01
         929000   0.438509E+02   0.459289E-01
         930000   0.438934E+02   0.459766E-01
         931000   0.439356E+02   0.460247E-01
         932000   0.439781E+02   0.460724E-01
         933000   0.440209E+02   0.461207E-01
         934000   0.440635E+02   0.461694E-01
         935000   0.441064E+02   0.462191E-01
         936000   0.441492E+02   0.462698E-01
         937000   0.441920E+02   0.463191E-01
         938000   0.442342E+02   0.463694E-01
         939000   0.442766E+02   0.464196E-01
         940000   0.443189E+02   0.464707E-01
         941000   0.443619E+02   0.465214E-01
         942000   0.444048E+02   0.465734E-01
         943000   0.444476E+02   0.466254E-01
         944000   0.444902E+02   0.466778E-01
         945000   0.445331E+02   0.467296E-01
         946000   0.445755E+02   0.467834E-01
         947000   0.446182E+02   0.468351E-01
         948000   0.446606E+02   0.468865E-01
         949000   0.447030E+02   0.469370E-01
         950000   0.447451E+02   0.469870E-01
         951000   0.447879E+02   0.470384E-01
         952000   0.448307E+02   0.470880E-01
         953000   0.448736E+02   0.471373E-01
         954000   0.449166E+02   0.471869E-01
         955000   0.449590E+02   0.472376E-01
         956000   0.450020E+02   0.472888E-01
         957000   0.450448E+02   0.473394E-01
         958000   0.450880E+02   0.473900E-01
         959000   0.451312E+02   0.474402E-01
         960000   0.451744E+02   0.474915E-01
         961000   0.452170E+02   0.475443E-01
         962000   0.452593E+02   0.475966E-01
         963000   0.453019E+02   0.476483E-01
         964000   0.453444E+02   0.476997E-01
         965000   0.453869E+02   0.477517E-01
         966000   0.454289E+02   0.478032E-01
         967000   0.454715E+02   0.478543E-01
         968000   0.455145E+02   0.479068E-01
         969000   0.455572E+02   0.479582E-01
         970000   0.456004E+02   0.480103E-01
         971000   0.456433E+02   0.480624E-01
         972000   0.456862E+02   0.481135E-01
         973000   0.457291E+02   0.481661E-01
         974000   0.457718E+02   0.482197E-01
         975000   0.458142E+02   0.482715E-01
         976000   0.458569E+02   0.483243E-01
         977000   0.458994E+02   0.483778E-01
         978000   0.459419E+02   0.484306E-01
         979000   0.459846E+02   0.484835E-01
         980000   0.460275E+02   0.485360E-01
         981000   0.460705E+02   0.485890E-01
         982000   0.461134E+02   0.486419E-01
         983000   0.461566E+02   0.486934E-01
         984000   0.461996E+02   0.487458E-01
         985000   0.462424E+02   0.487987E-01
         986000   0.462853E+02   0.488509E-01
         987000   0.463283E+02   0.489031E-01
         988000   0.463711E+02   0.489555E-01
         989000   0.464135E+02   0.490088E-01
         990000   0.464560E+02   0.490618E-01
         991000   0.464984E+02   0.491169E-01
         992000   0.465414E+02   0.491704E-01
         993000   0.465838E+02   0.492241E-01
         994000   0.466265E+02   0.492768E-01
         995000   0.466688E+02   0.493305E-01
         996000   0.467109E+02   0.493839E-01
         997000   0.467534E+02   0.494377E-01
         998000   0.467957E+02   0.494907E-01
         999000   0.468382E+02   0.495447E-01
        1000000   0.468808E+02   0.496001E-01
        1001000   0.469237E+02   0.496546E-01
        1002000   0.469664E+02   0.497091E-01
        1003000   0.470097E+02   0.497642E-01
        1004000   0.470524E+02   0.498189E-01
        1005000   0.470949E+02   0.498741E-01
        1006000   0.471378E+02   0.499295E-01
        1007000   0.471801E+02   0.499856E-01
        1008000   0.472227E+02   0.500413E-01
        1009000   0.472653E+02   0.500975E-01
        1010000   0.473081E+02   0.501551E-01
        1011000   0.473504E+02   0.502101E-01
        1012000   0.473926E+02   0.502673E-01
        1013000   0.474353E+02   0.503223E-01
        1014000   0.474776E+02   0.503772E-01
        1015000   0.475204E+02   0.504331E-01
        1016000   0.475623E+02   0.504885E-01
        1017000   0.476050E+02   0.505442E-01
        1018000   0.476477E+02   0.506008E-01
        1019000   0.476900E+02   0.506563E-01
        1020000   0.477330E+02   0.507118E-01
        1021000   0.477757E+02   0.507675E-01
        1022000   0.478189E+02   0.508242E-01
        1023000   0.478615E+02   0.508816E-01
        1024000   0.479043E+02   0.509390E-01
        1025000   0.479469E+02   0.509970E-01
        1026000   0.479899E+02   0.510540E-01
        1027000   0.480327E+02   0.511096E-01
        1028000   0.480753E+02   0.511650E-01
        1029000   0.481178E+02   0.512214E-01
        1030000   0.481607E+02   0.512766E-01
        1031000   0.482034E+02   0.513329E-01
        1032000   0.482461E+02   0.513901E-01
        1033000   0.482886E+02   0.514480E-01
        1034000   0.483312E+02   0.515044E-01
        1035000   0.483745E+02   0.515608E-01
        1036000   0.484173E+02   0.516194E-01
        1037000   0.484601E+02   0.516765E-01
        1038000   0.485028E+02   0.517356E-01
        1039000   0.485455E+02   0.517933E-01
        1040000   0.485884E+02   0.518512E-01
        1041000   0.486316E+02   0.519073E-01
        1042000   0.486741E+02   0.519645E-01
        1043000   0.487169E+02   0.520218E-01
        1044000   0.487597E+02   0.520781E-01
        1045000   0.488025E+02   0.521347E-01
        1046000   0.488451E+02   0.521922E-01
        1047000   0.488881E+02   0.522511E-01
        1048000   0.489313E+02   0.523092E-01
        1049000   0.489740E+02   0.523676E-01
        1050000   0.490170E+02   0.524262E-01
        1051000   0.490596E+02   0.524836E-01
        1052000   0.491020E+02   0.525407E-01
        1053000   0.491440E+02   0.525967E-01
        1054000   0.491866E+02   0.526541E-01
        1055000   0.492294E+02   0.527109E-01
        1056000   0.492724E+02   0.527694E-01
        1057000   0.493153E+02   0.528268E-01
        1058000   0.493582E+02   0.528849E-01
        1059000   0.494016E+02   0.529417E-01
        1060000   0.494448E+02   0.529983E-01
        1061000   0.494870E+02   0.530543E-01
        1062000   0.495299E+02   0.531102E-01
        1063000   0.495725E+02   0.531665E-01
        1064000   0.496152E+02   0.532213E-01
        1065000   0.496574E+02   0.532782E-01
        1066000   0.497002E+02   0.533354E-01
        1067000   0.497432E+02   0.533901E-01
        1068000   0.497862E+02   0.534463E-01
        1069000   0.498290E+02   0.535034E-01
        1070000   0.498717E+02   0.535596E-01
        1071000   0.499144E+02   0.536153E-01
        1072000   0.499567E+02   0.536735E-01
        1073000   0.499997E+02   0.537311E-01
        1074000   0.500419E+02   0.537877E-01
        1075000   0.500844E+02   0.538445E-01
        1076000   0.501268E+02   0.539018E-01
        1077000   0.501692E+02   0.539586E-01
        1078000   0.502119E+02   0.540157E-01
        1079000   0.502542E+02   0.540720E-01
        1080000   0.502967E+02   0.541275E-01
        1081000   0.503393E+02   0.541844E-01
        1082000   0.503821E+02   0.542412E-01
        1083000   0.504241E+02   0.542984E-01
        1084000   0.504667E+02   0.543564E-01
        1085000   0.505090E+02   0.544139E-01
        1086000   0.505516E+02   0.544703E-01
        1087000   0.505942E+02   0.545259E-01
        1088000   0.506366E+02   0.545820E-01
        1089000   0.506792E+02   0.546389E-01
        1090000   0.507216E+02   0.546959E-01
        1091000   0.507637E+02   0.547522E-01
        1092000   0.508059E+02   0.548099E-01
        1093000   0.508488E+02   0.548672E-01
        1094000   0.508912E+02   0.549244E-01
        1095000   0.509334E+02   0.549803E-01
        1096000   0.509749E+02   0.550364E-01
        1097000   0.510171E+02   0.550924E-01
        1098000   0.510593E+02   0.551509E-01
        1099000   0.511017E+02   0.552087E-01
        1100000   0.511438E+02   0.552658E-01
        1101000   0.511856E+02   0.553242E-01
        1102000   0.512281E+02   0.553811E-01
        1103000   0.512704E+02   0.554389E-01
        1104000   0.513123E+02   0.554965E-01
        1105000   0.513549E+02   0.555523E-01
        1106000   0.513979E+02   0.556087E-01
        1107000   0.514404E+02   0.556648E-01
        1108000   0.514827E+02   0.557209E-01
        1109000   0.515250E+02   0.557781E-01
        1110000   0.515670E+02   0.558343E-01
        1111000   0.516090E+02   0.558908E-01
        1112000   0.516509E+02   0.559475E-01
        1113000   0.516933E+02   0.560046E-01
        1114000   0.517358E+02   0.560609E-01
        1115000   0.517777E+02   0.561156E-01
        1116000   0.518200E+02   0.561710E-01
        1117000   0.518621E+02   0.562271E-01
        1118000   0.519043E+02   0.562829E-01
        1119000   0.519467E+02   0.563396E-01
        1120000   0.519892E+02   0.563973E-01
        1121000   0.520322E+02   0.564535E-01
        1122000   0.520741E+02   0.565099E-01
        1123000   0.521160E+02   0.565652E-01
        1124000   0.521584E+02   0.566199E-01
        1125000   0.522008E+02   0.566769E-01
        1126000   0.522429E+02   0.567324E-01
        1127000   0.522849E+02   0.567886E-01
        1128000   0.523277E+02   0.568454E-01
        1129000   0.523707E+02   0.569011E-01
        1130000   0.524133E+02   0.569563E-01
        1131000   0.524552E+02   0.570126E-01
        1132000   0.524972E+02   0.570687E-01
        1133000   0.525395E+02   0.571260E-01
        1134000   0.525815E+02   0.571820E-01
        1135000   0.526241E+02   0.572390E-01
        1136000   0.526667E+02   0.572966E-01
        1137000   0.527091E+02   0.573540E-01
        1138000   0.527516E+02   0.574108E-01
        1139000   0.527940E+02   0.574669E-01
        1140000   0.528363E+02   0.575242E-01
        1141000   0.528787E+02   0.575825E-01
        1142000   0.529214E+02   0.576411E-01
        1143000   0.529636E+02   0.577002E-01
        1144000   0.530058E+02   0.577579E-01
        1145000   0.530481E+02   0.578157E-01
        1146000   0.530901E+02   0.578738E-01
        1147000   0.531323E+02   0.579326E-01
        1148000   0.531748E+02   0.579913E-01
        1149000   0.532174E+02   0.580489E-01
        1150000   0.532607E+02   0.581061E-01
        1151000   0.533031E+02   0.581649E-01
        1152000   0.533460E+02   0.582233E-01
        1153000   0.533882E+02   0.582820E-01
        1154000   0.534310E+02   0.583418E-01
        1155000   0.534731E+02   0.583987E-01
        1156000   0.535149E+02   0.584570E-01
        1157000   0.535576E+02   0.585164E-01
        1158000   0.536002E+02   0.585752E-01
        1159000   0.536430E+02   0.586342E-01
        1160000   0.536851E+02   0.586929E-01
        1161000   0.537275E+02   0.587522E-01
        1162000   0.537697E+02   0.588110E-01
        1163000   0.538123E+02   0.588690E-01
        1164000   0.538541E+02   0.589272E-01
        1165000   0.538966E+02   0.589847E-01
        1166000   0.539385E+02   0.590424E-01
        1167000   0.539807E+02   0.591014E-01
        1168000   0.540229E+02   0.591597E-01
        1169000   0.540650E+02   0.592193E-01
        1170000   0.541072E+02   0.592781E-01
        1171000   0.541493E+02   0.593368E-01
        1172000   0.541912E+02   0.593967E-01
        1173000   0.542335E+02   0.594571E-01
        1174000   0.542762E+02   0.595163E-01
        1175000   0.543187E+02   0.595737E-01
        1176000   0.543614E+02   0.596321E-01
        1177000   0.544037E+02   0.596904E-01
        1178000   0.544460E+02   0.597493E-01
        1179000   0.544883E+02   0.598070E-01
        1180000   0.545310E+02   0.598652E-01
        1181000   0.545733E+02   0.599223E-01
        1182000   0.546159E+02   0.599814E-01
        1183000   0.546584E+02   0.600394E-01
        1184000   0.547005E+02   0.600986E-01
        1185000   0.547424E+02   0.601553E-01
        1186000   0.547847E+02   0.602138E-01
        1187000   0.548268E+02   0.602722E-01
        1188000   0.548693E+02   0.603303E-01
        1189000   0.549122E+02   0.603896E-01
        1190000   0.549546E+02   0.604469E-01
        1191000   0.549970E+02   0.605048E-01
        1192000   0.550391E+02   0.605618E-01
        1193000   0.550814E+02   0.606199E-01
        1194000   0.551241E+02   0.606776E-01
        1195000   0.551659E+02   0.607347E-01
        1196000   0.552078E+02   0.607939E-01
        1197000   0.552501E+02   0.608519E-01
        1198000   0.552927E+02   0.609110E-01
        1199000   0.553350E+02   0.609693E-01
        1200000   0.553777E+02   0.610274E-01
        1201000   0.554205E+02   0.610836E-01
        1202000   0.554626E+02   0.611408E-01
        1203000   0.555048E+02   0.611972E-01
        1204000   0.555469E+02   0.612542E-01
        1205000   0.555889E+02   0.613113E-01
        1206000   0.556310E+02   0.613673E-01
        1207000   0.556734E+02   0.614255E-01
        1208000   0.557161E+02   0.614853E-01
        1209000   0.557582E+02   0.615433E-01
        1210000   0.558007E+02   0.616020E-01
        1211000   0.558434E+02   0.616615E-01
        1212000   0.558859E+02   0.617186E-01
        1213000   0.559285E+02   0.617758E-01
        1214000   0.559710E+02   0.618351E-01
        1215000   0.560137E+02   0.618941E-01
        1216000   0.560564E+02   0.619523E-01
        1217000   0.560985E+02   0.620134E-01
        1218000   0.561411E+02   0.620729E-01
        1219000   0.561837E+02   0.621306E-01
        1220000   0.562259E+02   0.621898E-01
        1221000   0.562679E+02   0.622474E-01
        1222000   0.563099E+02   0.623045E-01
        1223000   0.563516E+02   0.623623E-01
        1224000   0.563935E+02   0.624204E-01
        1225000   0.564351E+02   0.624785E-01
        1226000   0.564767E+02   0.625374E-01
        1227000   0.565185E+02   0.625940E-01
        1228000   0.565612E+02   0.626523E-01
        1229000   0.566039E+02   0.627090E-01
        1230000   0.566460E+02   0.627668E-01
        1231000   0.566879E+02   0.628235E-01
        1232000   0.567300E+02   0.628813E-01
        1233000   0.567719E+02   0.629400E-01
        1234000   0.568140E+02   0.629993E-01
        1235000   0.568563E+02   0.630569E-01
        1236000   0.568984E+02   0.631156E-01
        1237000   0.569409E+02   0.631744E-01
        1238000   0.569830E+02   0.632333E-01
        1239000   0.570248E+02   0.632927E-01
        1240000   0.570669E+02   0.633508E-01
        1241000   0.571092E+02   0.634096E-01
        1242000   0.571518E+02   0.634679E-01
        1243000   0.571941E+02   0.635259E-01
        1244000   0.572369E+02   0.635848E-01
        1245000   0.572792E+02   0.636438E-01
        1246000   0.573217E+02   0.637030E-01
        1247000   0.573639E+02   0.637624E-01
        1248000   0.574068E+02   0.638230E-01
        1249000   0.574496E+02   0.638819E-01
        1250000   0.574919E+02   0.639407E-01
        1251000   0.575335E+02   0.639999E-01
        1252000   0.575761E+02   0.640588E-01
        1253000   0.576180E+02   0.641188E-01
        1254000   0.576602E+02   0.641772E-01
        1255000   0.577026E+02   0.642379E-01
        1256000   0.577450E+02   0.642993E-01
        1257000   0.577874E+02   0.643597E-01
        1258000   0.578298E+02   0.644197E-01
        1259000   0.578727E+02   0.644812E-01
        1260000   0.579152E+02   0.645418E-01
        1261000   0.579579E+02   0.646032E-01
        1262000   0.580002E+02   0.646637E-01
        1263000   0.580419E+02   0.647238E-01
        1264000   0.580840E+02   0.647847E-01
        1265000   0.581257E+02   0.648448E-01
        1266000   0.581682E+02   0.649039E-01
        1267000   0.582106E+02   0.649643E-01
        1268000   0.582530E+02   0.650237E-01
        1269000   0.582953E+02   0.650833E-01
        1270000   0.583373E+02   0.651427E-01
        1271000   0.583795E+02   0.652040E-01
        1272000   0.584217E+02   0.652674E-01
        1273000   0.584642E+02   0.653288E-01
        1274000   0.585069E+02   0.653908E-01
        1275000   0.585497E+02   0.654508E-01
        1276000   0.585925E+02   0.655107E-01
        1277000   0.586351E+02   0.655716E-01
        1278000   0.586771E+02   0.656330E-01
        1279000   0.587193E+02   0.656931E-01
        1280000   0.587615E+02   0.657540E-01
        1281000   0.588040E+02   0.658140E-01
        1282000   0.588461E+02   0.658753E-01
        1283000   0.588887E+02   0.659367E-01
        1284000   0.589312E+02   0.659976E-01
        1285000   0.589739E+02   0.660580E-01
        1286000   0.590166E+02   0.661184E-01
        1287000   0.590593E+02   0.661788E-01
        1288000   0.591014E+02   0.662398E-01
        1289000   0.591436E+02   0.663017E-01
        1290000   0.591860E+02   0.663604E-01
        1291000   0.592285E+02   0.664209E-01
        1292000   0.592710E+02   0.664822E-01
        1293000   0.593137E+02   0.665428E-01
        1294000   0.593563E+02   0.666025E-01
        1295000   0.593982E+02   0.666634E-01
        1296000   0.594411E+02   0.667240E-01
        1297000   0.594829E+02   0.667834E-01
        1298000   0.595250E+02   0.668451E-01
        1299000   0.595674E+02   0.669045E-01
        1300000   0.596098E+02   0.669656E-01
        1301000   0.596525E+02   0.670258E-01
        1302000   0.596948E+02   0.670865E-01
        1303000   0.597372E+02   0.671459E-01
        1304000   0.597797E+02   0.672051E-01
        1305000   0.598219E+02   0.672650E-01
        1306000   0.598645E+02   0.673243E-01
        1307000   0.599070E+02   0.673834E-01
        1308000   0.599498E+02   0.674431E-01
        1309000   0.599928E+02   0.675028E-01
        1310000   0.600359E+02   0.675609E-01
        1311000   0.600782E+02   0.676192E-01
        1312000   0.601203E+02   0.676777E-01
        1313000   0.601624E+02   0.677375E-01
        1314000   0.602046E+02   0.677967E-01
        1315000   0.602468E+02   0.678551E-01
        1316000   0.602894E+02   0.679153E-01
        1317000   0.603320E+02   0.679762E-01
        1318000   0.603744E+02   0.680363E-01
        1319000   0.604171E+02   0.680963E-01
        1320000   0.604599E+02   0.681572E-01
        1321000   0.605024E+02   0.682184E-01
        1322000   0.605447E+02   0.682800E-01
        1323000   0.605873E+02   0.683410E-01
        1324000   0.606293E+02   0.684022E-01
        1325000   0.606712E+02   0.684637E-01
        1326000   0.607135E+02   0.685255E-01
        1327000   0.607557E+02   0.685860E-01
        1328000   0.607980E+02   0.686454E-01
        1329000   0.608403E+02   0.687058E-01
        1330000   0.608826E+02   0.687663E-01
        1331000   0.609248E+02   0.688274E-01
        1332000   0.609677E+02   0.688889E-01
        1333000   0.610102E+02   0.689502E-01
        1334000   0.610527E+02   0.690106E-01
        1335000   0.610952E+02   0.690724E-01
        1336000   0.611373E+02   0.691347E-01
        1337000   0.611799E+02   0.691972E-01
        1338000   0.612221E+02   0.692579E-01
        1339000   0.612646E+02   0.693185E-01
        1340000   0.613072E+02   0.693773E-01
        1341000   0.613497E+02   0.694363E-01
        1342000   0.613927E+02   0.694954E-01
        1343000   0.614357E+02   0.695563E-01
        1344000   0.614786E+02   0.696180E-01
        1345000   0.615213E+02   0.696782E-01
        1346000   0.615641E+02   0.697396E-01
        1347000   0.616067E+02   0.698017E-01
        1348000   0.616494E+02   0.698637E-01
        1349000   0.616916E+02   0.699262E-01
        1350000   0.617337E+02   0.699887E-01
        1351000   0.617761E+02   0.700514E-01
        1352000   0.618188E+02   0.701129E-01
        1353000   0.618613E+02   0.701761E-01
        1354000   0.619036E+02   0.702406E-01
        1355000   0.619461E+02   0.703028E-01
        1356000   0.619886E+02   0.703660E-01
        1357000   0.620308E+02   0.704281E-01
        1358000   0.620728E+02   0.704905E-01
        1359000   0.621151E+02   0.705532E-01
        1360000   0.621574E+02   0.706148E-01
        1361000   0.621994E+02   0.706775E-01
        1362000   0.622418E+02   0.707394E-01
        1363000   0.622844E+02   0.708018E-01
        1364000   0.623272E+02   0.708621E-01
        1365000   0.623706E+02   0.709237E-01
        1366000   0.624130E+02   0.709849E-01
        1367000   0.624556E+02   0.710469E-01
        1368000   0.624979E+02   0.711086E-01
        1369000   0.625402E+02   0.711714E-01
        1370000   0.625827E+02   0.712323E-01
        1371000   0.626253E+02   0.712941E-01
        1372000   0.626682E+02   0.713550E-01
        1373000   0.627102E+02   0.714156E-01
        1374000   0.627523E+02   0.714774E-01
        1375000   0.627946E+02   0.715395E-01
        1376000   0.628369E+02   0.716009E-01
        1377000   0.628788E+02   0.716631E-01
        1378000   0.629207E+02   0.717246E-01
        1379000   0.629630E+02   0.717866E-01
        1380000   0.630054E+02   0.718475E-01
        1381000   0.630480E+02   0.719083E-01
        1382000   0.630899E+02   0.719699E-01
        1383000   0.631326E+02   0.720318E-01
        1384000   0.631750E+02   0.720940E-01
        1385000   0.632170E+02   0.721562E-01
        1386000   0.632592E+02   0.722189E-01
        1387000   0.633010E+02   0.722804E-01
        1388000   0.633432E+02   0.723412E-01
        1389000   0.633853E+02   0.724015E-01
        1390000   0.634272E+02   0.724635E-01
        1391000   0.634698E+02   0.725238E-01
        1392000   0.635123E+02   0.725849E-01
        1393000   0.635550E+02   0.726457E-01
        1394000   0.635975E+02   0.727074E-01
        1395000   0.636393E+02   0.727698E-01
        1396000   0.636816E+02   0.728317E-01
        1397000   0.637238E+02   0.728947E-01
        1398000   0.637659E+02   0.729569E-01
        1399000   0.638081E+02   0.730184E-01
        1400000   0.638504E+02   0.730796E-01
        1401000   0.638932E+02   0.731410E-01
        1402000   0.639351E+02   0.732013E-01
        1403000   0.639776E+02   0.732629E-01
        1404000   0.640201E+02   0.733241E-01
        1405000   0.640620E+02   0.733854E-01
        1406000   0.641042E+02   0.734472E-01
        1407000   0.641466E+02   0.735090E-01
        1408000   0.641889E+02   0.735711E-01
        1409000   0.642314E+02   0.736341E-01
        1410000   0.642736E+02   0.736966E-01
        1411000   0.643158E+02   0.737582E-01
        1412000   0.643581E+02   0.738186E-01
        1413000   0.644004E+02   0.738782E-01
        1414000   0.644430E+02   0.739385E-01
        1415000   0.644850E+02   0.739993E-01
        1416000   0.645271E+02   0.740609E-01
        1417000   0.645695E+02   0.741214E-01
        1418000   0.646119E+02   0.741813E-01
        1419000   0.646542E+02   0.742412E-01
        1420000   0.646968E+02   0.743024E-01
        1421000   0.647389E+02   0.743620E-01
        1422000   0.647812E+02   0.744212E-01
        1423000   0.648232E+02   0.744796E-01
        1424000   0.648656E+02   0.745385E-01
        1425000   0.649071E+02   0.745988E-01
        1426000   0.649490E+02   0.746594E-01
        1427000   0.649912E+02   0.747188E-01
        1428000   0.650333E+02   0.747789E-01
        1429000   0.650762E+02   0.748384E-01
        1430000   0.651189E+02   0.748987E-01
        1431000   0.651620E+02   0.749589E-01
        1432000   0.652049E+02   0.750196E-01
        1433000   0.652475E+02   0.750810E-01
        1434000   0.652905E+02   0.751426E-01
        1435000   0.653328E+02   0.752035E-01
        1436000   0.653754E+02   0.752632E-01
        1437000   0.654177E+02   0.753247E-01
        1438000   0.654601E+02   0.753858E-01
        1439000   0.655026E+02   0.754469E-01
        1440000   0.655452E+02   0.755084E-01
        1441000   0.655876E+02   0.755688E-01
        1442000   0.656300E+02   0.756294E-01
        1443000   0.656722E+02   0.756899E-01
        1444000   0.657150E+02   0.757503E-01
        1445000   0.657569E+02   0.758107E-01
        1446000   0.657996E+02   0.758713E-01
        1447000   0.658424E+02   0.759313E-01
        1448000   0.658849E+02   0.759900E-01
        1449000   0.659270E+02   0.760488E-01
        1450000   0.659694E+02   0.761076E-01
        1451000   0.660122E+02   0.761674E-01
        1452000   0.660547E+02   0.762258E-01
        1453000   0.660972E+02   0.762840E-01
        1454000   0.661400E+02   0.763418E-01
        1455000   0.661828E+02   0.764010E-01
        1456000   0.662262E+02   0.764590E-01
        1457000   0.662691E+02   0.765177E-01
        1458000   0.663114E+02   0.765762E-01
        1459000   0.663542E+02   0.766355E-01
        1460000   0.663967E+02   0.766956E-01
        1461000   0.664394E+02   0.767548E-01
        1462000   0.664816E+02   0.768123E-01
        1463000   0.665237E+02   0.768700E-01
        1464000   0.665661E+02   0.769277E-01
        1465000   0.666089E+02   0.769831E-01
        1466000   0.666519E+02   0.770402E-01
        1467000   0.666947E+02   0.770977E-01
        1468000   0.667371E+02   0.771579E-01
        1469000   0.667795E+02   0.772171E-01
        1470000   0.668220E+02   0.772750E-01
        1471000   0.668644E+02   0.773326E-01
        1472000   0.669068E+02   0.773906E-01
        1473000   0.669494E+02   0.774479E-01
        1474000   0.669919E+02   0.775065E-01
        1475000   0.670350E+02   0.775643E-01
        1476000   0.670773E+02   0.776217E-01
        1477000   0.671199E+02   0.776790E-01
        1478000   0.671627E+02   0.777366E-01
        1479000   0.672049E+02   0.777937E-01
        1480000   0.672473E+02   0.778510E-01
        1481000   0.672898E+02   0.779082E-01
        1482000   0.673324E+02   0.779659E-01
        1483000   0.673751E+02   0.780230E-01
        1484000   0.674177E+02   0.780785E-01
        1485000   0.674604E+02   0.781350E-01
        1486000   0.675030E+02   0.781918E-01
        1487000   0.675455E+02   0.782480E-01
        1488000   0.675880E+02   0.783033E-01
        1489000   0.676304E+02   0.783598E-01
        1490000   0.676729E+02   0.784173E-01
        1491000   0.677156E+02   0.784741E-01
        1492000   0.677587E+02   0.785300E-01
        1493000   0.678015E+02   0.785868E-01
        1494000   0.678442E+02   0.786421E-01
        1495000   0.678871E+02   0.786979E-01
        1496000   0.679297E+02   0.787528E-01
        1497000   0.679725E+02   0.788093E-01
        1498000   0.680153E+02   0.788647E-01
        1499000   0.680584E+02   0.789214E-01
        1500000   0.681010E+02   0.789780E-01
        1501000   0.681440E+02   0.790330E-01
        1502000   0.681866E+02   0.790874E-01
        1503000   0.682296E+02   0.791435E-01
        1504000   0.682724E+02   0.791980E-01
        1505000   0.683153E+02   0.792523E-01
        1506000   0.683579E+02   0.793071E-01
        1507000   0.684006E+02   0.793623E-01
        1508000   0.684436E+02   0.794157E-01
        1509000   0.684866E+02   0.794687E-01
        1510000   0.685294E+02   0.795231E-01
        1511000   0.685718E+02   0.795769E-01
        1512000   0.686147E+02   0.796309E-01
        1513000   0.686574E+02   0.796859E-01
        1514000   0.687005E+02   0.797397E-01
        1515000   0.687435E+02   0.797911E-01
        1516000   0.687864E+02   0.798441E-01
        1517000   0.688291E+02   0.798970E-01
        1518000   0.688721E+02   0.799513E-01
        1519000   0.689148E+02   0.800053E-01
        1520000   0.689575E+02   0.800598E-01
        1521000   0.690005E+02   0.801144E-01
        1522000   0.690437E+02   0.801681E-01
        1523000   0.690872E+02   0.802213E-01
        1524000   0.691302E+02   0.802732E-01
        1525000   0.691734E+02   0.803266E-01
        1526000   0.692167E+02   0.803803E-01
        1527000   0.692602E+02   0.804331E-01
        1528000   0.693031E+02   0.804859E-01
        1529000   0.693455E+02   0.805382E-01
        1530000   0.693880E+02   0.805918E-01
        1531000   0.694310E+02   0.806459E-01
        1532000   0.694740E+02   0.806997E-01
        1533000   0.695170E+02   0.807541E-01
        1534000   0.695603E+02   0.808094E-01
        1535000   0.696031E+02   0.808644E-01
        1536000   0.696459E+02   0.809194E-01
        1537000   0.696887E+02   0.809744E-01
        1538000   0.697313E+02   0.810297E-01
        1539000   0.697746E+02   0.810836E-01
        1540000   0.698177E+02   0.811377E-01
        1541000   0.698608E+02   0.811920E-01
        1542000   0.699035E+02   0.812467E-01
        1543000   0.699464E+02   0.813004E-01
        1544000   0.699896E+02   0.813540E-01
        1545000   0.700328E+02   0.814072E-01
        1546000   0.700759E+02   0.814606E-01
        1547000   0.701190E+02   0.815161E-01
        1548000   0.701616E+02   0.815688E-01
        1549000   0.702043E+02   0.816212E-01
        1550000   0.702475E+02   0.816730E-01
        1551000   0.702900E+02   0.817259E-01
        1552000   0.703327E+02   0.817781E-01
        1553000   0.703752E+02   0.818299E-01
        1554000   0.704179E+02   0.818842E-01
        1555000   0.704611E+02   0.819376E-01
        1556000   0.705044E+02   0.819932E-01
        1557000   0.705474E+02   0.820494E-01
        1558000   0.705906E+02   0.821048E-01
        1559000   0.706331E+02   0.821606E-01
        1560000   0.706759E+02   0.822150E-01
        1561000   0.707187E+02   0.822687E-01
        1562000   0.707612E+02   0.823231E-01
        1563000   0.708039E+02   0.823783E-01
        1564000   0.708470E+02   0.824349E-01
        1565000   0.708898E+02   0.824910E-01
        1566000   0.709326E+02   0.825443E-01
        1567000   0.709755E+02   0.825973E-01
        1568000   0.710184E+02   0.826522E-01
        1569000   0.710608E+02   0.827056E-01
        1570000   0.711035E+02   0.827573E-01
        1571000   0.711461E+02   0.828094E-01
        1572000   0.711888E+02   0.828614E-01
        1573000   0.712313E+02   0.829129E-01
        1574000   0.712739E+02   0.829646E-01
        1575000   0.713165E+02   0.830188E-01
        1576000   0.713594E+02   0.830714E-01
        1577000   0.714025E+02   0.831259E-01
        1578000   0.714455E+02   0.831791E-01
        1579000   0.714881E+02   0.832333E-01
        1580000   0.715308E+02   0.832878E-01
        1581000   0.715733E+02   0.833418E-01
        1582000   0.716161E+02   0.833953E-01
        1583000   0.716584E+02   0.834480E-01
        1584000   0.717011E+02   0.835003E-01
        1585000   0.717440E+02   0.835526E-01
        1586000   0.717870E+02   0.836054E-01
        1587000   0.718298E+02   0.836574E-01
        1588000   0.718726E+02   0.837082E-01
        1589000   0.719155E+02   0.837601E-01
        1590000   0.719577E+02   0.838114E-01
        1591000   0.720006E+02   0.838635E-01
        1592000   0.720434E+02   0.839142E-01
        1593000   0.720861E+02   0.839657E-01
        1594000   0.721291E+02   0.840158E-01
        1595000   0.721720E+02   0.840643E-01
        1596000   0.722149E+02   0.841139E-01
        1597000   0.722575E+02   0.841625E-01
        1598000   0.723004E+02   0.842119E-01
        1599000   0.723431E+02   0.842613E-01
        1600000   0.723856E+02   0.843104E-01
        1601000   0.724281E+02   0.843588E-01
        1602000   0.724711E+02   0.844077E-01
        1603000   0.725142E+02   0.844559E-01
        1604000   0.725574E+02   0.845052E-01
        1605000   0.726003E+02   0.845547E-01
        1606000   0.726432E+02   0.846047E-01
        1607000   0.726865E+02   0.846552E-01
        1608000   0.727297E+02   0.847050E-01
        1609000   0.727727E+02   0.847547E-01
        1610000   0.728152E+02   0.848056E-01
        1611000   0.728574E+02   0.848555E-01
        1612000   0.728998E+02   0.849059E-01
        1613000   0.729430E+02   0.849573E-01
        1614000   0.729855E+02   0.850090E-01
        1615000   0.730281E+02   0.850608E-01
        1616000   0.730712E+02   0.851117E-01
        1617000   0.731146E+02   0.851615E-01
        1618000   0.731572E+02   0.852117E-01
        1619000   0.732001E+02   0.852630E-01
        1620000   0.732430E+02   0.853131E-01
        1621000   0.732858E+02   0.853634E-01
        1622000   0.733283E+02   0.854145E-01
        1623000   0.733710E+02   0.854664E-01
        1624000   0.734141E+02   0.855181E-01
        1625000   0.734572E+02   0.855704E-01
        1626000   0.734999E+02   0.856227E-01
        1627000   0.735430E+02   0.856758E-01
        1628000   0.735860E+02   0.857300E-01
        1629000   0.736284E+02   0.857828E-01
        1630000   0.736707E+02   0.858352E-01
        1631000   0.737131E+02   0.858888E-01
        1632000   0.737556E+02   0.859415E-01
        1633000   0.737988E+02   0.859938E-01
        1634000   0.738418E+02   0.860470E-01
        1635000   0.738847E+02   0.861013E-01
        1636000   0.739282E+02   0.861553E-01
        1637000   0.739713E+02   0.862097E-01
        1638000   0.740141E+02   0.862638E-01
        1639000   0.740571E+02   0.863176E-01
        1640000   0.740999E+02   0.863707E-01
        1641000   0.741426E+02   0.864236E-01
        1642000   0.741856E+02   0.864745E-01
        1643000   0.742276E+02   0.865275E-01
        1644000   0.742698E+02   0.865805E-01
        1645000   0.743126E+02   0.866330E-01
        1646000   0.743555E+02   0.866857E-01
        1647000   0.743987E+02   0.867375E-01
        1648000   0.744421E+02   0.867895E-01
        1649000   0.744849E+02   0.868409E-01
        1650000   0.745277E+02   0.868920E-01
        1651000   0.745705E+02   0.869423E-01
        1652000   0.746140E+02   0.869924E-01
        1653000   0.746570E+02   0.870440E-01
        1654000   0.747001E+02   0.870956E-01
        1655000   0.747429E+02   0.871481E-01
        1656000   0.747851E+02   0.872010E-01
        1657000   0.748276E+02   0.872532E-01
        1658000   0.748703E+02   0.873045E-01
        1659000   0.749129E+02   0.873547E-01
        1660000   0.749555E+02   0.874049E-01
        1661000   0.749984E+02   0.874559E-01
        1662000   0.750412E+02   0.875060E-01
        1663000   0.750839E+02   0.875566E-01
        1664000   0.751266E+02   0.876073E-01
        1665000   0.751688E+02   0.876590E-01
        1666000   0.752111E+02   0.877098E-01
        1667000   0.752541E+02   0.877599E-01
        1668000   0.752969E+02   0.878112E-01
        1669000   0.753394E+02   0.878617E-01
        1670000   0.753823E+02   0.879146E-01
        1671000   0.754253E+02   0.879649E-01
        1672000   0.754683E+02   0.880168E-01
        1673000   0.755115E+02   0.880690E-01
        1674000   0.755546E+02   0.881213E-01
        1675000   0.755977E+02   0.881728E-01
        1676000   0.756408E+02   0.882239E-01
        1677000   0.756833E+02   0.882748E-01
        1678000   0.757264E+02   0.883259E-01
        1679000   0.757691E+02   0.883768E-01
        1680000   0.758119E+02   0.884278E-01
        1681000   0.758547E+02   0.884785E-01
        1682000   0.758975E+02   0.885291E-01
        1683000   0.759405E+02   0.885789E-01
        1684000   0.759826E+02   0.886297E-01
        1685000   0.760252E+02   0.886802E-01
        1686000   0.760682E+02   0.887304E-01
        1687000   0.761111E+02   0.887807E-01
        1688000   0.761542E+02   0.888319E-01
        1689000   0.761970E+02   0.888825E-01
        1690000   0.762397E+02   0.889328E-01
        1691000   0.762827E+02   0.889846E-01
        1692000   0.763253E+02   0.890347E-01
        1693000   0.763677E+02   0.890837E-01
        1694000   0.764102E+02   0.891334E-01
        1695000   0.764529E+02   0.891827E-01
        1696000   0.764952E+02   0.892323E-01
        1697000   0.765377E+02   0.892813E-01
        1698000   0.765802E+02   0.893312E-01
        1699000   0.766230E+02   0.893812E-01
        1700000   0.766655E+02   0.894300E-01
        1701000   0.767078E+02   0.894794E-01
        1702000   0.767507E+02   0.895299E-01
        1703000   0.767933E+02   0.895806E-01
        1704000   0.768361E+02   0.896304E-01
        1705000   0.768791E+02   0.896792E-01
        1706000   0.769226E+02   0.897290E-01
        1707000   0.769658E+02   0.897795E-01
        1708000   0.770086E+02   0.898295E-01
        1709000   0.770512E+02   0.898773E-01
        1710000   0.770937E+02   0.899252E-01
        1711000   0.771359E+02   0.899740E-01
        1712000   0.771786E+02   0.900245E-01
        1713000   0.772210E+02   0.900769E-01
        1714000   0.772638E+02   0.901268E-01
        1715000   0.773061E+02   0.901760E-01
        1716000   0.773485E+02   0.902250E-01
        1717000   0.773908E+02   0.902734E-01
        1718000   0.774333E+02   0.903222E-01
        1719000   0.774754E+02   0.903696E-01
        1720000   0.775180E+02   0.904181E-01
        1721000   0.775611E+02   0.904685E-01
        1722000   0.776036E+02   0.905193E-01
        1723000   0.776464E+02   0.905695E-01
        1724000   0.776887E+02   0.906204E-01
        1725000   0.777304E+02   0.906712E-01
        1726000   0.777733E+02   0.907213E-01
        1727000   0.778161E+02   0.907727E-01
        1728000   0.778589E+02   0.908246E-01
        1729000   0.779014E+02   0.908747E-01
        1730000   0.779436E+02   0.909239E-01
        1731000   0.779863E+02   0.909748E-01
        1732000   0.780288E+02   0.910256E-01
        1733000   0.780712E+02   0.910773E-01
        1734000   0.781136E+02   0.911284E-01
        1735000   0.781562E+02   0.911792E-01
        1736000   0.781986E+02   0.912299E-01
        1737000   0.782408E+02   0.912812E-01
        1738000   0.782828E+02   0.913325E-01
        1739000   0.783252E+02   0.913842E-01
        1740000   0.783681E+02   0.914360E-01
        1741000   0.784110E+02   0.914868E-01
        1742000   0.784541E+02   0.915376E-01
        1743000   0.784975E+02   0.915887E-01
        1744000   0.785404E+02   0.916394E-01
        1745000   0.785834E+02   0.916888E-01
        1746000   0.786262E+02   0.917389E-01
        1747000   0.786685E+02   0.917887E-01
        1748000   0.787109E+02   0.918397E-01
        1749000   0.787535E+02   0.918912E-01
        1750000   0.787960E+02   0.919424E-01
        1751000   0.788387E+02   0.919937E-01
        1752000   0.788813E+02   0.920461E-01
        1753000   0.789236E+02   0.920987E-01
        1754000   0.789666E+02   0.921497E-01
        1755000   0.790094E+02   0.922012E-01
        1756000   0.790523E+02   0.922529E-01
        1757000   0.790949E+02   0.923041E-01
        1758000   0.791379E+02   0.923568E-01
        1759000   0.791805E+02   0.924095E-01
        1760000   0.792232E+02   0.924617E-01
        1761000   0.792657E+02   0.925145E-01
        1762000   0.793082E+02   0.925674E-01
        1763000   0.793509E+02   0.926199E-01
        1764000   0.793937E+02   0.926727E-01
        1765000   0.794364E+02   0.927243E-01
        1766000   0.794792E+02   0.927756E-01
        1767000   0.795219E+02   0.928291E-01
        1768000   0.795643E+02   0.928818E-01
        1769000   0.796069E+02   0.929363E-01
        1770000   0.796498E+02   0.929896E-01
        1771000   0.796923E+02   0.930424E-01
        1772000   0.797353E+02   0.930963E-01
        1773000   0.797785E+02   0.931487E-01
        1774000   0.798214E+02   0.932008E-01
        1775000   0.798642E+02   0.932542E-01
        1776000   0.799072E+02   0.933079E-01
        1777000   0.799499E+02   0.933613E-01
        1778000   0.799925E+02   0.934131E-01
        1779000   0.800352E+02   0.934644E-01
        1780000   0.800784E+02   0.935149E-01
        1781000   0.801213E+02   0.935673E-01
        1782000   0.801639E+02   0.936193E-01
        1783000   0.802067E+02   0.936714E-01
        1784000   0.802494E+02   0.937241E-01
        1785000   0.802921E+02   0.937773E-01
        1786000   0.803349E+02   0.938314E-01
        1787000   0.803776E+02   0.938849E-01
        1788000   0.804199E+02   0.939374E-01
        1789000   0.804624E+02   0.939898E-01
        1790000   0.805049E+02   0.940444E-01
        1791000   0.805478E+02   0.940997E-01
        1792000   0.805905E+02   0.941546E-01
        1793000   0.806336E+02   0.942105E-01
        1794000   0.806764E+02   0.942664E-01
        1795000   0.807188E+02   0.943225E-01
        1796000   0.807619E+02   0.943779E-01
        1797000   0.808046E+02   0.944329E-01
        1798000   0.808473E+02   0.944876E-01
        1799000   0.808894E+02   0.945413E-01
        1800000   0.809324E+02   0.945967E-01
        1801000   0.809748E+02   0.946508E-01
        1802000   0.810180E+02   0.947046E-01
        1803000   0.810606E+02   0.947608E-01
        1804000   0.811030E+02   0.948148E-01
        1805000   0.811452E+02   0.948706E-01
        1806000   0.811874E+02   0.949260E-01
        1807000   0.812301E+02   0.949806E-01
        1808000   0.812726E+02   0.950353E-01
        1809000   0.813150E+02   0.950903E-01
        1810000   0.813578E+02   0.951452E-01
        1811000   0.814008E+02   0.951985E-01
        1812000   0.814434E+02   0.952523E-01
        1813000   0.814862E+02   0.953062E-01
        1814000   0.815282E+02   0.953603E-01
        1815000   0.815707E+02   0.954143E-01
        1816000   0.816131E+02   0.954674E-01
        1817000   0.816555E+02   0.955211E-01
        1818000   0.816981E+02   0.955740E-01
        1819000   0.817408E+02   0.956279E-01
        1820000   0.817830E+02   0.956803E-01
        1821000   0.818256E+02   0.957336E-01
        1822000   0.818680E+02   0.957874E-01
        1823000   0.819108E+02   0.958424E-01
        1824000   0.819531E+02   0.958980E-01
        1825000   0.819954E+02   0.959530E-01
        1826000   0.820376E+02   0.960074E-01
        1827000   0.820800E+02   0.960617E-01
        1828000   0.821225E+02   0.961161E-01
        1829000   0.821647E+02   0.961706E-01
        1830000   0.822070E+02   0.962251E-01
        1831000   0.822497E+02   0.962790E-01
        1832000   0.822926E+02   0.963336E-01
        1833000   0.823347E+02   0.963895E-01
        1834000   0.823770E+02   0.964463E-01
        1835000   0.824191E+02   0.965008E-01
        1836000   0.824617E+02   0.965580E-01
        1837000   0.825038E+02   0.966126E-01
        1838000   0.825466E+02   0.966681E-01
        1839000   0.825895E+02   0.967221E-01
        1840000   0.826323E+02   0.967766E-01
        1841000   0.826751E+02   0.968326E-01
        1842000   0.827175E+02   0.968877E-01
        1843000   0.827602E+02   0.969437E-01
        1844000   0.828023E+02   0.969990E-01
        1845000   0.828450E+02   0.970545E-01
        1846000   0.828874E+02   0.971113E-01
        1847000   0.829311E+02   0.971679E-01
        1848000   0.829742E+02   0.972239E-01
        1849000   0.830167E+02   0.972802E-01
        1850000   0.830595E+02   0.973375E-01
        1851000   0.831016E+02   0.973938E-01
        1852000   0.831437E+02   0.974498E-01
        1853000   0.831856E+02   0.975060E-01
        1854000   0.832283E+02   0.975604E-01
        1855000   0.832707E+02   0.976150E-01
        1856000   0.833133E+02   0.976698E-01
        1857000   0.833560E+02   0.977267E-01
        1858000   0.833981E+02   0.977825E-01
        1859000   0.834405E+02   0.978374E-01
        1860000   0.834826E+02   0.978923E-01
        1861000   0.835252E+02   0.979474E-01
        1862000   0.835679E+02   0.980013E-01
        1863000   0.836100E+02   0.980553E-01
        1864000   0.836524E+02   0.981081E-01
        1865000   0.836946E+02   0.981608E-01
        1866000   0.837367E+02   0.982139E-01
        1867000   0.837791E+02   0.982673E-01
        1868000   0.838211E+02   0.983204E-01
        1869000   0.838637E+02   0.983734E-01
        1870000   0.839060E+02   0.984268E-01
        1871000   0.839486E+02   0.984800E-01
        1872000   0.839913E+02   0.985336E-01
        1873000   0.840336E+02   0.985873E-01
        1874000   0.840764E+02   0.986408E-01
        1875000   0.841184E+02   0.986943E-01
        1876000   0.841607E+02   0.987483E-01
        1877000   0.842032E+02   0.988022E-01
        1878000   0.842460E+02   0.988562E-01
        1879000   0.842886E+02   0.989106E-01
        1880000   0.843310E+02   0.989630E-01
        1881000   0.843733E+02   0.990161E-01
        1882000   0.844155E+02   0.990701E-01
        1883000   0.844577E+02   0.991248E-01
        1884000   0.845004E+02   0.991791E-01
        1885000   0.845426E+02   0.992326E-01
        1886000   0.845852E+02   0.992855E-01
        1887000   0.846279E+02   0.993390E-01
        1888000   0.846702E+02   0.993930E-01
        1889000   0.847129E+02   0.994480E-01
        1890000   0.847556E+02   0.995010E-01
        1891000   0.847984E+02   0.995549E-01
        1892000   0.848411E+02   0.996095E-01
        1893000   0.848838E+02   0.996655E-01
        1894000   0.849262E+02   0.997206E-01
        1895000   0.849695E+02   0.997738E-01
        1896000   0.850121E+02   0.998298E-01
        1897000   0.850553E+02   0.998848E-01
        1898000   0.850981E+02   0.999408E-01
        1899000   0.851404E+02   0.999971E-01
        1900000   0.851833E+02   0.100052E+00
        1901000   0.852253E+02   0.100107E+00
        1902000   0.852673E+02   0.100161E+00
        1903000   0.853100E+02   0.100214E+00
        1904000   0.853525E+02   0.100268E+00
        1905000   0.853952E+02   0.100321E+00
        1906000   0.854384E+02   0.100376E+00
        1907000   0.854813E+02   0.100430E+00
        1908000   0.855244E+02   0.100486E+00
        1909000   0.855670E+02   0.100542E+00
        1910000   0.856097E+02   0.100596E+00
        1911000   0.856528E+02   0.100652E+00
        1912000   0.856960E+02   0.100707E+00
        1913000   0.857385E+02   0.100762E+00
        1914000   0.857812E+02   0.100818E+00
        1915000   0.858237E+02   0.100872E+00
        1916000   0.858662E+02   0.100927E+00
        1917000   0.859088E+02   0.100982E+00
        1918000   0.859517E+02   0.101037E+00
        1919000   0.859938E+02   0.101091E+00
        1920000   0.860366E+02   0.101146E+00
        1921000   0.860791E+02   0.101200E+00
        1922000   0.861221E+02   0.101255E+00
        1923000   0.861651E+02   0.101311E+00
        1924000   0.862082E+02   0.101365E+00
        1925000   0.862508E+02   0.101417E+00
        1926000   0.862933E+02   0.101472E+00
        1927000   0.863357E+02   0.101527E+00
        1928000   0.863780E+02   0.101583E+00
        1929000   0.864203E+02   0.101638E+00
        1930000   0.864623E+02   0.101694E+00
        1931000   0.865042E+02   0.101749E+00
        1932000   0.865469E+02   0.101805E+00
        1933000   0.865898E+02   0.101861E+00
        1934000   0.866328E+02   0.101917E+00
        1935000   0.866754E+02   0.101973E+00
        1936000   0.867179E+02   0.102031E+00
        1937000   0.867605E+02   0.102088E+00
        1938000   0.868032E+02   0.102144E+00
        1939000   0.868453E+02   0.102200E+00
        1940000   0.868877E+02   0.102255E+00
        1941000   0.869303E+02   0.102313E+00
        1942000   0.869728E+02   0.102370E+00
        1943000   0.870154E+02   0.102427E+00
        1944000   0.870580E+02   0.102483E+00
        1945000   0.871004E+02   0.102540E+00
        1946000   0.871427E+02   0.102596E+00
        1947000   0.871849E+02   0.102652E+00
        1948000   0.872274E+02   0.102708E+00
        1949000   0.872702E+02   0.102763E+00
        1950000   0.873128E+02   0.102820E+00
        1951000   0.873561E+02   0.102877E+00
        1952000   0.873998E+02   0.102934E+00
        1953000   0.874425E+02   0.102989E+00
        1954000   0.874854E+02   0.103044E+00
        1955000   0.875278E+02   0.103100E+00
        1956000   0.875698E+02   0.103157E+00
        1957000   0.876119E+02   0.103211E+00
        1958000   0.876541E+02   0.103266E+00
        1959000   0.876966E+02   0.103323E+00
        1960000   0.877396E+02   0.103379E+00
        1961000   0.877821E+02   0.103436E+00
        1962000   0.878249E+02   0.103493E+00
        1963000   0.878674E+02   0.103552E+00
        1964000   0.879102E+02   0.103608E+00
        1965000   0.879535E+02   0.103665E+00
        1966000   0.879961E+02   0.103723E+00
        1967000   0.880388E+02   0.103781E+00
        1968000   0.880817E+02   0.103838E+00
        1969000   0.881243E+02   0.103894E+00
        1970000   0.881671E+02   0.103950E+00
        1971000   0.882096E+02   0.104005E+00
        1972000   0.882521E+02   0.104060E+00
        1973000   0.882944E+02   0.104116E+00
        1974000   0.883369E+02   0.104173E+00
        1975000   0.883792E+02   0.104230E+00
        1976000   0.884217E+02   0.104288E+00
        1977000   0.884644E+02   0.104345E+00
        1978000   0.885069E+02   0.104403E+00
        1979000   0.885500E+02   0.104459E+00
        1980000   0.885930E+02   0.104515E+00
        1981000   0.886359E+02   0.104570E+00
        1982000   0.886786E+02   0.104627E+00
        1983000   0.887212E+02   0.104683E+00
        1984000   0.887637E+02   0.104737E+00
        1985000   0.888063E+02   0.104792E+00
        1986000   0.888491E+02   0.104848E+00
        1987000   0.888913E+02   0.104905E+00
        1988000   0.889338E+02   0.104962E+00
        1989000   0.889760E+02   0.105019E+00
        1990000   0.890179E+02   0.105076E+00
        1991000   0.890595E+02   0.105132E+00
        1992000   0.891023E+02   0.105189E+00
        1993000   0.891445E+02   0.105247E+00
        1994000   0.891871E+02   0.105303E+00
        1995000   0.892299E+02   0.105361E+00
        1996000   0.892723E+02   0.105420E+00
        1997000   0.893148E+02   0.105478E+00
        1998000   0.893572E+02   0.105536E+00
        1999000   0.893992E+02   0.105592E+00
        2000000   0.894418E+02   0.105650E+00
        2001000   0.894847E+02   0.105709E+00
        2002000   0.895273E+02   0.105766E+00
        2003000   0.895699E+02   0.105823E+00
        2004000   0.896123E+02   0.105882E+00
        2005000   0.896549E+02   0.105940E+00
        2006000   0.896971E+02   0.105998E+00
        2007000   0.897392E+02   0.106056E+00
        2008000   0.897818E+02   0.106113E+00
        2009000   0.898245E+02   0.106171E+00
        2010000   0.898674E+02   0.106228E+00
        2011000   0.899101E+02   0.106286E+00
        2012000   0.899526E+02   0.106344E+00
        2013000   0.899952E+02   0.106401E+00
        2014000   0.900372E+02   0.106458E+00
        2015000   0.900790E+02   0.106515E+00
        2016000   0.901210E+02   0.106573E+00
        2017000   0.901636E+02   0.106631E+00
        2018000   0.902061E+02   0.106688E+00
        2019000   0.902488E+02   0.106747E+00
        2020000   0.902914E+02   0.106807E+00
        2021000   0.903342E+02   0.106864E+00
        2022000   0.903763E+02   0.106923E+00
        2023000   0.904185E+02   0.106982E+00
        2024000   0.904611E+02   0.107041E+00
        2025000   0.905032E+02   0.107100E+00
        2026000   0.905455E+02   0.107159E+00
        2027000   0.905876E+02   0.107218E+00
        2028000   0.906304E+02   0.107279E+00
        2029000   0.906731E+02   0.107339E+00
        2030000   0.907156E+02   0.107399E+00
        2031000   0.907579E+02   0.107458E+00
        2032000   0.908005E+02   0.107518E+00
        2033000   0.908427E+02   0.107579E+00
        2034000   0.908849E+02   0.107639E+00
        2035000   0.909268E+02   0.107699E+00
        2036000   0.909687E+02   0.107758E+00
        2037000   0.910106E+02   0.107819E+00
        2038000   0.910527E+02   0.107879E+00
        2039000   0.910948E+02   0.107942E+00
        2040000   0.911370E+02   0.108004E+00
        2041000   0.911793E+02   0.108064E+00
        2042000   0.912214E+02   0.108127E+00
        2043000   0.912632E+02   0.108189E+00
        2044000   0.913058E+02   0.108251E+00
        2045000   0.913479E+02   0.108312E+00
        2046000   0.913899E+02   0.108375E+00
        2047000   0.914316E+02   0.108437E+00
        2048000   0.914738E+02   0.108497E+00
        2049000   0.915166E+02   0.108558E+00
        2050000   0.915591E+02   0.108619E+00
        2051000   0.916017E+02   0.108681E+00
        2052000   0.916439E+02   0.108743E+00
        2053000   0.916862E+02   0.108806E+00
        2054000   0.917287E+02   0.108869E+00
        2055000   0.917711E+02   0.108931E+00
        2056000   0.918132E+02   0.108993E+00
        2057000   0.918555E+02   0.109057E+00
        2058000   0.918983E+02   0.109120E+00
        2059000   0.919411E+02   0.109185E+00
        2060000   0.919836E+02   0.109248E+00
        2061000   0.920258E+02   0.109313E+00
        2062000   0.920677E+02   0.109376E+00
        2063000   0.921098E+02   0.109440E+00
        2064000   0.921523E+02   0.109505E+00
        2065000   0.921950E+02   0.109570E+00
        2066000   0.922373E+02   0.109633E+00
        2067000   0.922796E+02   0.109696E+00
        2068000   0.923224E+02   0.109761E+00
        2069000   0.923645E+02   0.109824E+00
        2070000   0.924068E+02   0.109888E+00
        2071000   0.924493E+02   0.109952E+00
        2072000   0.924914E+02   0.110016E+00
        2073000   0.925329E+02   0.110080E+00
        2074000   0.925750E+02   0.110143E+00
        2075000   0.926165E+02   0.110206E+00
        2076000   0.926590E+02   0.110269E+00
        2077000   0.927015E+02   0.110330E+00
        2078000   0.927438E+02   0.110392E+00
        2079000   0.927862E+02   0.110455E+00
        2080000   0.928286E+02   0.110516E+00
        2081000   0.928709E+02   0.110575E+00
        2082000   0.929133E+02   0.110636E+00
        2083000   0.929554E+02   0.110696E+00
        2084000   0.929970E+02   0.110755E+00
        2085000   0.930390E+02   0.110815E+00
        2086000   0.930816E+02   0.110875E+00
        2087000   0.931236E+02   0.110936E+00
        2088000   0.931658E+02   0.110996E+00
        2089000   0.932082E+02   0.111057E+00
        2090000   0.932503E+02   0.111120E+00
        2091000   0.932922E+02   0.111181E+00
        2092000   0.933349E+02   0.111243E+00
        2093000   0.933769E+02   0.111305E+00
        2094000   0.934190E+02   0.111367E+00
        2095000   0.934613E+02   0.111428E+00
        2096000   0.935035E+02   0.111489E+00
        2097000   0.935462E+02   0.111550E+00
        2098000   0.935884E+02   0.111611E+00
        2099000   0.936303E+02   0.111671E+00
        2100000   0.936725E+02   0.111732E+00
        2101000   0.937147E+02   0.111792E+00
        2102000   0.937572E+02   0.111852E+00
        2103000   0.937996E+02   0.111912E+00
        2104000   0.938420E+02   0.111971E+00
        2105000   0.938847E+02   0.112031E+00
        2106000   0.939268E+02   0.112091E+00
        2107000   0.939690E+02   0.112151E+00
        2108000   0.940112E+02   0.112212E+00
        2109000   0.940537E+02   0.112272E+00
        2110000   0.940956E+02   0.112333E+00
        2111000   0.941376E+02   0.112394E+00
        2112000   0.941798E+02   0.112456E+00
        2113000   0.942223E+02   0.112516E+00
        2114000   0.942648E+02   0.112577E+00
        2115000   0.943069E+02   0.112637E+00
        2116000   0.943486E+02   0.112698E+00
        2117000   0.943908E+02   0.112761E+00
        2118000   0.944330E+02   0.112823E+00
        2119000   0.944749E+02   0.112885E+00
        2120000   0.945169E+02   0.112947E+00
        2121000   0.945588E+02   0.113012E+00
        2122000   0.946005E+02   0.113075E+00
        2123000   0.946423E+02   0.113139E+00
        2124000   0.946840E+02   0.113201E+00
        2125000   0.947256E+02   0.113262E+00
        2126000   0.947676E+02   0.113323E+00
        2127000   0.948096E+02   0.113384E+00
        2128000   0.948517E+02   0.113444E+00
        2129000   0.948944E+02   0.113504E+00
        2130000   0.949360E+02   0.113564E+00
        2131000   0.949776E+02   0.113622E+00
        2132000   0.950192E+02   0.113681E+00
        2133000   0.950610E+02   0.113741E+00
        2134000   0.951029E+02   0.113801E+00
        2135000   0.951447E+02   0.113861E+00
        2136000   0.951864E+02   0.113920E+00
        2137000   0.952283E+02   0.113979E+00
        2138000   0.952701E+02   0.114040E+00
        2139000   0.953122E+02   0.114099E+00
        2140000   0.953546E+02   0.114158E+00
        2141000   0.953968E+02   0.114217E+00
        2142000   0.954386E+02   0.114278E+00
        2143000   0.954800E+02   0.114338E+00
        2144000   0.955215E+02   0.114398E+00
        2145000   0.955634E+02   0.114457E+00
        2146000   0.956051E+02   0.114516E+00
        2147000   0.956469E+02   0.114577E+00
        2148000   0.956886E+02   0.114637E+00
        2149000   0.957302E+02   0.114697E+00
        2150000   0.957722E+02   0.114755E+00
        2151000   0.958136E+02   0.114812E+00
        2152000   0.958553E+02   0.114869E+00
        2153000   0.958971E+02   0.114927E+00
        2154000   0.959391E+02   0.114987E+00
        2155000   0.959811E+02   0.115045E+00
        2156000   0.960230E+02   0.115103E+00
        2157000   0.960649E+02   0.115162E+00
        2158000   0.961067E+02   0.115221E+00
        2159000   0.961490E+02   0.115280E+00
        2160000   0.961909E+02   0.115338E+00
        2161000   0.962330E+02   0.115398E+00
        2162000   0.962749E+02   0.115456E+00
        2163000   0.963167E+02   0.115518E+00
        2164000   0.963583E+02   0.115578E+00
        2165000   0.963997E+02   0.115638E+00
        2166000   0.964413E+02   0.115699E+00
        2167000   0.964832E+02   0.115760E+00
        2168000   0.965258E+02   0.115822E+00
        2169000   0.965680E+02   0.115884E+00
        2170000   0.966099E+02   0.115947E+00
        2171000   0.966514E+02   0.116008E+00
        2172000   0.966932E+02   0.116071E+00
        2173000   0.967350E+02   0.116133E+00
        2174000   0.967768E+02   0.116196E+00
        2175000   0.968177E+02   0.116259E+00
        2176000   0.968599E+02   0.116323E+00
        2177000   0.969017E+02   0.116386E+00
        2178000   0.969435E+02   0.116449E+00
        2179000   0.969850E+02   0.116512E+00
        2180000   0.970272E+02   0.116576E+00
        2181000   0.970693E+02   0.116639E+00
        2182000   0.971117E+02   0.116700E+00
        2183000   0.971538E+02   0.116763E+00
        2184000   0.971962E+02   0.116825E+00
        2185000   0.972384E+02   0.116888E+00
        2186000   0.972800E+02   0.116949E+00
        2187000   0.973222E+02   0.117011E+00
        2188000   0.973645E+02   0.117072E+00
        2189000   0.974069E+02   0.117132E+00
        2190000   0.974490E+02   0.117193E+00
        2191000   0.974911E+02   0.117254E+00
        2192000   0.975337E+02   0.117315E+00
        2193000   0.975762E+02   0.117376E+00
        2194000   0.976181E+02   0.117436E+00
        2195000   0.976606E+02   0.117498E+00
        2196000   0.977025E+02   0.117559E+00
        2197000   0.977448E+02   0.117620E+00
        2198000   0.977868E+02   0.117684E+00
        2199000   0.978291E+02   0.117747E+00
        2200000   0.978713E+02   0.117810E+00
        2201000   0.979131E+02   0.117871E+00
        2202000   0.979551E+02   0.117932E+00
        2203000   0.979969E+02   0.117994E+00
        2204000   0.980390E+02   0.118057E+00
        2205000   0.980814E+02   0.118120E+00
        2206000   0.981228E+02   0.118182E+00
        2207000   0.981645E+02   0.118244E+00
        2208000   0.982066E+02   0.118305E+00
        2209000   0.982494E+02   0.118367E+00
        2210000   0.982918E+02   0.118429E+00
        2211000   0.983341E+02   0.118491E+00
        2212000   0.983768E+02   0.118552E+00
        2213000   0.984185E+02   0.118613E+00
        2214000   0.984603E+02   0.118675E+00
        2215000   0.985021E+02   0.118737E+00
        2216000   0.985443E+02   0.118799E+00
        2217000   0.985867E+02   0.118862E+00
        2218000   0.986288E+02   0.118925E+00
        2219000   0.986714E+02   0.118986E+00
        2220000   0.987133E+02   0.119049E+00
        2221000   0.987550E+02   0.119110E+00
        2222000   0.987972E+02   0.119172E+00
        2223000   0.988393E+02   0.119232E+00
        2224000   0.988818E+02   0.119292E+00
        2225000   0.989242E+02   0.119352E+00
        2226000   0.989660E+02   0.119413E+00
        2227000   0.990086E+02   0.119475E+00
        2228000   0.990512E+02   0.119534E+00
        2229000   0.990933E+02   0.119593E+00
        2230000   0.991355E+02   0.119653E+00
        2231000   0.991778E+02   0.119714E+00
        2232000   0.992200E+02   0.119774E+00
        2233000   0.992621E+02   0.119835E+00
        2234000   0.993043E+02   0.119893E+00
        2235000   0.993459E+02   0.119952E+00
        2236000   0.993879E+02   0.120013E+00
        2237000   0.994302E+02   0.120073E+00
        2238000   0.994721E+02   0.120132E+00
        2239000   0.995145E+02   0.120192E+00
        2240000   0.995571E+02   0.120252E+00
        2241000   0.995995E+02   0.120313E+00
        2242000   0.996418E+02   0.120373E+00
        2243000   0.996843E+02   0.120433E+00
        2244000   0.997270E+02   0.120492E+00
        2245000   0.997696E+02   0.120551E+00
        2246000   0.998121E+02   0.120610E+00
        2247000   0.998544E+02   0.120671E+00
        2248000   0.998966E+02   0.120733E+00
        2249000   0.999385E+02   0.120793E+00
        2250000   0.999803E+02   0.120854E+00
        2251000   0.100022E+03   0.120913E+00
        2252000   0.100065E+03   0.120973E+00
        2253000   0.100107E+03   0.121033E+00
        2254000   0.100150E+03   0.121092E+00
        2255000   0.100192E+03   0.121151E+00
        2256000   0.100234E+03   0.121209E+00
        2257000   0.100277E+03   0.121269E+00
        2258000   0.100319E+03   0.121327E+00
        2259000   0.100361E+03   0.121387E+00
        2260000   0.100403E+03   0.121447E+00
        2261000   0.100445E+03   0.121508E+00
        2262000   0.100487E+03   0.121569E+00
        2263000   0.100529E+03   0.121630E+00
        2264000   0.100571E+03   0.121691E+00
        2265000   0.100613E+03   0.121753E+00
        2266000   0.100655E+03   0.121814E+00
        2267000   0.100697E+03   0.121874E+00
        2268000   0.100739E+03   0.121935E+00
        2269000   0.100780E+03   0.121995E+00
        2270000   0.100822E+03   0.122056E+00
        2271000   0.100864E+03   0.122116E+00
        2272000   0.100907E+03   0.122176E+00
        2273000   0.100949E+03   0.122237E+00
        2274000   0.100991E+03   0.122297E+00
        2275000   0.101034E+03   0.122357E+00
        2276000   0.101075E+03   0.122417E+00
        2277000   0.101117E+03   0.122480E+00
        2278000   0.101159E+03   0.122541E+00
        2279000   0.101201E+03   0.122603E+00
        2280000   0.101243E+03   0.122664E+00
        2281000   0.101285E+03   0.122725E+00
        2282000   0.101328E+03   0.122786E+00
        2283000   0.101370E+03   0.122847E+00
        2284000   0.101412E+03   0.122907E+00
        2285000   0.101454E+03   0.122970E+00
        2286000   0.101496E+03   0.123032E+00
        2287000   0.101538E+03   0.123095E+00
        2288000   0.101580E+03   0.123158E+00
        2289000   0.101622E+03   0.123222E+00
        2290000   0.101664E+03   0.123285E+00
        2291000   0.101706E+03   0.123349E+00
        2292000   0.101748E+03   0.123413E+00
        2293000   0.101790E+03   0.123475E+00
        2294000   0.101832E+03   0.123538E+00
        2295000   0.101875E+03   0.123600E+00
        2296000   0.101917E+03   0.123664E+00
        2297000   0.101959E+03   0.123727E+00
        2298000   0.102002E+03   0.123789E+00
        2299000   0.102044E+03   0.123852E+00
        2300000   0.102086E+03   0.123914E+00
        2301000   0.102127E+03   0.123977E+00
        2302000   0.102169E+03   0.124038E+00
        2303000   0.102211E+03   0.124100E+00
        2304000   0.102252E+03   0.124161E+00
        2305000   0.102295E+03   0.124223E+00
        2306000   0.102337E+03   0.124287E+00
        2307000   0.102379E+03   0.124348E+00
        2308000   0.102421E+03   0.124412E+00
        2309000   0.102463E+03   0.124475E+00
        2310000   0.102504E+03   0.124535E+00
        2311000   0.102546E+03   0.124597E+00
        2312000   0.102588E+03   0.124660E+00
        2313000   0.102630E+03   0.124721E+00
        2314000   0.102672E+03   0.124782E+00
        2315000   0.102714E+03   0.124841E+00
        2316000   0.102755E+03   0.124902E+00
        2317000   0.102797E+03   0.124962E+00
        2318000   0.102839E+03   0.125022E+00
        2319000   0.102882E+03   0.125083E+00
        2320000   0.102924E+03   0.125144E+00
        2321000   0.102967E+03   0.125204E+00
        2322000   0.103009E+03   0.125264E+00
        2323000   0.103051E+03   0.125324E+00
        2324000   0.103093E+03   0.125384E+00
        2325000   0.103135E+03   0.125446E+00
        2326000   0.103177E+03   0.125505E+00
        2327000   0.103219E+03   0.125566E+00
        2328000   0.103260E+03   0.125628E+00
        2329000   0.103302E+03   0.125688E+00
        2330000   0.103345E+03   0.125748E+00
        2331000   0.103386E+03   0.125810E+00
        2332000   0.103428E+03   0.125872E+00
        2333000   0.103470E+03   0.125933E+00
        2334000   0.103512E+03   0.125993E+00
        2335000   0.103555E+03   0.126055E+00
        2336000   0.103597E+03   0.126116E+00
        2337000   0.103639E+03   0.126176E+00
        2338000   0.103681E+03   0.126238E+00
        2339000   0.103723E+03   0.126299E+00
        2340000   0.103765E+03   0.126360E+00
        2341000   0.103807E+03   0.126422E+00
        2342000   0.103849E+03   0.126483E+00
        2343000   0.103891E+03   0.126543E+00
        2344000   0.103934E+03   0.126604E+00
        2345000   0.103975E+03   0.126665E+00
        2346000   0.104018E+03   0.126725E+00
        2347000   0.104060E+03   0.126786E+00
        2348000   0.104103E+03   0.126847E+00
        2349000   0.104145E+03   0.126909E+00
        2350000   0.104187E+03   0.126971E+00
        2351000   0.104230E+03   0.127033E+00
        2352000   0.104273E+03   0.127095E+00
        2353000   0.104315E+03   0.127155E+00
        2354000   0.104357E+03   0.127217E+00
        2355000   0.104399E+03   0.127280E+00
        2356000   0.104442E+03   0.127340E+00
        2357000   0.104484E+03   0.127403E+00
        2358000   0.104526E+03   0.127463E+00
        2359000   0.104568E+03   0.127524E+00
        2360000   0.104610E+03   0.127584E+00
        2361000   0.104652E+03   0.127644E+00
        2362000   0.104694E+03   0.127704E+00
        2363000   0.104736E+03   0.127765E+00
        2364000   0.104778E+03   0.127825E+00
        2365000   0.104821E+03   0.127886E+00
        2366000   0.104863E+03   0.127946E+00
        2367000   0.104906E+03   0.128008E+00
        2368000   0.104948E+03   0.128069E+00
        2369000   0.104989E+03   0.128132E+00
        2370000   0.105032E+03   0.128192E+00
        2371000   0.105074E+03   0.128252E+00
        2372000   0.105117E+03   0.128313E+00
        2373000   0.105159E+03   0.128375E+00
        2374000   0.105201E+03   0.128436E+00
        2375000   0.105244E+03   0.128497E+00
        2376000   0.105287E+03   0.128559E+00
        2377000   0.105328E+03   0.128619E+00
        2378000   0.105371E+03   0.128681E+00
        2379000   0.105413E+03   0.128743E+00
        2380000   0.105456E+03   0.128804E+00
        2381000   0.105499E+03   0.128867E+00
        2382000   0.105541E+03   0.128930E+00
        2383000   0.105583E+03   0.128991E+00
        2384000   0.105626E+03   0.129052E+00
        2385000   0.105669E+03   0.129113E+00
        2386000   0.105711E+03   0.129175E+00
        2387000   0.105754E+03   0.129237E+00
        2388000   0.105796E+03   0.129300E+00
        2389000   0.105838E+03   0.129363E+00
        2390000   0.105880E+03   0.129428E+00
        2391000   0.105922E+03   0.129493E+00
        2392000   0.105964E+03   0.129556E+00
        2393000   0.106007E+03   0.129619E+00
        2394000   0.106049E+03   0.129683E+00
        2395000   0.106092E+03   0.129747E+00
        2396000   0.106134E+03   0.129812E+00
        2397000   0.106176E+03   0.129875E+00
        2398000   0.106218E+03   0.129938E+00
        2399000   0.106260E+03   0.130000E+00
        2400000   0.106301E+03   0.130063E+00
        2401000   0.106344E+03   0.130126E+00
        2402000   0.106386E+03   0.130189E+00
        2403000   0.106428E+03   0.130253E+00
        2404000   0.106470E+03   0.130318E+00
        2405000   0.106513E+03   0.130382E+00
        2406000   0.106555E+03   0.130447E+00
        2407000   0.106597E+03   0.130511E+00
        2408000   0.106639E+03   0.130574E+00
        2409000   0.106682E+03   0.130638E+00
        2410000   0.106724E+03   0.130701E+00
        2411000   0.106766E+03   0.130767E+00
        2412000   0.106809E+03   0.130829E+00
        2413000   0.106851E+03   0.130894E+00
        2414000   0.106894E+03   0.130959E+00
        2415000   0.106936E+03   0.131022E+00
        2416000   0.106978E+03   0.131085E+00
        2417000   0.107020E+03   0.131148E+00
        2418000   0.107062E+03   0.131210E+00
        2419000   0.107104E+03   0.131271E+00
        2420000   0.107146E+03   0.131332E+00
        2421000   0.107189E+03   0.131394E+00
        2422000   0.107232E+03   0.131456E+00
        2423000   0.107274E+03   0.131518E+00
        2424000   0.107317E+03   0.131580E+00
        2425000   0.107359E+03   0.131640E+00
        2426000   0.107400E+03   0.131702E+00
        2427000   0.107442E+03   0.131762E+00
        2428000   0.107484E+03   0.131823E+00
        2429000   0.107527E+03   0.131885E+00
        2430000   0.107569E+03   0.131947E+00
        2431000   0.107611E+03   0.132009E+00
        2432000   0.107653E+03   0.132070E+00
        2433000   0.107695E+03   0.132132E+00
        2434000   0.107737E+03   0.132191E+00
        2435000   0.107779E+03   0.132252E+00
        2436000   0.107821E+03   0.132314E+00
        2437000   0.107863E+03   0.132377E+00
        2438000   0.107905E+03   0.132440E+00
        2439000   0.107947E+03   0.132504E+00
        2440000   0.107989E+03   0.132567E+00
        2441000   0.108031E+03   0.132628E+00
        2442000   0.108074E+03   0.132689E+00
        2443000   0.108116E+03   0.132752E+00
        2444000   0.108158E+03   0.132812E+00
        2445000   0.108200E+03   0.132873E+00
        2446000   0.108243E+03   0.132932E+00
        2447000   0.108284E+03   0.132993E+00
        2448000   0.108326E+03   0.133053E+00
        2449000   0.108367E+03   0.133112E+00
        2450000   0.108409E+03   0.133171E+00
        2451000   0.108451E+03   0.133230E+00
        2452000   0.108493E+03   0.133287E+00
        2453000   0.108535E+03   0.133345E+00
        2454000   0.108578E+03   0.133403E+00
        2455000   0.108620E+03   0.133462E+00
        2456000   0.108662E+03   0.133520E+00
        2457000   0.108704E+03   0.133580E+00
        2458000   0.108746E+03   0.133640E+00
        2459000   0.108788E+03   0.133700E+00
        2460000   0.108829E+03   0.133762E+00
        2461000   0.108871E+03   0.133822E+00
        2462000   0.108913E+03   0.133883E+00
        2463000   0.108955E+03   0.133942E+00
        2464000   0.108997E+03   0.134004E+00
        2465000   0.109039E+03   0.134064E+00
        2466000   0.109081E+03   0.134124E+00
        2467000   0.109122E+03   0.134182E+00
        2468000   0.109164E+03   0.134242E+00
        2469000   0.109207E+03   0.134303E+00
        2470000   0.109249E+03   0.134364E+00
        2471000   0.109291E+03   0.134425E+00
        2472000   0.109334E+03   0.134485E+00
        2473000   0.109375E+03   0.134545E+00
        2474000   0.109417E+03   0.134604E+00
        2475000   0.109458E+03   0.134665E+00
        2476000   0.109500E+03   0.134725E+00
        2477000   0.109541E+03   0.134783E+00
        2478000   0.109583E+03   0.134842E+00
        2479000   0.109625E+03   0.134902E+00
        2480000   0.109667E+03   0.134961E+00
        2481000   0.109709E+03   0.135020E+00
        2482000   0.109751E+03   0.135078E+00
        2483000   0.109793E+03   0.135138E+00
        2484000   0.109834E+03   0.135199E+00
        2485000   0.109876E+03   0.135260E+00
        2486000   0.109918E+03   0.135320E+00
        2487000   0.109960E+03   0.135380E+00
        2488000   0.110003E+03   0.135442E+00
        2489000   0.110046E+03   0.135503E+00
        2490000   0.110088E+03   0.135562E+00
        2491000   0.110130E+03   0.135623E+00
        2492000   0.110173E+03   0.135685E+00
        2493000   0.110215E+03   0.135745E+00
        2494000   0.110258E+03   0.135806E+00
        2495000   0.110300E+03   0.135868E+00
        2496000   0.110342E+03   0.135929E+00
        2497000   0.110384E+03   0.135989E+00
        2498000   0.110426E+03   0.136050E+00
        2499000   0.110468E+03   0.136108E+00
        2500000   0.110510E+03   0.136169E+00
        2501000   0.110553E+03   0.136230E+00
        2502000   0.110595E+03   0.136290E+00
        2503000   0.110638E+03   0.136351E+00
        2504000   0.110680E+03   0.136412E+00
        2505000   0.110722E+03   0.136474E+00
        2506000   0.110763E+03   0.136536E+00
        2507000   0.110805E+03   0.136598E+00
        2508000   0.110847E+03   0.136659E+00
        2509000   0.110889E+03   0.136719E+00
        2510000   0.110932E+03   0.136781E+00
        2511000   0.110974E+03   0.136842E+00
        2512000   0.111017E+03   0.136902E+00
        2513000   0.111059E+03   0.136963E+00
        2514000   0.111101E+03   0.137026E+00
        2515000   0.111143E+03   0.137088E+00
        2516000   0.111186E+03   0.137148E+00
        2517000   0.111228E+03   0.137208E+00
        2518000   0.111269E+03   0.137267E+00
        2519000   0.111311E+03   0.137326E+00
        2520000   0.111353E+03   0.137385E+00
        2521000   0.111395E+03   0.137443E+00
        2522000   0.111437E+03   0.137503E+00
        2523000   0.111480E+03   0.137565E+00
        2524000   0.111522E+03   0.137623E+00
        2525000   0.111564E+03   0.137681E+00
        2526000   0.111606E+03   0.137739E+00
        2527000   0.111647E+03   0.137797E+00
        2528000   0.111690E+03   0.137855E+00
        2529000   0.111732E+03   0.137913E+00
        2530000   0.111775E+03   0.137969E+00
        2531000   0.111817E+03   0.138027E+00
        2532000   0.111859E+03   0.138085E+00
        2533000   0.111901E+03   0.138145E+00
        2534000   0.111943E+03   0.138205E+00
        2535000   0.111985E+03   0.138264E+00
        2536000   0.112028E+03   0.138323E+00
        2537000   0.112069E+03   0.138381E+00
        2538000   0.112111E+03   0.138439E+00
        2539000   0.112153E+03   0.138497E+00
        2540000   0.112194E+03   0.138555E+00
        2541000   0.112235E+03   0.138613E+00
        2542000   0.112277E+03   0.138672E+00
        2543000   0.112319E+03   0.138730E+00
        2544000   0.112361E+03   0.138789E+00
        2545000   0.112402E+03   0.138849E+00
        2546000   0.112445E+03   0.138909E+00
        2547000   0.112487E+03   0.138968E+00
        2548000   0.112529E+03   0.139027E+00
        2549000   0.112571E+03   0.139087E+00
        2550000   0.112613E+03   0.139146E+00
        2551000   0.112655E+03   0.139204E+00
        2552000   0.112697E+03   0.139264E+00
        2553000   0.112739E+03   0.139324E+00
        2554000   0.112781E+03   0.139384E+00
        2555000   0.112822E+03   0.139442E+00
        2556000   0.112864E+03   0.139500E+00
        2557000   0.112906E+03   0.139557E+00
        2558000   0.112947E+03   0.139613E+00
        2559000   0.112989E+03   0.139670E+00
        2560000   0.113031E+03   0.139728E+00
        2561000   0.113073E+03   0.139785E+00
        2562000   0.113114E+03   0.139843E+00
        2563000   0.113156E+03   0.139901E+00
        2564000   0.113198E+03   0.139959E+00
        2565000   0.113240E+03   0.140019E+00
        2566000   0.113282E+03   0.140078E+00
        2567000   0.113323E+03   0.140135E+00
        2568000   0.113365E+03   0.140192E+00
        2569000   0.113407E+03   0.140251E+00
        2570000   0.113449E+03   0.140307E+00
        2571000   0.113491E+03   0.140366E+00
        2572000   0.113532E+03   0.140423E+00
        2573000   0.113573E+03   0.140479E+00
        2574000   0.113614E+03   0.140534E+00
        2575000   0.113655E+03   0.140591E+00
        2576000   0.113697E+03   0.140646E+00
        2577000   0.113739E+03   0.140701E+00
        2578000   0.113781E+03   0.140757E+00
        2579000   0.113823E+03   0.140812E+00
        2580000   0.113864E+03   0.140869E+00
        2581000   0.113906E+03   0.140925E+00
        2582000   0.113947E+03   0.140980E+00
        2583000   0.113989E+03   0.141036E+00
        2584000   0.114031E+03   0.141093E+00
        2585000   0.114072E+03   0.141149E+00
        2586000   0.114114E+03   0.141205E+00
        2587000   0.114157E+03   0.141260E+00
        2588000   0.114198E+03   0.141316E+00
        2589000   0.114240E+03   0.141373E+00
        2590000   0.114282E+03   0.141429E+00
        2591000   0.114324E+03   0.141483E+00
        2592000   0.114365E+03   0.141538E+00
        2593000   0.114407E+03   0.141593E+00
        2594000   0.114449E+03   0.141645E+00
        2595000   0.114490E+03   0.141699E+00
        2596000   0.114532E+03   0.141751E+00
        2597000   0.114573E+03   0.141804E+00
        2598000   0.114615E+03   0.141860E+00
        2599000   0.114656E+03   0.141914E+00
        2600000   0.114698E+03   0.141968E+00
        2601000   0.114740E+03   0.142023E+00
        2602000   0.114782E+03   0.142077E+00
        2603000   0.114824E+03   0.142132E+00
        2604000   0.114866E+03   0.142187E+00
        2605000   0.114908E+03   0.142242E+00
        2606000   0.114950E+03   0.142296E+00
        2607000   0.114992E+03   0.142351E+00
        2608000   0.115033E+03   0.142407E+00
        2609000   0.115075E+03   0.142462E+00
        2610000   0.115116E+03   0.142517E+00
        2611000   0.115159E+03   0.142571E+00
        2612000   0.115200E+03   0.142625E+00
        2613000   0.115242E+03   0.142679E+00
        2614000   0.115285E+03   0.142733E+00
        2615000   0.115327E+03   0.142787E+00
        2616000   0.115368E+03   0.142841E+00
        2617000   0.115410E+03   0.142894E+00
        2618000   0.115452E+03   0.142949E+00
        2619000   0.115494E+03   0.143002E+00
        2620000   0.115536E+03   0.143055E+00
        2621000   0.115578E+03   0.143108E+00
        2622000   0.115620E+03   0.143162E+00
        2623000   0.115661E+03   0.143214E+00
        2624000   0.115704E+03   0.143269E+00
        2625000   0.115746E+03   0.143323E+00
        2626000   0.115788E+03   0.143377E+00
        2627000   0.115830E+03   0.143430E+00
        2628000   0.115873E+03   0.143483E+00
        2629000   0.115914E+03   0.143536E+00
        2630000   0.115956E+03   0.143590E+00
        2631000   0.115998E+03   0.143645E+00
        2632000   0.116040E+03   0.143699E+00
        2633000   0.116082E+03   0.143752E+00
        2634000   0.116123E+03   0.143806E+00
        2635000   0.116165E+03   0.143858E+00
        2636000   0.116207E+03   0.143910E+00
        2637000   0.116248E+03   0.143964E+00
        2638000   0.116290E+03   0.144015E+00
        2639000   0.116332E+03   0.144066E+00
        2640000   0.116375E+03   0.144119E+00
        2641000   0.116417E+03   0.144172E+00
        2642000   0.116460E+03   0.144224E+00
        2643000   0.116502E+03   0.144278E+00
        2644000   0.116543E+03   0.144333E+00
        2645000   0.116585E+03   0.144386E+00
        2646000   0.116627E+03   0.144440E+00
        2647000   0.116669E+03   0.144497E+00
        2648000   0.116711E+03   0.144553E+00
        2649000   0.116753E+03   0.144608E+00
        2650000   0.116795E+03   0.144663E+00
        2651000   0.116838E+03   0.144718E+00
        2652000   0.116880E+03   0.144773E+00
        2653000   0.116923E+03   0.144826E+00
        2654000   0.116965E+03   0.144880E+00
        2655000   0.117007E+03   0.144933E+00
        2656000   0.117049E+03   0.144987E+00
        2657000   0.117092E+03   0.145041E+00
        2658000   0.117134E+03   0.145095E+00
        2659000   0.117176E+03   0.145150E+00
        2660000   0.117219E+03   0.145204E+00
        2661000   0.117262E+03   0.145258E+00
        2662000   0.117304E+03   0.145313E+00
        2663000   0.117346E+03   0.145369E+00
        2664000   0.117388E+03   0.145426E+00
        2665000   0.117431E+03   0.145483E+00
        2666000   0.117473E+03   0.145540E+00
        2667000   0.117516E+03   0.145596E+00
        2668000   0.117558E+03   0.145652E+00
        2669000   0.117600E+03   0.145707E+00
        2670000   0.117642E+03   0.145763E+00
        2671000   0.117685E+03   0.145820E+00
        2672000   0.117727E+03   0.145877E+00
        2673000   0.117769E+03   0.145932E+00
        2674000   0.117812E+03   0.145987E+00
        2675000   0.117854E+03   0.146043E+00
        2676000   0.117897E+03   0.146098E+00
        2677000   0.117939E+03   0.146155E+00
        2678000   0.117981E+03   0.146210E+00
        2679000   0.118024E+03   0.146266E+00
        2680000   0.118066E+03   0.146322E+00
        2681000   0.118109E+03   0.146378E+00
        2682000   0.118151E+03   0.146433E+00
        2683000   0.118193E+03   0.146489E+00
        2684000   0.118236E+03   0.146543E+00
        2685000   0.118278E+03   0.146599E+00
        2686000   0.118320E+03   0.146655E+00
        2687000   0.118363E+03   0.146709E+00
        2688000   0.118406E+03   0.146765E+00
        2689000   0.118448E+03   0.146818E+00
        2690000   0.118491E+03   0.146872E+00
        2691000   0.118533E+03   0.146926E+00
        2692000   0.118576E+03   0.146981E+00
        2693000   0.118619E+03   0.147036E+00
        2694000   0.118661E+03   0.147088E+00
        2695000   0.118704E+03   0.147141E+00
        2696000   0.118747E+03   0.147193E+00
        2697000   0.118789E+03   0.147246E+00
        2698000   0.118831E+03   0.147299E+00
        2699000   0.118874E+03   0.147350E+00
        2700000   0.118915E+03   0.147403E+00
        2701000   0.118957E+03   0.147456E+00
        2702000   0.118999E+03   0.147510E+00
        2703000   0.119041E+03   0.147562E+00
        2704000   0.119083E+03   0.147615E+00
        2705000   0.119126E+03   0.147668E+00
        2706000   0.119168E+03   0.147721E+00
        2707000   0.119210E+03   0.147773E+00
        2708000   0.119253E+03   0.147827E+00
        2709000   0.119296E+03   0.147881E+00
        2710000   0.119339E+03   0.147936E+00
        2711000   0.119381E+03   0.147990E+00
        2712000   0.119423E+03   0.148043E+00
        2713000   0.119465E+03   0.148098E+00
        2714000   0.119507E+03   0.148151E+00
        2715000   0.119549E+03   0.148207E+00
        2716000   0.119592E+03   0.148261E+00
        2717000   0.119634E+03   0.148315E+00
        2718000   0.119676E+03   0.148368E+00
        2719000   0.119718E+03   0.148420E+00
        2720000   0.119760E+03   0.148473E+00
        2721000   0.119802E+03   0.148526E+00
        2722000   0.119845E+03   0.148579E+00
        2723000   0.119887E+03   0.148632E+00
        2724000   0.119930E+03   0.148685E+00
        2725000   0.119972E+03   0.148739E+00
        2726000   0.120014E+03   0.148792E+00
        2727000   0.120057E+03   0.148843E+00
        2728000   0.120099E+03   0.148896E+00
        2729000   0.120140E+03   0.148948E+00
        2730000   0.120182E+03   0.149000E+00
        2731000   0.120224E+03   0.149053E+00
        2732000   0.120267E+03   0.149103E+00
        2733000   0.120309E+03   0.149154E+00
        2734000   0.120351E+03   0.149205E+00
        2735000   0.120393E+03   0.149255E+00
        2736000   0.120435E+03   0.149306E+00
        2737000   0.120478E+03   0.149357E+00
        2738000   0.120519E+03   0.149409E+00
        2739000   0.120562E+03   0.149461E+00
        2740000   0.120603E+03   0.149513E+00
        2741000   0.120646E+03   0.149563E+00
        2742000   0.120687E+03   0.149615E+00
        2743000   0.120729E+03   0.149664E+00
        2744000   0.120771E+03   0.149714E+00
        2745000   0.120813E+03   0.149763E+00
        2746000   0.120855E+03   0.149811E+00
        2747000   0.120896E+03   0.149860E+00
        2748000   0.120938E+03   0.149911E+00
        2749000   0.120980E+03   0.149961E+00
        2750000   0.121022E+03   0.150012E+00
        2751000   0.121063E+03   0.150061E+00
        2752000   0.121105E+03   0.150111E+00
        2753000   0.121148E+03   0.150162E+00
        2754000   0.121190E+03   0.150212E+00
        2755000   0.121232E+03   0.150262E+00
        2756000   0.121273E+03   0.150313E+00
        2757000   0.121315E+03   0.150365E+00
        2758000   0.121357E+03   0.150418E+00
        2759000   0.121399E+03   0.150469E+00
        2760000   0.121441E+03   0.150520E+00
        2761000   0.121483E+03   0.150572E+00
        2762000   0.121524E+03   0.150624E+00
        2763000   0.121565E+03   0.150676E+00
        2764000   0.121608E+03   0.150729E+00
        2765000   0.121649E+03   0.150782E+00
        2766000   0.121691E+03   0.150836E+00
        2767000   0.121733E+03   0.150890E+00
        2768000   0.121775E+03   0.150943E+00
        2769000   0.121816E+03   0.150997E+00
        2770000   0.121858E+03   0.151051E+00
        2771000   0.121900E+03   0.151104E+00
        2772000   0.121942E+03   0.151157E+00
        2773000   0.121984E+03   0.151212E+00
        2774000   0.122025E+03   0.151266E+00
        2775000   0.122067E+03   0.151319E+00
        2776000   0.122109E+03   0.151372E+00
        2777000   0.122151E+03   0.151426E+00
        2778000   0.122192E+03   0.151482E+00
        2779000   0.122235E+03   0.151535E+00
        2780000   0.122277E+03   0.151590E+00
        2781000   0.122319E+03   0.151643E+00
        2782000   0.122361E+03   0.151699E+00
        2783000   0.122403E+03   0.151756E+00
        2784000   0.122445E+03   0.151812E+00
        2785000   0.122486E+03   0.151867E+00
        2786000   0.122528E+03   0.151923E+00
        2787000   0.122570E+03   0.151977E+00
        2788000   0.122612E+03   0.152034E+00
        2789000   0.122654E+03   0.152089E+00
        2790000   0.122696E+03   0.152145E+00
        2791000   0.122738E+03   0.152199E+00
        2792000   0.122780E+03   0.152256E+00
        2793000   0.122822E+03   0.152312E+00
        2794000   0.122865E+03   0.152368E+00
        2795000   0.122907E+03   0.152422E+00
        2796000   0.122949E+03   0.152477E+00
        2797000   0.122992E+03   0.152533E+00
        2798000   0.123034E+03   0.152590E+00
        2799000   0.123076E+03   0.152645E+00
        2800000   0.123119E+03   0.152702E+00
        2801000   0.123161E+03   0.152760E+00
        2802000   0.123204E+03   0.152817E+00
        2803000   0.123246E+03   0.152875E+00
        2804000   0.123289E+03   0.152933E+00
        2805000   0.123331E+03   0.152991E+00
        2806000   0.123373E+03   0.153047E+00
        2807000   0.123416E+03   0.153105E+00
        2808000   0.123458E+03   0.153162E+00
        2809000   0.123501E+03   0.153221E+00
        2810000   0.123544E+03   0.153279E+00
        2811000   0.123586E+03   0.153338E+00
        2812000   0.123629E+03   0.153396E+00
        2813000   0.123671E+03   0.153453E+00
        2814000   0.123714E+03   0.153512E+00
        2815000   0.123756E+03   0.153568E+00
        2816000   0.123798E+03   0.153626E+00
        2817000   0.123841E+03   0.153684E+00
        2818000   0.123883E+03   0.153743E+00
        2819000   0.123926E+03   0.153801E+00
        2820000   0.123968E+03   0.153857E+00
        2821000   0.124009E+03   0.153914E+00
        2822000   0.124051E+03   0.153970E+00
        2823000   0.124093E+03   0.154025E+00
        2824000   0.124136E+03   0.154081E+00
        2825000   0.124178E+03   0.154136E+00
        2826000   0.124221E+03   0.154193E+00
        2827000   0.124263E+03   0.154249E+00
        2828000   0.124306E+03   0.154305E+00
        2829000   0.124348E+03   0.154360E+00
        2830000   0.124390E+03   0.154416E+00
        2831000   0.124433E+03   0.154473E+00
        2832000   0.124476E+03   0.154528E+00
        2833000   0.124518E+03   0.154586E+00
        2834000   0.124560E+03   0.154641E+00
        2835000   0.124602E+03   0.154696E+00
        2836000   0.124645E+03   0.154752E+00
        2837000   0.124688E+03   0.154809E+00
        2838000   0.124730E+03   0.154865E+00
        2839000   0.124773E+03   0.154924E+00
        2840000   0.124815E+03   0.154981E+00
        2841000   0.124857E+03   0.155039E+00
        2842000   0.124898E+03   0.155096E+00
        2843000   0.124941E+03   0.155153E+00
        2844000   0.124983E+03   0.155209E+00
        2845000   0.125025E+03   0.155266E+00
        2846000   0.125067E+03   0.155323E+00
        2847000   0.125110E+03   0.155381E+00
        2848000   0.125152E+03   0.155436E+00
        2849000   0.125195E+03   0.155494E+00
        2850000   0.125238E+03   0.155552E+00
        2851000   0.125280E+03   0.155610E+00
        2852000   0.125322E+03   0.155666E+00
        2853000   0.125365E+03   0.155723E+00
        2854000   0.125407E+03   0.155781E+00
        2855000   0.125449E+03   0.155838E+00
        2856000   0.125492E+03   0.155897E+00
        2857000   0.125534E+03   0.155954E+00
        2858000   0.125577E+03   0.156011E+00
        2859000   0.125619E+03   0.156069E+00
        2860000   0.125661E+03   0.156126E+00
        2861000   0.125704E+03   0.156184E+00
        2862000   0.125747E+03   0.156242E+00
        2863000   0.125789E+03   0.156300E+00
        2864000   0.125831E+03   0.156358E+00
        2865000   0.125873E+03   0.156416E+00
        2866000   0.125916E+03   0.156474E+00
        2867000   0.125959E+03   0.156532E+00
        2868000   0.126001E+03   0.156589E+00
        2869000   0.126044E+03   0.156645E+00
        2870000   0.126086E+03   0.156701E+00
        2871000   0.126129E+03   0.156756E+00
        2872000   0.126171E+03   0.156813E+00
        2873000   0.126214E+03   0.156871E+00
        2874000   0.126256E+03   0.156928E+00
        2875000   0.126298E+03   0.156986E+00
        2876000   0.126341E+03   0.157043E+00
        2877000   0.126384E+03   0.157100E+00
        2878000   0.126427E+03   0.157157E+00
        2879000   0.126469E+03   0.157214E+00
        2880000   0.126512E+03   0.157271E+00
        2881000   0.126555E+03   0.157330E+00
        2882000   0.126597E+03   0.157386E+00
        2883000   0.126640E+03   0.157441E+00
        2884000   0.126682E+03   0.157495E+00
        2885000   0.126724E+03   0.157551E+00
        2886000   0.126767E+03   0.157605E+00
        2887000   0.126809E+03   0.157658E+00
        2888000   0.126852E+03   0.157712E+00
        2889000   0.126895E+03   0.157768E+00
        2890000   0.126937E+03   0.157825E+00
        2891000   0.126980E+03   0.157879E+00
        2892000   0.127022E+03   0.157936E+00
        2893000   0.127065E+03   0.157991E+00
        2894000   0.127107E+03   0.158046E+00
        2895000   0.127149E+03   0.158102E+00
        2896000   0.127191E+03   0.158158E+00
        2897000   0.127234E+03   0.158214E+00
        2898000   0.127276E+03   0.158269E+00
        2899000   0.127319E+03   0.158326E+00
        2900000   0.127361E+03   0.158382E+00
        2901000   0.127404E+03   0.158437E+00
        2902000   0.127446E+03   0.158490E+00
        2903000   0.127489E+03   0.158545E+00
        2904000   0.127531E+03   0.158601E+00
        2905000   0.127574E+03   0.158657E+00
        2906000   0.127616E+03   0.158712E+00
        2907000   0.127658E+03   0.158768E+00
        2908000   0.127701E+03   0.158824E+00
        2909000   0.127744E+03   0.158879E+00
        2910000   0.127787E+03   0.158935E+00
        2911000   0.127830E+03   0.158990E+00
        2912000   0.127872E+03   0.159047E+00
        2913000   0.127914E+03   0.159102E+00
        2914000   0.127956E+03   0.159156E+00
        2915000   0.127999E+03   0.159212E+00
        2916000   0.128041E+03   0.159268E+00
        2917000   0.128083E+03   0.159323E+00
        2918000   0.128126E+03   0.159380E+00
        2919000   0.128168E+03   0.159436E+00
        2920000   0.128211E+03   0.159492E+00
        2921000   0.128253E+03   0.159546E+00
        2922000   0.128296E+03   0.159602E+00
        2923000   0.128339E+03   0.159658E+00
        2924000   0.128382E+03   0.159713E+00
        2925000   0.128425E+03   0.159768E+00
        2926000   0.128467E+03   0.159824E+00
        2927000   0.128509E+03   0.159879E+00
        2928000   0.128551E+03   0.159935E+00
        2929000   0.128594E+03   0.159990E+00
        2930000   0.128637E+03   0.160046E+00
        2931000   0.128679E+03   0.160100E+00
        2932000   0.128722E+03   0.160154E+00
        2933000   0.128765E+03   0.160210E+00
        2934000   0.128808E+03   0.160265E+00
        2935000   0.128850E+03   0.160321E+00
        2936000   0.128893E+03   0.160379E+00
        2937000   0.128935E+03   0.160436E+00
        2938000   0.128978E+03   0.160492E+00
        2939000   0.129021E+03   0.160549E+00
        2940000   0.129063E+03   0.160606E+00
        2941000   0.129105E+03   0.160662E+00
        2942000   0.129148E+03   0.160719E+00
        2943000   0.129190E+03   0.160776E+00
        2944000   0.129233E+03   0.160831E+00
        2945000   0.129276E+03   0.160888E+00
        2946000   0.129318E+03   0.160942E+00
        2947000   0.129360E+03   0.160999E+00
        2948000   0.129404E+03   0.161054E+00
        2949000   0.129446E+03   0.161112E+00
        2950000   0.129489E+03   0.161170E+00
        2951000   0.129532E+03   0.161227E+00
        2952000   0.129574E+03   0.161285E+00
        2953000   0.129617E+03   0.161341E+00
        2954000   0.129659E+03   0.161398E+00
        2955000   0.129701E+03   0.161455E+00
        2956000   0.129743E+03   0.161510E+00
        2957000   0.129786E+03   0.161566E+00
        2958000   0.129828E+03   0.161622E+00
        2959000   0.129871E+03   0.161677E+00
        2960000   0.129913E+03   0.161731E+00
        2961000   0.129956E+03   0.161786E+00
        2962000   0.129999E+03   0.161840E+00
        2963000   0.130041E+03   0.161896E+00
        2964000   0.130084E+03   0.161950E+00
        2965000   0.130126E+03   0.162004E+00
        2966000   0.130169E+03   0.162059E+00
        2967000   0.130211E+03   0.162114E+00
        2968000   0.130254E+03   0.162169E+00
        2969000   0.130296E+03   0.162223E+00
        2970000   0.130339E+03   0.162277E+00
        2971000   0.130382E+03   0.162333E+00
        2972000   0.130425E+03   0.162389E+00
        2973000   0.130467E+03   0.162443E+00
        2974000   0.130510E+03   0.162495E+00
        2975000   0.130552E+03   0.162549E+00
        2976000   0.130594E+03   0.162603E+00
        2977000   0.130637E+03   0.162658E+00
        2978000   0.130680E+03   0.162712E+00
        2979000   0.130722E+03   0.162766E+00
        2980000   0.130765E+03   0.162821E+00
        2981000   0.130807E+03   0.162874E+00
        2982000   0.130850E+03   0.162929E+00
        2983000   0.130892E+03   0.162982E+00
        2984000   0.130935E+03   0.163035E+00
        2985000   0.130978E+03   0.163090E+00
        2986000   0.131021E+03   0.163143E+00
        2987000   0.131063E+03   0.163197E+00
        2988000   0.131105E+03   0.163251E+00
        2989000   0.131147E+03   0.163305E+00
        2990000   0.131190E+03   0.163361E+00
        2991000   0.131232E+03   0.163414E+00
        2992000   0.131274E+03   0.163467E+00
        2993000   0.131317E+03   0.163519E+00
        2994000   0.131359E+03   0.163572E+00
        2995000   0.131402E+03   0.163624E+00
        2996000   0.131445E+03   0.163677E+00
        2997000   0.131488E+03   0.163732E+00
        2998000   0.131530E+03   0.163784E+00
        2999000   0.131573E+03   0.163837E+00
        3000000   0.131615E+03   0.163890E+00
        3001000   0.131658E+03   0.163944E+00
        3002000   0.131700E+03   0.163995E+00
        3003000   0.131742E+03   0.164047E+00
        3004000   0.131785E+03   0.164099E+00
        3005000   0.131827E+03   0.164152E+00
        3006000   0.131870E+03   0.164201E+00
        3007000   0.131912E+03   0.164250E+00
        3008000   0.131955E+03   0.164298E+00
        3009000   0.131997E+03   0.164347E+00
        3010000   0.132039E+03   0.164397E+00
        3011000   0.132081E+03   0.164449E+00
        3012000   0.132123E+03   0.164501E+00
        3013000   0.132165E+03   0.164553E+00
        3014000   0.132207E+03   0.164606E+00
        3015000   0.132249E+03   0.164659E+00
        3016000   0.132291E+03   0.164712E+00
        3017000   0.132334E+03   0.164765E+00
        3018000   0.132376E+03   0.164818E+00
        3019000   0.132419E+03   0.164873E+00
        3020000   0.132461E+03   0.164926E+00
        3021000   0.132503E+03   0.164980E+00
        3022000   0.132545E+03   0.165033E+00
        3023000   0.132588E+03   0.165087E+00
        3024000   0.132630E+03   0.165141E+00
        3025000   0.132672E+03   0.165196E+00
        3026000   0.132714E+03   0.165250E+00
        3027000   0.132756E+03   0.165301E+00
        3028000   0.132798E+03   0.165355E+00
        3029000   0.132841E+03   0.165407E+00
        3030000   0.132883E+03   0.165460E+00
        3031000   0.132926E+03   0.165515E+00
        3032000   0.132968E+03   0.165570E+00
        3033000   0.133011E+03   0.165625E+00
        3034000   0.133053E+03   0.165679E+00
        3035000   0.133095E+03   0.165732E+00
        3036000   0.133137E+03   0.165785E+00
        3037000   0.133178E+03   0.165837E+00
        3038000   0.133220E+03   0.165890E+00
        3039000   0.133263E+03   0.165943E+00
        3040000   0.133305E+03   0.165997E+00
        3041000   0.133347E+03   0.166050E+00
        3042000   0.133389E+03   0.166102E+00
        3043000   0.133431E+03   0.166154E+00
        3044000   0.133473E+03   0.166206E+00
        3045000   0.133515E+03   0.166259E+00
        3046000   0.133557E+03   0.166312E+00
        3047000   0.133599E+03   0.166364E+00
        3048000   0.133641E+03   0.166415E+00
        3049000   0.133683E+03   0.166465E+00
        3050000   0.133725E+03   0.166515E+00
        3051000   0.133766E+03   0.166567E+00
        3052000   0.133809E+03   0.166621E+00
        3053000   0.133851E+03   0.166675E+00
        3054000   0.133893E+03   0.166728E+00
        3055000   0.133936E+03   0.166780E+00
        3056000   0.133978E+03   0.166830E+00
        3057000   0.134021E+03   0.166881E+00
        3058000   0.134063E+03   0.166933E+00
        3059000   0.134106E+03   0.166985E+00
        3060000   0.134148E+03   0.167037E+00
        3061000   0.134190E+03   0.167089E+00
        3062000   0.134232E+03   0.167138E+00
        3063000   0.134275E+03   0.167188E+00
        3064000   0.134318E+03   0.167238E+00
        3065000   0.134360E+03   0.167289E+00
        3066000   0.134403E+03   0.167339E+00
        3067000   0.134446E+03   0.167391E+00
        3068000   0.134488E+03   0.167443E+00
        3069000   0.134530E+03   0.167493E+00
        3070000   0.134573E+03   0.167543E+00
        3071000   0.134615E+03   0.167596E+00
        3072000   0.134658E+03   0.167647E+00
        3073000   0.134700E+03   0.167696E+00
        3074000   0.134742E+03   0.167747E+00
        3075000   0.134785E+03   0.167798E+00
        3076000   0.134827E+03   0.167849E+00
        3077000   0.134869E+03   0.167899E+00
        3078000   0.134912E+03   0.167948E+00
        3079000   0.134954E+03   0.167998E+00
        3080000   0.134997E+03   0.168047E+00
        3081000   0.135039E+03   0.168096E+00
        3082000   0.135082E+03   0.168146E+00
        3083000   0.135125E+03   0.168196E+00
        3084000   0.135168E+03   0.168245E+00
        3085000   0.135209E+03   0.168295E+00
        3086000   0.135252E+03   0.168345E+00
        3087000   0.135294E+03   0.168394E+00
        3088000   0.135337E+03   0.168442E+00
        3089000   0.135379E+03   0.168491E+00
        3090000   0.135422E+03   0.168539E+00
        3091000   0.135464E+03   0.168587E+00
        3092000   0.135506E+03   0.168635E+00
        3093000   0.135548E+03   0.168684E+00
        3094000   0.135591E+03   0.168732E+00
        3095000   0.135634E+03   0.168777E+00
        3096000   0.135677E+03   0.168825E+00
        3097000   0.135720E+03   0.168873E+00
        3098000   0.135763E+03   0.168920E+00
        3099000   0.135805E+03   0.168967E+00
        3100000   0.135848E+03   0.169017E+00
        3101000   0.135891E+03   0.169065E+00
        3102000   0.135933E+03   0.169113E+00
        3103000   0.135976E+03   0.169163E+00
        3104000   0.136018E+03   0.169212E+00
        3105000   0.136061E+03   0.169261E+00
        3106000   0.136104E+03   0.169312E+00
        3107000   0.136146E+03   0.169361E+00
        3108000   0.136188E+03   0.169410E+00
        3109000   0.136231E+03   0.169460E+00
        3110000   0.136273E+03   0.169509E+00
        3111000   0.136315E+03   0.169560E+00
        3112000   0.136358E+03   0.169611E+00
        3113000   0.136400E+03   0.169659E+00
        3114000   0.136443E+03   0.169708E+00
        3115000   0.136486E+03   0.169759E+00
        3116000   0.136528E+03   0.169806E+00
        3117000   0.136571E+03   0.169854E+00
        3118000   0.136614E+03   0.169902E+00
        3119000   0.136656E+03   0.169950E+00
        3120000   0.136699E+03   0.169999E+00
        3121000   0.136742E+03   0.170048E+00
        3122000   0.136784E+03   0.170097E+00
        3123000   0.136827E+03   0.170145E+00
        3124000   0.136870E+03   0.170193E+00
        3125000   0.136912E+03   0.170241E+00
        3126000   0.136955E+03   0.170289E+00
        3127000   0.136997E+03   0.170338E+00
        3128000   0.137040E+03   0.170386E+00
        3129000   0.137083E+03   0.170435E+00
        3130000   0.137126E+03   0.170485E+00
        3131000   0.137168E+03   0.170533E+00
        3132000   0.137211E+03   0.170582E+00
        3133000   0.137253E+03   0.170631E+00
        3134000   0.137295E+03   0.170680E+00
        3135000   0.137338E+03   0.170729E+00
        3136000   0.137380E+03   0.170778E+00
        3137000   0.137422E+03   0.170826E+00
        3138000   0.137464E+03   0.170876E+00
        3139000   0.137507E+03   0.170928E+00
        3140000   0.137549E+03   0.170978E+00
        3141000   0.137592E+03   0.171029E+00
        3142000   0.137634E+03   0.171079E+00
        3143000   0.137677E+03   0.171127E+00
        3144000   0.137720E+03   0.171175E+00
        3145000   0.137762E+03   0.171223E+00
        3146000   0.137805E+03   0.171272E+00
        3147000   0.137847E+03   0.171321E+00
        3148000   0.137890E+03   0.171371E+00
        3149000   0.137932E+03   0.171419E+00
        3150000   0.137974E+03   0.171467E+00
        3151000   0.138016E+03   0.171514E+00
        3152000   0.138059E+03   0.171562E+00
        3153000   0.138102E+03   0.171610E+00
        3154000   0.138144E+03   0.171658E+00
        3155000   0.138186E+03   0.171707E+00
        3156000   0.138229E+03   0.171756E+00
        3157000   0.138272E+03   0.171805E+00
        3158000   0.138314E+03   0.171854E+00
        3159000   0.138356E+03   0.171904E+00
        3160000   0.138399E+03   0.171952E+00
        3161000   0.138441E+03   0.172001E+00
        3162000   0.138483E+03   0.172049E+00
        3163000   0.138525E+03   0.172099E+00
        3164000   0.138567E+03   0.172150E+00
        3165000   0.138609E+03   0.172202E+00
        3166000   0.138652E+03   0.172253E+00
        3167000   0.138695E+03   0.172304E+00
        3168000   0.138737E+03   0.172355E+00
        3169000   0.138779E+03   0.172404E+00
        3170000   0.138821E+03   0.172454E+00
        3171000   0.138863E+03   0.172505E+00
        3172000   0.138905E+03   0.172557E+00
        3173000   0.138947E+03   0.172610E+00
        3174000   0.138989E+03   0.172661E+00
        3175000   0.139032E+03   0.172712E+00
        3176000   0.139075E+03   0.172765E+00
        3177000   0.139117E+03   0.172815E+00
        3178000   0.139160E+03   0.172865E+00
        3179000   0.139202E+03   0.172916E+00
        3180000   0.139245E+03   0.172966E+00
        3181000   0.139288E+03   0.173018E+00
        3182000   0.139330E+03   0.173069E+00
        3183000   0.139373E+03   0.173119E+00
        3184000   0.139415E+03   0.173170E+00
        3185000   0.139458E+03   0.173221E+00
        3186000   0.139500E+03   0.173275E+00
        3187000   0.139543E+03   0.173327E+00
        3188000   0.139586E+03   0.173377E+00
        3189000   0.139628E+03   0.173428E+00
        3190000   0.139671E+03   0.173479E+00
        3191000   0.139714E+03   0.173531E+00
        3192000   0.139757E+03   0.173583E+00
        3193000   0.139800E+03   0.173635E+00
        3194000   0.139843E+03   0.173685E+00
        3195000   0.139885E+03   0.173737E+00
        3196000   0.139928E+03   0.173788E+00
        3197000   0.139971E+03   0.173837E+00
        3198000   0.140014E+03   0.173889E+00
        3199000   0.140057E+03   0.173940E+00
        3200000   0.140099E+03   0.173989E+00
        3201000   0.140143E+03   0.174038E+00
        3202000   0.140186E+03   0.174089E+00
        3203000   0.140229E+03   0.174136E+00
        3204000   0.140272E+03   0.174184E+00
        3205000   0.140314E+03   0.174231E+00
        3206000   0.140357E+03   0.174280E+00
        3207000   0.140399E+03   0.174328E+00
        3208000   0.140442E+03   0.174379E+00
        3209000   0.140484E+03   0.174427E+00
        3210000   0.140527E+03   0.174478E+00
        3211000   0.140569E+03   0.174528E+00
        3212000   0.140613E+03   0.174579E+00
        3213000   0.140655E+03   0.174630E+00
        3214000   0.140698E+03   0.174682E+00
        3215000   0.140741E+03   0.174735E+00
        3216000   0.140784E+03   0.174786E+00
        3217000   0.140826E+03   0.174838E+00
        3218000   0.140869E+03   0.174891E+00
        3219000   0.140912E+03   0.174943E+00
        3220000   0.140955E+03   0.174995E+00
        3221000   0.140998E+03   0.175046E+00
        3222000   0.141041E+03   0.175097E+00
        3223000   0.141083E+03   0.175149E+00
        3224000   0.141126E+03   0.175201E+00
        3225000   0.141168E+03   0.175252E+00
        3226000   0.141211E+03   0.175303E+00
        3227000   0.141254E+03   0.175354E+00
        3228000   0.141297E+03   0.175406E+00
        3229000   0.141339E+03   0.175458E+00
        3230000   0.141381E+03   0.175510E+00
        3231000   0.141423E+03   0.175560E+00
        3232000   0.141465E+03   0.175613E+00
        3233000   0.141508E+03   0.175664E+00
        3234000   0.141551E+03   0.175715E+00
        3235000   0.141593E+03   0.175764E+00
        3236000   0.141635E+03   0.175812E+00
        3237000   0.141678E+03   0.175859E+00
        3238000   0.141721E+03   0.175909E+00
        3239000   0.141763E+03   0.175958E+00
        3240000   0.141806E+03   0.176008E+00
        3241000   0.141848E+03   0.176058E+00
        3242000   0.141890E+03   0.176109E+00
        3243000   0.141933E+03   0.176158E+00
        3244000   0.141976E+03   0.176208E+00
        3245000   0.142018E+03   0.176257E+00
        3246000   0.142060E+03   0.176309E+00
        3247000   0.142103E+03   0.176358E+00
        3248000   0.142146E+03   0.176408E+00
        3249000   0.142188E+03   0.176458E+00
        3250000   0.142230E+03   0.176508E+00
        3251000   0.142273E+03   0.176559E+00
        3252000   0.142315E+03   0.176611E+00
        3253000   0.142358E+03   0.176662E+00
        3254000   0.142400E+03   0.176714E+00
        3255000   0.142442E+03   0.176763E+00
        3256000   0.142484E+03   0.176814E+00
        3257000   0.142526E+03   0.176865E+00
        3258000   0.142569E+03   0.176916E+00
        3259000   0.142611E+03   0.176967E+00
        3260000   0.142654E+03   0.177017E+00
        3261000   0.142696E+03   0.177066E+00
        3262000   0.142739E+03   0.177115E+00
        3263000   0.142782E+03   0.177164E+00
        3264000   0.142824E+03   0.177214E+00
        3265000   0.142867E+03   0.177263E+00
        3266000   0.142910E+03   0.177313E+00
        3267000   0.142952E+03   0.177363E+00
        3268000   0.142995E+03   0.177412E+00
        3269000   0.143037E+03   0.177462E+00
        3270000   0.143080E+03   0.177513E+00
        3271000   0.143122E+03   0.177565E+00
        3272000   0.143165E+03   0.177618E+00
        3273000   0.143207E+03   0.177668E+00
        3274000   0.143250E+03   0.177718E+00
        3275000   0.143292E+03   0.177769E+00
        3276000   0.143335E+03   0.177819E+00
        3277000   0.143377E+03   0.177871E+00
        3278000   0.143419E+03   0.177921E+00
        3279000   0.143462E+03   0.177970E+00
        3280000   0.143504E+03   0.178020E+00
        3281000   0.143547E+03   0.178071E+00
        3282000   0.143589E+03   0.178122E+00
        3283000   0.143632E+03   0.178172E+00
        3284000   0.143675E+03   0.178223E+00
        3285000   0.143717E+03   0.178272E+00
        3286000   0.143760E+03   0.178323E+00
        3287000   0.143803E+03   0.178373E+00
        3288000   0.143845E+03   0.178423E+00
        3289000   0.143888E+03   0.178474E+00
        3290000   0.143931E+03   0.178525E+00
        3291000   0.143973E+03   0.178576E+00
        3292000   0.144017E+03   0.178627E+00
        3293000   0.144059E+03   0.178677E+00
        3294000   0.144102E+03   0.178726E+00
        3295000   0.144144E+03   0.178775E+00
        3296000   0.144186E+03   0.178825E+00
        3297000   0.144228E+03   0.178875E+00
        3298000   0.144270E+03   0.178923E+00
        3299000   0.144312E+03   0.178974E+00
        3300000   0.144354E+03   0.179025E+00
        3301000   0.144397E+03   0.179075E+00
        3302000   0.144440E+03   0.179126E+00
        3303000   0.144482E+03   0.179176E+00
        3304000   0.144525E+03   0.179226E+00
        3305000   0.144567E+03   0.179278E+00
        3306000   0.144609E+03   0.179331E+00
        3307000   0.144652E+03   0.179382E+00
        3308000   0.144694E+03   0.179433E+00
        3309000   0.144737E+03   0.179485E+00
        3310000   0.144779E+03   0.179534E+00
        3311000   0.144822E+03   0.179586E+00
        3312000   0.144864E+03   0.179638E+00
        3313000   0.144907E+03   0.179690E+00
        3314000   0.144950E+03   0.179744E+00
        3315000   0.144992E+03   0.179797E+00
        3316000   0.145035E+03   0.179851E+00
        3317000   0.145078E+03   0.179904E+00
        3318000   0.145120E+03   0.179956E+00
        3319000   0.145163E+03   0.180008E+00
        3320000   0.145206E+03   0.180058E+00
        3321000   0.145249E+03   0.180107E+00
        3322000   0.145291E+03   0.180160E+00
        3323000   0.145334E+03   0.180211E+00
        3324000   0.145376E+03   0.180263E+00
        3325000   0.145418E+03   0.180315E+00
        3326000   0.145460E+03   0.180368E+00
        3327000   0.145503E+03   0.180421E+00
        3328000   0.145545E+03   0.180474E+00
        3329000   0.145588E+03   0.180528E+00
        3330000   0.145631E+03   0.180581E+00
        3331000   0.145673E+03   0.180633E+00
        3332000   0.145716E+03   0.180686E+00
        3333000   0.145759E+03   0.180740E+00
        3334000   0.145802E+03   0.180792E+00
        3335000   0.145844E+03   0.180847E+00
        3336000   0.145887E+03   0.180898E+00
        3337000   0.145930E+03   0.180948E+00
        3338000   0.145972E+03   0.180998E+00
        3339000   0.146014E+03   0.181050E+00
        3340000   0.146056E+03   0.181100E+00
        3341000   0.146099E+03   0.181152E+00
        3342000   0.146141E+03   0.181203E+00
        3343000   0.146183E+03   0.181252E+00
        3344000   0.146225E+03   0.181303E+00
        3345000   0.146268E+03   0.181352E+00
        3346000   0.146310E+03   0.181403E+00
        3347000   0.146353E+03   0.181453E+00
        3348000   0.146395E+03   0.181505E+00
        3349000   0.146438E+03   0.181555E+00
        3350000   0.146480E+03   0.181606E+00
        3351000   0.146523E+03   0.181657E+00
        3352000   0.146566E+03   0.181708E+00
        3353000   0.146608E+03   0.181759E+00
        3354000   0.146650E+03   0.181810E+00
        3355000   0.146693E+03   0.181862E+00
        3356000   0.146735E+03   0.181913E+00
        3357000   0.146778E+03   0.181966E+00
        3358000   0.146821E+03   0.182018E+00
        3359000   0.146864E+03   0.182069E+00
        3360000   0.146906E+03   0.182121E+00
        3361000   0.146948E+03   0.182172E+00
        3362000   0.146990E+03   0.182224E+00
        3363000   0.147032E+03   0.182275E+00
        3364000   0.147075E+03   0.182327E+00
        3365000   0.147118E+03   0.182378E+00
        3366000   0.147161E+03   0.182429E+00
        3367000   0.147204E+03   0.182481E+00
        3368000   0.147247E+03   0.182532E+00
        3369000   0.147290E+03   0.182583E+00
        3370000   0.147332E+03   0.182633E+00
        3371000   0.147375E+03   0.182684E+00
        3372000   0.147418E+03   0.182735E+00
        3373000   0.147462E+03   0.182784E+00
        3374000   0.147505E+03   0.182835E+00
        3375000   0.147548E+03   0.182886E+00
        3376000   0.147591E+03   0.182935E+00
        3377000   0.147634E+03   0.182987E+00
        3378000   0.147676E+03   0.183038E+00
        3379000   0.147718E+03   0.183088E+00
        3380000   0.147761E+03   0.183136E+00
        3381000   0.147804E+03   0.183187E+00
        3382000   0.147847E+03   0.183236E+00
        3383000   0.147890E+03   0.183286E+00
        3384000   0.147932E+03   0.183337E+00
        3385000   0.147975E+03   0.183387E+00
        3386000   0.148017E+03   0.183438E+00
        3387000   0.148060E+03   0.183487E+00
        3388000   0.148103E+03   0.183536E+00
        3389000   0.148146E+03   0.183584E+00
        3390000   0.148188E+03   0.183632E+00
        3391000   0.148230E+03   0.183682E+00
        3392000   0.148273E+03   0.183733E+00
        3393000   0.148316E+03   0.183783E+00
        3394000   0.148359E+03   0.183833E+00
        3395000   0.148402E+03   0.183883E+00
        3396000   0.148445E+03   0.183932E+00
        3397000   0.148488E+03   0.183982E+00
        3398000   0.148531E+03   0.184032E+00
        3399000   0.148574E+03   0.184080E+00
        3400000   0.148617E+03   0.184128E+00
        3401000   0.148660E+03   0.184175E+00
        3402000   0.148704E+03   0.184224E+00
        3403000   0.148747E+03   0.184272E+00
        3404000   0.148790E+03   0.184320E+00
        3405000   0.148833E+03   0.184369E+00
        3406000   0.148875E+03   0.184418E+00
        3407000   0.148919E+03   0.184468E+00
        3408000   0.148962E+03   0.184517E+00
        3409000   0.149005E+03   0.184566E+00
        3410000   0.149048E+03   0.184614E+00
        3411000   0.149090E+03   0.184662E+00
        3412000   0.149133E+03   0.184712E+00
        3413000   0.149176E+03   0.184763E+00
        3414000   0.149219E+03   0.184813E+00
        3415000   0.149262E+03   0.184864E+00
        3416000   0.149306E+03   0.184914E+00
        3417000   0.149350E+03   0.184962E+00
        3418000   0.149393E+03   0.185009E+00
        3419000   0.149435E+03   0.185058E+00
        3420000   0.149478E+03   0.185109E+00
        3421000   0.149521E+03   0.185159E+00
        3422000   0.149563E+03   0.185209E+00
        3423000   0.149606E+03   0.185258E+00
        3424000   0.149648E+03   0.185305E+00
        3425000   0.149691E+03   0.185353E+00
        3426000   0.149734E+03   0.185401E+00
        3427000   0.149777E+03   0.185450E+00
        3428000   0.149820E+03   0.185498E+00
        3429000   0.149863E+03   0.185547E+00
        3430000   0.149905E+03   0.185596E+00
        3431000   0.149948E+03   0.185645E+00
        3432000   0.149991E+03   0.185695E+00
        3433000   0.150033E+03   0.185746E+00
        3434000   0.150076E+03   0.185796E+00
        3435000   0.150120E+03   0.185845E+00
        3436000   0.150162E+03   0.185895E+00
        3437000   0.150205E+03   0.185944E+00
        3438000   0.150247E+03   0.185993E+00
        3439000   0.150290E+03   0.186042E+00
        3440000   0.150332E+03   0.186092E+00
        3441000   0.150374E+03   0.186141E+00
        3442000   0.150417E+03   0.186190E+00
        3443000   0.150460E+03   0.186239E+00
        3444000   0.150502E+03   0.186289E+00
        3445000   0.150545E+03   0.186338E+00
        3446000   0.150587E+03   0.186387E+00
        3447000   0.150630E+03   0.186435E+00
        3448000   0.150672E+03   0.186485E+00
        3449000   0.150715E+03   0.186532E+00
        3450000   0.150757E+03   0.186580E+00
        3451000   0.150800E+03   0.186628E+00
        3452000   0.150842E+03   0.186676E+00
        3453000   0.150885E+03   0.186727E+00
        3454000   0.150927E+03   0.186776E+00
        3455000   0.150970E+03   0.186825E+00
        3456000   0.151013E+03   0.186874E+00
        3457000   0.151056E+03   0.186924E+00
        3458000   0.151098E+03   0.186973E+00
        3459000   0.151141E+03   0.187022E+00
        3460000   0.151184E+03   0.187070E+00
        3461000   0.151228E+03   0.187120E+00
        3462000   0.151270E+03   0.187169E+00
        3463000   0.151313E+03   0.187218E+00
        3464000   0.151356E+03   0.187266E+00
        3465000   0.151399E+03   0.187314E+00
        3466000   0.151441E+03   0.187363E+00
        3467000   0.151484E+03   0.187411E+00
        3468000   0.151527E+03   0.187459E+00
        3469000   0.151570E+03   0.187507E+00
        3470000   0.151613E+03   0.187554E+00
        3471000   0.151655E+03   0.187600E+00
        3472000   0.151698E+03   0.187647E+00
        3473000   0.151740E+03   0.187692E+00
        3474000   0.151783E+03   0.187738E+00
        3475000   0.151825E+03   0.187784E+00
        3476000   0.151868E+03   0.187832E+00
        3477000   0.151910E+03   0.187878E+00
        3478000   0.151953E+03   0.187924E+00
        3479000   0.151995E+03   0.187970E+00
        3480000   0.152038E+03   0.188016E+00
        3481000   0.152081E+03   0.188061E+00
        3482000   0.152124E+03   0.188107E+00
        3483000   0.152167E+03   0.188154E+00
        3484000   0.152210E+03   0.188201E+00
        3485000   0.152253E+03   0.188246E+00
        3486000   0.152296E+03   0.188292E+00
        3487000   0.152338E+03   0.188339E+00
        3488000   0.152381E+03   0.188384E+00
        3489000   0.152423E+03   0.188429E+00
        3490000   0.152465E+03   0.188473E+00
        3491000   0.152508E+03   0.188519E+00
        3492000   0.152550E+03   0.188565E+00
        3493000   0.152592E+03   0.188610E+00
        3494000   0.152635E+03   0.188655E+00
        3495000   0.152677E+03   0.188701E+00
        3496000   0.152720E+03   0.188747E+00
        3497000   0.152763E+03   0.188792E+00
        3498000   0.152805E+03   0.188837E+00
        3499000   0.152848E+03   0.188882E+00
        3500000   0.152890E+03   0.188927E+00
        3501000   0.152932E+03   0.188972E+00
        3502000   0.152975E+03   0.189019E+00
        3503000   0.153017E+03   0.189066E+00
        3504000   0.153060E+03   0.189110E+00
        3505000   0.153102E+03   0.189153E+00
        3506000   0.153144E+03   0.189198E+00
        3507000   0.153187E+03   0.189243E+00
        3508000   0.153229E+03   0.189289E+00
        3509000   0.153272E+03   0.189334E+00
        3510000   0.153314E+03   0.189381E+00
        3511000   0.153357E+03   0.189429E+00
        3512000   0.153399E+03   0.189476E+00
        3513000   0.153441E+03   0.189521E+00
        3514000   0.153483E+03   0.189568E+00
        3515000   0.153526E+03   0.189613E+00
        3516000   0.153568E+03   0.189658E+00
        3517000   0.153611E+03   0.189704E+00
        3518000   0.153654E+03   0.189748E+00
        3519000   0.153696E+03   0.189794E+00
        3520000   0.153739E+03   0.189841E+00
        3521000   0.153781E+03   0.189886E+00
        3522000   0.153823E+03   0.189932E+00
        3523000   0.153865E+03   0.189979E+00
        3524000   0.153908E+03   0.190025E+00
        3525000   0.153951E+03   0.190071E+00
        3526000   0.153994E+03   0.190117E+00
        3527000   0.154036E+03   0.190165E+00
        3528000   0.154079E+03   0.190211E+00
        3529000   0.154122E+03   0.190260E+00
        3530000   0.154164E+03   0.190308E+00
        3531000   0.154206E+03   0.190354E+00
        3532000   0.154248E+03   0.190402E+00
        3533000   0.154291E+03   0.190449E+00
        3534000   0.154335E+03   0.190498E+00
        3535000   0.154377E+03   0.190546E+00
        3536000   0.154420E+03   0.190595E+00
        3537000   0.154463E+03   0.190645E+00
        3538000   0.154506E+03   0.190693E+00
        3539000   0.154548E+03   0.190743E+00
        3540000   0.154591E+03   0.190793E+00
        3541000   0.154633E+03   0.190842E+00
        3542000   0.154675E+03   0.190892E+00
        3543000   0.154717E+03   0.190941E+00
        3544000   0.154760E+03   0.190990E+00
        3545000   0.154802E+03   0.191039E+00
        3546000   0.154844E+03   0.191087E+00
        3547000   0.154887E+03   0.191136E+00
        3548000   0.154929E+03   0.191184E+00
        3549000   0.154972E+03   0.191232E+00
        3550000   0.155014E+03   0.191281E+00
        3551000   0.155056E+03   0.191331E+00
        3552000   0.155098E+03   0.191379E+00
        3553000   0.155141E+03   0.191427E+00
        3554000   0.155183E+03   0.191474E+00
        3555000   0.155226E+03   0.191522E+00
        3556000   0.155268E+03   0.191571E+00
        3557000   0.155310E+03   0.191621E+00
        3558000   0.155353E+03   0.191670E+00
        3559000   0.155395E+03   0.191720E+00
        3560000   0.155437E+03   0.191769E+00
        3561000   0.155480E+03   0.191818E+00
        3562000   0.155522E+03   0.191867E+00
        3563000   0.155565E+03   0.191917E+00
        3564000   0.155607E+03   0.191965E+00
        3565000   0.155650E+03   0.192013E+00
        3566000   0.155693E+03   0.192060E+00
        3567000   0.155735E+03   0.192106E+00
        3568000   0.155778E+03   0.192152E+00
        3569000   0.155821E+03   0.192199E+00
        3570000   0.155864E+03   0.192247E+00
        3571000   0.155906E+03   0.192296E+00
        3572000   0.155949E+03   0.192346E+00
        3573000   0.155992E+03   0.192396E+00
        3574000   0.156034E+03   0.192445E+00
        3575000   0.156077E+03   0.192496E+00
        3576000   0.156119E+03   0.192545E+00
        3577000   0.156161E+03   0.192592E+00
        3578000   0.156203E+03   0.192637E+00
        3579000   0.156246E+03   0.192686E+00
        3580000   0.156288E+03   0.192733E+00
        3581000   0.156331E+03   0.192781E+00
        3582000   0.156373E+03   0.192828E+00
        3583000   0.156415E+03   0.192873E+00
        3584000   0.156458E+03   0.192920E+00
        3585000   0.156501E+03   0.192965E+00
        3586000   0.156544E+03   0.193010E+00
        3587000   0.156586E+03   0.193054E+00
        3588000   0.156628E+03   0.193101E+00
        3589000   0.156670E+03   0.193145E+00
        3590000   0.156713E+03   0.193191E+00
        3591000   0.156755E+03   0.193236E+00
        3592000   0.156797E+03   0.193282E+00
        3593000   0.156840E+03   0.193328E+00
        3594000   0.156882E+03   0.193371E+00
        3595000   0.156924E+03   0.193415E+00
        3596000   0.156967E+03   0.193459E+00
        3597000   0.157009E+03   0.193504E+00
        3598000   0.157051E+03   0.193548E+00
        3599000   0.157094E+03   0.193594E+00
        3600000   0.157136E+03   0.193639E+00
        3601000   0.157178E+03   0.193686E+00
        3602000   0.157220E+03   0.193732E+00
        3603000   0.157263E+03   0.193776E+00
        3604000   0.157305E+03   0.193821E+00
        3605000   0.157347E+03   0.193865E+00
        3606000   0.157390E+03   0.193911E+00
        3607000   0.157432E+03   0.193956E+00
        3608000   0.157475E+03   0.194003E+00
        3609000   0.157517E+03   0.194051E+00
        3610000   0.157559E+03   0.194100E+00
        3611000   0.157601E+03   0.194149E+00
        3612000   0.157644E+03   0.194197E+00
        3613000   0.157686E+03   0.194242E+00
        3614000   0.157729E+03   0.194289E+00
        3615000   0.157771E+03   0.194336E+00
        3616000   0.157814E+03   0.194380E+00
        3617000   0.157856E+03   0.194425E+00
        3618000   0.157899E+03   0.194471E+00
        3619000   0.157941E+03   0.194519E+00
        3620000   0.157983E+03   0.194566E+00
        3621000   0.158025E+03   0.194615E+00
        3622000   0.158067E+03   0.194663E+00
        3623000   0.158109E+03   0.194711E+00
        3624000   0.158152E+03   0.194759E+00
        3625000   0.158195E+03   0.194806E+00
        3626000   0.158237E+03   0.194852E+00
        3627000   0.158279E+03   0.194899E+00
        3628000   0.158321E+03   0.194946E+00
        3629000   0.158363E+03   0.194993E+00
        3630000   0.158405E+03   0.195040E+00
        3631000   0.158447E+03   0.195086E+00
        3632000   0.158490E+03   0.195133E+00
        3633000   0.158532E+03   0.195179E+00
        3634000   0.158574E+03   0.195226E+00
        3635000   0.158616E+03   0.195272E+00
        3636000   0.158659E+03   0.195318E+00
        3637000   0.158701E+03   0.195363E+00
        3638000   0.158744E+03   0.195408E+00
        3639000   0.158786E+03   0.195455E+00
        3640000   0.158828E+03   0.195500E+00
        3641000   0.158871E+03   0.195544E+00
        3642000   0.158913E+03   0.195589E+00
        3643000   0.158955E+03   0.195633E+00
        3644000   0.158997E+03   0.195679E+00
        3645000   0.159040E+03   0.195724E+00
        3646000   0.159082E+03   0.195767E+00
        3647000   0.159125E+03   0.195813E+00
        3648000   0.159167E+03   0.195858E+00
        3649000   0.159209E+03   0.195904E+00
        3650000   0.159251E+03   0.195949E+00
        3651000   0.159293E+03   0.195998E+00
        3652000   0.159334E+03   0.196044E+00
        3653000   0.159376E+03   0.196090E+00
        3654000   0.159418E+03   0.196136E+00
        3655000   0.159461E+03   0.196183E+00
        3656000   0.159503E+03   0.196228E+00
        3657000   0.159545E+03   0.196273E+00
        3658000   0.159587E+03   0.196318E+00
        3659000   0.159629E+03   0.196364E+00
        3660000   0.159671E+03   0.196409E+00
        3661000   0.159712E+03   0.196454E+00
        3662000   0.159755E+03   0.196499E+00
        3663000   0.159796E+03   0.196544E+00
        3664000   0.159838E+03   0.196591E+00
        3665000   0.159881E+03   0.196636E+00
        3666000   0.159922E+03   0.196684E+00
        3667000   0.159964E+03   0.196729E+00
        3668000   0.160006E+03   0.196777E+00
        3669000   0.160049E+03   0.196823E+00
        3670000   0.160091E+03   0.196868E+00
        3671000   0.160132E+03   0.196913E+00
        3672000   0.160175E+03   0.196961E+00
        3673000   0.160217E+03   0.197007E+00
        3674000   0.160259E+03   0.197053E+00
        3675000   0.160301E+03   0.197099E+00
        3676000   0.160343E+03   0.197145E+00
        3677000   0.160385E+03   0.197191E+00
        3678000   0.160427E+03   0.197237E+00
        3679000   0.160470E+03   0.197283E+00
        3680000   0.160512E+03   0.197330E+00
        3681000   0.160554E+03   0.197377E+00
        3682000   0.160596E+03   0.197423E+00
        3683000   0.160638E+03   0.197468E+00
        3684000   0.160680E+03   0.197514E+00
        3685000   0.160721E+03   0.197561E+00
        3686000   0.160763E+03   0.197605E+00
        3687000   0.160805E+03   0.197651E+00
        3688000   0.160847E+03   0.197696E+00
        3689000   0.160890E+03   0.197742E+00
        3690000   0.160933E+03   0.197788E+00
        3691000   0.160975E+03   0.197833E+00
        3692000   0.161017E+03   0.197877E+00
        3693000   0.161059E+03   0.197922E+00
        3694000   0.161102E+03   0.197966E+00
        3695000   0.161144E+03   0.198010E+00
        3696000   0.161186E+03   0.198056E+00
        3697000   0.161228E+03   0.198102E+00
        3698000   0.161270E+03   0.198149E+00
        3699000   0.161312E+03   0.198194E+00
        3700000   0.161354E+03   0.198240E+00
        3701000   0.161397E+03   0.198285E+00
        3702000   0.161439E+03   0.198331E+00
        3703000   0.161481E+03   0.198377E+00
        3704000   0.161523E+03   0.198423E+00
        3705000   0.161566E+03   0.198467E+00
        3706000   0.161608E+03   0.198512E+00
        3707000   0.161651E+03   0.198556E+00
        3708000   0.161693E+03   0.198600E+00
        3709000   0.161736E+03   0.198645E+00
        3710000   0.161778E+03   0.198689E+00
        3711000   0.161820E+03   0.198734E+00
        3712000   0.161863E+03   0.198778E+00
        3713000   0.161905E+03   0.198823E+00
        3714000   0.161948E+03   0.198868E+00
        3715000   0.161990E+03   0.198913E+00
        3716000   0.162033E+03   0.198959E+00
        3717000   0.162075E+03   0.199006E+00
        3718000   0.162117E+03   0.199051E+00
        3719000   0.162160E+03   0.199097E+00
        3720000   0.162202E+03   0.199142E+00
        3721000   0.162244E+03   0.199186E+00
        3722000   0.162286E+03   0.199231E+00
        3723000   0.162329E+03   0.199277E+00
        3724000   0.162371E+03   0.199319E+00
        3725000   0.162414E+03   0.199362E+00
        3726000   0.162456E+03   0.199404E+00
        3727000   0.162498E+03   0.199445E+00
        3728000   0.162540E+03   0.199488E+00
        3729000   0.162582E+03   0.199531E+00
        3730000   0.162624E+03   0.199574E+00
        3731000   0.162666E+03   0.199618E+00
        3732000   0.162709E+03   0.199661E+00
        3733000   0.162751E+03   0.199705E+00
        3734000   0.162793E+03   0.199749E+00
        3735000   0.162836E+03   0.199792E+00
        3736000   0.162878E+03   0.199835E+00
        3737000   0.162921E+03   0.199880E+00
        3738000   0.162963E+03   0.199923E+00
        3739000   0.163004E+03   0.199967E+00
        3740000   0.163046E+03   0.200010E+00
        3741000   0.163088E+03   0.200054E+00
        3742000   0.163131E+03   0.200100E+00
        3743000   0.163173E+03   0.200145E+00
        3744000   0.163215E+03   0.200190E+00
        3745000   0.163258E+03   0.200236E+00
        3746000   0.163301E+03   0.200281E+00
        3747000   0.163343E+03   0.200325E+00
        3748000   0.163385E+03   0.200369E+00
        3749000   0.163427E+03   0.200412E+00
        3750000   0.163469E+03   0.200455E+00
        3751000   0.163511E+03   0.200498E+00
        3752000   0.163553E+03   0.200541E+00
        3753000   0.163595E+03   0.200583E+00
        3754000   0.163637E+03   0.200627E+00
        3755000   0.163680E+03   0.200671E+00
        3756000   0.163722E+03   0.200714E+00
        3757000   0.163764E+03   0.200760E+00
        3758000   0.163806E+03   0.200804E+00
        3759000   0.163848E+03   0.200848E+00
        3760000   0.163890E+03   0.200892E+00
        3761000   0.163932E+03   0.200936E+00
        3762000   0.163974E+03   0.200982E+00
        3763000   0.164016E+03   0.201027E+00
        3764000   0.164059E+03   0.201073E+00
        3765000   0.164101E+03   0.201119E+00
        3766000   0.164143E+03   0.201163E+00
        3767000   0.164185E+03   0.201209E+00
        3768000   0.164227E+03   0.201253E+00
        3769000   0.164270E+03   0.201298E+00
        3770000   0.164312E+03   0.201340E+00
        3771000   0.164354E+03   0.201385E+00
        3772000   0.164396E+03   0.201431E+00
        3773000   0.164438E+03   0.201477E+00
        3774000   0.164481E+03   0.201521E+00
        3775000   0.164524E+03   0.201566E+00
        3776000   0.164566E+03   0.201611E+00
        3777000   0.164608E+03   0.201656E+00
        3778000   0.164651E+03   0.201702E+00
        3779000   0.164692E+03   0.201746E+00
        3780000   0.164734E+03   0.201791E+00
        3781000   0.164777E+03   0.201837E+00
        3782000   0.164819E+03   0.201881E+00
        3783000   0.164861E+03   0.201925E+00
        3784000   0.164903E+03   0.201968E+00
        3785000   0.164946E+03   0.202012E+00
        3786000   0.164988E+03   0.202057E+00
        3787000   0.165031E+03   0.202102E+00
        3788000   0.165073E+03   0.202146E+00
        3789000   0.165115E+03   0.202194E+00
        3790000   0.165157E+03   0.202241E+00
        3791000   0.165199E+03   0.202288E+00
        3792000   0.165242E+03   0.202334E+00
        3793000   0.165284E+03   0.202381E+00
        3794000   0.165327E+03   0.202428E+00
        3795000   0.165369E+03   0.202473E+00
        3796000   0.165411E+03   0.202518E+00
        3797000   0.165453E+03   0.202563E+00
        3798000   0.165495E+03   0.202608E+00
        3799000   0.165537E+03   0.202653E+00
        3800000   0.165579E+03   0.202698E+00
        3801000   0.165621E+03   0.202743E+00
        3802000   0.165663E+03   0.202787E+00
        3803000   0.165705E+03   0.202831E+00
        3804000   0.165747E+03   0.202874E+00
        3805000   0.165790E+03   0.202919E+00
        3806000   0.165831E+03   0.202961E+00
        3807000   0.165873E+03   0.203006E+00
        3808000   0.165915E+03   0.203051E+00
        3809000   0.165957E+03   0.203094E+00
        3810000   0.165999E+03   0.203140E+00
        3811000   0.166041E+03   0.203185E+00
        3812000   0.166083E+03   0.203229E+00
        3813000   0.166126E+03   0.203277E+00
        3814000   0.166167E+03   0.203323E+00
        3815000   0.166209E+03   0.203370E+00
        3816000   0.166251E+03   0.203418E+00
        3817000   0.166293E+03   0.203466E+00
        3818000   0.166335E+03   0.203514E+00
        3819000   0.166377E+03   0.203562E+00
        3820000   0.166419E+03   0.203610E+00
        3821000   0.166461E+03   0.203659E+00
        3822000   0.166503E+03   0.203707E+00
        3823000   0.166545E+03   0.203754E+00
        3824000   0.166588E+03   0.203804E+00
        3825000   0.166630E+03   0.203853E+00
        3826000   0.166672E+03   0.203902E+00
        3827000   0.166713E+03   0.203951E+00
        3828000   0.166756E+03   0.203998E+00
        3829000   0.166798E+03   0.204046E+00
        3830000   0.166840E+03   0.204094E+00
        3831000   0.166883E+03   0.204142E+00
        3832000   0.166925E+03   0.204190E+00
        3833000   0.166967E+03   0.204238E+00
        3834000   0.167009E+03   0.204285E+00
        3835000   0.167051E+03   0.204334E+00
        3836000   0.167093E+03   0.204382E+00
        3837000   0.167136E+03   0.204431E+00
        3838000   0.167177E+03   0.204481E+00
        3839000   0.167219E+03   0.204530E+00
        3840000   0.167261E+03   0.204579E+00
        3841000   0.167303E+03   0.204628E+00
        3842000   0.167345E+03   0.204677E+00
        3843000   0.167387E+03   0.204728E+00
        3844000   0.167429E+03   0.204777E+00
        3845000   0.167471E+03   0.204827E+00
        3846000   0.167514E+03   0.204877E+00
        3847000   0.167556E+03   0.204930E+00
        3848000   0.167598E+03   0.204981E+00
        3849000   0.167640E+03   0.205034E+00
        3850000   0.167682E+03   0.205085E+00
        3851000   0.167724E+03   0.205136E+00
        3852000   0.167766E+03   0.205188E+00
        3853000   0.167809E+03   0.205239E+00
        3854000   0.167851E+03   0.205291E+00
        3855000   0.167894E+03   0.205342E+00
        3856000   0.167936E+03   0.205395E+00
        3857000   0.167979E+03   0.205445E+00
        3858000   0.168021E+03   0.205496E+00
        3859000   0.168064E+03   0.205546E+00
        3860000   0.168106E+03   0.205596E+00
        3861000   0.168148E+03   0.205647E+00
        3862000   0.168190E+03   0.205698E+00
        3863000   0.168233E+03   0.205747E+00
        3864000   0.168275E+03   0.205798E+00
        3865000   0.168317E+03   0.205847E+00
        3866000   0.168360E+03   0.205896E+00
        3867000   0.168403E+03   0.205947E+00
        3868000   0.168445E+03   0.205996E+00
        3869000   0.168488E+03   0.206046E+00
        3870000   0.168530E+03   0.206096E+00
        3871000   0.168573E+03   0.206145E+00
        3872000   0.168616E+03   0.206193E+00
        3873000   0.168658E+03   0.206243E+00
        3874000   0.168701E+03   0.206292E+00
        3875000   0.168744E+03   0.206339E+00
        3876000   0.168786E+03   0.206385E+00
        3877000   0.168829E+03   0.206432E+00
        3878000   0.168871E+03   0.206478E+00
        3879000   0.168914E+03   0.206527E+00
        3880000   0.168956E+03   0.206575E+00
        3881000   0.168998E+03   0.206622E+00
        3882000   0.169040E+03   0.206669E+00
        3883000   0.169083E+03   0.206717E+00
        3884000   0.169125E+03   0.206765E+00
        3885000   0.169168E+03   0.206813E+00
        3886000   0.169210E+03   0.206859E+00
        3887000   0.169253E+03   0.206906E+00
        3888000   0.169295E+03   0.206955E+00
        3889000   0.169337E+03   0.207004E+00
        3890000   0.169380E+03   0.207052E+00
        3891000   0.169421E+03   0.207100E+00
        3892000   0.169463E+03   0.207148E+00
        3893000   0.169505E+03   0.207196E+00
        3894000   0.169547E+03   0.207245E+00
        3895000   0.169590E+03   0.207295E+00
        3896000   0.169632E+03   0.207342E+00
        3897000   0.169674E+03   0.207391E+00
        3898000   0.169717E+03   0.207441E+00
        3899000   0.169759E+03   0.207491E+00
        3900000   0.169802E+03   0.207540E+00
        3901000   0.169843E+03   0.207587E+00
        3902000   0.169886E+03   0.207636E+00
        3903000   0.169928E+03   0.207686E+00
        3904000   0.169970E+03   0.207735E+00
        3905000   0.170013E+03   0.207784E+00
        3906000   0.170055E+03   0.207834E+00
        3907000   0.170097E+03   0.207885E+00
        3908000   0.170140E+03   0.207937E+00
        3909000   0.170182E+03   0.207988E+00
        3910000   0.170224E+03   0.208039E+00
        3911000   0.170266E+03   0.208090E+00
        3912000   0.170308E+03   0.208139E+00
        3913000   0.170350E+03   0.208189E+00
        3914000   0.170392E+03   0.208240E+00
        3915000   0.170434E+03   0.208288E+00
        3916000   0.170477E+03   0.208337E+00
        3917000   0.170519E+03   0.208387E+00
        3918000   0.170561E+03   0.208438E+00
        3919000   0.170604E+03   0.208487E+00
        3920000   0.170646E+03   0.208536E+00
        3921000   0.170688E+03   0.208587E+00
        3922000   0.170731E+03   0.208637E+00
        3923000   0.170774E+03   0.208687E+00
        3924000   0.170817E+03   0.208738E+00
        3925000   0.170859E+03   0.208788E+00
        3926000   0.170901E+03   0.208837E+00
        3927000   0.170943E+03   0.208886E+00
        3928000   0.170986E+03   0.208936E+00
        3929000   0.171028E+03   0.208986E+00
        3930000   0.171071E+03   0.209038E+00
        3931000   0.171113E+03   0.209087E+00
        3932000   0.171155E+03   0.209138E+00
        3933000   0.171198E+03   0.209187E+00
        3934000   0.171240E+03   0.209236E+00
        3935000   0.171282E+03   0.209282E+00
        3936000   0.171325E+03   0.209330E+00
        3937000   0.171367E+03   0.209378E+00
        3938000   0.171410E+03   0.209426E+00
        3939000   0.171452E+03   0.209474E+00
        3940000   0.171495E+03   0.209522E+00
        3941000   0.171538E+03   0.209570E+00
        3942000   0.171580E+03   0.209617E+00
        3943000   0.171622E+03   0.209665E+00
        3944000   0.171665E+03   0.209713E+00
        3945000   0.171709E+03   0.209760E+00
        3946000   0.171752E+03   0.209808E+00
        3947000   0.171795E+03   0.209856E+00
        3948000   0.171837E+03   0.209905E+00
        3949000   0.171880E+03   0.209953E+00
        3950000   0.171922E+03   0.210001E+00
        3951000   0.171965E+03   0.210047E+00
        3952000   0.172008E+03   0.210096E+00
        3953000   0.172051E+03   0.210144E+00
        3954000   0.172094E+03   0.210192E+00
        3955000   0.172137E+03   0.210240E+00
        3956000   0.172180E+03   0.210290E+00
        3957000   0.172223E+03   0.210341E+00
        3958000   0.172266E+03   0.210391E+00
        3959000   0.172309E+03   0.210442E+00
        3960000   0.172351E+03   0.210492E+00
        3961000   0.172393E+03   0.210544E+00
        3962000   0.172436E+03   0.210595E+00
        3963000   0.172478E+03   0.210646E+00
        3964000   0.172521E+03   0.210698E+00
        3965000   0.172563E+03   0.210751E+00
        3966000   0.172605E+03   0.210803E+00
        3967000   0.172648E+03   0.210855E+00
        3968000   0.172691E+03   0.210908E+00
        3969000   0.172733E+03   0.210962E+00
        3970000   0.172776E+03   0.211015E+00
        3971000   0.172818E+03   0.211069E+00
        3972000   0.172860E+03   0.211121E+00
        3973000   0.172903E+03   0.211174E+00
        3974000   0.172945E+03   0.211225E+00
        3975000   0.172988E+03   0.211277E+00
        3976000   0.173031E+03   0.211328E+00
        3977000   0.173073E+03   0.211379E+00
        3978000   0.173116E+03   0.211430E+00
        3979000   0.173159E+03   0.211483E+00
        3980000   0.173201E+03   0.211534E+00
        3981000   0.173243E+03   0.211587E+00
        3982000   0.173286E+03   0.211640E+00
        3983000   0.173328E+03   0.211691E+00
        3984000   0.173370E+03   0.211741E+00
        3985000   0.173413E+03   0.211793E+00
        3986000   0.173455E+03   0.211843E+00
        3987000   0.173497E+03   0.211892E+00
        3988000   0.173540E+03   0.211941E+00
        3989000   0.173583E+03   0.211989E+00
        3990000   0.173626E+03   0.212039E+00
        3991000   0.173668E+03   0.212089E+00
        3992000   0.173711E+03   0.212139E+00
        3993000   0.173753E+03   0.212190E+00
        3994000   0.173796E+03   0.212240E+00
        3995000   0.173838E+03   0.212288E+00
        3996000   0.173882E+03   0.212339E+00
        3997000   0.173925E+03   0.212388E+00
        3998000   0.173967E+03   0.212438E+00
        3999000   0.174010E+03   0.212487E+00
        4000000   0.174053E+03   0.212536E+00
        4001000   0.174096E+03   0.212584E+00
        4002000   0.174139E+03   0.212635E+00
        4003000   0.174181E+03   0.212687E+00
        4004000   0.174223E+03   0.212737E+00
        4005000   0.174266E+03   0.212787E+00
        4006000   0.174309E+03   0.212837E+00
        4007000   0.174351E+03   0.212887E+00
        4008000   0.174393E+03   0.212939E+00
        4009000   0.174436E+03   0.212989E+00
        4010000   0.174478E+03   0.213039E+00
        4011000   0.174520E+03   0.213090E+00
        4012000   0.174562E+03   0.213142E+00
        4013000   0.174605E+03   0.213194E+00
        4014000   0.174648E+03   0.213246E+00
        4015000   0.174690E+03   0.213300E+00
        4016000   0.174733E+03   0.213353E+00
        4017000   0.174776E+03   0.213405E+00
        4018000   0.174819E+03   0.213460E+00
        4019000   0.174861E+03   0.213515E+00
        4020000   0.174904E+03   0.213569E+00
        4021000   0.174947E+03   0.213623E+00
        4022000   0.174990E+03   0.213676E+00
        4023000   0.175033E+03   0.213729E+00
        4024000   0.175075E+03   0.213782E+00
        4025000   0.175118E+03   0.213835E+00
        4026000   0.175159E+03   0.213886E+00
        4027000   0.175202E+03   0.213939E+00
        4028000   0.175244E+03   0.213992E+00
        4029000   0.175287E+03   0.214046E+00
        4030000   0.175329E+03   0.214099E+00
        4031000   0.175372E+03   0.214153E+00
        4032000   0.175415E+03   0.214207E+00
        4033000   0.175457E+03   0.214261E+00
        4034000   0.175500E+03   0.214317E+00
        4035000   0.175542E+03   0.214372E+00
        4036000   0.175585E+03   0.214427E+00
        4037000   0.175627E+03   0.214481E+00
        4038000   0.175670E+03   0.214534E+00
        4039000   0.175712E+03   0.214589E+00
        4040000   0.175754E+03   0.214644E+00
        4041000   0.175797E+03   0.214696E+00
        4042000   0.175840E+03   0.214750E+00
        4043000   0.175883E+03   0.214803E+00
        4044000   0.175925E+03   0.214857E+00
        4045000   0.175967E+03   0.214912E+00
        4046000   0.176010E+03   0.214966E+00
        4047000   0.176052E+03   0.215020E+00
        4048000   0.176095E+03   0.215072E+00
        4049000   0.176137E+03   0.215125E+00
        4050000   0.176180E+03   0.215180E+00
        4051000   0.176222E+03   0.215235E+00
        4052000   0.176265E+03   0.215290E+00
        4053000   0.176307E+03   0.215345E+00
        4054000   0.176350E+03   0.215400E+00
        4055000   0.176392E+03   0.215457E+00
        4056000   0.176435E+03   0.215511E+00
        4057000   0.176477E+03   0.215566E+00
        4058000   0.176520E+03   0.215620E+00
        4059000   0.176562E+03   0.215674E+00
        4060000   0.176606E+03   0.215728E+00
        4061000   0.176649E+03   0.215784E+00
        4062000   0.176692E+03   0.215838E+00
        4063000   0.176734E+03   0.215891E+00
        4064000   0.176777E+03   0.215947E+00
        4065000   0.176820E+03   0.216003E+00
        4066000   0.176863E+03   0.216058E+00
        4067000   0.176905E+03   0.216115E+00
        4068000   0.176948E+03   0.216171E+00
        4069000   0.176991E+03   0.216225E+00
        4070000   0.177034E+03   0.216281E+00
        4071000   0.177076E+03   0.216337E+00
        4072000   0.177118E+03   0.216394E+00
        4073000   0.177161E+03   0.216450E+00
        4074000   0.177203E+03   0.216508E+00
        4075000   0.177245E+03   0.216566E+00
        4076000   0.177287E+03   0.216624E+00
        4077000   0.177330E+03   0.216682E+00
        4078000   0.177372E+03   0.216741E+00
        4079000   0.177414E+03   0.216798E+00
        4080000   0.177457E+03   0.216856E+00
        4081000   0.177499E+03   0.216913E+00
        4082000   0.177541E+03   0.216970E+00
        4083000   0.177582E+03   0.217027E+00
        4084000   0.177625E+03   0.217084E+00
        4085000   0.177667E+03   0.217142E+00
        4086000   0.177709E+03   0.217199E+00
        4087000   0.177751E+03   0.217258E+00
        4088000   0.177793E+03   0.217315E+00
        4089000   0.177835E+03   0.217373E+00
        4090000   0.177877E+03   0.217430E+00
        4091000   0.177919E+03   0.217488E+00
        4092000   0.177961E+03   0.217546E+00
        4093000   0.178003E+03   0.217606E+00
        4094000   0.178045E+03   0.217665E+00
        4095000   0.178088E+03   0.217723E+00
        4096000   0.178130E+03   0.217781E+00
        4097000   0.178172E+03   0.217838E+00
        4098000   0.178214E+03   0.217895E+00
        4099000   0.178256E+03   0.217952E+00
        4100000   0.178299E+03   0.218009E+00
        4101000   0.178342E+03   0.218066E+00
        4102000   0.178384E+03   0.218123E+00
        4103000   0.178427E+03   0.218181E+00
        4104000   0.178469E+03   0.218238E+00
        4105000   0.178512E+03   0.218296E+00
        4106000   0.178554E+03   0.218352E+00
        4107000   0.178596E+03   0.218410E+00
        4108000   0.178638E+03   0.218467E+00
        4109000   0.178681E+03   0.218524E+00
        4110000   0.178723E+03   0.218582E+00
        4111000   0.178766E+03   0.218640E+00
        4112000   0.178809E+03   0.218698E+00
        4113000   0.178852E+03   0.218756E+00
        4114000   0.178893E+03   0.218813E+00
        4115000   0.178935E+03   0.218870E+00
        4116000   0.178977E+03   0.218928E+00
        4117000   0.179019E+03   0.218985E+00
        4118000   0.179061E+03   0.219043E+00
        4119000   0.179103E+03   0.219101E+00
        4120000   0.179145E+03   0.219158E+00
        4121000   0.179188E+03   0.219219E+00
        4122000   0.179230E+03   0.219279E+00
        4123000   0.179271E+03   0.219338E+00
        4124000   0.179313E+03   0.219399E+00
        4125000   0.179356E+03   0.219459E+00
        4126000   0.179398E+03   0.219521E+00
        4127000   0.179440E+03   0.219580E+00
        4128000   0.179483E+03   0.219637E+00
        4129000   0.179524E+03   0.219696E+00
        4130000   0.179567E+03   0.219758E+00
        4131000   0.179609E+03   0.219817E+00
        4132000   0.179651E+03   0.219877E+00
        4133000   0.179693E+03   0.219936E+00
        4134000   0.179735E+03   0.219996E+00
        4135000   0.179777E+03   0.220054E+00
        4136000   0.179819E+03   0.220113E+00
        4137000   0.179861E+03   0.220171E+00
        4138000   0.179904E+03   0.220228E+00
        4139000   0.179946E+03   0.220286E+00
        4140000   0.179988E+03   0.220342E+00
        4141000   0.180031E+03   0.220401E+00
        4142000   0.180073E+03   0.220457E+00
        4143000   0.180116E+03   0.220512E+00
        4144000   0.180158E+03   0.220568E+00
        4145000   0.180200E+03   0.220624E+00
        4146000   0.180242E+03   0.220680E+00
        4147000   0.180284E+03   0.220737E+00
        4148000   0.180325E+03   0.220794E+00
        4149000   0.180367E+03   0.220850E+00
        4150000   0.180409E+03   0.220907E+00
        4151000   0.180450E+03   0.220964E+00
        4152000   0.180492E+03   0.221021E+00
        4153000   0.180534E+03   0.221078E+00
        4154000   0.180576E+03   0.221134E+00
        4155000   0.180618E+03   0.221192E+00
        4156000   0.180661E+03   0.221249E+00
        4157000   0.180703E+03   0.221306E+00
        4158000   0.180745E+03   0.221364E+00
        4159000   0.180787E+03   0.221422E+00
        4160000   0.180829E+03   0.221479E+00
        4161000   0.180871E+03   0.221537E+00
        4162000   0.180913E+03   0.221593E+00
        4163000   0.180955E+03   0.221650E+00
        4164000   0.180997E+03   0.221707E+00
        4165000   0.181038E+03   0.221765E+00
        4166000   0.181081E+03   0.221823E+00
        4167000   0.181123E+03   0.221882E+00
        4168000   0.181166E+03   0.221938E+00
        4169000   0.181208E+03   0.221999E+00
        4170000   0.181250E+03   0.222058E+00
        4171000   0.181293E+03   0.222116E+00
        4172000   0.181335E+03   0.222175E+00
        4173000   0.181378E+03   0.222234E+00
        4174000   0.181421E+03   0.222294E+00
        4175000   0.181463E+03   0.222354E+00
        4176000   0.181505E+03   0.222413E+00
        4177000   0.181547E+03   0.222473E+00
        4178000   0.181590E+03   0.222533E+00
        4179000   0.181632E+03   0.222592E+00
        4180000   0.181675E+03   0.222652E+00
        4181000   0.181717E+03   0.222711E+00
        4182000   0.181758E+03   0.222771E+00
        4183000   0.181800E+03   0.222831E+00
        4184000   0.181842E+03   0.222889E+00
        4185000   0.181885E+03   0.222947E+00
        4186000   0.181927E+03   0.223006E+00
        4187000   0.181969E+03   0.223064E+00
        4188000   0.182012E+03   0.223124E+00
        4189000   0.182053E+03   0.223180E+00
        4190000   0.182095E+03   0.223240E+00
        4191000   0.182138E+03   0.223299E+00
        4192000   0.182180E+03   0.223356E+00
        4193000   0.182222E+03   0.223414E+00
        4194000   0.182264E+03   0.223473E+00
        4195000   0.182307E+03   0.223532E+00
        4196000   0.182349E+03   0.223592E+00
        4197000   0.182392E+03   0.223651E+00
        4198000   0.182435E+03   0.223709E+00
        4199000   0.182476E+03   0.223768E+00
        4200000   0.182519E+03   0.223827E+00
        4201000   0.182560E+03   0.223885E+00
        4202000   0.182602E+03   0.223944E+00
        4203000   0.182644E+03   0.224003E+00
        4204000   0.182686E+03   0.224063E+00
        4205000   0.182728E+03   0.224121E+00
        4206000   0.182770E+03   0.224179E+00
        4207000   0.182812E+03   0.224238E+00
        4208000   0.182855E+03   0.224296E+00
        4209000   0.182897E+03   0.224353E+00
        4210000   0.182940E+03   0.224410E+00
        4211000   0.182982E+03   0.224469E+00
        4212000   0.183025E+03   0.224526E+00
        4213000   0.183067E+03   0.224584E+00
        4214000   0.183109E+03   0.224643E+00
        4215000   0.183152E+03   0.224701E+00
        4216000   0.183194E+03   0.224760E+00
        4217000   0.183236E+03   0.224818E+00
        4218000   0.183278E+03   0.224878E+00
        4219000   0.183320E+03   0.224938E+00
        4220000   0.183362E+03   0.224996E+00
        4221000   0.183404E+03   0.225054E+00
        4222000   0.183446E+03   0.225114E+00
        4223000   0.183488E+03   0.225175E+00
        4224000   0.183530E+03   0.225235E+00
        4225000   0.183572E+03   0.225292E+00
        4226000   0.183614E+03   0.225352E+00
        4227000   0.183656E+03   0.225412E+00
        4228000   0.183698E+03   0.225472E+00
        4229000   0.183740E+03   0.225531E+00
        4230000   0.183783E+03   0.225590E+00
        4231000   0.183825E+03   0.225648E+00
        4232000   0.183867E+03   0.225707E+00
        4233000   0.183909E+03   0.225766E+00
        4234000   0.183951E+03   0.225826E+00
        4235000   0.183993E+03   0.225886E+00
        4236000   0.184035E+03   0.225943E+00
        4237000   0.184076E+03   0.226002E+00
        4238000   0.184118E+03   0.226063E+00
        4239000   0.184160E+03   0.226125E+00
        4240000   0.184202E+03   0.226185E+00
        4241000   0.184245E+03   0.226244E+00
        4242000   0.184286E+03   0.226302E+00
        4243000   0.184328E+03   0.226361E+00
        4244000   0.184370E+03   0.226421E+00
        4245000   0.184413E+03   0.226480E+00
        4246000   0.184455E+03   0.226541E+00
        4247000   0.184497E+03   0.226601E+00
        4248000   0.184539E+03   0.226661E+00
        4249000   0.184581E+03   0.226718E+00
        4250000   0.184623E+03   0.226779E+00
        4251000   0.184665E+03   0.226838E+00
        4252000   0.184708E+03   0.226895E+00
        4253000   0.184750E+03   0.226955E+00
        4254000   0.184792E+03   0.227012E+00
        4255000   0.184835E+03   0.227071E+00
        4256000   0.184877E+03   0.227130E+00
        4257000   0.184919E+03   0.227188E+00
        4258000   0.184961E+03   0.227247E+00
        4259000   0.185003E+03   0.227307E+00
        4260000   0.185045E+03   0.227365E+00
        4261000   0.185087E+03   0.227423E+00
        4262000   0.185129E+03   0.227480E+00
        4263000   0.185171E+03   0.227538E+00
        4264000   0.185213E+03   0.227599E+00
        4265000   0.185255E+03   0.227658E+00
        4266000   0.185297E+03   0.227717E+00
        4267000   0.185339E+03   0.227778E+00
        4268000   0.185381E+03   0.227836E+00
        4269000   0.185423E+03   0.227895E+00
        4270000   0.185465E+03   0.227957E+00
        4271000   0.185507E+03   0.228016E+00
        4272000   0.185549E+03   0.228077E+00
        4273000   0.185591E+03   0.228137E+00
        4274000   0.185633E+03   0.228197E+00
        4275000   0.185676E+03   0.228256E+00
        4276000   0.185717E+03   0.228314E+00
        4277000   0.185759E+03   0.228373E+00
        4278000   0.185801E+03   0.228435E+00
        4279000   0.185843E+03   0.228496E+00
        4280000   0.185885E+03   0.228556E+00
        4281000   0.185927E+03   0.228616E+00
        4282000   0.185969E+03   0.228676E+00
        4283000   0.186011E+03   0.228736E+00
        4284000   0.186053E+03   0.228795E+00
        4285000   0.186094E+03   0.228857E+00
        4286000   0.186137E+03   0.228916E+00
        4287000   0.186179E+03   0.228974E+00
        4288000   0.186220E+03   0.229033E+00
        4289000   0.186262E+03   0.229090E+00
        4290000   0.186304E+03   0.229147E+00
        4291000   0.186346E+03   0.229205E+00
        4292000   0.186388E+03   0.229264E+00
        4293000   0.186430E+03   0.229323E+00
        4294000   0.186472E+03   0.229382E+00
        4295000   0.186514E+03   0.229440E+00
        4296000   0.186557E+03   0.229498E+00
        4297000   0.186599E+03   0.229555E+00
        4298000   0.186641E+03   0.229615E+00
        4299000   0.186683E+03   0.229672E+00
        4300000   0.186724E+03   0.229732E+00
        4301000   0.186766E+03   0.229789E+00
        4302000   0.186809E+03   0.229845E+00
        4303000   0.186850E+03   0.229902E+00
        4304000   0.186893E+03   0.229960E+00
        4305000   0.186935E+03   0.230017E+00
        4306000   0.186976E+03   0.230073E+00
        4307000   0.187018E+03   0.230130E+00
        4308000   0.187060E+03   0.230186E+00
        4309000   0.187101E+03   0.230242E+00
        4310000   0.187143E+03   0.230298E+00
        4311000   0.187184E+03   0.230353E+00
        4312000   0.187226E+03   0.230410E+00
        4313000   0.187268E+03   0.230467E+00
        4314000   0.187311E+03   0.230523E+00
        4315000   0.187352E+03   0.230581E+00
        4316000   0.187394E+03   0.230637E+00
        4317000   0.187436E+03   0.230694E+00
        4318000   0.187479E+03   0.230750E+00
        4319000   0.187521E+03   0.230808E+00
        4320000   0.187563E+03   0.230866E+00
        4321000   0.187605E+03   0.230925E+00
        4322000   0.187648E+03   0.230981E+00
        4323000   0.187690E+03   0.231040E+00
        4324000   0.187732E+03   0.231099E+00
        4325000   0.187774E+03   0.231159E+00
        4326000   0.187816E+03   0.231217E+00
        4327000   0.187858E+03   0.231277E+00
        4328000   0.187900E+03   0.231335E+00
        4329000   0.187942E+03   0.231394E+00
        4330000   0.187984E+03   0.231453E+00
        4331000   0.188026E+03   0.231512E+00
        4332000   0.188068E+03   0.231573E+00
        4333000   0.188110E+03   0.231632E+00
        4334000   0.188152E+03   0.231691E+00
        4335000   0.188194E+03   0.231752E+00
        4336000   0.188236E+03   0.231811E+00
        4337000   0.188278E+03   0.231870E+00
        4338000   0.188320E+03   0.231929E+00
        4339000   0.188362E+03   0.231987E+00
        4340000   0.188404E+03   0.232046E+00
        4341000   0.188446E+03   0.232103E+00
        4342000   0.188488E+03   0.232159E+00
        4343000   0.188530E+03   0.232216E+00
        4344000   0.188571E+03   0.232275E+00
        4345000   0.188613E+03   0.232333E+00
        4346000   0.188655E+03   0.232393E+00
        4347000   0.188697E+03   0.232452E+00
        4348000   0.188738E+03   0.232512E+00
        4349000   0.188780E+03   0.232572E+00
        4350000   0.188822E+03   0.232629E+00
        4351000   0.188864E+03   0.232689E+00
        4352000   0.188906E+03   0.232749E+00
        4353000   0.188948E+03   0.232808E+00
        4354000   0.188990E+03   0.232865E+00
        4355000   0.189032E+03   0.232923E+00
        4356000   0.189074E+03   0.232980E+00
        4357000   0.189116E+03   0.233036E+00
        4358000   0.189157E+03   0.233093E+00
        4359000   0.189199E+03   0.233149E+00
        4360000   0.189240E+03   0.233207E+00
        4361000   0.189282E+03   0.233265E+00
        4362000   0.189324E+03   0.233323E+00
        4363000   0.189365E+03   0.233382E+00
        4364000   0.189408E+03   0.233443E+00
        4365000   0.189450E+03   0.233501E+00
        4366000   0.189492E+03   0.233559E+00
        4367000   0.189534E+03   0.233617E+00
        4368000   0.189576E+03   0.233674E+00
        4369000   0.189617E+03   0.233733E+00
        4370000   0.189660E+03   0.233792E+00
        4371000   0.189702E+03   0.233849E+00
        4372000   0.189744E+03   0.233910E+00
        4373000   0.189786E+03   0.233971E+00
        4374000   0.189829E+03   0.234032E+00
        4375000   0.189871E+03   0.234094E+00
        4376000   0.189912E+03   0.234156E+00
        4377000   0.189954E+03   0.234216E+00
        4378000   0.189996E+03   0.234278E+00
        4379000   0.190039E+03   0.234339E+00
        4380000   0.190080E+03   0.234401E+00
        4381000   0.190123E+03   0.234460E+00
        4382000   0.190165E+03   0.234522E+00
        4383000   0.190206E+03   0.234583E+00
        4384000   0.190248E+03   0.234645E+00
        4385000   0.190290E+03   0.234705E+00
        4386000   0.190331E+03   0.234765E+00
        4387000   0.190373E+03   0.234826E+00
        4388000   0.190415E+03   0.234887E+00
        4389000   0.190457E+03   0.234948E+00
        4390000   0.190500E+03   0.235008E+00
        4391000   0.190542E+03   0.235068E+00
        4392000   0.190584E+03   0.235127E+00
        4393000   0.190626E+03   0.235188E+00
        4394000   0.190668E+03   0.235250E+00
        4395000   0.190710E+03   0.235313E+00
        4396000   0.190753E+03   0.235374E+00
        4397000   0.190795E+03   0.235435E+00
        4398000   0.190837E+03   0.235495E+00
        4399000   0.190879E+03   0.235555E+00
        4400000   0.190922E+03   0.235614E+00
        4401000   0.190964E+03   0.235673E+00
        4402000   0.191006E+03   0.235733E+00
        4403000   0.191048E+03   0.235793E+00
        4404000   0.191090E+03   0.235853E+00
        4405000   0.191133E+03   0.235912E+00
        4406000   0.191175E+03   0.235970E+00
        4407000   0.191217E+03   0.236029E+00
        4408000   0.191259E+03   0.236088E+00
        4409000   0.191301E+03   0.236145E+00
        4410000   0.191343E+03   0.236204E+00
        4411000   0.191385E+03   0.236262E+00
        4412000   0.191427E+03   0.236321E+00
        4413000   0.191468E+03   0.236379E+00
        4414000   0.191510E+03   0.236438E+00
        4415000   0.191552E+03   0.236498E+00
        4416000   0.191595E+03   0.236557E+00
        4417000   0.191636E+03   0.236616E+00
        4418000   0.191678E+03   0.236676E+00
        4419000   0.191720E+03   0.236734E+00
        4420000   0.191762E+03   0.236793E+00
        4421000   0.191804E+03   0.236852E+00
        4422000   0.191846E+03   0.236910E+00
        4423000   0.191888E+03   0.236969E+00
        4424000   0.191930E+03   0.237030E+00
        4425000   0.191972E+03   0.237087E+00
        4426000   0.192014E+03   0.237148E+00
        4427000   0.192056E+03   0.237208E+00
        4428000   0.192098E+03   0.237269E+00
        4429000   0.192140E+03   0.237330E+00
        4430000   0.192181E+03   0.237392E+00
        4431000   0.192223E+03   0.237453E+00
        4432000   0.192264E+03   0.237514E+00
        4433000   0.192306E+03   0.237576E+00
        4434000   0.192348E+03   0.237636E+00
        4435000   0.192389E+03   0.237696E+00
        4436000   0.192432E+03   0.237756E+00
        4437000   0.192474E+03   0.237816E+00
        4438000   0.192516E+03   0.237874E+00
        4439000   0.192558E+03   0.237935E+00
        4440000   0.192599E+03   0.237995E+00
        4441000   0.192641E+03   0.238054E+00
        4442000   0.192683E+03   0.238112E+00
        4443000   0.192725E+03   0.238170E+00
        4444000   0.192767E+03   0.238228E+00
        4445000   0.192809E+03   0.238287E+00
        4446000   0.192851E+03   0.238346E+00
        4447000   0.192892E+03   0.238405E+00
        4448000   0.192935E+03   0.238465E+00
        4449000   0.192977E+03   0.238524E+00
        4450000   0.193020E+03   0.238582E+00
        4451000   0.193062E+03   0.238641E+00
        4452000   0.193104E+03   0.238699E+00
        4453000   0.193146E+03   0.238756E+00
        4454000   0.193188E+03   0.238812E+00
        4455000   0.193229E+03   0.238869E+00
        4456000   0.193271E+03   0.238925E+00
        4457000   0.193313E+03   0.238982E+00
        4458000   0.193355E+03   0.239040E+00
        4459000   0.193397E+03   0.239100E+00
        4460000   0.193438E+03   0.239160E+00
        4461000   0.193480E+03   0.239220E+00
        4462000   0.193522E+03   0.239280E+00
        4463000   0.193564E+03   0.239340E+00
        4464000   0.193607E+03   0.239401E+00
        4465000   0.193649E+03   0.239461E+00
        4466000   0.193691E+03   0.239522E+00
        4467000   0.193733E+03   0.239582E+00
        4468000   0.193775E+03   0.239642E+00
        4469000   0.193817E+03   0.239702E+00
        4470000   0.193859E+03   0.239763E+00
        4471000   0.193902E+03   0.239822E+00
        4472000   0.193944E+03   0.239880E+00
        4473000   0.193986E+03   0.239940E+00
        4474000   0.194029E+03   0.240000E+00
        4475000   0.194071E+03   0.240061E+00
        4476000   0.194113E+03   0.240120E+00
        4477000   0.194155E+03   0.240179E+00
        4478000   0.194197E+03   0.240238E+00
        4479000   0.194239E+03   0.240296E+00
        4480000   0.194281E+03   0.240354E+00
        4481000   0.194324E+03   0.240414E+00
        4482000   0.194366E+03   0.240475E+00
        4483000   0.194408E+03   0.240535E+00
        4484000   0.194450E+03   0.240595E+00
        4485000   0.194492E+03   0.240655E+00
        4486000   0.194534E+03   0.240716E+00
        4487000   0.194577E+03   0.240776E+00
        4488000   0.194619E+03   0.240836E+00
        4489000   0.194661E+03   0.240895E+00
        4490000   0.194703E+03   0.240954E+00
        4491000   0.194745E+03   0.241014E+00
        4492000   0.194787E+03   0.241075E+00
        4493000   0.194830E+03   0.241134E+00
        4494000   0.194872E+03   0.241193E+00
        4495000   0.194914E+03   0.241252E+00
        4496000   0.194956E+03   0.241312E+00
        4497000   0.194999E+03   0.241370E+00
        4498000   0.195041E+03   0.241431E+00
        4499000   0.195084E+03   0.241492E+00
        4500000   0.195126E+03   0.241553E+00
        4501000   0.195168E+03   0.241614E+00
        4502000   0.195209E+03   0.241676E+00
        4503000   0.195251E+03   0.241737E+00
        4504000   0.195294E+03   0.241797E+00
        4505000   0.195336E+03   0.241858E+00
        4506000   0.195377E+03   0.241917E+00
        4507000   0.195420E+03   0.241976E+00
        4508000   0.195461E+03   0.242037E+00
        4509000   0.195503E+03   0.242096E+00
        4510000   0.195545E+03   0.242154E+00
        4511000   0.195588E+03   0.242213E+00
        4512000   0.195630E+03   0.242271E+00
        4513000   0.195672E+03   0.242332E+00
        4514000   0.195714E+03   0.242390E+00
        4515000   0.195756E+03   0.242449E+00
        4516000   0.195798E+03   0.242509E+00
        4517000   0.195840E+03   0.242566E+00
        4518000   0.195883E+03   0.242625E+00
        4519000   0.195925E+03   0.242683E+00
        4520000   0.195967E+03   0.242742E+00
        4521000   0.196009E+03   0.242801E+00
        4522000   0.196052E+03   0.242860E+00
        4523000   0.196094E+03   0.242916E+00
        4524000   0.196136E+03   0.242975E+00
        4525000   0.196178E+03   0.243035E+00
        4526000   0.196220E+03   0.243094E+00
        4527000   0.196262E+03   0.243153E+00
        4528000   0.196304E+03   0.243212E+00
        4529000   0.196347E+03   0.243270E+00
        4530000   0.196389E+03   0.243328E+00
        4531000   0.196432E+03   0.243385E+00
        4532000   0.196474E+03   0.243441E+00
        4533000   0.196517E+03   0.243497E+00
        4534000   0.196559E+03   0.243555E+00
        4535000   0.196601E+03   0.243614E+00
        4536000   0.196644E+03   0.243672E+00
        4537000   0.196687E+03   0.243733E+00
        4538000   0.196730E+03   0.243793E+00
        4539000   0.196772E+03   0.243852E+00
        4540000   0.196815E+03   0.243913E+00
        4541000   0.196857E+03   0.243973E+00
        4542000   0.196900E+03   0.244031E+00
        4543000   0.196943E+03   0.244090E+00
        4544000   0.196985E+03   0.244153E+00
        4545000   0.197028E+03   0.244215E+00
        4546000   0.197071E+03   0.244277E+00
        4547000   0.197113E+03   0.244337E+00
        4548000   0.197156E+03   0.244398E+00
        4549000   0.197199E+03   0.244458E+00
        4550000   0.197241E+03   0.244518E+00
        4551000   0.197284E+03   0.244577E+00
        4552000   0.197326E+03   0.244636E+00
        4553000   0.197368E+03   0.244695E+00
        4554000   0.197411E+03   0.244755E+00
        4555000   0.197454E+03   0.244816E+00
        4556000   0.197497E+03   0.244876E+00
        4557000   0.197541E+03   0.244936E+00
        4558000   0.197584E+03   0.244994E+00
        4559000   0.197626E+03   0.245052E+00
        4560000   0.197669E+03   0.245110E+00
        4561000   0.197711E+03   0.245168E+00
        4562000   0.197754E+03   0.245226E+00
        4563000   0.197796E+03   0.245284E+00
        4564000   0.197839E+03   0.245341E+00
        4565000   0.197882E+03   0.245396E+00
        4566000   0.197924E+03   0.245453E+00
        4567000   0.197967E+03   0.245510E+00
        4568000   0.198009E+03   0.245565E+00
        4569000   0.198052E+03   0.245622E+00
        4570000   0.198094E+03   0.245679E+00
        4571000   0.198137E+03   0.245737E+00
        4572000   0.198180E+03   0.245793E+00
        4573000   0.198222E+03   0.245850E+00
        4574000   0.198266E+03   0.245909E+00
        4575000   0.198309E+03   0.245967E+00
        4576000   0.198352E+03   0.246024E+00
        4577000   0.198395E+03   0.246084E+00
        4578000   0.198437E+03   0.246141E+00
        4579000   0.198480E+03   0.246200E+00
        4580000   0.198522E+03   0.246257E+00
        4581000   0.198565E+03   0.246315E+00
        4582000   0.198607E+03   0.246374E+00
        4583000   0.198650E+03   0.246431E+00
        4584000   0.198693E+03   0.246489E+00
        4585000   0.198736E+03   0.246549E+00
        4586000   0.198779E+03   0.246607E+00
        4587000   0.198822E+03   0.246665E+00
        4588000   0.198864E+03   0.246723E+00
        4589000   0.198907E+03   0.246781E+00
        4590000   0.198950E+03   0.246839E+00
        4591000   0.198993E+03   0.246896E+00
        4592000   0.199035E+03   0.246953E+00
        4593000   0.199078E+03   0.247010E+00
        4594000   0.199121E+03   0.247069E+00
        4595000   0.199163E+03   0.247128E+00
        4596000   0.199206E+03   0.247185E+00
        4597000   0.199248E+03   0.247244E+00
        4598000   0.199291E+03   0.247302E+00
        4599000   0.199333E+03   0.247361E+00
        4600000   0.199375E+03   0.247418E+00
        4601000   0.199417E+03   0.247476E+00
        4602000   0.199460E+03   0.247532E+00
        4603000   0.199502E+03   0.247590E+00
        4604000   0.199545E+03   0.247648E+00
        4605000   0.199587E+03   0.247706E+00
        4606000   0.199629E+03   0.247764E+00
        4607000   0.199672E+03   0.247824E+00
        4608000   0.199715E+03   0.247884E+00
        4609000   0.199757E+03   0.247943E+00
        4610000   0.199800E+03   0.248003E+00
        4611000   0.199842E+03   0.248060E+00
        4612000   0.199885E+03   0.248119E+00
        4613000   0.199928E+03   0.248178E+00
        4614000   0.199971E+03   0.248238E+00
        4615000   0.200014E+03   0.248299E+00
        4616000   0.200056E+03   0.248359E+00
        4617000   0.200099E+03   0.248419E+00
        4618000   0.200142E+03   0.248480E+00
        4619000   0.200185E+03   0.248540E+00
        4620000   0.200227E+03   0.248601E+00
        4621000   0.200269E+03   0.248661E+00
        4622000   0.200312E+03   0.248721E+00
        4623000   0.200354E+03   0.248782E+00
        4624000   0.200396E+03   0.248841E+00
        4625000   0.200439E+03   0.248899E+00
        4626000   0.200481E+03   0.248959E+00
        4627000   0.200523E+03   0.249019E+00
        4628000   0.200565E+03   0.249079E+00
        4629000   0.200607E+03   0.249141E+00
        4630000   0.200650E+03   0.249203E+00
        4631000   0.200693E+03   0.249262E+00
        4632000   0.200735E+03   0.249321E+00
        4633000   0.200778E+03   0.249383E+00
        4634000   0.200820E+03   0.249443E+00
        4635000   0.200863E+03   0.249502E+00
        4636000   0.200905E+03   0.249562E+00
        4637000   0.200947E+03   0.249621E+00
        4638000   0.200990E+03   0.249680E+00
        4639000   0.201033E+03   0.249741E+00
        4640000   0.201076E+03   0.249802E+00
        4641000   0.201118E+03   0.249862E+00
        4642000   0.201161E+03   0.249923E+00
        4643000   0.201203E+03   0.249984E+00
        4644000   0.201245E+03   0.250046E+00
        4645000   0.201288E+03   0.250108E+00
        4646000   0.201331E+03   0.250170E+00
        4647000   0.201373E+03   0.250232E+00
        4648000   0.201416E+03   0.250295E+00
        4649000   0.201458E+03   0.250356E+00
        4650000   0.201501E+03   0.250419E+00
        4651000   0.201544E+03   0.250481E+00
        4652000   0.201587E+03   0.250544E+00
        4653000   0.201630E+03   0.250607E+00
        4654000   0.201672E+03   0.250670E+00
        4655000   0.201715E+03   0.250732E+00
        4656000   0.201757E+03   0.250796E+00
        4657000   0.201799E+03   0.250855E+00
        4658000   0.201842E+03   0.250917E+00
        4659000   0.201884E+03   0.250978E+00
        4660000   0.201927E+03   0.251040E+00
        4661000   0.201970E+03   0.251103E+00
        4662000   0.202012E+03   0.251163E+00
        4663000   0.202055E+03   0.251225E+00
        4664000   0.202098E+03   0.251287E+00
        4665000   0.202140E+03   0.251348E+00
        4666000   0.202183E+03   0.251407E+00
        4667000   0.202225E+03   0.251467E+00
        4668000   0.202268E+03   0.251527E+00
        4669000   0.202311E+03   0.251586E+00
        4670000   0.202353E+03   0.251644E+00
        4671000   0.202396E+03   0.251704E+00
        4672000   0.202439E+03   0.251764E+00
        4673000   0.202481E+03   0.251824E+00
        4674000   0.202523E+03   0.251883E+00
        4675000   0.202566E+03   0.251944E+00
        4676000   0.202608E+03   0.252004E+00
        4677000   0.202651E+03   0.252065E+00
        4678000   0.202693E+03   0.252126E+00
        4679000   0.202735E+03   0.252187E+00
        4680000   0.202777E+03   0.252247E+00
        4681000   0.202820E+03   0.252306E+00
        4682000   0.202862E+03   0.252365E+00
        4683000   0.202905E+03   0.252426E+00
        4684000   0.202948E+03   0.252489E+00
        4685000   0.202990E+03   0.252551E+00
        4686000   0.203033E+03   0.252612E+00
        4687000   0.203075E+03   0.252674E+00
        4688000   0.203118E+03   0.252736E+00
        4689000   0.203160E+03   0.252796E+00
        4690000   0.203202E+03   0.252856E+00
        4691000   0.203245E+03   0.252918E+00
        4692000   0.203287E+03   0.252980E+00
        4693000   0.203330E+03   0.253042E+00
        4694000   0.203373E+03   0.253103E+00
        4695000   0.203415E+03   0.253164E+00
        4696000   0.203458E+03   0.253225E+00
        4697000   0.203502E+03   0.253286E+00
        4698000   0.203544E+03   0.253348E+00
        4699000   0.203587E+03   0.253409E+00
        4700000   0.203629E+03   0.253470E+00
        4701000   0.203671E+03   0.253531E+00
        4702000   0.203713E+03   0.253592E+00
        4703000   0.203755E+03   0.253653E+00
        4704000   0.203798E+03   0.253711E+00
        4705000   0.203840E+03   0.253771E+00
        4706000   0.203882E+03   0.253832E+00
        4707000   0.203925E+03   0.253894E+00
        4708000   0.203967E+03   0.253955E+00
        4709000   0.204010E+03   0.254016E+00
        4710000   0.204053E+03   0.254077E+00
        4711000   0.204095E+03   0.254138E+00
        4712000   0.204137E+03   0.254197E+00
        4713000   0.204179E+03   0.254255E+00
        4714000   0.204221E+03   0.254315E+00
        4715000   0.204263E+03   0.254374E+00
        4716000   0.204305E+03   0.254435E+00
        4717000   0.204347E+03   0.254496E+00
        4718000   0.204390E+03   0.254559E+00
        4719000   0.204432E+03   0.254621E+00
        4720000   0.204474E+03   0.254684E+00
        4721000   0.204517E+03   0.254746E+00
        4722000   0.204560E+03   0.254809E+00
        4723000   0.204602E+03   0.254875E+00
        4724000   0.204644E+03   0.254940E+00
        4725000   0.204687E+03   0.255005E+00
        4726000   0.204730E+03   0.255072E+00
        4727000   0.204772E+03   0.255138E+00
        4728000   0.204814E+03   0.255203E+00
        4729000   0.204856E+03   0.255268E+00
        4730000   0.204899E+03   0.255333E+00
        4731000   0.204941E+03   0.255399E+00
        4732000   0.204984E+03   0.255464E+00
        4733000   0.205027E+03   0.255530E+00
        4734000   0.205070E+03   0.255595E+00
        4735000   0.205112E+03   0.255660E+00
        4736000   0.205154E+03   0.255727E+00
        4737000   0.205197E+03   0.255794E+00
        4738000   0.205239E+03   0.255860E+00
        4739000   0.205282E+03   0.255927E+00
        4740000   0.205324E+03   0.255991E+00
        4741000   0.205366E+03   0.256055E+00
        4742000   0.205408E+03   0.256121E+00
        4743000   0.205450E+03   0.256186E+00
        4744000   0.205493E+03   0.256250E+00
        4745000   0.205535E+03   0.256314E+00
        4746000   0.205577E+03   0.256378E+00
        4747000   0.205620E+03   0.256442E+00
        4748000   0.205662E+03   0.256505E+00
        4749000   0.205704E+03   0.256569E+00
        4750000   0.205747E+03   0.256634E+00
        4751000   0.205789E+03   0.256697E+00
        4752000   0.205831E+03   0.256761E+00
        4753000   0.205873E+03   0.256824E+00
        4754000   0.205916E+03   0.256887E+00
        4755000   0.205958E+03   0.256953E+00
        4756000   0.206000E+03   0.257017E+00
        4757000   0.206043E+03   0.257080E+00
        4758000   0.206085E+03   0.257144E+00
        4759000   0.206128E+03   0.257206E+00
        4760000   0.206170E+03   0.257269E+00
        4761000   0.206212E+03   0.257331E+00
        4762000   0.206254E+03   0.257394E+00
        4763000   0.206297E+03   0.257458E+00
        4764000   0.206339E+03   0.257523E+00
        4765000   0.206382E+03   0.257586E+00
        4766000   0.206425E+03   0.257650E+00
        4767000   0.206467E+03   0.257713E+00
        4768000   0.206510E+03   0.257778E+00
        4769000   0.206552E+03   0.257841E+00
        4770000   0.206595E+03   0.257903E+00
        4771000   0.206638E+03   0.257968E+00
        4772000   0.206680E+03   0.258030E+00
        4773000   0.206724E+03   0.258093E+00
        4774000   0.206767E+03   0.258157E+00
        4775000   0.206809E+03   0.258220E+00
        4776000   0.206852E+03   0.258284E+00
        4777000   0.206894E+03   0.258346E+00
        4778000   0.206937E+03   0.258410E+00
        4779000   0.206979E+03   0.258474E+00
        4780000   0.207021E+03   0.258539E+00
        4781000   0.207064E+03   0.258601E+00
        4782000   0.207106E+03   0.258663E+00
        4783000   0.207149E+03   0.258724E+00
        4784000   0.207191E+03   0.258786E+00
        4785000   0.207233E+03   0.258849E+00
        4786000   0.207275E+03   0.258911E+00
        4787000   0.207319E+03   0.258971E+00
        4788000   0.207361E+03   0.259031E+00
        4789000   0.207403E+03   0.259092E+00
        4790000   0.207445E+03   0.259154E+00
        4791000   0.207487E+03   0.259214E+00
        4792000   0.207530E+03   0.259274E+00
        4793000   0.207572E+03   0.259334E+00
        4794000   0.207615E+03   0.259395E+00
        4795000   0.207657E+03   0.259456E+00
        4796000   0.207699E+03   0.259519E+00
        4797000   0.207742E+03   0.259580E+00
        4798000   0.207784E+03   0.259642E+00
        4799000   0.207827E+03   0.259703E+00
        4800000   0.207870E+03   0.259763E+00
        4801000   0.207912E+03   0.259826E+00
        4802000   0.207955E+03   0.259887E+00
        4803000   0.207997E+03   0.259949E+00
        4804000   0.208039E+03   0.260011E+00
        4805000   0.208081E+03   0.260073E+00
        4806000   0.208123E+03   0.260134E+00
        4807000   0.208165E+03   0.260194E+00
        4808000   0.208207E+03   0.260255E+00
        4809000   0.208249E+03   0.260316E+00
        4810000   0.208291E+03   0.260379E+00
        4811000   0.208333E+03   0.260440E+00
        4812000   0.208375E+03   0.260505E+00
        4813000   0.208418E+03   0.260565E+00
        4814000   0.208460E+03   0.260628E+00
        4815000   0.208503E+03   0.260690E+00
        4816000   0.208545E+03   0.260752E+00
        4817000   0.208588E+03   0.260814E+00
        4818000   0.208630E+03   0.260876E+00
        4819000   0.208672E+03   0.260935E+00
        4820000   0.208714E+03   0.260997E+00
        4821000   0.208757E+03   0.261058E+00
        4822000   0.208799E+03   0.261118E+00
        4823000   0.208841E+03   0.261181E+00
        4824000   0.208884E+03   0.261244E+00
        4825000   0.208927E+03   0.261307E+00
        4826000   0.208970E+03   0.261369E+00
        4827000   0.209013E+03   0.261430E+00
        4828000   0.209055E+03   0.261494E+00
        4829000   0.209098E+03   0.261558E+00
        4830000   0.209140E+03   0.261622E+00
        4831000   0.209183E+03   0.261684E+00
        4832000   0.209226E+03   0.261747E+00
        4833000   0.209268E+03   0.261811E+00
        4834000   0.209311E+03   0.261873E+00
        4835000   0.209354E+03   0.261935E+00
        4836000   0.209397E+03   0.261999E+00
        4837000   0.209440E+03   0.262061E+00
        4838000   0.209483E+03   0.262127E+00
        4839000   0.209526E+03   0.262192E+00
        4840000   0.209568E+03   0.262257E+00
        4841000   0.209611E+03   0.262322E+00
        4842000   0.209654E+03   0.262386E+00
        4843000   0.209697E+03   0.262449E+00
        4844000   0.209739E+03   0.262511E+00
        4845000   0.209782E+03   0.262574E+00
        4846000   0.209824E+03   0.262636E+00
        4847000   0.209867E+03   0.262697E+00
        4848000   0.209909E+03   0.262759E+00
        4849000   0.209952E+03   0.262821E+00
        4850000   0.209995E+03   0.262882E+00
        4851000   0.210038E+03   0.262944E+00
        4852000   0.210081E+03   0.263007E+00
        4853000   0.210124E+03   0.263071E+00
        4854000   0.210166E+03   0.263133E+00
        4855000   0.210208E+03   0.263197E+00
        4856000   0.210251E+03   0.263259E+00
        4857000   0.210293E+03   0.263320E+00
        4858000   0.210335E+03   0.263381E+00
        4859000   0.210378E+03   0.263442E+00
        4860000   0.210420E+03   0.263503E+00
        4861000   0.210462E+03   0.263563E+00
        4862000   0.210505E+03   0.263622E+00
        4863000   0.210548E+03   0.263684E+00
        4864000   0.210591E+03   0.263745E+00
        4865000   0.210634E+03   0.263806E+00
        4866000   0.210677E+03   0.263865E+00
        4867000   0.210720E+03   0.263922E+00
        4868000   0.210762E+03   0.263981E+00
        4869000   0.210804E+03   0.264040E+00
        4870000   0.210847E+03   0.264098E+00
        4871000   0.210889E+03   0.264155E+00
        4872000   0.210932E+03   0.264212E+00
        4873000   0.210975E+03   0.264271E+00
        4874000   0.211017E+03   0.264330E+00
        4875000   0.211059E+03   0.264390E+00
        4876000   0.211102E+03   0.264448E+00
        4877000   0.211144E+03   0.264505E+00
        4878000   0.211186E+03   0.264563E+00
        4879000   0.211229E+03   0.264619E+00
        4880000   0.211271E+03   0.264675E+00
        4881000   0.211313E+03   0.264733E+00
        4882000   0.211355E+03   0.264792E+00
        4883000   0.211397E+03   0.264849E+00
        4884000   0.211440E+03   0.264907E+00
        4885000   0.211482E+03   0.264965E+00
        4886000   0.211525E+03   0.265022E+00
        4887000   0.211568E+03   0.265080E+00
        4888000   0.211610E+03   0.265137E+00
        4889000   0.211653E+03   0.265196E+00
        4890000   0.211695E+03   0.265255E+00
        4891000   0.211737E+03   0.265313E+00
        4892000   0.211779E+03   0.265369E+00
        4893000   0.211822E+03   0.265427E+00
        4894000   0.211865E+03   0.265484E+00
        4895000   0.211908E+03   0.265541E+00
        4896000   0.211951E+03   0.265602E+00
        4897000   0.211993E+03   0.265661E+00
        4898000   0.212035E+03   0.265718E+00
        4899000   0.212077E+03   0.265776E+00
        4900000   0.212119E+03   0.265836E+00
        4901000   0.212161E+03   0.265896E+00
        4902000   0.212203E+03   0.265954E+00
        4903000   0.212245E+03   0.266012E+00
        4904000   0.212288E+03   0.266070E+00
        4905000   0.212330E+03   0.266128E+00
        4906000   0.212373E+03   0.266185E+00
        4907000   0.212415E+03   0.266242E+00
        4908000   0.212458E+03   0.266300E+00
        4909000   0.212500E+03   0.266358E+00
        4910000   0.212543E+03   0.266416E+00
        4911000   0.212585E+03   0.266474E+00
        4912000   0.212627E+03   0.266534E+00
        4913000   0.212669E+03   0.266591E+00
        4914000   0.212711E+03   0.266648E+00
        4915000   0.212754E+03   0.266706E+00
        4916000   0.212796E+03   0.266763E+00
        4917000   0.212838E+03   0.266821E+00
        4918000   0.212881E+03   0.266879E+00
        4919000   0.212923E+03   0.266938E+00
        4920000   0.212965E+03   0.266997E+00
        4921000   0.213007E+03   0.267056E+00
        4922000   0.213048E+03   0.267115E+00
        4923000   0.213090E+03   0.267175E+00
        4924000   0.213132E+03   0.267232E+00
        4925000   0.213174E+03   0.267290E+00
        4926000   0.213217E+03   0.267349E+00
        4927000   0.213260E+03   0.267407E+00
        4928000   0.213302E+03   0.267466E+00
        4929000   0.213345E+03   0.267527E+00
        4930000   0.213387E+03   0.267587E+00
        4931000   0.213429E+03   0.267648E+00
        4932000   0.213471E+03   0.267708E+00
        4933000   0.213513E+03   0.267768E+00
        4934000   0.213555E+03   0.267828E+00
        4935000   0.213597E+03   0.267888E+00
        4936000   0.213639E+03   0.267949E+00
        4937000   0.213680E+03   0.268008E+00
        4938000   0.213723E+03   0.268066E+00
        4939000   0.213764E+03   0.268126E+00
        4940000   0.213806E+03   0.268188E+00
        4941000   0.213848E+03   0.268249E+00
        4942000   0.213891E+03   0.268309E+00
        4943000   0.213933E+03   0.268370E+00
        4944000   0.213975E+03   0.268430E+00
        4945000   0.214017E+03   0.268491E+00
        4946000   0.214059E+03   0.268554E+00
        4947000   0.214102E+03   0.268615E+00
        4948000   0.214144E+03   0.268675E+00
        4949000   0.214186E+03   0.268735E+00
        4950000   0.214228E+03   0.268795E+00
        4951000   0.214270E+03   0.268854E+00
        4952000   0.214312E+03   0.268915E+00
        4953000   0.214354E+03   0.268974E+00
        4954000   0.214396E+03   0.269031E+00
        4955000   0.214438E+03   0.269089E+00
        4956000   0.214480E+03   0.269149E+00
        4957000   0.214522E+03   0.269207E+00
        4958000   0.214564E+03   0.269267E+00
        4959000   0.214605E+03   0.269327E+00
        4960000   0.214647E+03   0.269386E+00
        4961000   0.214690E+03   0.269446E+00
        4962000   0.214732E+03   0.269505E+00
        4963000   0.214774E+03   0.269563E+00
        4964000   0.214816E+03   0.269622E+00
        4965000   0.214858E+03   0.269681E+00
        4966000   0.214900E+03   0.269740E+00
        4967000   0.214942E+03   0.269799E+00
        4968000   0.214984E+03   0.269858E+00
        4969000   0.215026E+03   0.269917E+00
        4970000   0.215068E+03   0.269977E+00
        4971000   0.215110E+03   0.270034E+00
        4972000   0.215151E+03   0.270093E+00
        4973000   0.215194E+03   0.270152E+00
        4974000   0.215236E+03   0.270212E+00
        4975000   0.215279E+03   0.270272E+00
        4976000   0.215321E+03   0.270330E+00
        4977000   0.215363E+03   0.270388E+00
        4978000   0.215405E+03   0.270448E+00
        4979000   0.215447E+03   0.270508E+00
        4980000   0.215489E+03   0.270567E+00
        4981000   0.215531E+03   0.270628E+00
        4982000   0.215573E+03   0.270688E+00
        4983000   0.215615E+03   0.270749E+00
        4984000   0.215657E+03   0.270811E+00
        4985000   0.215699E+03   0.270873E+00
        4986000   0.215741E+03   0.270933E+00
        4987000   0.215784E+03   0.270995E+00
        4988000   0.215826E+03   0.271056E+00
        4989000   0.215868E+03   0.271118E+00
        4990000   0.215910E+03   0.271180E+00
        4991000   0.215952E+03   0.271241E+00
        4992000   0.215994E+03   0.271301E+00
        4993000   0.216036E+03   0.271362E+00
        4994000   0.216079E+03   0.271424E+00
        4995000   0.216121E+03   0.271485E+00
        4996000   0.216163E+03   0.271547E+00
        4997000   0.216205E+03   0.271610E+00
        4998000   0.216248E+03   0.271672E+00
        4999000   0.216290E+03   0.271736E+00
        5000000   0.216332E+03   0.271796E+00
        5001000   0.216374E+03   0.271857E+00
        5002000   0.216416E+03   0.271919E+00
        5003000   0.216458E+03   0.271982E+00
        5004000   0.216500E+03   0.272042E+00
        5005000   0.216542E+03   0.272104E+00
        5006000   0.216584E+03   0.272170E+00
        5007000   0.216625E+03   0.272232E+00
        5008000   0.216668E+03   0.272294E+00
        5009000   0.216710E+03   0.272357E+00
        5010000   0.216752E+03   0.272419E+00
        5011000   0.216794E+03   0.272480E+00
        5012000   0.216836E+03   0.272543E+00
        5013000   0.216879E+03   0.272605E+00
        5014000   0.216921E+03   0.272667E+00
        5015000   0.216963E+03   0.272726E+00
        5016000   0.217005E+03   0.272785E+00
        5017000   0.217047E+03   0.272844E+00
        5018000   0.217089E+03   0.272904E+00
        5019000   0.217131E+03   0.272964E+00
        5020000   0.217173E+03   0.273023E+00
        5021000   0.217215E+03   0.273084E+00
        5022000   0.217257E+03   0.273145E+00
        5023000   0.217299E+03   0.273205E+00
        5024000   0.217342E+03   0.273266E+00
        5025000   0.217384E+03   0.273327E+00
        5026000   0.217426E+03   0.273389E+00
        5027000   0.217468E+03   0.273453E+00
        5028000   0.217510E+03   0.273516E+00
        5029000   0.217552E+03   0.273579E+00
        5030000   0.217594E+03   0.273646E+00
        5031000   0.217636E+03   0.273709E+00
        5032000   0.217678E+03   0.273773E+00
        5033000   0.217721E+03   0.273835E+00
        5034000   0.217763E+03   0.273897E+00
        5035000   0.217805E+03   0.273958E+00
        5036000   0.217847E+03   0.274022E+00
        5037000   0.217888E+03   0.274085E+00
        5038000   0.217931E+03   0.274147E+00
        5039000   0.217973E+03   0.274209E+00
        5040000   0.218015E+03   0.274272E+00
        5041000   0.218057E+03   0.274334E+00
        5042000   0.218099E+03   0.274396E+00
        5043000   0.218141E+03   0.274460E+00
        5044000   0.218184E+03   0.274524E+00
        5045000   0.218226E+03   0.274588E+00
        5046000   0.218268E+03   0.274654E+00
        5047000   0.218309E+03   0.274719E+00
        5048000   0.218352E+03   0.274784E+00
        5049000   0.218393E+03   0.274848E+00
        5050000   0.218435E+03   0.274913E+00
        5051000   0.218477E+03   0.274977E+00
        5052000   0.218519E+03   0.275040E+00
        5053000   0.218561E+03   0.275104E+00
        5054000   0.218603E+03   0.275168E+00
        5055000   0.218645E+03   0.275232E+00
        5056000   0.218688E+03   0.275295E+00
        5057000   0.218730E+03   0.275358E+00
        5058000   0.218771E+03   0.275424E+00
        5059000   0.218813E+03   0.275488E+00
        5060000   0.218855E+03   0.275552E+00
        5061000   0.218897E+03   0.275614E+00
        5062000   0.218939E+03   0.275678E+00
        5063000   0.218980E+03   0.275741E+00
        5064000   0.219022E+03   0.275805E+00
        5065000   0.219064E+03   0.275867E+00
        5066000   0.219106E+03   0.275930E+00
        5067000   0.219148E+03   0.275993E+00
        5068000   0.219190E+03   0.276057E+00
        5069000   0.219232E+03   0.276120E+00
        5070000   0.219274E+03   0.276182E+00
        5071000   0.219317E+03   0.276242E+00
        5072000   0.219359E+03   0.276303E+00
        5073000   0.219401E+03   0.276365E+00
        5074000   0.219443E+03   0.276428E+00
        5075000   0.219485E+03   0.276490E+00
        5076000   0.219527E+03   0.276550E+00
        5077000   0.219569E+03   0.276611E+00
        5078000   0.219611E+03   0.276673E+00
        5079000   0.219653E+03   0.276737E+00
        5080000   0.219695E+03   0.276800E+00
        5081000   0.219736E+03   0.276862E+00
        5082000   0.219777E+03   0.276925E+00
        5083000   0.219819E+03   0.276986E+00
        5084000   0.219861E+03   0.277047E+00
        5085000   0.219903E+03   0.277107E+00
        5086000   0.219945E+03   0.277168E+00
        5087000   0.219987E+03   0.277228E+00
        5088000   0.220029E+03   0.277288E+00
        5089000   0.220070E+03   0.277349E+00
        5090000   0.220113E+03   0.277411E+00
        5091000   0.220155E+03   0.277473E+00
        5092000   0.220197E+03   0.277534E+00
        5093000   0.220239E+03   0.277596E+00
        5094000   0.220281E+03   0.277656E+00
        5095000   0.220323E+03   0.277718E+00
        5096000   0.220365E+03   0.277781E+00
        5097000   0.220407E+03   0.277843E+00
        5098000   0.220449E+03   0.277905E+00
        5099000   0.220491E+03   0.277966E+00
        5100000   0.220533E+03   0.278027E+00
        5101000   0.220575E+03   0.278089E+00
        5102000   0.220617E+03   0.278153E+00
        5103000   0.220659E+03   0.278216E+00
        5104000   0.220701E+03   0.278279E+00
        5105000   0.220743E+03   0.278343E+00
        5106000   0.220785E+03   0.278408E+00
        5107000   0.220827E+03   0.278469E+00
        5108000   0.220868E+03   0.278530E+00
        5109000   0.220910E+03   0.278591E+00
        5110000   0.220952E+03   0.278653E+00
        5111000   0.220993E+03   0.278716E+00
        5112000   0.221035E+03   0.278776E+00
        5113000   0.221077E+03   0.278839E+00
        5114000   0.221119E+03   0.278901E+00
        5115000   0.221161E+03   0.278964E+00
        5116000   0.221204E+03   0.279027E+00
        5117000   0.221246E+03   0.279089E+00
        5118000   0.221289E+03   0.279152E+00
        5119000   0.221331E+03   0.279213E+00
        5120000   0.221372E+03   0.279274E+00
        5121000   0.221414E+03   0.279336E+00
        5122000   0.221456E+03   0.279399E+00
        5123000   0.221498E+03   0.279462E+00
        5124000   0.221539E+03   0.279527E+00
        5125000   0.221581E+03   0.279588E+00
        5126000   0.221623E+03   0.279650E+00
        5127000   0.221666E+03   0.279712E+00
        5128000   0.221708E+03   0.279775E+00
        5129000   0.221750E+03   0.279837E+00
        5130000   0.221792E+03   0.279899E+00
        5131000   0.221834E+03   0.279962E+00
        5132000   0.221877E+03   0.280027E+00
        5133000   0.221918E+03   0.280091E+00
        5134000   0.221960E+03   0.280156E+00
        5135000   0.222002E+03   0.280217E+00
        5136000   0.222044E+03   0.280279E+00
        5137000   0.222086E+03   0.280340E+00
        5138000   0.222128E+03   0.280403E+00
        5139000   0.222170E+03   0.280465E+00
        5140000   0.222213E+03   0.280527E+00
        5141000   0.222255E+03   0.280589E+00
        5142000   0.222297E+03   0.280651E+00
        5143000   0.222339E+03   0.280711E+00
        5144000   0.222381E+03   0.280773E+00
        5145000   0.222423E+03   0.280835E+00
        5146000   0.222465E+03   0.280897E+00
        5147000   0.222508E+03   0.280958E+00
        5148000   0.222549E+03   0.281020E+00
        5149000   0.222592E+03   0.281082E+00
        5150000   0.222634E+03   0.281145E+00
        5151000   0.222676E+03   0.281208E+00
        5152000   0.222719E+03   0.281271E+00
        5153000   0.222761E+03   0.281331E+00
        5154000   0.222803E+03   0.281394E+00
        5155000   0.222845E+03   0.281454E+00
        5156000   0.222887E+03   0.281515E+00
        5157000   0.222928E+03   0.281574E+00
        5158000   0.222970E+03   0.281632E+00
        5159000   0.223012E+03   0.281690E+00
        5160000   0.223054E+03   0.281745E+00
        5161000   0.223096E+03   0.281801E+00
        5162000   0.223137E+03   0.281857E+00
        5163000   0.223179E+03   0.281915E+00
        5164000   0.223221E+03   0.281972E+00
        5165000   0.223264E+03   0.282029E+00
        5166000   0.223306E+03   0.282088E+00
        5167000   0.223348E+03   0.282147E+00
        5168000   0.223389E+03   0.282207E+00
        5169000   0.223431E+03   0.282267E+00
        5170000   0.223473E+03   0.282326E+00
        5171000   0.223515E+03   0.282384E+00
        5172000   0.223557E+03   0.282443E+00
        5173000   0.223599E+03   0.282504E+00
        5174000   0.223641E+03   0.282565E+00
        5175000   0.223683E+03   0.282626E+00
        5176000   0.223724E+03   0.282685E+00
        5177000   0.223766E+03   0.282744E+00
        5178000   0.223808E+03   0.282806E+00
        5179000   0.223850E+03   0.282868E+00
        5180000   0.223892E+03   0.282930E+00
        5181000   0.223934E+03   0.282991E+00
        5182000   0.223975E+03   0.283052E+00
        5183000   0.224017E+03   0.283112E+00
        5184000   0.224058E+03   0.283171E+00
        5185000   0.224099E+03   0.283231E+00
        5186000   0.224141E+03   0.283291E+00
        5187000   0.224182E+03   0.283354E+00
        5188000   0.224224E+03   0.283416E+00
        5189000   0.224266E+03   0.283477E+00
        5190000   0.224307E+03   0.283538E+00
        5191000   0.224349E+03   0.283601E+00
        5192000   0.224391E+03   0.283662E+00
        5193000   0.224433E+03   0.283724E+00
        5194000   0.224475E+03   0.283784E+00
        5195000   0.224517E+03   0.283846E+00
        5196000   0.224559E+03   0.283906E+00
        5197000   0.224601E+03   0.283967E+00
        5198000   0.224643E+03   0.284030E+00
        5199000   0.224685E+03   0.284092E+00
        5200000   0.224728E+03   0.284155E+00
        5201000   0.224770E+03   0.284218E+00
        5202000   0.224811E+03   0.284281E+00
        5203000   0.224853E+03   0.284344E+00
        5204000   0.224895E+03   0.284406E+00
        5205000   0.224936E+03   0.284467E+00
        5206000   0.224978E+03   0.284528E+00
        5207000   0.225020E+03   0.284590E+00
        5208000   0.225062E+03   0.284651E+00
        5209000   0.225104E+03   0.284712E+00
        5210000   0.225146E+03   0.284772E+00
        5211000   0.225188E+03   0.284833E+00
        5212000   0.225230E+03   0.284893E+00
        5213000   0.225271E+03   0.284954E+00
        5214000   0.225313E+03   0.285014E+00
        5215000   0.225354E+03   0.285075E+00
        5216000   0.225396E+03   0.285141E+00
        5217000   0.225438E+03   0.285205E+00
        5218000   0.225480E+03   0.285269E+00
        5219000   0.225522E+03   0.285330E+00
        5220000   0.225564E+03   0.285391E+00
        5221000   0.225606E+03   0.285454E+00
        5222000   0.225648E+03   0.285516E+00
        5223000   0.225689E+03   0.285576E+00
        5224000   0.225730E+03   0.285636E+00
        5225000   0.225772E+03   0.285697E+00
        5226000   0.225813E+03   0.285759E+00
        5227000   0.225855E+03   0.285821E+00
        5228000   0.225896E+03   0.285884E+00
        5229000   0.225938E+03   0.285947E+00
        5230000   0.225980E+03   0.286007E+00
        5231000   0.226022E+03   0.286067E+00
        5232000   0.226064E+03   0.286129E+00
        5233000   0.226105E+03   0.286189E+00
        5234000   0.226147E+03   0.286249E+00
        5235000   0.226189E+03   0.286311E+00
        5236000   0.226230E+03   0.286374E+00
        5237000   0.226271E+03   0.286438E+00
        5238000   0.226312E+03   0.286502E+00
        5239000   0.226354E+03   0.286567E+00
        5240000   0.226395E+03   0.286631E+00
        5241000   0.226438E+03   0.286696E+00
        5242000   0.226480E+03   0.286760E+00
        5243000   0.226521E+03   0.286824E+00
        5244000   0.226563E+03   0.286888E+00
        5245000   0.226605E+03   0.286950E+00
        5246000   0.226646E+03   0.287012E+00
        5247000   0.226687E+03   0.287076E+00
        5248000   0.226728E+03   0.287138E+00
        5249000   0.226769E+03   0.287200E+00
        5250000   0.226811E+03   0.287262E+00
        5251000   0.226853E+03   0.287323E+00
        5252000   0.226895E+03   0.287385E+00
        5253000   0.226937E+03   0.287445E+00
        5254000   0.226978E+03   0.287505E+00
        5255000   0.227020E+03   0.287567E+00
        5256000   0.227061E+03   0.287627E+00
        5257000   0.227102E+03   0.287686E+00
        5258000   0.227143E+03   0.287745E+00
        5259000   0.227185E+03   0.287805E+00
        5260000   0.227226E+03   0.287865E+00
        5261000   0.227267E+03   0.287922E+00
        5262000   0.227308E+03   0.287982E+00
        5263000   0.227349E+03   0.288043E+00
        5264000   0.227391E+03   0.288104E+00
        5265000   0.227433E+03   0.288164E+00
        5266000   0.227474E+03   0.288227E+00
        5267000   0.227515E+03   0.288290E+00
        5268000   0.227556E+03   0.288352E+00
        5269000   0.227598E+03   0.288415E+00
        5270000   0.227638E+03   0.288477E+00
        5271000   0.227680E+03   0.288540E+00
        5272000   0.227721E+03   0.288605E+00
        5273000   0.227762E+03   0.288668E+00
        5274000   0.227803E+03   0.288729E+00
        5275000   0.227844E+03   0.288791E+00
        5276000   0.227886E+03   0.288853E+00
        5277000   0.227928E+03   0.288915E+00
        5278000   0.227969E+03   0.288977E+00
        5279000   0.228010E+03   0.289041E+00
        5280000   0.228052E+03   0.289100E+00
        5281000   0.228093E+03   0.289162E+00
        5282000   0.228133E+03   0.289224E+00
        5283000   0.228175E+03   0.289286E+00
        5284000   0.228217E+03   0.289349E+00
        5285000   0.228258E+03   0.289412E+00
        5286000   0.228300E+03   0.289475E+00
        5287000   0.228341E+03   0.289538E+00
        5288000   0.228383E+03   0.289599E+00
        5289000   0.228424E+03   0.289658E+00
        5290000   0.228465E+03   0.289722E+00
        5291000   0.228506E+03   0.289783E+00
        5292000   0.228547E+03   0.289842E+00
        5293000   0.228588E+03   0.289902E+00
        5294000   0.228630E+03   0.289960E+00
        5295000   0.228671E+03   0.290020E+00
        5296000   0.228713E+03   0.290081E+00
        5297000   0.228755E+03   0.290143E+00
        5298000   0.228796E+03   0.290203E+00
        5299000   0.228838E+03   0.290260E+00
        5300000   0.228879E+03   0.290318E+00
        5301000   0.228921E+03   0.290375E+00
        5302000   0.228962E+03   0.290433E+00
        5303000   0.229004E+03   0.290492E+00
        5304000   0.229045E+03   0.290550E+00
        5305000   0.229087E+03   0.290607E+00
        5306000   0.229129E+03   0.290665E+00
        5307000   0.229170E+03   0.290723E+00
        5308000   0.229212E+03   0.290780E+00
        5309000   0.229255E+03   0.290840E+00
        5310000   0.229296E+03   0.290896E+00
        5311000   0.229338E+03   0.290951E+00
        5312000   0.229379E+03   0.291008E+00
        5313000   0.229421E+03   0.291064E+00
        5314000   0.229463E+03   0.291120E+00
        5315000   0.229504E+03   0.291176E+00
        5316000   0.229546E+03   0.291231E+00
        5317000   0.229587E+03   0.291286E+00
        5318000   0.229629E+03   0.291341E+00
        5319000   0.229670E+03   0.291397E+00
        5320000   0.229712E+03   0.291452E+00
        5321000   0.229753E+03   0.291506E+00
        5322000   0.229795E+03   0.291560E+00
        5323000   0.229836E+03   0.291613E+00
        5324000   0.229878E+03   0.291668E+00
        5325000   0.229920E+03   0.291718E+00
        5326000   0.229961E+03   0.291772E+00
        5327000   0.230003E+03   0.291825E+00
        5328000   0.230045E+03   0.291880E+00
        5329000   0.230087E+03   0.291932E+00
        5330000   0.230129E+03   0.291984E+00
        5331000   0.230170E+03   0.292037E+00
        5332000   0.230212E+03   0.292092E+00
        5333000   0.230254E+03   0.292146E+00
        5334000   0.230296E+03   0.292201E+00
        5335000   0.230337E+03   0.292254E+00
        5336000   0.230379E+03   0.292307E+00
        5337000   0.230421E+03   0.292358E+00
        5338000   0.230462E+03   0.292411E+00
        5339000   0.230504E+03   0.292464E+00
        5340000   0.230547E+03   0.292515E+00
        5341000   0.230589E+03   0.292569E+00
        5342000   0.230631E+03   0.292619E+00
        5343000   0.230672E+03   0.292670E+00
        5344000   0.230714E+03   0.292721E+00
        5345000   0.230756E+03   0.292772E+00
        5346000   0.230797E+03   0.292826E+00
        5347000   0.230838E+03   0.292879E+00
        5348000   0.230880E+03   0.292934E+00
        5349000   0.230921E+03   0.292990E+00
        5350000   0.230963E+03   0.293045E+00
        5351000   0.231005E+03   0.293101E+00
        5352000   0.231047E+03   0.293155E+00
        5353000   0.231089E+03   0.293208E+00
        5354000   0.231131E+03   0.293260E+00
        5355000   0.231173E+03   0.293311E+00
        5356000   0.231214E+03   0.293363E+00
        5357000   0.231257E+03   0.293416E+00
        5358000   0.231298E+03   0.293470E+00
        5359000   0.231340E+03   0.293522E+00
        5360000   0.231382E+03   0.293574E+00
        5361000   0.231424E+03   0.293625E+00
        5362000   0.231466E+03   0.293679E+00
        5363000   0.231507E+03   0.293733E+00
        5364000   0.231549E+03   0.293786E+00
        5365000   0.231590E+03   0.293841E+00
        5366000   0.231632E+03   0.293896E+00
        5367000   0.231674E+03   0.293948E+00
        5368000   0.231716E+03   0.294002E+00
        5369000   0.231759E+03   0.294055E+00
        5370000   0.231801E+03   0.294106E+00
        5371000   0.231842E+03   0.294158E+00
        5372000   0.231884E+03   0.294210E+00
        5373000   0.231926E+03   0.294263E+00
        5374000   0.231968E+03   0.294315E+00
        5375000   0.232010E+03   0.294368E+00
        5376000   0.232052E+03   0.294421E+00
        5377000   0.232094E+03   0.294474E+00
        5378000   0.232136E+03   0.294525E+00
        5379000   0.232179E+03   0.294578E+00
        5380000   0.232221E+03   0.294631E+00
        5381000   0.232263E+03   0.294683E+00
        5382000   0.232305E+03   0.294736E+00
        5383000   0.232347E+03   0.294788E+00
        5384000   0.232389E+03   0.294840E+00
        5385000   0.232430E+03   0.294894E+00
        5386000   0.232472E+03   0.294948E+00
        5387000   0.232513E+03   0.295002E+00
        5388000   0.232555E+03   0.295054E+00
        5389000   0.232597E+03   0.295106E+00
        5390000   0.232639E+03   0.295157E+00
        5391000   0.232680E+03   0.295206E+00
        5392000   0.232721E+03   0.295254E+00
        5393000   0.232763E+03   0.295304E+00
        5394000   0.232806E+03   0.295354E+00
        5395000   0.232848E+03   0.295405E+00
        5396000   0.232889E+03   0.295456E+00
        5397000   0.232930E+03   0.295506E+00
        5398000   0.232972E+03   0.295556E+00
        5399000   0.233014E+03   0.295607E+00
        5400000   0.233055E+03   0.295656E+00
        5401000   0.233097E+03   0.295705E+00
        5402000   0.233138E+03   0.295756E+00
        5403000   0.233180E+03   0.295805E+00
        5404000   0.233222E+03   0.295855E+00
        5405000   0.233264E+03   0.295905E+00
        5406000   0.233306E+03   0.295952E+00
        5407000   0.233348E+03   0.296003E+00
        5408000   0.233390E+03   0.296054E+00
        5409000   0.233431E+03   0.296106E+00
        5410000   0.233472E+03   0.296158E+00
        5411000   0.233514E+03   0.296211E+00
        5412000   0.233556E+03   0.296264E+00
        5413000   0.233597E+03   0.296317E+00
        5414000   0.233639E+03   0.296372E+00
        5415000   0.233681E+03   0.296426E+00
        5416000   0.233722E+03   0.296478E+00
        5417000   0.233764E+03   0.296529E+00
        5418000   0.233805E+03   0.296582E+00
        5419000   0.233847E+03   0.296635E+00
        5420000   0.233888E+03   0.296687E+00
        5421000   0.233930E+03   0.296739E+00
        5422000   0.233972E+03   0.296792E+00
        5423000   0.234013E+03   0.296846E+00
        5424000   0.234055E+03   0.296900E+00
        5425000   0.234096E+03   0.296952E+00
        5426000   0.234138E+03   0.297006E+00
        5427000   0.234179E+03   0.297060E+00
        5428000   0.234221E+03   0.297115E+00
        5429000   0.234263E+03   0.297170E+00
        5430000   0.234304E+03   0.297223E+00
        5431000   0.234346E+03   0.297277E+00
        5432000   0.234388E+03   0.297329E+00
        5433000   0.234430E+03   0.297381E+00
        5434000   0.234472E+03   0.297434E+00
        5435000   0.234513E+03   0.297489E+00
        5436000   0.234555E+03   0.297541E+00
        5437000   0.234597E+03   0.297594E+00
        5438000   0.234638E+03   0.297645E+00
        5439000   0.234680E+03   0.297697E+00
        5440000   0.234722E+03   0.297751E+00
        5441000   0.234764E+03   0.297802E+00
        5442000   0.234805E+03   0.297855E+00
        5443000   0.234847E+03   0.297908E+00
        5444000   0.234889E+03   0.297960E+00
        5445000   0.234931E+03   0.298012E+00
        5446000   0.234973E+03   0.298064E+00
        5447000   0.235013E+03   0.298115E+00
        5448000   0.235055E+03   0.298165E+00
        5449000   0.235097E+03   0.298216E+00
        5450000   0.235139E+03   0.298269E+00
        5451000   0.235180E+03   0.298321E+00
        5452000   0.235221E+03   0.298373E+00
        5453000   0.235262E+03   0.298426E+00
        5454000   0.235303E+03   0.298478E+00
        5455000   0.235345E+03   0.298530E+00
        5456000   0.235386E+03   0.298581E+00
        5457000   0.235427E+03   0.298631E+00
        5458000   0.235468E+03   0.298682E+00
        5459000   0.235509E+03   0.298733E+00
        5460000   0.235551E+03   0.298783E+00
        5461000   0.235592E+03   0.298833E+00
        5462000   0.235633E+03   0.298884E+00
        5463000   0.235674E+03   0.298935E+00
        5464000   0.235716E+03   0.298987E+00
        5465000   0.235757E+03   0.299038E+00
        5466000   0.235798E+03   0.299090E+00
        5467000   0.235839E+03   0.299142E+00
        5468000   0.235880E+03   0.299194E+00
        5469000   0.235921E+03   0.299244E+00
        5470000   0.235962E+03   0.299297E+00
        5471000   0.236004E+03   0.299348E+00
        5472000   0.236045E+03   0.299397E+00
        5473000   0.236086E+03   0.299445E+00
        5474000   0.236128E+03   0.299494E+00
        5475000   0.236170E+03   0.299543E+00
        5476000   0.236211E+03   0.299593E+00
        5477000   0.236252E+03   0.299642E+00
        5478000   0.236294E+03   0.299691E+00
        5479000   0.236335E+03   0.299741E+00
        5480000   0.236376E+03   0.299790E+00
        5481000   0.236417E+03   0.299839E+00
        5482000   0.236459E+03   0.299889E+00
        5483000   0.236500E+03   0.299939E+00
        5484000   0.236542E+03   0.299987E+00
        5485000   0.236583E+03   0.300036E+00
        5486000   0.236625E+03   0.300088E+00
        5487000   0.236666E+03   0.300138E+00
        5488000   0.236708E+03   0.300188E+00
        5489000   0.236749E+03   0.300238E+00
        5490000   0.236791E+03   0.300289E+00
        5491000   0.236832E+03   0.300340E+00
        5492000   0.236874E+03   0.300388E+00
        5493000   0.236915E+03   0.300438E+00
        5494000   0.236956E+03   0.300487E+00
        5495000   0.236998E+03   0.300535E+00
        5496000   0.237039E+03   0.300585E+00
        5497000   0.237080E+03   0.300635E+00
        5498000   0.237122E+03   0.300684E+00
        5499000   0.237163E+03   0.300732E+00
        5500000   0.237205E+03   0.300781E+00
        5501000   0.237246E+03   0.300832E+00
        5502000   0.237288E+03   0.300883E+00
        5503000   0.237329E+03   0.300934E+00
        5504000   0.237371E+03   0.300983E+00
        5505000   0.237413E+03   0.301032E+00
        5506000   0.237455E+03   0.301083E+00
        5507000   0.237496E+03   0.301133E+00
        5508000   0.237538E+03   0.301183E+00
        5509000   0.237580E+03   0.301234E+00
        5510000   0.237621E+03   0.301285E+00
        5511000   0.237662E+03   0.301337E+00
        5512000   0.237704E+03   0.301389E+00
        5513000   0.237745E+03   0.301444E+00
        5514000   0.237787E+03   0.301496E+00
        5515000   0.237828E+03   0.301549E+00
        5516000   0.237869E+03   0.301601E+00
        5517000   0.237911E+03   0.301653E+00
        5518000   0.237953E+03   0.301707E+00
        5519000   0.237994E+03   0.301762E+00
        5520000   0.238036E+03   0.301815E+00
        5521000   0.238078E+03   0.301867E+00
        5522000   0.238120E+03   0.301921E+00
        5523000   0.238162E+03   0.301975E+00
        5524000   0.238204E+03   0.302028E+00
        5525000   0.238246E+03   0.302082E+00
        5526000   0.238287E+03   0.302134E+00
        5527000   0.238328E+03   0.302186E+00
        5528000   0.238370E+03   0.302239E+00
        5529000   0.238411E+03   0.302293E+00
        5530000   0.238452E+03   0.302345E+00
        5531000   0.238494E+03   0.302397E+00
        5532000   0.238535E+03   0.302446E+00
        5533000   0.238576E+03   0.302497E+00
        5534000   0.238618E+03   0.302549E+00
        5535000   0.238660E+03   0.302599E+00
        5536000   0.238702E+03   0.302651E+00
        5537000   0.238744E+03   0.302701E+00
        5538000   0.238785E+03   0.302751E+00
        5539000   0.238827E+03   0.302800E+00
        5540000   0.238869E+03   0.302851E+00
        5541000   0.238910E+03   0.302899E+00
        5542000   0.238952E+03   0.302948E+00
        5543000   0.238993E+03   0.302996E+00
        5544000   0.239035E+03   0.303046E+00
        5545000   0.239076E+03   0.303094E+00
        5546000   0.239117E+03   0.303142E+00
        5547000   0.239158E+03   0.303189E+00
        5548000   0.239200E+03   0.303237E+00
        5549000   0.239241E+03   0.303286E+00
        5550000   0.239283E+03   0.303333E+00
        5551000   0.239325E+03   0.303382E+00
        5552000   0.239367E+03   0.303430E+00
        5553000   0.239408E+03   0.303479E+00
        5554000   0.239450E+03   0.303527E+00
        5555000   0.239491E+03   0.303577E+00
        5556000   0.239533E+03   0.303626E+00
        5557000   0.239574E+03   0.303676E+00
        5558000   0.239616E+03   0.303727E+00
        5559000   0.239657E+03   0.303776E+00
        5560000   0.239699E+03   0.303826E+00
        5561000   0.239740E+03   0.303877E+00
        5562000   0.239782E+03   0.303929E+00
        5563000   0.239823E+03   0.303978E+00
        5564000   0.239865E+03   0.304032E+00
        5565000   0.239906E+03   0.304083E+00
        5566000   0.239948E+03   0.304134E+00
        5567000   0.239989E+03   0.304184E+00
        5568000   0.240030E+03   0.304232E+00
        5569000   0.240071E+03   0.304282E+00
        5570000   0.240113E+03   0.304332E+00
        5571000   0.240154E+03   0.304381E+00
        5572000   0.240196E+03   0.304430E+00
        5573000   0.240238E+03   0.304478E+00
        5574000   0.240280E+03   0.304525E+00
        5575000   0.240322E+03   0.304574E+00
        5576000   0.240363E+03   0.304623E+00
        5577000   0.240405E+03   0.304671E+00
        5578000   0.240446E+03   0.304719E+00
        5579000   0.240488E+03   0.304766E+00
        5580000   0.240529E+03   0.304815E+00
        5581000   0.240571E+03   0.304864E+00
        5582000   0.240613E+03   0.304913E+00
        5583000   0.240655E+03   0.304961E+00
        5584000   0.240697E+03   0.305007E+00
        5585000   0.240739E+03   0.305056E+00
        5586000   0.240780E+03   0.305104E+00
        5587000   0.240822E+03   0.305153E+00
        5588000   0.240863E+03   0.305201E+00
        5589000   0.240904E+03   0.305252E+00
        5590000   0.240946E+03   0.305302E+00
        5591000   0.240987E+03   0.305354E+00
        5592000   0.241028E+03   0.305406E+00
        5593000   0.241069E+03   0.305457E+00
        5594000   0.241111E+03   0.305507E+00
        5595000   0.241153E+03   0.305559E+00
        5596000   0.241194E+03   0.305611E+00
        5597000   0.241236E+03   0.305660E+00
        5598000   0.241278E+03   0.305711E+00
        5599000   0.241319E+03   0.305761E+00
        5600000   0.241360E+03   0.305810E+00
        5601000   0.241402E+03   0.305864E+00
        5602000   0.241443E+03   0.305917E+00
        5603000   0.241483E+03   0.305971E+00
        5604000   0.241525E+03   0.306024E+00
        5605000   0.241565E+03   0.306078E+00
        5606000   0.241607E+03   0.306129E+00
        5607000   0.241649E+03   0.306181E+00
        5608000   0.241690E+03   0.306233E+00
        5609000   0.241732E+03   0.306287E+00
        5610000   0.241774E+03   0.306340E+00
        5611000   0.241815E+03   0.306392E+00
        5612000   0.241856E+03   0.306444E+00
        5613000   0.241897E+03   0.306495E+00
        5614000   0.241939E+03   0.306548E+00
        5615000   0.241980E+03   0.306600E+00
        5616000   0.242022E+03   0.306650E+00
        5617000   0.242063E+03   0.306701E+00
        5618000   0.242105E+03   0.306751E+00
        5619000   0.242147E+03   0.306802E+00
        5620000   0.242189E+03   0.306854E+00
        5621000   0.242230E+03   0.306904E+00
        5622000   0.242272E+03   0.306954E+00
        5623000   0.242313E+03   0.307005E+00
        5624000   0.242355E+03   0.307056E+00
        5625000   0.242397E+03   0.307107E+00
        5626000   0.242438E+03   0.307156E+00
        5627000   0.242480E+03   0.307208E+00
        5628000   0.242522E+03   0.307259E+00
        5629000   0.242564E+03   0.307308E+00
        5630000   0.242605E+03   0.307357E+00
        5631000   0.242646E+03   0.307406E+00
        5632000   0.242688E+03   0.307454E+00
        5633000   0.242730E+03   0.307502E+00
        5634000   0.242771E+03   0.307549E+00
        5635000   0.242813E+03   0.307595E+00
        5636000   0.242855E+03   0.307642E+00
        5637000   0.242897E+03   0.307689E+00
        5638000   0.242939E+03   0.307735E+00
        5639000   0.242982E+03   0.307782E+00
        5640000   0.243023E+03   0.307828E+00
        5641000   0.243065E+03   0.307873E+00
        5642000   0.243107E+03   0.307918E+00
        5643000   0.243148E+03   0.307961E+00
        5644000   0.243190E+03   0.308007E+00
        5645000   0.243232E+03   0.308050E+00
        5646000   0.243275E+03   0.308094E+00
        5647000   0.243317E+03   0.308137E+00
        5648000   0.243359E+03   0.308180E+00
        5649000   0.243400E+03   0.308225E+00
        5650000   0.243442E+03   0.308269E+00
        5651000   0.243484E+03   0.308313E+00
        5652000   0.243526E+03   0.308359E+00
        5653000   0.243569E+03   0.308403E+00
        5654000   0.243610E+03   0.308448E+00
        5655000   0.243652E+03   0.308494E+00
        5656000   0.243695E+03   0.308539E+00
        5657000   0.243737E+03   0.308584E+00
        5658000   0.243779E+03   0.308629E+00
        5659000   0.243820E+03   0.308677E+00
        5660000   0.243861E+03   0.308724E+00
        5661000   0.243903E+03   0.308770E+00
        5662000   0.243944E+03   0.308819E+00
        5663000   0.243986E+03   0.308867E+00
        5664000   0.244028E+03   0.308915E+00
        5665000   0.244069E+03   0.308962E+00
        5666000   0.244111E+03   0.309009E+00
        5667000   0.244153E+03   0.309058E+00
        5668000   0.244194E+03   0.309105E+00
        5669000   0.244236E+03   0.309155E+00
        5670000   0.244278E+03   0.309204E+00
        5671000   0.244320E+03   0.309251E+00
        5672000   0.244363E+03   0.309298E+00
        5673000   0.244405E+03   0.309345E+00
        5674000   0.244447E+03   0.309392E+00
        5675000   0.244488E+03   0.309438E+00
        5676000   0.244530E+03   0.309483E+00
        5677000   0.244571E+03   0.309530E+00
        5678000   0.244613E+03   0.309576E+00
        5679000   0.244655E+03   0.309621E+00
        5680000   0.244697E+03   0.309667E+00
        5681000   0.244739E+03   0.309715E+00
        5682000   0.244780E+03   0.309762E+00
        5683000   0.244823E+03   0.309808E+00
        5684000   0.244865E+03   0.309854E+00
        5685000   0.244907E+03   0.309899E+00
        5686000   0.244949E+03   0.309945E+00
        5687000   0.244991E+03   0.309992E+00
        5688000   0.245033E+03   0.310037E+00
        5689000   0.245075E+03   0.310081E+00
        5690000   0.245117E+03   0.310126E+00
        5691000   0.245159E+03   0.310171E+00
        5692000   0.245201E+03   0.310216E+00
        5693000   0.245243E+03   0.310259E+00
        5694000   0.245285E+03   0.310304E+00
        5695000   0.245326E+03   0.310349E+00
        5696000   0.245368E+03   0.310392E+00
        5697000   0.245410E+03   0.310437E+00
        5698000   0.245452E+03   0.310480E+00
        5699000   0.245494E+03   0.310523E+00
        5700000   0.245536E+03   0.310565E+00
        5701000   0.245578E+03   0.310607E+00
        5702000   0.245619E+03   0.310651E+00
        5703000   0.245661E+03   0.310693E+00
        5704000   0.245702E+03   0.310737E+00
        5705000   0.245744E+03   0.310780E+00
        5706000   0.245785E+03   0.310825E+00
        5707000   0.245827E+03   0.310867E+00
        5708000   0.245869E+03   0.310911E+00
        5709000   0.245911E+03   0.310956E+00
        5710000   0.245952E+03   0.311001E+00
        5711000   0.245994E+03   0.311046E+00
        5712000   0.246036E+03   0.311090E+00
        5713000   0.246078E+03   0.311135E+00
        5714000   0.246120E+03   0.311178E+00
        5715000   0.246162E+03   0.311225E+00
        5716000   0.246203E+03   0.311270E+00
        5717000   0.246245E+03   0.311317E+00
        5718000   0.246287E+03   0.311365E+00
        5719000   0.246329E+03   0.311414E+00
        5720000   0.246371E+03   0.311462E+00
        5721000   0.246413E+03   0.311509E+00
        5722000   0.246454E+03   0.311557E+00
        5723000   0.246496E+03   0.311604E+00
        5724000   0.246538E+03   0.311652E+00
        5725000   0.246579E+03   0.311696E+00
        5726000   0.246621E+03   0.311741E+00
        5727000   0.246663E+03   0.311786E+00
        5728000   0.246704E+03   0.311831E+00
        5729000   0.246746E+03   0.311877E+00
        5730000   0.246788E+03   0.311922E+00
        5731000   0.246829E+03   0.311969E+00
        5732000   0.246871E+03   0.312015E+00
        5733000   0.246913E+03   0.312063E+00
        5734000   0.246955E+03   0.312110E+00
        5735000   0.246997E+03   0.312158E+00
        5736000   0.247039E+03   0.312205E+00
        5737000   0.247080E+03   0.312251E+00
        5738000   0.247122E+03   0.312297E+00
        5739000   0.247163E+03   0.312344E+00
        5740000   0.247205E+03   0.312389E+00
        5741000   0.247247E+03   0.312434E+00
        5742000   0.247289E+03   0.312479E+00
        5743000   0.247331E+03   0.312526E+00
        5744000   0.247374E+03   0.312572E+00
        5745000   0.247416E+03   0.312619E+00
        5746000   0.247458E+03   0.312664E+00
        5747000   0.247499E+03   0.312712E+00
        5748000   0.247541E+03   0.312761E+00
        5749000   0.247583E+03   0.312808E+00
        5750000   0.247625E+03   0.312854E+00
        5751000   0.247667E+03   0.312903E+00
        5752000   0.247709E+03   0.312950E+00
        5753000   0.247750E+03   0.312995E+00
        5754000   0.247792E+03   0.313043E+00
        5755000   0.247833E+03   0.313092E+00
        5756000   0.247875E+03   0.313140E+00
        5757000   0.247916E+03   0.313185E+00
        5758000   0.247958E+03   0.313230E+00
        5759000   0.247999E+03   0.313276E+00
        5760000   0.248040E+03   0.313322E+00
        5761000   0.248082E+03   0.313367E+00
        5762000   0.248124E+03   0.313412E+00
        5763000   0.248167E+03   0.313456E+00
        5764000   0.248209E+03   0.313501E+00
        5765000   0.248250E+03   0.313549E+00
        5766000   0.248292E+03   0.313595E+00
        5767000   0.248334E+03   0.313641E+00
        5768000   0.248376E+03   0.313687E+00
        5769000   0.248418E+03   0.313732E+00
        5770000   0.248459E+03   0.313777E+00
        5771000   0.248500E+03   0.313823E+00
        5772000   0.248542E+03   0.313871E+00
        5773000   0.248584E+03   0.313919E+00
        5774000   0.248625E+03   0.313968E+00
        5775000   0.248667E+03   0.314016E+00
        5776000   0.248709E+03   0.314063E+00
        5777000   0.248750E+03   0.314110E+00
        5778000   0.248792E+03   0.314154E+00
        5779000   0.248833E+03   0.314202E+00
        5780000   0.248875E+03   0.314249E+00
        5781000   0.248916E+03   0.314297E+00
        5782000   0.248958E+03   0.314345E+00
        5783000   0.249000E+03   0.314392E+00
        5784000   0.249042E+03   0.314439E+00
        5785000   0.249083E+03   0.314484E+00
        5786000   0.249125E+03   0.314530E+00
        5787000   0.249167E+03   0.314576E+00
        5788000   0.249209E+03   0.314624E+00
        5789000   0.249251E+03   0.314672E+00
        5790000   0.249292E+03   0.314722E+00
        5791000   0.249334E+03   0.314771E+00
        5792000   0.249376E+03   0.314819E+00
        5793000   0.249418E+03   0.314866E+00
        5794000   0.249460E+03   0.314913E+00
        5795000   0.249501E+03   0.314961E+00
        5796000   0.249542E+03   0.315008E+00
        5797000   0.249585E+03   0.315056E+00
        5798000   0.249627E+03   0.315105E+00
        5799000   0.249669E+03   0.315152E+00
        5800000   0.249712E+03   0.315199E+00
        5801000   0.249754E+03   0.315248E+00
        5802000   0.249797E+03   0.315297E+00
        5803000   0.249839E+03   0.315347E+00
        5804000   0.249881E+03   0.315394E+00
        5805000   0.249923E+03   0.315443E+00
        5806000   0.249966E+03   0.315493E+00
        5807000   0.250008E+03   0.315542E+00
        5808000   0.250050E+03   0.315592E+00
        5809000   0.250092E+03   0.315643E+00
        5810000   0.250134E+03   0.315693E+00
        5811000   0.250176E+03   0.315744E+00
        5812000   0.250218E+03   0.315793E+00
        5813000   0.250260E+03   0.315844E+00
        5814000   0.250302E+03   0.315895E+00
        5815000   0.250344E+03   0.315945E+00
        5816000   0.250386E+03   0.315997E+00
        5817000   0.250428E+03   0.316046E+00
        5818000   0.250470E+03   0.316098E+00
        5819000   0.250512E+03   0.316149E+00
        5820000   0.250553E+03   0.316198E+00
        5821000   0.250595E+03   0.316247E+00
        5822000   0.250637E+03   0.316297E+00
        5823000   0.250679E+03   0.316345E+00
        5824000   0.250721E+03   0.316393E+00
        5825000   0.250764E+03   0.316441E+00
        5826000   0.250806E+03   0.316488E+00
        5827000   0.250848E+03   0.316537E+00
        5828000   0.250890E+03   0.316584E+00
        5829000   0.250932E+03   0.316633E+00
        5830000   0.250974E+03   0.316682E+00
        5831000   0.251016E+03   0.316731E+00
        5832000   0.251058E+03   0.316781E+00
        5833000   0.251099E+03   0.316830E+00
        5834000   0.251141E+03   0.316881E+00
        5835000   0.251184E+03   0.316932E+00
        5836000   0.251225E+03   0.316981E+00
        5837000   0.251267E+03   0.317030E+00
        5838000   0.251309E+03   0.317080E+00
        5839000   0.251352E+03   0.317129E+00
        5840000   0.251394E+03   0.317180E+00
        5841000   0.251436E+03   0.317231E+00
        5842000   0.251478E+03   0.317282E+00
        5843000   0.251520E+03   0.317334E+00
        5844000   0.251562E+03   0.317388E+00
        5845000   0.251604E+03   0.317440E+00
        5846000   0.251646E+03   0.317493E+00
        5847000   0.251688E+03   0.317546E+00
        5848000   0.251730E+03   0.317600E+00
        5849000   0.251772E+03   0.317653E+00
        5850000   0.251815E+03   0.317705E+00
        5851000   0.251857E+03   0.317758E+00
        5852000   0.251899E+03   0.317811E+00
        5853000   0.251940E+03   0.317864E+00
        5854000   0.251982E+03   0.317917E+00
        5855000   0.252024E+03   0.317970E+00
        5856000   0.252066E+03   0.318022E+00
        5857000   0.252108E+03   0.318071E+00
        5858000   0.252150E+03   0.318122E+00
        5859000   0.252192E+03   0.318174E+00
        5860000   0.252233E+03   0.318226E+00
        5861000   0.252275E+03   0.318279E+00
        5862000   0.252317E+03   0.318331E+00
        5863000   0.252359E+03   0.318383E+00
        5864000   0.252401E+03   0.318435E+00
        5865000   0.252443E+03   0.318487E+00
        5866000   0.252484E+03   0.318541E+00
        5867000   0.252527E+03   0.318595E+00
        5868000   0.252568E+03   0.318648E+00
        5869000   0.252610E+03   0.318702E+00
        5870000   0.252652E+03   0.318756E+00
        5871000   0.252694E+03   0.318809E+00
        5872000   0.252736E+03   0.318862E+00
        5873000   0.252778E+03   0.318913E+00
        5874000   0.252820E+03   0.318965E+00
        5875000   0.252862E+03   0.319018E+00
        5876000   0.252904E+03   0.319070E+00
        5877000   0.252946E+03   0.319125E+00
        5878000   0.252988E+03   0.319181E+00
        5879000   0.253031E+03   0.319234E+00
        5880000   0.253073E+03   0.319287E+00
        5881000   0.253114E+03   0.319339E+00
        5882000   0.253156E+03   0.319393E+00
        5883000   0.253198E+03   0.319446E+00
        5884000   0.253240E+03   0.319499E+00
        5885000   0.253282E+03   0.319551E+00
        5886000   0.253323E+03   0.319603E+00
        5887000   0.253365E+03   0.319654E+00
        5888000   0.253406E+03   0.319707E+00
        5889000   0.253448E+03   0.319759E+00
        5890000   0.253490E+03   0.319811E+00
        5891000   0.253531E+03   0.319865E+00
        5892000   0.253573E+03   0.319918E+00
        5893000   0.253614E+03   0.319971E+00
        5894000   0.253657E+03   0.320023E+00
        5895000   0.253699E+03   0.320075E+00
        5896000   0.253741E+03   0.320127E+00
        5897000   0.253782E+03   0.320178E+00
        5898000   0.253823E+03   0.320230E+00
        5899000   0.253865E+03   0.320281E+00
        5900000   0.253907E+03   0.320333E+00
        5901000   0.253948E+03   0.320385E+00
        5902000   0.253990E+03   0.320435E+00
        5903000   0.254031E+03   0.320483E+00
        5904000   0.254072E+03   0.320534E+00
        5905000   0.254114E+03   0.320583E+00
        5906000   0.254155E+03   0.320634E+00
        5907000   0.254197E+03   0.320685E+00
        5908000   0.254238E+03   0.320737E+00
        5909000   0.254279E+03   0.320789E+00
        5910000   0.254321E+03   0.320840E+00
        5911000   0.254362E+03   0.320892E+00
        5912000   0.254404E+03   0.320945E+00
        5913000   0.254446E+03   0.320998E+00
        5914000   0.254487E+03   0.321050E+00
        5915000   0.254530E+03   0.321104E+00
        5916000   0.254571E+03   0.321158E+00
        5917000   0.254613E+03   0.321210E+00
        5918000   0.254655E+03   0.321262E+00
        5919000   0.254696E+03   0.321313E+00
        5920000   0.254737E+03   0.321365E+00
        5921000   0.254779E+03   0.321416E+00
        5922000   0.254821E+03   0.321469E+00
        5923000   0.254862E+03   0.321522E+00
        5924000   0.254904E+03   0.321577E+00
        5925000   0.254946E+03   0.321631E+00
        5926000   0.254987E+03   0.321687E+00
        5927000   0.255029E+03   0.321741E+00
        5928000   0.255071E+03   0.321794E+00
        5929000   0.255113E+03   0.321848E+00
        5930000   0.255154E+03   0.321903E+00
        5931000   0.255196E+03   0.321956E+00
        5932000   0.255237E+03   0.322009E+00
        5933000   0.255279E+03   0.322063E+00
        5934000   0.255320E+03   0.322116E+00
        5935000   0.255362E+03   0.322168E+00
        5936000   0.255404E+03   0.322221E+00
        5937000   0.255445E+03   0.322277E+00
        5938000   0.255488E+03   0.322331E+00
        5939000   0.255529E+03   0.322385E+00
        5940000   0.255571E+03   0.322441E+00
        5941000   0.255613E+03   0.322496E+00
        5942000   0.255655E+03   0.322552E+00
        5943000   0.255696E+03   0.322606E+00
        5944000   0.255738E+03   0.322660E+00
        5945000   0.255779E+03   0.322713E+00
        5946000   0.255821E+03   0.322767E+00
        5947000   0.255863E+03   0.322822E+00
        5948000   0.255906E+03   0.322874E+00
        5949000   0.255948E+03   0.322926E+00
        5950000   0.255991E+03   0.322979E+00
        5951000   0.256034E+03   0.323030E+00
        5952000   0.256076E+03   0.323083E+00
        5953000   0.256117E+03   0.323138E+00
        5954000   0.256159E+03   0.323191E+00
        5955000   0.256201E+03   0.323245E+00
        5956000   0.256243E+03   0.323298E+00
        5957000   0.256285E+03   0.323351E+00
        5958000   0.256327E+03   0.323404E+00
        5959000   0.256369E+03   0.323457E+00
        5960000   0.256411E+03   0.323509E+00
        5961000   0.256452E+03   0.323560E+00
        5962000   0.256494E+03   0.323614E+00
        5963000   0.256537E+03   0.323665E+00
        5964000   0.256579E+03   0.323715E+00
        5965000   0.256622E+03   0.323766E+00
        5966000   0.256664E+03   0.323820E+00
        5967000   0.256706E+03   0.323871E+00
        5968000   0.256748E+03   0.323923E+00
        5969000   0.256790E+03   0.323972E+00
        5970000   0.256832E+03   0.324023E+00
        5971000   0.256874E+03   0.324075E+00
        5972000   0.256916E+03   0.324128E+00
        5973000   0.256957E+03   0.324181E+00
        5974000   0.256999E+03   0.324234E+00
        5975000   0.257041E+03   0.324288E+00
        5976000   0.257083E+03   0.324341E+00
        5977000   0.257125E+03   0.324393E+00
        5978000   0.257166E+03   0.324445E+00
        5979000   0.257209E+03   0.324498E+00
        5980000   0.257251E+03   0.324549E+00
        5981000   0.257293E+03   0.324601E+00
        5982000   0.257336E+03   0.324655E+00
        5983000   0.257378E+03   0.324710E+00
        5984000   0.257420E+03   0.324763E+00
        5985000   0.257461E+03   0.324817E+00
        5986000   0.257504E+03   0.324871E+00
        5987000   0.257546E+03   0.324925E+00
        5988000   0.257588E+03   0.324980E+00
        5989000   0.257630E+03   0.325035E+00
        5990000   0.257671E+03   0.325087E+00
        5991000   0.257713E+03   0.325141E+00
        5992000   0.257755E+03   0.325195E+00
        5993000   0.257796E+03   0.325249E+00
        5994000   0.257838E+03   0.325302E+00
        5995000   0.257880E+03   0.325356E+00
        5996000   0.257921E+03   0.325410E+00
        5997000   0.257963E+03   0.325461E+00
        5998000   0.258005E+03   0.325510E+00
        5999000   0.258047E+03   0.325561E+00
        6000000   0.258088E+03   0.325610E+00
        6001000   0.258129E+03   0.325663E+00
        6002000   0.258171E+03   0.325715E+00
        6003000   0.258213E+03   0.325765E+00
        6004000   0.258254E+03   0.325818E+00
        6005000   0.258296E+03   0.325868E+00
        6006000   0.258338E+03   0.325917E+00
        6007000   0.258379E+03   0.325967E+00
        6008000   0.258420E+03   0.326015E+00
        6009000   0.258462E+03   0.326063E+00
        6010000   0.258504E+03   0.326113E+00
        6011000   0.258546E+03   0.326162E+00
        6012000   0.258588E+03   0.326212E+00
        6013000   0.258630E+03   0.326261E+00
        6014000   0.258673E+03   0.326311E+00
        6015000   0.258715E+03   0.326358E+00
        6016000   0.258757E+03   0.326409E+00
        6017000   0.258799E+03   0.326459E+00
        6018000   0.258841E+03   0.326509E+00
        6019000   0.258882E+03   0.326558E+00
        6020000   0.258924E+03   0.326605E+00
        6021000   0.258966E+03   0.326652E+00
        6022000   0.259008E+03   0.326699E+00
        6023000   0.259050E+03   0.326748E+00
        6024000   0.259092E+03   0.326795E+00
        6025000   0.259134E+03   0.326842E+00
        6026000   0.259175E+03   0.326890E+00
        6027000   0.259217E+03   0.326939E+00
        6028000   0.259258E+03   0.326988E+00
        6029000   0.259300E+03   0.327036E+00
        6030000   0.259342E+03   0.327082E+00
        6031000   0.259384E+03   0.327129E+00
        6032000   0.259426E+03   0.327177E+00
        6033000   0.259467E+03   0.327227E+00
        6034000   0.259509E+03   0.327274E+00
        6035000   0.259551E+03   0.327321E+00
        6036000   0.259593E+03   0.327368E+00
        6037000   0.259635E+03   0.327417E+00
        6038000   0.259676E+03   0.327467E+00
        6039000   0.259718E+03   0.327516E+00
        6040000   0.259760E+03   0.327566E+00
        6041000   0.259802E+03   0.327617E+00
        6042000   0.259843E+03   0.327668E+00
        6043000   0.259885E+03   0.327718E+00
        6044000   0.259928E+03   0.327768E+00
        6045000   0.259970E+03   0.327816E+00
        6046000   0.260012E+03   0.327864E+00
        6047000   0.260054E+03   0.327912E+00
        6048000   0.260097E+03   0.327958E+00
        6049000   0.260139E+03   0.328008E+00
        6050000   0.260180E+03   0.328056E+00
        6051000   0.260222E+03   0.328106E+00
        6052000   0.260263E+03   0.328158E+00
        6053000   0.260304E+03   0.328208E+00
        6054000   0.260346E+03   0.328258E+00
        6055000   0.260388E+03   0.328308E+00
        6056000   0.260430E+03   0.328357E+00
        6057000   0.260473E+03   0.328406E+00
        6058000   0.260515E+03   0.328455E+00
        6059000   0.260557E+03   0.328505E+00
        6060000   0.260599E+03   0.328554E+00
        6061000   0.260640E+03   0.328604E+00
        6062000   0.260682E+03   0.328654E+00
        6063000   0.260724E+03   0.328702E+00
        6064000   0.260766E+03   0.328753E+00
        6065000   0.260807E+03   0.328805E+00
        6066000   0.260849E+03   0.328854E+00
        6067000   0.260891E+03   0.328905E+00
        6068000   0.260933E+03   0.328958E+00
        6069000   0.260975E+03   0.329011E+00
        6070000   0.261017E+03   0.329064E+00
        6071000   0.261059E+03   0.329114E+00
        6072000   0.261102E+03   0.329164E+00
        6073000   0.261144E+03   0.329215E+00
        6074000   0.261186E+03   0.329265E+00
        6075000   0.261228E+03   0.329317E+00
        6076000   0.261269E+03   0.329370E+00
        6077000   0.261311E+03   0.329420E+00
        6078000   0.261353E+03   0.329471E+00
        6079000   0.261395E+03   0.329521E+00
        6080000   0.261437E+03   0.329572E+00
        6081000   0.261479E+03   0.329623E+00
        6082000   0.261521E+03   0.329675E+00
        6083000   0.261563E+03   0.329729E+00
        6084000   0.261604E+03   0.329781E+00
        6085000   0.261647E+03   0.329833E+00
        6086000   0.261688E+03   0.329886E+00
        6087000   0.261730E+03   0.329939E+00
        6088000   0.261772E+03   0.329993E+00
        6089000   0.261814E+03   0.330047E+00
        6090000   0.261855E+03   0.330101E+00
        6091000   0.261896E+03   0.330157E+00
        6092000   0.261938E+03   0.330211E+00
        6093000   0.261980E+03   0.330264E+00
        6094000   0.262021E+03   0.330317E+00
        6095000   0.262064E+03   0.330374E+00
        6096000   0.262106E+03   0.330429E+00
        6097000   0.262148E+03   0.330483E+00
        6098000   0.262189E+03   0.330538E+00
        6099000   0.262231E+03   0.330594E+00
        6100000   0.262273E+03   0.330650E+00
        6101000   0.262314E+03   0.330701E+00
        6102000   0.262356E+03   0.330754E+00
        6103000   0.262398E+03   0.330807E+00
        6104000   0.262440E+03   0.330857E+00
        6105000   0.262482E+03   0.330910E+00
        6106000   0.262524E+03   0.330962E+00
        6107000   0.262565E+03   0.331014E+00
        6108000   0.262607E+03   0.331067E+00
        6109000   0.262649E+03   0.331120E+00
        6110000   0.262690E+03   0.331173E+00
        6111000   0.262731E+03   0.331226E+00
        6112000   0.262773E+03   0.331281E+00
        6113000   0.262814E+03   0.331334E+00
        6114000   0.262856E+03   0.331387E+00
        6115000   0.262898E+03   0.331441E+00
        6116000   0.262940E+03   0.331494E+00
        6117000   0.262981E+03   0.331548E+00
        6118000   0.263023E+03   0.331605E+00
        6119000   0.263065E+03   0.331658E+00
        6120000   0.263107E+03   0.331712E+00
        6121000   0.263149E+03   0.331766E+00
        6122000   0.263190E+03   0.331819E+00
        6123000   0.263232E+03   0.331871E+00
        6124000   0.263273E+03   0.331925E+00
        6125000   0.263314E+03   0.331978E+00
        6126000   0.263356E+03   0.332028E+00
        6127000   0.263397E+03   0.332081E+00
        6128000   0.263439E+03   0.332135E+00
        6129000   0.263482E+03   0.332188E+00
        6130000   0.263524E+03   0.332242E+00
        6131000   0.263566E+03   0.332295E+00
        6132000   0.263608E+03   0.332347E+00
        6133000   0.263649E+03   0.332398E+00
        6134000   0.263691E+03   0.332449E+00
        6135000   0.263733E+03   0.332500E+00
        6136000   0.263774E+03   0.332552E+00
        6137000   0.263816E+03   0.332602E+00
        6138000   0.263858E+03   0.332653E+00
        6139000   0.263900E+03   0.332704E+00
        6140000   0.263941E+03   0.332756E+00
        6141000   0.263983E+03   0.332806E+00
        6142000   0.264025E+03   0.332857E+00
        6143000   0.264067E+03   0.332905E+00
        6144000   0.264109E+03   0.332956E+00
        6145000   0.264152E+03   0.333007E+00
        6146000   0.264194E+03   0.333056E+00
        6147000   0.264235E+03   0.333106E+00
        6148000   0.264276E+03   0.333154E+00
        6149000   0.264317E+03   0.333202E+00
        6150000   0.264359E+03   0.333251E+00
        6151000   0.264401E+03   0.333300E+00
        6152000   0.264443E+03   0.333349E+00
        6153000   0.264485E+03   0.333399E+00
        6154000   0.264527E+03   0.333450E+00
        6155000   0.264569E+03   0.333500E+00
        6156000   0.264611E+03   0.333549E+00
        6157000   0.264653E+03   0.333600E+00
        6158000   0.264695E+03   0.333650E+00
        6159000   0.264737E+03   0.333698E+00
        6160000   0.264779E+03   0.333746E+00
        6161000   0.264821E+03   0.333794E+00
        6162000   0.264863E+03   0.333842E+00
        6163000   0.264905E+03   0.333892E+00
        6164000   0.264947E+03   0.333941E+00
        6165000   0.264989E+03   0.333993E+00
        6166000   0.265031E+03   0.334044E+00
        6167000   0.265072E+03   0.334094E+00
        6168000   0.265114E+03   0.334143E+00
        6169000   0.265155E+03   0.334192E+00
        6170000   0.265197E+03   0.334241E+00
        6171000   0.265239E+03   0.334292E+00
        6172000   0.265281E+03   0.334343E+00
        6173000   0.265323E+03   0.334393E+00
        6174000   0.265365E+03   0.334444E+00
        6175000   0.265407E+03   0.334494E+00
        6176000   0.265449E+03   0.334545E+00
        6177000   0.265489E+03   0.334595E+00
        6178000   0.265531E+03   0.334644E+00
        6179000   0.265572E+03   0.334692E+00
        6180000   0.265615E+03   0.334739E+00
        6181000   0.265656E+03   0.334787E+00
        6182000   0.265698E+03   0.334836E+00
        6183000   0.265740E+03   0.334884E+00
        6184000   0.265781E+03   0.334933E+00
        6185000   0.265822E+03   0.334982E+00
        6186000   0.265864E+03   0.335030E+00
        6187000   0.265905E+03   0.335078E+00
        6188000   0.265947E+03   0.335126E+00
        6189000   0.265989E+03   0.335176E+00
        6190000   0.266031E+03   0.335225E+00
        6191000   0.266073E+03   0.335274E+00
        6192000   0.266114E+03   0.335322E+00
        6193000   0.266156E+03   0.335370E+00
        6194000   0.266198E+03   0.335416E+00
        6195000   0.266240E+03   0.335462E+00
        6196000   0.266281E+03   0.335511E+00
        6197000   0.266323E+03   0.335558E+00
        6198000   0.266365E+03   0.335603E+00
        6199000   0.266406E+03   0.335649E+00
        6200000   0.266447E+03   0.335697E+00
        6201000   0.266489E+03   0.335745E+00
        6202000   0.266531E+03   0.335794E+00
        6203000   0.266573E+03   0.335841E+00
        6204000   0.266614E+03   0.335889E+00
        6205000   0.266656E+03   0.335936E+00
        6206000   0.266699E+03   0.335982E+00
        6207000   0.266740E+03   0.336029E+00
        6208000   0.266782E+03   0.336077E+00
        6209000   0.266823E+03   0.336125E+00
        6210000   0.266865E+03   0.336173E+00
        6211000   0.266908E+03   0.336222E+00
        6212000   0.266949E+03   0.336270E+00
        6213000   0.266991E+03   0.336320E+00
        6214000   0.267034E+03   0.336369E+00
        6215000   0.267076E+03   0.336417E+00
        6216000   0.267117E+03   0.336464E+00
        6217000   0.267159E+03   0.336515E+00
        6218000   0.267201E+03   0.336565E+00
        6219000   0.267242E+03   0.336614E+00
        6220000   0.267285E+03   0.336662E+00
        6221000   0.267327E+03   0.336710E+00
        6222000   0.267369E+03   0.336757E+00
        6223000   0.267411E+03   0.336806E+00
        6224000   0.267453E+03   0.336855E+00
        6225000   0.267495E+03   0.336904E+00
        6226000   0.267537E+03   0.336950E+00
        6227000   0.267579E+03   0.336999E+00
        6228000   0.267620E+03   0.337050E+00
        6229000   0.267662E+03   0.337099E+00
        6230000   0.267704E+03   0.337147E+00
        6231000   0.267746E+03   0.337196E+00
        6232000   0.267788E+03   0.337244E+00
        6233000   0.267830E+03   0.337290E+00
        6234000   0.267872E+03   0.337335E+00
        6235000   0.267914E+03   0.337382E+00
        6236000   0.267957E+03   0.337429E+00
        6237000   0.267998E+03   0.337478E+00
        6238000   0.268040E+03   0.337524E+00
        6239000   0.268082E+03   0.337572E+00
        6240000   0.268124E+03   0.337619E+00
        6241000   0.268166E+03   0.337665E+00
        6242000   0.268208E+03   0.337713E+00
        6243000   0.268249E+03   0.337761E+00
        6244000   0.268291E+03   0.337810E+00
        6245000   0.268332E+03   0.337855E+00
        6246000   0.268374E+03   0.337904E+00
        6247000   0.268416E+03   0.337952E+00
        6248000   0.268458E+03   0.337998E+00
        6249000   0.268500E+03   0.338046E+00
        6250000   0.268542E+03   0.338094E+00
        6251000   0.268584E+03   0.338145E+00
        6252000   0.268626E+03   0.338196E+00
        6253000   0.268669E+03   0.338244E+00
        6254000   0.268711E+03   0.338292E+00
        6255000   0.268752E+03   0.338341E+00
        6256000   0.268794E+03   0.338389E+00
        6257000   0.268837E+03   0.338437E+00
        6258000   0.268878E+03   0.338486E+00
        6259000   0.268920E+03   0.338533E+00
        6260000   0.268962E+03   0.338579E+00
        6261000   0.269004E+03   0.338623E+00
        6262000   0.269046E+03   0.338670E+00
        6263000   0.269088E+03   0.338716E+00
        6264000   0.269130E+03   0.338761E+00
        6265000   0.269173E+03   0.338807E+00
        6266000   0.269215E+03   0.338854E+00
        6267000   0.269257E+03   0.338902E+00
        6268000   0.269299E+03   0.338947E+00
        6269000   0.269341E+03   0.338993E+00
        6270000   0.269383E+03   0.339040E+00
        6271000   0.269424E+03   0.339086E+00
        6272000   0.269467E+03   0.339133E+00
        6273000   0.269509E+03   0.339182E+00
        6274000   0.269551E+03   0.339231E+00
        6275000   0.269594E+03   0.339279E+00
        6276000   0.269636E+03   0.339328E+00
        6277000   0.269677E+03   0.339376E+00
        6278000   0.269720E+03   0.339423E+00
        6279000   0.269761E+03   0.339470E+00
        6280000   0.269803E+03   0.339517E+00
        6281000   0.269845E+03   0.339564E+00
        6282000   0.269887E+03   0.339612E+00
        6283000   0.269929E+03   0.339663E+00
        6284000   0.269971E+03   0.339711E+00
        6285000   0.270013E+03   0.339759E+00
        6286000   0.270056E+03   0.339808E+00
        6287000   0.270098E+03   0.339857E+00
        6288000   0.270140E+03   0.339903E+00
        6289000   0.270182E+03   0.339951E+00
        6290000   0.270225E+03   0.339998E+00
        6291000   0.270267E+03   0.340047E+00
        6292000   0.270308E+03   0.340095E+00
        6293000   0.270350E+03   0.340143E+00
        6294000   0.270392E+03   0.340192E+00
        6295000   0.270433E+03   0.340242E+00
        6296000   0.270475E+03   0.340291E+00
        6297000   0.270517E+03   0.340339E+00
        6298000   0.270560E+03   0.340388E+00
        6299000   0.270602E+03   0.340436E+00
        6300000   0.270644E+03   0.340483E+00
        6301000   0.270686E+03   0.340532E+00
        6302000   0.270729E+03   0.340579E+00
        6303000   0.270771E+03   0.340625E+00
        6304000   0.270813E+03   0.340675E+00
        6305000   0.270856E+03   0.340722E+00
        6306000   0.270898E+03   0.340770E+00
        6307000   0.270939E+03   0.340815E+00
        6308000   0.270982E+03   0.340864E+00
        6309000   0.271023E+03   0.340911E+00
        6310000   0.271066E+03   0.340959E+00
        6311000   0.271108E+03   0.341006E+00
        6312000   0.271150E+03   0.341055E+00
        6313000   0.271193E+03   0.341104E+00
        6314000   0.271235E+03   0.341153E+00
        6315000   0.271277E+03   0.341202E+00
        6316000   0.271319E+03   0.341252E+00
        6317000   0.271362E+03   0.341301E+00
        6318000   0.271404E+03   0.341350E+00
        6319000   0.271447E+03   0.341398E+00
        6320000   0.271490E+03   0.341446E+00
        6321000   0.271532E+03   0.341493E+00
        6322000   0.271574E+03   0.341542E+00
        6323000   0.271617E+03   0.341586E+00
        6324000   0.271659E+03   0.341631E+00
        6325000   0.271701E+03   0.341676E+00
        6326000   0.271744E+03   0.341721E+00
        6327000   0.271786E+03   0.341767E+00
        6328000   0.271828E+03   0.341814E+00
        6329000   0.271871E+03   0.341862E+00
        6330000   0.271913E+03   0.341908E+00
        6331000   0.271955E+03   0.341953E+00
        6332000   0.271997E+03   0.342001E+00
        6333000   0.272039E+03   0.342049E+00
        6334000   0.272081E+03   0.342096E+00
        6335000   0.272123E+03   0.342143E+00
        6336000   0.272165E+03   0.342187E+00
        6337000   0.272207E+03   0.342234E+00
        6338000   0.272250E+03   0.342278E+00
        6339000   0.272293E+03   0.342322E+00
        6340000   0.272335E+03   0.342368E+00
        6341000   0.272377E+03   0.342415E+00
        6342000   0.272420E+03   0.342462E+00
        6343000   0.272463E+03   0.342509E+00
        6344000   0.272505E+03   0.342555E+00
        6345000   0.272548E+03   0.342603E+00
        6346000   0.272590E+03   0.342651E+00
        6347000   0.272632E+03   0.342698E+00
        6348000   0.272675E+03   0.342746E+00
        6349000   0.272717E+03   0.342790E+00
        6350000   0.272759E+03   0.342837E+00
        6351000   0.272801E+03   0.342885E+00
        6352000   0.272844E+03   0.342931E+00
        6353000   0.272887E+03   0.342977E+00
        6354000   0.272929E+03   0.343025E+00
        6355000   0.272971E+03   0.343071E+00
        6356000   0.273014E+03   0.343119E+00
        6357000   0.273056E+03   0.343168E+00
        6358000   0.273099E+03   0.343215E+00
        6359000   0.273142E+03   0.343262E+00
        6360000   0.273184E+03   0.343311E+00
        6361000   0.273226E+03   0.343361E+00
        6362000   0.273269E+03   0.343412E+00
        6363000   0.273311E+03   0.343461E+00
        6364000   0.273353E+03   0.343513E+00
        6365000   0.273395E+03   0.343563E+00
        6366000   0.273437E+03   0.343614E+00
        6367000   0.273479E+03   0.343663E+00
        6368000   0.273521E+03   0.343715E+00
        6369000   0.273564E+03   0.343764E+00
        6370000   0.273606E+03   0.343815E+00
        6371000   0.273648E+03   0.343865E+00
        6372000   0.273690E+03   0.343916E+00
        6373000   0.273732E+03   0.343967E+00
        6374000   0.273775E+03   0.344018E+00
        6375000   0.273817E+03   0.344069E+00
        6376000   0.273859E+03   0.344122E+00
        6377000   0.273901E+03   0.344174E+00
        6378000   0.273943E+03   0.344227E+00
        6379000   0.273986E+03   0.344279E+00
        6380000   0.274028E+03   0.344331E+00
        6381000   0.274070E+03   0.344382E+00
        6382000   0.274113E+03   0.344432E+00
        6383000   0.274155E+03   0.344483E+00
        6384000   0.274196E+03   0.344534E+00
        6385000   0.274239E+03   0.344584E+00
        6386000   0.274281E+03   0.344634E+00
        6387000   0.274322E+03   0.344684E+00
        6388000   0.274364E+03   0.344734E+00
        6389000   0.274406E+03   0.344786E+00
        6390000   0.274448E+03   0.344839E+00
        6391000   0.274490E+03   0.344890E+00
        6392000   0.274533E+03   0.344943E+00
        6393000   0.274575E+03   0.344994E+00
        6394000   0.274618E+03   0.345046E+00
        6395000   0.274660E+03   0.345097E+00
        6396000   0.274702E+03   0.345149E+00
        6397000   0.274744E+03   0.345203E+00
        6398000   0.274786E+03   0.345255E+00
        6399000   0.274828E+03   0.345309E+00
        6400000   0.274870E+03   0.345361E+00
        6401000   0.274912E+03   0.345414E+00
        6402000   0.274954E+03   0.345467E+00
        6403000   0.274996E+03   0.345519E+00
        6404000   0.275038E+03   0.345572E+00
        6405000   0.275080E+03   0.345625E+00
        6406000   0.275122E+03   0.345676E+00
        6407000   0.275164E+03   0.345728E+00
        6408000   0.275207E+03   0.345780E+00
        6409000   0.275249E+03   0.345834E+00
        6410000   0.275291E+03   0.345888E+00
        6411000   0.275334E+03   0.345943E+00
        6412000   0.275376E+03   0.345996E+00
        6413000   0.275418E+03   0.346046E+00
        6414000   0.275459E+03   0.346100E+00
        6415000   0.275502E+03   0.346155E+00
        6416000   0.275544E+03   0.346207E+00
        6417000   0.275586E+03   0.346258E+00
        6418000   0.275629E+03   0.346309E+00
        6419000   0.275671E+03   0.346361E+00
        6420000   0.275714E+03   0.346413E+00
        6421000   0.275756E+03   0.346466E+00
        6422000   0.275798E+03   0.346517E+00
        6423000   0.275840E+03   0.346571E+00
        6424000   0.275882E+03   0.346624E+00
        6425000   0.275924E+03   0.346677E+00
        6426000   0.275966E+03   0.346730E+00
        6427000   0.276008E+03   0.346783E+00
        6428000   0.276050E+03   0.346838E+00
        6429000   0.276092E+03   0.346891E+00
        6430000   0.276134E+03   0.346946E+00
        6431000   0.276176E+03   0.347000E+00
        6432000   0.276218E+03   0.347056E+00
        6433000   0.276260E+03   0.347111E+00
        6434000   0.276302E+03   0.347167E+00
        6435000   0.276345E+03   0.347223E+00
        6436000   0.276387E+03   0.347277E+00
        6437000   0.276429E+03   0.347331E+00
        6438000   0.276471E+03   0.347386E+00
        6439000   0.276513E+03   0.347438E+00
        6440000   0.276555E+03   0.347491E+00
        6441000   0.276597E+03   0.347544E+00
        6442000   0.276640E+03   0.347599E+00
        6443000   0.276682E+03   0.347653E+00
        6444000   0.276724E+03   0.347707E+00
        6445000   0.276766E+03   0.347762E+00
        6446000   0.276808E+03   0.347818E+00
        6447000   0.276850E+03   0.347874E+00
        6448000   0.276891E+03   0.347928E+00
        6449000   0.276933E+03   0.347984E+00
        6450000   0.276975E+03   0.348040E+00
        6451000   0.277017E+03   0.348095E+00
        6452000   0.277059E+03   0.348155E+00
        6453000   0.277101E+03   0.348213E+00
        6454000   0.277142E+03   0.348272E+00
        6455000   0.277184E+03   0.348330E+00
        6456000   0.277225E+03   0.348389E+00
        6457000   0.277267E+03   0.348446E+00
        6458000   0.277309E+03   0.348506E+00
        6459000   0.277351E+03   0.348564E+00
        6460000   0.277393E+03   0.348625E+00
        6461000   0.277435E+03   0.348684E+00
        6462000   0.277477E+03   0.348742E+00
        6463000   0.277519E+03   0.348803E+00
        6464000   0.277561E+03   0.348863E+00
        6465000   0.277603E+03   0.348923E+00
        6466000   0.277645E+03   0.348982E+00
        6467000   0.277686E+03   0.349041E+00
        6468000   0.277728E+03   0.349102E+00
        6469000   0.277770E+03   0.349161E+00
        6470000   0.277812E+03   0.349219E+00
        6471000   0.277854E+03   0.349276E+00
        6472000   0.277896E+03   0.349333E+00
        6473000   0.277937E+03   0.349393E+00
        6474000   0.277978E+03   0.349453E+00
        6475000   0.278020E+03   0.349513E+00
        6476000   0.278062E+03   0.349574E+00
        6477000   0.278104E+03   0.349634E+00
        6478000   0.278146E+03   0.349693E+00
        6479000   0.278188E+03   0.349754E+00
        6480000   0.278231E+03   0.349815E+00
        6481000   0.278273E+03   0.349875E+00
        6482000   0.278315E+03   0.349934E+00
        6483000   0.278356E+03   0.349995E+00
        6484000   0.278397E+03   0.350053E+00
        6485000   0.278439E+03   0.350112E+00
        6486000   0.278481E+03   0.350173E+00
        6487000   0.278523E+03   0.350230E+00
        6488000   0.278565E+03   0.350288E+00
        6489000   0.278607E+03   0.350347E+00
        6490000   0.278649E+03   0.350405E+00
        6491000   0.278692E+03   0.350463E+00
        6492000   0.278735E+03   0.350522E+00
        6493000   0.278777E+03   0.350579E+00
        6494000   0.278819E+03   0.350636E+00
        6495000   0.278860E+03   0.350694E+00
        6496000   0.278903E+03   0.350752E+00
        6497000   0.278945E+03   0.350811E+00
        6498000   0.278987E+03   0.350867E+00
        6499000   0.279030E+03   0.350924E+00
        6500000   0.279072E+03   0.350980E+00
        6501000   0.279115E+03   0.351037E+00
        6502000   0.279157E+03   0.351095E+00
        6503000   0.279199E+03   0.351152E+00
        6504000   0.279242E+03   0.351210E+00
        6505000   0.279284E+03   0.351269E+00
        6506000   0.279325E+03   0.351329E+00
        6507000   0.279367E+03   0.351389E+00
        6508000   0.279409E+03   0.351450E+00
        6509000   0.279451E+03   0.351508E+00
        6510000   0.279493E+03   0.351566E+00
        6511000   0.279535E+03   0.351623E+00
        6512000   0.279577E+03   0.351678E+00
        6513000   0.279619E+03   0.351734E+00
        6514000   0.279662E+03   0.351790E+00
        6515000   0.279704E+03   0.351847E+00
        6516000   0.279746E+03   0.351906E+00
        6517000   0.279787E+03   0.351963E+00
        6518000   0.279829E+03   0.352020E+00
        6519000   0.279872E+03   0.352079E+00
        6520000   0.279914E+03   0.352138E+00
        6521000   0.279956E+03   0.352198E+00
        6522000   0.279998E+03   0.352259E+00
        6523000   0.280041E+03   0.352319E+00
        6524000   0.280082E+03   0.352379E+00
        6525000   0.280124E+03   0.352435E+00
        6526000   0.280166E+03   0.352494E+00
        6527000   0.280208E+03   0.352550E+00
        6528000   0.280250E+03   0.352610E+00
        6529000   0.280292E+03   0.352669E+00
        6530000   0.280334E+03   0.352727E+00
        6531000   0.280376E+03   0.352789E+00
        6532000   0.280418E+03   0.352851E+00
        6533000   0.280460E+03   0.352912E+00
        6534000   0.280502E+03   0.352970E+00
        6535000   0.280544E+03   0.353030E+00
        6536000   0.280587E+03   0.353090E+00
        6537000   0.280629E+03   0.353147E+00
        6538000   0.280671E+03   0.353206E+00
        6539000   0.280713E+03   0.353266E+00
        6540000   0.280756E+03   0.353325E+00
        6541000   0.280798E+03   0.353385E+00
        6542000   0.280840E+03   0.353442E+00
        6543000   0.280882E+03   0.353499E+00
        6544000   0.280924E+03   0.353557E+00
        6545000   0.280966E+03   0.353617E+00
        6546000   0.281008E+03   0.353677E+00
        6547000   0.281050E+03   0.353737E+00
        6548000   0.281092E+03   0.353798E+00
        6549000   0.281135E+03   0.353856E+00
        6550000   0.281177E+03   0.353915E+00
        6551000   0.281218E+03   0.353974E+00
        6552000   0.281260E+03   0.354034E+00
        6553000   0.281302E+03   0.354093E+00
        6554000   0.281344E+03   0.354152E+00
        6555000   0.281387E+03   0.354209E+00
        6556000   0.281429E+03   0.354269E+00
        6557000   0.281471E+03   0.354327E+00
        6558000   0.281514E+03   0.354387E+00
        6559000   0.281556E+03   0.354444E+00
        6560000   0.281598E+03   0.354503E+00
        6561000   0.281640E+03   0.354562E+00
        6562000   0.281682E+03   0.354621E+00
        6563000   0.281724E+03   0.354678E+00
        6564000   0.281766E+03   0.354735E+00
        6565000   0.281808E+03   0.354794E+00
        6566000   0.281851E+03   0.354850E+00
        6567000   0.281893E+03   0.354907E+00
        6568000   0.281936E+03   0.354965E+00
        6569000   0.281979E+03   0.355023E+00
        6570000   0.282021E+03   0.355079E+00
        6571000   0.282063E+03   0.355136E+00
        6572000   0.282106E+03   0.355196E+00
        6573000   0.282148E+03   0.355256E+00
        6574000   0.282191E+03   0.355315E+00
        6575000   0.282233E+03   0.355373E+00
        6576000   0.282275E+03   0.355431E+00
        6577000   0.282317E+03   0.355491E+00
        6578000   0.282359E+03   0.355553E+00
        6579000   0.282401E+03   0.355612E+00
        6580000   0.282444E+03   0.355669E+00
        6581000   0.282486E+03   0.355726E+00
        6582000   0.282528E+03   0.355782E+00
        6583000   0.282570E+03   0.355840E+00
        6584000   0.282612E+03   0.355897E+00
        6585000   0.282654E+03   0.355955E+00
        6586000   0.282697E+03   0.356016E+00
        6587000   0.282739E+03   0.356077E+00
        6588000   0.282782E+03   0.356138E+00
        6589000   0.282824E+03   0.356199E+00
        6590000   0.282867E+03   0.356260E+00
        6591000   0.282910E+03   0.356322E+00
        6592000   0.282952E+03   0.356383E+00
        6593000   0.282995E+03   0.356445E+00
        6594000   0.283037E+03   0.356504E+00
        6595000   0.283080E+03   0.356564E+00
        6596000   0.283123E+03   0.356623E+00
        6597000   0.283165E+03   0.356682E+00
        6598000   0.283208E+03   0.356740E+00
        6599000   0.283250E+03   0.356798E+00
        6600000   0.283293E+03   0.356857E+00
        6601000   0.283334E+03   0.356916E+00
        6602000   0.283377E+03   0.356977E+00
        6603000   0.283419E+03   0.357038E+00
        6604000   0.283462E+03   0.357095E+00
        6605000   0.283504E+03   0.357154E+00
        6606000   0.283546E+03   0.357213E+00
        6607000   0.283588E+03   0.357274E+00
        6608000   0.283631E+03   0.357335E+00
        6609000   0.283673E+03   0.357397E+00
        6610000   0.283715E+03   0.357457E+00
        6611000   0.283757E+03   0.357518E+00
        6612000   0.283799E+03   0.357578E+00
        6613000   0.283841E+03   0.357637E+00
        6614000   0.283883E+03   0.357696E+00
        6615000   0.283925E+03   0.357754E+00
        6616000   0.283968E+03   0.357812E+00
        6617000   0.284011E+03   0.357870E+00
        6618000   0.284053E+03   0.357927E+00
        6619000   0.284095E+03   0.357985E+00
        6620000   0.284137E+03   0.358043E+00
        6621000   0.284180E+03   0.358100E+00
        6622000   0.284221E+03   0.358156E+00
        6623000   0.284263E+03   0.358211E+00
        6624000   0.284305E+03   0.358266E+00
        6625000   0.284348E+03   0.358321E+00
        6626000   0.284390E+03   0.358376E+00
        6627000   0.284431E+03   0.358431E+00
        6628000   0.284473E+03   0.358488E+00
        6629000   0.284515E+03   0.358545E+00
        6630000   0.284557E+03   0.358600E+00
        6631000   0.284599E+03   0.358656E+00
        6632000   0.284641E+03   0.358711E+00
        6633000   0.284683E+03   0.358766E+00
        6634000   0.284725E+03   0.358823E+00
        6635000   0.284767E+03   0.358878E+00
        6636000   0.284808E+03   0.358934E+00
        6637000   0.284851E+03   0.358989E+00
        6638000   0.284892E+03   0.359045E+00
        6639000   0.284934E+03   0.359102E+00
        6640000   0.284976E+03   0.359157E+00
        6641000   0.285018E+03   0.359211E+00
        6642000   0.285060E+03   0.359266E+00
        6643000   0.285102E+03   0.359321E+00
        6644000   0.285144E+03   0.359376E+00
        6645000   0.285186E+03   0.359428E+00
        6646000   0.285228E+03   0.359481E+00
        6647000   0.285269E+03   0.359533E+00
        6648000   0.285311E+03   0.359586E+00
        6649000   0.285353E+03   0.359638E+00
        6650000   0.285394E+03   0.359692E+00
        6651000   0.285436E+03   0.359743E+00
        6652000   0.285478E+03   0.359792E+00
        6653000   0.285520E+03   0.359843E+00
        6654000   0.285562E+03   0.359893E+00
        6655000   0.285604E+03   0.359945E+00
        6656000   0.285646E+03   0.359996E+00
        6657000   0.285688E+03   0.360049E+00
        6658000   0.285730E+03   0.360101E+00
        6659000   0.285772E+03   0.360152E+00
        6660000   0.285815E+03   0.360203E+00
        6661000   0.285857E+03   0.360254E+00
        6662000   0.285898E+03   0.360305E+00
        6663000   0.285940E+03   0.360356E+00
        6664000   0.285982E+03   0.360409E+00
        6665000   0.286023E+03   0.360461E+00
        6666000   0.286065E+03   0.360511E+00
        6667000   0.286106E+03   0.360563E+00
        6668000   0.286148E+03   0.360613E+00
        6669000   0.286190E+03   0.360662E+00
        6670000   0.286232E+03   0.360712E+00
        6671000   0.286274E+03   0.360762E+00
        6672000   0.286316E+03   0.360813E+00
        6673000   0.286358E+03   0.360865E+00
        6674000   0.286399E+03   0.360915E+00
        6675000   0.286440E+03   0.360967E+00
        6676000   0.286482E+03   0.361015E+00
        6677000   0.286523E+03   0.361065E+00
        6678000   0.286565E+03   0.361114E+00
        6679000   0.286606E+03   0.361161E+00
        6680000   0.286648E+03   0.361206E+00
        6681000   0.286690E+03   0.361252E+00
        6682000   0.286732E+03   0.361298E+00
        6683000   0.286774E+03   0.361346E+00
        6684000   0.286816E+03   0.361395E+00
        6685000   0.286857E+03   0.361445E+00
        6686000   0.286898E+03   0.361493E+00
        6687000   0.286940E+03   0.361540E+00
        6688000   0.286982E+03   0.361589E+00
        6689000   0.287024E+03   0.361638E+00
        6690000   0.287066E+03   0.361686E+00
        6691000   0.287109E+03   0.361735E+00
        6692000   0.287150E+03   0.361784E+00
        6693000   0.287192E+03   0.361835E+00
        6694000   0.287234E+03   0.361887E+00
        6695000   0.287276E+03   0.361938E+00
        6696000   0.287317E+03   0.361990E+00
        6697000   0.287359E+03   0.362039E+00
        6698000   0.287400E+03   0.362088E+00
        6699000   0.287441E+03   0.362136E+00
        6700000   0.287483E+03   0.362184E+00
        6701000   0.287525E+03   0.362235E+00
        6702000   0.287567E+03   0.362284E+00
        6703000   0.287609E+03   0.362332E+00
        6704000   0.287650E+03   0.362381E+00
        6705000   0.287692E+03   0.362430E+00
        6706000   0.287734E+03   0.362479E+00
        6707000   0.287775E+03   0.362528E+00
        6708000   0.287817E+03   0.362577E+00
        6709000   0.287859E+03   0.362625E+00
        6710000   0.287900E+03   0.362673E+00
        6711000   0.287941E+03   0.362723E+00
        6712000   0.287983E+03   0.362771E+00
        6713000   0.288025E+03   0.362820E+00
        6714000   0.288066E+03   0.362870E+00
        6715000   0.288108E+03   0.362921E+00
        6716000   0.288150E+03   0.362969E+00
        6717000   0.288192E+03   0.363020E+00
        6718000   0.288233E+03   0.363070E+00
        6719000   0.288275E+03   0.363119E+00
        6720000   0.288317E+03   0.363170E+00
        6721000   0.288359E+03   0.363221E+00
        6722000   0.288401E+03   0.363274E+00
        6723000   0.288442E+03   0.363328E+00
        6724000   0.288484E+03   0.363381E+00
        6725000   0.288526E+03   0.363433E+00
        6726000   0.288568E+03   0.363486E+00
        6727000   0.288609E+03   0.363537E+00
        6728000   0.288651E+03   0.363590E+00
        6729000   0.288693E+03   0.363642E+00
        6730000   0.288735E+03   0.363692E+00
        6731000   0.288776E+03   0.363743E+00
        6732000   0.288818E+03   0.363791E+00
        6733000   0.288860E+03   0.363842E+00
        6734000   0.288902E+03   0.363893E+00
        6735000   0.288944E+03   0.363945E+00
        6736000   0.288986E+03   0.363997E+00
        6737000   0.289027E+03   0.364048E+00
        6738000   0.289069E+03   0.364099E+00
        6739000   0.289110E+03   0.364148E+00
        6740000   0.289152E+03   0.364199E+00
        6741000   0.289194E+03   0.364249E+00
        6742000   0.289236E+03   0.364301E+00
        6743000   0.289277E+03   0.364353E+00
        6744000   0.289319E+03   0.364404E+00
        6745000   0.289360E+03   0.364455E+00
        6746000   0.289402E+03   0.364507E+00
        6747000   0.289443E+03   0.364563E+00
        6748000   0.289484E+03   0.364618E+00
        6749000   0.289526E+03   0.364672E+00
        6750000   0.289567E+03   0.364725E+00
        6751000   0.289608E+03   0.364781E+00
        6752000   0.289650E+03   0.364835E+00
        6753000   0.289691E+03   0.364892E+00
        6754000   0.289733E+03   0.364945E+00
        6755000   0.289775E+03   0.364998E+00
        6756000   0.289817E+03   0.365051E+00
        6757000   0.289858E+03   0.365105E+00
        6758000   0.289899E+03   0.365157E+00
        6759000   0.289940E+03   0.365211E+00
        6760000   0.289982E+03   0.365264E+00
        6761000   0.290024E+03   0.365318E+00
        6762000   0.290066E+03   0.365372E+00
        6763000   0.290108E+03   0.365427E+00
        6764000   0.290150E+03   0.365481E+00
        6765000   0.290192E+03   0.365536E+00
        6766000   0.290234E+03   0.365591E+00
        6767000   0.290276E+03   0.365646E+00
        6768000   0.290318E+03   0.365702E+00
        6769000   0.290359E+03   0.365758E+00
        6770000   0.290402E+03   0.365813E+00
        6771000   0.290443E+03   0.365868E+00
        6772000   0.290486E+03   0.365922E+00
        6773000   0.290527E+03   0.365976E+00
        6774000   0.290569E+03   0.366030E+00
        6775000   0.290611E+03   0.366087E+00
        6776000   0.290653E+03   0.366141E+00
        6777000   0.290694E+03   0.366196E+00
        6778000   0.290736E+03   0.366249E+00
        6779000   0.290778E+03   0.366303E+00
        6780000   0.290820E+03   0.366356E+00
        6781000   0.290862E+03   0.366410E+00
        6782000   0.290903E+03   0.366466E+00
        6783000   0.290946E+03   0.366520E+00
        6784000   0.290988E+03   0.366575E+00
        6785000   0.291030E+03   0.366631E+00
        6786000   0.291072E+03   0.366686E+00
        6787000   0.291114E+03   0.366743E+00
        6788000   0.291155E+03   0.366798E+00
        6789000   0.291197E+03   0.366856E+00
        6790000   0.291239E+03   0.366911E+00
        6791000   0.291281E+03   0.366966E+00
        6792000   0.291322E+03   0.367020E+00
        6793000   0.291364E+03   0.367075E+00
        6794000   0.291405E+03   0.367129E+00
        6795000   0.291447E+03   0.367184E+00
        6796000   0.291489E+03   0.367239E+00
        6797000   0.291530E+03   0.367292E+00
        6798000   0.291572E+03   0.367345E+00
        6799000   0.291614E+03   0.367401E+00
        6800000   0.291655E+03   0.367456E+00
        6801000   0.291697E+03   0.367511E+00
        6802000   0.291738E+03   0.367564E+00
        6803000   0.291780E+03   0.367619E+00
        6804000   0.291822E+03   0.367674E+00
        6805000   0.291863E+03   0.367729E+00
        6806000   0.291904E+03   0.367785E+00
        6807000   0.291946E+03   0.367839E+00
        6808000   0.291987E+03   0.367895E+00
        6809000   0.292028E+03   0.367950E+00
        6810000   0.292070E+03   0.368006E+00
        6811000   0.292112E+03   0.368061E+00
        6812000   0.292153E+03   0.368114E+00
        6813000   0.292195E+03   0.368166E+00
        6814000   0.292236E+03   0.368218E+00
        6815000   0.292278E+03   0.368270E+00
        6816000   0.292319E+03   0.368319E+00
        6817000   0.292360E+03   0.368372E+00
        6818000   0.292402E+03   0.368422E+00
        6819000   0.292443E+03   0.368475E+00
        6820000   0.292484E+03   0.368528E+00
        6821000   0.292525E+03   0.368579E+00
        6822000   0.292567E+03   0.368632E+00
        6823000   0.292608E+03   0.368685E+00
        6824000   0.292650E+03   0.368737E+00
        6825000   0.292692E+03   0.368788E+00
        6826000   0.292733E+03   0.368842E+00
        6827000   0.292774E+03   0.368896E+00
        6828000   0.292816E+03   0.368953E+00
        6829000   0.292858E+03   0.369008E+00
        6830000   0.292900E+03   0.369059E+00
        6831000   0.292941E+03   0.369111E+00
        6832000   0.292982E+03   0.369162E+00
        6833000   0.293024E+03   0.369212E+00
        6834000   0.293065E+03   0.369262E+00
        6835000   0.293106E+03   0.369314E+00
        6836000   0.293148E+03   0.369365E+00
        6837000   0.293190E+03   0.369416E+00
        6838000   0.293231E+03   0.369466E+00
        6839000   0.293272E+03   0.369516E+00
        6840000   0.293312E+03   0.369565E+00
        6841000   0.293353E+03   0.369615E+00
        6842000   0.293394E+03   0.369664E+00
        6843000   0.293436E+03   0.369716E+00
        6844000   0.293477E+03   0.369768E+00
        6845000   0.293519E+03   0.369817E+00
        6846000   0.293560E+03   0.369867E+00
        6847000   0.293602E+03   0.369919E+00
        6848000   0.293644E+03   0.369971E+00
        6849000   0.293686E+03   0.370024E+00
        6850000   0.293728E+03   0.370077E+00
        6851000   0.293768E+03   0.370130E+00
        6852000   0.293810E+03   0.370182E+00
        6853000   0.293851E+03   0.370235E+00
        6854000   0.293892E+03   0.370290E+00
        6855000   0.293934E+03   0.370344E+00
        6856000   0.293975E+03   0.370400E+00
        6857000   0.294017E+03   0.370455E+00
        6858000   0.294059E+03   0.370512E+00
        6859000   0.294101E+03   0.370569E+00
        6860000   0.294142E+03   0.370627E+00
        6861000   0.294184E+03   0.370685E+00
        6862000   0.294226E+03   0.370742E+00
        6863000   0.294268E+03   0.370796E+00
        6864000   0.294309E+03   0.370853E+00
        6865000   0.294351E+03   0.370911E+00
        6866000   0.294393E+03   0.370967E+00
        6867000   0.294434E+03   0.371024E+00
        6868000   0.294476E+03   0.371081E+00
        6869000   0.294518E+03   0.371137E+00
        6870000   0.294560E+03   0.371196E+00
        6871000   0.294602E+03   0.371256E+00
        6872000   0.294644E+03   0.371316E+00
        6873000   0.294686E+03   0.371375E+00
        6874000   0.294728E+03   0.371433E+00
        6875000   0.294770E+03   0.371492E+00
        6876000   0.294812E+03   0.371551E+00
        6877000   0.294853E+03   0.371609E+00
        6878000   0.294895E+03   0.371669E+00
        6879000   0.294937E+03   0.371726E+00
        6880000   0.294979E+03   0.371784E+00
        6881000   0.295020E+03   0.371842E+00
        6882000   0.295062E+03   0.371899E+00
        6883000   0.295104E+03   0.371956E+00
        6884000   0.295145E+03   0.372012E+00
        6885000   0.295186E+03   0.372071E+00
        6886000   0.295227E+03   0.372129E+00
        6887000   0.295268E+03   0.372187E+00
        6888000   0.295309E+03   0.372244E+00
        6889000   0.295351E+03   0.372301E+00
        6890000   0.295393E+03   0.372356E+00
        6891000   0.295434E+03   0.372414E+00
        6892000   0.295476E+03   0.372472E+00
        6893000   0.295517E+03   0.372528E+00
        6894000   0.295558E+03   0.372585E+00
        6895000   0.295600E+03   0.372644E+00
        6896000   0.295642E+03   0.372702E+00
        6897000   0.295684E+03   0.372763E+00
        6898000   0.295725E+03   0.372822E+00
        6899000   0.295767E+03   0.372882E+00
        6900000   0.295808E+03   0.372941E+00
        6901000   0.295850E+03   0.372998E+00
        6902000   0.295892E+03   0.373057E+00
        6903000   0.295934E+03   0.373117E+00
        6904000   0.295975E+03   0.373177E+00
        6905000   0.296017E+03   0.373238E+00
        6906000   0.296058E+03   0.373300E+00
        6907000   0.296099E+03   0.373362E+00
        6908000   0.296141E+03   0.373420E+00
        6909000   0.296183E+03   0.373482E+00
        6910000   0.296224E+03   0.373542E+00
        6911000   0.296266E+03   0.373601E+00
        6912000   0.296307E+03   0.373663E+00
        6913000   0.296348E+03   0.373724E+00
        6914000   0.296390E+03   0.373786E+00
        6915000   0.296432E+03   0.373848E+00
        6916000   0.296473E+03   0.373912E+00
        6917000   0.296516E+03   0.373973E+00
        6918000   0.296557E+03   0.374032E+00
        6919000   0.296599E+03   0.374092E+00
        6920000   0.296641E+03   0.374151E+00
        6921000   0.296683E+03   0.374209E+00
        6922000   0.296725E+03   0.374265E+00
        6923000   0.296767E+03   0.374320E+00
        6924000   0.296808E+03   0.374376E+00
        6925000   0.296850E+03   0.374431E+00
        6926000   0.296892E+03   0.374487E+00
        6927000   0.296934E+03   0.374542E+00
        6928000   0.296976E+03   0.374601E+00
        6929000   0.297018E+03   0.374656E+00
        6930000   0.297060E+03   0.374712E+00
        6931000   0.297102E+03   0.374769E+00
        6932000   0.297144E+03   0.374825E+00
        6933000   0.297186E+03   0.374881E+00
        6934000   0.297227E+03   0.374936E+00
        6935000   0.297269E+03   0.374989E+00
        6936000   0.297311E+03   0.375043E+00
        6937000   0.297353E+03   0.375098E+00
        6938000   0.297395E+03   0.375155E+00
        6939000   0.297437E+03   0.375209E+00
        6940000   0.297479E+03   0.375264E+00
        6941000   0.297520E+03   0.375320E+00
        6942000   0.297562E+03   0.375377E+00
        6943000   0.297603E+03   0.375434E+00
        6944000   0.297646E+03   0.375492E+00
        6945000   0.297688E+03   0.375550E+00
        6946000   0.297730E+03   0.375607E+00
        6947000   0.297772E+03   0.375663E+00
        6948000   0.297813E+03   0.375722E+00
        6949000   0.297855E+03   0.375777E+00
        6950000   0.297897E+03   0.375834E+00
        6951000   0.297939E+03   0.375891E+00
        6952000   0.297981E+03   0.375947E+00
        6953000   0.298023E+03   0.376004E+00
        6954000   0.298066E+03   0.376063E+00
        6955000   0.298108E+03   0.376120E+00
        6956000   0.298151E+03   0.376176E+00
        6957000   0.298193E+03   0.376235E+00
        6958000   0.298236E+03   0.376293E+00
        6959000   0.298278E+03   0.376351E+00
        6960000   0.298321E+03   0.376408E+00
        6961000   0.298363E+03   0.376467E+00
        6962000   0.298405E+03   0.376526E+00
        6963000   0.298448E+03   0.376588E+00
        6964000   0.298491E+03   0.376648E+00
        6965000   0.298533E+03   0.376710E+00
        6966000   0.298575E+03   0.376771E+00
        6967000   0.298618E+03   0.376830E+00
        6968000   0.298660E+03   0.376889E+00
        6969000   0.298703E+03   0.376949E+00
        6970000   0.298746E+03   0.377007E+00
        6971000   0.298789E+03   0.377067E+00
        6972000   0.298831E+03   0.377124E+00
        6973000   0.298874E+03   0.377183E+00
        6974000   0.298916E+03   0.377243E+00
        6975000   0.298958E+03   0.377304E+00
        6976000   0.299001E+03   0.377363E+00
        6977000   0.299043E+03   0.377421E+00
        6978000   0.299085E+03   0.377479E+00
        6979000   0.299128E+03   0.377536E+00
        6980000   0.299171E+03   0.377592E+00
        6981000   0.299213E+03   0.377647E+00
        6982000   0.299256E+03   0.377704E+00
        6983000   0.299299E+03   0.377760E+00
        6984000   0.299341E+03   0.377816E+00
        6985000   0.299384E+03   0.377874E+00
        6986000   0.299426E+03   0.377934E+00
        6987000   0.299469E+03   0.377994E+00
        6988000   0.299511E+03   0.378053E+00
        6989000   0.299553E+03   0.378114E+00
        6990000   0.299595E+03   0.378175E+00
        6991000   0.299637E+03   0.378235E+00
        6992000   0.299679E+03   0.378295E+00
        6993000   0.299721E+03   0.378355E+00
        6994000   0.299764E+03   0.378415E+00
        6995000   0.299806E+03   0.378474E+00
        6996000   0.299849E+03   0.378534E+00
        6997000   0.299891E+03   0.378593E+00
        6998000   0.299933E+03   0.378653E+00
        6999000   0.299976E+03   0.378712E+00
        7000000   0.300018E+03   0.378771E+00
        7001000   0.300061E+03   0.378831E+00
        7002000   0.300103E+03   0.378892E+00
        7003000   0.300144E+03   0.378951E+00
        7004000   0.300186E+03   0.379009E+00
        7005000   0.300229E+03   0.379069E+00
        7006000   0.300270E+03   0.379127E+00
        7007000   0.300312E+03   0.379187E+00
        7008000   0.300354E+03   0.379245E+00
        7009000   0.300396E+03   0.379301E+00
        7010000   0.300439E+03   0.379357E+00
        7011000   0.300481E+03   0.379413E+00
        7012000   0.300523E+03   0.379470E+00
        7013000   0.300565E+03   0.379528E+00
        7014000   0.300608E+03   0.379585E+00
        7015000   0.300650E+03   0.379642E+00
        7016000   0.300693E+03   0.379701E+00
        7017000   0.300735E+03   0.379760E+00
        7018000   0.300777E+03   0.379816E+00
        7019000   0.300819E+03   0.379874E+00
        7020000   0.300862E+03   0.379932E+00
        7021000   0.300904E+03   0.379989E+00
        7022000   0.300946E+03   0.380046E+00
        7023000   0.300989E+03   0.380106E+00
        7024000   0.301031E+03   0.380164E+00
        7025000   0.301073E+03   0.380222E+00
        7026000   0.301115E+03   0.380281E+00
        7027000   0.301157E+03   0.380341E+00
        7028000   0.301199E+03   0.380401E+00
        7029000   0.301242E+03   0.380461E+00
        7030000   0.301284E+03   0.380520E+00
        7031000   0.301327E+03   0.380579E+00
        7032000   0.301370E+03   0.380636E+00
        7033000   0.301412E+03   0.380693E+00
        7034000   0.301454E+03   0.380751E+00
        7035000   0.301497E+03   0.380810E+00
        7036000   0.301539E+03   0.380868E+00
        7037000   0.301582E+03   0.380923E+00
        7038000   0.301624E+03   0.380980E+00
        7039000   0.301666E+03   0.381037E+00
        7040000   0.301708E+03   0.381096E+00
        7041000   0.301750E+03   0.381155E+00
        7042000   0.301793E+03   0.381210E+00
        7043000   0.301836E+03   0.381268E+00
        7044000   0.301879E+03   0.381327E+00
        7045000   0.301922E+03   0.381384E+00
        7046000   0.301964E+03   0.381442E+00
        7047000   0.302006E+03   0.381500E+00
        7048000   0.302048E+03   0.381559E+00
        7049000   0.302090E+03   0.381619E+00
        7050000   0.302132E+03   0.381678E+00
        7051000   0.302174E+03   0.381738E+00
        7052000   0.302216E+03   0.381799E+00
        7053000   0.302259E+03   0.381859E+00
        7054000   0.302302E+03   0.381916E+00
        7055000   0.302343E+03   0.381974E+00
        7056000   0.302386E+03   0.382032E+00
        7057000   0.302428E+03   0.382090E+00
        7058000   0.302469E+03   0.382150E+00
        7059000   0.302510E+03   0.382205E+00
        7060000   0.302552E+03   0.382261E+00
        7061000   0.302594E+03   0.382317E+00
        7062000   0.302636E+03   0.382375E+00
        7063000   0.302679E+03   0.382433E+00
        7064000   0.302721E+03   0.382492E+00
        7065000   0.302763E+03   0.382550E+00
        7066000   0.302806E+03   0.382609E+00
        7067000   0.302848E+03   0.382668E+00
        7068000   0.302890E+03   0.382728E+00
        7069000   0.302932E+03   0.382788E+00
        7070000   0.302974E+03   0.382848E+00
        7071000   0.303016E+03   0.382907E+00
        7072000   0.303059E+03   0.382965E+00
        7073000   0.303102E+03   0.383022E+00
        7074000   0.303144E+03   0.383077E+00
        7075000   0.303186E+03   0.383136E+00
        7076000   0.303228E+03   0.383195E+00
        7077000   0.303270E+03   0.383256E+00
        7078000   0.303313E+03   0.383313E+00
        7079000   0.303355E+03   0.383370E+00
        7080000   0.303397E+03   0.383426E+00
        7081000   0.303439E+03   0.383481E+00
        7082000   0.303481E+03   0.383535E+00
        7083000   0.303523E+03   0.383594E+00
        7084000   0.303565E+03   0.383649E+00
        7085000   0.303607E+03   0.383704E+00
        7086000   0.303650E+03   0.383758E+00
        7087000   0.303692E+03   0.383810E+00
        7088000   0.303734E+03   0.383865E+00
        7089000   0.303777E+03   0.383923E+00
        7090000   0.303818E+03   0.383982E+00
        7091000   0.303860E+03   0.384040E+00
        7092000   0.303901E+03   0.384097E+00
        7093000   0.303943E+03   0.384153E+00
        7094000   0.303985E+03   0.384209E+00
        7095000   0.304027E+03   0.384267E+00
        7096000   0.304069E+03   0.384325E+00
        7097000   0.304112E+03   0.384383E+00
        7098000   0.304154E+03   0.384441E+00
        7099000   0.304196E+03   0.384497E+00
        7100000   0.304239E+03   0.384555E+00
        7101000   0.304281E+03   0.384612E+00
        7102000   0.304324E+03   0.384670E+00
        7103000   0.304368E+03   0.384731E+00
        7104000   0.304410E+03   0.384792E+00
        7105000   0.304453E+03   0.384854E+00
        7106000   0.304494E+03   0.384915E+00
        7107000   0.304536E+03   0.384977E+00
        7108000   0.304578E+03   0.385040E+00
        7109000   0.304620E+03   0.385100E+00
        7110000   0.304662E+03   0.385162E+00
        7111000   0.304704E+03   0.385223E+00
        7112000   0.304745E+03   0.385285E+00
        7113000   0.304788E+03   0.385346E+00
        7114000   0.304830E+03   0.385406E+00
        7115000   0.304872E+03   0.385465E+00
        7116000   0.304915E+03   0.385525E+00
        7117000   0.304957E+03   0.385585E+00
        7118000   0.305000E+03   0.385647E+00
        7119000   0.305042E+03   0.385708E+00
        7120000   0.305084E+03   0.385770E+00
        7121000   0.305125E+03   0.385832E+00
        7122000   0.305167E+03   0.385891E+00
        7123000   0.305209E+03   0.385951E+00
        7124000   0.305251E+03   0.386011E+00
        7125000   0.305294E+03   0.386071E+00
        7126000   0.305336E+03   0.386132E+00
        7127000   0.305379E+03   0.386192E+00
        7128000   0.305421E+03   0.386253E+00
        7129000   0.305464E+03   0.386315E+00
        7130000   0.305507E+03   0.386376E+00
        7131000   0.305550E+03   0.386435E+00
        7132000   0.305591E+03   0.386495E+00
        7133000   0.305634E+03   0.386555E+00
        7134000   0.305676E+03   0.386617E+00
        7135000   0.305718E+03   0.386678E+00
        7136000   0.305760E+03   0.386738E+00
        7137000   0.305802E+03   0.386798E+00
        7138000   0.305844E+03   0.386857E+00
        7139000   0.305887E+03   0.386913E+00
        7140000   0.305929E+03   0.386971E+00
        7141000   0.305971E+03   0.387029E+00
        7142000   0.306013E+03   0.387087E+00
        7143000   0.306055E+03   0.387145E+00
        7144000   0.306097E+03   0.387201E+00
        7145000   0.306139E+03   0.387256E+00
        7146000   0.306181E+03   0.387313E+00
        7147000   0.306223E+03   0.387370E+00
        7148000   0.306266E+03   0.387425E+00
        7149000   0.306308E+03   0.387481E+00
        7150000   0.306351E+03   0.387537E+00
        7151000   0.306393E+03   0.387594E+00
        7152000   0.306435E+03   0.387650E+00
        7153000   0.306477E+03   0.387707E+00
        7154000   0.306520E+03   0.387762E+00
        7155000   0.306562E+03   0.387817E+00
        7156000   0.306604E+03   0.387872E+00
        7157000   0.306646E+03   0.387929E+00
        7158000   0.306689E+03   0.387984E+00
        7159000   0.306731E+03   0.388039E+00
        7160000   0.306773E+03   0.388096E+00
        7161000   0.306815E+03   0.388152E+00
        7162000   0.306858E+03   0.388205E+00
        7163000   0.306899E+03   0.388262E+00
        7164000   0.306942E+03   0.388318E+00
        7165000   0.306984E+03   0.388375E+00
        7166000   0.307026E+03   0.388431E+00
        7167000   0.307068E+03   0.388487E+00
        7168000   0.307110E+03   0.388544E+00
        7169000   0.307153E+03   0.388599E+00
        7170000   0.307195E+03   0.388654E+00
        7171000   0.307238E+03   0.388712E+00
        7172000   0.307280E+03   0.388770E+00
        7173000   0.307323E+03   0.388827E+00
        7174000   0.307365E+03   0.388884E+00
        7175000   0.307407E+03   0.388940E+00
        7176000   0.307449E+03   0.388998E+00
        7177000   0.307492E+03   0.389055E+00
        7178000   0.307535E+03   0.389110E+00
        7179000   0.307577E+03   0.389166E+00
        7180000   0.307620E+03   0.389220E+00
        7181000   0.307662E+03   0.389278E+00
        7182000   0.307704E+03   0.389335E+00
        7183000   0.307746E+03   0.389392E+00
        7184000   0.307788E+03   0.389448E+00
        7185000   0.307830E+03   0.389504E+00
        7186000   0.307873E+03   0.389559E+00
        7187000   0.307914E+03   0.389614E+00
        7188000   0.307956E+03   0.389668E+00
        7189000   0.307999E+03   0.389720E+00
        7190000   0.308040E+03   0.389774E+00
        7191000   0.308082E+03   0.389829E+00
        7192000   0.308124E+03   0.389884E+00
        7193000   0.308166E+03   0.389939E+00
        7194000   0.308208E+03   0.389992E+00
        7195000   0.308250E+03   0.390047E+00
        7196000   0.308292E+03   0.390101E+00
        7197000   0.308334E+03   0.390157E+00
        7198000   0.308376E+03   0.390212E+00
        7199000   0.308417E+03   0.390266E+00
        7200000   0.308460E+03   0.390320E+00
        7201000   0.308502E+03   0.390375E+00
        7202000   0.308544E+03   0.390430E+00
        7203000   0.308586E+03   0.390484E+00
        7204000   0.308628E+03   0.390538E+00
        7205000   0.308670E+03   0.390593E+00
        7206000   0.308712E+03   0.390646E+00
        7207000   0.308754E+03   0.390698E+00
        7208000   0.308796E+03   0.390751E+00
        7209000   0.308838E+03   0.390805E+00
        7210000   0.308879E+03   0.390857E+00
        7211000   0.308921E+03   0.390911E+00
        7212000   0.308963E+03   0.390962E+00
        7213000   0.309005E+03   0.391011E+00
        7214000   0.309046E+03   0.391062E+00
        7215000   0.309088E+03   0.391113E+00
        7216000   0.309130E+03   0.391163E+00
        7217000   0.309172E+03   0.391217E+00
        7218000   0.309213E+03   0.391268E+00
        7219000   0.309255E+03   0.391323E+00
        7220000   0.309296E+03   0.391375E+00
        7221000   0.309338E+03   0.391428E+00
        7222000   0.309379E+03   0.391481E+00
        7223000   0.309421E+03   0.391532E+00
        7224000   0.309462E+03   0.391584E+00
        7225000   0.309504E+03   0.391633E+00
        7226000   0.309546E+03   0.391684E+00
        7227000   0.309587E+03   0.391735E+00
        7228000   0.309629E+03   0.391786E+00
        7229000   0.309671E+03   0.391834E+00
        7230000   0.309713E+03   0.391884E+00
        7231000   0.309754E+03   0.391934E+00
        7232000   0.309796E+03   0.391986E+00
        7233000   0.309837E+03   0.392034E+00
        7234000   0.309880E+03   0.392084E+00
        7235000   0.309921E+03   0.392135E+00
        7236000   0.309963E+03   0.392185E+00
        7237000   0.310005E+03   0.392234E+00
        7238000   0.310047E+03   0.392284E+00
        7239000   0.310088E+03   0.392334E+00
        7240000   0.310130E+03   0.392384E+00
        7241000   0.310172E+03   0.392433E+00
        7242000   0.310215E+03   0.392482E+00
        7243000   0.310257E+03   0.392530E+00
        7244000   0.310299E+03   0.392578E+00
        7245000   0.310341E+03   0.392627E+00
        7246000   0.310382E+03   0.392675E+00
        7247000   0.310424E+03   0.392724E+00
        7248000   0.310466E+03   0.392772E+00
        7249000   0.310508E+03   0.392820E+00
        7250000   0.310550E+03   0.392869E+00
        7251000   0.310593E+03   0.392918E+00
        7252000   0.310635E+03   0.392967E+00
        7253000   0.310677E+03   0.393014E+00
        7254000   0.310718E+03   0.393062E+00
        7255000   0.310759E+03   0.393112E+00
        7256000   0.310801E+03   0.393162E+00
        7257000   0.310842E+03   0.393212E+00
        7258000   0.310884E+03   0.393262E+00
        7259000   0.310926E+03   0.393312E+00
        7260000   0.310967E+03   0.393360E+00
        7261000   0.311009E+03   0.393406E+00
        7262000   0.311051E+03   0.393457E+00
        7263000   0.311093E+03   0.393508E+00
        7264000   0.311134E+03   0.393559E+00
        7265000   0.311176E+03   0.393610E+00
        7266000   0.311217E+03   0.393659E+00
        7267000   0.311259E+03   0.393710E+00
        7268000   0.311301E+03   0.393763E+00
        7269000   0.311343E+03   0.393813E+00
        7270000   0.311385E+03   0.393863E+00
        7271000   0.311426E+03   0.393914E+00
        7272000   0.311467E+03   0.393965E+00
        7273000   0.311508E+03   0.394014E+00
        7274000   0.311549E+03   0.394063E+00
        7275000   0.311591E+03   0.394113E+00
        7276000   0.311632E+03   0.394165E+00
        7277000   0.311673E+03   0.394216E+00
        7278000   0.311715E+03   0.394266E+00
        7279000   0.311756E+03   0.394317E+00
        7280000   0.311798E+03   0.394366E+00
        7281000   0.311840E+03   0.394417E+00
        7282000   0.311881E+03   0.394469E+00
        7283000   0.311923E+03   0.394521E+00
        7284000   0.311964E+03   0.394571E+00
        7285000   0.312006E+03   0.394620E+00
        7286000   0.312048E+03   0.394671E+00
        7287000   0.312090E+03   0.394721E+00
        7288000   0.312131E+03   0.394769E+00
        7289000   0.312173E+03   0.394818E+00
        7290000   0.312215E+03   0.394869E+00
        7291000   0.312256E+03   0.394924E+00
        7292000   0.312298E+03   0.394977E+00
        7293000   0.312340E+03   0.395028E+00
        7294000   0.312381E+03   0.395080E+00
        7295000   0.312423E+03   0.395132E+00
        7296000   0.312464E+03   0.395185E+00
        7297000   0.312507E+03   0.395239E+00
        7298000   0.312548E+03   0.395294E+00
        7299000   0.312590E+03   0.395349E+00
        7300000   0.312631E+03   0.395403E+00
        7301000   0.312673E+03   0.395458E+00
        7302000   0.312716E+03   0.395513E+00
        7303000   0.312758E+03   0.395566E+00
        7304000   0.312800E+03   0.395620E+00
        7305000   0.312842E+03   0.395675E+00
        7306000   0.312884E+03   0.395729E+00
        7307000   0.312925E+03   0.395782E+00
        7308000   0.312967E+03   0.395836E+00
        7309000   0.313009E+03   0.395888E+00
        7310000   0.313050E+03   0.395939E+00
        7311000   0.313092E+03   0.395990E+00
        7312000   0.313134E+03   0.396045E+00
        7313000   0.313176E+03   0.396096E+00
        7314000   0.313218E+03   0.396148E+00
        7315000   0.313260E+03   0.396200E+00
        7316000   0.313301E+03   0.396254E+00
        7317000   0.313343E+03   0.396307E+00
        7318000   0.313384E+03   0.396361E+00
        7319000   0.313426E+03   0.396413E+00
        7320000   0.313468E+03   0.396464E+00
        7321000   0.313509E+03   0.396515E+00
        7322000   0.313551E+03   0.396567E+00
        7323000   0.313592E+03   0.396618E+00
        7324000   0.313634E+03   0.396668E+00
        7325000   0.313675E+03   0.396720E+00
        7326000   0.313717E+03   0.396770E+00
        7327000   0.313759E+03   0.396821E+00
        7328000   0.313800E+03   0.396873E+00
        7329000   0.313841E+03   0.396924E+00
        7330000   0.313883E+03   0.396976E+00
        7331000   0.313925E+03   0.397028E+00
        7332000   0.313967E+03   0.397083E+00
        7333000   0.314009E+03   0.397136E+00
        7334000   0.314051E+03   0.397188E+00
        7335000   0.314093E+03   0.397239E+00
        7336000   0.314134E+03   0.397290E+00
        7337000   0.314176E+03   0.397340E+00
        7338000   0.314217E+03   0.397390E+00
        7339000   0.314259E+03   0.397442E+00
        7340000   0.314301E+03   0.397495E+00
        7341000   0.314343E+03   0.397547E+00
        7342000   0.314384E+03   0.397596E+00
        7343000   0.314426E+03   0.397646E+00
        7344000   0.314468E+03   0.397697E+00
        7345000   0.314510E+03   0.397749E+00
        7346000   0.314551E+03   0.397803E+00
        7347000   0.314593E+03   0.397856E+00
        7348000   0.314634E+03   0.397908E+00
        7349000   0.314676E+03   0.397958E+00
        7350000   0.314718E+03   0.398008E+00
        7351000   0.314760E+03   0.398060E+00
        7352000   0.314801E+03   0.398110E+00
        7353000   0.314842E+03   0.398161E+00
        7354000   0.314885E+03   0.398212E+00
        7355000   0.314926E+03   0.398263E+00
        7356000   0.314968E+03   0.398312E+00
        7357000   0.315009E+03   0.398361E+00
        7358000   0.315051E+03   0.398412E+00
        7359000   0.315093E+03   0.398462E+00
        7360000   0.315135E+03   0.398513E+00
        7361000   0.315177E+03   0.398564E+00
        7362000   0.315218E+03   0.398616E+00
        7363000   0.315260E+03   0.398667E+00
        7364000   0.315302E+03   0.398719E+00
        7365000   0.315343E+03   0.398769E+00
        7366000   0.315386E+03   0.398820E+00
        7367000   0.315427E+03   0.398874E+00
        7368000   0.315469E+03   0.398926E+00
        7369000   0.315511E+03   0.398976E+00
        7370000   0.315553E+03   0.399026E+00
        7371000   0.315595E+03   0.399079E+00
        7372000   0.315637E+03   0.399131E+00
        7373000   0.315679E+03   0.399184E+00
        7374000   0.315721E+03   0.399237E+00
        7375000   0.315763E+03   0.399289E+00
        7376000   0.315806E+03   0.399342E+00
        7377000   0.315848E+03   0.399395E+00
        7378000   0.315890E+03   0.399448E+00
        7379000   0.315932E+03   0.399500E+00
        7380000   0.315974E+03   0.399551E+00
        7381000   0.316016E+03   0.399603E+00
        7382000   0.316059E+03   0.399654E+00
        7383000   0.316101E+03   0.399704E+00
        7384000   0.316143E+03   0.399758E+00
        7385000   0.316186E+03   0.399811E+00
        7386000   0.316228E+03   0.399859E+00
        7387000   0.316270E+03   0.399911E+00
        7388000   0.316312E+03   0.399964E+00
        7389000   0.316354E+03   0.400017E+00
        7390000   0.316396E+03   0.400071E+00
        7391000   0.316439E+03   0.400123E+00
        7392000   0.316481E+03   0.400177E+00
        7393000   0.316523E+03   0.400227E+00
        7394000   0.316565E+03   0.400280E+00
        7395000   0.316607E+03   0.400335E+00
        7396000   0.316649E+03   0.400389E+00
        7397000   0.316691E+03   0.400443E+00
        7398000   0.316733E+03   0.400497E+00
        7399000   0.316775E+03   0.400553E+00
        7400000   0.316818E+03   0.400606E+00
        7401000   0.316860E+03   0.400658E+00
        7402000   0.316902E+03   0.400712E+00
        7403000   0.316944E+03   0.400767E+00
        7404000   0.316986E+03   0.400820E+00
        7405000   0.317028E+03   0.400871E+00
        7406000   0.317070E+03   0.400925E+00
        7407000   0.317112E+03   0.400978E+00
        7408000   0.317154E+03   0.401031E+00
        7409000   0.317197E+03   0.401086E+00
        7410000   0.317239E+03   0.401142E+00
        7411000   0.317281E+03   0.401194E+00
        7412000   0.317323E+03   0.401245E+00
        7413000   0.317365E+03   0.401297E+00
        7414000   0.317407E+03   0.401348E+00
        7415000   0.317449E+03   0.401399E+00
        7416000   0.317492E+03   0.401453E+00
        7417000   0.317534E+03   0.401504E+00
        7418000   0.317576E+03   0.401556E+00
        7419000   0.317618E+03   0.401609E+00
        7420000   0.317661E+03   0.401659E+00
        7421000   0.317703E+03   0.401711E+00
        7422000   0.317745E+03   0.401762E+00
        7423000   0.317787E+03   0.401815E+00
        7424000   0.317828E+03   0.401868E+00
        7425000   0.317870E+03   0.401920E+00
        7426000   0.317911E+03   0.401971E+00
        7427000   0.317953E+03   0.402024E+00
        7428000   0.317994E+03   0.402075E+00
        7429000   0.318036E+03   0.402128E+00
        7430000   0.318078E+03   0.402182E+00
        7431000   0.318120E+03   0.402235E+00
        7432000   0.318162E+03   0.402289E+00
        7433000   0.318203E+03   0.402344E+00
        7434000   0.318245E+03   0.402398E+00
        7435000   0.318286E+03   0.402453E+00
        7436000   0.318328E+03   0.402507E+00
        7437000   0.318370E+03   0.402564E+00
        7438000   0.318413E+03   0.402620E+00
        7439000   0.318455E+03   0.402677E+00
        7440000   0.318498E+03   0.402733E+00
        7441000   0.318539E+03   0.402789E+00
        7442000   0.318581E+03   0.402846E+00
        7443000   0.318623E+03   0.402900E+00
        7444000   0.318665E+03   0.402957E+00
        7445000   0.318707E+03   0.403014E+00
        7446000   0.318749E+03   0.403072E+00
        7447000   0.318790E+03   0.403129E+00
        7448000   0.318833E+03   0.403187E+00
        7449000   0.318875E+03   0.403246E+00
        7450000   0.318917E+03   0.403304E+00
        7451000   0.318959E+03   0.403361E+00
        7452000   0.319001E+03   0.403416E+00
        7453000   0.319044E+03   0.403472E+00
        7454000   0.319086E+03   0.403529E+00
        7455000   0.319128E+03   0.403584E+00
        7456000   0.319170E+03   0.403641E+00
        7457000   0.319212E+03   0.403696E+00
        7458000   0.319254E+03   0.403749E+00
        7459000   0.319295E+03   0.403805E+00
        7460000   0.319337E+03   0.403862E+00
        7461000   0.319378E+03   0.403917E+00
        7462000   0.319420E+03   0.403973E+00
        7463000   0.319462E+03   0.404028E+00
        7464000   0.319503E+03   0.404085E+00
        7465000   0.319545E+03   0.404139E+00
        7466000   0.319587E+03   0.404192E+00
        7467000   0.319628E+03   0.404246E+00
        7468000   0.319670E+03   0.404300E+00
        7469000   0.319712E+03   0.404354E+00
        7470000   0.319754E+03   0.404408E+00
        7471000   0.319795E+03   0.404462E+00
        7472000   0.319838E+03   0.404516E+00
        7473000   0.319880E+03   0.404570E+00
        7474000   0.319922E+03   0.404623E+00
        7475000   0.319963E+03   0.404678E+00
        7476000   0.320005E+03   0.404733E+00
        7477000   0.320048E+03   0.404789E+00
        7478000   0.320090E+03   0.404843E+00
        7479000   0.320132E+03   0.404903E+00
        7480000   0.320174E+03   0.404962E+00
        7481000   0.320216E+03   0.405019E+00
        7482000   0.320258E+03   0.405077E+00
        7483000   0.320300E+03   0.405135E+00
        7484000   0.320342E+03   0.405194E+00
        7485000   0.320383E+03   0.405256E+00
        7486000   0.320425E+03   0.405318E+00
        7487000   0.320467E+03   0.405379E+00
        7488000   0.320509E+03   0.405439E+00
        7489000   0.320552E+03   0.405500E+00
        7490000   0.320593E+03   0.405561E+00
        7491000   0.320635E+03   0.405622E+00
        7492000   0.320677E+03   0.405682E+00
        7493000   0.320719E+03   0.405743E+00
        7494000   0.320761E+03   0.405803E+00
        7495000   0.320802E+03   0.405865E+00
        7496000   0.320844E+03   0.405926E+00
        7497000   0.320886E+03   0.405986E+00
        7498000   0.320928E+03   0.406047E+00
        7499000   0.320969E+03   0.406109E+00
        7500000   0.321011E+03   0.406168E+00
        7501000   0.321052E+03   0.406227E+00
        7502000   0.321093E+03   0.406288E+00
        7503000   0.321134E+03   0.406346E+00
        7504000   0.321176E+03   0.406404E+00
        7505000   0.321217E+03   0.406462E+00
        7506000   0.321259E+03   0.406521E+00
        7507000   0.321301E+03   0.406580E+00
        7508000   0.321343E+03   0.406640E+00
        7509000   0.321385E+03   0.406697E+00
        7510000   0.321427E+03   0.406758E+00
        7511000   0.321468E+03   0.406814E+00
        7512000   0.321510E+03   0.406869E+00
        7513000   0.321551E+03   0.406923E+00
        7514000   0.321593E+03   0.406979E+00
        7515000   0.321634E+03   0.407036E+00
        7516000   0.321675E+03   0.407093E+00
        7517000   0.321717E+03   0.407151E+00
        7518000   0.321758E+03   0.407207E+00
        7519000   0.321799E+03   0.407264E+00
        7520000   0.321840E+03   0.407322E+00
        7521000   0.321881E+03   0.407379E+00
        7522000   0.321923E+03   0.407439E+00
        7523000   0.321964E+03   0.407496E+00
        7524000   0.322006E+03   0.407553E+00
        7525000   0.322048E+03   0.407610E+00
        7526000   0.322089E+03   0.407667E+00
        7527000   0.322131E+03   0.407723E+00
        7528000   0.322173E+03   0.407780E+00
        7529000   0.322214E+03   0.407837E+00
        7530000   0.322256E+03   0.407895E+00
        7531000   0.322298E+03   0.407952E+00
        7532000   0.322339E+03   0.408008E+00
        7533000   0.322381E+03   0.408063E+00
        7534000   0.322421E+03   0.408119E+00
        7535000   0.322463E+03   0.408173E+00
        7536000   0.322504E+03   0.408228E+00
        7537000   0.322545E+03   0.408281E+00
        7538000   0.322586E+03   0.408340E+00
        7539000   0.322628E+03   0.408395E+00
        7540000   0.322670E+03   0.408452E+00
        7541000   0.322712E+03   0.408508E+00
        7542000   0.322754E+03   0.408564E+00
        7543000   0.322796E+03   0.408622E+00
        7544000   0.322837E+03   0.408680E+00
        7545000   0.322879E+03   0.408736E+00
        7546000   0.322921E+03   0.408793E+00
        7547000   0.322963E+03   0.408849E+00
        7548000   0.323006E+03   0.408907E+00
        7549000   0.323048E+03   0.408963E+00
        7550000   0.323090E+03   0.409019E+00
        7551000   0.323131E+03   0.409075E+00
        7552000   0.323173E+03   0.409130E+00
        7553000   0.323215E+03   0.409184E+00
        7554000   0.323257E+03   0.409239E+00
        7555000   0.323298E+03   0.409293E+00
        7556000   0.323339E+03   0.409347E+00
        7557000   0.323381E+03   0.409402E+00
        7558000   0.323423E+03   0.409457E+00
        7559000   0.323465E+03   0.409511E+00
        7560000   0.323507E+03   0.409564E+00
        7561000   0.323548E+03   0.409619E+00
        7562000   0.323589E+03   0.409674E+00
        7563000   0.323631E+03   0.409729E+00
        7564000   0.323673E+03   0.409784E+00
        7565000   0.323715E+03   0.409841E+00
        7566000   0.323756E+03   0.409896E+00
        7567000   0.323798E+03   0.409952E+00
        7568000   0.323840E+03   0.410008E+00
        7569000   0.323882E+03   0.410065E+00
        7570000   0.323924E+03   0.410121E+00
        7571000   0.323967E+03   0.410175E+00
        7572000   0.324009E+03   0.410229E+00
        7573000   0.324050E+03   0.410284E+00
        7574000   0.324092E+03   0.410338E+00
        7575000   0.324134E+03   0.410390E+00
        7576000   0.324175E+03   0.410442E+00
        7577000   0.324216E+03   0.410497E+00
        7578000   0.324258E+03   0.410552E+00
        7579000   0.324300E+03   0.410608E+00
        7580000   0.324342E+03   0.410662E+00
        7581000   0.324384E+03   0.410717E+00
        7582000   0.324427E+03   0.410773E+00
        7583000   0.324468E+03   0.410829E+00
        7584000   0.324510E+03   0.410885E+00
        7585000   0.324553E+03   0.410942E+00
        7586000   0.324595E+03   0.410998E+00
        7587000   0.324637E+03   0.411055E+00
        7588000   0.324678E+03   0.411110E+00
        7589000   0.324719E+03   0.411165E+00
        7590000   0.324761E+03   0.411219E+00
        7591000   0.324803E+03   0.411270E+00
        7592000   0.324845E+03   0.411326E+00
        7593000   0.324886E+03   0.411382E+00
        7594000   0.324929E+03   0.411439E+00
        7595000   0.324970E+03   0.411494E+00
        7596000   0.325012E+03   0.411548E+00
        7597000   0.325054E+03   0.411602E+00
        7598000   0.325096E+03   0.411658E+00
        7599000   0.325138E+03   0.411709E+00
        7600000   0.325180E+03   0.411762E+00
        7601000   0.325222E+03   0.411816E+00
        7602000   0.325264E+03   0.411869E+00
        7603000   0.325307E+03   0.411923E+00
        7604000   0.325349E+03   0.411977E+00
        7605000   0.325391E+03   0.412033E+00
        7606000   0.325433E+03   0.412086E+00
        7607000   0.325474E+03   0.412138E+00
        7608000   0.325516E+03   0.412190E+00
        7609000   0.325558E+03   0.412238E+00
        7610000   0.325599E+03   0.412289E+00
        7611000   0.325640E+03   0.412337E+00
        7612000   0.325681E+03   0.412386E+00
        7613000   0.325723E+03   0.412435E+00
        7614000   0.325764E+03   0.412483E+00
        7615000   0.325805E+03   0.412530E+00
        7616000   0.325847E+03   0.412580E+00
        7617000   0.325889E+03   0.412629E+00
        7618000   0.325931E+03   0.412676E+00
        7619000   0.325973E+03   0.412724E+00
        7620000   0.326015E+03   0.412771E+00
        7621000   0.326057E+03   0.412821E+00
        7622000   0.326099E+03   0.412869E+00
        7623000   0.326140E+03   0.412916E+00
        7624000   0.326182E+03   0.412963E+00
        7625000   0.326224E+03   0.413011E+00
        7626000   0.326265E+03   0.413061E+00
        7627000   0.326307E+03   0.413110E+00
        7628000   0.326349E+03   0.413159E+00
        7629000   0.326391E+03   0.413209E+00
        7630000   0.326433E+03   0.413258E+00
        7631000   0.326475E+03   0.413305E+00
        7632000   0.326517E+03   0.413351E+00
        7633000   0.326559E+03   0.413399E+00
        7634000   0.326601E+03   0.413445E+00
        7635000   0.326643E+03   0.413492E+00
        7636000   0.326685E+03   0.413541E+00
        7637000   0.326726E+03   0.413590E+00
        7638000   0.326767E+03   0.413640E+00
        7639000   0.326809E+03   0.413688E+00
        7640000   0.326850E+03   0.413737E+00
        7641000   0.326892E+03   0.413787E+00
        7642000   0.326933E+03   0.413836E+00
        7643000   0.326975E+03   0.413885E+00
        7644000   0.327017E+03   0.413936E+00
        7645000   0.327059E+03   0.413987E+00
        7646000   0.327101E+03   0.414035E+00
        7647000   0.327142E+03   0.414082E+00
        7648000   0.327183E+03   0.414131E+00
        7649000   0.327224E+03   0.414178E+00
        7650000   0.327266E+03   0.414226E+00
        7651000   0.327307E+03   0.414274E+00
        7652000   0.327349E+03   0.414321E+00
        7653000   0.327390E+03   0.414369E+00
        7654000   0.327432E+03   0.414417E+00
        7655000   0.327474E+03   0.414462E+00
        7656000   0.327516E+03   0.414508E+00
        7657000   0.327558E+03   0.414556E+00
        7658000   0.327600E+03   0.414603E+00
        7659000   0.327641E+03   0.414646E+00
        7660000   0.327683E+03   0.414690E+00
        7661000   0.327724E+03   0.414735E+00
        7662000   0.327766E+03   0.414781E+00
        7663000   0.327808E+03   0.414825E+00
        7664000   0.327849E+03   0.414871E+00
        7665000   0.327891E+03   0.414919E+00
        7666000   0.327932E+03   0.414965E+00
        7667000   0.327975E+03   0.415010E+00
        7668000   0.328017E+03   0.415057E+00
        7669000   0.328059E+03   0.415102E+00
        7670000   0.328101E+03   0.415148E+00
        7671000   0.328142E+03   0.415193E+00
        7672000   0.328184E+03   0.415239E+00
        7673000   0.328225E+03   0.415286E+00
        7674000   0.328267E+03   0.415331E+00
        7675000   0.328309E+03   0.415378E+00
        7676000   0.328351E+03   0.415423E+00
        7677000   0.328393E+03   0.415470E+00
        7678000   0.328434E+03   0.415518E+00
        7679000   0.328476E+03   0.415564E+00
        7680000   0.328517E+03   0.415609E+00
        7681000   0.328558E+03   0.415660E+00
        7682000   0.328600E+03   0.415709E+00
        7683000   0.328642E+03   0.415757E+00
        7684000   0.328683E+03   0.415805E+00
        7685000   0.328725E+03   0.415853E+00
        7686000   0.328766E+03   0.415901E+00
        7687000   0.328808E+03   0.415947E+00
        7688000   0.328849E+03   0.415992E+00
        7689000   0.328891E+03   0.416038E+00
        7690000   0.328933E+03   0.416083E+00
        7691000   0.328975E+03   0.416131E+00
        7692000   0.329017E+03   0.416179E+00
        7693000   0.329058E+03   0.416229E+00
        7694000   0.329100E+03   0.416278E+00
        7695000   0.329141E+03   0.416330E+00
        7696000   0.329183E+03   0.416380E+00
        7697000   0.329225E+03   0.416432E+00
        7698000   0.329266E+03   0.416481E+00
        7699000   0.329308E+03   0.416532E+00
        7700000   0.329349E+03   0.416580E+00
        7701000   0.329390E+03   0.416631E+00
        7702000   0.329431E+03   0.416678E+00
        7703000   0.329472E+03   0.416726E+00
        7704000   0.329515E+03   0.416773E+00
        7705000   0.329557E+03   0.416820E+00
        7706000   0.329599E+03   0.416870E+00
        7707000   0.329641E+03   0.416917E+00
        7708000   0.329683E+03   0.416964E+00
        7709000   0.329724E+03   0.417010E+00
        7710000   0.329765E+03   0.417056E+00
        7711000   0.329807E+03   0.417102E+00
        7712000   0.329849E+03   0.417147E+00
        7713000   0.329891E+03   0.417194E+00
        7714000   0.329932E+03   0.417240E+00
        7715000   0.329974E+03   0.417285E+00
        7716000   0.330016E+03   0.417331E+00
        7717000   0.330058E+03   0.417378E+00
        7718000   0.330100E+03   0.417423E+00
        7719000   0.330141E+03   0.417466E+00
        7720000   0.330183E+03   0.417510E+00
        7721000   0.330225E+03   0.417555E+00
        7722000   0.330267E+03   0.417601E+00
        7723000   0.330308E+03   0.417648E+00
        7724000   0.330350E+03   0.417692E+00
        7725000   0.330391E+03   0.417738E+00
        7726000   0.330433E+03   0.417785E+00
        7727000   0.330475E+03   0.417834E+00
        7728000   0.330518E+03   0.417881E+00
        7729000   0.330559E+03   0.417931E+00
        7730000   0.330602E+03   0.417979E+00
        7731000   0.330644E+03   0.418024E+00
        7732000   0.330686E+03   0.418074E+00
        7733000   0.330727E+03   0.418125E+00
        7734000   0.330769E+03   0.418174E+00
        7735000   0.330811E+03   0.418222E+00
        7736000   0.330853E+03   0.418271E+00
        7737000   0.330896E+03   0.418320E+00
        7738000   0.330937E+03   0.418368E+00
        7739000   0.330979E+03   0.418416E+00
        7740000   0.331021E+03   0.418465E+00
        7741000   0.331063E+03   0.418514E+00
        7742000   0.331105E+03   0.418564E+00
        7743000   0.331146E+03   0.418614E+00
        7744000   0.331188E+03   0.418663E+00
        7745000   0.331230E+03   0.418713E+00
        7746000   0.331271E+03   0.418764E+00
        7747000   0.331313E+03   0.418815E+00
        7748000   0.331355E+03   0.418866E+00
        7749000   0.331397E+03   0.418917E+00
        7750000   0.331439E+03   0.418968E+00
        7751000   0.331481E+03   0.419017E+00
        7752000   0.331523E+03   0.419067E+00
        7753000   0.331565E+03   0.419118E+00
        7754000   0.331607E+03   0.419167E+00
        7755000   0.331649E+03   0.419216E+00
        7756000   0.331690E+03   0.419266E+00
        7757000   0.331732E+03   0.419318E+00
        7758000   0.331774E+03   0.419368E+00
        7759000   0.331816E+03   0.419419E+00
        7760000   0.331858E+03   0.419470E+00
        7761000   0.331900E+03   0.419521E+00
        7762000   0.331942E+03   0.419572E+00
        7763000   0.331983E+03   0.419624E+00
        7764000   0.332026E+03   0.419676E+00
        7765000   0.332068E+03   0.419728E+00
        7766000   0.332109E+03   0.419781E+00
        7767000   0.332151E+03   0.419833E+00
        7768000   0.332193E+03   0.419884E+00
        7769000   0.332235E+03   0.419937E+00
        7770000   0.332276E+03   0.419988E+00
        7771000   0.332318E+03   0.420042E+00
        7772000   0.332360E+03   0.420093E+00
        7773000   0.332401E+03   0.420145E+00
        7774000   0.332443E+03   0.420198E+00
        7775000   0.332485E+03   0.420250E+00
        7776000   0.332527E+03   0.420302E+00
        7777000   0.332569E+03   0.420355E+00
        7778000   0.332611E+03   0.420409E+00
        7779000   0.332653E+03   0.420460E+00
        7780000   0.332695E+03   0.420515E+00
        7781000   0.332736E+03   0.420571E+00
        7782000   0.332778E+03   0.420624E+00
        7783000   0.332821E+03   0.420677E+00
        7784000   0.332863E+03   0.420731E+00
        7785000   0.332905E+03   0.420787E+00
        7786000   0.332947E+03   0.420844E+00
        7787000   0.332989E+03   0.420899E+00
        7788000   0.333031E+03   0.420955E+00
        7789000   0.333074E+03   0.421009E+00
        7790000   0.333116E+03   0.421063E+00
        7791000   0.333158E+03   0.421118E+00
        7792000   0.333200E+03   0.421174E+00
        7793000   0.333241E+03   0.421226E+00
        7794000   0.333283E+03   0.421283E+00
        7795000   0.333324E+03   0.421337E+00
        7796000   0.333366E+03   0.421392E+00
        7797000   0.333408E+03   0.421446E+00
        7798000   0.333450E+03   0.421500E+00
        7799000   0.333492E+03   0.421551E+00
        7800000   0.333534E+03   0.421605E+00
        7801000   0.333576E+03   0.421658E+00
        7802000   0.333618E+03   0.421712E+00
        7803000   0.333659E+03   0.421765E+00
        7804000   0.333701E+03   0.421818E+00
        7805000   0.333744E+03   0.421869E+00
        7806000   0.333786E+03   0.421922E+00
        7807000   0.333828E+03   0.421976E+00
        7808000   0.333869E+03   0.422030E+00
        7809000   0.333912E+03   0.422084E+00
        7810000   0.333953E+03   0.422138E+00
        7811000   0.333995E+03   0.422191E+00
        7812000   0.334037E+03   0.422246E+00
        7813000   0.334078E+03   0.422300E+00
        7814000   0.334120E+03   0.422352E+00
        7815000   0.334162E+03   0.422404E+00
        7816000   0.334204E+03   0.422458E+00
        7817000   0.334245E+03   0.422509E+00
        7818000   0.334287E+03   0.422563E+00
        7819000   0.334329E+03   0.422615E+00
        7820000   0.334371E+03   0.422666E+00
        7821000   0.334413E+03   0.422717E+00
        7822000   0.334454E+03   0.422769E+00
        7823000   0.334496E+03   0.422821E+00
        7824000   0.334538E+03   0.422875E+00
        7825000   0.334579E+03   0.422926E+00
        7826000   0.334621E+03   0.422979E+00
        7827000   0.334663E+03   0.423031E+00
        7828000   0.334705E+03   0.423083E+00
        7829000   0.334746E+03   0.423137E+00
        7830000   0.334788E+03   0.423191E+00
        7831000   0.334830E+03   0.423244E+00
        7832000   0.334872E+03   0.423295E+00
        7833000   0.334914E+03   0.423349E+00
        7834000   0.334956E+03   0.423402E+00
        7835000   0.334998E+03   0.423455E+00
        7836000   0.335040E+03   0.423507E+00
        7837000   0.335082E+03   0.423559E+00
        7838000   0.335124E+03   0.423613E+00
        7839000   0.335166E+03   0.423666E+00
        7840000   0.335207E+03   0.423719E+00
        7841000   0.335249E+03   0.423771E+00
        7842000   0.335291E+03   0.423822E+00
        7843000   0.335332E+03   0.423876E+00
        7844000   0.335374E+03   0.423928E+00
        7845000   0.335415E+03   0.423979E+00
        7846000   0.335457E+03   0.424030E+00
        7847000   0.335499E+03   0.424082E+00
        7848000   0.335541E+03   0.424134E+00
        7849000   0.335583E+03   0.424185E+00
        7850000   0.335625E+03   0.424237E+00
        7851000   0.335667E+03   0.424291E+00
        7852000   0.335709E+03   0.424342E+00
        7853000   0.335750E+03   0.424395E+00
        7854000   0.335792E+03   0.424448E+00
        7855000   0.335835E+03   0.424503E+00
        7856000   0.335877E+03   0.424556E+00
        7857000   0.335918E+03   0.424611E+00
        7858000   0.335960E+03   0.424663E+00
        7859000   0.336002E+03   0.424715E+00
        7860000   0.336044E+03   0.424767E+00
        7861000   0.336086E+03   0.424819E+00
        7862000   0.336128E+03   0.424871E+00
        7863000   0.336170E+03   0.424921E+00
        7864000   0.336211E+03   0.424971E+00
        7865000   0.336253E+03   0.425020E+00
        7866000   0.336294E+03   0.425072E+00
        7867000   0.336335E+03   0.425124E+00
        7868000   0.336376E+03   0.425173E+00
        7869000   0.336417E+03   0.425223E+00
        7870000   0.336459E+03   0.425275E+00
        7871000   0.336501E+03   0.425327E+00
        7872000   0.336542E+03   0.425382E+00
        7873000   0.336583E+03   0.425433E+00
        7874000   0.336625E+03   0.425485E+00
        7875000   0.336666E+03   0.425538E+00
        7876000   0.336708E+03   0.425592E+00
        7877000   0.336749E+03   0.425647E+00
        7878000   0.336790E+03   0.425703E+00
        7879000   0.336832E+03   0.425758E+00
        7880000   0.336873E+03   0.425812E+00
        7881000   0.336914E+03   0.425866E+00
        7882000   0.336956E+03   0.425922E+00
        7883000   0.336997E+03   0.425975E+00
        7884000   0.337039E+03   0.426028E+00
        7885000   0.337079E+03   0.426080E+00
        7886000   0.337119E+03   0.426132E+00
        7887000   0.337160E+03   0.426185E+00
        7888000   0.337201E+03   0.426235E+00
        7889000   0.337243E+03   0.426284E+00
        7890000   0.337284E+03   0.426336E+00
        7891000   0.337326E+03   0.426386E+00
        7892000   0.337367E+03   0.426438E+00
        7893000   0.337408E+03   0.426488E+00
        7894000   0.337449E+03   0.426539E+00
        7895000   0.337490E+03   0.426589E+00
        7896000   0.337531E+03   0.426641E+00
        7897000   0.337572E+03   0.426694E+00
        7898000   0.337614E+03   0.426747E+00
        7899000   0.337656E+03   0.426801E+00
        7900000   0.337696E+03   0.426855E+00
        7901000   0.337737E+03   0.426909E+00
        7902000   0.337779E+03   0.426963E+00
        7903000   0.337819E+03   0.427017E+00
        7904000   0.337860E+03   0.427070E+00
        7905000   0.337901E+03   0.427123E+00
        7906000   0.337942E+03   0.427177E+00
        7907000   0.337984E+03   0.427231E+00
        7908000   0.338025E+03   0.427286E+00
        7909000   0.338066E+03   0.427337E+00
        7910000   0.338108E+03   0.427389E+00
        7911000   0.338149E+03   0.427441E+00
        7912000   0.338191E+03   0.427493E+00
        7913000   0.338232E+03   0.427543E+00
        7914000   0.338273E+03   0.427594E+00
        7915000   0.338314E+03   0.427645E+00
        7916000   0.338355E+03   0.427697E+00
        7917000   0.338396E+03   0.427750E+00
        7918000   0.338438E+03   0.427804E+00
        7919000   0.338479E+03   0.427858E+00
        7920000   0.338521E+03   0.427912E+00
        7921000   0.338563E+03   0.427968E+00
        7922000   0.338604E+03   0.428022E+00
        7923000   0.338645E+03   0.428076E+00
        7924000   0.338687E+03   0.428130E+00
        7925000   0.338728E+03   0.428184E+00
        7926000   0.338770E+03   0.428238E+00
        7927000   0.338812E+03   0.428289E+00
        7928000   0.338853E+03   0.428343E+00
        7929000   0.338894E+03   0.428396E+00
        7930000   0.338935E+03   0.428451E+00
        7931000   0.338976E+03   0.428505E+00
        7932000   0.339016E+03   0.428560E+00
        7933000   0.339057E+03   0.428615E+00
        7934000   0.339098E+03   0.428669E+00
        7935000   0.339139E+03   0.428726E+00
        7936000   0.339180E+03   0.428782E+00
        7937000   0.339221E+03   0.428839E+00
        7938000   0.339262E+03   0.428896E+00
        7939000   0.339303E+03   0.428951E+00
        7940000   0.339344E+03   0.429008E+00
        7941000   0.339385E+03   0.429063E+00
        7942000   0.339426E+03   0.429120E+00
        7943000   0.339467E+03   0.429178E+00
        7944000   0.339508E+03   0.429237E+00
        7945000   0.339548E+03   0.429296E+00
        7946000   0.339589E+03   0.429355E+00
        7947000   0.339630E+03   0.429412E+00
        7948000   0.339670E+03   0.429469E+00
        7949000   0.339710E+03   0.429525E+00
        7950000   0.339751E+03   0.429580E+00
        7951000   0.339791E+03   0.429635E+00
        7952000   0.339832E+03   0.429689E+00
        7953000   0.339873E+03   0.429744E+00
        7954000   0.339914E+03   0.429799E+00
        7955000   0.339954E+03   0.429856E+00
        7956000   0.339995E+03   0.429911E+00
        7957000   0.340035E+03   0.429969E+00
        7958000   0.340076E+03   0.430027E+00
        7959000   0.340117E+03   0.430085E+00
        7960000   0.340158E+03   0.430142E+00
        7961000   0.340198E+03   0.430198E+00
        7962000   0.340239E+03   0.430253E+00
        7963000   0.340279E+03   0.430307E+00
        7964000   0.340320E+03   0.430363E+00
        7965000   0.340360E+03   0.430419E+00
        7966000   0.340400E+03   0.430476E+00
        7967000   0.340441E+03   0.430533E+00
        7968000   0.340481E+03   0.430589E+00
        7969000   0.340522E+03   0.430645E+00
        7970000   0.340562E+03   0.430702E+00
        7971000   0.340603E+03   0.430759E+00
        7972000   0.340643E+03   0.430817E+00
        7973000   0.340683E+03   0.430872E+00
        7974000   0.340724E+03   0.430931E+00
        7975000   0.340765E+03   0.430987E+00
        7976000   0.340805E+03   0.431042E+00
        7977000   0.340846E+03   0.431098E+00
        7978000   0.340887E+03   0.431155E+00
        7979000   0.340928E+03   0.431211E+00
        7980000   0.340968E+03   0.431266E+00
        7981000   0.341008E+03   0.431321E+00
        7982000   0.341049E+03   0.431377E+00
        7983000   0.341090E+03   0.431433E+00
        7984000   0.341130E+03   0.431492E+00
        7985000   0.341171E+03   0.431548E+00
        7986000   0.341211E+03   0.431604E+00
        7987000   0.341251E+03   0.431664E+00
        7988000   0.341292E+03   0.431723E+00
        7989000   0.341332E+03   0.431781E+00
        7990000   0.341373E+03   0.431839E+00
        7991000   0.341413E+03   0.431898E+00
        7992000   0.341454E+03   0.431954E+00
        7993000   0.341494E+03   0.432014E+00
        7994000   0.341535E+03   0.432070E+00
        7995000   0.341575E+03   0.432129E+00
        7996000   0.341615E+03   0.432187E+00
        7997000   0.341656E+03   0.432245E+00
        7998000   0.341696E+03   0.432305E+00
        7999000   0.341737E+03   0.432362E+00
        8000000   0.341776E+03   0.432417E+00
        8001000   0.341817E+03   0.432473E+00
        8002000   0.341857E+03   0.432529E+00
        8003000   0.341898E+03   0.432586E+00
        8004000   0.341938E+03   0.432643E+00
        8005000   0.341979E+03   0.432697E+00
        8006000   0.342019E+03   0.432752E+00
        8007000   0.342059E+03   0.432811E+00
        8008000   0.342100E+03   0.432867E+00
        8009000   0.342140E+03   0.432923E+00
        8010000   0.342181E+03   0.432978E+00
        8011000   0.342221E+03   0.433033E+00
        8012000   0.342261E+03   0.433090E+00
        8013000   0.342301E+03   0.433148E+00
        8014000   0.342342E+03   0.433204E+00
        8015000   0.342382E+03   0.433260E+00
        8016000   0.342422E+03   0.433315E+00
        8017000   0.342463E+03   0.433372E+00
        8018000   0.342504E+03   0.433429E+00
        8019000   0.342545E+03   0.433485E+00
        8020000   0.342585E+03   0.433541E+00
        8021000   0.342626E+03   0.433599E+00
        8022000   0.342667E+03   0.433655E+00
        8023000   0.342708E+03   0.433712E+00
        8024000   0.342748E+03   0.433770E+00
        8025000   0.342788E+03   0.433827E+00
        8026000   0.342828E+03   0.433884E+00
        8027000   0.342867E+03   0.433940E+00
        8028000   0.342908E+03   0.433998E+00
        8029000   0.342948E+03   0.434057E+00
        8030000   0.342987E+03   0.434117E+00
        8031000   0.343028E+03   0.434178E+00
        8032000   0.343068E+03   0.434238E+00
        8033000   0.343108E+03   0.434297E+00
        8034000   0.343149E+03   0.434357E+00
        8035000   0.343189E+03   0.434419E+00
        8036000   0.343229E+03   0.434477E+00
        8037000   0.343270E+03   0.434535E+00
        8038000   0.343310E+03   0.434597E+00
        8039000   0.343351E+03   0.434658E+00
        8040000   0.343391E+03   0.434717E+00
        8041000   0.343432E+03   0.434777E+00
        8042000   0.343472E+03   0.434837E+00
        8043000   0.343512E+03   0.434896E+00
        8044000   0.343552E+03   0.434956E+00
        8045000   0.343592E+03   0.435016E+00
        8046000   0.343632E+03   0.435072E+00
        8047000   0.343672E+03   0.435131E+00
        8048000   0.343712E+03   0.435191E+00
        8049000   0.343752E+03   0.435252E+00
        8050000   0.343792E+03   0.435312E+00
        8051000   0.343832E+03   0.435373E+00
        8052000   0.343872E+03   0.435432E+00
        8053000   0.343912E+03   0.435492E+00
        8054000   0.343952E+03   0.435551E+00
        8055000   0.343992E+03   0.435610E+00
        8056000   0.344032E+03   0.435668E+00
        8057000   0.344073E+03   0.435725E+00
        8058000   0.344113E+03   0.435783E+00
        8059000   0.344153E+03   0.435841E+00
        8060000   0.344193E+03   0.435900E+00
        8061000   0.344234E+03   0.435958E+00
        8062000   0.344275E+03   0.436015E+00
        8063000   0.344315E+03   0.436072E+00
        8064000   0.344355E+03   0.436129E+00
        8065000   0.344395E+03   0.436186E+00
        8066000   0.344434E+03   0.436244E+00
        8067000   0.344473E+03   0.436300E+00
        8068000   0.344513E+03   0.436360E+00
        8069000   0.344552E+03   0.436420E+00
        8070000   0.344592E+03   0.436480E+00
        8071000   0.344633E+03   0.436540E+00
        8072000   0.344672E+03   0.436601E+00
        8073000   0.344712E+03   0.436661E+00
        8074000   0.344752E+03   0.436723E+00
        8075000   0.344792E+03   0.436785E+00
        8076000   0.344832E+03   0.436846E+00
        8077000   0.344872E+03   0.436910E+00
        8078000   0.344912E+03   0.436974E+00
        8079000   0.344952E+03   0.437038E+00
        8080000   0.344992E+03   0.437102E+00
        8081000   0.345032E+03   0.437163E+00
        8082000   0.345073E+03   0.437226E+00
        8083000   0.345113E+03   0.437288E+00
        8084000   0.345153E+03   0.437350E+00
        8085000   0.345193E+03   0.437409E+00
        8086000   0.345233E+03   0.437469E+00
        8087000   0.345273E+03   0.437530E+00
        8088000   0.345313E+03   0.437589E+00
        8089000   0.345353E+03   0.437648E+00
        8090000   0.345393E+03   0.437708E+00
        8091000   0.345433E+03   0.437769E+00
        8092000   0.345474E+03   0.437831E+00
        8093000   0.345513E+03   0.437890E+00
        8094000   0.345553E+03   0.437952E+00
        8095000   0.345593E+03   0.438013E+00
        8096000   0.345634E+03   0.438073E+00
        8097000   0.345673E+03   0.438135E+00
        8098000   0.345714E+03   0.438197E+00
        8099000   0.345754E+03   0.438260E+00
        8100000   0.345794E+03   0.438322E+00
        8101000   0.345834E+03   0.438382E+00
        8102000   0.345874E+03   0.438444E+00
        8103000   0.345914E+03   0.438507E+00
        8104000   0.345954E+03   0.438569E+00
        8105000   0.345994E+03   0.438634E+00
        8106000   0.346035E+03   0.438696E+00
        8107000   0.346075E+03   0.438758E+00
        8108000   0.346115E+03   0.438824E+00
        8109000   0.346155E+03   0.438889E+00
        8110000   0.346195E+03   0.438951E+00
        8111000   0.346236E+03   0.439018E+00
        8112000   0.346276E+03   0.439083E+00
        8113000   0.346316E+03   0.439149E+00
        8114000   0.346355E+03   0.439214E+00
        8115000   0.346395E+03   0.439278E+00
        8116000   0.346435E+03   0.439342E+00
        8117000   0.346475E+03   0.439405E+00
        8118000   0.346515E+03   0.439468E+00
        8119000   0.346555E+03   0.439535E+00
        8120000   0.346595E+03   0.439598E+00
        8121000   0.346634E+03   0.439662E+00
        8122000   0.346674E+03   0.439729E+00
        8123000   0.346714E+03   0.439794E+00
        8124000   0.346753E+03   0.439856E+00
        8125000   0.346794E+03   0.439920E+00
        8126000   0.346834E+03   0.439982E+00
        8127000   0.346873E+03   0.440045E+00
        8128000   0.346914E+03   0.440105E+00
        8129000   0.346953E+03   0.440166E+00
        8130000   0.346994E+03   0.440228E+00
        8131000   0.347033E+03   0.440291E+00
        8132000   0.347073E+03   0.440353E+00
        8133000   0.347113E+03   0.440413E+00
        8134000   0.347153E+03   0.440476E+00
        8135000   0.347193E+03   0.440538E+00
        8136000   0.347233E+03   0.440599E+00
        8137000   0.347273E+03   0.440661E+00
        8138000   0.347312E+03   0.440723E+00
        8139000   0.347352E+03   0.440783E+00
        8140000   0.347391E+03   0.440844E+00
        8141000   0.347432E+03   0.440906E+00
        8142000   0.347472E+03   0.440967E+00
        8143000   0.347512E+03   0.441030E+00
        8144000   0.347552E+03   0.441092E+00
        8145000   0.347592E+03   0.441154E+00
        8146000   0.347632E+03   0.441215E+00
        8147000   0.347672E+03   0.441275E+00
        8148000   0.347712E+03   0.441335E+00
        8149000   0.347752E+03   0.441395E+00
        8150000   0.347792E+03   0.441457E+00
        8151000   0.347832E+03   0.441519E+00
        8152000   0.347872E+03   0.441580E+00
        8153000   0.347910E+03   0.441641E+00
        8154000   0.347950E+03   0.441702E+00
        8155000   0.347991E+03   0.441762E+00
        8156000   0.348030E+03   0.441823E+00
        8157000   0.348069E+03   0.441885E+00
        8158000   0.348109E+03   0.441949E+00
        8159000   0.348149E+03   0.442010E+00
        8160000   0.348190E+03   0.442072E+00
        8161000   0.348231E+03   0.442135E+00
        8162000   0.348272E+03   0.442195E+00
        8163000   0.348311E+03   0.442258E+00
        8164000   0.348351E+03   0.442319E+00
        8165000   0.348391E+03   0.442380E+00
        8166000   0.348431E+03   0.442440E+00
        8167000   0.348471E+03   0.442501E+00
        8168000   0.348511E+03   0.442563E+00
        8169000   0.348551E+03   0.442624E+00
        8170000   0.348591E+03   0.442686E+00
        8171000   0.348630E+03   0.442748E+00
        8172000   0.348670E+03   0.442807E+00
        8173000   0.348710E+03   0.442868E+00
        8174000   0.348749E+03   0.442930E+00
        8175000   0.348789E+03   0.442991E+00
        8176000   0.348829E+03   0.443050E+00
        8177000   0.348870E+03   0.443109E+00
        8178000   0.348910E+03   0.443169E+00
        8179000   0.348951E+03   0.443229E+00
        8180000   0.348991E+03   0.443290E+00
        8181000   0.349032E+03   0.443349E+00
        8182000   0.349072E+03   0.443412E+00
        8183000   0.349112E+03   0.443473E+00
        8184000   0.349151E+03   0.443534E+00
        8185000   0.349191E+03   0.443597E+00
        8186000   0.349231E+03   0.443662E+00
        8187000   0.349271E+03   0.443726E+00
        8188000   0.349311E+03   0.443789E+00
        8189000   0.349352E+03   0.443851E+00
        8190000   0.349392E+03   0.443912E+00
        8191000   0.349433E+03   0.443973E+00
        8192000   0.349473E+03   0.444031E+00
        8193000   0.349513E+03   0.444090E+00
        8194000   0.349553E+03   0.444150E+00
        8195000   0.349593E+03   0.444209E+00
        8196000   0.349633E+03   0.444267E+00
        8197000   0.349674E+03   0.444325E+00
        8198000   0.349714E+03   0.444383E+00
        8199000   0.349754E+03   0.444442E+00
        8200000   0.349794E+03   0.444501E+00
        8201000   0.349835E+03   0.444559E+00
        8202000   0.349875E+03   0.444617E+00
        8203000   0.349915E+03   0.444676E+00
        8204000   0.349956E+03   0.444732E+00
        8205000   0.349996E+03   0.444790E+00
        8206000   0.350036E+03   0.444850E+00
        8207000   0.350077E+03   0.444911E+00
        8208000   0.350117E+03   0.444970E+00
        8209000   0.350158E+03   0.445027E+00
        8210000   0.350198E+03   0.445082E+00
        8211000   0.350238E+03   0.445137E+00
        8212000   0.350278E+03   0.445192E+00
        8213000   0.350319E+03   0.445246E+00
        8214000   0.350360E+03   0.445300E+00
        8215000   0.350400E+03   0.445358E+00
        8216000   0.350440E+03   0.445418E+00
        8217000   0.350480E+03   0.445475E+00
        8218000   0.350519E+03   0.445530E+00
        8219000   0.350558E+03   0.445586E+00
        8220000   0.350598E+03   0.445644E+00
        8221000   0.350638E+03   0.445701E+00
        8222000   0.350678E+03   0.445758E+00
        8223000   0.350718E+03   0.445815E+00
        8224000   0.350759E+03   0.445868E+00
        8225000   0.350799E+03   0.445923E+00
        8226000   0.350840E+03   0.445979E+00
        8227000   0.350881E+03   0.446034E+00
        8228000   0.350922E+03   0.446085E+00
        8229000   0.350962E+03   0.446136E+00
        8230000   0.351002E+03   0.446191E+00
        8231000   0.351042E+03   0.446243E+00
        8232000   0.351083E+03   0.446299E+00
        8233000   0.351122E+03   0.446356E+00
        8234000   0.351163E+03   0.446410E+00
        8235000   0.351203E+03   0.446466E+00
        8236000   0.351244E+03   0.446520E+00
        8237000   0.351284E+03   0.446578E+00
        8238000   0.351324E+03   0.446636E+00
        8239000   0.351364E+03   0.446693E+00
        8240000   0.351405E+03   0.446750E+00
        8241000   0.351446E+03   0.446807E+00
        8242000   0.351486E+03   0.446865E+00
        8243000   0.351525E+03   0.446922E+00
        8244000   0.351565E+03   0.446980E+00
        8245000   0.351605E+03   0.447038E+00
        8246000   0.351646E+03   0.447097E+00
        8247000   0.351686E+03   0.447155E+00
        8248000   0.351726E+03   0.447214E+00
        8249000   0.351766E+03   0.447270E+00
        8250000   0.351807E+03   0.447325E+00
        8251000   0.351847E+03   0.447381E+00
        8252000   0.351886E+03   0.447437E+00
        8253000   0.351927E+03   0.447493E+00
        8254000   0.351967E+03   0.447549E+00
        8255000   0.352007E+03   0.447606E+00
        8256000   0.352048E+03   0.447665E+00
        8257000   0.352088E+03   0.447723E+00
        8258000   0.352128E+03   0.447781E+00
        8259000   0.352169E+03   0.447839E+00
        8260000   0.352209E+03   0.447894E+00
        8261000   0.352250E+03   0.447951E+00
        8262000   0.352290E+03   0.448008E+00
        8263000   0.352330E+03   0.448066E+00
        8264000   0.352370E+03   0.448122E+00
        8265000   0.352410E+03   0.448177E+00
        8266000   0.352450E+03   0.448236E+00
        8267000   0.352491E+03   0.448293E+00
        8268000   0.352531E+03   0.448352E+00
        8269000   0.352571E+03   0.448412E+00
        8270000   0.352611E+03   0.448468E+00
        8271000   0.352652E+03   0.448527E+00
        8272000   0.352692E+03   0.448587E+00
        8273000   0.352733E+03   0.448648E+00
        8274000   0.352774E+03   0.448707E+00
        8275000   0.352815E+03   0.448767E+00
        8276000   0.352855E+03   0.448825E+00
        8277000   0.352895E+03   0.448884E+00
        8278000   0.352935E+03   0.448943E+00
        8279000   0.352976E+03   0.449000E+00
        8280000   0.353016E+03   0.449057E+00
        8281000   0.353057E+03   0.449117E+00
        8282000   0.353097E+03   0.449177E+00
        8283000   0.353137E+03   0.449237E+00
        8284000   0.353177E+03   0.449296E+00
        8285000   0.353217E+03   0.449354E+00
        8286000   0.353258E+03   0.449412E+00
        8287000   0.353299E+03   0.449470E+00
        8288000   0.353339E+03   0.449529E+00
        8289000   0.353379E+03   0.449587E+00
        8290000   0.353419E+03   0.449645E+00
        8291000   0.353459E+03   0.449704E+00
        8292000   0.353500E+03   0.449762E+00
        8293000   0.353540E+03   0.449821E+00
        8294000   0.353581E+03   0.449881E+00
        8295000   0.353620E+03   0.449940E+00
        8296000   0.353660E+03   0.450000E+00
        8297000   0.353700E+03   0.450059E+00
        8298000   0.353740E+03   0.450118E+00
        8299000   0.353780E+03   0.450179E+00
        8300000   0.353820E+03   0.450240E+00
        8301000   0.353861E+03   0.450301E+00
        8302000   0.353901E+03   0.450362E+00
        8303000   0.353940E+03   0.450424E+00
        8304000   0.353980E+03   0.450485E+00
        8305000   0.354020E+03   0.450547E+00
        8306000   0.354060E+03   0.450610E+00
        8307000   0.354100E+03   0.450673E+00
        8308000   0.354140E+03   0.450734E+00
        8309000   0.354179E+03   0.450797E+00
        8310000   0.354220E+03   0.450861E+00
        8311000   0.354260E+03   0.450926E+00
        8312000   0.354300E+03   0.450990E+00
        8313000   0.354340E+03   0.451056E+00
        8314000   0.354380E+03   0.451123E+00
        8315000   0.354420E+03   0.451187E+00
        8316000   0.354460E+03   0.451250E+00
        8317000   0.354500E+03   0.451316E+00
        8318000   0.354540E+03   0.451381E+00
        8319000   0.354580E+03   0.451447E+00
        8320000   0.354620E+03   0.451512E+00
        8321000   0.354660E+03   0.451576E+00
        8322000   0.354701E+03   0.451641E+00
        8323000   0.354741E+03   0.451705E+00
        8324000   0.354782E+03   0.451769E+00
        8325000   0.354822E+03   0.451833E+00
        8326000   0.354862E+03   0.451897E+00
        8327000   0.354902E+03   0.451961E+00
        8328000   0.354942E+03   0.452026E+00
        8329000   0.354981E+03   0.452092E+00
        8330000   0.355021E+03   0.452156E+00
        8331000   0.355060E+03   0.452219E+00
        8332000   0.355100E+03   0.452284E+00
        8333000   0.355141E+03   0.452349E+00
        8334000   0.355181E+03   0.452414E+00
        8335000   0.355220E+03   0.452477E+00
        8336000   0.355260E+03   0.452543E+00
        8337000   0.355301E+03   0.452609E+00
        8338000   0.355341E+03   0.452674E+00
        8339000   0.355380E+03   0.452741E+00
        8340000   0.355420E+03   0.452805E+00
        8341000   0.355460E+03   0.452869E+00
        8342000   0.355500E+03   0.452934E+00
        8343000   0.355540E+03   0.452999E+00
        8344000   0.355579E+03   0.453064E+00
        8345000   0.355619E+03   0.453130E+00
        8346000   0.355660E+03   0.453194E+00
        8347000   0.355700E+03   0.453260E+00
        8348000   0.355741E+03   0.453325E+00
        8349000   0.355781E+03   0.453390E+00
        8350000   0.355821E+03   0.453456E+00
        8351000   0.355862E+03   0.453523E+00
        8352000   0.355902E+03   0.453589E+00
        8353000   0.355942E+03   0.453655E+00
        8354000   0.355982E+03   0.453723E+00
        8355000   0.356023E+03   0.453789E+00
        8356000   0.356063E+03   0.453856E+00
        8357000   0.356102E+03   0.453923E+00
        8358000   0.356142E+03   0.453991E+00
        8359000   0.356182E+03   0.454060E+00
        8360000   0.356223E+03   0.454131E+00
        8361000   0.356263E+03   0.454200E+00
        8362000   0.356302E+03   0.454268E+00
        8363000   0.356342E+03   0.454335E+00
        8364000   0.356382E+03   0.454405E+00
        8365000   0.356421E+03   0.454474E+00
        8366000   0.356461E+03   0.454541E+00
        8367000   0.356502E+03   0.454610E+00
        8368000   0.356541E+03   0.454678E+00
        8369000   0.356582E+03   0.454745E+00
        8370000   0.356622E+03   0.454814E+00
        8371000   0.356662E+03   0.454881E+00
        8372000   0.356702E+03   0.454951E+00
        8373000   0.356742E+03   0.455022E+00
        8374000   0.356783E+03   0.455091E+00
        8375000   0.356823E+03   0.455159E+00
        8376000   0.356864E+03   0.455227E+00
        8377000   0.356904E+03   0.455298E+00
        8378000   0.356944E+03   0.455367E+00
        8379000   0.356984E+03   0.455437E+00
        8380000   0.357024E+03   0.455505E+00
        8381000   0.357064E+03   0.455576E+00
        8382000   0.357103E+03   0.455643E+00
        8383000   0.357144E+03   0.455712E+00
        8384000   0.357183E+03   0.455781E+00
        8385000   0.357224E+03   0.455851E+00
        8386000   0.357265E+03   0.455918E+00
        8387000   0.357305E+03   0.455990E+00
        8388000   0.357345E+03   0.456060E+00
        8389000   0.357386E+03   0.456130E+00
        8390000   0.357426E+03   0.456200E+00
        8391000   0.357466E+03   0.456271E+00
        8392000   0.357506E+03   0.456340E+00
        8393000   0.357546E+03   0.456408E+00
        8394000   0.357586E+03   0.456476E+00
        8395000   0.357626E+03   0.456544E+00
        8396000   0.357666E+03   0.456612E+00
        8397000   0.357707E+03   0.456681E+00
        8398000   0.357747E+03   0.456749E+00
        8399000   0.357787E+03   0.456818E+00
        8400000   0.357828E+03   0.456888E+00
        8401000   0.357869E+03   0.456957E+00
        8402000   0.357909E+03   0.457026E+00
        8403000   0.357949E+03   0.457096E+00
        8404000   0.357989E+03   0.457167E+00
        8405000   0.358030E+03   0.457237E+00
        8406000   0.358070E+03   0.457308E+00
        8407000   0.358110E+03   0.457378E+00
        8408000   0.358151E+03   0.457448E+00
        8409000   0.358191E+03   0.457517E+00
        8410000   0.358231E+03   0.457587E+00
        8411000   0.358272E+03   0.457655E+00
        8412000   0.358311E+03   0.457721E+00
        8413000   0.358351E+03   0.457788E+00
        8414000   0.358392E+03   0.457854E+00
        8415000   0.358432E+03   0.457922E+00
        8416000   0.358472E+03   0.457988E+00
        8417000   0.358512E+03   0.458053E+00
        8418000   0.358552E+03   0.458118E+00
        8419000   0.358593E+03   0.458181E+00
        8420000   0.358633E+03   0.458247E+00
        8421000   0.358674E+03   0.458315E+00
        8422000   0.358713E+03   0.458384E+00
        8423000   0.358754E+03   0.458454E+00
        8424000   0.358794E+03   0.458522E+00
        8425000   0.358834E+03   0.458591E+00
        8426000   0.358874E+03   0.458661E+00
        8427000   0.358915E+03   0.458729E+00
        8428000   0.358956E+03   0.458799E+00
        8429000   0.358996E+03   0.458870E+00
        8430000   0.359037E+03   0.458941E+00
        8431000   0.359076E+03   0.459013E+00
        8432000   0.359116E+03   0.459083E+00
        8433000   0.359156E+03   0.459155E+00
        8434000   0.359196E+03   0.459225E+00
        8435000   0.359236E+03   0.459297E+00
        8436000   0.359276E+03   0.459368E+00
        8437000   0.359317E+03   0.459440E+00
        8438000   0.359357E+03   0.459516E+00
        8439000   0.359397E+03   0.459587E+00
        8440000   0.359437E+03   0.459658E+00
        8441000   0.359477E+03   0.459730E+00
        8442000   0.359517E+03   0.459800E+00
        8443000   0.359558E+03   0.459869E+00
        8444000   0.359599E+03   0.459937E+00
        8445000   0.359639E+03   0.460003E+00
        8446000   0.359680E+03   0.460071E+00
        8447000   0.359721E+03   0.460138E+00
        8448000   0.359761E+03   0.460207E+00
        8449000   0.359802E+03   0.460274E+00
        8450000   0.359842E+03   0.460342E+00
        8451000   0.359883E+03   0.460410E+00
        8452000   0.359923E+03   0.460478E+00
        8453000   0.359964E+03   0.460547E+00
        8454000   0.360004E+03   0.460615E+00
        8455000   0.360045E+03   0.460683E+00
        8456000   0.360086E+03   0.460749E+00
        8457000   0.360126E+03   0.460815E+00
        8458000   0.360167E+03   0.460880E+00
        8459000   0.360208E+03   0.460948E+00
        8460000   0.360248E+03   0.461016E+00
        8461000   0.360288E+03   0.461085E+00
        8462000   0.360329E+03   0.461152E+00
        8463000   0.360370E+03   0.461220E+00
        8464000   0.360410E+03   0.461288E+00
        8465000   0.360451E+03   0.461358E+00
        8466000   0.360492E+03   0.461424E+00
        8467000   0.360533E+03   0.461492E+00
        8468000   0.360574E+03   0.461561E+00
        8469000   0.360615E+03   0.461631E+00
        8470000   0.360656E+03   0.461703E+00
        8471000   0.360696E+03   0.461773E+00
        8472000   0.360738E+03   0.461846E+00
        8473000   0.360779E+03   0.461915E+00
        8474000   0.360819E+03   0.461984E+00
        8475000   0.360861E+03   0.462051E+00
        8476000   0.360901E+03   0.462119E+00
        8477000   0.360943E+03   0.462187E+00
        8478000   0.360984E+03   0.462257E+00
        8479000   0.361025E+03   0.462324E+00
        8480000   0.361066E+03   0.462393E+00
        8481000   0.361106E+03   0.462460E+00
        8482000   0.361147E+03   0.462530E+00
        8483000   0.361189E+03   0.462598E+00
        8484000   0.361230E+03   0.462667E+00
        8485000   0.361271E+03   0.462737E+00
        8486000   0.361311E+03   0.462805E+00
        8487000   0.361353E+03   0.462870E+00
        8488000   0.361393E+03   0.462939E+00
        8489000   0.361434E+03   0.463008E+00
        8490000   0.361475E+03   0.463077E+00
        8491000   0.361516E+03   0.463144E+00
        8492000   0.361556E+03   0.463212E+00
        8493000   0.361598E+03   0.463280E+00
        8494000   0.361638E+03   0.463349E+00
        8495000   0.361680E+03   0.463416E+00
        8496000   0.361720E+03   0.463485E+00
        8497000   0.361761E+03   0.463555E+00
        8498000   0.361801E+03   0.463621E+00
        8499000   0.361841E+03   0.463690E+00
        8500000   0.361882E+03   0.463758E+00
        8501000   0.361923E+03   0.463826E+00
        8502000   0.361963E+03   0.463893E+00
        8503000   0.362004E+03   0.463959E+00
        8504000   0.362045E+03   0.464028E+00
        8505000   0.362085E+03   0.464099E+00
        8506000   0.362125E+03   0.464168E+00
        8507000   0.362166E+03   0.464236E+00
        8508000   0.362207E+03   0.464305E+00
        8509000   0.362248E+03   0.464375E+00
        8510000   0.362288E+03   0.464443E+00
        8511000   0.362328E+03   0.464511E+00
        8512000   0.362369E+03   0.464582E+00
        8513000   0.362409E+03   0.464651E+00
        8514000   0.362450E+03   0.464723E+00
        8515000   0.362490E+03   0.464794E+00
        8516000   0.362530E+03   0.464867E+00
        8517000   0.362570E+03   0.464936E+00
        8518000   0.362611E+03   0.465006E+00
        8519000   0.362651E+03   0.465073E+00
        8520000   0.362691E+03   0.465142E+00
        8521000   0.362731E+03   0.465211E+00
        8522000   0.362772E+03   0.465279E+00
        8523000   0.362812E+03   0.465349E+00
        8524000   0.362852E+03   0.465416E+00
        8525000   0.362893E+03   0.465484E+00
        8526000   0.362934E+03   0.465551E+00
        8527000   0.362974E+03   0.465622E+00
        8528000   0.363015E+03   0.465691E+00
        8529000   0.363055E+03   0.465762E+00
        8530000   0.363095E+03   0.465832E+00
        8531000   0.363136E+03   0.465901E+00
        8532000   0.363176E+03   0.465970E+00
        8533000   0.363216E+03   0.466043E+00
        8534000   0.363256E+03   0.466118E+00
        8535000   0.363296E+03   0.466192E+00
        8536000   0.363337E+03   0.466268E+00
        8537000   0.363377E+03   0.466344E+00
        8538000   0.363418E+03   0.466417E+00
        8539000   0.363458E+03   0.466493E+00
        8540000   0.363499E+03   0.466564E+00
        8541000   0.363539E+03   0.466638E+00
        8542000   0.363579E+03   0.466715E+00
        8543000   0.363620E+03   0.466790E+00
        8544000   0.363660E+03   0.466865E+00
        8545000   0.363701E+03   0.466940E+00
        8546000   0.363742E+03   0.467017E+00
        8547000   0.363782E+03   0.467096E+00
        8548000   0.363822E+03   0.467173E+00
        8549000   0.363862E+03   0.467249E+00
        8550000   0.363903E+03   0.467322E+00
        8551000   0.363943E+03   0.467394E+00
        8552000   0.363982E+03   0.467469E+00
        8553000   0.364023E+03   0.467542E+00
        8554000   0.364064E+03   0.467611E+00
        8555000   0.364104E+03   0.467684E+00
        8556000   0.364145E+03   0.467757E+00
        8557000   0.364185E+03   0.467830E+00
        8558000   0.364225E+03   0.467904E+00
        8559000   0.364267E+03   0.467976E+00
        8560000   0.364307E+03   0.468047E+00
        8561000   0.364348E+03   0.468118E+00
        8562000   0.364388E+03   0.468189E+00
        8563000   0.364429E+03   0.468260E+00
        8564000   0.364469E+03   0.468337E+00
        8565000   0.364509E+03   0.468409E+00
        8566000   0.364550E+03   0.468482E+00
        8567000   0.364590E+03   0.468554E+00
        8568000   0.364631E+03   0.468624E+00
        8569000   0.364671E+03   0.468694E+00
        8570000   0.364712E+03   0.468763E+00
        8571000   0.364753E+03   0.468833E+00
        8572000   0.364793E+03   0.468904E+00
        8573000   0.364833E+03   0.468975E+00
        8574000   0.364873E+03   0.469043E+00
        8575000   0.364914E+03   0.469113E+00
        8576000   0.364955E+03   0.469183E+00
        8577000   0.364995E+03   0.469254E+00
        8578000   0.365035E+03   0.469323E+00
        8579000   0.365076E+03   0.469392E+00
        8580000   0.365116E+03   0.469462E+00
        8581000   0.365157E+03   0.469532E+00
        8582000   0.365198E+03   0.469601E+00
        8583000   0.365238E+03   0.469670E+00
        8584000   0.365279E+03   0.469740E+00
        8585000   0.365320E+03   0.469809E+00
        8586000   0.365360E+03   0.469881E+00
        8587000   0.365401E+03   0.469952E+00
        8588000   0.365441E+03   0.470021E+00
        8589000   0.365482E+03   0.470093E+00
        8590000   0.365523E+03   0.470164E+00
        8591000   0.365563E+03   0.470232E+00
        8592000   0.365604E+03   0.470303E+00
        8593000   0.365644E+03   0.470374E+00
        8594000   0.365683E+03   0.470444E+00
        8595000   0.365724E+03   0.470516E+00
        8596000   0.365764E+03   0.470585E+00
        8597000   0.365805E+03   0.470654E+00
        8598000   0.365846E+03   0.470725E+00
        8599000   0.365886E+03   0.470795E+00
        8600000   0.365927E+03   0.470865E+00
        8601000   0.365967E+03   0.470935E+00
        8602000   0.366008E+03   0.471005E+00
        8603000   0.366049E+03   0.471077E+00
        8604000   0.366090E+03   0.471148E+00
        8605000   0.366131E+03   0.471219E+00
        8606000   0.366171E+03   0.471290E+00
        8607000   0.366212E+03   0.471361E+00
        8608000   0.366252E+03   0.471433E+00
        8609000   0.366294E+03   0.471504E+00
        8610000   0.366334E+03   0.471571E+00
        8611000   0.366375E+03   0.471639E+00
        8612000   0.366416E+03   0.471710E+00
        8613000   0.366458E+03   0.471778E+00
        8614000   0.366499E+03   0.471848E+00
        8615000   0.366539E+03   0.471918E+00
        8616000   0.366580E+03   0.471985E+00
        8617000   0.366621E+03   0.472054E+00
        8618000   0.366662E+03   0.472123E+00
        8619000   0.366703E+03   0.472191E+00
        8620000   0.366743E+03   0.472260E+00
        8621000   0.366783E+03   0.472330E+00
        8622000   0.366824E+03   0.472401E+00
        8623000   0.366865E+03   0.472474E+00
        8624000   0.366907E+03   0.472545E+00
        8625000   0.366948E+03   0.472617E+00
        8626000   0.366989E+03   0.472694E+00
        8627000   0.367030E+03   0.472767E+00
        8628000   0.367070E+03   0.472839E+00
        8629000   0.367111E+03   0.472910E+00
        8630000   0.367152E+03   0.472982E+00
        8631000   0.367192E+03   0.473055E+00
        8632000   0.367234E+03   0.473129E+00
        8633000   0.367274E+03   0.473202E+00
        8634000   0.367315E+03   0.473276E+00
        8635000   0.367355E+03   0.473350E+00
        8636000   0.367396E+03   0.473424E+00
        8637000   0.367437E+03   0.473496E+00
        8638000   0.367477E+03   0.473570E+00
        8639000   0.367518E+03   0.473645E+00
        8640000   0.367559E+03   0.473721E+00
        8641000   0.367600E+03   0.473796E+00
        8642000   0.367641E+03   0.473870E+00
        8643000   0.367682E+03   0.473945E+00
        8644000   0.367723E+03   0.474021E+00
        8645000   0.367763E+03   0.474095E+00
        8646000   0.367804E+03   0.474171E+00
        8647000   0.367845E+03   0.474244E+00
        8648000   0.367886E+03   0.474317E+00
        8649000   0.367927E+03   0.474389E+00
        8650000   0.367967E+03   0.474465E+00
        8651000   0.368008E+03   0.474539E+00
        8652000   0.368050E+03   0.474612E+00
        8653000   0.368091E+03   0.474687E+00
        8654000   0.368132E+03   0.474761E+00
        8655000   0.368173E+03   0.474834E+00
        8656000   0.368215E+03   0.474912E+00
        8657000   0.368255E+03   0.474986E+00
        8658000   0.368296E+03   0.475059E+00
        8659000   0.368337E+03   0.475134E+00
        8660000   0.368378E+03   0.475210E+00
        8661000   0.368419E+03   0.475283E+00
        8662000   0.368460E+03   0.475356E+00
        8663000   0.368501E+03   0.475431E+00
        8664000   0.368542E+03   0.475501E+00
        8665000   0.368583E+03   0.475573E+00
        8666000   0.368624E+03   0.475645E+00
        8667000   0.368665E+03   0.475720E+00
        8668000   0.368706E+03   0.475794E+00
        8669000   0.368747E+03   0.475868E+00
        8670000   0.368788E+03   0.475944E+00
        8671000   0.368829E+03   0.476020E+00
        8672000   0.368870E+03   0.476095E+00
        8673000   0.368911E+03   0.476168E+00
        8674000   0.368952E+03   0.476239E+00
        8675000   0.368992E+03   0.476311E+00
        8676000   0.369034E+03   0.476385E+00
        8677000   0.369074E+03   0.476458E+00
        8678000   0.369115E+03   0.476532E+00
        8679000   0.369157E+03   0.476608E+00
        8680000   0.369198E+03   0.476680E+00
        8681000   0.369239E+03   0.476755E+00
        8682000   0.369280E+03   0.476829E+00
        8683000   0.369320E+03   0.476901E+00
        8684000   0.369361E+03   0.476971E+00
        8685000   0.369401E+03   0.477045E+00
        8686000   0.369442E+03   0.477121E+00
        8687000   0.369483E+03   0.477196E+00
        8688000   0.369523E+03   0.477271E+00
        8689000   0.369564E+03   0.477346E+00
        8690000   0.369605E+03   0.477420E+00
[truncated: 520,261 more chars]
