# Supplementary material for: Room temperature ionic liquids with two symmetric ions
Source: Chem Sci. 2023 Sep 8;14(37):10340–6. doi: 10.1039/d3sc03240j (PMC10530934; doi:10.1039/d3sc03240j)
Supplement: SC-014-D3SC03240J-s001 [file SC-014-D3SC03240J-s001.zip › MDresults-prealpha/P3O14BF4/reference_1_all_around_1_rdf_xcharge_energyintegral]

reference vector +0 +0 +1, all molecules around type 1, (Coulomb) energy integral INT(z*e^2*r*rho*g(r)/(2*epsilon0))dR
distance E(r)[J/mol]
   0.00000000       0.00000000    
  0.144643307       0.00000000    
  0.289286613       0.00000000    
  0.433929920       0.00000000    
  0.578573227       0.00000000    
  0.723216534       0.00000000    
  0.867859840       0.00000000    
   1.01250315       0.00000000    
   1.15714645       0.00000000    
   1.30178976       0.00000000    
   1.44643307       0.00000000    
   1.59107637       0.00000000    
   1.73571968       0.00000000    
   1.88036299       0.00000000    
   2.02500629       0.00000000    
   2.16964960       0.00000000    
   2.31429291       0.00000000    
   2.45893621       0.00000000    
   2.60357952       0.00000000    
   2.74822283       0.00000000    
   2.89286613       0.00000000    
   3.03750944      -1.18060503E-02
   3.18215275     -0.220922381    
   3.32679605      -1.70309544    
   3.47143936      -8.00495338    
   3.61608267      -30.9089775    
   3.76072598      -104.602020    
   3.90536928      -316.659973    
   4.05001259      -846.370667    
   4.19465590      -2011.60303    
   4.33929920      -4318.63086    
   4.48394251      -8440.52930    
   4.62858582      -15158.3887    
   4.77322912      -25253.5508    
   4.91787243      -39292.6797    
   5.06251574      -57492.1875    
   5.20715904      -79618.2578    
   5.35180235      -104944.922    
   5.49644566      -132362.562    
   5.64108896      -160570.297    
   5.78573227      -188261.453    
   5.93037558      -214317.438    
   6.07501888      -237940.750    
   6.21966219      -258676.266    
   6.36430550      -276371.719    
   6.50894880      -291078.594    
   6.65359211      -302993.375    
   6.79823542      -312341.000    
   6.94287872      -319331.344    
   7.08752203      -324138.594    
   7.23216534      -326903.938    
   7.37680864      -327750.938    
   7.52145195      -326784.438    
   7.66609526      -324136.875    
   7.81073856      -319963.875    
   7.95538187      -314421.812    
   8.10002518      -307700.688    
   8.24466896      -299999.438    
   8.38931179      -291518.062    
   8.53395462      -282469.125    
   8.67859840      -273019.188    
   8.82324219      -263340.156    
   8.96788502      -253603.125    
   9.11252785      -243910.547    
   9.25717163      -234303.625    
   9.40181541      -224779.406    
   9.54645824      -215306.750    
   9.69110107      -205814.094    
   9.83574486      -196230.891    
   9.98038864      -186546.781    
   10.1250315      -176793.031    
   10.2696743      -167024.922    
   10.4143181      -157369.641    
   10.5589619      -148020.000    
   10.7036047      -139182.453    
   10.8482475      -131045.125    
   10.9928913      -123791.750    
   11.1375351      -117584.570    
   11.2821779      -112520.703    
   11.4268208      -108673.844    
   11.5714645      -106098.750    
   11.7161083      -104794.406    
   11.8607512      -104713.383    
   12.0053940      -105799.688    
   12.1500378      -107987.977    
   12.2946815      -111174.219    
   12.4393244      -115236.469    
   12.5839672      -120062.352    
   12.7286110      -125542.133    
   12.8732548      -131555.500    
   13.0178976      -137962.844    
   13.1625404      -144645.766    
   13.3071842      -151510.234    
   13.4518280      -158432.891    
   13.5964708      -165299.562    
   13.7411137      -172049.484    
   13.8857574      -178596.750    
   14.0304012      -184863.375    
   14.1750441      -190808.750    
   14.3196869      -196383.297    
   14.4643307      -201536.641    
   14.6089745      -206260.016    
   14.7536173      -210540.906    
   14.8982601      -214354.172    
   15.0429039      -217684.344    
   15.1875477      -220530.812    
   15.3321905      -222898.453    
   15.4768333      -224764.266    
   15.6214771      -226118.281    
   15.7661209      -226979.016    
   15.9107637      -227342.609    
   16.0554066      -227217.000    
   16.2000504      -226632.312    
   16.3446941      -225586.922    
   16.4893379      -224089.172    
   16.6339798      -222170.828    
   16.7786236      -219869.141    
   16.9232674      -217220.453    
   17.0679092      -214269.656    
   17.2125530      -211061.328    
   17.3571968      -207638.422    
   17.5018406      -204050.672    
   17.6464844      -200345.812    
   17.7911263      -196589.594    
   17.9357700      -192836.766    
   18.0804138      -189127.266    
   18.2250557      -185523.484    
   18.3696995      -182075.953    
   18.5143433      -178801.250    
   18.6589870      -175710.188    
   18.8036308      -172854.969    
   18.9482727      -170293.516    
   19.0929165      -168032.953    
   19.2375603      -166081.422    
   19.3822021      -164459.500    
   19.5268459      -163165.547    
   19.6714897      -162177.359    
   19.8161335      -161511.859    
   19.9607773      -161170.250    
   20.1054192      -161141.344    
   20.2500629      -161414.141    
   20.3947067      -161965.234    
   20.5393486      -162776.297    
   20.6839924      -163828.406    
   20.8286362      -165100.891    
   20.9732800      -166565.750    
   21.1179237      -168184.984    
   21.2625656      -169937.609    
   21.4072094      -171831.719    
   21.5518532      -173824.219    
   21.6964951      -175872.922    
   21.8411388      -177959.703    
   21.9857826      -180060.547    
   22.1304264      -182157.000    
   22.2750702      -184223.500    
   22.4197121      -186239.812    
   22.5643559      -188169.141    
   22.7089996      -190003.156    
   22.8536415      -191716.688    
   22.9982853      -193265.828    
   23.1429291      -194653.734    
   23.2875729      -195865.953    
   23.4322166      -196903.812    
   23.5768585      -197765.984    
   23.7215023      -198422.328    
   23.8661461      -198889.844    
   24.0107880      -199181.781    
   24.1554317      -199277.266    
   24.3000755      -199208.562    
   24.4447193      -198968.344    
   24.5893631      -198525.969    
   24.7340050      -197942.203    
   24.8786488      -197249.719    
   25.0232925      -196434.688    
   25.1679344      -195511.250    
   25.3125782      -194504.547    
   25.4572220      -193432.234    
   25.6018658      -192293.094    
   25.7465096      -191113.391    
   25.8911514      -189902.391    
   26.0357952      -188679.172    
   26.1804390      -187484.109    
   26.3250809      -186294.969    
   26.4697247      -185138.734    
   26.6143684      -184052.281    
   26.7590122      -183005.438    
   26.9036560      -182007.891    
   27.0482979      -181096.562    
   27.1929417      -180262.906    
   27.3375854      -179525.438    
   27.4822273      -178899.422    
   27.6268711      -178368.281    
   27.7715149      -177943.109    
   27.9161587      -177625.734    
   28.0608025      -177426.219    
   28.2054443      -177329.516    
   28.3500881      -177305.094    
   28.4947319      -177376.453    
   28.6393738      -177542.984    
   28.7840176      -177807.938    
   28.9286613      -178156.719    
   29.0733051      -178588.719    
   29.2179489      -179099.250    
   29.3625908      -179650.438    
   29.5072346      -180246.578    
   29.6518784      -180888.156    
   29.7965202      -181568.469    
   29.9411640      -182254.812    
   30.0858078      -182928.188    
   30.2304516      -183611.734    
   30.3750954      -184304.266    
   30.5197372      -184986.891    
   30.6643810      -185654.172    
   30.8090248      -186288.625    
   30.9536667      -186881.000    
   31.0983105      -187440.797    
   31.2429543      -187952.906    
   31.3875980      -188411.109    
   31.5322418      -188812.781    
   31.6768837      -189161.062    
   31.8215275      -189450.141    
   31.9661713      -189684.594    
   32.1108131      -189850.109    
   32.2554588      -189934.844    
   32.4001007      -189973.781    
   32.5447426      -189963.406    
   32.6893883      -189889.500    
   32.8340302      -189773.484    
   32.9786758      -189624.766    
   33.1233177      -189426.688    
   33.2679596      -189181.422    
   33.4126053      -188914.062    
   33.5572472      -188617.750    
   33.7018890      -188275.938    
   33.8465347      -187911.125    
   33.9911766      -187542.828    
   34.1358185      -187163.406    
   34.2804642      -186776.531    
   34.4251060      -186392.750    
   34.5697517      -185994.297    
   34.7143936      -185605.516    
   34.8590355      -185237.422    
   35.0036812      -184883.859    
   35.1483231      -184550.188    
   35.2929688      -184211.891    
   35.4376106      -183881.984    
   35.5822525      -183601.047    
   35.7268982      -183367.281    
   35.8715401      -183154.750    
   36.0161819      -182979.359    
   36.1608276      -182844.766    
   36.3054695      -182738.188    
   36.4501114      -182674.562    
   36.5947571      -182637.391    
   36.7393990      -182617.344    
   36.8840446      -182628.891    
   37.0286865      -182666.938    
   37.1733284      -182744.000    
   37.3179741      -182861.312    
   37.4626160      -183000.203    
   37.6072617      -183150.781    
   37.7519035      -183307.688    
   37.8965454      -183488.359    
   38.0411911      -183675.906    
   38.1858330      -183876.328    
   38.3304749      -184092.812    
   38.4751205      -184306.984    
   38.6197624      -184522.969    
   38.7644043      -184733.719    
   38.9090500      -184953.484    
   39.0536919      -185179.531    
   39.1983376      -185388.156    
   39.3429794      -185585.594    
   39.4876213      -185769.688    
   39.6322670      -185945.500    
   39.7769089      -186110.609    
   39.9215546      -186259.797    
   40.0661964      -186391.000    
   40.2108383      -186516.609    
   40.3554840      -186635.188    
   40.5001259      -186733.188    
   40.6447678      -186819.562    
   40.7894135      -186879.969    
   40.9340553      -186910.453    
   41.0786972      -186913.406    
   41.2233429      -186902.500    
   41.3679848      -186886.906    
   41.5126305      -186859.578    
   41.6572723      -186805.734    
   41.8019142      -186724.656    
   41.9465599      -186645.812    
   42.0912018      -186546.266    
   42.2358475      -186411.938    
   42.3804893      -186286.016    
   42.5251312      -186178.328    
   42.6697769      -186055.562    
   42.8144188      -185918.406    
   42.9590607      -185781.750    
   43.1037064      -185658.281    
   43.2483482      -185531.547    
   43.3929901      -185397.078    
