# Supplementary material for: Room temperature ionic liquids with two symmetric ions
Source: Chem Sci. 2023 Sep 8;14(37):10340–6. doi: 10.1039/d3sc03240j (PMC10530934; doi:10.1039/d3sc03240j)
Supplement: SC-014-D3SC03240J-s001 [file SC-014-D3SC03240J-s001.zip › MDresults-prealpha/P3O14BF4/reference_2_all_around_2_rdf_xcharge_energyintegral]

reference vector +0 +0 +1, all molecules around type 2, (Coulomb) energy integral INT(z*e^2*r*rho*g(r)/(2*epsilon0))dR
distance E(r)[J/mol]
   0.00000000       0.00000000    
  0.144643307       0.00000000    
  0.289286613       0.00000000    
  0.433929920       0.00000000    
  0.578573227       0.00000000    
  0.723216534       0.00000000    
  0.867859840       0.00000000    
   1.01250315       0.00000000    
   1.15714645       0.00000000    
   1.30178976       0.00000000    
   1.44643307       0.00000000    
   1.59107637       0.00000000    
   1.73571968       0.00000000    
   1.88036299       0.00000000    
   2.02500629       0.00000000    
   2.16964960       0.00000000    
   2.31429291       0.00000000    
   2.45893621       0.00000000    
   2.60357952       0.00000000    
   2.74822283       0.00000000    
   2.89286613       0.00000000    
   3.03750944      -1.18058464E-02
   3.18215275     -0.220923334    
   3.32679605      -1.70309329    
   3.47143936      -8.00496197    
   3.61608267      -30.9096794    
   3.76072598      -104.604324    
   3.90536928      -316.666504    
   4.05001259      -846.405212    
   4.19465590      -2011.66235    
   4.33929920      -4318.78906    
   4.48394251      -8440.85352    
   4.62858582      -15159.3516    
   4.77322912      -25256.1875    
   4.91787243      -39299.5898    
   5.06251574      -57508.7266    
   5.20715904      -79654.7578    
   5.35180235      -105020.531    
   5.49644566      -132513.047    
   5.64108896      -160855.609    
   5.78573227      -188780.250    
   5.93037558      -215219.672    
   6.07501888      -239432.078    
   6.21966219      -261033.391    
   6.36430550      -279943.406    
   6.50894880      -296273.688    
   6.65359211      -310257.344    
   6.79823542      -322121.562    
   6.94287872      -332022.750    
   7.08752203      -340026.438    
   7.23216534      -346099.844    
   7.37680864      -350111.875    
   7.52145195      -351931.812    
   7.66609526      -351467.406    
   7.81073856      -348656.375    
   7.95538187      -343537.625    
   8.10002518      -336230.844    
   8.24466896      -326979.438    
   8.38931179      -316081.469    
   8.53395462      -303886.812    
   8.67859840      -290766.562    
   8.82324219      -277028.688    
   8.96788502      -262953.438    
   9.11252785      -248757.438    
   9.25717163      -234588.719    
   9.40181541      -220534.469    
   9.54645824      -206662.750    
   9.69110107      -193000.062    
   9.83574486      -179582.406    
   9.98038864      -166514.328    
   10.1250315      -153890.078    
   10.2696743      -141836.203    
   10.4143181      -130512.508    
   10.5589619      -120089.109    
   10.7036047      -110749.641    
   10.8482475      -102625.023    
   10.9928913      -95839.4375    
   11.1375351      -90508.1250    
   11.2821779      -86686.6641    
   11.4268208      -84422.4922    
   11.5714645      -83705.6406    
   11.7161083      -84499.0469    
   11.8607512      -86749.9844    
   12.0053940      -90345.6562    
   12.1500378      -95197.0938    
   12.2946815      -101182.758    
   12.4393244      -108132.844    
   12.5839672      -115900.766    
   12.7286110      -124339.430    
   12.8732548      -133283.266    
   13.0178976      -142564.344    
   13.1625404      -152015.578    
   13.3071842      -161512.672    
   13.4518280      -170909.047    
   13.5964708      -180055.000    
   13.7411137      -188833.062    
   13.8857574      -197144.984    
   14.0304012      -204887.453    
   14.1750441      -211985.141    
   14.3196869      -218386.750    
   14.4643307      -224051.344    
   14.6089745      -228997.453    
   14.7536173      -233219.984    
   14.8982601      -236707.547    
   15.0429039      -239492.312    
   15.1875477      -241621.906    
   15.3321905      -243092.266    
   15.4768333      -243911.734    
   15.6214771      -244112.078    
   15.7661209      -243711.406    
   15.9107637      -242701.375    
   16.0554066      -241089.312    
   16.2000504      -238909.031    
   16.3446941      -236177.203    
   16.4893379      -232915.625    
   16.6339798      -229177.234    
   16.7786236      -225001.312    
   16.9232674      -220429.719    
   17.0679092      -215541.531    
   17.2125530      -210418.094    
   17.3571968      -205132.469    
   17.5018406      -199750.891    
   17.6464844      -194363.234    
   17.7911263      -189038.281    
   17.9357700      -183854.672    
   18.0804138      -178887.484    
   18.2250557      -174200.141    
   18.3696995      -169858.500    
   18.5143433      -165894.328    
   18.6589870      -162330.828    
   18.8036308      -159233.750    
   18.9482727      -156636.703    
   19.0929165      -154523.391    
   19.2375603      -152904.203    
   19.3822021      -151793.391    
   19.5268459      -151181.594    
   19.6714897      -151065.547    
   19.8161335      -151413.891    
   19.9607773      -152180.016    
   20.1054192      -153363.094    
   20.2500629      -154929.953    
   20.3947067      -156850.656    
   20.5393486      -159074.406    
   20.6839924      -161563.547    
   20.8286362      -164294.766    
   20.9732800      -167211.141    
   21.1179237      -170247.750    
   21.2625656      -173387.531    
   21.4072094      -176617.438    
   21.5518532      -179843.031    
   21.6964951      -183016.703    
   21.8411388      -186123.500    
   21.9857826      -189121.422    
   22.1304264      -191974.688    
   22.2750702      -194674.750    
   22.4197121      -197201.859    
   22.5643559      -199496.359    
   22.7089996      -201536.172    
   22.8536415      -203333.500    
   22.9982853      -204853.938    
   23.1429291      -206076.109    
   23.2875729      -207020.578    
   23.4322166      -207690.406    
   23.5768585      -208066.234    
   23.7215023      -208150.109    
   23.8661461      -207979.094    
   24.0107880      -207568.031    
   24.1554317      -206907.781    
   24.3000755      -206029.266    
   24.4447193      -204952.656    
   24.5893631      -203680.703    
   24.7340050      -202242.109    
   24.8786488      -200664.156    
   25.0232925      -198964.859    
   25.1679344      -197175.734    
   25.3125782      -195332.625    
   25.4572220      -193466.312    
   25.6018658      -191567.391    
   25.7465096      -189672.391    
   25.8911514      -187823.906    
   26.0357952      -186027.594    
   26.1804390      -184319.641    
   26.3250809      -182717.047    
   26.4697247      -181219.000    
   26.6143684      -179848.406    
   26.7590122      -178623.281    
   26.9036560      -177553.594    
   27.0482979      -176627.750    
   27.1929417      -175854.297    
   27.3375854      -175262.047    
   27.4822273      -174849.969    
   27.6268711      -174612.375    
   27.7715149      -174521.375    
   27.9161587      -174571.047    
   28.0608025      -174782.578    
   28.2054443      -175143.344    
   28.3500881      -175622.703    
   28.4947319      -176227.781    
   28.6393738      -176952.781    
   28.7840176      -177783.641    
   28.9286613      -178699.000    
   29.0733051      -179677.578    
   29.2179489      -180716.828    
   29.3625908      -181802.750    
   29.5072346      -182904.031    
   29.6518784      -184014.438    
   29.7965202      -185129.719    
   29.9411640      -186214.875    
   30.0858078      -187257.578    
   30.2304516      -188262.219    
   30.3750954      -189221.750    
   30.5197372      -190126.578    
   30.6643810      -190956.531    
   30.8090248      -191698.219    
   30.9536667      -192358.781    
   31.0983105      -192931.484    
   31.2429543      -193401.375    
   31.3875980      -193761.125    
   31.5322418      -194032.000    
   31.6768837      -194210.141    
   31.8215275      -194276.922    
   31.9661713      -194255.750    
   32.1108131      -194144.188    
   32.2554588      -193927.156    
   32.4001007      -193647.828    
   32.5447426      -193304.766    
   32.6893883      -192873.141    
   32.8340302      -192405.547    
   32.9786758      -191915.656    
   33.1233177      -191365.438    
   33.2679596      -190764.078    
   33.4126053      -190162.516    
   33.5572472      -189556.312    
   33.7018890      -188924.453    
   33.8465347      -188272.188    
   33.9911766      -187651.422    
   34.1358185      -187070.516    
   34.2804642      -186496.484    
   34.4251060      -185954.422    
   34.5697517      -185444.828    
   34.7143936      -184968.469    
   34.8590355      -184515.391    
   35.0036812      -184107.078    
   35.1483231      -183765.250    
   35.2929688      -183454.156    
   35.4376106      -183177.469    
   35.5822525      -182961.047    
   35.7268982      -182797.453    
   35.8715401      -182688.531    
   36.0161819      -182653.922    
   36.1608276      -182692.609    
   36.3054695      -182789.922    
   36.4501114      -182942.109    
   36.5947571      -183132.234    
   36.7393990      -183361.172    
   36.8840446      -183628.062    
   37.0286865      -183927.656    
   37.1733284      -184269.078    
   37.3179741      -184637.297    
   37.4626160      -185014.453    
   37.6072617      -185399.812    
   37.7519035      -185786.469    
   37.8965454      -186160.031    
   38.0411911      -186529.281    
   38.1858330      -186897.297    
   38.3304749      -187253.125    
   38.4751205      -187585.234    
   38.6197624      -187893.172    
   38.7644043      -188176.938    
   38.9090500      -188430.203    
   39.0536919      -188652.578    
   39.1983376      -188853.297    
   39.3429794      -189034.344    
   39.4876213      -189174.516    
   39.6322670      -189268.781    
   39.7769089      -189325.578    
   39.9215546      -189367.906    
   40.0661964      -189385.625    
   40.2108383      -189378.219    
   40.3554840      -189345.141    
   40.5001259      -189275.438    
   40.6447678      -189186.672    
   40.7894135      -189064.922    
   40.9340553      -188913.703    
   41.0786972      -188745.562    
   41.2233429      -188565.969    
   41.3679848      -188377.641    
   41.5126305      -188181.500    
   41.6572723      -187981.438    
   41.8019142      -187764.719    
   41.9465599      -187551.656    
   42.0912018      -187347.547    
   42.2358475      -187124.000    
   42.3804893      -186910.938    
   42.5251312      -186725.719    
   42.6697769      -186551.734    
   42.8144188      -186397.109    
   42.9590607      -186271.438    
   43.1037064      -186164.453    
   43.2483482      -186066.516    
   43.3929901      -185967.844    
