# Supplementary material for: Room temperature ionic liquids with two symmetric ions
Source: Chem Sci. 2023 Sep 8;14(37):10340–6. doi: 10.1039/d3sc03240j (PMC10530934; doi:10.1039/d3sc03240j)
Supplement: SC-014-D3SC03240J-s001 [file SC-014-D3SC03240J-s001.zip › MDresults-prealpha/P3O14BF4_dependent_population]

 This file contains the 2D dependent incidence (=counts) for the dihedrals specified in 'out_1_dihedral.inp' (angle_start given)
      1-2-14-26     2-14-26-22         counts
          0.000          0.000              0
          0.000          5.000              0
          0.000         10.000              0
          0.000         15.000              0
          0.000         20.000              0
          0.000         25.000              0
          0.000         30.000              4
          0.000         35.000              4
          0.000         40.000             12
          0.000         45.000             30
          0.000         50.000             36
          0.000         55.000             40
          0.000         60.000             50
          0.000         65.000             35
          0.000         70.000             36
          0.000         75.000             21
          0.000         80.000             20
          0.000         85.000             10
          0.000         90.000              6
          0.000         95.000              0
          0.000        100.000              0
          0.000        105.000              2
          0.000        110.000              0
          0.000        115.000              0
          0.000        120.000              0
          0.000        125.000              0
          0.000        130.000              1
          0.000        135.000              0
          0.000        140.000              0
          0.000        145.000              1
          0.000        150.000              0
          0.000        155.000              5
          0.000        160.000              0
          0.000        165.000              4
          0.000        170.000              7
          0.000        175.000              5
          0.000        180.000              5
          0.000        185.000              7
          0.000        190.000              7
          0.000        195.000              2
          0.000        200.000              0
          0.000        205.000              5
          0.000        210.000              3
          0.000        215.000              0
          0.000        220.000              0
          0.000        225.000              1
          0.000        230.000              1
          0.000        235.000              0
          0.000        240.000              1
          0.000        245.000              0
          0.000        250.000              0
          0.000        255.000              1
          0.000        260.000              3
          0.000        265.000              3
          0.000        270.000              7
          0.000        275.000             10
          0.000        280.000             14
          0.000        285.000             30
          0.000        290.000             34
          0.000        295.000             52
          0.000        300.000             60
          0.000        305.000             51
          0.000        310.000             27
          0.000        315.000             11
          0.000        320.000              7
          0.000        325.000              3
          0.000        330.000              0
          0.000        335.000              0
          0.000        340.000              0
          0.000        345.000              0
          0.000        350.000              0
          0.000        355.000              0
          0.000        360.000              0
          5.000          0.000              0
          5.000          5.000              0
          5.000         10.000              0
          5.000         15.000              0
          5.000         20.000              0
          5.000         25.000              0
          5.000         30.000              1
          5.000         35.000             12
          5.000         40.000             15
          5.000         45.000             29
          5.000         50.000             51
          5.000         55.000             66
          5.000         60.000             49
          5.000         65.000             54
          5.000         70.000             56
          5.000         75.000             31
          5.000         80.000             13
          5.000         85.000             14
          5.000         90.000              7
          5.000         95.000              3
          5.000        100.000              3
          5.000        105.000              0
          5.000        110.000              0
          5.000        115.000              1
          5.000        120.000              0
          5.000        125.000              0
          5.000        130.000              2
          5.000        135.000              0
          5.000        140.000              2
          5.000        145.000              1
          5.000        150.000              3
          5.000        155.000              1
          5.000        160.000              8
          5.000        165.000              5
          5.000        170.000              3
          5.000        175.000              5
          5.000        180.000              8
          5.000        185.000             12
          5.000        190.000             12
          5.000        195.000              4
          5.000        200.000              4
          5.000        205.000              0
          5.000        210.000              1
          5.000        215.000              0
          5.000        220.000              1
          5.000        225.000              0
          5.000        230.000              0
          5.000        235.000              0
          5.000        240.000              0
          5.000        245.000              2
          5.000        250.000              0
          5.000        255.000              0
          5.000        260.000              2
          5.000        265.000              8
          5.000        270.000              9
          5.000        275.000             19
          5.000        280.000             31
          5.000        285.000             36
          5.000        290.000             51
          5.000        295.000             59
          5.000        300.000             70
          5.000        305.000             44
          5.000        310.000             32
          5.000        315.000             14
          5.000        320.000              6
          5.000        325.000              1
          5.000        330.000              0
          5.000        335.000              1
          5.000        340.000              1
          5.000        345.000              0
          5.000        350.000              0
          5.000        355.000              0
          5.000        360.000              0
         10.000          0.000              0
         10.000          5.000              0
         10.000         10.000              0
         10.000         15.000              1
         10.000         20.000              0
         10.000         25.000              2
         10.000         30.000              2
         10.000         35.000             11
         10.000         40.000             23
         10.000         45.000             39
         10.000         50.000             75
         10.000         55.000             92
         10.000         60.000             78
         10.000         65.000            101
         10.000         70.000             71
         10.000         75.000             68
         10.000         80.000             41
         10.000         85.000             19
         10.000         90.000              8
         10.000         95.000              2
         10.000        100.000              3
         10.000        105.000              0
         10.000        110.000              0
         10.000        115.000              0
         10.000        120.000              0
         10.000        125.000              0
         10.000        130.000              0
         10.000        135.000              0
         10.000        140.000              0
         10.000        145.000              1
         10.000        150.000              4
         10.000        155.000              5
         10.000        160.000              5
         10.000        165.000              6
         10.000        170.000             10
         10.000        175.000              8
         10.000        180.000              5
         10.000        185.000              8
         10.000        190.000             12
         10.000        195.000             10
         10.000        200.000              6
         10.000        205.000              7
         10.000        210.000              3
         10.000        215.000              2
         10.000        220.000              1
         10.000        225.000              0
         10.000        230.000              0
         10.000        235.000              0
         10.000        240.000              0
         10.000        245.000              1
         10.000        250.000              0
         10.000        255.000              1
         10.000        260.000              2
         10.000        265.000              5
         10.000        270.000             11
         10.000        275.000             18
         10.000        280.000             28
         10.000        285.000             61
         10.000        290.000             90
         10.000        295.000             98
         10.000        300.000             92
         10.000        305.000             62
         10.000        310.000             29
         10.000        315.000             11
         10.000        320.000              6
         10.000        325.000              0
         10.000        330.000              0
         10.000        335.000              0
         10.000        340.000              0
         10.000        345.000              0
         10.000        350.000              0
         10.000        355.000              0
         10.000        360.000              0
         15.000          0.000              0
         15.000          5.000              0
         15.000         10.000              0
         15.000         15.000              1
         15.000         20.000              3
         15.000         25.000              6
         15.000         30.000             11
         15.000         35.000             29
         15.000         40.000             66
         15.000         45.000             76
         15.000         50.000            128
         15.000         55.000            153
         15.000         60.000            181
         15.000         65.000            194
         15.000         70.000            177
         15.000         75.000            102
         15.000         80.000             72
         15.000         85.000             29
         15.000         90.000             16
         15.000         95.000              5
         15.000        100.000              2
         15.000        105.000              0
         15.000        110.000              1
         15.000        115.000              0
         15.000        120.000              0
         15.000        125.000              0
         15.000        130.000              1
         15.000        135.000              0
         15.000        140.000              0
         15.000        145.000              3
         15.000        150.000              5
         15.000        155.000              5
         15.000        160.000             11
         15.000        165.000              9
         15.000        170.000             12
         15.000        175.000             25
         15.000        180.000             23
         15.000        185.000             18
         15.000        190.000             12
         15.000        195.000             12
         15.000        200.000              2
         15.000        205.000              1
         15.000        210.000              3
         15.000        215.000              1
         15.000        220.000              0
         15.000        225.000              2
         15.000        230.000              0
         15.000        235.000              0
         15.000        240.000              2
         15.000        245.000              0
         15.000        250.000              0
         15.000        255.000              3
         15.000        260.000              2
         15.000        265.000              9
         15.000        270.000             14
         15.000        275.000             42
         15.000        280.000             59
         15.000        285.000            114
         15.000        290.000            155
         15.000        295.000            132
         15.000        300.000            106
         15.000        305.000             72
         15.000        310.000             23
         15.000        315.000             16
         15.000        320.000              4
         15.000        325.000              2
         15.000        330.000              0
         15.000        335.000              0
         15.000        340.000              0
         15.000        345.000              0
         15.000        350.000              0
         15.000        355.000              0
         15.000        360.000              0
         20.000          0.000              0
         20.000          5.000              0
         20.000         10.000              1
         20.000         15.000              1
         20.000         20.000              3
         20.000         25.000              6
         20.000         30.000             19
         20.000         35.000             50
         20.000         40.000             98
         20.000         45.000            171
         20.000         50.000            227
         20.000         55.000            363
         20.000         60.000            455
         20.000         65.000            430
         20.000         70.000            322
         20.000         75.000            227
         20.000         80.000             96
         20.000         85.000             50
         20.000         90.000             19
         20.000         95.000             10
         20.000        100.000              6
         20.000        105.000              1
         20.000        110.000              0
         20.000        115.000              1
         20.000        120.000              0
         20.000        125.000              0
         20.000        130.000              0
         20.000        135.000              1
         20.000        140.000              3
         20.000        145.000              2
         20.000        150.000              2
         20.000        155.000              4
         20.000        160.000             14
         20.000        165.000             17
         20.000        170.000             37
         20.000        175.000             45
         20.000        180.000             36
         20.000        185.000             24
         20.000        190.000             28
         20.000        195.000             13
         20.000        200.000              8
         20.000        205.000              6
         20.000        210.000              2
         20.000        215.000              3
         20.000        220.000              0
         20.000        225.000              0
         20.000        230.000              0
         20.000        235.000              0
         20.000        240.000              1
         20.000        245.000              0
         20.000        250.000              4
         20.000        255.000              8
         20.000        260.000              9
         20.000        265.000             12
         20.000        270.000             27
         20.000        275.000             48
         20.000        280.000            128
         20.000        285.000            238
         20.000        290.000            242
         20.000        295.000            251
         20.000        300.000            175
         20.000        305.000             99
         20.000        310.000             59
         20.000        315.000             19
         20.000        320.000              6
         20.000        325.000              0
         20.000        330.000              1
         20.000        335.000              1
         20.000        340.000              0
         20.000        345.000              0
         20.000        350.000              0
         20.000        355.000              0
         20.000        360.000              0
         25.000          0.000              0
         25.000          5.000              0
         25.000         10.000              2
         25.000         15.000              1
         25.000         20.000             10
         25.000         25.000             13
         25.000         30.000             48
         25.000         35.000            109
         25.000         40.000            210
         25.000         45.000            366
         25.000         50.000            591
         25.000         55.000            956
         25.000         60.000           1193
         25.000         65.000           1042
         25.000         70.000            711
         25.000         75.000            393
         25.000         80.000            181
         25.000         85.000             65
         25.000         90.000             21
         25.000         95.000              5
         25.000        100.000              4
         25.000        105.000              2
         25.000        110.000              1
         25.000        115.000              2
         25.000        120.000              0
         25.000        125.000              1
         25.000        130.000              3
         25.000        135.000              1
         25.000        140.000              4
         25.000        145.000              2
         25.000        150.000              3
         25.000        155.000             20
         25.000        160.000             25
         25.000        165.000             48
         25.000        170.000             39
         25.000        175.000             64
         25.000        180.000             62
         25.000        185.000             66
         25.000        190.000             38
         25.000        195.000             27
         25.000        200.000             13
         25.000        205.000              5
         25.000        210.000              7
         25.000        215.000              3
         25.000        220.000              2
         25.000        225.000              2
         25.000        230.000              1
         25.000        235.000              3
         25.000        240.000              1
         25.000        245.000              0
         25.000        250.000              2
         25.000        255.000              1
         25.000        260.000             11
         25.000        265.000             25
         25.000        270.000             67
         25.000        275.000            132
         25.000        280.000            252
         25.000        285.000            427
         25.000        290.000            484
         25.000        295.000            373
         25.000        300.000            238
         25.000        305.000            141
         25.000        310.000             70
         25.000        315.000             24
         25.000        320.000              8
         25.000        325.000              6
         25.000        330.000              0
         25.000        335.000              0
         25.000        340.000              0
         25.000        345.000              1
         25.000        350.000              0
         25.000        355.000              0
         25.000        360.000              0
         30.000          0.000              0
         30.000          5.000              1
         30.000         10.000              2
         30.000         15.000              5
         30.000         20.000             21
         30.000         25.000             48
         30.000         30.000            114
         30.000         35.000            240
         30.000         40.000            564
         30.000         45.000           1122
         30.000         50.000           1913
         30.000         55.000           2751
         30.000         60.000           2761
         30.000         65.000           2175
         30.000         70.000           1360
         30.000         75.000            671
         30.000         80.000            284
         30.000         85.000             89
         30.000         90.000             38
         30.000         95.000             18
         30.000        100.000             12
         30.000        105.000              2
         30.000        110.000              3
         30.000        115.000              1
         30.000        120.000              1
         30.000        125.000              3
         30.000        130.000              3
         30.000        135.000              2
         30.000        140.000              2
         30.000        145.000             10
         30.000        150.000             17
         30.000        155.000             29
         30.000        160.000             59
         30.000        165.000             96
         30.000        170.000            103
         30.000        175.000            104
         30.000        180.000             86
         30.000        185.000            102
         30.000        190.000             72
         30.000        195.000             43
         30.000        200.000             16
         30.000        205.000             14
         30.000        210.000              7
         30.000        215.000              7
         30.000        220.000              3
         30.000        225.000              2
         30.000        230.000              4
         30.000        235.000              4
         30.000        240.000              5
         30.000        245.000              5
         30.000        250.000              3
         30.000        255.000             17
         30.000        260.000             21
         30.000        265.000             64
         30.000        270.000            160
         30.000        275.000            308
         30.000        280.000            554
         30.000        285.000            764
         30.000        290.000            745
         30.000        295.000            672
         30.000        300.000            366
         30.000        305.000            216
         30.000        310.000             86
         30.000        315.000             35
         30.000        320.000             15
         30.000        325.000              9
         30.000        330.000              2
         30.000        335.000              1
         30.000        340.000              2
         30.000        345.000              0
         30.000        350.000              0
         30.000        355.000              0
         30.000        360.000              0
         35.000          0.000              2
         35.000          5.000              6
         35.000         10.000              6
         35.000         15.000             19
         35.000         20.000             41
         35.000         25.000            105
         35.000         30.000            284
         35.000         35.000            697
         35.000         40.000           1516
         35.000         45.000           3314
         35.000         50.000           5588
         35.000         55.000           7043
         35.000         60.000           6341
         35.000         65.000           4227
         35.000         70.000           2303
         35.000         75.000           1081
         35.000         80.000            409
         35.000         85.000            133
         35.000         90.000             46
         35.000         95.000             33
         35.000        100.000             14
         35.000        105.000              9
         35.000        110.000              0
         35.000        115.000              3
         35.000        120.000              1
         35.000        125.000              2
         35.000        130.000              7
         35.000        135.000              5
         35.000        140.000             14
         35.000        145.000             21
         35.000        150.000             38
         35.000        155.000             87
         35.000        160.000            124
         35.000        165.000            162
         35.000        170.000            189
         35.000        175.000            206
         35.000        180.000            150
         35.000        185.000            155
         35.000        190.000            117
         35.000        195.000             67
         35.000        200.000             43
         35.000        205.000             26
         35.000        210.000             15
         35.000        215.000              8
         35.000        220.000              3
         35.000        225.000              6
         35.000        230.000              3
         35.000        235.000              5
         35.000        240.000              6
         35.000        245.000              3
         35.000        250.000             16
         35.000        255.000             30
         35.000        260.000             73
         35.000        265.000            162
         35.000        270.000            363
         35.000        275.000            746
         35.000        280.000           1161
         35.000        285.000           1336
         35.000        290.000           1322
         35.000        295.000            883
         35.000        300.000            562
         35.000        305.000            310
         35.000        310.000            132
         35.000        315.000             65
         35.000        320.000             23
         35.000        325.000             11
         35.000        330.000              7
         35.000        335.000              2
         35.000        340.000              0
         35.000        345.000              0
         35.000        350.000              2
         35.000        355.000              1
         35.000        360.000              0
         40.000          0.000              9
         40.000          5.000              6
         40.000         10.000             20
         40.000         15.000             48
         40.000         20.000            128
         40.000         25.000            312
         40.000         30.000            821
         40.000         35.000           2064
         40.000         40.000           4909
         40.000         45.000           9557
         40.000         50.000          14267
         40.000         55.000          15216
         40.000         60.000          11773
         40.000         65.000           7333
         40.000         70.000           3497
         40.000         75.000           1433
         40.000         80.000            552
         40.000         85.000            183
         40.000         90.000             83
         40.000         95.000             39
         40.000        100.000             12
         40.000        105.000             14
         40.000        110.000              5
         40.000        115.000             13
         40.000        120.000              2
         40.000        125.000              5
         40.000        130.000              9
         40.000        135.000             11
         40.000        140.000             18
         40.000        145.000             42
         40.000        150.000             91
         40.000        155.000            161
         40.000        160.000            217
         40.000        165.000            307
         40.000        170.000            333
         40.000        175.000            322
         40.000        180.000            282
         40.000        185.000            234
         40.000        190.000            141
         40.000        195.000             90
         40.000        200.000             66
         40.000        205.000             41
         40.000        210.000             18
         40.000        215.000              9
         40.000        220.000              8
         40.000        225.000              9
         40.000        230.000              8
         40.000        235.000             11
         40.000        240.000              5
         40.000        245.000             14
         40.000        250.000             28
         40.000        255.000             77
         40.000        260.000            151
         40.000        265.000            421
         40.000        270.000            809
         40.000        275.000           1450
         40.000        280.000           2016
         40.000        285.000           2281
         40.000        290.000           2106
         40.000        295.000           1466
         40.000        300.000            862
         40.000        305.000            460
         40.000        310.000            249
         40.000        315.000             96
         40.000        320.000             42
         40.000        325.000             30
         40.000        330.000              2
         40.000        335.000              7
         40.000        340.000              1
         40.000        345.000              1
         40.000        350.000              1
         40.000        355.000              2
         40.000        360.000              0
         45.000          0.000             11
         45.000          5.000             27
         45.000         10.000             58
         45.000         15.000            138
         45.000         20.000            322
         45.000         25.000            796
         45.000         30.000           2331
         45.000         35.000           5979
         45.000         40.000          13597
         45.000         45.000          23628
         45.000         50.000          29634
         45.000         55.000          27373
         45.000         60.000          18981
         45.000         65.000          10529
         45.000         70.000           4852
         45.000         75.000           1865
         45.000         80.000            763
         45.000         85.000            278
         45.000         90.000            125
         45.000         95.000             44
         45.000        100.000             23
         45.000        105.000             16
         45.000        110.000             10
         45.000        115.000              6
         45.000        120.000              8
         45.000        125.000              9
         45.000        130.000             16
         45.000        135.000             30
         45.000        140.000             46
         45.000        145.000            110
         45.000        150.000            185
         45.000        155.000            307
         45.000        160.000            426
         45.000        165.000            455
         45.000        170.000            520
         45.000        175.000            483
         45.000        180.000            418
         45.000        185.000            296
         45.000        190.000            202
         45.000        195.000            119
         45.000        200.000             83
         45.000        205.000             47
         45.000        210.000             38
         45.000        215.000             23
         45.000        220.000             18
         45.000        225.000             12
         45.000        230.000              7
         45.000        235.000             13
         45.000        240.000             22
         45.000        245.000             36
         45.000        250.000             66
         45.000        255.000            178
         45.000        260.000            431
         45.000        265.000            862
         45.000        270.000           1673
         45.000        275.000           2617
         45.000        280.000           3307
         45.000        285.000           3402
         45.000        290.000           2966
         45.000        295.000           2210
         45.000        300.000           1365
         45.000        305.000            739
         45.000        310.000            391
         45.000        315.000            169
         45.000        320.000             72
         45.000        325.000             41
         45.000        330.000             21
         45.000        335.000             12
         45.000        340.000              8
         45.000        345.000              3
         45.000        350.000              9
         45.000        355.000              7
         45.000        360.000              0
         50.000          0.000             33
         50.000          5.000             67
         50.000         10.000            144
         50.000         15.000            288
         50.000         20.000            787
         50.000         25.000           2280
         50.000         30.000           6385
         50.000         35.000          15945
         50.000         40.000          31244
         50.000         45.000          45201
         50.000         50.000          48749
         50.000         55.000          39842
         50.000         60.000          25432
         50.000         65.000          13222
         50.000         70.000           5846
         50.000         75.000           2428
         50.000         80.000            878
         50.000         85.000            358
         50.000         90.000            148
         50.000         95.000             66
         50.000        100.000             34
         50.000        105.000             12
         50.000        110.000              8
         50.000        115.000             15
         50.000        120.000             20
         50.000        125.000             20
         50.000        130.000             27
         50.000        135.000             55
         50.000        140.000            116
         50.000        145.000            202
         50.000        150.000            307
         50.000        155.000            491
         50.000        160.000            615
         50.000        165.000            685
         50.000        170.000            726
         50.000        175.000            697
         50.000        180.000            564
         50.000        185.000            424
         50.000        190.000            304
         50.000        195.000            197
         50.000        200.000            130
         50.000        205.000             77
         50.000        210.000             43
         50.000        215.000             35
         50.000        220.000             23
         50.000        225.000             22
         50.000        230.000             20
         50.000        235.000             32
         50.000        240.000             45
         50.000        245.000             68
         50.000        250.000            177
         50.000        255.000            367
         50.000        260.000            793
         50.000        265.000           1647
         50.000        270.000           2807
         50.000        275.000           4190
         50.000        280.000           4906
         50.000        285.000           5082
         50.000        290.000           4389
         50.000        295.000           3107
         50.000        300.000           1987
         50.000        305.000           1161
         50.000        310.000            624
         50.000        315.000            288
         50.000        320.000            145
         50.000        325.000             69
         50.000        330.000             59
         50.000        335.000             23
         50.000        340.000             18
         50.000        345.000             14
         50.000        350.000             17
         50.000        355.000             15
         50.000        360.000              0
         55.000          0.000             81
         55.000          5.000            141
         55.000         10.000            341
         55.000         15.000            714
         55.000         20.000           2014
         55.000         25.000           5726
         55.000         30.000          14912
         55.000         35.000          32092
         55.000         40.000          52897
         55.000         45.000          67016
         55.000         50.000          63740
         55.000         55.000          48409
         55.000         60.000          29185
         55.000         65.000          15186
         55.000         70.000           6706
         55.000         75.000           2888
         55.000         80.000           1159
         55.000         85.000            436
         55.000         90.000            197
         55.000         95.000             76
         55.000        100.000             39
         55.000        105.000             40
         55.000        110.000             29
         55.000        115.000             18
         55.000        120.000             23
         55.000        125.000             49
         55.000        130.000             34
         55.000        135.000            102
         55.000        140.000            169
         55.000        145.000            318
         55.000        150.000            478
         55.000        155.000            673
         55.000        160.000            798
         55.000        165.000            961
         55.000        170.000            894
         55.000        175.000            837
         55.000        180.000            672
         55.000        185.000            478
         55.000        190.000            368
         55.000        195.000            202
         55.000        200.000            137
         55.000        205.000             99
         55.000        210.000             55
         55.000        215.000             41
         55.000        220.000             39
         55.000        225.000             37
         55.000        230.000             32
         55.000        235.000             50
         55.000        240.000             79
         55.000        245.000            143
         55.000        250.000            328
         55.000        255.000            713
         55.000        260.000           1370
         55.000        265.000           2590
         55.000        270.000           4162
         55.000        275.000           5670
         55.000        280.000           6609
         55.000        285.000           6626
         55.000        290.000           5814
         55.000        295.000           4336
         55.000        300.000           2952
         55.000        305.000           1844
         55.000        310.000           1013
         55.000        315.000            554
         55.000        320.000            278
         55.000        325.000            131
         55.000        330.000             94
         55.000        335.000             60
         55.000        340.000             53
         55.000        345.000             38
         55.000        350.000             27
         55.000        355.000             46
         55.000        360.000              0
         60.000          0.000            163
         60.000          5.000            291
         60.000         10.000            668
         60.000         15.000           1717
         60.000         20.000           4586
         60.000         25.000          11852
         60.000         30.000          26346
         60.000         35.000          47918
         60.000         40.000          68384
         60.000         45.000          76613
         60.000         50.000          68045
         60.000         55.000          49658
         60.000         60.000          29956
         60.000         65.000          15581
         60.000         70.000           7298
         60.000         75.000           3190
         60.000         80.000           1269
         60.000         85.000            490
         60.000         90.000            214
         60.000         95.000            112
         60.000        100.000             63
         60.000        105.000             42
         60.000        110.000             29
         60.000        115.000             35
         60.000        120.000             38
         60.000        125.000             49
         60.000        130.000             91
         60.000        135.000            156
         60.000        140.000            252
         60.000        145.000            403
         60.000        150.000            591
         60.000        155.000            762
         60.000        160.000            953
         60.000        165.000           1032
         60.000        170.000           1042
         60.000        175.000            867
         60.000        180.000            727
         60.000        185.000            572
         60.000        190.000            400
         60.000        195.000            279
         60.000        200.000            186
         60.000        205.000            150
         60.000        210.000             84
         60.000        215.000             68
         60.000        220.000             45
         60.000        225.000             52
         60.000        230.000             62
         60.000        235.000             80
         60.000        240.000            141
         60.000        245.000            282
         60.000        250.000            472
         60.000        255.000           1061
         60.000        260.000           1888
         60.000        265.000           3350
         60.000        270.000           5117
         60.000        275.000           6783
         60.000        280.000           8168
         60.000        285.000           8360
         60.000        290.000           7392
         60.000        295.000           5911
         60.000        300.000           4218
         60.000        305.000           2490
         60.000        310.000           1582
         60.000        315.000            886
         60.000        320.000            479
         60.000        325.000            281
         60.000        330.000            174
         60.000        335.000            112
         60.000        340.000             88
         60.000        345.000             80
         60.000        350.000             76
         60.000        355.000            113
         60.000        360.000              0
         65.000          0.000            363
         65.000          5.000            620
         65.000         10.000           1394
         65.000         15.000           3367
         65.000         20.000           8061
         65.000         25.000          17821
         65.000         30.000          34034
         65.000         35.000          53237
         65.000         40.000          68742
         65.000         45.000          71950
         65.000         50.000          62965
         65.000         55.000          46034
         65.000         60.000          28296
         65.000         65.000          15515
         65.000         70.000           7289
         65.000         75.000           3220
         65.000         80.000           1330
         65.000         85.000            562
         65.000         90.000            266
         65.000         95.000            126
         65.000        100.000             89
         65.000        105.000             56
         65.000        110.000             53
         65.000        115.000             36
         65.000        120.000             50
         65.000        125.000             76
         65.000        130.000             96
         65.000        135.000            206
         65.000        140.000            304
         65.000        145.000            454
         65.000        150.000            657
         65.000        155.000            837
         65.000        160.000            999
         65.000        165.000           1093
         65.000        170.000           1028
         65.000        175.000            931
         65.000        180.000            790
         65.000        185.000            613
         65.000        190.000            482
         65.000        195.000            316
         65.000        200.000            194
         65.000        205.000            153
         65.000        210.000            121
         65.000        215.000             98
         65.000        220.000             76
         65.000        225.000             75
         65.000        230.000             76
         65.000        235.000            126
         65.000        240.000            197
         65.000        245.000            336
         65.000        250.000            634
         65.000        255.000           1157
         65.000        260.000           2130
         65.000        265.000           3525
         65.000        270.000           5437
         65.000        275.000           7443
         65.000        280.000           8677
         65.000        285.000           9353
         65.000        290.000           8567
         65.000        295.000           7164
         65.000        300.000           5312
         65.000        305.000           3537
         65.000        310.000           2215
         65.000        315.000           1299
         65.000        320.000            804
         65.000        325.000            500
         65.000        330.000            289
         65.000        335.000            195
         65.000        340.000            161
         65.000        345.000            152
         65.000        350.000            194
         65.000        355.000            204
         65.000        360.000              0
         70.000          0.000            568
         70.000          5.000           1118
         70.000         10.000           2277
         70.000         15.000           4984
         70.000         20.000          10391
         70.000         25.000          19503
         70.000         30.000          32770
         70.000         35.000          47333
         70.000         40.000          57510
         70.000         45.000          60512
         70.000         50.000          53127
         70.000         55.000          40058
         70.000         60.000          25973
         70.000         65.000          14650
         70.000         70.000           7027
         70.000         75.000           3164
         70.000         80.000           1335
         70.000         85.000            624
         70.000         90.000            296
         70.000         95.000            151
         70.000        100.000            110
         70.000        105.000             78
         70.000        110.000             52
         70.000        115.000             66
         70.000        120.000             73
         70.000        125.000             92
         70.000        130.000            111
         70.000        135.000            199
         70.000        140.000            301
         70.000        145.000            438
         70.000        150.000            618
         70.000        155.000            791
         70.000        160.000            943
         70.000        165.000            963
         70.000        170.000           1016
         70.000        175.000            906
         70.000        180.000            765
         70.000        185.000            575
         70.000        190.000            462
         70.000        195.000            304
         70.000        200.000            257
         70.000        205.000            181
         70.000        210.000            111
         70.000        215.000            103
         70.000        220.000             86
         70.000        225.000             99
         70.000        230.000            122
         70.000        235.000            187
         70.000        240.000            205
         70.000        245.000            398
         70.000        250.000            736
         70.000        255.000           1223
         70.000        260.000           2024
         70.000        265.000           3316
         70.000        270.000           4880
         70.000        275.000           6786
         70.000        280.000           8291
         70.000        285.000           9280
         70.000        290.000           9104
         70.000        295.000           7935
         70.000        300.000           6205
         70.000        305.000           4295
         70.000        310.000           2895
         70.000        315.000           1802
         70.000        320.000           1108
         70.000        325.000            720
         70.000        330.000            432
         70.000        335.000            340
         70.000        340.000            243
         70.000        345.000            235
         70.000        350.000            292
         70.000        355.000            323
         70.000        360.000              0
         75.000          0.000            882
         75.000          5.000           1580
         75.000         10.000           2954
         75.000         15.000           5434
         75.000         20.000           9742
         75.000         25.000          16705
         75.000         30.000          25954
         75.000         35.000          36272
         75.000         40.000          44932
         75.000         45.000          48652
         75.000         50.000          44807
         75.000         55.000          35026
         75.000         60.000          23509
         75.000         65.000          13326
         75.000         70.000           6788
         75.000         75.000           3116
         75.000         80.000           1390
         75.000         85.000            609
         75.000         90.000            359
         75.000         95.000            183
         75.000        100.000            140
         75.000        105.000             78
         75.000        110.000             71
         75.000        115.000             69
         75.000        120.000             73
         75.000        125.000            105
         75.000        130.000            138
         75.000        135.000            193
         75.000        140.000            250
         75.000        145.000            430
         75.000        150.000            544
         75.000        155.000            719
         75.000        160.000            920
         75.000        165.000            946
         75.000        170.000            948
         75.000        175.000            865
         75.000        180.000            728
         75.000        185.000            624
         75.000        190.000            498
         75.000        195.000            339
         75.000        200.000            265
         75.000        205.000            248
         75.000        210.000            163
         75.000        215.000            131
         75.000        220.000            138
         75.000        225.000            122
         75.000        230.000            160
         75.000        235.000            184
         75.000        240.000            247
         75.000        245.000            393
         75.000        250.000            546
         75.000        255.000            988
         75.000        260.000           1603
         75.000        265.000           2611
         75.000        270.000           4018
         75.000        275.000           5681
         75.000        280.000           7301
         75.000        285.000           8330
         75.000        290.000           8706
         75.000        295.000           7974
         75.000        300.000           6467
         75.000        305.000           4750
         75.000        310.000           3441
         75.000        315.000           2276
         75.000        320.000           1504
         75.000        325.000            993
         75.000        330.000            655
         75.000        335.000            521
         75.000        340.000            419
         75.000        345.000            385
         75.000        350.000            434
         75.000        355.000            570
         75.000        360.000              0
         80.000          0.000           1117
         80.000          5.000           1727
         80.000         10.000           2675
         80.000         15.000           4407
         80.000         20.000           7472
         80.000         25.000          11679
         80.000         30.000          18260
         80.000         35.000          26640
         80.000         40.000          34148
         80.000         45.000          39029
         80.000         50.000          37764
         80.000         55.000          30233
         80.000         60.000          20681
         80.000         65.000          12157
         80.000         70.000           6411
         80.000         75.000           3145
         80.000         80.000           1429
         80.000         85.000            686
         80.000         90.000            395
         80.000         95.000            209
         80.000        100.000            130
         80.000        105.000            101
         80.000        110.000             76
         80.000        115.000             87
         80.000        120.000             75
         80.000        125.000             86
         80.000        130.000            121
         80.000        135.000            158
         80.000        140.000            239
         80.000        145.000            359
         80.000        150.000            540
         80.000        155.000            616
         80.000        160.000            753
         80.000        165.000            839
         80.000        170.000            854
         80.000        175.000            765
         80.000        180.000            741
         80.000        185.000            612
         80.000        190.000            561
         80.000        195.000            437
         80.000        200.000            302
         80.000        205.000            229
         80.000        210.000            204
         80.000        215.000            158
         80.000        220.000            141
         80.000        225.000            127
         80.000        230.000            132
         80.000        235.000            161
         80.000        240.000            203
         80.000        245.000            279
         80.000        250.000            401
         80.000        255.000            730
         80.000        260.000           1124
         80.000        265.000           1841
         80.000        270.000           2932
         80.000        275.000           4275
         80.000        280.000           5716
         80.000        285.000           6955
         80.000        290.000           7492
         80.000        295.000           7214
         80.000        300.000           6462
         80.000        305.000           5142
         80.000        310.000           3714
         80.000        315.000           2708
         80.000        320.000           1824
         80.000        325.000           1326
         80.000        330.000            953
         80.000        335.000            733
         80.000        340.000            648
         80.000        345.000            577
         80.000        350.000            681
         80.000        355.000            832
         80.000        360.000              0
         85.000          0.000           1020
         85.000          5.000           1283
         85.000         10.000           1919
         85.000         15.000           2915
         85.000         20.000           4669
         85.000         25.000           7792
         85.000         30.000          12673
         85.000         35.000          19477
         85.000         40.000          26642
         85.000         45.000          30852
         85.000         50.000          30234
         85.000         55.000          25466
         85.000         60.000          17826
         85.000         65.000          10891
         85.000         70.000           5945
         85.000         75.000           3095
         85.000         80.000           1472
         85.000         85.000            739
         85.000         90.000            427
         85.000         95.000            228
         85.000        100.000            133
         85.000        105.000            103
         85.000        110.000             61
         85.000        115.000             69
         85.000        120.000             75
         85.000        125.000             55
         85.000        130.000             84
         85.000        135.000            122
         85.000        140.000            200
         85.000        145.000            292
         85.000        150.000            402
         85.000        155.000            514
         85.000        160.000            657
         85.000        165.000            784
         85.000        170.000            796
         85.000        175.000            774
         85.000        180.000            736
         85.000        185.000            639
         85.000        190.000            524
         85.000        195.000            429
         85.000        200.000            331
         85.000        205.000            261
         85.000        210.000            219
         85.000        215.000            181
         85.000        220.000            125
         85.000        225.000            107
         85.000        230.000            113
         85.000        235.000            123
         85.000        240.000            130
         85.000        245.000            196
         85.000        250.000            277
         85.000        255.000            492
         85.000        260.000            771
         85.000        265.000           1259
         85.000        270.000           2036
         85.000        275.000           3105
         85.000        280.000           4386
         85.000        285.000           5581
         85.000        290.000           6317
         85.000        295.000           6478
         85.000        300.000           6028
         85.000        305.000           5139
         85.000        310.000           4086
         85.000        315.000           3120
         85.000        320.000           2375
         85.000        325.000           1693
         85.000        330.000           1321
         85.000        335.000           1089
         85.000        340.000            888
         85.000        345.000            759
         85.000        350.000            780
         85.000        355.000            836
         85.000        360.000              0
         90.000          0.000            672
         90.000          5.000            798
         90.000         10.000           1064
         90.000         15.000           1702
         90.000         20.000           2837
         90.000         25.000           4966
         90.000         30.000           8723
         90.000         35.000          13561
         90.000         40.000          19236
         90.000         45.000          23174
         90.000         50.000          23858
         90.000         55.000          20349
         90.000         60.000          15193
         90.000         65.000           9573
         90.000         70.000           5600
         90.000         75.000           2905
         90.000         80.000           1443
         90.000         85.000            720
         90.000         90.000            376
         90.000         95.000            201
         90.000        100.000            134
         90.000        105.000             76
         90.000        110.000             65
         90.000        115.000             53
         90.000        120.000             38
         90.000        125.000             53
         90.000        130.000             64
         90.000        135.000             89
         90.000        140.000            164
         90.000        145.000            206
         90.000        150.000            295
         90.000        155.000            408
         90.000        160.000            594
         90.000        165.000            646
         90.000        170.000            670
         90.000        175.000            712
         90.000        180.000            658
         90.000        185.000            611
         90.000        190.000            544
         90.000        195.000            402
         90.000        200.000            310
         90.000        205.000            251
         90.000        210.000            209
         90.000        215.000            156
         90.000        220.000            105
         90.000        225.000             81
         90.000        230.000             77
         90.000        235.000             87
         90.000        240.000             99
         90.000        245.000            135
         90.000        250.000            213
         90.000        255.000            332
         90.000        260.000            523
         90.000        265.000            951
         90.000        270.000           1559
         90.000        275.000           2366
         90.000        280.000           3354
         90.000        285.000           4599
         90.000        290.000           5567
         90.000        295.000           6096
         90.000        300.000           6010
         90.000        305.000           5898
         90.000        310.000           5035
         90.000        315.000           4147
         90.000        320.000           3294
         90.000        325.000           2467
         90.000        330.000           1865
         90.000        335.000           1450
         90.000        340.000           1156
         90.000        345.000            820
         90.000        350.000            693
         90.000        355.000            665
         90.000        360.000              0
         95.000          0.000            374
         95.000          5.000            432
         95.000         10.000            542
         95.000         15.000            938
         95.000         20.000           1664
         95.000         25.000           3198
         95.000         30.000           5619
         95.000         35.000           9222
         95.000         40.000          13399
         95.000         45.000          16560
         95.000         50.000          17614
         95.000         55.000          15992
         95.000         60.000          12334
         95.000         65.000           8021
         95.000         70.000           4775
         95.000         75.000           2470
         95.000         80.000           1242
         95.000         85.000            611
         95.000         90.000            326
         95.000         95.000            179
         95.000        100.000            107
         95.000        105.000             67
         95.000        110.000             46
         95.000        115.000             33
         95.000        120.000             38
         95.000        125.000             35
         95.000        130.000             43
         95.000        135.000             80
         95.000        140.000            100
         95.000        145.000            176
         95.000        150.000            245
         95.000        155.000            316
         95.000        160.000            467
         95.000        165.000            552
         95.000        170.000            571
         95.000        175.000            617
         95.000        180.000            609
         95.000        185.000            538
         95.000        190.000            461
         95.000        195.000            377
         95.000        200.000            270
         95.000        205.000            190
         95.000        210.000            143
         95.000        215.000            103
         95.000        220.000             69
         95.000        225.000             56
         95.000        230.000             60
         95.000        235.000             53
         95.000        240.000             55
         95.000        245.000             81
         95.000        250.000            137
         95.000        255.000            217
         95.000        260.000            370
         95.000        265.000            651
         95.000        270.000           1199
         95.000        275.000           2037
         95.000        280.000           2945
         95.000        285.000           4261
         95.000        290.000           5574
         95.000        295.000           6501
         95.000        300.000           7312
         95.000        305.000           7232
         95.000        310.000           6579
         95.000        315.000           5753
         95.000        320.000           4395
         95.000        325.000           3267
         95.000        330.000           2270
         95.000        335.000           1486
         95.000        340.000           1003
         95.000        345.000            621
         95.000        350.000            476
         95.000        355.000            411
         95.000        360.000              0
        100.000          0.000            190
        100.000          5.000            230
        100.000         10.000            355
        100.000         15.000            554
        100.000         20.000           1066
        100.000         25.000           2008
        100.000         30.000           3605
        100.000         35.000           6096
        100.000         40.000           9011
        100.000         45.000          11883
        100.000         50.000          13128
        100.000         55.000          11998
        100.000         60.000           9561
        100.000         65.000           6297
        100.000         70.000           3787
        100.000         75.000           2037
        100.000         80.000           1034
        100.000         85.000            510
        100.000         90.000            235
        100.000         95.000            151
        100.000        100.000            102
        100.000        105.000             45
        100.000        110.000             29
        100.000        115.000             26
        100.000        120.000             16
        100.000        125.000             19
        100.000        130.000             29
        100.000        135.000             47
        100.000        140.000             73
        100.000        145.000             99
        100.000        150.000            173
        100.000        155.000            236
        100.000        160.000            293
        100.000        165.000            400
        100.000        170.000            457
        100.000        175.000            534
        100.000        180.000            503
        100.000        185.000            483
        100.000        190.000            399
        100.000        195.000            262
        100.000        200.000            216
        100.000        205.000            150
        100.000        210.000            123
        100.000        215.000             79
        100.000        220.000             44
        100.000        225.000             37
        100.000        230.000             28
        100.000        235.000             42
        100.000        240.000             25
        100.000        245.000             51
        100.000        250.000             89
        100.000        255.000            133
        100.000        260.000            221
        100.000        265.000            466
        100.000        270.000            844
        100.000        275.000           1538
        100.000        280.000           2719
        100.000        285.000           4114
        100.000        290.000           5871
        100.000        295.000           7487
        100.000        300.000           8895
        100.000        305.000           9158
        100.000        310.000           8717
        100.000        315.000           7163
        100.000        320.000           5201
        100.000        325.000           3363
        100.000        330.000           2104
        100.000        335.000           1236
        100.000        340.000            661
        100.000        345.000            357
        100.000        350.000            271
        100.000        355.000            169
        100.000        360.000              0
        105.000          0.000            119
        105.000          5.000            129
        105.000         10.000            179
        105.000         15.000            368
        105.000         20.000            636
        105.000         25.000           1292
        105.000         30.000           2433
        105.000         35.000           4071
        105.000         40.000           6451
        105.000         45.000           8502
        105.000         50.000           9644
        105.000         55.000           9511
        105.000         60.000           7549
        105.000         65.000           5153
        105.000         70.000           3027
        105.000         75.000           1562
        105.000         80.000            741
        105.000         85.000            364
        105.000         90.000            182
        105.000         95.000             86
        105.000        100.000             62
        105.000        105.000             34
        105.000        110.000             25
        105.000        115.000             14
        105.000        120.000             14
        105.000        125.000             16
        105.000        130.000             18
        105.000        135.000             31
        105.000        140.000             47
        105.000        145.000             75
        105.000        150.000            125
        105.000        155.000            172
        105.000        160.000            259
        105.000        165.000            331
        105.000        170.000            403
        105.000        175.000            415
        105.000        180.000            408
        105.000        185.000            371
        105.000        190.000            266
        105.000        195.000            214
        105.000        200.000            150
        105.000        205.000            105
        105.000        210.000             67
        105.000        215.000             44
        105.000        220.000             37
        105.000        225.000             24
        105.000        230.000             16
        105.000        235.000             13
        105.000        240.000             30
        105.000        245.000             36
        105.000        250.000             48
        105.000        255.000             94
        105.000        260.000            199
        105.000        265.000            417
        105.000        270.000            727
        105.000        275.000           1358
        105.000        280.000           2508
        105.000        285.000           3984
        105.000        290.000           6243
        105.000        295.000           8636
        105.000        300.000          10266
        105.000        305.000          10530
        105.000        310.000           9483
        105.000        315.000           7403
        105.000        320.000           4958
        105.000        325.000           2828
        105.000        330.000           1595
        105.000        335.000            842
        105.000        340.000            423
        105.000        345.000            194
        105.000        350.000            140
        105.000        355.000            111
        105.000        360.000              0
        110.000          0.000             64
        110.000          5.000             86
        110.000         10.000            111
        110.000         15.000            215
        110.000         20.000            425
        110.000         25.000            853
        110.000         30.000           1751
        110.000         35.000           3069
        110.000         40.000           4905
        110.000         45.000           6820
        110.000         50.000           7760
        110.000         55.000           7597
        110.000         60.000           6073
        110.000         65.000           4097
        110.000         70.000           2490
        110.000         75.000           1210
        110.000         80.000            602
        110.000         85.000            309
        110.000         90.000            156
        110.000         95.000            101
        110.000        100.000             52
        110.000        105.000             29
        110.000        110.000             19
        110.000        115.000             18
        110.000        120.000             12
        110.000        125.000             14
        110.000        130.000             20
        110.000        135.000             28
        110.000        140.000             37
        110.000        145.000             62
        110.000        150.000            118
        110.000        155.000            131
        110.000        160.000            206
        110.000        165.000            227
        110.000        170.000            309
        110.000        175.000            315
        110.000        180.000            334
        110.000        185.000            303
        110.000        190.000            245
        110.000        195.000            166
        110.000        200.000            128
        110.000        205.000             80
        110.000        210.000             59
        110.000        215.000             43
        110.000        220.000             27
        110.000        225.000             18
        110.000        230.000             15
        110.000        235.000             12
        110.000        240.000             21
        110.000        245.000             24
        110.000        250.000             36
        110.000        255.000             61
        110.000        260.000            141
        110.000        265.000            265
        110.000        270.000            551
        110.000        275.000           1158
        110.000        280.000           2217
        110.000        285.000           3885
        110.000        290.000           6330
        110.000        295.000           8703
        110.000        300.000          10646
        110.000        305.000          10645
        110.000        310.000           9047
        110.000        315.000           6408
        110.000        320.000           3895
        110.000        325.000           1983
        110.000        330.000           1031
        110.000        335.000            481
        110.000        340.000            241
        110.000        345.000            129
        110.000        350.000             95
        110.000        355.000             62
        110.000        360.000              0
        115.000          0.000             53
        115.000          5.000             61
        115.000         10.000            110
        115.000         15.000            167
        115.000         20.000            365
        115.000         25.000            694
        115.000         30.000           1385
        115.000         35.000           2548
        115.000         40.000           4401
        115.000         45.000           6072
        115.000         50.000           6838
        115.000         55.000           6789
        115.000         60.000           5438
        115.000         65.000           3631
        115.000         70.000           2106
        115.000         75.000           1140
        115.000         80.000            587
        115.000         85.000            280
        115.000         90.000            125
        115.000         95.000             69
        115.000        100.000             26
        115.000        105.000             30
        115.000        110.000             11
        115.000        115.000              8
        115.000        120.000              8
        115.000        125.000              8
        115.000        130.000             20
        115.000        135.000             26
        115.000        140.000             30
        115.000        145.000             50
        115.000        150.000             93
        115.000        155.000            107
        115.000        160.000            187
        115.000        165.000            270
        115.000        170.000            256
        115.000        175.000            312
        115.000        180.000            280
        115.000        185.000            233
        115.000        190.000            196
        115.000        195.000            138
        115.000        200.000            109
        115.000        205.000             53
        115.000        210.000             49
        115.000        215.000             26
        115.000        220.000             24
        115.000        225.000             13
        115.000        230.000             11
        115.000        235.000             10
        115.000        240.000             14
        115.000        245.000             16
        115.000        250.000             35
        115.000        255.000             44
        115.000        260.000             99
        115.000        265.000            238
        115.000        270.000            494
        115.000        275.000           1051
        115.000        280.000           2056
        115.000        285.000           3803
        115.000        290.000           6101
        115.000        295.000           8285
        115.000        300.000           9882
        115.000        305.000           9594
        115.000        310.000           7676
        115.000        315.000           5172
        115.000        320.000           2904
        115.000        325.000           1394
        115.000        330.000            728
        115.000        335.000            314
        115.000        340.000            176
        115.000        345.000            103
        115.000        350.000             63
        115.000        355.000             56
        115.000        360.000              0
        120.000          0.000             43
        120.000          5.000             40
        120.000         10.000             95
        120.000         15.000            162
        120.000         20.000            337
        120.000         25.000            755
        120.000         30.000           1444
        120.000         35.000           2618
        120.000         40.000           4384
        120.000         45.000           6203
        120.000         50.000           7148
        120.000         55.000           6821
        120.000         60.000           5491
        120.000         65.000           3528
        120.000         70.000           2131
        120.000         75.000           1086
        120.000         80.000            528
        120.000         85.000            268
        120.000         90.000            137
        120.000         95.000             70
        120.000        100.000             44
        120.000        105.000             21
        120.000        110.000             16
        120.000        115.000             12
        120.000        120.000             10
        120.000        125.000              7
        120.000        130.000              7
        120.000        135.000             22
        120.000        140.000             33
        120.000        145.000             59
        120.000        150.000             74
        120.000        155.000            105
        120.000        160.000            160
        120.000        165.000            235
        120.000        170.000            284
        120.000        175.000            275
        120.000        180.000            225
        120.000        185.000            264
        120.000        190.000            191
        120.000        195.000            126
        120.000        200.000             98
        120.000        205.000             66
        120.000        210.000             43
        120.000        215.000             30
        120.000        220.000             16
        120.000        225.000              7
        120.000        230.000              8
        120.000        235.000             13
        120.000        240.000             10
        120.000        245.000             16
        120.000        250.000             17
        120.000        255.000             42
        120.000        260.000             79
        120.000        265.000            181
        120.000        270.000            456
        120.000        275.000            921
        120.000        280.000           1835
        120.000        285.000           3485
        120.000        290.000           5717
        120.000        295.000           8038
        120.000        300.000           9171
        120.000        305.000           8709
        120.000        310.000           6517
        120.000        315.000           4191
        120.000        320.000           2256
        120.000        325.000           1144
        120.000        330.000            559
        120.000        335.000            263
        120.000        340.000            146
        120.000        345.000             57
        120.000        350.000             43
        120.000        355.000             34
        120.000        360.000              0
        125.000          0.000             36
        125.000          5.000             63
        125.000         10.000             85
        125.000         15.000            156
        125.000         20.000            351
        125.000         25.000            779
        125.000         30.000           1602
        125.000         35.000           3064
        125.000         40.000           5021
        125.000         45.000           7055
        125.000         50.000           8084
        125.000         55.000           7758
        125.000         60.000           5813
        125.000         65.000           4005
        125.000         70.000           2264
        125.000         75.000           1259
        125.000         80.000            623
        125.000         85.000            308
        125.000         90.000            169
        125.000         95.000             88
        125.000        100.000             46
        125.000        105.000             21
        125.000        110.000             15
        125.000        115.000             14
        125.000        120.000              7
        125.000        125.000              8
        125.000        130.000             16
        125.000        135.000             14
        125.000        140.000             31
        125.000        145.000             52
        125.000        150.000             94
        125.000        155.000            120
        125.000        160.000            208
        125.000        165.000            241
        125.000        170.000            267
        125.000        175.000            289
        125.000        180.000            303
        125.000        185.000            279
        125.000        190.000            196
        125.000        195.000            145
        125.000        200.000             96
        125.000        205.000             65
        125.000        210.000             46
        125.000        215.000             28
        125.000        220.000             23
        125.000        225.000              8
        125.000        230.000              6
        125.000        235.000              7
        125.000        240.000              7
        125.000        245.000             12
        125.000        250.000             23
        125.000        255.000             36
        125.000        260.000             92
        125.000        265.000            197
        125.000        270.000            380
        125.000        275.000            921
        125.000        280.000           1946
        125.000        285.000           3590
        125.000        290.000           5758
        125.000        295.000           7998
        125.000        300.000           8951
        125.000        305.000           8101
        125.000        310.000           6303
        125.000        315.000           3989
        125.000        320.000           2086
        125.000        325.000           1035
        125.000        330.000            532
        125.000        335.000            223
        125.000        340.000            117
        125.000        345.000             64
        125.000        350.000             63
        125.000        355.000             47
        125.000        360.000              0
        130.000          0.000             43
        130.000          5.000             63
        130.000         10.000            110
        130.000         15.000            229
        130.000         20.000            420
        130.000         25.000           1016
        130.000         30.000           2060
        130.000         35.000           3997
        130.000         40.000           6400
        130.000         45.000           8882
        130.000         50.000          10068
        130.000         55.000           9453
        130.000         60.000           7287
        130.000         65.000           4755
        130.000         70.000           2793
        130.000         75.000           1516
        130.000         80.000            713
        130.000         85.000            370
        130.000         90.000            177
        130.000         95.000             83
        130.000        100.000             40
        130.000        105.000             30
        130.000        110.000             19
        130.000        115.000             12
        130.000        120.000             17
        130.000        125.000             13
        130.000        130.000             19
        130.000        135.000             23
        130.000        140.000             32
        130.000        145.000             50
        130.000        150.000             89
        130.000        155.000            150
        130.000        160.000            206
        130.000        165.000            313
        130.000        170.000            325
        130.000        175.000            340
        130.000        180.000            324
        130.000        185.000            332
        130.000        190.000            202
        130.000        195.000            152
        130.000        200.000            107
        130.000        205.000             53
        130.000        210.000             50
        130.000        215.000             21
        130.000        220.000             19
        130.000        225.000              8
        130.000        230.000              5
        130.000        235.000              9
        130.000        240.000              9
        130.000        245.000             16
        130.000        250.000             29
        130.000        255.000             57
        130.000        260.000            101
        130.000        265.000            243
        130.000        270.000            501
        130.000        275.000           1068
        130.000        280.000           2216
        130.000        285.000           3976
        130.000        290.000           6418
        130.000        295.000           8698
        130.000        300.000           9927
        130.000        305.000           8907
        130.000        310.000           6613
        130.000        315.000           4356
        130.000        320.000           2388
        130.000        325.000           1200
        130.000        330.000            566
        130.000        335.000            288
        130.000        340.000            132
        130.000        345.000             79
        130.000        350.000             35
        130.000        355.000             49
        130.000        360.000              0
        135.000          0.000             57
        135.000          5.000             78
        135.000         10.000            138
        135.000         15.000            310
        135.000         20.000            648
        135.000         25.000           1412
        135.000         30.000           2963
        135.000         35.000           5554
        135.000         40.000           8709
        135.000         45.000          12119
        135.000         50.000          13303
        135.000         55.000          12123
        135.000         60.000           9163
        135.000         65.000           6163
        135.000         70.000           3518
        135.000         75.000           1827
        135.000         80.000            942
        135.000         85.000            425
        135.000         90.000            229
        135.000         95.000            109
        135.000        100.000             64
        135.000        105.000             29
        135.000        110.000             21
        135.000        115.000              9
        135.000        120.000             17
        135.000        125.000             13
        135.000        130.000             19
        135.000        135.000             37
        135.000        140.000             50
        135.000        145.000             80
        135.000        150.000            120
        135.000        155.000            221
        135.000        160.000            298
        135.000        165.000            364
        135.000        170.000            384
        135.000        175.000            454
        135.000        180.000            422
        135.000        185.000            377
        135.000        190.000            315
        135.000        195.000            200
        135.000        200.000            160
        135.000        205.000             95
        135.000        210.000             60
        135.000        215.000             27
        135.000        220.000             18
        135.000        225.000             18
        135.000        230.000              9
        135.000        235.000              9
        135.000        240.000             14
        135.000        245.000             22
        135.000        250.000             36
        135.000        255.000             62
        135.000        260.000            124
        135.000        265.000            268
        135.000        270.000            591
        135.000        275.000           1358
        135.000        280.000           2595
        135.000        285.000           5026
        135.000        290.000           7917
        135.000        295.000          10828
        135.000        300.000          12026
        135.000        305.000          10713
        135.000        310.000           8140
        135.000        315.000           5223
        135.000        320.000           2865
        135.000        325.000           1469
        135.000        330.000            710
        135.000        335.000            284
        135.000        340.000            151
        135.000        345.000             85
        135.000        350.000             62
        135.000        355.000             51
        135.000        360.000              0
        140.000          0.000             99
        140.000          5.000            125
        140.000         10.000            227
        140.000         15.000            449
        140.000         20.000            984
        140.000         25.000           2085
        140.000         30.000           4294
        140.000         35.000           7961
        140.000         40.000          12429
        140.000         45.000          16551
        140.000         50.000          18113
        140.000         55.000          16254
        140.000         60.000          12487
        140.000         65.000           8202
        140.000         70.000           4867
        140.000         75.000           2409
        140.000         80.000           1333
        140.000         85.000            609
        140.000         90.000            317
        140.000         95.000            154
        140.000        100.000             66
        140.000        105.000             36
        140.000        110.000             35
        140.000        115.000             17
        140.000        120.000             17
        140.000        125.000             21
        140.000        130.000             25
        140.000        135.000             49
        140.000        140.000             64
        140.000        145.000            106
        140.000        150.000            176
        140.000        155.000            262
        140.000        160.000            391
        140.000        165.000            485
        140.000        170.000            587
        140.000        175.000            571
        140.000        180.000            574
        140.000        185.000            495
        140.000        190.000            374
        140.000        195.000            284
        140.000        200.000            171
        140.000        205.000            125
        140.000        210.000             72
        140.000        215.000             63
        140.000        220.000             26
        140.000        225.000             18
        140.000        230.000             14
        140.000        235.000             16
        140.000        240.000             17
        140.000        245.000             20
        140.000        250.000             41
        140.000        255.000             70
        140.000        260.000            162
        140.000        265.000            386
        140.000        270.000            770
        140.000        275.000           1765
        140.000        280.000           3565
        140.000        285.000           6759
        140.000        290.000          10524
        140.000        295.000          14027
        140.000        300.000          15527
        140.000        305.000          13742
        140.000        310.000          10470
        140.000        315.000           6505
        140.000        320.000           3636
        140.000        325.000           1774
        140.000        330.000            894
        140.000        335.000            422
        140.000        340.000            240
        140.000        345.000            149
        140.000        350.000             87
        140.000        355.000             75
        140.000        360.000              0
        145.000          0.000            143
        145.000          5.000            238
        145.000         10.000            353
        145.000         15.000            742
        145.000         20.000           1567
        145.000         25.000           3049
        145.000         30.000           6299
        145.000         35.000          11290
        145.000         40.000          17690
        145.000         45.000          22855
        145.000         50.000          25165
        145.000         55.000          22544
        145.000         60.000          17244
        145.000         65.000          11263
        145.000         70.000           6614
        145.000         75.000           3460
        145.000         80.000           1674
        145.000         85.000            856
        145.000         90.000            380
        145.000         95.000            216
        145.000        100.000            115
        145.000        105.000             72
        145.000        110.000             39
        145.000        115.000             30
        145.000        120.000             27
        145.000        125.000             39
        145.000        130.000             48
        145.000        135.000             55
        145.000        140.000             97
        145.000        145.000            150
        145.000        150.000            245
        145.000        155.000            403
        145.000        160.000            508
        145.000        165.000            679
        145.000        170.000            776
        145.000        175.000            841
        145.000        180.000            836
        145.000        185.000            680
        145.000        190.000            526
        145.000        195.000            393
        145.000        200.000            304
        145.000        205.000            189
        145.000        210.000             98
        145.000        215.000             63
        145.000        220.000             49
        145.000        225.000             23
        145.000        230.000             21
        145.000        235.000             18
        145.000        240.000             25
        145.000        245.000             33
        145.000        250.000             70
        145.000        255.000            104
        145.000        260.000            212
        145.000        265.000            478
        145.000        270.000           1064
        145.000        275.000           2377
        145.000        280.000           4795
        145.000        285.000           8734
        145.000        290.000          13700
        145.000        295.000          18332
        145.000        300.000          20098
        145.000        305.000          18204
        145.000        310.000          13672
        145.000        315.000           8788
        145.000        320.000           4853
        145.000        325.000           2519
        145.000        330.000           1213
        145.000        335.000            660
        145.000        340.000            301
        145.000        345.000            209
        145.000        350.000            137
        145.000        355.000            108
        145.000        360.000              0
        150.000          0.000            264
        150.000          5.000            343
        150.000         10.000            551
        150.000         15.000           1078
        150.000         20.000           2304
        150.000         25.000           4646
        150.000         30.000           9025
        150.000         35.000          16055
        150.000         40.000          24132
        150.000         45.000          31979
        150.000         50.000          34248
        150.000         55.000          31329
        150.000         60.000          23860
        150.000         65.000          15777
        150.000         70.000           9194
        150.000         75.000           4891
        150.000         80.000           2372
        150.000         85.000           1163
        150.000         90.000            575
        150.000         95.000            290
        150.000        100.000            160
        150.000        105.000            113
        150.000        110.000             54
        150.000        115.000             48
        150.000        120.000             37
        150.000        125.000             54
        150.000        130.000             61
        150.000        135.000            112
        150.000        140.000            140
        150.000        145.000            212
        150.000        150.000            392
        150.000        155.000            528
        150.000        160.000            705
        150.000        165.000           1006
        150.000        170.000           1042
        150.000        175.000           1198
        150.000        180.000           1107
        150.000        185.000           1022
        150.000        190.000            833
        150.000        195.000            610
        150.000        200.000            405
        150.000        205.000            236
        150.000        210.000            155
        150.000        215.000            105
        150.000        220.000             72
        150.000        225.000             46
        150.000        230.000             39
        150.000        235.000             30
        150.000        240.000             36
        150.000        245.000             63
        150.000        250.000             89
        150.000        255.000            152
        150.000        260.000            298
        150.000        265.000            669
        150.000        270.000           1465
        150.000        275.000           3012
        150.000        280.000           6264
        150.000        285.000          11462
        150.000        290.000          18255
        150.000        295.000          24076
        150.000        300.000          26269
        150.000        305.000          24010
        150.000        310.000          18198
        150.000        315.000          12086
        150.000        320.000           6930
        150.000        325.000           3613
        150.000        330.000           1853
        150.000        335.000            934
        150.000        340.000            482
        150.000        345.000            323
        150.000        350.000            233
        150.000        355.000            199
        150.000        360.000              0
        155.000          0.000            403
        155.000          5.000            542
        155.000         10.000            877
        155.000         15.000           1633
        155.000         20.000           3286
        155.000         25.000           6617
        155.000         30.000          12534
        155.000         35.000          21490
        155.000         40.000          32857
        155.000         45.000          42459
        155.000         50.000          46561
        155.000         55.000          42519
        155.000         60.000          32963
        155.000         65.000          21854
        155.000         70.000          12539
        155.000         75.000           6725
        155.000         80.000           3355
        155.000         85.000           1623
        155.000         90.000            804
        155.000         95.000            421
        155.000        100.000            226
        155.000        105.000            139
        155.000        110.000             91
        155.000        115.000             58
        155.000        120.000             74
        155.000        125.000             61
        155.000        130.000            110
        155.000        135.000            114
        155.000        140.000            184
        155.000        145.000            312
        155.000        150.000            493
        155.000        155.000            699
        155.000        160.000            988
        155.000        165.000           1305
        155.000        170.000           1531
        155.000        175.000           1593
        155.000        180.000           1617
        155.000        185.000           1385
        155.000        190.000           1115
        155.000        195.000            881
        155.000        200.000            556
        155.000        205.000            375
        155.000        210.000            210
        155.000        215.000            137
        155.000        220.000             92
        155.000        225.000             73
        155.000        230.000             59
        155.000        235.000             53
        155.000        240.000             68
        155.000        245.000             74
        155.000        250.000            146
        155.000        255.000            221
        155.000        260.000            424
        155.000        265.000            856
        155.000        270.000           1884
        155.000        275.000           4041
        155.000        280.000           7947
        155.000        285.000          14663
        155.000        290.000          23593
        155.000        295.000          31057
        155.000        300.000          34640
        155.000        305.000          32442
        155.000        310.000          25532
        155.000        315.000          17008
        155.000        320.000           9906
        155.000        325.000           5324
        155.000        330.000           2750
        155.000        335.000           1494
        155.000        340.000            831
        155.000        345.000            483
        155.000        350.000            338
        155.000        355.000            370
        155.000        360.000              0
        160.000          0.000            644
        160.000          5.000            819
        160.000         10.000           1243
        160.000         15.000           2260
        160.000         20.000           4483
        160.000         25.000           8600
        160.000         30.000          16124
        160.000         35.000          27791
        160.000         40.000          41700
        160.000         45.000          54785
        160.000         50.000          60451
        160.000         55.000          55244
        160.000         60.000          44021
        160.000         65.000          29312
        160.000         70.000          17183
        160.000         75.000           9139
        160.000         80.000           4358
        160.000         85.000           2195
        160.000         90.000           1088
        160.000         95.000            615
        160.000        100.000            319
        160.000        105.000            203
        160.000        110.000            138
        160.000        115.000            106
        160.000        120.000             94
        160.000        125.000             96
        160.000        130.000            131
        160.000        135.000            188
        160.000        140.000            291
        160.000        145.000            444
        160.000        150.000            683
        160.000        155.000            870
        160.000        160.000           1333
        160.000        165.000           1679
        160.000        170.000           1986
        160.000        175.000           2154
        160.000        180.000           2104
        160.000        185.000           1894
        160.000        190.000           1569
        160.000        195.000           1121
        160.000        200.000            834
        160.000        205.000            555
        160.000        210.000            344
        160.000        215.000            209
        160.000        220.000            132
        160.000        225.000             95
        160.000        230.000             79
        160.000        235.000             79
        160.000        240.000             83
        160.000        245.000            115
        160.000        250.000            188
        160.000        255.000            308
        160.000        260.000            587
        160.000        265.000           1160
        160.000        270.000           2407
        160.000        275.000           5063
        160.000        280.000          10009
        160.000        285.000          18574
        160.000        290.000          29759
        160.000        295.000          40662
        160.000        300.000          45769
        160.000        305.000          43845
        160.000        310.000          35164
        160.000        315.000          23789
        160.000        320.000          14750
        160.000        325.000           8144
        160.000        330.000           4233
        160.000        335.000           2145
        160.000        340.000           1289
        160.000        345.000            828
        160.000        350.000            622
        160.000        355.000            553
        160.000        360.000              0
        165.000          0.000            839
        165.000          5.000           1096
        165.000         10.000           1628
        165.000         15.000           2982
        165.000         20.000           5474
        165.000         25.000          10345
        165.000         30.000          19458
        165.000         35.000          32894
        165.000         40.000          49998
        165.000         45.000          66124
        165.000         50.000          73336
        165.000         55.000          68461
        165.000         60.000          54878
        165.000         65.000          36905
        165.000         70.000          21797
        165.000         75.000          11622
        165.000         80.000           5833
        165.000         85.000           2790
        165.000         90.000           1345
        165.000         95.000            720
        165.000        100.000            409
        165.000        105.000            246
        165.000        110.000            173
        165.000        115.000            143
        165.000        120.000            138
        165.000        125.000            120
        165.000        130.000            197
        165.000        135.000            211
        165.000        140.000            363
        165.000        145.000            545
        165.000        150.000            808
        165.000        155.000           1167
        165.000        160.000           1660
        165.000        165.000           2112
        165.000        170.000           2540
        165.000        175.000           2706
        165.000        180.000           2738
        165.000        185.000           2414
        165.000        190.000           2006
        165.000        195.000           1490
        165.000        200.000           1038
        165.000        205.000            706
        165.000        210.000            445
        165.000        215.000            280
        165.000        220.000            215
        165.000        225.000            111
        165.000        230.000            121
        165.000        235.000            100
        165.000        240.000            104
        165.000        245.000            169
        165.000        250.000            243
        165.000        255.000            389
        165.000        260.000            705
        165.000        265.000           1475
        165.000        270.000           2978
        165.000        275.000           6207
        165.000        280.000          12434
        165.000        285.000          22897
        165.000        290.000          36654
        165.000        295.000          50194
        165.000        300.000          58198
        165.000        305.000          56447
        165.000        310.000          46906
        165.000        315.000          32878
        165.000        320.000          20464
        165.000        325.000          11710
        165.000        330.000           6357
        165.000        335.000           3383
        165.000        340.000           1918
        165.000        345.000           1207
        165.000        350.000            922
        165.000        355.000            785
        165.000        360.000              0
        170.000          0.000            993
        170.000          5.000           1350
        170.000         10.000           1950
        170.000         15.000           3404
        170.000         20.000           6136
        170.000         25.000          11611
        170.000         30.000          21134
        170.000         35.000          36137
        170.000         40.000          55588
        170.000         45.000          74026
        170.000         50.000          83454
        170.000         55.000          78812
        170.000         60.000          63819
        170.000         65.000          43882
        170.000         70.000          26144
        170.000         75.000          14100
        170.000         80.000           7016
        170.000         85.000           3333
        170.000         90.000           1659
        170.000         95.000            855
        170.000        100.000            450
        170.000        105.000            295
        170.000        110.000            224
        170.000        115.000            162
        170.000        120.000            143
        170.000        125.000            149
        170.000        130.000            206
        170.000        135.000            275
        170.000        140.000            358
        170.000        145.000            603
        170.000        150.000           1002
        170.000        155.000           1338
        170.000        160.000           1917
        170.000        165.000           2454
        170.000        170.000           2941
        170.000        175.000           3324
        170.000        180.000           3202
        170.000        185.000           2923
        170.000        190.000           2441
        170.000        195.000           1819
        170.000        200.000           1317
        170.000        205.000            882
        170.000        210.000            534
        170.000        215.000            347
        170.000        220.000            220
        170.000        225.000            168
        170.000        230.000            149
        170.000        235.000            129
        170.000        240.000            149
        170.000        245.000            209
        170.000        250.000            290
        170.000        255.000            413
        170.000        260.000            854
        170.000        265.000           1672
        170.000        270.000           3329
        170.000        275.000           7104
        170.000        280.000          14459
        170.000        285.000          26601
        170.000        290.000          42728
        170.000        295.000          59936
        170.000        300.000          70119
        170.000        305.000          70134
        170.000        310.000          59247
        170.000        315.000          42753
        170.000        320.000          27155
        170.000        325.000          15741
        170.000        330.000           8477
        170.000        335.000           4692
        170.000        340.000           2593
        170.000        345.000           1666
        170.000        350.000           1192
        170.000        355.000           1002
        170.000        360.000              0
        175.000          0.000           1207
        175.000          5.000           1468
        175.000         10.000           2161
        175.000         15.000           3486
        175.000         20.000           6217
        175.000         25.000          11744
        175.000         30.000          21133
        175.000         35.000          35749
        175.000         40.000          55993
        175.000         45.000          75842
        175.000         50.000          86946
        175.000         55.000          83485
        175.000         60.000          68157
        175.000         65.000          47149
        175.000         70.000          28541
        175.000         75.000          15230
        175.000         80.000           7632
        175.000         85.000           3672
        175.000         90.000           1830
        175.000         95.000            911
        175.000        100.000            536
        175.000        105.000            300
        175.000        110.000            215
        175.000        115.000            182
        175.000        120.000            159
        175.000        125.000            155
        175.000        130.000            216
        175.000        135.000            301
        175.000        140.000            386
        175.000        145.000            658
        175.000        150.000           1049
        175.000        155.000           1486
        175.000        160.000           2092
        175.000        165.000           2685
        175.000        170.000           3248
        175.000        175.000           3588
        175.000        180.000           3431
        175.000        185.000           3282
        175.000        190.000           2605
        175.000        195.000           2055
        175.000        200.000           1423
        175.000        205.000            964
        175.000        210.000            619
        175.000        215.000            412
        175.000        220.000            241
        175.000        225.000            174
        175.000        230.000            158
        175.000        235.000            158
        175.000        240.000            154
        175.000        245.000            209
        175.000        250.000            326
        175.000        255.000            531
        175.000        260.000            957
        175.000        265.000           1787
        175.000        270.000           3698
        175.000        275.000           7626
        175.000        280.000          15275
        175.000        285.000          28526
        175.000        290.000          46891
        175.000        295.000          66969
        175.000        300.000          79665
        175.000        305.000          80860
        175.000        310.000          69522
        175.000        315.000          51281
        175.000        320.000          32698
        175.000        325.000          19214
        175.000        330.000          10269
        175.000        335.000           5671
        175.000        340.000           3125
        175.000        345.000           2006
        175.000        350.000           1403
        175.000        355.000           1238
        175.000        360.000              0
        180.000          0.000           1123
        180.000          5.000           1387
        180.000         10.000           2049
        180.000         15.000           3213
        180.000         20.000           5569
        180.000         25.000          10506
        180.000         30.000          19241
        180.000         35.000          32866
        180.000         40.000          51589
        180.000         45.000          70649
        180.000         50.000          81708
        180.000         55.000          80897
        180.000         60.000          66825
        180.000         65.000          47210
        180.000         70.000          28831
        180.000         75.000          15452
        180.000         80.000           7878
        180.000         85.000           3770
        180.000         90.000           1807
        180.000         95.000            844
        180.000        100.000            546
        180.000        105.000            336
        180.000        110.000            233
        180.000        115.000            172
        180.000        120.000            150
        180.000        125.000            166
        180.000        130.000            211
        180.000        135.000            251
        180.000        140.000            383
        180.000        145.000            657
        180.000        150.000            918
        180.000        155.000           1427
        180.000        160.000           2100
        180.000        165.000           2745
        180.000        170.000           3223
        180.000        175.000           3565
        180.000        180.000           3576
        180.000        185.000           3204
        180.000        190.000           2677
        180.000        195.000           2030
        180.000        200.000           1443
        180.000        205.000            982
        180.000        210.000            636
        180.000        215.000            450
        180.000        220.000            222
        180.000        225.000            198
        180.000        230.000            149
        180.000        235.000            145
        180.000        240.000            195
        180.000        245.000            233
        180.000        250.000            339
        180.000        255.000            523
        180.000        260.000            913
        180.000        265.000           1773
        180.000        270.000           3655
        180.000        275.000           7582
        180.000        280.000          15235
        180.000        285.000          28513
        180.000        290.000          46944
        180.000        295.000          67415
        180.000        300.000          83315
        180.000        305.000          86117
        180.000        310.000          74550
        180.000        315.000          55688
        180.000        320.000          36217
        180.000        325.000          21066
        180.000        330.000          11585
        180.000        335.000           6111
        180.000        340.000           3484
        180.000        345.000           2169
        180.000        350.000           1448
        180.000        355.000           1152
        180.000        360.000              0
        185.000          0.000           1041
        185.000          5.000           1217
        185.000         10.000           1606
        185.000         15.000           2549
        185.000         20.000           4564
        185.000         25.000           8470
        185.000         30.000          15364
        185.000         35.000          27234
        185.000         40.000          42985
        185.000         45.000          59580
        185.000         50.000          70902
        185.000         55.000          70858
        185.000         60.000          60055
        185.000         65.000          42996
        185.000         70.000          26911
        185.000         75.000          14436
        185.000         80.000           7025
        185.000         85.000           3493
        185.000         90.000           1666
        185.000         95.000            859
        185.000        100.000            487
        185.000        105.000            290
        185.000        110.000            204
        185.000        115.000            162
        185.000        120.000            125
        185.000        125.000            180
        185.000        130.000            191
        185.000        135.000            198
        185.000        140.000            367
        185.000        145.000            561
        185.000        150.000            875
        185.000        155.000           1227
        185.000        160.000           1827
        185.000        165.000           2477
        185.000        170.000           2954
        185.000        175.000           3301
        185.000        180.000           3202
        185.000        185.000           2934
        185.000        190.000           2512
        185.000        195.000           1971
        185.000        200.000           1404
        185.000        205.000            914
        185.000        210.000            609
        185.000        215.000            370
        185.000        220.000            257
        185.000        225.000            187
        185.000        230.000            156
        185.000        235.000            125
        185.000        240.000            164
        185.000        245.000            193
        185.000        250.000            268
        185.000        255.000            463
        185.000        260.000            874
        185.000        265.000           1645
        185.000        270.000           3346
        185.000        275.000           6908
        185.000        280.000          13869
        185.000        285.000          25836
        185.000        290.000          43681
        185.000        295.000          63484
        185.000        300.000          79177
        185.000        305.000          82587
        185.000        310.000          72889
        185.000        315.000          54884
        185.000        320.000          36274
        185.000        325.000          21070
        185.000        330.000          11449
        185.000        335.000           6252
        185.000        340.000           3265
        185.000        345.000           1978
        185.000        350.000           1381
        185.000        355.000           1055
        185.000        360.000              0
        190.000          0.000            789
        190.000          5.000            895
        190.000         10.000           1220
        190.000         15.000           1993
        190.000         20.000           3312
        190.000         25.000           6196
        190.000         30.000          11734
        190.000         35.000          20635
        190.000         40.000          32774
        190.000         45.000          46886
        190.000         50.000          57192
        190.000         55.000          58777
        190.000         60.000          50652
        190.000         65.000          36783
        190.000         70.000          22771
        190.000         75.000          12438
        190.000         80.000           6223
        190.000         85.000           2887
        190.000         90.000           1395
        190.000         95.000            724
        190.000        100.000            364
        190.000        105.000            204
        190.000        110.000            149
        190.000        115.000            122
        190.000        120.000             91
        190.000        125.000            116
        190.000        130.000            140
        190.000        135.000            184
        190.000        140.000            286
        190.000        145.000            432
        190.000        150.000            715
        190.000        155.000           1080
        190.000        160.000           1518
        190.000        165.000           1978
        190.000        170.000           2422
        190.000        175.000           2708
        190.000        180.000           2743
        190.000        185.000           2533
        190.000        190.000           2095
        190.000        195.000           1718
        190.000        200.000           1186
        190.000        205.000            813
        190.000        210.000            566
        190.000        215.000            353
        190.000        220.000            236
        190.000        225.000            150
        190.000        230.000            122
        190.000        235.000            138
        190.000        240.000            145
        190.000        245.000            183
        190.000        250.000            251
        190.000        255.000            422
        190.000        260.000            713
        190.000        265.000           1375
        190.000        270.000           2866
        190.000        275.000           5912
        190.000        280.000          11543
        190.000        285.000          21886
        190.000        290.000          36785
        190.000        295.000          54342
        190.000        300.000          68442
        190.000        305.000          73337
        190.000        310.000          65532
        190.000        315.000          49873
        190.000        320.000          32511
        190.000        325.000          19134
        190.000        330.000          10439
        190.000        335.000           5428
        190.000        340.000           2947
        190.000        345.000           1665
        190.000        350.000           1054
        190.000        355.000            829
        190.000        360.000              0
        195.000          0.000            589
        195.000          5.000            639
        195.000         10.000            868
        195.000         15.000           1262
        195.000         20.000           2306
        195.000         25.000           4186
        195.000         30.000           7986
        195.000         35.000          14694
        195.000         40.000          24079
        195.000         45.000          35152
        195.000         50.000          43371
        195.000         55.000          45526
        195.000         60.000          40310
        195.000         65.000          29830
        195.000         70.000          18648
        195.000         75.000          10317
        195.000         80.000           5087
        195.000         85.000           2329
        195.000         90.000           1149
        195.000         95.000            559
        195.000        100.000            284
        195.000        105.000            168
        195.000        110.000            124
        195.000        115.000             86
        195.000        120.000             80
        195.000        125.000             95
        195.000        130.000             90
        195.000        135.000            142
        195.000        140.000            223
        195.000        145.000            361
        195.000        150.000            523
        195.000        155.000            819
        195.000        160.000           1203
        195.000        165.000           1528
        195.000        170.000           1896
        195.000        175.000           2216
        195.000        180.000           2176
        195.000        185.000           2055
        195.000        190.000           1748
        195.000        195.000           1294
        195.000        200.000            916
        195.000        205.000            654
        195.000        210.000            399
        195.000        215.000            339
        195.000        220.000            193
        195.000        225.000            104
        195.000        230.000             90
        195.000        235.000             96
        195.000        240.000             82
        195.000        245.000            128
        195.000        250.000            196
        195.000        255.000            290
        195.000        260.000            596
        195.000        265.000           1149
        195.000        270.000           2102
        195.000        275.000           4472
        195.000        280.000           9016
        195.000        285.000          17016
        195.000        290.000          28868
        195.000        295.000          43479
        195.000        300.000          55710
        195.000        305.000          59555
        195.000        310.000          54613
        195.000        315.000          41566
        195.000        320.000          27429
        195.000        325.000          16088
        195.000        330.000           8621
        195.000        335.000           4503
        195.000        340.000           2308
        195.000        345.000           1305
        195.000        350.000            861
        195.000        355.000            631
        195.000        360.000              0
        200.000          0.000            356
        200.000          5.000            352
        200.000         10.000            503
        200.000         15.000            809
        200.000         20.000           1551
        200.000         25.000           2888
        200.000         30.000           5399
        200.000         35.000          10034
        200.000         40.000          17213
        200.000         45.000          25181
        200.000         50.000          32576
        200.000         55.000          34936
        200.000         60.000          31494
        200.000         65.000          23513
        200.000         70.000          14603
        200.000         75.000           8002
        200.000         80.000           4218
        200.000         85.000           1821
        200.000         90.000            872
        200.000         95.000            385
        200.000        100.000            240
        200.000        105.000            117
        200.000        110.000             96
        200.000        115.000             64
        200.000        120.000             50
        200.000        125.000             56
        200.000        130.000             73
        200.000        135.000             95
        200.000        140.000            160
        200.000        145.000            231
        200.000        150.000            380
        200.000        155.000            596
        200.000        160.000            825
        200.000        165.000           1148
        200.000        170.000           1388
        200.000        175.000           1580
        200.000        180.000           1560
        200.000        185.000           1541
        200.000        190.000           1300
        200.000        195.000           1010
        200.000        200.000            758
        200.000        205.000            491
        200.000        210.000            304
        200.000        215.000            210
        200.000        220.000            143
        200.000        225.000            111
        200.000        230.000             92
        200.000        235.000             73
        200.000        240.000             68
        200.000        245.000             90
        200.000        250.000            131
        200.000        255.000            242
        200.000        260.000            393
        200.000        265.000            804
        200.000        270.000           1597
        200.000        275.000           3251
        200.000        280.000           6742
        200.000        285.000          12659
        200.000        290.000          21887
        200.000        295.000          32706
        200.000        300.000          41869
        200.000        305.000          46281
        200.000        310.000          42195
        200.000        315.000          32506
        200.000        320.000          21478
        200.000        325.000          12387
        200.000        330.000           6427
        200.000        335.000           3330
        200.000        340.000           1607
        200.000        345.000            850
        200.000        350.000            546
        200.000        355.000            407
        200.000        360.000              0
        205.000          0.000            233
        205.000          5.000            258
        205.000         10.000            336
        205.000         15.000            522
        205.000         20.000            946
        205.000         25.000           1807
        205.000         30.000           3670
        205.000         35.000           6860
        205.000         40.000          12013
        205.000         45.000          18520
        205.000         50.000          24122
        205.000         55.000          26274
        205.000         60.000          24228
        205.000         65.000          17975
        205.000         70.000          11321
        205.000         75.000           6345
        205.000         80.000           3041
        205.000         85.000           1421
        205.000         90.000            694
        205.000         95.000            327
        205.000        100.000            161
        205.000        105.000            101
        205.000        110.000             64
        205.000        115.000             40
        205.000        120.000             42
        205.000        125.000             23
        205.000        130.000             42
        205.000        135.000             65
        205.000        140.000            105
        205.000        145.000            153
        205.000        150.000            241
        205.000        155.000            427
        205.000        160.000            591
        205.000        165.000            829
        205.000        170.000            950
        205.000        175.000           1158
        205.000        180.000           1121
        205.000        185.000           1076
        205.000        190.000            890
        205.000        195.000            794
        205.000        200.000            577
        205.000        205.000            314
        205.000        210.000            234
        205.000        215.000            145
        205.000        220.000             92
        205.000        225.000             68
        205.000        230.000             39
        205.000        235.000             44
        205.000        240.000             51
        205.000        245.000             68
        205.000        250.000             96
        205.000        255.000            162
        205.000        260.000            315
        205.000        265.000            563
        205.000        270.000           1167
        205.000        275.000           2371
        205.000        280.000           4817
        205.000        285.000           9147
        205.000        290.000          15564
        205.000        295.000          23871
        205.000        300.000          31067
        205.000        305.000          34064
        205.000        310.000          31473
        205.000        315.000          24241
        205.000        320.000          15659
        205.000        325.000           8864
        205.000        330.000           4802
        205.000        335.000           2242
        205.000        340.000           1143
        205.000        345.000            596
        205.000        350.000            374
        205.000        355.000            237
        205.000        360.000              0
        210.000          0.000            139
        210.000          5.000            137
        210.000         10.000            204
        210.000         15.000            291
        210.000         20.000            600
        210.000         25.000           1192
        210.000         30.000           2518
        210.000         35.000           4875
        210.000         40.000           8692
        210.000         45.000          13750
        210.000         50.000          18038
        210.000         55.000          20207
        210.000         60.000          18496
        210.000         65.000          13760
        210.000         70.000           8756
        210.000         75.000           4736
        210.000         80.000           2304
        210.000         85.000           1130
        210.000         90.000            464
        210.000         95.000            231
        210.000        100.000            112
        210.000        105.000             49
        210.000        110.000             37
        210.000        115.000             20
        210.000        120.000             20
        210.000        125.000             29
        210.000        130.000             24
        210.000        135.000             42
        210.000        140.000             69
        210.000        145.000            113
        210.000        150.000            210
        210.000        155.000            256
        210.000        160.000            404
        210.000        165.000            544
        210.000        170.000            718
        210.000        175.000            834
        210.000        180.000            864
        210.000        185.000            726
        210.000        190.000            698
        210.000        195.000            506
        210.000        200.000            381
        210.000        205.000            249
        210.000        210.000            172
        210.000        215.000             97
        210.000        220.000             63
        210.000        225.000             41
        210.000        230.000             29
        210.000        235.000             27
        210.000        240.000             40
        210.000        245.000             37
        210.000        250.000             72
        210.000        255.000            125
        210.000        260.000            193
        210.000        265.000            443
        210.000        270.000            835
        210.000        275.000           1733
        210.000        280.000           3525
        210.000        285.000           6329
        210.000        290.000          11364
        210.000        295.000          17374
        210.000        300.000          22464
        210.000        305.000          24828
        210.000        310.000          22756
        210.000        315.000          17569
        210.000        320.000          11292
        210.000        325.000           6315
        210.000        330.000           3143
        210.000        335.000           1505
        210.000        340.000            762
        210.000        345.000            328
        210.000        350.000            207
        210.000        355.000            142
        210.000        360.000              0
        215.000          0.000             63
        215.000          5.000            106
        215.000         10.000            148
        215.000         15.000            204
        215.000         20.000            406
        215.000         25.000            906
        215.000         30.000           1735
        215.000         35.000           3537
        215.000         40.000           6396
        215.000         45.000          10324
        215.000         50.000          13999
        215.000         55.000          15555
        215.000         60.000          13930
        215.000         65.000          10488
        215.000         70.000           6482
        215.000         75.000           3575
        215.000         80.000           1737
        215.000         85.000            857
        215.000         90.000            373
        215.000         95.000            156
        215.000        100.000             88
        215.000        105.000             39
        215.000        110.000             28
        215.000        115.000             16
        215.000        120.000              8
        215.000        125.000             15
        215.000        130.000             13
        215.000        135.000             33
        215.000        140.000             50
        215.000        145.000             72
        215.000        150.000            122
        215.000        155.000            194
        215.000        160.000            281
        215.000        165.000            439
        215.000        170.000            495
        215.000        175.000            588
        215.000        180.000            638
        215.000        185.000            515
        215.000        190.000            448
        215.000        195.000            396
        215.000        200.000            245
        215.000        205.000            184
        215.000        210.000            112
        215.000        215.000             74
        215.000        220.000             46
        215.000        225.000             27
        215.000        230.000             22
        215.000        235.000             21
        215.000        240.000             26
        215.000        245.000             34
        215.000        250.000             48
        215.000        255.000             83
        215.000        260.000            141
        215.000        265.000            302
        215.000        270.000            622
        215.000        275.000           1209
        215.000        280.000           2530
        215.000        285.000           4745
        215.000        290.000           8138
        215.000        295.000          12680
        215.000        300.000          16238
        215.000        305.000          17816
        215.000        310.000          16448
        215.000        315.000          12424
        215.000        320.000           7821
        215.000        325.000           4155
        215.000        330.000           2156
        215.000        335.000           1003
        215.000        340.000            412
        215.000        345.000            254
        215.000        350.000            117
        215.000        355.000             95
        215.000        360.000              0
        220.000          0.000             56
        220.000          5.000             58
        220.000         10.000             81
        220.000         15.000            159
        220.000         20.000            329
        220.000         25.000            684
        220.000         30.000           1411
        220.000         35.000           2811
        220.000         40.000           5166
        220.000         45.000           8129
        220.000         50.000          10873
        220.000         55.000          11885
        220.000         60.000          10803
        220.000         65.000           7830
        220.000         70.000           4967
        220.000         75.000           2733
        220.000         80.000           1316
        220.000         85.000            633
        220.000         90.000            274
        220.000         95.000            130
        220.000        100.000             63
        220.000        105.000             33
        220.000        110.000             14
        220.000        115.000              9
        220.000        120.000             11
        220.000        125.000             11
        220.000        130.000             17
        220.000        135.000             18
        220.000        140.000             29
        220.000        145.000             64
        220.000        150.000             85
        220.000        155.000            127
        220.000        160.000            232
        220.000        165.000            315
        220.000        170.000            386
        220.000        175.000            418
        220.000        180.000            468
        220.000        185.000            406
        220.000        190.000            357
        220.000        195.000            275
        220.000        200.000            211
        220.000        205.000            128
        220.000        210.000             79
        220.000        215.000             60
        220.000        220.000             28
        220.000        225.000             18
        220.000        230.000             13
        220.000        235.000             16
        220.000        240.000             12
        220.000        245.000             17
        220.000        250.000             25
        220.000        255.000             53
        220.000        260.000            114
        220.000        265.000            236
        220.000        270.000            437
        220.000        275.000            864
        220.000        280.000           1884
        220.000        285.000           3588
        220.000        290.000           6100
        220.000        295.000           9217
        220.000        300.000          12159
        220.000        305.000          13230
        220.000        310.000          11950
        220.000        315.000           8793
        220.000        320.000           5562
        220.000        325.000           2953
        220.000        330.000           1413
        220.000        335.000            683
        220.000        340.000            265
        220.000        345.000            140
        220.000        350.000             94
        220.000        355.000             61
        220.000        360.000              0
        225.000          0.000             42
        225.000          5.000             51
        225.000         10.000             69
        225.000         15.000            128
        225.000         20.000            262
        225.000         25.000            542
        225.000         30.000           1154
        225.000         35.000           2382
        225.000         40.000           4430
        225.000         45.000           6793
        225.000         50.000           8893
        225.000         55.000           9645
        225.000         60.000           8658
        225.000         65.000           6585
        225.000         70.000           4003
        225.000         75.000           2197
        225.000         80.000           1065
        225.000         85.000            482
        225.000         90.000            214
        225.000         95.000             68
        225.000        100.000             40
        225.000        105.000             26
        225.000        110.000             15
        225.000        115.000              9
        225.000        120.000              8
        225.000        125.000              9
        225.000        130.000              8
        225.000        135.000             14
        225.000        140.000             32
        225.000        145.000             49
        225.000        150.000             84
        225.000        155.000            112
        225.000        160.000            171
        225.000        165.000            227
        225.000        170.000            276
        225.000        175.000            336
        225.000        180.000            363
        225.000        185.000            334
        225.000        190.000            291
        225.000        195.000            203
        225.000        200.000            145
        225.000        205.000            102
        225.000        210.000             75
        225.000        215.000             43
        225.000        220.000             27
        225.000        225.000             16
        225.000        230.000             11
        225.000        235.000             12
        225.000        240.000              7
        225.000        245.000             10
        225.000        250.000             32
        225.000        255.000             56
        225.000        260.000             89
        225.000        265.000            186
        225.000        270.000            372
        225.000        275.000            773
        225.000        280.000           1495
        225.000        285.000           2743
        225.000        290.000           4673
        225.000        295.000           7283
        225.000        300.000           9446
        225.000        305.000          10060
        225.000        310.000           8887
        225.000        315.000           6467
        225.000        320.000           3925
        225.000        325.000           1987
        225.000        330.000           1038
        225.000        335.000            482
        225.000        340.000            223
        225.000        345.000             87
        225.000        350.000             66
        225.000        355.000             45
        225.000        360.000              0
        230.000          0.000             42
        230.000          5.000             39
        230.000         10.000             71
        230.000         15.000            124
        230.000         20.000            259
        230.000         25.000            507
        230.000         30.000           1084
        230.000         35.000           2220
        230.000         40.000           3934
        230.000         45.000           6279
        230.000         50.000           8193
        230.000         55.000           8955
        230.000         60.000           7914
        230.000         65.000           5881
        230.000         70.000           3634
        230.000         75.000           1939
        230.000         80.000            891
        230.000         85.000            442
        230.000         90.000            205
        230.000         95.000             92
        230.000        100.000             33
        230.000        105.000             17
        230.000        110.000             12
        230.000        115.000              5
        230.000        120.000              7
        230.000        125.000             14
        230.000        130.000             11
        230.000        135.000             13
        230.000        140.000             28
        230.000        145.000             32
        230.000        150.000             48
        230.000        155.000             96
        230.000        160.000            147
        230.000        165.000            204
        230.000        170.000            276
        230.000        175.000            286
        230.000        180.000            288
        230.000        185.000            292
        230.000        190.000            232
        230.000        195.000            204
        230.000        200.000            132
        230.000        205.000             93
        230.000        210.000             56
        230.000        215.000             30
        230.000        220.000             27
        230.000        225.000             12
        230.000        230.000             13
        230.000        235.000             10
        230.000        240.000             18
        230.000        245.000             13
        230.000        250.000             25
        230.000        255.000             42
        230.000        260.000             74
        230.000        265.000            143
        230.000        270.000            290
        230.000        275.000            650
        230.000        280.000           1234
        230.000        285.000           2297
        230.000        290.000           3981
        230.000        295.000           6040
        230.000        300.000           7512
        230.000        305.000           8071
        230.000        310.000           7003
        230.000        315.000           5006
        230.000        320.000           3034
        230.000        325.000           1638
        230.000        330.000            779
        230.000        335.000            360
        230.000        340.000            190
        230.000        345.000             85
        230.000        350.000             36
        230.000        355.000             40
        230.000        360.000              0
        235.000          0.000             42
        235.000          5.000             51
        235.000         10.000             77
        235.000         15.000            129
        235.000         20.000            268
        235.000         25.000            515
        235.000         30.000           1203
        235.000         35.000           2409
        235.000         40.000           4162
        235.000         45.000           6622
        235.000         50.000           8448
        235.000         55.000           9173
        235.000         60.000           7955
        235.000         65.000           5769
        235.000         70.000           3515
        235.000         75.000           1917
        235.000         80.000            943
        235.000         85.000            435
        235.000         90.000            192
        235.000         95.000             90
        235.000        100.000             39
        235.000        105.000             19
        235.000        110.000             12
        235.000        115.000             10
        235.000        120.000              8
        235.000        125.000              6
        235.000        130.000             16
        235.000        135.000             13
        235.000        140.000             26
        235.000        145.000             44
        235.000        150.000             53
        235.000        155.000            107
        235.000        160.000            128
        235.000        165.000            183
        235.000        170.000            245
        235.000        175.000            240
        235.000        180.000            306
        235.000        185.000            265
        235.000        190.000            188
        235.000        195.000            181
        235.000        200.000            118
        235.000        205.000             70
        235.000        210.000             55
        235.000        215.000             37
        235.000        220.000             20
        235.000        225.000             15
        235.000        230.000              8
        235.000        235.000              9
        235.000        240.000             10
        235.000        245.000             14
        235.000        250.000             22
        235.000        255.000             36
        235.000        260.000             76
        235.000        265.000            150
        235.000        270.000            293
        235.000        275.000            593
        235.000        280.000           1166
        235.000        285.000           2119
        235.000        290.000           3660
        235.000        295.000           5467
        235.000        300.000           6855
        235.000        305.000           7089
        235.000        310.000           6165
        235.000        315.000           4419
        235.000        320.000           2723
        235.000        325.000           1469
        235.000        330.000            686
        235.000        335.000            317
        235.000        340.000            151
        235.000        345.000             66
        235.000        350.000             57
        235.000        355.000             44
        235.000        360.000              0
        240.000          0.000             56
        240.000          5.000             63
        240.000         10.000             83
        240.000         15.000            163
        240.000         20.000            316
        240.000         25.000            721
        240.000         30.000           1544
        240.000         35.000           2890
        240.000         40.000           5175
        240.000         45.000           7773
        240.000         50.000           9385
        240.000         55.000           9864
        240.000         60.000           8491
        240.000         65.000           6041
        240.000         70.000           3737
        240.000         75.000           2024
        240.000         80.000           1048
        240.000         85.000            493
        240.000         90.000            209
        240.000         95.000            102
        240.000        100.000             57
        240.000        105.000             23
        240.000        110.000             12
        240.000        115.000             11
        240.000        120.000             14
        240.000        125.000              5
        240.000        130.000             16
        240.000        135.000             17
        240.000        140.000             27
        240.000        145.000             42
        240.000        150.000             62
        240.000        155.000            106
        240.000        160.000            138
        240.000        165.000            187
        240.000        170.000            218
        240.000        175.000            242
        240.000        180.000            264
        240.000        185.000            261
        240.000        190.000            218
        240.000        195.000            159
        240.000        200.000            118
        240.000        205.000            106
        240.000        210.000             63
        240.000        215.000             40
        240.000        220.000             26
        240.000        225.000             10
        240.000        230.000             18
        240.000        235.000             11
        240.000        240.000              7
        240.000        245.000             14
        240.000        250.000             21
        240.000        255.000             47
        240.000        260.000             84
        240.000        265.000            138
        240.000        270.000            320
        240.000        275.000            547
        240.000        280.000           1132
        240.000        285.000           2139
        240.000        290.000           3630
        240.000        295.000           5395
        240.000        300.000           6787
        240.000        305.000           7153
        240.000        310.000           6022
        240.000        315.000           4368
        240.000        320.000           2631
        240.000        325.000           1391
        240.000        330.000            710
        240.000        335.000            326
        240.000        340.000            200
        240.000        345.000             90
        240.000        350.000             65
        240.000        355.000             47
        240.000        360.000              0
        245.000          0.000             66
        245.000          5.000             83
        245.000         10.000            132
        245.000         15.000            235
        245.000         20.000            460
        245.000         25.000            978
        245.000         30.000           2100
        245.000         35.000           3883
        245.000         40.000           6411
        245.000         45.000           9098
        245.000         50.000          10594
        245.000         55.000          10462
        245.000         60.000           8749
        245.000         65.000           6310
        245.000         70.000           3994
        245.000         75.000           2270
        245.000         80.000           1108
        245.000         85.000            551
        245.000         90.000            283
        245.000         95.000            132
        245.000        100.000             60
        245.000        105.000             34
        245.000        110.000             21
        245.000        115.000             20
        245.000        120.000             13
        245.000        125.000             12
        245.000        130.000             17
        245.000        135.000             16
        245.000        140.000             40
        245.000        145.000             64
        245.000        150.000             79
        245.000        155.000            109
        245.000        160.000            179
        245.000        165.000            236
        245.000        170.000            292
        245.000        175.000            312
        245.000        180.000            313
        245.000        185.000            303
        245.000        190.000            231
        245.000        195.000            223
        245.000        200.000            158
        245.000        205.000             82
        245.000        210.000             71
        245.000        215.000             34
        245.000        220.000             25
        245.000        225.000             23
        245.000        230.000             12
        245.000        235.000             14
        245.000        240.000             12
        245.000        245.000             15
        245.000        250.000             27
        245.000        255.000             49
        245.000        260.000             75
        245.000        265.000            174
        245.000        270.000            312
        245.000        275.000            616
        245.000        280.000           1260
        245.000        285.000           2437
        245.000        290.000           4246
        245.000        295.000           6074
        245.000        300.000           7583
        245.000        305.000           7819
        245.000        310.000           6791
        245.000        315.000           5006
        245.000        320.000           3205
        245.000        325.000           1711
        245.000        330.000            844
        245.000        335.000            454
        245.000        340.000            246
        245.000        345.000            109
        245.000        350.000             85
        245.000        355.000             59
        245.000        360.000              0
        250.000          0.000            111
        250.000          5.000            117
        250.000         10.000            245
        250.000         15.000            391
        250.000         20.000            791
        250.000         25.000           1608
        250.000         30.000           2735
        250.000         35.000           4917
        250.000         40.000           7393
        250.000         45.000           9639
        250.000         50.000          10662
        250.000         55.000          10191
        250.000         60.000           8510
        250.000         65.000           6346
        250.000         70.000           4155
        250.000         75.000           2424
        250.000         80.000           1422
        250.000         85.000            764
        250.000         90.000            330
        250.000         95.000            181
        250.000        100.000            102
        250.000        105.000             51
        250.000        110.000             35
        250.000        115.000             17
        250.000        120.000             16
        250.000        125.000             21
        250.000        130.000             21
        250.000        135.000             34
        250.000        140.000             50
        250.000        145.000             67
        250.000        150.000             98
        250.000        155.000            172
        250.000        160.000            233
        250.000        165.000            288
        250.000        170.000            362
        250.000        175.000            400
        250.000        180.000            359
        250.000        185.000            326
        250.000        190.000            343
        250.000        195.000            265
        250.000        200.000            162
        250.000        205.000            127
        250.000        210.000             98
        250.000        215.000             48
        250.000        220.000             25
        250.000        225.000             17
        250.000        230.000             22
        250.000        235.000             20
        250.000        240.000             15
        250.000        245.000             23
        250.000        250.000             32
        250.000        255.000             55
        250.000        260.000            101
        250.000        265.000            191
        250.000        270.000            418
        250.000        275.000            806
        250.000        280.000           1552
        250.000        285.000           2888
        250.000        290.000           5085
        250.000        295.000           7413
        250.000        300.000           9356
        250.000        305.000           9852
        250.000        310.000           8667
        250.000        315.000           6421
        250.000        320.000           4304
        250.000        325.000           2393
        250.000        330.000           1351
        250.000        335.000            680
        250.000        340.000            351
        250.000        345.000            222
        250.000        350.000            134
        250.000        355.000            119
        250.000        360.000              0
        255.000          0.000            200
        255.000          5.000            253
        255.000         10.000            421
        255.000         15.000            647
        255.000         20.000           1288
        255.000         25.000           2053
        255.000         30.000           3440
        255.000         35.000           5240
        255.000         40.000           7219
        255.000         45.000           8531
        255.000         50.000           9378
        255.000         55.000           8739
        255.000         60.000           7747
        255.000         65.000           5864
        255.000         70.000           4131
        255.000         75.000           2629
        255.000         80.000           1629
        255.000         85.000            914
        255.000         90.000            499
        255.000         95.000            246
        255.000        100.000            149
        255.000        105.000             74
        255.000        110.000             45
        255.000        115.000             49
        255.000        120.000             26
        255.000        125.000             32
        255.000        130.000             36
        255.000        135.000             56
        255.000        140.000             78
        255.000        145.000             83
        255.000        150.000            144
        255.000        155.000            176
        255.000        160.000            314
        255.000        165.000            390
        255.000        170.000            443
        255.000        175.000            475
        255.000        180.000            479
        255.000        185.000            517
        255.000        190.000            400
        255.000        195.000            326
        255.000        200.000            250
        255.000        205.000            158
        255.000        210.000            111
        255.000        215.000             61
        255.000        220.000             51
        255.000        225.000             28
        255.000        230.000             25
        255.000        235.000             35
        255.000        240.000             29
        255.000        245.000             37
        255.000        250.000             40
        255.000        255.000             76
        255.000        260.000            160
        255.000        265.000            250
        255.000        270.000            486
        255.000        275.000            984
        255.000        280.000           1966
        255.000        285.000           3885
        255.000        290.000           6470
        255.000        295.000           9817
        255.000        300.000          12027
        255.000        305.000          13179
        255.000        310.000          11861
        255.000        315.000           9250
        255.000        320.000           6110
        255.000        325.000           3663
        255.000        330.000           1964
        255.000        335.000           1067
        255.000        340.000            553
        255.000        345.000            336
        255.000        350.000            210
        255.000        355.000            189
        255.000        360.000              0
        260.000          0.000            405
        260.000          5.000            453
        260.000         10.000            660
        260.000         15.000            965
        260.000         20.000           1577
        260.000         25.000           2328
        260.000         30.000           3293
        260.000         35.000           4554
        260.000         40.000           5711
        260.000         45.000           6708
        260.000         50.000           7163
        260.000         55.000           7176
        260.000         60.000           6694
        260.000         65.000           5551
        260.000         70.000           4249
        260.000         75.000           2948
        260.000         80.000           1987
        260.000         85.000           1204
        260.000         90.000            686
        260.000         95.000            392
        260.000        100.000            219
        260.000        105.000            126
        260.000        110.000             73
        260.000        115.000             70
        260.000        120.000             54
        260.000        125.000             41
        260.000        130.000             52
        260.000        135.000             70
        260.000        140.000             94
        260.000        145.000            148
        260.000        150.000            187
        260.000        155.000            262
        260.000        160.000            366
        260.000        165.000            457
        260.000        170.000            569
        260.000        175.000            603
        260.000        180.000            630
        260.000        185.000            580
        260.000        190.000            491
        260.000        195.000            406
        260.000        200.000            335
        260.000        205.000            204
        260.000        210.000            153
        260.000        215.000            101
        260.000        220.000             60
        260.000        225.000             46
        260.000        230.000             35
        260.000        235.000             38
        260.000        240.000             31
        260.000        245.000             40
        260.000        250.000             68
        260.000        255.000            115
        260.000        260.000            204
        260.000        265.000            286
        260.000        270.000            594
        260.000        275.000           1201
        260.000        280.000           2538
        260.000        285.000           4802
        260.000        290.000           8051
        260.000        295.000          12300
        260.000        300.000          15936
        260.000        305.000          17644
        260.000        310.000          16769
        260.000        315.000          13564
        260.000        320.000           9357
        260.000        325.000           5852
        260.000        330.000           3213
        260.000        335.000           1785
        260.000        340.000            953
        260.000        345.000            590
        260.000        350.000            428
        260.000        355.000            353
        260.000        360.000              0
        265.000          0.000            682
        265.000          5.000            748
        265.000         10.000            829
        265.000         15.000           1024
        265.000         20.000           1419
        265.000         25.000           1933
        265.000         30.000           2520
        265.000         35.000           3358
        265.000         40.000           4196
        265.000         45.000           5062
        265.000         50.000           5930
        265.000         55.000           6189
        265.000         60.000           6050
        265.000         65.000           5513
        265.000         70.000           4680
        265.000         75.000           3440
        265.000         80.000           2336
        265.000         85.000           1519
        265.000         90.000            912
        265.000         95.000            554
        265.000        100.000            302
        265.000        105.000            210
        265.000        110.000            117
        265.000        115.000             86
        265.000        120.000             70
        265.000        125.000             68
        265.000        130.000             80
        265.000        135.000             99
        265.000        140.000            144
        265.000        145.000            201
        265.000        150.000            259
        265.000        155.000            333
        265.000        160.000            439
        265.000        165.000            551
        265.000        170.000            620
        265.000        175.000            672
        265.000        180.000            739
        265.000        185.000            660
        265.000        190.000            614
        265.000        195.000            516
        265.000        200.000            396
        265.000        205.000            330
        265.000        210.000            220
        265.000        215.000            162
        265.000        220.000            110
        265.000        225.000             85
        265.000        230.000             42
        265.000        235.000             48
        265.000        240.000             54
        265.000        245.000             60
        265.000        250.000             90
        265.000        255.000            132
        265.000        260.000            200
        265.000        265.000            402
        265.000        270.000            715
        265.000        275.000           1427
        265.000        280.000           2891
        265.000        285.000           5569
        265.000        290.000           9547
        265.000        295.000          15158
        265.000        300.000          20701
        265.000        305.000          23914
        265.000        310.000          23673
        265.000        315.000          19419
        265.000        320.000          13723
        265.000        325.000           8976
        265.000        330.000           5031
        265.000        335.000           2849
        265.000        340.000           1673
        265.000        345.000           1108
        265.000        350.000            847
        265.000        355.000            642
        265.000        360.000              0
        270.000          0.000            856
        270.000          5.000            817
        270.000         10.000            800
        270.000         15.000            913
        270.000         20.000           1092
        270.000         25.000           1327
        270.000         30.000           1800
        270.000         35.000           2321
        270.000         40.000           3179
        270.000         45.000           4099
        270.000         50.000           5110
        270.000         55.000           5918
        270.000         60.000           6532
        270.000         65.000           6314
        270.000         70.000           5466
        270.000         75.000           4413
        270.000         80.000           3102
        270.000         85.000           2072
        270.000         90.000           1375
        270.000         95.000            767
        270.000        100.000            491
        270.000        105.000            331
        270.000        110.000            215
        270.000        115.000            170
        270.000        120.000            124
        270.000        125.000            107
        270.000        130.000            135
        270.000        135.000            124
        270.000        140.000            145
        270.000        145.000            186
        270.000        150.000            275
        270.000        155.000            325
        270.000        160.000            456
        270.000        165.000            494
        270.000        170.000            639
        270.000        175.000            719
        270.000        180.000            790
        270.000        185.000            762
        270.000        190.000            762
        270.000        195.000            631
        270.000        200.000            507
        270.000        205.000            418
        270.000        210.000            309
        270.000        215.000            229
        270.000        220.000            100
        270.000        225.000            102
        270.000        230.000             68
        270.000        235.000             63
        270.000        240.000             66
        270.000        245.000             64
        270.000        250.000            102
        270.000        255.000            145
        270.000        260.000            240
        270.000        265.000            452
        270.000        270.000            743
        270.000        275.000           1518
        270.000        280.000           3121
        270.000        285.000           6002
        270.000        290.000          10971
        270.000        295.000          17927
        270.000        300.000          25746
        270.000        305.000          30940
        270.000        310.000          31140
        270.000        315.000          26590
        270.000        320.000          19481
        270.000        325.000          12873
        270.000        330.000           8122
        270.000        335.000           4777
        270.000        340.000           2933
        270.000        345.000           1948
        270.000        350.000           1371
        270.000        355.000           1055
        270.000        360.000              0
        275.000          0.000            833
        275.000          5.000            688
        275.000         10.000            609
        275.000         15.000            622
        275.000         20.000            759
        275.000         25.000            972
        275.000         30.000           1295
        275.000         35.000           1795
        275.000         40.000           2620
        275.000         45.000           3651
        275.000         50.000           5138
        275.000         55.000           6374
        275.000         60.000           7364
        275.000         65.000           7455
        275.000         70.000           6947
        275.000         75.000           5796
        275.000         80.000           4308
        275.000         85.000           2979
        275.000         90.000           1804
        275.000         95.000           1116
        275.000        100.000            706
        275.000        105.000            402
        275.000        110.000            298
        275.000        115.000            196
        275.000        120.000            170
        275.000        125.000            122
        275.000        130.000            116
        275.000        135.000            150
        275.000        140.000            142
        275.000        145.000            215
        275.000        150.000            226
        275.000        155.000            314
        275.000        160.000            365
        275.000        165.000            492
        275.000        170.000            637
        275.000        175.000            751
        275.000        180.000            865
        275.000        185.000            841
        275.000        190.000            846
        275.000        195.000            675
        275.000        200.000            624
        275.000        205.000            497
        275.000        210.000            346
        275.000        215.000            256
        275.000        220.000            179
        275.000        225.000            118
        275.000        230.000             85
        275.000        235.000             86
        275.000        240.000             78
        275.000        245.000             77
        275.000        250.000             94
        275.000        255.000            146
        275.000        260.000            216
        275.000        265.000            363
        275.000        270.000            672
        275.000        275.000           1434
        275.000        280.000           3181
        275.000        285.000           6595
        275.000        290.000          12295
        275.000        295.000          20660
        275.000        300.000          30481
        275.000        305.000          38059
        275.000        310.000          39869
        275.000        315.000          34859
        275.000        320.000          26601
        275.000        325.000          18798
        275.000        330.000          12141
        275.000        335.000           7524
        275.000        340.000           4422
        275.000        345.000           2649
        275.000        350.000           1679
        275.000        355.000           1093
        275.000        360.000              0
        280.000          0.000            570
        280.000          5.000            432
        280.000         10.000            414
        280.000         15.000            386
        280.000         20.000            456
        280.000         25.000            679
        280.000         30.000           1039
        280.000         35.000           1475
        280.000         40.000           2243
        280.000         45.000           3376
        280.000         50.000           4775
        280.000         55.000           6544
        280.000         60.000           7867
        280.000         65.000           8592
        280.000         70.000           8411
        280.000         75.000           7190
        280.000         80.000           5547
        280.000         85.000           3909
        280.000         90.000           2515
        280.000         95.000           1605
        280.000        100.000            928
        280.000        105.000            572
        280.000        110.000            408
        280.000        115.000            234
        280.000        120.000            161
        280.000        125.000            159
        280.000        130.000            131
        280.000        135.000            124
        280.000        140.000            150
        280.000        145.000            145
        280.000        150.000            212
        280.000        155.000            267
        280.000        160.000            352
        280.000        165.000            464
        280.000        170.000            602
        280.000        175.000            812
        280.000        180.000            889
        280.000        185.000            905
        280.000        190.000            943
        280.000        195.000            843
        280.000        200.000            741
        280.000        205.000            588
        280.000        210.000            382
        280.000        215.000            295
        280.000        220.000            182
        280.000        225.000            123
        280.000        230.000            104
        280.000        235.000             85
        280.000        240.000             76
        280.000        245.000             74
        280.000        250.000             98
        280.000        255.000            129
        280.000        260.000            224
        280.000        265.000            327
        280.000        270.000            702
        280.000        275.000           1461
        280.000        280.000           3172
        280.000        285.000           6765
        280.000        290.000          13365
        280.000        295.000          23688
        280.000        300.000          35359
        280.000        305.000          45268
        280.000        310.000          48625
        280.000        315.000          45129
        280.000        320.000          36912
        280.000        325.000          26131
        280.000        330.000          16795
        280.000        335.000           9961
        280.000        340.000           5548
        280.000        345.000           2958
        280.000        350.000           1629
        280.000        355.000            978
        280.000        360.000              0
        285.000          0.000            381
        285.000          5.000            267
        285.000         10.000            255
        285.000         15.000            306
        285.000         20.000            287
        285.000         25.000            521
        285.000         30.000            709
        285.000         35.000           1126
        285.000         40.000           1835
        285.000         45.000           2929
        285.000         50.000           4406
        285.000         55.000           6185
        285.000         60.000           8021
        285.000         65.000           8937
        285.000         70.000           9200
        285.000         75.000           8531
        285.000         80.000           6643
        285.000         85.000           4913
        285.000         90.000           3242
        285.000         95.000           2068
        285.000        100.000           1216
        285.000        105.000            685
        285.000        110.000            372
        285.000        115.000            250
        285.000        120.000            171
        285.000        125.000            106
        285.000        130.000            106
        285.000        135.000            113
        285.000        140.000            116
        285.000        145.000            137
        285.000        150.000            176
        285.000        155.000            257
        285.000        160.000            308
        285.000        165.000            470
        285.000        170.000            595
        285.000        175.000            787
        285.000        180.000            940
        285.000        185.000           1005
        285.000        190.000           1022
        285.000        195.000            929
        285.000        200.000            766
        285.000        205.000            600
        285.000        210.000            454
        285.000        215.000            289
        285.000        220.000            187
        285.000        225.000            118
        285.000        230.000             83
        285.000        235.000             64
        285.000        240.000             40
        285.000        245.000             51
        285.000        250.000             83
        285.000        255.000            109
        285.000        260.000            149
        285.000        265.000            261
        285.000        270.000            627
        285.000        275.000           1358
        285.000        280.000           3100
        285.000        285.000           7064
        285.000        290.000          14587
        285.000        295.000          26341
        285.000        300.000          40793
        285.000        305.000          53382
        285.000        310.000          60225
        285.000        315.000          58200
        285.000        320.000          47374
        285.000        325.000          33022
        285.000        330.000          19757
        285.000        335.000          10395
        285.000        340.000           5003
        285.000        345.000           2374
        285.000        350.000           1056
        285.000        355.000            586
        285.000        360.000              0
        290.000          0.000            206
        290.000          5.000            170
        290.000         10.000            134
        290.000         15.000            164
        290.000         20.000            217
        290.000         25.000            284
        290.000         30.000            483
        290.000         35.000            771
        290.000         40.000           1273
        290.000         45.000           2178
        290.000         50.000           3514
        290.000         55.000           5213
        290.000         60.000           7084
        290.000         65.000           8524
        290.000         70.000           9317
        290.000         75.000           8704
        290.000         80.000           7138
        290.000         85.000           5448
        290.000         90.000           3615
        290.000         95.000           2115
        290.000        100.000           1199
        290.000        105.000            658
        290.000        110.000            346
        290.000        115.000            181
        290.000        120.000            121
        290.000        125.000             80
        290.000        130.000             83
        290.000        135.000             69
        290.000        140.000             88
        290.000        145.000             93
        290.000        150.000            175
        290.000        155.000            220
        290.000        160.000            300
        290.000        165.000            486
        290.000        170.000            607
        290.000        175.000            752
        290.000        180.000            987
        290.000        185.000           1023
        290.000        190.000           1109
        290.000        195.000            995
        290.000        200.000            837
        290.000        205.000            681
        290.000        210.000            457
        290.000        215.000            322
        290.000        220.000            173
        290.000        225.000            115
        290.000        230.000             84
        290.000        235.000             51
        290.000        240.000             48
        290.000        245.000             65
        290.000        250.000             52
        290.000        255.000             95
        290.000        260.000            128
        290.000        265.000            225
        290.000        270.000            576
        290.000        275.000           1321
        290.000        280.000           3272
        290.000        285.000           7350
        290.000        290.000          15565
        290.000        295.000          29293
        290.000        300.000          46023
        290.000        305.000          62966
        290.000        310.000          72612
        290.000        315.000          68844
        290.000        320.000          54067
        290.000        325.000          33767
        290.000        330.000          17826
        290.000        335.000           8031
        290.000        340.000           3354
        290.000        345.000           1356
        290.000        350.000            614
        290.000        355.000            338
        290.000        360.000              0
        295.000          0.000            101
        295.000          5.000             80
        295.000         10.000             88
        295.000         15.000             88
        295.000         20.000            107
        295.000         25.000            156
        295.000         30.000            276
        295.000         35.000            463
        295.000         40.000            842
        295.000         45.000           1525
        295.000         50.000           2607
        295.000         55.000           3965
        295.000         60.000           5715
        295.000         65.000           7313
        295.000         70.000           8359
        295.000         75.000           8302
        295.000         80.000           6906
        295.000         85.000           5235
        295.000         90.000           3366
        295.000         95.000           1885
        295.000        100.000           1017
        295.000        105.000            489
        295.000        110.000            250
        295.000        115.000            150
        295.000        120.000             67
        295.000        125.000             55
        295.000        130.000             50
        295.000        135.000             58
        295.000        140.000             69
        295.000        145.000             86
        295.000        150.000            119
        295.000        155.000            181
        295.000        160.000            261
        295.000        165.000            426
        295.000        170.000            547
        295.000        175.000            722
        295.000        180.000            918
        295.000        185.000           1062
        295.000        190.000           1081
        295.000        195.000            874
        295.000        200.000            828
        295.000        205.000            627
        295.000        210.000            401
        295.000        215.000            244
        295.000        220.000            157
        295.000        225.000             82
        295.000        230.000             48
        295.000        235.000             41
        295.000        240.000             28
        295.000        245.000             34
        295.000        250.000             40
        295.000        255.000             65
        295.000        260.000            107
        295.000        265.000            235
        295.000        270.000            501
        295.000        275.000           1263
        295.000        280.000           3127
        295.000        285.000           7313
        295.000        290.000          15781
        295.000        295.000          30333
        295.000        300.000          49080
        295.000        305.000          68402
        295.000        310.000          77251
        295.000        315.000          68951
        295.000        320.000          48460
        295.000        325.000          26383
        295.000        330.000          11888
        295.000        335.000           4575
        295.000        340.000           1790
        295.000        345.000            689
        295.000        350.000            340
        295.000        355.000            176
        295.000        360.000              0
        300.000          0.000             40
        300.000          5.000             36
        300.000         10.000             30
        300.000         15.000             42
        300.000         20.000             50
        300.000         25.000             88
        300.000         30.000            155
        300.000         35.000            253
        300.000         40.000            503
        300.000         45.000           1002
        300.000         50.000           1711
        300.000         55.000           2960
        300.000         60.000           4277
        300.000         65.000           5839
        300.000         70.000           6788
        300.000         75.000           6820
        300.000         80.000           5736
        300.000         85.000           4191
        300.000         90.000           2552
        300.000         95.000           1355
        300.000        100.000            672
        300.000        105.000            287
        300.000        110.000            156
        300.000        115.000             74
        300.000        120.000             39
        300.000        125.000             32
        300.000        130.000             38
        300.000        135.000             31
        300.000        140.000             36
        300.000        145.000             64
        300.000        150.000             91
        300.000        155.000            158
        300.000        160.000            234
        300.000        165.000            337
        300.000        170.000            534
        300.000        175.000            644
        300.000        180.000            869
        300.000        185.000            921
        300.000        190.000            930
        300.000        195.000            797
        300.000        200.000            706
        300.000        205.000            468
        300.000        210.000            305
        300.000        215.000            164
        300.000        220.000            110
        300.000        225.000             58
        300.000        230.000             40
        300.000        235.000             14
        300.000        240.000             20
        300.000        245.000             24
        300.000        250.000             32
        300.000        255.000             37
        300.000        260.000             82
        300.000        265.000            169
        300.000        270.000            436
        300.000        275.000           1177
        300.000        280.000           2858
        300.000        285.000           6905
        300.000        290.000          15069
        300.000        295.000          29663
        300.000        300.000          48064
        300.000        305.000          64147
        300.000        310.000          66647
        300.000        315.000          53474
        300.000        320.000          32158
        300.000        325.000          15147
        300.000        330.000           5817
        300.000        335.000           2065
        300.000        340.000            777
        300.000        345.000            316
        300.000        350.000            151
        300.000        355.000             84
        300.000        360.000              0
        305.000          0.000             19
        305.000          5.000             18
        305.000         10.000              5
        305.000         15.000             18
        305.000         20.000             32
        305.000         25.000             30
        305.000         30.000             84
        305.000         35.000            166
        305.000         40.000            304
        305.000         45.000            628
        305.000         50.000           1077
        305.000         55.000           1968
        305.000         60.000           3013
        305.000         65.000           4333
        305.000         70.000           4983
        305.000         75.000           5010
        305.000         80.000           4156
        305.000         85.000           2782
        305.000         90.000           1621
        305.000         95.000            785
        305.000        100.000            390
        305.000        105.000            137
        305.000        110.000             75
        305.000        115.000             34
        305.000        120.000             24
        305.000        125.000             26
        305.000        130.000             16
        305.000        135.000             27
        305.000        140.000             35
        305.000        145.000             45
        305.000        150.000             66
        305.000        155.000            110
        305.000        160.000            165
        305.000        165.000            264
        305.000        170.000            439
        305.000        175.000            539
        305.000        180.000            700
        305.000        185.000            705
        305.000        190.000            761
        305.000        195.000            606
        305.000        200.000            461
        305.000        205.000            338
        305.000        210.000            195
        305.000        215.000            105
        305.000        220.000             54
        305.000        225.000             36
        305.000        230.000             20
        305.000        235.000              9
        305.000        240.000              9
        305.000        245.000              9
        305.000        250.000             18
        305.000        255.000             28
        305.000        260.000             66
        305.000        265.000            156
        305.000        270.000            366
        305.000        275.000            949
        305.000        280.000           2470
        305.000        285.000           6003
        305.000        290.000          13472
        305.000        295.000          25483
        305.000        300.000          39960
        305.000        305.000          49054
        305.000        310.000          45417
        305.000        315.000          31082
        305.000        320.000          16028
        305.000        325.000           6201
        305.000        330.000           2353
        305.000        335.000            819
        305.000        340.000            298
        305.000        345.000            149
        305.000        350.000             66
        305.000        355.000             39
        305.000        360.000              0
        310.000          0.000             11
        310.000          5.000              6
        310.000         10.000              4
        310.000         15.000             13
        310.000         20.000             14
        310.000         25.000             16
        310.000         30.000             38
        310.000         35.000             76
        310.000         40.000            159
        310.000         45.000            348
        310.000         50.000            723
        310.000         55.000           1335
        310.000         60.000           2214
        310.000         65.000           3010
        310.000         70.000           3550
        310.000         75.000           3444
        310.000         80.000           2577
        310.000         85.000           1646
        310.000         90.000            898
        310.000         95.000            404
        310.000        100.000            166
        310.000        105.000             71
        310.000        110.000             42
        310.000        115.000             20
        310.000        120.000             19
        310.000        125.000             16
        310.000        130.000              7
        310.000        135.000             15
        310.000        140.000             14
        310.000        145.000             26
        310.000        150.000             36
        310.000        155.000             79
        310.000        160.000            132
        310.000        165.000            224
        310.000        170.000            317
        310.000        175.000            432
        310.000        180.000            530
        310.000        185.000            522
        310.000        190.000            475
        310.000        195.000            425
        310.000        200.000            282
        310.000        205.000            216
        310.000        210.000             97
        310.000        215.000             61
        310.000        220.000             23
        310.000        225.000             14
        310.000        230.000             11
        310.000        235.000              3
        310.000        240.000              7
        310.000        245.000             10
        310.000        250.000             16
        310.000        255.000             24
        310.000        260.000             37
        310.000        265.000            121
        310.000        270.000            291
        310.000        275.000            736
        310.000        280.000           2002
        310.000        285.000           4801
        310.000        290.000          10435
        310.000        295.000          19168
        310.000        300.000          27329
        310.000        305.000          29755
        310.000        310.000          23835
        310.000        315.000          13795
        310.000        320.000           6123
        310.000        325.000           2289
        310.000        330.000            838
        310.000        335.000            360
        310.000        340.000            141
        310.000        345.000             61
        310.000        350.000             29
        310.000        355.000             16
        310.000        360.000              0
        315.000          0.000              0
        315.000          5.000              1
        315.000         10.000              2
        315.000         15.000              0
        315.000         20.000              3
        315.000         25.000              5
        315.000         30.000             13
        315.000         35.000             46
        315.000         40.000             99
        315.000         45.000            239
        315.000         50.000            450
        315.000         55.000            885
        315.000         60.000           1385
        315.000         65.000           2005
        315.000         70.000           2273
        315.000         75.000           2005
        315.000         80.000           1498
        315.000         85.000            868
        315.000         90.000            397
        315.000         95.000            172
        315.000        100.000             72
        315.000        105.000             37
        315.000        110.000             17
        315.000        115.000              6
        315.000        120.000              3
        315.000        125.000              8
        315.000        130.000              2
        315.000        135.000             11
        315.000        140.000             13
        315.000        145.000             20
        315.000        150.000             29
        315.000        155.000             66
        315.000        160.000             89
        315.000        165.000            129
        315.000        170.000            235
        315.000        175.000            320
        315.000        180.000            326
        315.000        185.000            325
        315.000        190.000            299
        315.000        195.000            225
        315.000        200.000            185
        315.000        205.000             96
        315.000        210.000             50
        315.000        215.000             21
        315.000        220.000             17
        315.000        225.000              9
        315.000        230.000              2
        315.000        235.000              5
        315.000        240.000              3
        315.000        245.000              6
        315.000        250.000             14
        315.000        255.000             14
        315.000        260.000             43
        315.000        265.000             81
        315.000        270.000            203
        315.000        275.000            566
        315.000        280.000           1484
        315.000        285.000           3472
        315.000        290.000           7227
        315.000        295.000          12041
        315.000        300.000          15119
        315.000        305.000          14360
        315.000        310.000           9623
        315.000        315.000           4788
        315.000        320.000           2002
        315.000        325.000            766
        315.000        330.000            293
        315.000        335.000            108
        315.000        340.000             66
        315.000        345.000             25
        315.000        350.000              8
        315.000        355.000              8
        315.000        360.000              0
        320.000          0.000              0
        320.000          5.000              0
        320.000         10.000              1
        320.000         15.000              1
        320.000         20.000              0
        320.000         25.000              5
        320.000         30.000             13
        320.000         35.000             27
        320.000         40.000             54
        320.000         45.000            146
        320.000         50.000            290
        320.000         55.000            571
        320.000         60.000            952
        320.000         65.000           1249
        320.000         70.000           1403
        320.000         75.000           1119
        320.000         80.000            700
        320.000         85.000            370
        320.000         90.000            179
        320.000         95.000             62
        320.000        100.000             38
        320.000        105.000              9
        320.000        110.000              5
        320.000        115.000              5
        320.000        120.000              5
        320.000        125.000              1
        320.000        130.000              4
        320.000        135.000              5
        320.000        140.000              5
        320.000        145.000              9
        320.000        150.000             17
        320.000        155.000             44
        320.000        160.000             65
        320.000        165.000             81
        320.000        170.000            143
        320.000        175.000            181
        320.000        180.000            201
        320.000        185.000            187
        320.000        190.000            160
        320.000        195.000            125
        320.000        200.000             79
        320.000        205.000             54
        320.000        210.000             19
        320.000        215.000             12
        320.000        220.000              5
        320.000        225.000              7
        320.000        230.000              3
        320.000        235.000              4
        320.000        240.000              5
        320.000        245.000              2
        320.000        250.000              5
        320.000        255.000              7
        320.000        260.000             25
        320.000        265.000             50
        320.000        270.000            162
        320.000        275.000            406
        320.000        280.000            974
        320.000        285.000           2318
        320.000        290.000           4405
        320.000        295.000           6484
        320.000        300.000           6966
        320.000        305.000           5608
        320.000        310.000           3252
        320.000        315.000           1625
        320.000        320.000            658
        320.000        325.000            261
        320.000        330.000            114
        320.000        335.000             45
        320.000        340.000             16
        320.000        345.000              5
        320.000        350.000              1
        320.000        355.000              4
        320.000        360.000              0
        325.000          0.000              0
        325.000          5.000              0
        325.000         10.000              2
        325.000         15.000              0
        325.000         20.000              1
        325.000         25.000              1
        325.000         30.000              8
        325.000         35.000             14
        325.000         40.000             37
        325.000         45.000             87
        325.000         50.000            191
        325.000         55.000            369
        325.000         60.000            608
        325.000         65.000            772
        325.000         70.000            786
        325.000         75.000            563
        325.000         80.000            345
        325.000         85.000            151
        325.000         90.000             68
        325.000         95.000             17
        325.000        100.000              8
        325.000        105.000              4
        325.000        110.000              5
        325.000        115.000              4
        325.000        120.000              0
        325.000        125.000              2
        325.000        130.000              0
        325.000        135.000              0
        325.000        140.000              4
        325.000        145.000             10
        325.000        150.000             16
        325.000        155.000             28
        325.000        160.000             34
        325.000        165.000             58
        325.000        170.000            100
        325.000        175.000            125
        325.000        180.000            116
        325.000        185.000            114
        325.000        190.000             87
        325.000        195.000             51
        325.000        200.000             39
        325.000        205.000             18
        325.000        210.000             14
        325.000        215.000             14
        325.000        220.000              1
        325.000        225.000              1
        325.000        230.000              1
        325.000        235.000              1
        325.000        240.000              0
        325.000        245.000              3
        325.000        250.000              3
        325.000        255.000              2
        325.000        260.000             10
        325.000        265.000             28
        325.000        270.000            107
        325.000        275.000            278
        325.000        280.000            647
        325.000        285.000           1353
        325.000        290.000           2234
        325.000        295.000           2927
        325.000        300.000           2645
        325.000        305.000           1881
        325.000        310.000           1080
        325.000        315.000            548
        325.000        320.000            255
        325.000        325.000            109
        325.000        330.000             47
        325.000        335.000             15
        325.000        340.000              6
        325.000        345.000              4
        325.000        350.000              0
        325.000        355.000              0
        325.000        360.000              0
        330.000          0.000              1
        330.000          5.000              0
        330.000         10.000              1
        330.000         15.000              2
        330.000         20.000              0
        330.000         25.000              1
        330.000         30.000              5
        330.000         35.000             11
        330.000         40.000             23
        330.000         45.000             61
        330.000         50.000            119
        330.000         55.000            238
        330.000         60.000            414
        330.000         65.000            453
        330.000         70.000            405
        330.000         75.000            282
        330.000         80.000            128
        330.000         85.000             74
        330.000         90.000             33
        330.000         95.000             16
        330.000        100.000              5
        330.000        105.000              4
        330.000        110.000              2
        330.000        115.000              1
        330.000        120.000              0
        330.000        125.000              1
        330.000        130.000              0
        330.000        135.000              2
        330.000        140.000              3
        330.000        145.000              3
        330.000        150.000             16
        330.000        155.000              9
        330.000        160.000             19
        330.000        165.000             43
        330.000        170.000             56
        330.000        175.000             61
        330.000        180.000             81
        330.000        185.000             47
        330.000        190.000             47
        330.000        195.000             32
        330.000        200.000             22
        330.000        205.000              6
        330.000        210.000              7
        330.000        215.000              2
        330.000        220.000              6
        330.000        225.000              2
        330.000        230.000              0
        330.000        235.000              1
        330.000        240.000              3
        330.000        245.000              0
        330.000        250.000              2
        330.000        255.000              7
        330.000        260.000              7
        330.000        265.000             17
        330.000        270.000             46
        330.000        275.000            169
        330.000        280.000            397
        330.000        285.000            767
        330.000        290.000           1068
        330.000        295.000           1154
        330.000        300.000            977
        330.000        305.000            624
        330.000        310.000            369
        330.000        315.000            231
        330.000        320.000            120
        330.000        325.000             53
        330.000        330.000             13
        330.000        335.000              5
        330.000        340.000              1
        330.000        345.000              0
        330.000        350.000              0
        330.000        355.000              0
        330.000        360.000              0
        335.000          0.000              0
        335.000          5.000              0
        335.000         10.000              0
        335.000         15.000              0
        335.000         20.000              0
        335.000         25.000              1
        335.000         30.000              4
        335.000         35.000              4
        335.000         40.000             17
        335.000         45.000             48
        335.000         50.000            105
        335.000         55.000            178
        335.000         60.000            228
        335.000         65.000            263
        335.000         70.000            195
        335.000         75.000            140
        335.000         80.000             60
        335.000         85.000             26
        335.000         90.000             12
        335.000         95.000              7
        335.000        100.000              1
        335.000        105.000              2
        335.000        110.000              0
        335.000        115.000              0
        335.000        120.000              2
        335.000        125.000              0
        335.000        130.000              0
        335.000        135.000              0
        335.000        140.000              2
        335.000        145.000              4
        335.000        150.000              7
        335.000        155.000              8
        335.000        160.000             11
        335.000        165.000             24
        335.000        170.000             31
        335.000        175.000             37
        335.000        180.000             29
        335.000        185.000             30
        335.000        190.000             22
        335.000        195.000             12
        335.000        200.000              4
        335.000        205.000              6
        335.000        210.000              3
        335.000        215.000              1
        335.000        220.000              3
        335.000        225.000              1
        335.000        230.000              0
        335.000        235.000              1
        335.000        240.000              1
        335.000        245.000              0
        335.000        250.000              0
        335.000        255.000              0
        335.000        260.000              3
        335.000        265.000             11
        335.000        270.000             54
        335.000        275.000            124
        335.000        280.000            209
        335.000        285.000            358
        335.000        290.000            448
        335.000        295.000            450
        335.000        300.000            365
        335.000        305.000            226
        335.000        310.000            139
        335.000        315.000             81
        335.000        320.000             61
        335.000        325.000             19
        335.000        330.000             11
        335.000        335.000              1
        335.000        340.000              0
        335.000        345.000              1
        335.000        350.000              1
        335.000        355.000              0
        335.000        360.000              0
        340.000          0.000              0
        340.000          5.000              0
        340.000         10.000              0
        340.000         15.000              0
        340.000         20.000              0
        340.000         25.000              0
        340.000         30.000              0
        340.000         35.000              4
        340.000         40.000             12
        340.000         45.000             36
        340.000         50.000             87
        340.000         55.000            128
        340.000         60.000            142
        340.000         65.000            154
        340.000         70.000             93
        340.000         75.000             61
        340.000         80.000             28
        340.000         85.000             11
        340.000         90.000              5
        340.000         95.000              2
        340.000        100.000              6
        340.000        105.000              1
        340.000        110.000              0
        340.000        115.000              0
        340.000        120.000              0
        340.000        125.000              0
        340.000        130.000              1
        340.000        135.000              0
        340.000        140.000              0
        340.000        145.000              1
        340.000        150.000              2
        340.000        155.000              9
        340.000        160.000             14
        340.000        165.000             19
        340.000        170.000             18
        340.000        175.000             20
        340.000        180.000             13
        340.000        185.000             13
        340.000        190.000             10
        340.000        195.000              4
        340.000        200.000              8
        340.000        205.000              1
        340.000        210.000              3
        340.000        215.000              0
        340.000        220.000              1
        340.000        225.000              1
        340.000        230.000              0
        340.000        235.000              0
        340.000        240.000              2
        340.000        245.000              0
        340.000        250.000              0
        340.000        255.000              1
        340.000        260.000              3
        340.000        265.000             12
        340.000        270.000             22
        340.000        275.000             51
        340.000        280.000            108
        340.000        285.000            158
        340.000        290.000            177
        340.000        295.000            136
        340.000        300.000            152
        340.000        305.000            118
        340.000        310.000             76
        340.000        315.000             47
        340.000        320.000             19
        340.000        325.000             15
        340.000        330.000              6
        340.000        335.000              1
        340.000        340.000              0
        340.000        345.000              1
        340.000        350.000              0
        340.000        355.000              0
        340.000        360.000              0
        345.000          0.000              0
        345.000          5.000              0
        345.000         10.000              0
        345.000         15.000              0
        345.000         20.000              1
        345.000         25.000              0
        345.000         30.000              4
        345.000         35.000              3
        345.000         40.000             13
        345.000         45.000             22
        345.000         50.000             55
        345.000         55.000             98
        345.000         60.000            110
        345.000         65.000             81
        345.000         70.000             51
        345.000         75.000             32
        345.000         80.000             14
        345.000         85.000              9
        345.000         90.000              7
        345.000         95.000              1
        345.000        100.000              0
        345.000        105.000              0
        345.000        110.000              1
        345.000        115.000              0
        345.000        120.000              0
        345.000        125.000              0
        345.000        130.000              0
        345.000        135.000              0
        345.000        140.000              1
        345.000        145.000              0
        345.000        150.000              6
        345.000        155.000              5
        345.000        160.000              5
        345.000        165.000              9
        345.000        170.000             12
        345.000        175.000             13
        345.000        180.000              2
        345.000        185.000              5
        345.000        190.000              8
        345.000        195.000              3
        345.000        200.000              7
        345.000        205.000              4
        345.000        210.000              0
        345.000        215.000              1
        345.000        220.000              1
        345.000        225.000              0
        345.000        230.000              0
        345.000        235.000              1
        345.000        240.000              0
        345.000        245.000              1
        345.000        250.000              2
        345.000        255.000              2
        345.000        260.000              6
        345.000        265.000             10
        345.000        270.000             12
        345.000        275.000             41
        345.000        280.000             68
        345.000        285.000             76
        345.000        290.000             87
        345.000        295.000             92
        345.000        300.000             76
        345.000        305.000             65
        345.000        310.000             48
        345.000        315.000             38
        345.000        320.000             12
        345.000        325.000             11
        345.000        330.000              0
        345.000        335.000              0
        345.000        340.000              0
        345.000        345.000              0
        345.000        350.000              0
        345.000        355.000              0
        345.000        360.000              0
        350.000          0.000              0
        350.000          5.000              0
        350.000         10.000              0
        350.000         15.000              0
        350.000         20.000              1
        350.000         25.000              0
        350.000         30.000              3
        350.000         35.000              4
        350.000         40.000              7
        350.000         45.000             23
        350.000         50.000             57
        350.000         55.000             59
        350.000         60.000             58
        350.000         65.000             58
        350.000         70.000             35
        350.000         75.000             23
        350.000         80.000             12
        350.000         85.000              8
        350.000         90.000              4
        350.000         95.000              6
        350.000        100.000              1
        350.000        105.000              1
        350.000        110.000              0
        350.000        115.000              0
        350.000        120.000              1
        350.000        125.000              0
        350.000        130.000              0
        350.000        135.000              1
        350.000        140.000              0
        350.000        145.000              3
        350.000        150.000              2
        350.000        155.000              5
        350.000        160.000              3
        350.000        165.000              6
        350.000        170.000              7
        350.000        175.000             11
        350.000        180.000              9
        350.000        185.000              5
        350.000        190.000              3
        350.000        195.000              4
        350.000        200.000              1
        350.000        205.000              1
        350.000        210.000              1
        350.000        215.000              2
        350.000        220.000              2
        350.000        225.000              0
        350.000        230.000              0
        350.000        235.000              0
        350.000        240.000              0
        350.000        245.000              1
        350.000        250.000              0
        350.000        255.000              0
        350.000        260.000              1
        350.000        265.000              8
        350.000        270.000              9
        350.000        275.000             22
        350.000        280.000             33
        350.000        285.000             43
        350.000        290.000             50
        350.000        295.000             42
        350.000        300.000             62
        350.000        305.000             41
        350.000        310.000             41
        350.000        315.000             25
        350.000        320.000              9
        350.000        325.000              2
        350.000        330.000              1
        350.000        335.000              0
        350.000        340.000              0
        350.000        345.000              0
        350.000        350.000              0
        350.000        355.000              0
        350.000        360.000              0
        355.000          0.000              0
        355.000          5.000              0
        355.000         10.000              0
        355.000         15.000              0
        355.000         20.000              1
        355.000         25.000              0
        355.000         30.000              2
        355.000         35.000              7
        355.000         40.000              4
        355.000         45.000             23
        355.000         50.000             50
        355.000         55.000             52
        355.000         60.000             62
        355.000         65.000             39
        355.000         70.000             32
        355.000         75.000             16
        355.000         80.000             20
        355.000         85.000             11
        355.000         90.000              5
        355.000         95.000              2
        355.000        100.000              4
        355.000        105.000              2
        355.000        110.000              0
        355.000        115.000              0
        355.000        120.000              0
        355.000        125.000              0
        355.000        130.000              0
        355.000        135.000              1
        355.000        140.000              1
        355.000        145.000              1
        355.000        150.000              2
        355.000        155.000              4
        355.000        160.000              2
        355.000        165.000              4
        355.000        170.000              9
        355.000        175.000              7
        355.000        180.000              2
        355.000        185.000              4
        355.000        190.000              4
        355.000        195.000              2
        355.000        200.000              1
        355.000        205.000              1
        355.000        210.000              0
        355.000        215.000              0
        355.000        220.000              0
        355.000        225.000              0
        355.000        230.000              0
        355.000        235.000              0
        355.000        240.000              0
        355.000        245.000              0
        355.000        250.000              1
        355.000        255.000              0
        355.000        260.000              4
        355.000        265.000              4
        355.000        270.000              8
        355.000        275.000             13
        355.000        280.000             24
        355.000        285.000             31
        355.000        290.000             40
        355.000        295.000             57
        355.000        300.000             44
        355.000        305.000             48
        355.000        310.000             30
        355.000        315.000             20
        355.000        320.000              4
        355.000        325.000              0
        355.000        330.000              0
        355.000        335.000              0
        355.000        340.000              0
        355.000        345.000              0
        355.000        350.000              0
        355.000        355.000              0
        355.000        360.000              0
        360.000          0.000              0
        360.000          5.000              0
        360.000         10.000              0
        360.000         15.000              0
        360.000         20.000              0
        360.000         25.000              0
        360.000         30.000              0
        360.000         35.000              0
        360.000         40.000              0
        360.000         45.000              0
        360.000         50.000              0
        360.000         55.000              0
        360.000         60.000              0
        360.000         65.000              0
        360.000         70.000              0
        360.000         75.000              0
        360.000         80.000              0
        360.000         85.000              0
        360.000         90.000              0
        360.000         95.000              0
        360.000        100.000              0
        360.000        105.000              0
        360.000        110.000              0
        360.000        115.000              0
        360.000        120.000              0
        360.000        125.000              0
        360.000        130.000              0
        360.000        135.000              0
        360.000        140.000              0
        360.000        145.000              0
        360.000        150.000              0
        360.000        155.000              0
        360.000        160.000              0
        360.000        165.000              0
        360.000        170.000              0
        360.000        175.000              0
        360.000        180.000              0
        360.000        185.000              0
        360.000        190.000              0
        360.000        195.000              0
        360.000        200.000              0
        360.000        205.000              0
        360.000        210.000              0
        360.000        215.000              0
        360.000        220.000              0
        360.000        225.000              0
        360.000        230.000              0
        360.000        235.000              0
        360.000        240.000              0
        360.000        245.000              0
        360.000        250.000              0
        360.000        255.000              0
        360.000        260.000              0
        360.000        265.000              0
        360.000        270.000              0
        360.000        275.000              0
        360.000        280.000              0
        360.000        285.000              0
        360.000        290.000              0
        360.000        295.000              0
        360.000        300.000              0
        360.000        305.000              0
        360.000        310.000              0
        360.000        315.000              0
        360.000        320.000              0
        360.000        325.000              0
        360.000        330.000              0
        360.000        335.000              0
        360.000        340.000              0
        360.000        345.000              0
        360.000        350.000              0
        360.000        355.000              0
        360.000        360.000              0
