# Supplementary material for: Room temperature ionic liquids with two symmetric ions
Source: Chem Sci. 2023 Sep 8;14(37):10340–6. doi: 10.1039/d3sc03240j (PMC10530934; doi:10.1039/d3sc03240j)
Supplement: SC-014-D3SC03240J-s001 [file SC-014-D3SC03240J-s001.zip › MDresults-prealpha/P5555BF4/analyse.out]

  # UNIT 6 REDIRECTED TO './output/analyse.out'

    Copyright (C) 2022 Frederik Philippi (Tom Welton Group)
    Please report any bugs.
    Suggestions and questions are also welcome. Thanks.
    Date of Release: 22_Sep_2022
    Please consider citing our work.

 Note: The program *only* switches to user input if no 'general.inp' is present

 reading file 'general.inp'
 found a 'sequential_read' statement in line 9
 Assuming lammps trajectory based on file extension.
 elapsed time:  62.1 milliseconds

 reading file './molecular.inp'
 Searching for 'default_masses' statement...done (none found before 'quit').
 Searching for 'atomic_masses' statement...done (none found before 'quit').
 Searching for 'default_charges' statement...done (none found before 'quit').
 Searching for 'atomic_charges' statement...found in line 5.
 Trying to read 70 custom atomic charges...done.
 Searching for 'constraints' statement...done (none found before 'quit').
 Searching for 'drudes' statement...done (none found before 'quit').
 trajectory file will be read sequentially (needs less RAM, but slow).

 opening file './P5555BF4_NVE400K_1ps.lmp'
 Trajectory seems to contain Cartesian coordinates.
 General information read from the trajectory:
   Molecule PC20H44 (#1) is a cation with 65 atoms and mass = 315.546 Da.
   Molecule BF4 (#2) is an anion with 5 atoms and mass =  86.802 Da.
   Box dimensions:
     x:    0.000  90.714
     y:    0.000  90.714
     z:    0.000  90.714
   Box volume is 0.746E+06 cubic Angströms
   Density is 0.895 g/mL
 elapsed time: 270.3 milliseconds

 streaming input from general input file

 Line 6: 'time_scaling'
 scaling timelines with 1000
 elapsed time: 444.8 microseconds

 Line 7: 'print_atomic_charges'
 The following lines can be used/altered to request custom atomic charges:
   atomic_charges 70
   1 1 .4080 (Element P)
   1 2 -.2250 (Element C)
   1 3 -.2250 (Element C)
   1 4 -.2250 (Element C)
   1 5 -.2250 (Element C)
   1 6 .1320 (Element H)
   1 7 .1320 (Element H)
   1 8 .1320 (Element H)
   1 9 .1320 (Element H)
   1 10 .1320 (Element H)
   1 11 .1320 (Element H)
   1 12 .1320 (Element H)
   1 13 .1320 (Element H)
   1 14 -.1460 (Element C)
   1 15 -.1460 (Element C)
   1 16 -.1460 (Element C)
   1 17 -.1460 (Element C)
   1 18 .0870 (Element H)
   1 19 .0870 (Element H)
   1 20 .0870 (Element H)
   1 21 .0870 (Element H)
   1 22 .0870 (Element H)
   1 23 .0870 (Element H)
   1 24 .0870 (Element H)
   1 25 .0870 (Element H)
   1 26 -.1430 (Element C)
   1 27 -.1430 (Element C)
   1 28 -.1430 (Element C)
   1 29 -.1430 (Element C)
   1 30 .0850 (Element H)
   1 31 .0850 (Element H)
   1 32 .0850 (Element H)
   1 33 .0850 (Element H)
   1 34 .0850 (Element H)
   1 35 .0850 (Element H)
   1 36 .0850 (Element H)
   1 37 .0850 (Element H)
   1 38 -.1440 (Element C)
   1 39 -.1440 (Element C)
   1 40 -.1440 (Element C)
   1 41 -.1440 (Element C)
   1 42 .0810 (Element H)
   1 43 .0810 (Element H)
   1 44 .0810 (Element H)
   1 45 .0810 (Element H)
   1 46 .0810 (Element H)
   1 47 .0810 (Element H)
   1 48 .0810 (Element H)
   1 49 .0810 (Element H)
   1 50 -.2430 (Element C)
   1 51 -.2430 (Element C)
   1 52 -.2430 (Element C)
   1 53 -.2430 (Element C)
   1 54 .0930 (Element H)
   1 55 .0930 (Element H)
   1 56 .0930 (Element H)
   1 57 .0930 (Element H)
   1 58 .0930 (Element H)
   1 59 .0930 (Element H)
   1 60 .0930 (Element H)
   1 61 .0930 (Element H)
   1 62 .0930 (Element H)
   1 63 .0930 (Element H)
   1 64 .0930 (Element H)
   1 65 .0930 (Element H)
   2 1 .4800 (Element B)
   2 2 -.3700 (Element F)
   2 3 -.3700 (Element F)
   2 4 -.3700 (Element F)
   2 5 -.3700 (Element F)
 elapsed time: 217.3 microseconds

 Line 8: 'show_settings'
 Printing current global settings.
    VERBOSE_OUTPUT       yes
    TIME_OUTPUT          yes
    DEVELOPERS_VERSION   no
    ERROR_OUTPUT         yes
    READ_SEQUENTIAL      yes
    BOX_VOLUME_GIVEN     yes
    WRAP_TRAJECTORY      no
    DISCONNECTED         yes
    EXTRA_VELOCITY       no
    GLOBAL_ITERATIONS    1
    TIME_SCALING_FACTOR  1000
    HEADER_LINES_GINPUT  5
    CURRENT_ERROR_CODE   -1
    ERROR_COUNT          0
    OUTPUT_PREFIX        ""
    TRAJECTORY_TYPE      "lmp"
    INFO_IN_TRAJECTORY   "POS"
    PARALLEL_OPERATION   no
 OMP flag set!
    NUMBER_OF_THREADS      1
    NUMBER_OF_PROCS        256
    MAX_NUMBER_OF_THREADS  1
 Printing current molecular settings.
    headerlines_to_skip        9
    total_lines_to_skip        70009
    file_position              1
    dihedrals_initialised      no
    custom_constraints         no
    custom_default_masses      no
    custom_atom_masses         no
    custom_default_charges     no
    custom_atom_charges        yes
    drudes_assigned            no
    drude_details              no
    drudes_allocated           no
    use_firstatom_as_com       no
    use_barycentre             no
    total_number_of_atoms      70000
    number_of_molecule_types   2
    number_of_drude_particles  0
    number_of_steps            20001
    drude_mass (Dalton)        0.000
 Memory requirement for storage of entire trajectory in RAM:
 3*70000*20001*4Byte =  15.6GB (single precision)
 current default (input) Filenames:
    TRAJECTORY      "P5555BF4_NVE400K_1ps.lmp"
    GENERAL         "general.inp"
    MOLECULAR       "./molecular.inp"
    AUTOCORRELATION "autocorrelation.inp"
    DIFFUSION       "diffusion.inp"
    DISTRIBUTION    "distribution.inp"
    DISTANCE        "distance.inp"
 Paths:
    TRAJECTORY "./"
    INPUT      "./"
    OUTPUT     "./output/"
 currently assuming 1000 as time difference between steps
 assuming Angström as distance unit and femtoseconds as time unit.
 Using these constants:
    boltzmann constant:  0.138064905E-22 J/K
    avogadro constant:   0.602214076E+24 1/mol
    elementary charge:   0.160217660E-18 C
    archimedes constant: 0.314159274E+01
    vacuum permittivity: 0.885418822E-11 F/m
 elapsed time: 171.1 microseconds

 Line 9: 'sequential_read'
 skip line (sequential_read)
 elapsed time:  21.2 microseconds

 Line 10: 'parallel_operation'
 parallel operation is not available with sequential read.
 setting 'PARALLEL_OPERATION' to  F
 elapsed time:  34.8 microseconds

 Line 11: 'gyradius_simple'
 Calculating ensemble average of radius of gyration - simple mode.
 (First 100 timesteps - all molecule types.)
 Calculating radius of gyration for all molecule types.
 Taking ensemble average from step 1 to 100.
   Molecule type index 1 out of 2.
   100000 averages taken. Results:
     <gyradius>  0.4147E+01, stdev = 0.104E+00
     <gyrad**2>  0.1721E+02, stdev = 0.861E+00
     <maxdist>   0.7428E+01, stdev = 0.306E+00
   Molecule type index 2 out of 2.
   100000 averages taken. Results:
     <gyradius>  0.1323E+01, stdev = 0.150E-01
     <gyrad**2>  0.1751E+01, stdev = 0.398E-01
     <maxdist>   0.1452E+01, stdev = 0.241E-01
 ('maxdist' is the largest intramolecular distance of any atom from the COM).
 Please cite reference [1].
 elapsed time:   1.0 minutes

 Line 12: 'convert_coc'
 Reduce Trajectory to centre of charge for each molecule type.
 An adjusted molecular input file will be written, too.
 Trajectory type will be 'lmp'
 Writing new trajectory to file './output/traj_COC.lmp'...
 0% - - - - - 50% - - - - - 100%
 ###############################
 done.
 Writing new molecular input file in './output/COC_molecular.inp'... done
 Please cite reference [2].
 elapsed time:  45.5 minutes

 Line 13: 'quit'
 exiting analysis.
 closing file './molecular.inp'
 TOTAL elapsed time:  46.5 minutes

 No warnings or errors encountered.

 References:
   [1] Phys. Chem. Chem. Phys., 2021, 23, 21042–21064.
       dx.doi.org/10.1039/D1CP02889H
   [2] Chem. Sci., 2022, 13, 9176–9190.
       dx.doi.org/10.1039/d2sc03074h
