# Supplementary material for: Room temperature ionic liquids with two symmetric ions
Source: Chem Sci. 2023 Sep 8;14(37):10340–6. doi: 10.1039/d3sc03240j (PMC10530934; doi:10.1039/d3sc03240j)
Supplement: SC-014-D3SC03240J-s001 [file SC-014-D3SC03240J-s001.zip › MDresults-prealpha/P5555BF4/MQD_projection_1_self_diffusion]

 This file contains diffusion information based on the input file 'diffusion4.inp'
   Projection 1 (+1 +1 +1), Molecule type 1 (a)
       timeline         <R**4>            <R>
              0   0.000000E+00   0.000000E+00
           1000   0.925530E+00   0.420548E-05
           2000   0.191875E+01   0.875241E-05
           3000   0.256559E+01   0.128513E-04
           4000   0.306279E+01   0.170129E-04
           5000   0.348694E+01   0.216525E-04
           6000   0.385625E+01   0.262227E-04
           7000   0.418556E+01   0.306095E-04
           8000   0.448777E+01   0.352396E-04
           9000   0.478168E+01   0.397448E-04
          10000   0.508142E+01   0.443808E-04
          11000   0.538956E+01   0.486442E-04
          12000   0.570474E+01   0.534715E-04
          13000   0.601951E+01   0.581436E-04
          14000   0.633500E+01   0.626980E-04
          15000   0.665283E+01   0.672541E-04
          16000   0.697199E+01   0.719533E-04
          17000   0.728655E+01   0.764917E-04
          18000   0.759241E+01   0.806059E-04
          19000   0.788973E+01   0.852595E-04
          20000   0.817577E+01   0.898673E-04
          21000   0.845655E+01   0.944764E-04
          22000   0.873266E+01   0.994132E-04
          23000   0.901108E+01   0.104220E-03
          24000   0.929489E+01   0.109390E-03
          25000   0.957698E+01   0.114073E-03
          26000   0.986049E+01   0.118567E-03
          27000   0.101419E+02   0.123149E-03
          28000   0.104228E+02   0.128030E-03
          29000   0.107040E+02   0.132537E-03
          30000   0.109834E+02   0.137499E-03
          31000   0.112575E+02   0.141954E-03
          32000   0.115293E+02   0.146042E-03
          33000   0.117990E+02   0.150295E-03
          34000   0.120659E+02   0.155096E-03
          35000   0.123356E+02   0.160573E-03
          36000   0.126106E+02   0.165679E-03
          37000   0.128838E+02   0.170486E-03
          38000   0.131554E+02   0.175003E-03
          39000   0.134288E+02   0.179852E-03
          40000   0.136978E+02   0.184652E-03
          41000   0.139670E+02   0.189140E-03
          42000   0.142363E+02   0.193529E-03
          43000   0.145025E+02   0.198354E-03
          44000   0.147702E+02   0.202913E-03
          45000   0.150376E+02   0.207367E-03
          46000   0.153006E+02   0.212156E-03
          47000   0.155657E+02   0.216575E-03
          48000   0.158328E+02   0.221640E-03
          49000   0.161039E+02   0.226355E-03
          50000   0.163728E+02   0.231028E-03
          51000   0.166403E+02   0.235780E-03
          52000   0.169068E+02   0.240338E-03
          53000   0.171744E+02   0.244889E-03
          54000   0.174439E+02   0.249034E-03
          55000   0.177126E+02   0.253567E-03
          56000   0.179735E+02   0.257728E-03
          57000   0.182383E+02   0.262073E-03
          58000   0.185036E+02   0.266846E-03
          59000   0.187710E+02   0.271207E-03
          60000   0.190386E+02   0.275688E-03
          61000   0.193121E+02   0.281018E-03
          62000   0.195860E+02   0.285519E-03
          63000   0.198512E+02   0.290067E-03
          64000   0.201175E+02   0.294505E-03
          65000   0.203834E+02   0.299329E-03
          66000   0.206489E+02   0.303821E-03
          67000   0.209203E+02   0.308148E-03
          68000   0.211915E+02   0.312484E-03
          69000   0.214639E+02   0.316898E-03
          70000   0.217332E+02   0.321605E-03
          71000   0.220033E+02   0.326706E-03
          72000   0.222712E+02   0.331458E-03
          73000   0.225382E+02   0.336321E-03
          74000   0.228020E+02   0.340498E-03
          75000   0.230708E+02   0.345374E-03
          76000   0.233362E+02   0.350232E-03
          77000   0.236019E+02   0.354627E-03
          78000   0.238691E+02   0.358719E-03
          79000   0.241406E+02   0.363704E-03
          80000   0.244200E+02   0.368400E-03
          81000   0.246962E+02   0.372449E-03
          82000   0.249687E+02   0.377257E-03
          83000   0.252339E+02   0.381848E-03
          84000   0.254999E+02   0.386644E-03
          85000   0.257681E+02   0.391589E-03
          86000   0.260407E+02   0.396383E-03
          87000   0.263070E+02   0.401301E-03
          88000   0.265768E+02   0.405702E-03
          89000   0.268549E+02   0.410062E-03
          90000   0.271323E+02   0.414570E-03
          91000   0.274132E+02   0.419112E-03
          92000   0.276917E+02   0.423393E-03
          93000   0.279720E+02   0.427958E-03
          94000   0.282502E+02   0.432530E-03
          95000   0.285313E+02   0.436964E-03
          96000   0.288066E+02   0.441566E-03
          97000   0.290748E+02   0.445953E-03
          98000   0.293400E+02   0.450834E-03
          99000   0.296137E+02   0.455512E-03
         100000   0.298872E+02   0.460074E-03
         101000   0.301625E+02   0.464433E-03
         102000   0.304430E+02   0.468627E-03
         103000   0.307237E+02   0.472690E-03
         104000   0.309988E+02   0.476988E-03
         105000   0.312804E+02   0.480984E-03
         106000   0.315547E+02   0.485657E-03
         107000   0.318314E+02   0.489998E-03
         108000   0.321062E+02   0.494527E-03
         109000   0.323857E+02   0.499340E-03
         110000   0.326649E+02   0.503802E-03
         111000   0.329403E+02   0.508823E-03
         112000   0.332227E+02   0.513111E-03
         113000   0.335078E+02   0.517088E-03
         114000   0.337921E+02   0.521361E-03
         115000   0.340651E+02   0.525319E-03
         116000   0.343416E+02   0.529965E-03
         117000   0.346257E+02   0.534436E-03
         118000   0.349065E+02   0.538887E-03
         119000   0.351887E+02   0.543623E-03
         120000   0.354760E+02   0.548402E-03
         121000   0.357710E+02   0.552500E-03
         122000   0.360702E+02   0.556904E-03
         123000   0.363607E+02   0.561729E-03
         124000   0.366495E+02   0.565869E-03
         125000   0.369304E+02   0.570013E-03
         126000   0.372135E+02   0.574351E-03
         127000   0.374951E+02   0.579011E-03
         128000   0.377786E+02   0.583690E-03
         129000   0.380744E+02   0.588386E-03
         130000   0.383708E+02   0.592906E-03
         131000   0.386655E+02   0.597690E-03
         132000   0.389623E+02   0.602070E-03
         133000   0.392632E+02   0.606295E-03
         134000   0.395626E+02   0.610847E-03
         135000   0.398627E+02   0.614880E-03
         136000   0.401604E+02   0.619321E-03
         137000   0.404538E+02   0.622941E-03
         138000   0.407391E+02   0.626687E-03
         139000   0.410180E+02   0.630722E-03
         140000   0.413009E+02   0.634765E-03
         141000   0.415953E+02   0.638762E-03
         142000   0.418915E+02   0.642846E-03
         143000   0.421867E+02   0.647168E-03
         144000   0.424897E+02   0.651461E-03
         145000   0.427871E+02   0.655513E-03
         146000   0.430935E+02   0.659112E-03
         147000   0.434007E+02   0.662561E-03
         148000   0.437050E+02   0.666750E-03
         149000   0.439957E+02   0.670520E-03
         150000   0.442889E+02   0.674295E-03
         151000   0.445819E+02   0.677624E-03
         152000   0.448800E+02   0.681276E-03
         153000   0.451806E+02   0.685179E-03
         154000   0.454798E+02   0.689275E-03
         155000   0.457758E+02   0.693636E-03
         156000   0.460782E+02   0.697645E-03
         157000   0.463882E+02   0.701519E-03
         158000   0.466959E+02   0.705627E-03
         159000   0.470124E+02   0.709614E-03
         160000   0.473176E+02   0.713509E-03
         161000   0.476301E+02   0.717613E-03
         162000   0.479382E+02   0.721669E-03
         163000   0.482458E+02   0.725335E-03
         164000   0.485479E+02   0.729479E-03
         165000   0.488570E+02   0.733492E-03
         166000   0.491679E+02   0.737307E-03
         167000   0.494740E+02   0.741216E-03
         168000   0.497892E+02   0.744788E-03
         169000   0.501007E+02   0.749119E-03
         170000   0.504054E+02   0.752603E-03
         171000   0.507062E+02   0.756122E-03
         172000   0.510153E+02   0.760115E-03
         173000   0.513251E+02   0.764356E-03
         174000   0.516351E+02   0.768570E-03
         175000   0.519480E+02   0.772401E-03
         176000   0.522569E+02   0.776153E-03
         177000   0.525584E+02   0.779593E-03
         178000   0.528643E+02   0.782978E-03
         179000   0.531694E+02   0.787225E-03
         180000   0.534759E+02   0.791658E-03
         181000   0.537852E+02   0.796062E-03
         182000   0.541012E+02   0.800146E-03
         183000   0.544138E+02   0.803933E-03
         184000   0.547386E+02   0.807094E-03
         185000   0.550579E+02   0.810829E-03
         186000   0.553775E+02   0.813998E-03
         187000   0.556939E+02   0.817759E-03
         188000   0.560055E+02   0.821648E-03
         189000   0.563262E+02   0.825583E-03
         190000   0.566339E+02   0.829494E-03
         191000   0.569470E+02   0.833066E-03
         192000   0.572607E+02   0.836572E-03
         193000   0.575642E+02   0.839860E-03
         194000   0.578835E+02   0.843065E-03
         195000   0.582033E+02   0.846592E-03
         196000   0.585181E+02   0.849861E-03
         197000   0.588396E+02   0.853865E-03
         198000   0.591613E+02   0.857360E-03
         199000   0.594864E+02   0.860849E-03
         200000   0.598110E+02   0.864572E-03
         201000   0.601342E+02   0.867718E-03
         202000   0.604606E+02   0.871126E-03
         203000   0.607992E+02   0.874300E-03
         204000   0.611240E+02   0.877594E-03
         205000   0.614532E+02   0.880787E-03
         206000   0.617877E+02   0.884161E-03
         207000   0.621101E+02   0.887233E-03
         208000   0.624266E+02   0.890271E-03
         209000   0.627510E+02   0.893698E-03
         210000   0.630788E+02   0.897077E-03
         211000   0.634071E+02   0.900447E-03
         212000   0.637426E+02   0.904398E-03
         213000   0.640771E+02   0.908204E-03
         214000   0.644153E+02   0.911740E-03
         215000   0.647533E+02   0.914902E-03
         216000   0.650968E+02   0.918769E-03
         217000   0.654319E+02   0.922225E-03
         218000   0.657697E+02   0.925931E-03
         219000   0.660941E+02   0.929367E-03
         220000   0.664281E+02   0.933208E-03
         221000   0.667666E+02   0.936950E-03
         222000   0.671051E+02   0.941013E-03
         223000   0.674351E+02   0.944391E-03
         224000   0.677808E+02   0.948127E-03
         225000   0.681172E+02   0.951253E-03
         226000   0.684662E+02   0.954459E-03
         227000   0.688194E+02   0.957934E-03
         228000   0.691650E+02   0.961401E-03
         229000   0.695031E+02   0.965266E-03
         230000   0.698442E+02   0.968308E-03
         231000   0.701958E+02   0.971697E-03
         232000   0.705296E+02   0.974782E-03
         233000   0.708760E+02   0.978286E-03
         234000   0.712282E+02   0.981603E-03
         235000   0.715768E+02   0.985089E-03
         236000   0.719213E+02   0.988450E-03
         237000   0.722584E+02   0.991245E-03
         238000   0.725952E+02   0.993947E-03
         239000   0.729528E+02   0.997018E-03
         240000   0.732992E+02   0.999520E-03
         241000   0.736487E+02   0.100262E-02
         242000   0.739920E+02   0.100563E-02
         243000   0.743328E+02   0.100866E-02
         244000   0.746738E+02   0.101206E-02
         245000   0.750258E+02   0.101507E-02
         246000   0.753807E+02   0.101778E-02
         247000   0.757268E+02   0.102077E-02
         248000   0.760800E+02   0.102382E-02
         249000   0.764348E+02   0.102692E-02
         250000   0.767818E+02   0.102970E-02
         251000   0.771330E+02   0.103275E-02
         252000   0.774892E+02   0.103651E-02
         253000   0.778403E+02   0.103990E-02
         254000   0.781812E+02   0.104292E-02
         255000   0.785224E+02   0.104578E-02
         256000   0.788615E+02   0.104883E-02
         257000   0.792235E+02   0.105179E-02
         258000   0.795751E+02   0.105444E-02
         259000   0.799243E+02   0.105714E-02
         260000   0.802703E+02   0.105930E-02
         261000   0.806205E+02   0.106232E-02
         262000   0.809847E+02   0.106518E-02
         263000   0.813401E+02   0.106817E-02
         264000   0.817044E+02   0.107119E-02
         265000   0.820636E+02   0.107426E-02
         266000   0.824179E+02   0.107696E-02
         267000   0.827821E+02   0.107938E-02
         268000   0.831473E+02   0.108284E-02
         269000   0.835092E+02   0.108518E-02
         270000   0.838667E+02   0.108785E-02
         271000   0.842300E+02   0.109087E-02
         272000   0.845987E+02   0.109332E-02
         273000   0.849585E+02   0.109606E-02
         274000   0.853264E+02   0.109872E-02
         275000   0.856912E+02   0.110141E-02
         276000   0.860444E+02   0.110402E-02
         277000   0.863994E+02   0.110694E-02
         278000   0.867609E+02   0.111059E-02
         279000   0.871161E+02   0.111384E-02
         280000   0.874811E+02   0.111692E-02
         281000   0.878528E+02   0.112013E-02
         282000   0.882262E+02   0.112365E-02
         283000   0.886027E+02   0.112697E-02
         284000   0.889695E+02   0.113021E-02
         285000   0.893401E+02   0.113332E-02
         286000   0.897226E+02   0.113669E-02
         287000   0.900939E+02   0.113982E-02
         288000   0.904563E+02   0.114326E-02
         289000   0.908219E+02   0.114717E-02
         290000   0.911782E+02   0.115065E-02
         291000   0.915325E+02   0.115418E-02
         292000   0.918820E+02   0.115769E-02
         293000   0.922516E+02   0.116085E-02
         294000   0.926223E+02   0.116466E-02
         295000   0.929925E+02   0.116836E-02
         296000   0.933789E+02   0.117194E-02
         297000   0.937592E+02   0.117559E-02
         298000   0.941289E+02   0.117913E-02
         299000   0.944980E+02   0.118258E-02
         300000   0.948711E+02   0.118559E-02
         301000   0.952370E+02   0.118883E-02
         302000   0.956029E+02   0.119253E-02
         303000   0.959693E+02   0.119591E-02
         304000   0.963482E+02   0.119894E-02
         305000   0.967228E+02   0.120210E-02
         306000   0.970975E+02   0.120551E-02
         307000   0.974724E+02   0.120879E-02
         308000   0.978644E+02   0.121259E-02
         309000   0.982420E+02   0.121551E-02
         310000   0.986044E+02   0.121848E-02
         311000   0.989779E+02   0.122208E-02
         312000   0.993499E+02   0.122512E-02
         313000   0.997119E+02   0.122894E-02
         314000   0.100070E+03   0.123262E-02
         315000   0.100435E+03   0.123638E-02
         316000   0.100807E+03   0.123935E-02
         317000   0.101177E+03   0.124263E-02
         318000   0.101556E+03   0.124558E-02
         319000   0.101951E+03   0.124892E-02
         320000   0.102339E+03   0.125209E-02
         321000   0.102712E+03   0.125520E-02
         322000   0.103078E+03   0.125844E-02
         323000   0.103455E+03   0.126185E-02
         324000   0.103826E+03   0.126504E-02
         325000   0.104193E+03   0.126904E-02
         326000   0.104552E+03   0.127318E-02
         327000   0.104935E+03   0.127645E-02
         328000   0.105321E+03   0.127969E-02
         329000   0.105715E+03   0.128301E-02
         330000   0.106104E+03   0.128663E-02
         331000   0.106482E+03   0.129051E-02
         332000   0.106871E+03   0.129424E-02
         333000   0.107248E+03   0.129718E-02
         334000   0.107616E+03   0.130104E-02
         335000   0.107986E+03   0.130463E-02
         336000   0.108361E+03   0.130785E-02
         337000   0.108745E+03   0.131148E-02
         338000   0.109127E+03   0.131462E-02
         339000   0.109502E+03   0.131746E-02
         340000   0.109877E+03   0.132045E-02
         341000   0.110256E+03   0.132356E-02
         342000   0.110648E+03   0.132673E-02
         343000   0.111047E+03   0.132979E-02
         344000   0.111451E+03   0.133308E-02
         345000   0.111848E+03   0.133611E-02
         346000   0.112244E+03   0.133887E-02
         347000   0.112642E+03   0.134179E-02
         348000   0.113025E+03   0.134455E-02
         349000   0.113414E+03   0.134733E-02
         350000   0.113812E+03   0.135007E-02
         351000   0.114209E+03   0.135253E-02
         352000   0.114611E+03   0.135536E-02
         353000   0.115014E+03   0.135815E-02
         354000   0.115401E+03   0.136052E-02
         355000   0.115802E+03   0.136231E-02
         356000   0.116210E+03   0.136505E-02
         357000   0.116627E+03   0.136860E-02
         358000   0.117040E+03   0.137189E-02
         359000   0.117447E+03   0.137456E-02
         360000   0.117837E+03   0.137757E-02
         361000   0.118233E+03   0.138085E-02
         362000   0.118639E+03   0.138340E-02
         363000   0.119040E+03   0.138630E-02
         364000   0.119448E+03   0.138943E-02
         365000   0.119848E+03   0.139202E-02
         366000   0.120227E+03   0.139428E-02
         367000   0.120623E+03   0.139685E-02
         368000   0.121014E+03   0.139970E-02
         369000   0.121396E+03   0.140267E-02
         370000   0.121793E+03   0.140524E-02
         371000   0.122200E+03   0.140727E-02
         372000   0.122602E+03   0.140950E-02
         373000   0.123003E+03   0.141195E-02
         374000   0.123420E+03   0.141486E-02
         375000   0.123835E+03   0.141777E-02
         376000   0.124235E+03   0.142061E-02
         377000   0.124645E+03   0.142344E-02
         378000   0.125060E+03   0.142584E-02
         379000   0.125459E+03   0.142846E-02
         380000   0.125853E+03   0.143087E-02
         381000   0.126256E+03   0.143347E-02
         382000   0.126638E+03   0.143657E-02
         383000   0.127035E+03   0.143918E-02
         384000   0.127436E+03   0.144214E-02
         385000   0.127862E+03   0.144451E-02
         386000   0.128270E+03   0.144683E-02
         387000   0.128679E+03   0.144942E-02
         388000   0.129087E+03   0.145173E-02
         389000   0.129491E+03   0.145401E-02
         390000   0.129913E+03   0.145674E-02
         391000   0.130339E+03   0.145959E-02
         392000   0.130750E+03   0.146247E-02
         393000   0.131159E+03   0.146563E-02
         394000   0.131582E+03   0.146856E-02
         395000   0.132012E+03   0.147140E-02
         396000   0.132436E+03   0.147400E-02
         397000   0.132853E+03   0.147660E-02
         398000   0.133267E+03   0.147962E-02
         399000   0.133681E+03   0.148241E-02
         400000   0.134102E+03   0.148487E-02
         401000   0.134530E+03   0.148794E-02
         402000   0.134965E+03   0.149102E-02
         403000   0.135391E+03   0.149450E-02
         404000   0.135804E+03   0.149783E-02
         405000   0.136232E+03   0.150054E-02
         406000   0.136644E+03   0.150350E-02
         407000   0.137060E+03   0.150652E-02
         408000   0.137478E+03   0.150922E-02
         409000   0.137877E+03   0.151180E-02
         410000   0.138286E+03   0.151453E-02
         411000   0.138702E+03   0.151711E-02
         412000   0.139121E+03   0.152001E-02
         413000   0.139541E+03   0.152279E-02
         414000   0.139987E+03   0.152574E-02
         415000   0.140412E+03   0.152894E-02
         416000   0.140837E+03   0.153215E-02
         417000   0.141256E+03   0.153548E-02
         418000   0.141685E+03   0.153837E-02
         419000   0.142120E+03   0.154150E-02
         420000   0.142552E+03   0.154465E-02
         421000   0.142972E+03   0.154781E-02
         422000   0.143381E+03   0.155088E-02
         423000   0.143780E+03   0.155327E-02
         424000   0.144189E+03   0.155604E-02
         425000   0.144608E+03   0.155864E-02
         426000   0.145022E+03   0.156154E-02
         427000   0.145448E+03   0.156436E-02
         428000   0.145883E+03   0.156716E-02
         429000   0.146302E+03   0.156982E-02
         430000   0.146737E+03   0.157250E-02
         431000   0.147174E+03   0.157553E-02
         432000   0.147607E+03   0.157826E-02
         433000   0.148048E+03   0.158056E-02
         434000   0.148475E+03   0.158369E-02
         435000   0.148884E+03   0.158645E-02
         436000   0.149323E+03   0.158897E-02
         437000   0.149752E+03   0.159123E-02
         438000   0.150188E+03   0.159416E-02
         439000   0.150602E+03   0.159657E-02
         440000   0.151025E+03   0.159913E-02
         441000   0.151449E+03   0.160169E-02
         442000   0.151873E+03   0.160445E-02
         443000   0.152316E+03   0.160687E-02
         444000   0.152761E+03   0.160999E-02
         445000   0.153209E+03   0.161230E-02
         446000   0.153641E+03   0.161490E-02
         447000   0.154086E+03   0.161782E-02
         448000   0.154514E+03   0.162028E-02
         449000   0.154959E+03   0.162292E-02
         450000   0.155416E+03   0.162538E-02
         451000   0.155855E+03   0.162759E-02
         452000   0.156283E+03   0.162998E-02
         453000   0.156704E+03   0.163316E-02
         454000   0.157142E+03   0.163542E-02
         455000   0.157592E+03   0.163833E-02
         456000   0.158036E+03   0.164032E-02
         457000   0.158465E+03   0.164281E-02
         458000   0.158884E+03   0.164524E-02
         459000   0.159334E+03   0.164795E-02
         460000   0.159782E+03   0.165069E-02
         461000   0.160231E+03   0.165345E-02
         462000   0.160684E+03   0.165585E-02
         463000   0.161149E+03   0.165860E-02
         464000   0.161600E+03   0.166141E-02
         465000   0.162031E+03   0.166413E-02
         466000   0.162480E+03   0.166675E-02
         467000   0.162922E+03   0.166929E-02
         468000   0.163363E+03   0.167260E-02
         469000   0.163805E+03   0.167527E-02
         470000   0.164245E+03   0.167860E-02
         471000   0.164695E+03   0.168136E-02
         472000   0.165134E+03   0.168399E-02
         473000   0.165571E+03   0.168716E-02
         474000   0.166015E+03   0.169026E-02
         475000   0.166456E+03   0.169341E-02
         476000   0.166898E+03   0.169663E-02
         477000   0.167370E+03   0.169972E-02
         478000   0.167832E+03   0.170285E-02
         479000   0.168282E+03   0.170601E-02
         480000   0.168721E+03   0.170922E-02
         481000   0.169159E+03   0.171247E-02
         482000   0.169602E+03   0.171587E-02
         483000   0.170051E+03   0.171927E-02
         484000   0.170492E+03   0.172215E-02
         485000   0.170943E+03   0.172572E-02
         486000   0.171405E+03   0.172819E-02
         487000   0.171876E+03   0.173116E-02
         488000   0.172346E+03   0.173425E-02
         489000   0.172817E+03   0.173726E-02
         490000   0.173283E+03   0.174026E-02
         491000   0.173740E+03   0.174343E-02
         492000   0.174203E+03   0.174637E-02
         493000   0.174650E+03   0.174953E-02
         494000   0.175081E+03   0.175275E-02
         495000   0.175522E+03   0.175569E-02
         496000   0.175980E+03   0.175937E-02
         497000   0.176419E+03   0.176265E-02
         498000   0.176878E+03   0.176586E-02
         499000   0.177326E+03   0.176839E-02
         500000   0.177782E+03   0.177075E-02
         501000   0.178259E+03   0.177348E-02
         502000   0.178719E+03   0.177627E-02
         503000   0.179185E+03   0.177928E-02
         504000   0.179646E+03   0.178193E-02
         505000   0.180103E+03   0.178488E-02
         506000   0.180556E+03   0.178764E-02
         507000   0.181008E+03   0.179063E-02
         508000   0.181473E+03   0.179326E-02
         509000   0.181943E+03   0.179585E-02
         510000   0.182411E+03   0.179912E-02
         511000   0.182895E+03   0.180216E-02
         512000   0.183373E+03   0.180516E-02
         513000   0.183848E+03   0.180803E-02
         514000   0.184309E+03   0.181098E-02
         515000   0.184777E+03   0.181397E-02
         516000   0.185226E+03   0.181681E-02
         517000   0.185684E+03   0.182009E-02
         518000   0.186138E+03   0.182336E-02
         519000   0.186610E+03   0.182657E-02
         520000   0.187084E+03   0.182945E-02
         521000   0.187560E+03   0.183239E-02
         522000   0.188021E+03   0.183470E-02
         523000   0.188487E+03   0.183726E-02
         524000   0.188966E+03   0.183989E-02
         525000   0.189448E+03   0.184249E-02
         526000   0.189912E+03   0.184475E-02
         527000   0.190388E+03   0.184670E-02
         528000   0.190863E+03   0.184898E-02
         529000   0.191339E+03   0.185136E-02
         530000   0.191824E+03   0.185408E-02
         531000   0.192316E+03   0.185651E-02
         532000   0.192784E+03   0.185931E-02
         533000   0.193261E+03   0.186155E-02
         534000   0.193743E+03   0.186434E-02
         535000   0.194223E+03   0.186689E-02
         536000   0.194706E+03   0.186883E-02
         537000   0.195187E+03   0.187127E-02
         538000   0.195664E+03   0.187352E-02
         539000   0.196133E+03   0.187585E-02
         540000   0.196603E+03   0.187839E-02
         541000   0.197082E+03   0.188051E-02
         542000   0.197552E+03   0.188215E-02
         543000   0.198031E+03   0.188444E-02
         544000   0.198519E+03   0.188724E-02
         545000   0.199017E+03   0.188995E-02
         546000   0.199492E+03   0.189214E-02
         547000   0.199982E+03   0.189513E-02
         548000   0.200462E+03   0.189790E-02
         549000   0.200933E+03   0.190109E-02
         550000   0.201417E+03   0.190369E-02
         551000   0.201895E+03   0.190657E-02
         552000   0.202356E+03   0.190949E-02
         553000   0.202847E+03   0.191215E-02
         554000   0.203338E+03   0.191530E-02
         555000   0.203843E+03   0.191833E-02
         556000   0.204338E+03   0.192105E-02
         557000   0.204814E+03   0.192386E-02
         558000   0.205304E+03   0.192693E-02
         559000   0.205775E+03   0.192962E-02
         560000   0.206248E+03   0.193263E-02
         561000   0.206737E+03   0.193526E-02
         562000   0.207250E+03   0.193779E-02
         563000   0.207754E+03   0.194065E-02
         564000   0.208244E+03   0.194306E-02
         565000   0.208729E+03   0.194608E-02
         566000   0.209207E+03   0.194894E-02
         567000   0.209682E+03   0.195156E-02
         568000   0.210173E+03   0.195449E-02
         569000   0.210672E+03   0.195704E-02
         570000   0.211194E+03   0.196002E-02
         571000   0.211688E+03   0.196277E-02
         572000   0.212194E+03   0.196525E-02
         573000   0.212702E+03   0.196827E-02
         574000   0.213187E+03   0.197095E-02
         575000   0.213673E+03   0.197331E-02
         576000   0.214161E+03   0.197552E-02
         577000   0.214656E+03   0.197795E-02
         578000   0.215146E+03   0.197967E-02
         579000   0.215633E+03   0.198185E-02
         580000   0.216132E+03   0.198374E-02
         581000   0.216633E+03   0.198583E-02
         582000   0.217150E+03   0.198792E-02
         583000   0.217650E+03   0.199046E-02
         584000   0.218155E+03   0.199275E-02
         585000   0.218655E+03   0.199485E-02
         586000   0.219165E+03   0.199715E-02
         587000   0.219662E+03   0.199944E-02
         588000   0.220156E+03   0.200199E-02
         589000   0.220660E+03   0.200399E-02
         590000   0.221164E+03   0.200609E-02
         591000   0.221674E+03   0.200793E-02
         592000   0.222189E+03   0.201021E-02
         593000   0.222703E+03   0.201251E-02
         594000   0.223205E+03   0.201512E-02
         595000   0.223696E+03   0.201784E-02
         596000   0.224205E+03   0.202035E-02
         597000   0.224717E+03   0.202278E-02
         598000   0.225220E+03   0.202505E-02
         599000   0.225731E+03   0.202745E-02
         600000   0.226240E+03   0.202937E-02
         601000   0.226735E+03   0.203210E-02
         602000   0.227238E+03   0.203440E-02
         603000   0.227765E+03   0.203682E-02
         604000   0.228297E+03   0.203878E-02
         605000   0.228813E+03   0.204098E-02
         606000   0.229318E+03   0.204391E-02
         607000   0.229818E+03   0.204646E-02
         608000   0.230316E+03   0.204886E-02
         609000   0.230842E+03   0.205137E-02
         610000   0.231353E+03   0.205376E-02
         611000   0.231850E+03   0.205634E-02
         612000   0.232351E+03   0.205914E-02
         613000   0.232833E+03   0.206165E-02
         614000   0.233332E+03   0.206400E-02
         615000   0.233843E+03   0.206656E-02
         616000   0.234366E+03   0.206868E-02
         617000   0.234880E+03   0.207090E-02
         618000   0.235410E+03   0.207321E-02
         619000   0.235934E+03   0.207525E-02
         620000   0.236457E+03   0.207726E-02
         621000   0.236941E+03   0.207873E-02
         622000   0.237452E+03   0.208058E-02
         623000   0.237955E+03   0.208232E-02
         624000   0.238464E+03   0.208452E-02
         625000   0.238992E+03   0.208630E-02
         626000   0.239507E+03   0.208844E-02
         627000   0.240029E+03   0.209030E-02
         628000   0.240560E+03   0.209252E-02
         629000   0.241083E+03   0.209459E-02
         630000   0.241586E+03   0.209700E-02
         631000   0.242099E+03   0.209935E-02
         632000   0.242612E+03   0.210154E-02
         633000   0.243136E+03   0.210401E-02
         634000   0.243661E+03   0.210642E-02
         635000   0.244173E+03   0.210858E-02
         636000   0.244686E+03   0.211071E-02
         637000   0.245192E+03   0.211287E-02
         638000   0.245726E+03   0.211506E-02
         639000   0.246229E+03   0.211715E-02
         640000   0.246728E+03   0.211862E-02
         641000   0.247232E+03   0.212032E-02
         642000   0.247727E+03   0.212248E-02
         643000   0.248242E+03   0.212445E-02
         644000   0.248757E+03   0.212643E-02
         645000   0.249271E+03   0.212875E-02
         646000   0.249804E+03   0.213104E-02
         647000   0.250346E+03   0.213319E-02
         648000   0.250881E+03   0.213552E-02
         649000   0.251409E+03   0.213781E-02
         650000   0.251934E+03   0.213979E-02
         651000   0.252474E+03   0.214210E-02
         652000   0.253002E+03   0.214424E-02
         653000   0.253537E+03   0.214617E-02
         654000   0.254073E+03   0.214799E-02
         655000   0.254616E+03   0.215041E-02
         656000   0.255129E+03   0.215224E-02
         657000   0.255646E+03   0.215432E-02
         658000   0.256172E+03   0.215629E-02
         659000   0.256706E+03   0.215854E-02
         660000   0.257245E+03   0.216096E-02
         661000   0.257776E+03   0.216339E-02
         662000   0.258285E+03   0.216573E-02
         663000   0.258811E+03   0.216761E-02
         664000   0.259345E+03   0.216951E-02
         665000   0.259875E+03   0.217192E-02
         666000   0.260428E+03   0.217445E-02
         667000   0.260956E+03   0.217713E-02
         668000   0.261463E+03   0.217960E-02
         669000   0.261985E+03   0.218157E-02
         670000   0.262542E+03   0.218390E-02
         671000   0.263090E+03   0.218614E-02
         672000   0.263637E+03   0.218779E-02
         673000   0.264195E+03   0.218971E-02
         674000   0.264759E+03   0.219140E-02
         675000   0.265307E+03   0.219355E-02
         676000   0.265836E+03   0.219582E-02
         677000   0.266367E+03   0.219757E-02
         678000   0.266902E+03   0.219903E-02
         679000   0.267451E+03   0.220070E-02
         680000   0.268000E+03   0.220198E-02
         681000   0.268549E+03   0.220356E-02
         682000   0.269078E+03   0.220524E-02
         683000   0.269624E+03   0.220647E-02
         684000   0.270181E+03   0.220881E-02
         685000   0.270733E+03   0.221062E-02
         686000   0.271274E+03   0.221285E-02
         687000   0.271825E+03   0.221453E-02
         688000   0.272394E+03   0.221627E-02
         689000   0.272957E+03   0.221845E-02
         690000   0.273532E+03   0.222060E-02
         691000   0.274081E+03   0.222249E-02
         692000   0.274613E+03   0.222434E-02
         693000   0.275141E+03   0.222565E-02
         694000   0.275681E+03   0.222742E-02
         695000   0.276221E+03   0.222937E-02
         696000   0.276774E+03   0.223154E-02
         697000   0.277309E+03   0.223334E-02
         698000   0.277857E+03   0.223554E-02
         699000   0.278423E+03   0.223745E-02
         700000   0.278978E+03   0.223933E-02
         701000   0.279498E+03   0.224097E-02
         702000   0.280045E+03   0.224305E-02
         703000   0.280596E+03   0.224511E-02
         704000   0.281162E+03   0.224711E-02
         705000   0.281729E+03   0.224973E-02
         706000   0.282291E+03   0.225220E-02
         707000   0.282866E+03   0.225452E-02
         708000   0.283413E+03   0.225658E-02
         709000   0.283940E+03   0.225870E-02
         710000   0.284495E+03   0.226099E-02
         711000   0.285057E+03   0.226294E-02
         712000   0.285601E+03   0.226529E-02
         713000   0.286157E+03   0.226713E-02
         714000   0.286736E+03   0.226961E-02
         715000   0.287304E+03   0.227232E-02
         716000   0.287854E+03   0.227474E-02
         717000   0.288393E+03   0.227733E-02
         718000   0.288945E+03   0.227979E-02
         719000   0.289512E+03   0.228248E-02
         720000   0.290085E+03   0.228499E-02
         721000   0.290648E+03   0.228777E-02
         722000   0.291198E+03   0.228998E-02
         723000   0.291783E+03   0.229244E-02
         724000   0.292380E+03   0.229464E-02
         725000   0.292952E+03   0.229691E-02
         726000   0.293512E+03   0.229977E-02
         727000   0.294057E+03   0.230254E-02
         728000   0.294613E+03   0.230548E-02
         729000   0.295153E+03   0.230844E-02
         730000   0.295710E+03   0.231114E-02
         731000   0.296271E+03   0.231354E-02
         732000   0.296817E+03   0.231606E-02
         733000   0.297391E+03   0.231860E-02
         734000   0.297977E+03   0.232120E-02
         735000   0.298568E+03   0.232302E-02
         736000   0.299145E+03   0.232565E-02
         737000   0.299694E+03   0.232819E-02
         738000   0.300238E+03   0.233024E-02
         739000   0.300789E+03   0.233262E-02
         740000   0.301331E+03   0.233513E-02
         741000   0.301887E+03   0.233800E-02
         742000   0.302430E+03   0.234038E-02
         743000   0.302975E+03   0.234272E-02
         744000   0.303522E+03   0.234496E-02
         745000   0.304072E+03   0.234729E-02
         746000   0.304628E+03   0.234979E-02
         747000   0.305186E+03   0.235194E-02
         748000   0.305746E+03   0.235409E-02
         749000   0.306336E+03   0.235693E-02
         750000   0.306907E+03   0.235869E-02
         751000   0.307490E+03   0.236118E-02
         752000   0.308074E+03   0.236357E-02
         753000   0.308653E+03   0.236597E-02
         754000   0.309213E+03   0.236783E-02
         755000   0.309788E+03   0.236982E-02
         756000   0.310365E+03   0.237192E-02
         757000   0.310913E+03   0.237378E-02
         758000   0.311453E+03   0.237552E-02
         759000   0.312006E+03   0.237748E-02
         760000   0.312589E+03   0.237948E-02
         761000   0.313188E+03   0.238120E-02
         762000   0.313795E+03   0.238344E-02
         763000   0.314366E+03   0.238560E-02
         764000   0.314917E+03   0.238770E-02
         765000   0.315508E+03   0.238971E-02
         766000   0.316091E+03   0.239249E-02
         767000   0.316674E+03   0.239437E-02
         768000   0.317258E+03   0.239683E-02
         769000   0.317832E+03   0.239883E-02
         770000   0.318405E+03   0.240137E-02
         771000   0.318979E+03   0.240346E-02
         772000   0.319578E+03   0.240541E-02
         773000   0.320153E+03   0.240747E-02
         774000   0.320738E+03   0.240957E-02
         775000   0.321315E+03   0.241190E-02
         776000   0.321893E+03   0.241395E-02
         777000   0.322465E+03   0.241604E-02
         778000   0.323056E+03   0.241797E-02
         779000   0.323636E+03   0.242062E-02
         780000   0.324186E+03   0.242286E-02
         781000   0.324774E+03   0.242536E-02
         782000   0.325322E+03   0.242757E-02
         783000   0.325866E+03   0.242964E-02
         784000   0.326432E+03   0.243192E-02
         785000   0.327004E+03   0.243369E-02
         786000   0.327590E+03   0.243638E-02
         787000   0.328177E+03   0.243841E-02
         788000   0.328749E+03   0.244068E-02
         789000   0.329340E+03   0.244307E-02
         790000   0.329940E+03   0.244500E-02
         791000   0.330520E+03   0.244650E-02
         792000   0.331132E+03   0.244807E-02
         793000   0.331744E+03   0.245039E-02
         794000   0.332334E+03   0.245224E-02
         795000   0.332926E+03   0.245338E-02
         796000   0.333507E+03   0.245509E-02
         797000   0.334103E+03   0.245625E-02
         798000   0.334710E+03   0.245783E-02
         799000   0.335331E+03   0.245972E-02
         800000   0.335944E+03   0.246054E-02
         801000   0.336528E+03   0.246160E-02
         802000   0.337117E+03   0.246314E-02
         803000   0.337701E+03   0.246423E-02
         804000   0.338282E+03   0.246580E-02
         805000   0.338878E+03   0.246770E-02
         806000   0.339474E+03   0.246968E-02
         807000   0.340053E+03   0.247125E-02
         808000   0.340634E+03   0.247296E-02
         809000   0.341217E+03   0.247421E-02
         810000   0.341830E+03   0.247528E-02
         811000   0.342431E+03   0.247669E-02
         812000   0.343018E+03   0.247794E-02
         813000   0.343605E+03   0.247893E-02
         814000   0.344174E+03   0.248049E-02
         815000   0.344779E+03   0.248177E-02
         816000   0.345387E+03   0.248323E-02
         817000   0.345998E+03   0.248481E-02
         818000   0.346603E+03   0.248680E-02
         819000   0.347196E+03   0.248819E-02
         820000   0.347797E+03   0.249011E-02
         821000   0.348411E+03   0.249167E-02
         822000   0.348995E+03   0.249355E-02
         823000   0.349576E+03   0.249553E-02
         824000   0.350144E+03   0.249708E-02
         825000   0.350728E+03   0.249821E-02
         826000   0.351337E+03   0.250028E-02
         827000   0.351930E+03   0.250169E-02
         828000   0.352538E+03   0.250351E-02
         829000   0.353160E+03   0.250490E-02
         830000   0.353784E+03   0.250670E-02
         831000   0.354406E+03   0.250846E-02
         832000   0.355019E+03   0.251013E-02
         833000   0.355607E+03   0.251225E-02
         834000   0.356207E+03   0.251415E-02
         835000   0.356796E+03   0.251620E-02
         836000   0.357383E+03   0.251836E-02
         837000   0.357994E+03   0.252069E-02
         838000   0.358613E+03   0.252214E-02
         839000   0.359245E+03   0.252460E-02
         840000   0.359853E+03   0.252693E-02
         841000   0.360471E+03   0.252888E-02
         842000   0.361091E+03   0.253104E-02
         843000   0.361682E+03   0.253310E-02
         844000   0.362275E+03   0.253521E-02
         845000   0.362877E+03   0.253709E-02
         846000   0.363475E+03   0.253921E-02
         847000   0.364057E+03   0.254128E-02
         848000   0.364672E+03   0.254304E-02
         849000   0.365283E+03   0.254477E-02
         850000   0.365891E+03   0.254703E-02
         851000   0.366490E+03   0.254918E-02
         852000   0.367098E+03   0.255062E-02
         853000   0.367718E+03   0.255245E-02
         854000   0.368336E+03   0.255386E-02
         855000   0.368960E+03   0.255554E-02
         856000   0.369570E+03   0.255744E-02
         857000   0.370176E+03   0.255928E-02
         858000   0.370755E+03   0.256103E-02
         859000   0.371350E+03   0.256346E-02
         860000   0.371963E+03   0.256567E-02
         861000   0.372556E+03   0.256773E-02
         862000   0.373166E+03   0.256973E-02
         863000   0.373776E+03   0.257175E-02
         864000   0.374372E+03   0.257328E-02
         865000   0.374992E+03   0.257490E-02
         866000   0.375599E+03   0.257631E-02
         867000   0.376228E+03   0.257760E-02
         868000   0.376861E+03   0.257926E-02
         869000   0.377474E+03   0.258095E-02
         870000   0.378073E+03   0.258270E-02
         871000   0.378691E+03   0.258453E-02
         872000   0.379306E+03   0.258608E-02
         873000   0.379918E+03   0.258776E-02
         874000   0.380515E+03   0.258920E-02
         875000   0.381123E+03   0.259045E-02
         876000   0.381709E+03   0.259257E-02
         877000   0.382309E+03   0.259480E-02
         878000   0.382915E+03   0.259627E-02
         879000   0.383536E+03   0.259808E-02
         880000   0.384164E+03   0.259918E-02
         881000   0.384783E+03   0.260089E-02
         882000   0.385368E+03   0.260218E-02
         883000   0.385958E+03   0.260303E-02
         884000   0.386582E+03   0.260413E-02
         885000   0.387228E+03   0.260539E-02
         886000   0.387883E+03   0.260631E-02
         887000   0.388509E+03   0.260742E-02
         888000   0.389134E+03   0.260908E-02
         889000   0.389771E+03   0.260978E-02
         890000   0.390404E+03   0.261120E-02
         891000   0.391009E+03   0.261229E-02
         892000   0.391615E+03   0.261366E-02
         893000   0.392215E+03   0.261488E-02
         894000   0.392820E+03   0.261645E-02
         895000   0.393422E+03   0.261726E-02
         896000   0.394018E+03   0.261839E-02
         897000   0.394631E+03   0.261979E-02
         898000   0.395260E+03   0.262073E-02
         899000   0.395907E+03   0.262170E-02
         900000   0.396512E+03   0.262248E-02
         901000   0.397129E+03   0.262411E-02
         902000   0.397770E+03   0.262514E-02
         903000   0.398394E+03   0.262608E-02
         904000   0.399046E+03   0.262732E-02
         905000   0.399684E+03   0.262885E-02
         906000   0.400301E+03   0.263005E-02
         907000   0.400902E+03   0.263113E-02
         908000   0.401508E+03   0.263260E-02
         909000   0.402120E+03   0.263387E-02
         910000   0.402758E+03   0.263497E-02
         911000   0.403412E+03   0.263591E-02
         912000   0.404059E+03   0.263657E-02
         913000   0.404697E+03   0.263746E-02
         914000   0.405316E+03   0.263836E-02
         915000   0.405953E+03   0.263919E-02
         916000   0.406583E+03   0.263990E-02
         917000   0.407203E+03   0.264036E-02
         918000   0.407814E+03   0.264127E-02
         919000   0.408427E+03   0.264181E-02
         920000   0.409059E+03   0.264217E-02
         921000   0.409690E+03   0.264284E-02
         922000   0.410334E+03   0.264356E-02
         923000   0.410955E+03   0.264410E-02
         924000   0.411566E+03   0.264454E-02
         925000   0.412204E+03   0.264523E-02
         926000   0.412824E+03   0.264648E-02
         927000   0.413455E+03   0.264729E-02
         928000   0.414107E+03   0.264824E-02
         929000   0.414733E+03   0.265022E-02
         930000   0.415381E+03   0.265124E-02
         931000   0.416016E+03   0.265222E-02
         932000   0.416658E+03   0.265324E-02
         933000   0.417318E+03   0.265435E-02
         934000   0.417998E+03   0.265515E-02
         935000   0.418662E+03   0.265624E-02
         936000   0.419295E+03   0.265762E-02
         937000   0.419939E+03   0.265944E-02
         938000   0.420559E+03   0.266075E-02
         939000   0.421193E+03   0.266193E-02
         940000   0.421824E+03   0.266322E-02
         941000   0.422474E+03   0.266433E-02
         942000   0.423143E+03   0.266561E-02
         943000   0.423799E+03   0.266677E-02
         944000   0.424436E+03   0.266835E-02
         945000   0.425071E+03   0.266931E-02
         946000   0.425718E+03   0.267071E-02
         947000   0.426402E+03   0.267148E-02
         948000   0.427078E+03   0.267270E-02
         949000   0.427733E+03   0.267389E-02
         950000   0.428400E+03   0.267471E-02
         951000   0.429050E+03   0.267630E-02
         952000   0.429687E+03   0.267831E-02
         953000   0.430354E+03   0.267988E-02
         954000   0.431035E+03   0.268160E-02
         955000   0.431707E+03   0.268322E-02
         956000   0.432386E+03   0.268460E-02
         957000   0.433025E+03   0.268604E-02
         958000   0.433647E+03   0.268730E-02
         959000   0.434278E+03   0.268796E-02
         960000   0.434939E+03   0.268887E-02
         961000   0.435612E+03   0.268991E-02
         962000   0.436296E+03   0.269086E-02
         963000   0.436937E+03   0.269223E-02
         964000   0.437583E+03   0.269331E-02
         965000   0.438241E+03   0.269468E-02
         966000   0.438884E+03   0.269643E-02
         967000   0.439533E+03   0.269801E-02
         968000   0.440200E+03   0.269929E-02
         969000   0.440875E+03   0.270093E-02
         970000   0.441546E+03   0.270210E-02
         971000   0.442207E+03   0.270333E-02
         972000   0.442872E+03   0.270423E-02
         973000   0.443559E+03   0.270567E-02
         974000   0.444242E+03   0.270691E-02
         975000   0.444929E+03   0.270869E-02
         976000   0.445543E+03   0.271042E-02
         977000   0.446170E+03   0.271186E-02
         978000   0.446830E+03   0.271330E-02
         979000   0.447495E+03   0.271460E-02
         980000   0.448164E+03   0.271547E-02
         981000   0.448816E+03   0.271646E-02
         982000   0.449504E+03   0.271697E-02
         983000   0.450203E+03   0.271798E-02
         984000   0.450890E+03   0.271914E-02
         985000   0.451587E+03   0.271984E-02
         986000   0.452293E+03   0.272064E-02
         987000   0.453002E+03   0.272151E-02
         988000   0.453664E+03   0.272309E-02
         989000   0.454337E+03   0.272428E-02
         990000   0.455014E+03   0.272547E-02
         991000   0.455682E+03   0.272684E-02
         992000   0.456349E+03   0.272808E-02
         993000   0.457019E+03   0.272929E-02
         994000   0.457680E+03   0.273009E-02
         995000   0.458362E+03   0.273103E-02
         996000   0.459047E+03   0.273203E-02
         997000   0.459726E+03   0.273296E-02
         998000   0.460388E+03   0.273429E-02
         999000   0.461060E+03   0.273499E-02
        1000000   0.461758E+03   0.273626E-02
        1001000   0.462473E+03   0.273727E-02
        1002000   0.463153E+03   0.273800E-02
        1003000   0.463822E+03   0.273934E-02
        1004000   0.464515E+03   0.274003E-02
        1005000   0.465209E+03   0.274086E-02
        1006000   0.465893E+03   0.274194E-02
        1007000   0.466552E+03   0.274331E-02
        1008000   0.467279E+03   0.274444E-02
        1009000   0.468004E+03   0.274538E-02
        1010000   0.468699E+03   0.274620E-02
        1011000   0.469392E+03   0.274669E-02
        1012000   0.470085E+03   0.274701E-02
        1013000   0.470770E+03   0.274761E-02
        1014000   0.471459E+03   0.274823E-02
        1015000   0.472144E+03   0.274889E-02
        1016000   0.472823E+03   0.275005E-02
        1017000   0.473473E+03   0.275071E-02
        1018000   0.474140E+03   0.275117E-02
        1019000   0.474812E+03   0.275187E-02
        1020000   0.475536E+03   0.275312E-02
        1021000   0.476248E+03   0.275427E-02
        1022000   0.476953E+03   0.275519E-02
        1023000   0.477667E+03   0.275635E-02
        1024000   0.478380E+03   0.275741E-02
        1025000   0.479048E+03   0.275841E-02
        1026000   0.479719E+03   0.275987E-02
        1027000   0.480418E+03   0.276101E-02
        1028000   0.481089E+03   0.276192E-02
        1029000   0.481795E+03   0.276329E-02
        1030000   0.482486E+03   0.276475E-02
        1031000   0.483204E+03   0.276595E-02
        1032000   0.483881E+03   0.276686E-02
        1033000   0.484545E+03   0.276835E-02
        1034000   0.485216E+03   0.276974E-02
        1035000   0.485874E+03   0.277126E-02
        1036000   0.486584E+03   0.277301E-02
        1037000   0.487275E+03   0.277455E-02
        1038000   0.487959E+03   0.277614E-02
        1039000   0.488678E+03   0.277707E-02
        1040000   0.489370E+03   0.277782E-02
        1041000   0.490032E+03   0.277849E-02
        1042000   0.490709E+03   0.277977E-02
        1043000   0.491392E+03   0.278100E-02
        1044000   0.492102E+03   0.278199E-02
        1045000   0.492813E+03   0.278393E-02
        1046000   0.493509E+03   0.278553E-02
        1047000   0.494207E+03   0.278723E-02
        1048000   0.494879E+03   0.278840E-02
        1049000   0.495560E+03   0.278937E-02
        1050000   0.496245E+03   0.279099E-02
        1051000   0.496942E+03   0.279183E-02
        1052000   0.497608E+03   0.279329E-02
        1053000   0.498285E+03   0.279465E-02
        1054000   0.498979E+03   0.279563E-02
        1055000   0.499663E+03   0.279657E-02
        1056000   0.500314E+03   0.279759E-02
        1057000   0.500997E+03   0.279807E-02
        1058000   0.501657E+03   0.279897E-02
        1059000   0.502348E+03   0.280030E-02
        1060000   0.503050E+03   0.280086E-02
        1061000   0.503754E+03   0.280200E-02
        1062000   0.504457E+03   0.280307E-02
        1063000   0.505120E+03   0.280414E-02
        1064000   0.505798E+03   0.280513E-02
        1065000   0.506502E+03   0.280602E-02
        1066000   0.507181E+03   0.280682E-02
        1067000   0.507832E+03   0.280768E-02
        1068000   0.508522E+03   0.280925E-02
        1069000   0.509236E+03   0.281038E-02
        1070000   0.509926E+03   0.281126E-02
        1071000   0.510620E+03   0.281243E-02
        1072000   0.511324E+03   0.281352E-02
        1073000   0.512006E+03   0.281448E-02
        1074000   0.512708E+03   0.281555E-02
        1075000   0.513407E+03   0.281666E-02
        1076000   0.514119E+03   0.281733E-02
        1077000   0.514805E+03   0.281824E-02
        1078000   0.515517E+03   0.281992E-02
        1079000   0.516183E+03   0.282148E-02
        1080000   0.516865E+03   0.282309E-02
        1081000   0.517575E+03   0.282428E-02
        1082000   0.518270E+03   0.282480E-02
        1083000   0.518973E+03   0.282619E-02
        1084000   0.519695E+03   0.282703E-02
        1085000   0.520413E+03   0.282824E-02
        1086000   0.521130E+03   0.282957E-02
        1087000   0.521835E+03   0.283062E-02
        1088000   0.522547E+03   0.283156E-02
        1089000   0.523243E+03   0.283290E-02
        1090000   0.523923E+03   0.283463E-02
        1091000   0.524607E+03   0.283599E-02
        1092000   0.525295E+03   0.283708E-02
        1093000   0.525995E+03   0.283825E-02
        1094000   0.526695E+03   0.283953E-02
        1095000   0.527409E+03   0.284087E-02
        1096000   0.528116E+03   0.284222E-02
        1097000   0.528830E+03   0.284360E-02
        1098000   0.529524E+03   0.284523E-02
        1099000   0.530197E+03   0.284652E-02
        1100000   0.530859E+03   0.284799E-02
        1101000   0.531571E+03   0.284927E-02
        1102000   0.532291E+03   0.285074E-02
        1103000   0.532957E+03   0.285231E-02
        1104000   0.533663E+03   0.285347E-02
        1105000   0.534341E+03   0.285447E-02
        1106000   0.535073E+03   0.285505E-02
        1107000   0.535806E+03   0.285638E-02
        1108000   0.536506E+03   0.285725E-02
        1109000   0.537207E+03   0.285838E-02
        1110000   0.537920E+03   0.285924E-02
        1111000   0.538605E+03   0.286009E-02
        1112000   0.539315E+03   0.286054E-02
        1113000   0.540009E+03   0.286099E-02
        1114000   0.540721E+03   0.286163E-02
        1115000   0.541416E+03   0.286230E-02
        1116000   0.542143E+03   0.286328E-02
        1117000   0.542849E+03   0.286400E-02
        1118000   0.543560E+03   0.286421E-02
        1119000   0.544254E+03   0.286407E-02
        1120000   0.544976E+03   0.286458E-02
        1121000   0.545712E+03   0.286548E-02
        1122000   0.546450E+03   0.286632E-02
        1123000   0.547158E+03   0.286706E-02
        1124000   0.547871E+03   0.286786E-02
        1125000   0.548583E+03   0.286876E-02
        1126000   0.549318E+03   0.286938E-02
        1127000   0.550053E+03   0.287004E-02
        1128000   0.550767E+03   0.287078E-02
        1129000   0.551489E+03   0.287165E-02
        1130000   0.552199E+03   0.287253E-02
        1131000   0.552947E+03   0.287304E-02
        1132000   0.553661E+03   0.287311E-02
        1133000   0.554372E+03   0.287365E-02
        1134000   0.555069E+03   0.287385E-02
        1135000   0.555798E+03   0.287485E-02
        1136000   0.556514E+03   0.287507E-02
        1137000   0.557198E+03   0.287576E-02
        1138000   0.557945E+03   0.287625E-02
        1139000   0.558696E+03   0.287692E-02
        1140000   0.559422E+03   0.287738E-02
        1141000   0.560139E+03   0.287820E-02
        1142000   0.560878E+03   0.287867E-02
        1143000   0.561596E+03   0.287944E-02
        1144000   0.562277E+03   0.287979E-02
        1145000   0.562971E+03   0.288030E-02
        1146000   0.563675E+03   0.288051E-02
        1147000   0.564401E+03   0.288120E-02
        1148000   0.565159E+03   0.288138E-02
        1149000   0.565925E+03   0.288167E-02
        1150000   0.566670E+03   0.288197E-02
        1151000   0.567414E+03   0.288215E-02
        1152000   0.568139E+03   0.288196E-02
        1153000   0.568865E+03   0.288228E-02
        1154000   0.569577E+03   0.288275E-02
        1155000   0.570287E+03   0.288306E-02
        1156000   0.571000E+03   0.288368E-02
        1157000   0.571716E+03   0.288399E-02
        1158000   0.572458E+03   0.288468E-02
        1159000   0.573219E+03   0.288566E-02
        1160000   0.573946E+03   0.288622E-02
        1161000   0.574665E+03   0.288656E-02
        1162000   0.575379E+03   0.288715E-02
        1163000   0.576125E+03   0.288810E-02
        1164000   0.576866E+03   0.288890E-02
        1165000   0.577625E+03   0.288977E-02
        1166000   0.578363E+03   0.289072E-02
        1167000   0.579101E+03   0.289172E-02
        1168000   0.579795E+03   0.289234E-02
        1169000   0.580531E+03   0.289354E-02
        1170000   0.581238E+03   0.289469E-02
        1171000   0.581965E+03   0.289552E-02
        1172000   0.582712E+03   0.289593E-02
        1173000   0.583454E+03   0.289707E-02
        1174000   0.584190E+03   0.289769E-02
        1175000   0.584912E+03   0.289845E-02
        1176000   0.585673E+03   0.289937E-02
        1177000   0.586413E+03   0.289994E-02
        1178000   0.587138E+03   0.290070E-02
        1179000   0.587871E+03   0.290114E-02
        1180000   0.588587E+03   0.290150E-02
        1181000   0.589328E+03   0.290213E-02
        1182000   0.590070E+03   0.290279E-02
        1183000   0.590812E+03   0.290293E-02
        1184000   0.591567E+03   0.290330E-02
        1185000   0.592296E+03   0.290372E-02
        1186000   0.593023E+03   0.290442E-02
        1187000   0.593770E+03   0.290511E-02
        1188000   0.594491E+03   0.290621E-02
        1189000   0.595234E+03   0.290667E-02
        1190000   0.595966E+03   0.290734E-02
        1191000   0.596713E+03   0.290826E-02
        1192000   0.597471E+03   0.290837E-02
        1193000   0.598191E+03   0.290977E-02
        1194000   0.598913E+03   0.291021E-02
        1195000   0.599651E+03   0.291057E-02
        1196000   0.600399E+03   0.291121E-02
        1197000   0.601136E+03   0.291186E-02
        1198000   0.601886E+03   0.291270E-02
        1199000   0.602628E+03   0.291329E-02
        1200000   0.603380E+03   0.291469E-02
        1201000   0.604120E+03   0.291604E-02
        1202000   0.604885E+03   0.291715E-02
        1203000   0.605634E+03   0.291862E-02
        1204000   0.606386E+03   0.291945E-02
        1205000   0.607127E+03   0.292028E-02
        1206000   0.607863E+03   0.292168E-02
        1207000   0.608617E+03   0.292232E-02
        1208000   0.609348E+03   0.292351E-02
        1209000   0.610063E+03   0.292532E-02
        1210000   0.610801E+03   0.292674E-02
        1211000   0.611545E+03   0.292831E-02
        1212000   0.612312E+03   0.293020E-02
        1213000   0.613072E+03   0.293104E-02
        1214000   0.613833E+03   0.293247E-02
        1215000   0.614585E+03   0.293383E-02
        1216000   0.615356E+03   0.293529E-02
        1217000   0.616136E+03   0.293643E-02
        1218000   0.616915E+03   0.293813E-02
        1219000   0.617665E+03   0.293977E-02
        1220000   0.618441E+03   0.294118E-02
        1221000   0.619198E+03   0.294299E-02
        1222000   0.619970E+03   0.294455E-02
        1223000   0.620741E+03   0.294591E-02
        1224000   0.621507E+03   0.294815E-02
        1225000   0.622304E+03   0.294916E-02
        1226000   0.623079E+03   0.295109E-02
        1227000   0.623864E+03   0.295347E-02
        1228000   0.624637E+03   0.295511E-02
        1229000   0.625392E+03   0.295716E-02
        1230000   0.626147E+03   0.295820E-02
        1231000   0.626905E+03   0.296017E-02
        1232000   0.627633E+03   0.296179E-02
        1233000   0.628389E+03   0.296309E-02
        1234000   0.629139E+03   0.296434E-02
        1235000   0.629904E+03   0.296595E-02
        1236000   0.630688E+03   0.296782E-02
        1237000   0.631462E+03   0.296936E-02
        1238000   0.632244E+03   0.297082E-02
        1239000   0.633017E+03   0.297179E-02
        1240000   0.633792E+03   0.297292E-02
        1241000   0.634567E+03   0.297413E-02
        1242000   0.635338E+03   0.297599E-02
        1243000   0.636103E+03   0.297744E-02
        1244000   0.636861E+03   0.297913E-02
        1245000   0.637614E+03   0.298093E-02
        1246000   0.638382E+03   0.298231E-02
        1247000   0.639125E+03   0.298403E-02
        1248000   0.639886E+03   0.298580E-02
        1249000   0.640648E+03   0.298691E-02
        1250000   0.641448E+03   0.298881E-02
        1251000   0.642264E+03   0.299052E-02
        1252000   0.643081E+03   0.299170E-02
        1253000   0.643832E+03   0.299273E-02
        1254000   0.644578E+03   0.299354E-02
        1255000   0.645285E+03   0.299441E-02
        1256000   0.646029E+03   0.299539E-02
        1257000   0.646781E+03   0.299639E-02
        1258000   0.647540E+03   0.299747E-02
        1259000   0.648331E+03   0.299876E-02
        1260000   0.649098E+03   0.300009E-02
        1261000   0.649902E+03   0.300129E-02
        1262000   0.650683E+03   0.300246E-02
        1263000   0.651455E+03   0.300450E-02
        1264000   0.652230E+03   0.300593E-02
        1265000   0.653036E+03   0.300713E-02
        1266000   0.653847E+03   0.300837E-02
        1267000   0.654629E+03   0.300941E-02
        1268000   0.655383E+03   0.301099E-02
        1269000   0.656123E+03   0.301250E-02
        1270000   0.656885E+03   0.301389E-02
        1271000   0.657616E+03   0.301516E-02
        1272000   0.658368E+03   0.301678E-02
        1273000   0.659167E+03   0.301766E-02
        1274000   0.659968E+03   0.301893E-02
        1275000   0.660746E+03   0.302075E-02
        1276000   0.661557E+03   0.302241E-02
        1277000   0.662316E+03   0.302411E-02
        1278000   0.663075E+03   0.302531E-02
        1279000   0.663823E+03   0.302619E-02
        1280000   0.664589E+03   0.302754E-02
        1281000   0.665366E+03   0.302926E-02
        1282000   0.666163E+03   0.303099E-02
        1283000   0.666972E+03   0.303281E-02
        1284000   0.667778E+03   0.303404E-02
        1285000   0.668576E+03   0.303566E-02
        1286000   0.669356E+03   0.303689E-02
        1287000   0.670171E+03   0.303857E-02
        1288000   0.670928E+03   0.304049E-02
        1289000   0.671691E+03   0.304251E-02
        1290000   0.672493E+03   0.304427E-02
        1291000   0.673285E+03   0.304594E-02
        1292000   0.674044E+03   0.304770E-02
        1293000   0.674840E+03   0.305003E-02
        1294000   0.675620E+03   0.305225E-02
        1295000   0.676395E+03   0.305417E-02
        1296000   0.677158E+03   0.305592E-02
        1297000   0.677965E+03   0.305736E-02
        1298000   0.678774E+03   0.305936E-02
        1299000   0.679553E+03   0.306102E-02
        1300000   0.680328E+03   0.306228E-02
        1301000   0.681128E+03   0.306388E-02
        1302000   0.681916E+03   0.306566E-02
        1303000   0.682726E+03   0.306692E-02
        1304000   0.683541E+03   0.306944E-02
        1305000   0.684352E+03   0.307108E-02
        1306000   0.685148E+03   0.307281E-02
        1307000   0.685958E+03   0.307451E-02
        1308000   0.686786E+03   0.307632E-02
        1309000   0.687595E+03   0.307769E-02
        1310000   0.688424E+03   0.307928E-02
        1311000   0.689230E+03   0.308056E-02
        1312000   0.690021E+03   0.308183E-02
        1313000   0.690780E+03   0.308349E-02
        1314000   0.691535E+03   0.308522E-02
        1315000   0.692313E+03   0.308696E-02
        1316000   0.693112E+03   0.308865E-02
        1317000   0.693921E+03   0.308997E-02
        1318000   0.694731E+03   0.309120E-02
        1319000   0.695523E+03   0.309257E-02
        1320000   0.696337E+03   0.309406E-02
        1321000   0.697140E+03   0.309494E-02
        1322000   0.697939E+03   0.309689E-02
        1323000   0.698774E+03   0.309867E-02
        1324000   0.699613E+03   0.309963E-02
        1325000   0.700442E+03   0.310145E-02
        1326000   0.701230E+03   0.310314E-02
        1327000   0.702031E+03   0.310446E-02
        1328000   0.702841E+03   0.310593E-02
        1329000   0.703653E+03   0.310777E-02
        1330000   0.704446E+03   0.310922E-02
        1331000   0.705247E+03   0.311098E-02
        1332000   0.706051E+03   0.311284E-02
        1333000   0.706851E+03   0.311397E-02
        1334000   0.707621E+03   0.311613E-02
        1335000   0.708442E+03   0.311782E-02
        1336000   0.709255E+03   0.312001E-02
        1337000   0.710054E+03   0.312192E-02
        1338000   0.710887E+03   0.312416E-02
        1339000   0.711720E+03   0.312614E-02
        1340000   0.712510E+03   0.312786E-02
        1341000   0.713318E+03   0.312948E-02
        1342000   0.714191E+03   0.313110E-02
        1343000   0.715030E+03   0.313296E-02
        1344000   0.715873E+03   0.313426E-02
        1345000   0.716723E+03   0.313559E-02
        1346000   0.717544E+03   0.313761E-02
        1347000   0.718357E+03   0.313934E-02
        1348000   0.719176E+03   0.314110E-02
        1349000   0.719974E+03   0.314230E-02
        1350000   0.720756E+03   0.314391E-02
        1351000   0.721533E+03   0.314571E-02
        1352000   0.722349E+03   0.314721E-02
        1353000   0.723187E+03   0.314853E-02
        1354000   0.723989E+03   0.315011E-02
        1355000   0.724816E+03   0.315111E-02
        1356000   0.725675E+03   0.315275E-02
        1357000   0.726532E+03   0.315383E-02
        1358000   0.727392E+03   0.315486E-02
        1359000   0.728221E+03   0.315605E-02
        1360000   0.729058E+03   0.315757E-02
        1361000   0.729891E+03   0.315854E-02
        1362000   0.730736E+03   0.315979E-02
        1363000   0.731558E+03   0.316062E-02
        1364000   0.732354E+03   0.316152E-02
        1365000   0.733145E+03   0.316290E-02
        1366000   0.733955E+03   0.316396E-02
        1367000   0.734761E+03   0.316506E-02
        1368000   0.735593E+03   0.316648E-02
        1369000   0.736432E+03   0.316767E-02
        1370000   0.737317E+03   0.316891E-02
        1371000   0.738174E+03   0.317002E-02
        1372000   0.739014E+03   0.317153E-02
        1373000   0.739838E+03   0.317334E-02
        1374000   0.740651E+03   0.317445E-02
        1375000   0.741461E+03   0.317563E-02
        1376000   0.742292E+03   0.317655E-02
        1377000   0.743086E+03   0.317773E-02
        1378000   0.743916E+03   0.317870E-02
        1379000   0.744757E+03   0.317950E-02
        1380000   0.745588E+03   0.317953E-02
        1381000   0.746397E+03   0.318043E-02
        1382000   0.747181E+03   0.318119E-02
        1383000   0.748027E+03   0.318162E-02
        1384000   0.748867E+03   0.318243E-02
        1385000   0.749730E+03   0.318301E-02
        1386000   0.750566E+03   0.318365E-02
        1387000   0.751373E+03   0.318422E-02
        1388000   0.752167E+03   0.318514E-02
        1389000   0.752980E+03   0.318607E-02
        1390000   0.753825E+03   0.318671E-02
        1391000   0.754700E+03   0.318722E-02
        1392000   0.755583E+03   0.318808E-02
        1393000   0.756429E+03   0.318886E-02
        1394000   0.757289E+03   0.318986E-02
        1395000   0.758115E+03   0.319108E-02
        1396000   0.758954E+03   0.319258E-02
        1397000   0.759755E+03   0.319378E-02
        1398000   0.760572E+03   0.319527E-02
        1399000   0.761386E+03   0.319626E-02
        1400000   0.762196E+03   0.319727E-02
        1401000   0.762998E+03   0.319807E-02
        1402000   0.763812E+03   0.319920E-02
        1403000   0.764658E+03   0.320002E-02
        1404000   0.765531E+03   0.320152E-02
        1405000   0.766360E+03   0.320235E-02
        1406000   0.767186E+03   0.320353E-02
        1407000   0.768051E+03   0.320511E-02
        1408000   0.768906E+03   0.320622E-02
        1409000   0.769753E+03   0.320761E-02
        1410000   0.770578E+03   0.320852E-02
        1411000   0.771424E+03   0.321003E-02
        1412000   0.772222E+03   0.321111E-02
        1413000   0.773078E+03   0.321231E-02
        1414000   0.773940E+03   0.321286E-02
        1415000   0.774769E+03   0.321400E-02
        1416000   0.775592E+03   0.321517E-02
        1417000   0.776473E+03   0.321642E-02
        1418000   0.777348E+03   0.321786E-02
        1419000   0.778208E+03   0.321887E-02
        1420000   0.779048E+03   0.322006E-02
        1421000   0.779888E+03   0.322100E-02
        1422000   0.780718E+03   0.322205E-02
        1423000   0.781572E+03   0.322312E-02
        1424000   0.782394E+03   0.322441E-02
        1425000   0.783267E+03   0.322513E-02
        1426000   0.784132E+03   0.322596E-02
        1427000   0.785011E+03   0.322741E-02
        1428000   0.785885E+03   0.322889E-02
        1429000   0.786739E+03   0.323019E-02
        1430000   0.787585E+03   0.323133E-02
        1431000   0.788438E+03   0.323230E-02
        1432000   0.789291E+03   0.323322E-02
        1433000   0.790166E+03   0.323441E-02
        1434000   0.791032E+03   0.323525E-02
        1435000   0.791901E+03   0.323686E-02
        1436000   0.792750E+03   0.323769E-02
        1437000   0.793567E+03   0.323830E-02
        1438000   0.794405E+03   0.323964E-02
        1439000   0.795196E+03   0.324106E-02
        1440000   0.796003E+03   0.324236E-02
        1441000   0.796851E+03   0.324393E-02
        1442000   0.797681E+03   0.324535E-02
        1443000   0.798505E+03   0.324731E-02
        1444000   0.799368E+03   0.324843E-02
        1445000   0.800274E+03   0.324994E-02
        1446000   0.801155E+03   0.325119E-02
        1447000   0.802012E+03   0.325315E-02
        1448000   0.802830E+03   0.325470E-02
        1449000   0.803635E+03   0.325589E-02
        1450000   0.804480E+03   0.325740E-02
        1451000   0.805332E+03   0.325850E-02
        1452000   0.806166E+03   0.326000E-02
        1453000   0.807001E+03   0.326153E-02
        1454000   0.807879E+03   0.326279E-02
        1455000   0.808780E+03   0.326327E-02
        1456000   0.809680E+03   0.326436E-02
        1457000   0.810570E+03   0.326545E-02
        1458000   0.811482E+03   0.326670E-02
        1459000   0.812344E+03   0.326747E-02
        1460000   0.813171E+03   0.326841E-02
        1461000   0.814016E+03   0.326928E-02
        1462000   0.814871E+03   0.327024E-02
        1463000   0.815739E+03   0.327117E-02
        1464000   0.816617E+03   0.327207E-02
        1465000   0.817483E+03   0.327329E-02
        1466000   0.818372E+03   0.327412E-02
        1467000   0.819251E+03   0.327491E-02
        1468000   0.820117E+03   0.327621E-02
        1469000   0.821007E+03   0.327662E-02
        1470000   0.821881E+03   0.327707E-02
        1471000   0.822762E+03   0.327777E-02
        1472000   0.823631E+03   0.327896E-02
        1473000   0.824535E+03   0.328028E-02
        1474000   0.825440E+03   0.328104E-02
        1475000   0.826310E+03   0.328199E-02
        1476000   0.827190E+03   0.328260E-02
        1477000   0.828078E+03   0.328346E-02
        1478000   0.828903E+03   0.328444E-02
        1479000   0.829778E+03   0.328555E-02
        1480000   0.830617E+03   0.328673E-02
        1481000   0.831520E+03   0.328787E-02
        1482000   0.832423E+03   0.328857E-02
        1483000   0.833308E+03   0.328979E-02
        1484000   0.834219E+03   0.329089E-02
        1485000   0.835104E+03   0.329241E-02
        1486000   0.835977E+03   0.329343E-02
        1487000   0.836831E+03   0.329434E-02
        1488000   0.837720E+03   0.329514E-02
        1489000   0.838588E+03   0.329581E-02
        1490000   0.839431E+03   0.329640E-02
        1491000   0.840319E+03   0.329740E-02
        1492000   0.841168E+03   0.329881E-02
        1493000   0.842067E+03   0.330025E-02
        1494000   0.842982E+03   0.330187E-02
        1495000   0.843861E+03   0.330290E-02
        1496000   0.844764E+03   0.330413E-02
        1497000   0.845673E+03   0.330527E-02
        1498000   0.846590E+03   0.330644E-02
        1499000   0.847482E+03   0.330805E-02
        1500000   0.848363E+03   0.331000E-02
        1501000   0.849193E+03   0.331060E-02
        1502000   0.850087E+03   0.331240E-02
        1503000   0.850956E+03   0.331362E-02
        1504000   0.851885E+03   0.331518E-02
        1505000   0.852748E+03   0.331630E-02
        1506000   0.853628E+03   0.331782E-02
        1507000   0.854512E+03   0.331950E-02
        1508000   0.855397E+03   0.331999E-02
        1509000   0.856341E+03   0.332115E-02
        1510000   0.857240E+03   0.332207E-02
        1511000   0.858131E+03   0.332358E-02
        1512000   0.859003E+03   0.332546E-02
        1513000   0.859918E+03   0.332667E-02
        1514000   0.860801E+03   0.332817E-02
        1515000   0.861677E+03   0.332957E-02
        1516000   0.862558E+03   0.333130E-02
        1517000   0.863431E+03   0.333284E-02
        1518000   0.864304E+03   0.333514E-02
        1519000   0.865193E+03   0.333696E-02
        1520000   0.866067E+03   0.333982E-02
        1521000   0.866968E+03   0.334171E-02
        1522000   0.867852E+03   0.334425E-02
        1523000   0.868755E+03   0.334610E-02
        1524000   0.869686E+03   0.334818E-02
        1525000   0.870607E+03   0.335032E-02
        1526000   0.871525E+03   0.335254E-02
        1527000   0.872433E+03   0.335488E-02
        1528000   0.873363E+03   0.335666E-02
        1529000   0.874286E+03   0.335875E-02
        1530000   0.875161E+03   0.336112E-02
        1531000   0.876039E+03   0.336366E-02
        1532000   0.876960E+03   0.336622E-02
        1533000   0.877889E+03   0.336837E-02
        1534000   0.878759E+03   0.337103E-02
        1535000   0.879685E+03   0.337304E-02
        1536000   0.880603E+03   0.337557E-02
        1537000   0.881545E+03   0.337805E-02
        1538000   0.882474E+03   0.338034E-02
        1539000   0.883330E+03   0.338254E-02
        1540000   0.884203E+03   0.338494E-02
        1541000   0.885122E+03   0.338758E-02
        1542000   0.886043E+03   0.339000E-02
        1543000   0.886946E+03   0.339278E-02
        1544000   0.887843E+03   0.339536E-02
        1545000   0.888783E+03   0.339739E-02
        1546000   0.889692E+03   0.340035E-02
        1547000   0.890610E+03   0.340269E-02
        1548000   0.891550E+03   0.340512E-02
        1549000   0.892434E+03   0.340720E-02
        1550000   0.893330E+03   0.340985E-02
        1551000   0.894279E+03   0.341212E-02
        1552000   0.895222E+03   0.341435E-02
        1553000   0.896167E+03   0.341665E-02
        1554000   0.897067E+03   0.341904E-02
        1555000   0.897988E+03   0.342132E-02
        1556000   0.898898E+03   0.342367E-02
        1557000   0.899823E+03   0.342601E-02
        1558000   0.900732E+03   0.342842E-02
        1559000   0.901641E+03   0.343037E-02
        1560000   0.902584E+03   0.343272E-02
        1561000   0.903531E+03   0.343518E-02
        1562000   0.904469E+03   0.343753E-02
        1563000   0.905414E+03   0.343929E-02
        1564000   0.906368E+03   0.344101E-02
        1565000   0.907322E+03   0.344322E-02
        1566000   0.908319E+03   0.344542E-02
        1567000   0.909300E+03   0.344734E-02
        1568000   0.910218E+03   0.344980E-02
        1569000   0.911181E+03   0.345231E-02
        1570000   0.912142E+03   0.345411E-02
        1571000   0.913040E+03   0.345634E-02
        1572000   0.913950E+03   0.345849E-02
        1573000   0.914902E+03   0.346103E-02
        1574000   0.915855E+03   0.346349E-02
        1575000   0.916794E+03   0.346569E-02
        1576000   0.917715E+03   0.346771E-02
        1577000   0.918660E+03   0.346952E-02
        1578000   0.919611E+03   0.347113E-02
        1579000   0.920579E+03   0.347334E-02
        1580000   0.921504E+03   0.347548E-02
        1581000   0.922399E+03   0.347755E-02
        1582000   0.923318E+03   0.347998E-02
        1583000   0.924253E+03   0.348227E-02
        1584000   0.925163E+03   0.348433E-02
        1585000   0.926097E+03   0.348603E-02
        1586000   0.927004E+03   0.348807E-02
        1587000   0.927908E+03   0.348965E-02
        1588000   0.928794E+03   0.349166E-02
        1589000   0.929702E+03   0.349301E-02
        1590000   0.930667E+03   0.349501E-02
        1591000   0.931600E+03   0.349716E-02
        1592000   0.932505E+03   0.349860E-02
        1593000   0.933438E+03   0.350045E-02
        1594000   0.934364E+03   0.350210E-02
        1595000   0.935293E+03   0.350355E-02
        1596000   0.936216E+03   0.350530E-02
        1597000   0.937125E+03   0.350701E-02
        1598000   0.938059E+03   0.350829E-02
        1599000   0.939007E+03   0.351013E-02
        1600000   0.939927E+03   0.351160E-02
        1601000   0.940857E+03   0.351308E-02
        1602000   0.941770E+03   0.351454E-02
        1603000   0.942678E+03   0.351573E-02
        1604000   0.943563E+03   0.351671E-02
        1605000   0.944482E+03   0.351859E-02
        1606000   0.945447E+03   0.352073E-02
        1607000   0.946410E+03   0.352233E-02
        1608000   0.947377E+03   0.352410E-02
        1609000   0.948327E+03   0.352502E-02
        1610000   0.949257E+03   0.352636E-02
        1611000   0.950185E+03   0.352777E-02
        1612000   0.951113E+03   0.352962E-02
        1613000   0.952007E+03   0.353113E-02
        1614000   0.952920E+03   0.353210E-02
        1615000   0.953822E+03   0.353324E-02
        1616000   0.954729E+03   0.353469E-02
        1617000   0.955678E+03   0.353719E-02
        1618000   0.956625E+03   0.353902E-02
        1619000   0.957565E+03   0.354137E-02
        1620000   0.958482E+03   0.354320E-02
        1621000   0.959426E+03   0.354499E-02
        1622000   0.960376E+03   0.354643E-02
        1623000   0.961306E+03   0.354877E-02
        1624000   0.962272E+03   0.355038E-02
        1625000   0.963277E+03   0.355212E-02
        1626000   0.964219E+03   0.355331E-02
        1627000   0.965195E+03   0.355481E-02
        1628000   0.966136E+03   0.355629E-02
        1629000   0.967075E+03   0.355841E-02
        1630000   0.968009E+03   0.356017E-02
        1631000   0.968941E+03   0.356221E-02
        1632000   0.969873E+03   0.356426E-02
        1633000   0.970791E+03   0.356662E-02
        1634000   0.971701E+03   0.356881E-02
        1635000   0.972644E+03   0.357034E-02
        1636000   0.973567E+03   0.357271E-02
        1637000   0.974511E+03   0.357497E-02
        1638000   0.975476E+03   0.357767E-02
        1639000   0.976410E+03   0.357955E-02
        1640000   0.977353E+03   0.358155E-02
        1641000   0.978310E+03   0.358328E-02
        1642000   0.979235E+03   0.358474E-02
        1643000   0.980181E+03   0.358672E-02
        1644000   0.981138E+03   0.358853E-02
        1645000   0.982081E+03   0.359011E-02
        1646000   0.983030E+03   0.359182E-02
        1647000   0.983981E+03   0.359393E-02
        1648000   0.984940E+03   0.359578E-02
        1649000   0.985886E+03   0.359728E-02
        1650000   0.986794E+03   0.359902E-02
        1651000   0.987760E+03   0.360099E-02
        1652000   0.988729E+03   0.360242E-02
        1653000   0.989703E+03   0.360365E-02
        1654000   0.990654E+03   0.360545E-02
        1655000   0.991606E+03   0.360714E-02
        1656000   0.992557E+03   0.360911E-02
        1657000   0.993500E+03   0.361048E-02
        1658000   0.994410E+03   0.361235E-02
        1659000   0.995348E+03   0.361424E-02
        1660000   0.996308E+03   0.361596E-02
        1661000   0.997304E+03   0.361736E-02
        1662000   0.998245E+03   0.361852E-02
        1663000   0.999247E+03   0.361985E-02
        1664000   0.100022E+04   0.362172E-02
        1665000   0.100116E+04   0.362245E-02
        1666000   0.100211E+04   0.362404E-02
        1667000   0.100310E+04   0.362535E-02
        1668000   0.100404E+04   0.362656E-02
        1669000   0.100497E+04   0.362780E-02
        1670000   0.100593E+04   0.362914E-02
        1671000   0.100692E+04   0.363023E-02
        1672000   0.100787E+04   0.363119E-02
        1673000   0.100886E+04   0.363239E-02
        1674000   0.100984E+04   0.363394E-02
        1675000   0.101081E+04   0.363542E-02
        1676000   0.101181E+04   0.363651E-02
        1677000   0.101275E+04   0.363807E-02
        1678000   0.101375E+04   0.363946E-02
        1679000   0.101476E+04   0.364061E-02
        1680000   0.101579E+04   0.364171E-02
        1681000   0.101683E+04   0.364333E-02
        1682000   0.101782E+04   0.364456E-02
        1683000   0.101881E+04   0.364614E-02
        1684000   0.101978E+04   0.364759E-02
        1685000   0.102071E+04   0.364981E-02
        1686000   0.102165E+04   0.365207E-02
        1687000   0.102265E+04   0.365400E-02
        1688000   0.102359E+04   0.365571E-02
        1689000   0.102452E+04   0.365811E-02
        1690000   0.102550E+04   0.365999E-02
        1691000   0.102649E+04   0.366150E-02
        1692000   0.102752E+04   0.366360E-02
        1693000   0.102851E+04   0.366538E-02
        1694000   0.102949E+04   0.366691E-02
        1695000   0.103050E+04   0.366910E-02
        1696000   0.103149E+04   0.367172E-02
        1697000   0.103244E+04   0.367398E-02
        1698000   0.103342E+04   0.367575E-02
        1699000   0.103443E+04   0.367783E-02
        1700000   0.103540E+04   0.367978E-02
        1701000   0.103639E+04   0.368122E-02
        1702000   0.103739E+04   0.368297E-02
        1703000   0.103843E+04   0.368514E-02
        1704000   0.103941E+04   0.368663E-02
        1705000   0.104039E+04   0.368812E-02
        1706000   0.104131E+04   0.369008E-02
        1707000   0.104227E+04   0.369157E-02
        1708000   0.104321E+04   0.369325E-02
        1709000   0.104417E+04   0.369493E-02
        1710000   0.104509E+04   0.369662E-02
        1711000   0.104608E+04   0.369887E-02
        1712000   0.104708E+04   0.370128E-02
        1713000   0.104807E+04   0.370316E-02
        1714000   0.104909E+04   0.370483E-02
        1715000   0.105004E+04   0.370690E-02
        1716000   0.105103E+04   0.370902E-02
        1717000   0.105203E+04   0.371105E-02
        1718000   0.105297E+04   0.371267E-02
        1719000   0.105390E+04   0.371455E-02
        1720000   0.105488E+04   0.371628E-02
        1721000   0.105587E+04   0.371819E-02
        1722000   0.105684E+04   0.371989E-02
        1723000   0.105786E+04   0.372124E-02
        1724000   0.105884E+04   0.372285E-02
        1725000   0.105984E+04   0.372490E-02
        1726000   0.106082E+04   0.372664E-02
        1727000   0.106182E+04   0.372758E-02
        1728000   0.106283E+04   0.372875E-02
        1729000   0.106384E+04   0.372995E-02
        1730000   0.106480E+04   0.373128E-02
        1731000   0.106580E+04   0.373302E-02
        1732000   0.106678E+04   0.373444E-02
        1733000   0.106776E+04   0.373604E-02
        1734000   0.106877E+04   0.373703E-02
        1735000   0.106976E+04   0.373858E-02
        1736000   0.107076E+04   0.374010E-02
        1737000   0.107177E+04   0.374156E-02
        1738000   0.107274E+04   0.374331E-02
        1739000   0.107377E+04   0.374452E-02
        1740000   0.107478E+04   0.374585E-02
        1741000   0.107577E+04   0.374737E-02
        1742000   0.107671E+04   0.374904E-02
        1743000   0.107767E+04   0.375034E-02
        1744000   0.107864E+04   0.375193E-02
        1745000   0.107958E+04   0.375357E-02
        1746000   0.108052E+04   0.375504E-02
        1747000   0.108153E+04   0.375644E-02
        1748000   0.108254E+04   0.375840E-02
        1749000   0.108356E+04   0.376003E-02
        1750000   0.108456E+04   0.376192E-02
        1751000   0.108554E+04   0.376375E-02
        1752000   0.108652E+04   0.376552E-02
        1753000   0.108752E+04   0.376687E-02
        1754000   0.108858E+04   0.376861E-02
        1755000   0.108958E+04   0.377063E-02
        1756000   0.109061E+04   0.377264E-02
        1757000   0.109159E+04   0.377439E-02
        1758000   0.109263E+04   0.377600E-02
        1759000   0.109362E+04   0.377791E-02
        1760000   0.109459E+04   0.377975E-02
        1761000   0.109560E+04   0.378152E-02
        1762000   0.109660E+04   0.378337E-02
        1763000   0.109760E+04   0.378495E-02
        1764000   0.109860E+04   0.378682E-02
        1765000   0.109959E+04   0.378860E-02
        1766000   0.110060E+04   0.378994E-02
        1767000   0.110162E+04   0.379103E-02
        1768000   0.110264E+04   0.379234E-02
        1769000   0.110369E+04   0.379373E-02
        1770000   0.110473E+04   0.379532E-02
        1771000   0.110578E+04   0.379648E-02
        1772000   0.110686E+04   0.379794E-02
        1773000   0.110789E+04   0.380034E-02
        1774000   0.110893E+04   0.380217E-02
        1775000   0.110998E+04   0.380347E-02
        1776000   0.111098E+04   0.380554E-02
        1777000   0.111193E+04   0.380727E-02
        1778000   0.111290E+04   0.380859E-02
        1779000   0.111389E+04   0.381044E-02
        1780000   0.111487E+04   0.381213E-02
        1781000   0.111591E+04   0.381414E-02
        1782000   0.111691E+04   0.381618E-02
        1783000   0.111794E+04   0.381798E-02
        1784000   0.111900E+04   0.381967E-02
        1785000   0.112005E+04   0.382110E-02
        1786000   0.112111E+04   0.382315E-02
        1787000   0.112212E+04   0.382461E-02
        1788000   0.112315E+04   0.382638E-02
        1789000   0.112417E+04   0.382845E-02
        1790000   0.112522E+04   0.383005E-02
        1791000   0.112624E+04   0.383233E-02
        1792000   0.112731E+04   0.383450E-02
        1793000   0.112834E+04   0.383609E-02
        1794000   0.112939E+04   0.383772E-02
        1795000   0.113043E+04   0.383980E-02
        1796000   0.113147E+04   0.384220E-02
        1797000   0.113250E+04   0.384444E-02
        1798000   0.113349E+04   0.384632E-02
        1799000   0.113452E+04   0.384729E-02
        1800000   0.113548E+04   0.384847E-02
        1801000   0.113650E+04   0.385050E-02
        1802000   0.113756E+04   0.385224E-02
        1803000   0.113857E+04   0.385382E-02
        1804000   0.113958E+04   0.385596E-02
        1805000   0.114059E+04   0.385797E-02
        1806000   0.114158E+04   0.385961E-02
        1807000   0.114258E+04   0.386207E-02
        1808000   0.114356E+04   0.386417E-02
        1809000   0.114452E+04   0.386633E-02
        1810000   0.114556E+04   0.386847E-02
        1811000   0.114653E+04   0.387053E-02
        1812000   0.114756E+04   0.387184E-02
        1813000   0.114858E+04   0.387367E-02
        1814000   0.114957E+04   0.387494E-02
        1815000   0.115060E+04   0.387602E-02
        1816000   0.115169E+04   0.387748E-02
        1817000   0.115274E+04   0.387863E-02
        1818000   0.115376E+04   0.387988E-02
        1819000   0.115471E+04   0.388165E-02
        1820000   0.115570E+04   0.388348E-02
        1821000   0.115670E+04   0.388508E-02
        1822000   0.115770E+04   0.388686E-02
        1823000   0.115869E+04   0.388788E-02
        1824000   0.115975E+04   0.388952E-02
        1825000   0.116077E+04   0.389200E-02
        1826000   0.116178E+04   0.389418E-02
        1827000   0.116283E+04   0.389614E-02
        1828000   0.116389E+04   0.389825E-02
        1829000   0.116493E+04   0.389994E-02
        1830000   0.116597E+04   0.390143E-02
        1831000   0.116698E+04   0.390317E-02
        1832000   0.116804E+04   0.390473E-02
        1833000   0.116903E+04   0.390598E-02
        1834000   0.117004E+04   0.390748E-02
        1835000   0.117104E+04   0.390868E-02
        1836000   0.117205E+04   0.391003E-02
        1837000   0.117312E+04   0.391145E-02
        1838000   0.117420E+04   0.391308E-02
        1839000   0.117527E+04   0.391476E-02
        1840000   0.117636E+04   0.391656E-02
        1841000   0.117742E+04   0.391811E-02
        1842000   0.117844E+04   0.391937E-02
        1843000   0.117946E+04   0.392056E-02
        1844000   0.118051E+04   0.392223E-02
        1845000   0.118154E+04   0.392352E-02
        1846000   0.118250E+04   0.392460E-02
        1847000   0.118349E+04   0.392604E-02
        1848000   0.118450E+04   0.392755E-02
        1849000   0.118554E+04   0.392934E-02
        1850000   0.118660E+04   0.393110E-02
        1851000   0.118763E+04   0.393317E-02
        1852000   0.118859E+04   0.393470E-02
        1853000   0.118964E+04   0.393588E-02
        1854000   0.119070E+04   0.393774E-02
        1855000   0.119172E+04   0.393869E-02
        1856000   0.119274E+04   0.394016E-02
        1857000   0.119374E+04   0.394177E-02
        1858000   0.119474E+04   0.394283E-02
        1859000   0.119574E+04   0.394392E-02
        1860000   0.119677E+04   0.394461E-02
        1861000   0.119784E+04   0.394581E-02
        1862000   0.119889E+04   0.394731E-02
        1863000   0.119997E+04   0.394884E-02
        1864000   0.120101E+04   0.395050E-02
        1865000   0.120210E+04   0.395202E-02
        1866000   0.120313E+04   0.395348E-02
        1867000   0.120411E+04   0.395502E-02
        1868000   0.120512E+04   0.395690E-02
        1869000   0.120612E+04   0.395876E-02
        1870000   0.120711E+04   0.396105E-02
        1871000   0.120812E+04   0.396299E-02
        1872000   0.120911E+04   0.396498E-02
        1873000   0.121011E+04   0.396703E-02
        1874000   0.121112E+04   0.396889E-02
        1875000   0.121214E+04   0.397102E-02
        1876000   0.121320E+04   0.397290E-02
        1877000   0.121425E+04   0.397483E-02
        1878000   0.121526E+04   0.397693E-02
        1879000   0.121631E+04   0.397957E-02
        1880000   0.121737E+04   0.398206E-02
        1881000   0.121846E+04   0.398434E-02
        1882000   0.121950E+04   0.398600E-02
        1883000   0.122054E+04   0.398794E-02
        1884000   0.122157E+04   0.399020E-02
        1885000   0.122257E+04   0.399253E-02
        1886000   0.122358E+04   0.399483E-02
        1887000   0.122464E+04   0.399756E-02
        1888000   0.122566E+04   0.400015E-02
        1889000   0.122671E+04   0.400286E-02
        1890000   0.122775E+04   0.400511E-02
        1891000   0.122882E+04   0.400760E-02
        1892000   0.122984E+04   0.401019E-02
        1893000   0.123091E+04   0.401321E-02
        1894000   0.123196E+04   0.401574E-02
        1895000   0.123299E+04   0.401863E-02
        1896000   0.123407E+04   0.402147E-02
        1897000   0.123514E+04   0.402410E-02
        1898000   0.123617E+04   0.402688E-02
        1899000   0.123720E+04   0.402955E-02
        1900000   0.123827E+04   0.403179E-02
        1901000   0.123931E+04   0.403399E-02
        1902000   0.124031E+04   0.403679E-02
        1903000   0.124134E+04   0.403951E-02
        1904000   0.124242E+04   0.404261E-02
        1905000   0.124354E+04   0.404471E-02
        1906000   0.124465E+04   0.404729E-02
        1907000   0.124571E+04   0.404982E-02
        1908000   0.124678E+04   0.405240E-02
        1909000   0.124785E+04   0.405481E-02
        1910000   0.124893E+04   0.405712E-02
        1911000   0.124997E+04   0.405854E-02
        1912000   0.125105E+04   0.406046E-02
        1913000   0.125213E+04   0.406235E-02
        1914000   0.125325E+04   0.406469E-02
        1915000   0.125438E+04   0.406740E-02
        1916000   0.125551E+04   0.407014E-02
        1917000   0.125659E+04   0.407293E-02
        1918000   0.125763E+04   0.407555E-02
        1919000   0.125870E+04   0.407900E-02
        1920000   0.125971E+04   0.408187E-02
        1921000   0.126075E+04   0.408480E-02
        1922000   0.126184E+04   0.408807E-02
        1923000   0.126289E+04   0.409129E-02
        1924000   0.126394E+04   0.409465E-02
        1925000   0.126499E+04   0.409752E-02
        1926000   0.126597E+04   0.410066E-02
        1927000   0.126706E+04   0.410340E-02
        1928000   0.126815E+04   0.410613E-02
        1929000   0.126927E+04   0.410957E-02
        1930000   0.127037E+04   0.411231E-02
        1931000   0.127145E+04   0.411496E-02
        1932000   0.127250E+04   0.411736E-02
        1933000   0.127351E+04   0.411999E-02
        1934000   0.127456E+04   0.412259E-02
        1935000   0.127559E+04   0.412479E-02
        1936000   0.127670E+04   0.412765E-02
        1937000   0.127779E+04   0.413008E-02
        1938000   0.127890E+04   0.413210E-02
        1939000   0.127998E+04   0.413402E-02
        1940000   0.128108E+04   0.413703E-02
        1941000   0.128220E+04   0.413951E-02
        1942000   0.128330E+04   0.414248E-02
        1943000   0.128443E+04   0.414537E-02
        1944000   0.128549E+04   0.414804E-02
        1945000   0.128661E+04   0.415090E-02
        1946000   0.128771E+04   0.415364E-02
        1947000   0.128876E+04   0.415573E-02
        1948000   0.128985E+04   0.415836E-02
        1949000   0.129094E+04   0.416145E-02
        1950000   0.129201E+04   0.416426E-02
        1951000   0.129311E+04   0.416634E-02
        1952000   0.129419E+04   0.416870E-02
        1953000   0.129523E+04   0.417138E-02
        1954000   0.129631E+04   0.417385E-02
        1955000   0.129745E+04   0.417652E-02
        1956000   0.129853E+04   0.417857E-02
        1957000   0.129960E+04   0.418106E-02
        1958000   0.130066E+04   0.418347E-02
        1959000   0.130175E+04   0.418592E-02
        1960000   0.130281E+04   0.418869E-02
        1961000   0.130394E+04   0.419066E-02
        1962000   0.130506E+04   0.419311E-02
        1963000   0.130613E+04   0.419602E-02
        1964000   0.130720E+04   0.419882E-02
        1965000   0.130829E+04   0.420163E-02
        1966000   0.130943E+04   0.420394E-02
        1967000   0.131048E+04   0.420598E-02
        1968000   0.131157E+04   0.420877E-02
        1969000   0.131270E+04   0.421112E-02
        1970000   0.131382E+04   0.421393E-02
        1971000   0.131495E+04   0.421681E-02
        1972000   0.131607E+04   0.421993E-02
        1973000   0.131719E+04   0.422321E-02
        1974000   0.131830E+04   0.422663E-02
        1975000   0.131940E+04   0.422948E-02
        1976000   0.132050E+04   0.423266E-02
        1977000   0.132154E+04   0.423507E-02
        1978000   0.132262E+04   0.423741E-02
        1979000   0.132370E+04   0.423972E-02
        1980000   0.132479E+04   0.424228E-02
        1981000   0.132593E+04   0.424514E-02
        1982000   0.132707E+04   0.424820E-02
        1983000   0.132813E+04   0.425148E-02
        1984000   0.132919E+04   0.425414E-02
        1985000   0.133024E+04   0.425643E-02
        1986000   0.133130E+04   0.425899E-02
        1987000   0.133236E+04   0.426199E-02
        1988000   0.133343E+04   0.426489E-02
        1989000   0.133451E+04   0.426801E-02
        1990000   0.133554E+04   0.427081E-02
        1991000   0.133664E+04   0.427361E-02
        1992000   0.133775E+04   0.427690E-02
        1993000   0.133886E+04   0.427951E-02
        1994000   0.133997E+04   0.428305E-02
        1995000   0.134109E+04   0.428633E-02
        1996000   0.134222E+04   0.428996E-02
        1997000   0.134332E+04   0.429304E-02
        1998000   0.134438E+04   0.429624E-02
        1999000   0.134541E+04   0.429965E-02
        2000000   0.134648E+04   0.430320E-02
        2001000   0.134764E+04   0.430659E-02
        2002000   0.134875E+04   0.431047E-02
        2003000   0.134986E+04   0.431369E-02
        2004000   0.135096E+04   0.431682E-02
        2005000   0.135207E+04   0.432045E-02
        2006000   0.135320E+04   0.432418E-02
        2007000   0.135430E+04   0.432748E-02
        2008000   0.135538E+04   0.433061E-02
        2009000   0.135649E+04   0.433431E-02
        2010000   0.135760E+04   0.433718E-02
        2011000   0.135869E+04   0.434060E-02
        2012000   0.135982E+04   0.434377E-02
        2013000   0.136091E+04   0.434707E-02
        2014000   0.136201E+04   0.435036E-02
        2015000   0.136312E+04   0.435333E-02
        2016000   0.136423E+04   0.435680E-02
        2017000   0.136536E+04   0.436008E-02
        2018000   0.136650E+04   0.436355E-02
        2019000   0.136762E+04   0.436690E-02
        2020000   0.136874E+04   0.437064E-02
        2021000   0.136984E+04   0.437391E-02
        2022000   0.137093E+04   0.437771E-02
        2023000   0.137200E+04   0.438128E-02
        2024000   0.137306E+04   0.438508E-02
        2025000   0.137413E+04   0.438841E-02
        2026000   0.137520E+04   0.439226E-02
        2027000   0.137629E+04   0.439528E-02
        2028000   0.137737E+04   0.439841E-02
        2029000   0.137842E+04   0.440183E-02
        2030000   0.137947E+04   0.440511E-02
        2031000   0.138054E+04   0.440889E-02
        2032000   0.138164E+04   0.441180E-02
        2033000   0.138273E+04   0.441483E-02
        2034000   0.138383E+04   0.441804E-02
        2035000   0.138496E+04   0.442101E-02
        2036000   0.138605E+04   0.442416E-02
        2037000   0.138713E+04   0.442748E-02
        2038000   0.138822E+04   0.443070E-02
        2039000   0.138931E+04   0.443432E-02
        2040000   0.139038E+04   0.443782E-02
        2041000   0.139147E+04   0.444102E-02
        2042000   0.139259E+04   0.444417E-02
        2043000   0.139371E+04   0.444723E-02
        2044000   0.139484E+04   0.445021E-02
        2045000   0.139592E+04   0.445334E-02
        2046000   0.139703E+04   0.445583E-02
        2047000   0.139812E+04   0.445817E-02
        2048000   0.139925E+04   0.445988E-02
        2049000   0.140037E+04   0.446192E-02
        2050000   0.140147E+04   0.446470E-02
        2051000   0.140257E+04   0.446701E-02
        2052000   0.140371E+04   0.446938E-02
        2053000   0.140482E+04   0.447175E-02
        2054000   0.140594E+04   0.447440E-02
        2055000   0.140708E+04   0.447700E-02
        2056000   0.140821E+04   0.447981E-02
        2057000   0.140931E+04   0.448238E-02
        2058000   0.141037E+04   0.448491E-02
        2059000   0.141150E+04   0.448774E-02
        2060000   0.141260E+04   0.449006E-02
        2061000   0.141369E+04   0.449257E-02
        2062000   0.141472E+04   0.449529E-02
        2063000   0.141581E+04   0.449763E-02
        2064000   0.141688E+04   0.450013E-02
        2065000   0.141791E+04   0.450301E-02
        2066000   0.141909E+04   0.450568E-02
        2067000   0.142025E+04   0.450874E-02
        2068000   0.142139E+04   0.451175E-02
        2069000   0.142252E+04   0.451505E-02
        2070000   0.142362E+04   0.451761E-02
        2071000   0.142472E+04   0.451988E-02
        2072000   0.142580E+04   0.452204E-02
        2073000   0.142690E+04   0.452484E-02
        2074000   0.142805E+04   0.452707E-02
        2075000   0.142916E+04   0.452973E-02
        2076000   0.143025E+04   0.453156E-02
        2077000   0.143130E+04   0.453416E-02
        2078000   0.143237E+04   0.453699E-02
        2079000   0.143350E+04   0.453975E-02
        2080000   0.143461E+04   0.454239E-02
        2081000   0.143576E+04   0.454458E-02
        2082000   0.143697E+04   0.454730E-02
        2083000   0.143816E+04   0.455045E-02
        2084000   0.143931E+04   0.455322E-02
        2085000   0.144042E+04   0.455623E-02
        2086000   0.144147E+04   0.455905E-02
        2087000   0.144254E+04   0.456154E-02
        2088000   0.144363E+04   0.456367E-02
        2089000   0.144471E+04   0.456626E-02
        2090000   0.144583E+04   0.456943E-02
        2091000   0.144696E+04   0.457222E-02
        2092000   0.144809E+04   0.457493E-02
        2093000   0.144919E+04   0.457731E-02
        2094000   0.145030E+04   0.458029E-02
        2095000   0.145142E+04   0.458358E-02
        2096000   0.145258E+04   0.458650E-02
        2097000   0.145367E+04   0.458891E-02
        2098000   0.145475E+04   0.459151E-02
        2099000   0.145586E+04   0.459395E-02
        2100000   0.145703E+04   0.459641E-02
        2101000   0.145816E+04   0.459921E-02
        2102000   0.145933E+04   0.460203E-02
        2103000   0.146043E+04   0.460499E-02
        2104000   0.146154E+04   0.460837E-02
        2105000   0.146269E+04   0.461184E-02
        2106000   0.146382E+04   0.461502E-02
        2107000   0.146499E+04   0.461797E-02
        2108000   0.146608E+04   0.462108E-02
        2109000   0.146717E+04   0.462388E-02
        2110000   0.146828E+04   0.462698E-02
        2111000   0.146944E+04   0.463019E-02
        2112000   0.147063E+04   0.463305E-02
        2113000   0.147175E+04   0.463587E-02
        2114000   0.147288E+04   0.463838E-02
        2115000   0.147406E+04   0.464087E-02
        2116000   0.147519E+04   0.464345E-02
        2117000   0.147635E+04   0.464593E-02
        2118000   0.147752E+04   0.464836E-02
        2119000   0.147873E+04   0.465083E-02
        2120000   0.147987E+04   0.465375E-02
        2121000   0.148101E+04   0.465680E-02
        2122000   0.148212E+04   0.465930E-02
        2123000   0.148321E+04   0.466217E-02
        2124000   0.148427E+04   0.466494E-02
        2125000   0.148542E+04   0.466742E-02
        2126000   0.148655E+04   0.466960E-02
        2127000   0.148769E+04   0.467209E-02
        2128000   0.148881E+04   0.467463E-02
        2129000   0.148993E+04   0.467751E-02
        2130000   0.149109E+04   0.468007E-02
        2131000   0.149227E+04   0.468192E-02
        2132000   0.149346E+04   0.468454E-02
        2133000   0.149467E+04   0.468658E-02
        2134000   0.149583E+04   0.468943E-02
        2135000   0.149699E+04   0.469201E-02
        2136000   0.149809E+04   0.469431E-02
        2137000   0.149925E+04   0.469683E-02
        2138000   0.150038E+04   0.469920E-02
        2139000   0.150154E+04   0.470126E-02
        2140000   0.150268E+04   0.470343E-02
        2141000   0.150381E+04   0.470569E-02
        2142000   0.150492E+04   0.470705E-02
        2143000   0.150604E+04   0.470938E-02
        2144000   0.150716E+04   0.471180E-02
        2145000   0.150827E+04   0.471403E-02
        2146000   0.150940E+04   0.471619E-02
        2147000   0.151053E+04   0.471838E-02
        2148000   0.151166E+04   0.472088E-02
        2149000   0.151276E+04   0.472320E-02
        2150000   0.151383E+04   0.472558E-02
        2151000   0.151496E+04   0.472805E-02
        2152000   0.151610E+04   0.473052E-02
        2153000   0.151731E+04   0.473305E-02
        2154000   0.151858E+04   0.473574E-02
        2155000   0.151975E+04   0.473786E-02
        2156000   0.152092E+04   0.473980E-02
        2157000   0.152208E+04   0.474232E-02
        2158000   0.152322E+04   0.474462E-02
        2159000   0.152437E+04   0.474709E-02
        2160000   0.152554E+04   0.474983E-02
        2161000   0.152669E+04   0.475246E-02
        2162000   0.152781E+04   0.475518E-02
        2163000   0.152897E+04   0.475713E-02
        2164000   0.153014E+04   0.475950E-02
        2165000   0.153132E+04   0.476146E-02
        2166000   0.153249E+04   0.476362E-02
        2167000   0.153365E+04   0.476570E-02
        2168000   0.153487E+04   0.476774E-02
        2169000   0.153600E+04   0.477030E-02
        2170000   0.153715E+04   0.477287E-02
        2171000   0.153832E+04   0.477554E-02
        2172000   0.153946E+04   0.477760E-02
        2173000   0.154061E+04   0.477974E-02
        2174000   0.154179E+04   0.478217E-02
        2175000   0.154293E+04   0.478427E-02
        2176000   0.154412E+04   0.478677E-02
        2177000   0.154532E+04   0.478929E-02
        2178000   0.154648E+04   0.479141E-02
        2179000   0.154767E+04   0.479347E-02
        2180000   0.154887E+04   0.479582E-02
        2181000   0.154999E+04   0.479799E-02
        2182000   0.155117E+04   0.480084E-02
        2183000   0.155239E+04   0.480344E-02
        2184000   0.155357E+04   0.480533E-02
        2185000   0.155476E+04   0.480766E-02
        2186000   0.155594E+04   0.481019E-02
        2187000   0.155712E+04   0.481252E-02
        2188000   0.155820E+04   0.481494E-02
        2189000   0.155930E+04   0.481735E-02
        2190000   0.156042E+04   0.481982E-02
        2191000   0.156154E+04   0.482228E-02
        2192000   0.156268E+04   0.482484E-02
        2193000   0.156383E+04   0.482707E-02
        2194000   0.156499E+04   0.482924E-02
        2195000   0.156617E+04   0.483157E-02
        2196000   0.156737E+04   0.483420E-02
        2197000   0.156857E+04   0.483673E-02
        2198000   0.156982E+04   0.483909E-02
        2199000   0.157104E+04   0.484128E-02
        2200000   0.157224E+04   0.484398E-02
        2201000   0.157341E+04   0.484616E-02
        2202000   0.157454E+04   0.484817E-02
        2203000   0.157573E+04   0.485059E-02
        2204000   0.157687E+04   0.485278E-02
        2205000   0.157807E+04   0.485546E-02
        2206000   0.157921E+04   0.485738E-02
        2207000   0.158038E+04   0.485941E-02
        2208000   0.158157E+04   0.486160E-02
        2209000   0.158272E+04   0.486342E-02
        2210000   0.158389E+04   0.486553E-02
        2211000   0.158509E+04   0.486746E-02
        2212000   0.158628E+04   0.486966E-02
        2213000   0.158744E+04   0.487174E-02
        2214000   0.158860E+04   0.487427E-02
        2215000   0.158975E+04   0.487651E-02
        2216000   0.159096E+04   0.487862E-02
        2217000   0.159220E+04   0.488030E-02
        2218000   0.159338E+04   0.488257E-02
        2219000   0.159458E+04   0.488526E-02
        2220000   0.159575E+04   0.488711E-02
        2221000   0.159693E+04   0.488922E-02
        2222000   0.159809E+04   0.489166E-02
        2223000   0.159927E+04   0.489395E-02
        2224000   0.160045E+04   0.489630E-02
        2225000   0.160166E+04   0.489868E-02
        2226000   0.160289E+04   0.490061E-02
        2227000   0.160406E+04   0.490239E-02
        2228000   0.160521E+04   0.490452E-02
        2229000   0.160638E+04   0.490738E-02
        2230000   0.160759E+04   0.490997E-02
        2231000   0.160875E+04   0.491189E-02
        2232000   0.160996E+04   0.491444E-02
        2233000   0.161115E+04   0.491695E-02
        2234000   0.161236E+04   0.491934E-02
        2235000   0.161356E+04   0.492087E-02
        2236000   0.161472E+04   0.492285E-02
        2237000   0.161590E+04   0.492507E-02
        2238000   0.161711E+04   0.492718E-02
        2239000   0.161830E+04   0.492928E-02
        2240000   0.161945E+04   0.493158E-02
        2241000   0.162066E+04   0.493397E-02
        2242000   0.162182E+04   0.493629E-02
        2243000   0.162298E+04   0.493878E-02
        2244000   0.162416E+04   0.494085E-02
        2245000   0.162533E+04   0.494305E-02
        2246000   0.162653E+04   0.494519E-02
        2247000   0.162774E+04   0.494766E-02
        2248000   0.162892E+04   0.495039E-02
        2249000   0.163007E+04   0.495363E-02
        2250000   0.163124E+04   0.495654E-02
        2251000   0.163237E+04   0.495975E-02
        2252000   0.163361E+04   0.496236E-02
        2253000   0.163478E+04   0.496556E-02
        2254000   0.163596E+04   0.496900E-02
        2255000   0.163718E+04   0.497154E-02
        2256000   0.163839E+04   0.497447E-02
        2257000   0.163960E+04   0.497729E-02
        2258000   0.164081E+04   0.498032E-02
        2259000   0.164203E+04   0.498291E-02
        2260000   0.164322E+04   0.498581E-02
        2261000   0.164442E+04   0.498824E-02
        2262000   0.164557E+04   0.499141E-02
        2263000   0.164678E+04   0.499443E-02
        2264000   0.164796E+04   0.499752E-02
        2265000   0.164911E+04   0.500072E-02
        2266000   0.165024E+04   0.500330E-02
        2267000   0.165148E+04   0.500675E-02
        2268000   0.165269E+04   0.500944E-02
        2269000   0.165386E+04   0.501260E-02
        2270000   0.165504E+04   0.501596E-02
        2271000   0.165623E+04   0.501870E-02
        2272000   0.165749E+04   0.502172E-02
        2273000   0.165872E+04   0.502514E-02
        2274000   0.165992E+04   0.502900E-02
        2275000   0.166113E+04   0.503287E-02
        2276000   0.166236E+04   0.503615E-02
        2277000   0.166357E+04   0.503937E-02
        2278000   0.166480E+04   0.504237E-02
        2279000   0.166601E+04   0.504529E-02
        2280000   0.166723E+04   0.504857E-02
        2281000   0.166843E+04   0.505168E-02
        2282000   0.166963E+04   0.505429E-02
        2283000   0.167091E+04   0.505641E-02
        2284000   0.167209E+04   0.505999E-02
        2285000   0.167327E+04   0.506292E-02
        2286000   0.167447E+04   0.506566E-02
        2287000   0.167571E+04   0.506898E-02
        2288000   0.167695E+04   0.507206E-02
        2289000   0.167817E+04   0.507527E-02
        2290000   0.167935E+04   0.507856E-02
        2291000   0.168056E+04   0.508098E-02
        2292000   0.168180E+04   0.508351E-02
        2293000   0.168300E+04   0.508615E-02
        2294000   0.168420E+04   0.508883E-02
        2295000   0.168537E+04   0.509140E-02
        2296000   0.168662E+04   0.509367E-02
        2297000   0.168788E+04   0.509605E-02
        2298000   0.168911E+04   0.509881E-02
        2299000   0.169037E+04   0.510113E-02
        2300000   0.169163E+04   0.510324E-02
        2301000   0.169287E+04   0.510537E-02
        2302000   0.169412E+04   0.510781E-02
        2303000   0.169540E+04   0.511068E-02
        2304000   0.169665E+04   0.511339E-02
        2305000   0.169787E+04   0.511548E-02
        2306000   0.169909E+04   0.511832E-02
        2307000   0.170032E+04   0.512032E-02
        2308000   0.170156E+04   0.512251E-02
        2309000   0.170277E+04   0.512574E-02
        2310000   0.170398E+04   0.512885E-02
        2311000   0.170515E+04   0.513160E-02
        2312000   0.170636E+04   0.513477E-02
        2313000   0.170763E+04   0.513770E-02
        2314000   0.170885E+04   0.514049E-02
        2315000   0.171004E+04   0.514329E-02
        2316000   0.171125E+04   0.514647E-02
        2317000   0.171253E+04   0.514968E-02
        2318000   0.171380E+04   0.515289E-02
        2319000   0.171509E+04   0.515628E-02
        2320000   0.171641E+04   0.515953E-02
        2321000   0.171771E+04   0.516273E-02
        2322000   0.171893E+04   0.516582E-02
        2323000   0.172014E+04   0.516838E-02
        2324000   0.172132E+04   0.517188E-02
        2325000   0.172257E+04   0.517490E-02
        2326000   0.172380E+04   0.517759E-02
        2327000   0.172500E+04   0.518040E-02
        2328000   0.172624E+04   0.518298E-02
        2329000   0.172744E+04   0.518539E-02
        2330000   0.172867E+04   0.518882E-02
        2331000   0.172987E+04   0.519178E-02
        2332000   0.173110E+04   0.519389E-02
        2333000   0.173233E+04   0.519638E-02
        2334000   0.173360E+04   0.519892E-02
        2335000   0.173490E+04   0.520191E-02
        2336000   0.173620E+04   0.520463E-02
        2337000   0.173746E+04   0.520778E-02
        2338000   0.173871E+04   0.521139E-02
        2339000   0.173994E+04   0.521513E-02
        2340000   0.174115E+04   0.521874E-02
        2341000   0.174233E+04   0.522219E-02
        2342000   0.174352E+04   0.522540E-02
        2343000   0.174469E+04   0.522822E-02
        2344000   0.174594E+04   0.523106E-02
        2345000   0.174721E+04   0.523383E-02
        2346000   0.174845E+04   0.523686E-02
        2347000   0.174964E+04   0.523956E-02
        2348000   0.175085E+04   0.524310E-02
        2349000   0.175204E+04   0.524658E-02
        2350000   0.175328E+04   0.524980E-02
        2351000   0.175454E+04   0.525293E-02
        2352000   0.175574E+04   0.525653E-02
        2353000   0.175697E+04   0.525957E-02
        2354000   0.175817E+04   0.526199E-02
        2355000   0.175933E+04   0.526451E-02
        2356000   0.176050E+04   0.526756E-02
        2357000   0.176174E+04   0.527065E-02
        2358000   0.176295E+04   0.527379E-02
        2359000   0.176415E+04   0.527667E-02
        2360000   0.176540E+04   0.527984E-02
        2361000   0.176661E+04   0.528328E-02
        2362000   0.176786E+04   0.528560E-02
        2363000   0.176905E+04   0.528859E-02
        2364000   0.177027E+04   0.529102E-02
        2365000   0.177155E+04   0.529342E-02
        2366000   0.177274E+04   0.529620E-02
        2367000   0.177397E+04   0.529843E-02
        2368000   0.177517E+04   0.530127E-02
        2369000   0.177639E+04   0.530370E-02
        2370000   0.177762E+04   0.530642E-02
        2371000   0.177886E+04   0.530879E-02
        2372000   0.178010E+04   0.531129E-02
        2373000   0.178135E+04   0.531333E-02
        2374000   0.178255E+04   0.531607E-02
        2375000   0.178378E+04   0.531902E-02
        2376000   0.178503E+04   0.532139E-02
        2377000   0.178625E+04   0.532416E-02
        2378000   0.178753E+04   0.532679E-02
        2379000   0.178877E+04   0.532950E-02
        2380000   0.178998E+04   0.533224E-02
        2381000   0.179120E+04   0.533463E-02
        2382000   0.179245E+04   0.533693E-02
        2383000   0.179371E+04   0.533974E-02
        2384000   0.179492E+04   0.534223E-02
        2385000   0.179614E+04   0.534444E-02
        2386000   0.179736E+04   0.534702E-02
        2387000   0.179855E+04   0.534947E-02
        2388000   0.179982E+04   0.535210E-02
        2389000   0.180104E+04   0.535416E-02
        2390000   0.180228E+04   0.535654E-02
        2391000   0.180352E+04   0.535876E-02
        2392000   0.180476E+04   0.536131E-02
        2393000   0.180600E+04   0.536367E-02
        2394000   0.180722E+04   0.536626E-02
        2395000   0.180844E+04   0.536850E-02
        2396000   0.180968E+04   0.537112E-02
        2397000   0.181093E+04   0.537362E-02
        2398000   0.181217E+04   0.537609E-02
        2399000   0.181344E+04   0.537777E-02
        2400000   0.181469E+04   0.538007E-02
        2401000   0.181593E+04   0.538243E-02
        2402000   0.181725E+04   0.538483E-02
        2403000   0.181852E+04   0.538649E-02
        2404000   0.181976E+04   0.538851E-02
        2405000   0.182105E+04   0.539068E-02
        2406000   0.182225E+04   0.539204E-02
        2407000   0.182348E+04   0.539349E-02
        2408000   0.182474E+04   0.539515E-02
        2409000   0.182599E+04   0.539649E-02
        2410000   0.182725E+04   0.539861E-02
        2411000   0.182857E+04   0.540092E-02
        2412000   0.182991E+04   0.540320E-02
        2413000   0.183122E+04   0.540499E-02
        2414000   0.183249E+04   0.540707E-02
        2415000   0.183373E+04   0.540924E-02
        2416000   0.183502E+04   0.541054E-02
        2417000   0.183626E+04   0.541146E-02
        2418000   0.183747E+04   0.541290E-02
        2419000   0.183870E+04   0.541431E-02
        2420000   0.183989E+04   0.541591E-02
        2421000   0.184111E+04   0.541713E-02
        2422000   0.184241E+04   0.541846E-02
        2423000   0.184373E+04   0.542013E-02
        2424000   0.184497E+04   0.542163E-02
        2425000   0.184622E+04   0.542325E-02
        2426000   0.184746E+04   0.542548E-02
        2427000   0.184870E+04   0.542723E-02
        2428000   0.184997E+04   0.542925E-02
        2429000   0.185123E+04   0.543122E-02
        2430000   0.185248E+04   0.543285E-02
        2431000   0.185373E+04   0.543445E-02
        2432000   0.185505E+04   0.543666E-02
        2433000   0.185638E+04   0.543868E-02
        2434000   0.185777E+04   0.544071E-02
        2435000   0.185909E+04   0.544289E-02
        2436000   0.186038E+04   0.544433E-02
        2437000   0.186167E+04   0.544646E-02
        2438000   0.186294E+04   0.544844E-02
        2439000   0.186415E+04   0.545048E-02
        2440000   0.186536E+04   0.545294E-02
        2441000   0.186661E+04   0.545511E-02
        2442000   0.186786E+04   0.545739E-02
        2443000   0.186916E+04   0.545984E-02
        2444000   0.187046E+04   0.546206E-02
        2445000   0.187176E+04   0.546488E-02
        2446000   0.187303E+04   0.546668E-02
        2447000   0.187431E+04   0.546853E-02
        2448000   0.187562E+04   0.547050E-02
        2449000   0.187691E+04   0.547284E-02
        2450000   0.187822E+04   0.547470E-02
        2451000   0.187953E+04   0.547736E-02
        2452000   0.188087E+04   0.547975E-02
        2453000   0.188209E+04   0.548206E-02
        2454000   0.188331E+04   0.548451E-02
        2455000   0.188462E+04   0.548695E-02
        2456000   0.188588E+04   0.548933E-02
        2457000   0.188715E+04   0.549209E-02
        2458000   0.188839E+04   0.549511E-02
        2459000   0.188967E+04   0.549774E-02
        2460000   0.189093E+04   0.550071E-02
        2461000   0.189225E+04   0.550330E-02
        2462000   0.189349E+04   0.550621E-02
        2463000   0.189481E+04   0.550903E-02
        2464000   0.189613E+04   0.551127E-02
        2465000   0.189743E+04   0.551393E-02
        2466000   0.189877E+04   0.551692E-02
        2467000   0.190006E+04   0.551965E-02
        2468000   0.190136E+04   0.552217E-02
        2469000   0.190265E+04   0.552450E-02
        2470000   0.190388E+04   0.552753E-02
        2471000   0.190517E+04   0.553029E-02
        2472000   0.190647E+04   0.553284E-02
        2473000   0.190774E+04   0.553509E-02
        2474000   0.190907E+04   0.553793E-02
        2475000   0.191034E+04   0.554090E-02
        2476000   0.191166E+04   0.554351E-02
        2477000   0.191293E+04   0.554587E-02
        2478000   0.191424E+04   0.554849E-02
        2479000   0.191555E+04   0.555142E-02
        2480000   0.191685E+04   0.555436E-02
        2481000   0.191811E+04   0.555664E-02
        2482000   0.191935E+04   0.555953E-02
        2483000   0.192059E+04   0.556203E-02
        2484000   0.192189E+04   0.556472E-02
        2485000   0.192320E+04   0.556736E-02
        2486000   0.192454E+04   0.556998E-02
        2487000   0.192586E+04   0.557220E-02
        2488000   0.192715E+04   0.557429E-02
        2489000   0.192849E+04   0.557666E-02
        2490000   0.192981E+04   0.557839E-02
        2491000   0.193113E+04   0.558111E-02
        2492000   0.193246E+04   0.558294E-02
        2493000   0.193377E+04   0.558565E-02
        2494000   0.193514E+04   0.558785E-02
        2495000   0.193645E+04   0.559025E-02
        2496000   0.193773E+04   0.559283E-02
        2497000   0.193900E+04   0.559484E-02
        2498000   0.194032E+04   0.559725E-02
        2499000   0.194168E+04   0.559935E-02
        2500000   0.194304E+04   0.560131E-02
        2501000   0.194441E+04   0.560409E-02
        2502000   0.194575E+04   0.560694E-02
        2503000   0.194701E+04   0.560899E-02
        2504000   0.194831E+04   0.561189E-02
        2505000   0.194964E+04   0.561488E-02
        2506000   0.195096E+04   0.561746E-02
        2507000   0.195227E+04   0.561979E-02
        2508000   0.195359E+04   0.562207E-02
        2509000   0.195492E+04   0.562510E-02
        2510000   0.195627E+04   0.562737E-02
        2511000   0.195763E+04   0.563062E-02
        2512000   0.195899E+04   0.563385E-02
        2513000   0.196032E+04   0.563684E-02
        2514000   0.196170E+04   0.563942E-02
        2515000   0.196302E+04   0.564207E-02
        2516000   0.196432E+04   0.564458E-02
        2517000   0.196569E+04   0.564710E-02
        2518000   0.196704E+04   0.565004E-02
        2519000   0.196839E+04   0.565311E-02
        2520000   0.196978E+04   0.565603E-02
        2521000   0.197113E+04   0.565884E-02
        2522000   0.197247E+04   0.566181E-02
        2523000   0.197378E+04   0.566464E-02
        2524000   0.197500E+04   0.566760E-02
        2525000   0.197633E+04   0.567032E-02
        2526000   0.197764E+04   0.567305E-02
        2527000   0.197894E+04   0.567589E-02
        2528000   0.198023E+04   0.567886E-02
        2529000   0.198157E+04   0.568153E-02
        2530000   0.198289E+04   0.568432E-02
        2531000   0.198425E+04   0.568733E-02
        2532000   0.198560E+04   0.569062E-02
        2533000   0.198692E+04   0.569380E-02
        2534000   0.198827E+04   0.569727E-02
        2535000   0.198966E+04   0.570015E-02
        2536000   0.199097E+04   0.570328E-02
        2537000   0.199224E+04   0.570677E-02
        2538000   0.199351E+04   0.570997E-02
        2539000   0.199483E+04   0.571289E-02
        2540000   0.199613E+04   0.571622E-02
        2541000   0.199748E+04   0.571909E-02
        2542000   0.199889E+04   0.572227E-02
        2543000   0.200024E+04   0.572453E-02
        2544000   0.200163E+04   0.572725E-02
        2545000   0.200295E+04   0.572978E-02
        2546000   0.200426E+04   0.573268E-02
        2547000   0.200557E+04   0.573554E-02
        2548000   0.200692E+04   0.573802E-02
        2549000   0.200822E+04   0.574037E-02
        2550000   0.200958E+04   0.574228E-02
        2551000   0.201091E+04   0.574420E-02
        2552000   0.201227E+04   0.574658E-02
        2553000   0.201366E+04   0.574882E-02
        2554000   0.201505E+04   0.575136E-02
        2555000   0.201647E+04   0.575341E-02
        2556000   0.201777E+04   0.575558E-02
        2557000   0.201915E+04   0.575801E-02
        2558000   0.202050E+04   0.576006E-02
        2559000   0.202184E+04   0.576249E-02
        2560000   0.202313E+04   0.576551E-02
        2561000   0.202441E+04   0.576797E-02
        2562000   0.202571E+04   0.577071E-02
        2563000   0.202700E+04   0.577385E-02
        2564000   0.202837E+04   0.577675E-02
        2565000   0.202978E+04   0.577913E-02
        2566000   0.203113E+04   0.578116E-02
        2567000   0.203250E+04   0.578278E-02
        2568000   0.203386E+04   0.578476E-02
        2569000   0.203523E+04   0.578679E-02
        2570000   0.203660E+04   0.578875E-02
        2571000   0.203800E+04   0.579147E-02
        2572000   0.203933E+04   0.579363E-02
        2573000   0.204058E+04   0.579543E-02
        2574000   0.204187E+04   0.579785E-02
        2575000   0.204320E+04   0.579996E-02
        2576000   0.204457E+04   0.580203E-02
        2577000   0.204593E+04   0.580373E-02
        2578000   0.204733E+04   0.580586E-02
        2579000   0.204873E+04   0.580745E-02
        2580000   0.205010E+04   0.580972E-02
        2581000   0.205152E+04   0.581176E-02
        2582000   0.205289E+04   0.581401E-02
        2583000   0.205420E+04   0.581525E-02
        2584000   0.205553E+04   0.581662E-02
        2585000   0.205687E+04   0.581875E-02
        2586000   0.205817E+04   0.582066E-02
        2587000   0.205949E+04   0.582277E-02
        2588000   0.206088E+04   0.582466E-02
        2589000   0.206227E+04   0.582675E-02
        2590000   0.206371E+04   0.582855E-02
        2591000   0.206512E+04   0.583041E-02
        2592000   0.206651E+04   0.583169E-02
        2593000   0.206785E+04   0.583279E-02
        2594000   0.206925E+04   0.583395E-02
        2595000   0.207066E+04   0.583562E-02
        2596000   0.207200E+04   0.583668E-02
        2597000   0.207333E+04   0.583868E-02
        2598000   0.207468E+04   0.584041E-02
        2599000   0.207601E+04   0.584203E-02
        2600000   0.207737E+04   0.584417E-02
        2601000   0.207872E+04   0.584584E-02
        2602000   0.208007E+04   0.584807E-02
        2603000   0.208143E+04   0.585034E-02
        2604000   0.208283E+04   0.585217E-02
        2605000   0.208417E+04   0.585479E-02
        2606000   0.208559E+04   0.585713E-02
        2607000   0.208691E+04   0.585952E-02
        2608000   0.208833E+04   0.586227E-02
        2609000   0.208970E+04   0.586481E-02
        2610000   0.209105E+04   0.586737E-02
        2611000   0.209242E+04   0.586983E-02
        2612000   0.209384E+04   0.587178E-02
        2613000   0.209523E+04   0.587362E-02
        2614000   0.209664E+04   0.587588E-02
        2615000   0.209807E+04   0.587782E-02
        2616000   0.209953E+04   0.587952E-02
        2617000   0.210098E+04   0.588160E-02
        2618000   0.210239E+04   0.588329E-02
        2619000   0.210380E+04   0.588477E-02
        2620000   0.210523E+04   0.588689E-02
        2621000   0.210669E+04   0.588911E-02
        2622000   0.210809E+04   0.589136E-02
        2623000   0.210949E+04   0.589336E-02
        2624000   0.211086E+04   0.589574E-02
        2625000   0.211224E+04   0.589776E-02
        2626000   0.211360E+04   0.589953E-02
        2627000   0.211497E+04   0.590173E-02
        2628000   0.211636E+04   0.590380E-02
        2629000   0.211773E+04   0.590604E-02
        2630000   0.211916E+04   0.590811E-02
        2631000   0.212059E+04   0.591036E-02
        2632000   0.212204E+04   0.591292E-02
        2633000   0.212346E+04   0.591567E-02
        2634000   0.212487E+04   0.591808E-02
        2635000   0.212633E+04   0.592065E-02
        2636000   0.212770E+04   0.592347E-02
        2637000   0.212909E+04   0.592598E-02
        2638000   0.213046E+04   0.592831E-02
        2639000   0.213189E+04   0.593118E-02
        2640000   0.213328E+04   0.593356E-02
        2641000   0.213470E+04   0.593651E-02
        2642000   0.213610E+04   0.593893E-02
        2643000   0.213759E+04   0.594146E-02
        2644000   0.213910E+04   0.594383E-02
        2645000   0.214048E+04   0.594589E-02
        2646000   0.214188E+04   0.594809E-02
        2647000   0.214330E+04   0.595066E-02
        2648000   0.214472E+04   0.595280E-02
        2649000   0.214619E+04   0.595482E-02
        2650000   0.214764E+04   0.595742E-02
        2651000   0.214911E+04   0.595926E-02
        2652000   0.215054E+04   0.596170E-02
        2653000   0.215197E+04   0.596453E-02
        2654000   0.215337E+04   0.596707E-02
        2655000   0.215480E+04   0.596927E-02
        2656000   0.215623E+04   0.597159E-02
        2657000   0.215771E+04   0.597284E-02
        2658000   0.215910E+04   0.597523E-02
        2659000   0.216053E+04   0.597758E-02
        2660000   0.216197E+04   0.598019E-02
        2661000   0.216343E+04   0.598239E-02
        2662000   0.216484E+04   0.598431E-02
        2663000   0.216629E+04   0.598644E-02
        2664000   0.216765E+04   0.598830E-02
        2665000   0.216903E+04   0.599054E-02
        2666000   0.217044E+04   0.599258E-02
        2667000   0.217180E+04   0.599450E-02
        2668000   0.217323E+04   0.599676E-02
        2669000   0.217462E+04   0.599950E-02
        2670000   0.217606E+04   0.600178E-02
        2671000   0.217745E+04   0.600404E-02
        2672000   0.217886E+04   0.600611E-02
        2673000   0.218029E+04   0.600847E-02
        2674000   0.218166E+04   0.601060E-02
        2675000   0.218312E+04   0.601283E-02
        2676000   0.218454E+04   0.601521E-02
        2677000   0.218591E+04   0.601758E-02
        2678000   0.218729E+04   0.602058E-02
        2679000   0.218867E+04   0.602281E-02
        2680000   0.219008E+04   0.602475E-02
        2681000   0.219149E+04   0.602670E-02
        2682000   0.219287E+04   0.602864E-02
        2683000   0.219425E+04   0.603024E-02
        2684000   0.219569E+04   0.603204E-02
        2685000   0.219709E+04   0.603411E-02
        2686000   0.219843E+04   0.603570E-02
        2687000   0.219978E+04   0.603745E-02
        2688000   0.220116E+04   0.603891E-02
        2689000   0.220251E+04   0.604052E-02
        2690000   0.220386E+04   0.604221E-02
        2691000   0.220524E+04   0.604374E-02
        2692000   0.220659E+04   0.604548E-02
        2693000   0.220801E+04   0.604777E-02
        2694000   0.220941E+04   0.604929E-02
        2695000   0.221083E+04   0.605125E-02
        2696000   0.221224E+04   0.605310E-02
        2697000   0.221370E+04   0.605550E-02
        2698000   0.221509E+04   0.605732E-02
        2699000   0.221655E+04   0.605891E-02
        2700000   0.221803E+04   0.606105E-02
        2701000   0.221941E+04   0.606330E-02
        2702000   0.222075E+04   0.606529E-02
        2703000   0.222211E+04   0.606734E-02
        2704000   0.222350E+04   0.606863E-02
        2705000   0.222491E+04   0.606971E-02
        2706000   0.222636E+04   0.607152E-02
        2707000   0.222777E+04   0.607314E-02
        2708000   0.222923E+04   0.607510E-02
        2709000   0.223066E+04   0.607704E-02
        2710000   0.223212E+04   0.607892E-02
        2711000   0.223349E+04   0.608025E-02
        2712000   0.223488E+04   0.608228E-02
        2713000   0.223630E+04   0.608381E-02
        2714000   0.223774E+04   0.608529E-02
        2715000   0.223913E+04   0.608667E-02
        2716000   0.224049E+04   0.608859E-02
        2717000   0.224185E+04   0.608998E-02
        2718000   0.224325E+04   0.609125E-02
        2719000   0.224468E+04   0.609209E-02
        2720000   0.224612E+04   0.609353E-02
        2721000   0.224754E+04   0.609504E-02
        2722000   0.224899E+04   0.609654E-02
        2723000   0.225046E+04   0.609799E-02
        2724000   0.225188E+04   0.609921E-02
        2725000   0.225329E+04   0.610090E-02
        2726000   0.225471E+04   0.610205E-02
        2727000   0.225614E+04   0.610366E-02
        2728000   0.225751E+04   0.610569E-02
        2729000   0.225889E+04   0.610737E-02
        2730000   0.226030E+04   0.610927E-02
        2731000   0.226169E+04   0.611153E-02
        2732000   0.226307E+04   0.611359E-02
        2733000   0.226446E+04   0.611548E-02
        2734000   0.226587E+04   0.611731E-02
        2735000   0.226726E+04   0.611961E-02
        2736000   0.226872E+04   0.612189E-02
        2737000   0.227020E+04   0.612405E-02
        2738000   0.227161E+04   0.612600E-02
        2739000   0.227303E+04   0.612779E-02
        2740000   0.227443E+04   0.612925E-02
        2741000   0.227583E+04   0.613151E-02
        2742000   0.227728E+04   0.613348E-02
        2743000   0.227874E+04   0.613531E-02
        2744000   0.228017E+04   0.613725E-02
        2745000   0.228161E+04   0.613859E-02
        2746000   0.228310E+04   0.614020E-02
        2747000   0.228451E+04   0.614153E-02
        2748000   0.228596E+04   0.614224E-02
        2749000   0.228743E+04   0.614368E-02
        2750000   0.228888E+04   0.614487E-02
        2751000   0.229037E+04   0.614604E-02
        2752000   0.229177E+04   0.614752E-02
        2753000   0.229323E+04   0.614924E-02
        2754000   0.229469E+04   0.615058E-02
        2755000   0.229616E+04   0.615237E-02
        2756000   0.229762E+04   0.615398E-02
        2757000   0.229906E+04   0.615557E-02
        2758000   0.230048E+04   0.615701E-02
        2759000   0.230199E+04   0.615833E-02
        2760000   0.230341E+04   0.616050E-02
        2761000   0.230488E+04   0.616246E-02
        2762000   0.230639E+04   0.616459E-02
        2763000   0.230785E+04   0.616628E-02
        2764000   0.230934E+04   0.616762E-02
        2765000   0.231080E+04   0.616874E-02
        2766000   0.231223E+04   0.616989E-02
        2767000   0.231368E+04   0.617122E-02
        2768000   0.231509E+04   0.617279E-02
        2769000   0.231652E+04   0.617439E-02
        2770000   0.231798E+04   0.617589E-02
        2771000   0.231943E+04   0.617781E-02
        2772000   0.232081E+04   0.617919E-02
        2773000   0.232226E+04   0.618057E-02
        2774000   0.232369E+04   0.618221E-02
        2775000   0.232513E+04   0.618336E-02
        2776000   0.232663E+04   0.618425E-02
        2777000   0.232807E+04   0.618549E-02
        2778000   0.232954E+04   0.618734E-02
        2779000   0.233100E+04   0.618881E-02
        2780000   0.233251E+04   0.619017E-02
        2781000   0.233394E+04   0.619110E-02
        2782000   0.233540E+04   0.619259E-02
        2783000   0.233679E+04   0.619362E-02
        2784000   0.233822E+04   0.619458E-02
        2785000   0.233966E+04   0.619557E-02
        2786000   0.234117E+04   0.619720E-02
        2787000   0.234267E+04   0.619874E-02
        2788000   0.234412E+04   0.619965E-02
        2789000   0.234554E+04   0.620081E-02
        2790000   0.234704E+04   0.620244E-02
        2791000   0.234853E+04   0.620348E-02
        2792000   0.234999E+04   0.620464E-02
        2793000   0.235153E+04   0.620637E-02
        2794000   0.235306E+04   0.620816E-02
        2795000   0.235452E+04   0.620989E-02
        2796000   0.235595E+04   0.621145E-02
        2797000   0.235740E+04   0.621361E-02
        2798000   0.235892E+04   0.621544E-02
        2799000   0.236039E+04   0.621759E-02
        2800000   0.236188E+04   0.622039E-02
        2801000   0.236337E+04   0.622201E-02
        2802000   0.236486E+04   0.622386E-02
        2803000   0.236639E+04   0.622532E-02
        2804000   0.236788E+04   0.622646E-02
        2805000   0.236935E+04   0.622860E-02
        2806000   0.237094E+04   0.623031E-02
        2807000   0.237247E+04   0.623167E-02
        2808000   0.237400E+04   0.623271E-02
        2809000   0.237547E+04   0.623437E-02
        2810000   0.237697E+04   0.623668E-02
        2811000   0.237846E+04   0.623880E-02
        2812000   0.237995E+04   0.624001E-02
        2813000   0.238143E+04   0.624105E-02
        2814000   0.238297E+04   0.624320E-02
        2815000   0.238450E+04   0.624458E-02
        2816000   0.238595E+04   0.624573E-02
        2817000   0.238744E+04   0.624760E-02
        2818000   0.238895E+04   0.624928E-02
        2819000   0.239053E+04   0.625116E-02
        2820000   0.239207E+04   0.625310E-02
        2821000   0.239361E+04   0.625546E-02
        2822000   0.239511E+04   0.625732E-02
        2823000   0.239661E+04   0.625873E-02
        2824000   0.239808E+04   0.626067E-02
        2825000   0.239949E+04   0.626218E-02
        2826000   0.240095E+04   0.626481E-02
        2827000   0.240246E+04   0.626635E-02
        2828000   0.240399E+04   0.626782E-02
        2829000   0.240548E+04   0.626930E-02
        2830000   0.240699E+04   0.627090E-02
        2831000   0.240853E+04   0.627266E-02
        2832000   0.241004E+04   0.627360E-02
        2833000   0.241149E+04   0.627432E-02
        2834000   0.241297E+04   0.627576E-02
        2835000   0.241444E+04   0.627752E-02
        2836000   0.241597E+04   0.627911E-02
        2837000   0.241749E+04   0.628057E-02
        2838000   0.241903E+04   0.628257E-02
        2839000   0.242052E+04   0.628412E-02
        2840000   0.242206E+04   0.628556E-02
        2841000   0.242354E+04   0.628709E-02
        2842000   0.242501E+04   0.628886E-02
        2843000   0.242643E+04   0.629085E-02
        2844000   0.242786E+04   0.629331E-02
        2845000   0.242933E+04   0.629544E-02
        2846000   0.243080E+04   0.629709E-02
        2847000   0.243228E+04   0.629875E-02
        2848000   0.243382E+04   0.630030E-02
        2849000   0.243533E+04   0.630134E-02
        2850000   0.243681E+04   0.630263E-02
        2851000   0.243826E+04   0.630479E-02
        2852000   0.243976E+04   0.630676E-02
        2853000   0.244122E+04   0.630845E-02
        2854000   0.244271E+04   0.630941E-02
        2855000   0.244418E+04   0.631119E-02
        2856000   0.244569E+04   0.631289E-02
        2857000   0.244718E+04   0.631410E-02
        2858000   0.244871E+04   0.631580E-02
        2859000   0.245030E+04   0.631729E-02
        2860000   0.245184E+04   0.631938E-02
        2861000   0.245339E+04   0.632105E-02
        2862000   0.245491E+04   0.632331E-02
        2863000   0.245639E+04   0.632458E-02
        2864000   0.245787E+04   0.632608E-02
        2865000   0.245931E+04   0.632790E-02
        2866000   0.246079E+04   0.632962E-02
        2867000   0.246224E+04   0.633169E-02
        2868000   0.246371E+04   0.633385E-02
        2869000   0.246520E+04   0.633529E-02
        2870000   0.246667E+04   0.633670E-02
        2871000   0.246817E+04   0.633880E-02
        2872000   0.246970E+04   0.634090E-02
        2873000   0.247117E+04   0.634340E-02
        2874000   0.247264E+04   0.634580E-02
        2875000   0.247417E+04   0.634747E-02
        2876000   0.247564E+04   0.634977E-02
        2877000   0.247714E+04   0.635117E-02
        2878000   0.247867E+04   0.635384E-02
        2879000   0.248010E+04   0.635615E-02
        2880000   0.248152E+04   0.635859E-02
        2881000   0.248300E+04   0.636073E-02
        2882000   0.248453E+04   0.636303E-02
        2883000   0.248608E+04   0.636449E-02
        2884000   0.248762E+04   0.636633E-02
        2885000   0.248922E+04   0.636779E-02
        2886000   0.249075E+04   0.636939E-02
        2887000   0.249224E+04   0.637098E-02
        2888000   0.249371E+04   0.637229E-02
        2889000   0.249516E+04   0.637381E-02
        2890000   0.249669E+04   0.637532E-02
        2891000   0.249823E+04   0.637692E-02
        2892000   0.249975E+04   0.637830E-02
        2893000   0.250128E+04   0.637961E-02
        2894000   0.250280E+04   0.638142E-02
        2895000   0.250434E+04   0.638352E-02
        2896000   0.250592E+04   0.638484E-02
        2897000   0.250746E+04   0.638640E-02
        2898000   0.250902E+04   0.638823E-02
        2899000   0.251054E+04   0.638947E-02
        2900000   0.251204E+04   0.639128E-02
        2901000   0.251353E+04   0.639295E-02
        2902000   0.251505E+04   0.639471E-02
        2903000   0.251657E+04   0.639632E-02
        2904000   0.251810E+04   0.639779E-02
        2905000   0.251961E+04   0.639941E-02
        2906000   0.252110E+04   0.640072E-02
        2907000   0.252258E+04   0.640254E-02
        2908000   0.252412E+04   0.640370E-02
        2909000   0.252569E+04   0.640494E-02
        2910000   0.252722E+04   0.640658E-02
        2911000   0.252871E+04   0.640840E-02
        2912000   0.253021E+04   0.640994E-02
        2913000   0.253168E+04   0.641131E-02
        2914000   0.253320E+04   0.641259E-02
        2915000   0.253468E+04   0.641466E-02
        2916000   0.253614E+04   0.641555E-02
        2917000   0.253768E+04   0.641780E-02
        2918000   0.253919E+04   0.641942E-02
        2919000   0.254066E+04   0.642113E-02
        2920000   0.254208E+04   0.642283E-02
        2921000   0.254356E+04   0.642432E-02
        2922000   0.254505E+04   0.642564E-02
        2923000   0.254654E+04   0.642625E-02
        2924000   0.254805E+04   0.642734E-02
        2925000   0.254959E+04   0.642833E-02
        2926000   0.255112E+04   0.642982E-02
        2927000   0.255266E+04   0.643132E-02
        2928000   0.255415E+04   0.643288E-02
        2929000   0.255561E+04   0.643408E-02
        2930000   0.255708E+04   0.643514E-02
        2931000   0.255859E+04   0.643659E-02
        2932000   0.256012E+04   0.643724E-02
        2933000   0.256164E+04   0.643783E-02
        2934000   0.256311E+04   0.643912E-02
        2935000   0.256454E+04   0.644070E-02
        2936000   0.256598E+04   0.644237E-02
        2937000   0.256752E+04   0.644402E-02
        2938000   0.256911E+04   0.644508E-02
        2939000   0.257061E+04   0.644641E-02
        2940000   0.257210E+04   0.644746E-02
        2941000   0.257363E+04   0.644885E-02
        2942000   0.257512E+04   0.645133E-02
        2943000   0.257663E+04   0.645343E-02
        2944000   0.257819E+04   0.645582E-02
        2945000   0.257971E+04   0.645729E-02
        2946000   0.258119E+04   0.645911E-02
        2947000   0.258274E+04   0.646032E-02
        2948000   0.258430E+04   0.646204E-02
        2949000   0.258589E+04   0.646421E-02
        2950000   0.258739E+04   0.646683E-02
        2951000   0.258890E+04   0.646918E-02
        2952000   0.259040E+04   0.647167E-02
        2953000   0.259191E+04   0.647414E-02
        2954000   0.259338E+04   0.647650E-02
        2955000   0.259486E+04   0.647904E-02
        2956000   0.259636E+04   0.648092E-02
        2957000   0.259774E+04   0.648320E-02
        2958000   0.259925E+04   0.648585E-02
        2959000   0.260075E+04   0.648791E-02
        2960000   0.260232E+04   0.649039E-02
        2961000   0.260390E+04   0.649241E-02
        2962000   0.260547E+04   0.649453E-02
        2963000   0.260701E+04   0.649657E-02
        2964000   0.260851E+04   0.649854E-02
        2965000   0.261001E+04   0.650107E-02
        2966000   0.261150E+04   0.650249E-02
        2967000   0.261295E+04   0.650458E-02
        2968000   0.261439E+04   0.650606E-02
        2969000   0.261581E+04   0.650814E-02
        2970000   0.261734E+04   0.650941E-02
        2971000   0.261883E+04   0.651121E-02
        2972000   0.262030E+04   0.651240E-02
        2973000   0.262185E+04   0.651392E-02
        2974000   0.262337E+04   0.651617E-02
        2975000   0.262492E+04   0.651799E-02
        2976000   0.262640E+04   0.651968E-02
        2977000   0.262794E+04   0.652093E-02
        2978000   0.262935E+04   0.652262E-02
        2979000   0.263081E+04   0.652431E-02
        2980000   0.263229E+04   0.652573E-02
        2981000   0.263386E+04   0.652725E-02
        2982000   0.263543E+04   0.652858E-02
        2983000   0.263696E+04   0.653023E-02
        2984000   0.263850E+04   0.653224E-02
        2985000   0.264004E+04   0.653412E-02
        2986000   0.264156E+04   0.653521E-02
        2987000   0.264304E+04   0.653733E-02
        2988000   0.264457E+04   0.653928E-02
        2989000   0.264610E+04   0.654113E-02
        2990000   0.264763E+04   0.654298E-02
        2991000   0.264915E+04   0.654479E-02
        2992000   0.265068E+04   0.654622E-02
        2993000   0.265219E+04   0.654878E-02
        2994000   0.265377E+04   0.655043E-02
        2995000   0.265535E+04   0.655204E-02
        2996000   0.265697E+04   0.655363E-02
        2997000   0.265846E+04   0.655488E-02
        2998000   0.265999E+04   0.655731E-02
        2999000   0.266153E+04   0.655878E-02
        3000000   0.266302E+04   0.656070E-02
        3001000   0.266461E+04   0.656228E-02
        3002000   0.266617E+04   0.656362E-02
        3003000   0.266774E+04   0.656526E-02
        3004000   0.266930E+04   0.656705E-02
        3005000   0.267085E+04   0.656823E-02
        3006000   0.267237E+04   0.657030E-02
        3007000   0.267388E+04   0.657204E-02
        3008000   0.267532E+04   0.657418E-02
        3009000   0.267685E+04   0.657613E-02
        3010000   0.267840E+04   0.657770E-02
        3011000   0.268005E+04   0.657950E-02
        3012000   0.268167E+04   0.658127E-02
        3013000   0.268327E+04   0.658279E-02
        3014000   0.268483E+04   0.658442E-02
        3015000   0.268642E+04   0.658643E-02
        3016000   0.268800E+04   0.658801E-02
        3017000   0.268956E+04   0.658961E-02
        3018000   0.269119E+04   0.659106E-02
        3019000   0.269274E+04   0.659288E-02
        3020000   0.269426E+04   0.659434E-02
        3021000   0.269585E+04   0.659587E-02
        3022000   0.269743E+04   0.659747E-02
        3023000   0.269893E+04   0.659890E-02
        3024000   0.270044E+04   0.659973E-02
        3025000   0.270201E+04   0.660139E-02
        3026000   0.270354E+04   0.660279E-02
        3027000   0.270505E+04   0.660369E-02
        3028000   0.270657E+04   0.660465E-02
        3029000   0.270804E+04   0.660665E-02
        3030000   0.270963E+04   0.660814E-02
        3031000   0.271123E+04   0.660923E-02
        3032000   0.271280E+04   0.661124E-02
        3033000   0.271432E+04   0.661302E-02
        3034000   0.271581E+04   0.661485E-02
        3035000   0.271728E+04   0.661658E-02
        3036000   0.271878E+04   0.661806E-02
        3037000   0.272027E+04   0.661970E-02
        3038000   0.272174E+04   0.662144E-02
        3039000   0.272324E+04   0.662264E-02
        3040000   0.272482E+04   0.662427E-02
        3041000   0.272638E+04   0.662589E-02
        3042000   0.272794E+04   0.662778E-02
        3043000   0.272946E+04   0.662926E-02
        3044000   0.273104E+04   0.663064E-02
        3045000   0.273265E+04   0.663188E-02
        3046000   0.273416E+04   0.663365E-02
        3047000   0.273573E+04   0.663512E-02
        3048000   0.273729E+04   0.663708E-02
        3049000   0.273885E+04   0.663838E-02
        3050000   0.274034E+04   0.663984E-02
        3051000   0.274181E+04   0.664132E-02
        3052000   0.274334E+04   0.664298E-02
        3053000   0.274484E+04   0.664428E-02
        3054000   0.274638E+04   0.664597E-02
        3055000   0.274795E+04   0.664745E-02
        3056000   0.274953E+04   0.664878E-02
        3057000   0.275112E+04   0.665049E-02
        3058000   0.275264E+04   0.665182E-02
        3059000   0.275421E+04   0.665351E-02
        3060000   0.275579E+04   0.665496E-02
        3061000   0.275731E+04   0.665696E-02
        3062000   0.275882E+04   0.665840E-02
        3063000   0.276036E+04   0.666043E-02
        3064000   0.276191E+04   0.666215E-02
        3065000   0.276354E+04   0.666345E-02
        3066000   0.276513E+04   0.666481E-02
        3067000   0.276670E+04   0.666630E-02
        3068000   0.276826E+04   0.666804E-02
        3069000   0.276983E+04   0.666963E-02
        3070000   0.277137E+04   0.667079E-02
        3071000   0.277284E+04   0.667215E-02
        3072000   0.277434E+04   0.667328E-02
        3073000   0.277593E+04   0.667476E-02
        3074000   0.277752E+04   0.667653E-02
        3075000   0.277913E+04   0.667737E-02
        3076000   0.278066E+04   0.667796E-02
        3077000   0.278222E+04   0.667916E-02
        3078000   0.278385E+04   0.668068E-02
        3079000   0.278541E+04   0.668172E-02
        3080000   0.278701E+04   0.668358E-02
        3081000   0.278856E+04   0.668527E-02
        3082000   0.279011E+04   0.668680E-02
        3083000   0.279169E+04   0.668804E-02
        3084000   0.279330E+04   0.668973E-02
        3085000   0.279494E+04   0.669144E-02
        3086000   0.279652E+04   0.669211E-02
        3087000   0.279813E+04   0.669381E-02
        3088000   0.279971E+04   0.669491E-02
        3089000   0.280129E+04   0.669661E-02
        3090000   0.280284E+04   0.669817E-02
        3091000   0.280441E+04   0.669950E-02
        3092000   0.280599E+04   0.670170E-02
        3093000   0.280744E+04   0.670366E-02
        3094000   0.280903E+04   0.670576E-02
        3095000   0.281066E+04   0.670764E-02
        3096000   0.281234E+04   0.670994E-02
        3097000   0.281401E+04   0.671141E-02
        3098000   0.281558E+04   0.671332E-02
        3099000   0.281715E+04   0.671489E-02
        3100000   0.281876E+04   0.671615E-02
        3101000   0.282031E+04   0.671806E-02
        3102000   0.282184E+04   0.671963E-02
        3103000   0.282338E+04   0.672113E-02
        3104000   0.282495E+04   0.672311E-02
        3105000   0.282653E+04   0.672459E-02
        3106000   0.282822E+04   0.672607E-02
        3107000   0.282982E+04   0.672719E-02
        3108000   0.283136E+04   0.672909E-02
        3109000   0.283281E+04   0.673081E-02
        3110000   0.283433E+04   0.673300E-02
        3111000   0.283590E+04   0.673418E-02
        3112000   0.283749E+04   0.673585E-02
        3113000   0.283908E+04   0.673706E-02
        3114000   0.284068E+04   0.673844E-02
        3115000   0.284234E+04   0.673964E-02
        3116000   0.284392E+04   0.674085E-02
        3117000   0.284554E+04   0.674184E-02
        3118000   0.284712E+04   0.674356E-02
        3119000   0.284875E+04   0.674530E-02
        3120000   0.285039E+04   0.674655E-02
        3121000   0.285199E+04   0.674804E-02
        3122000   0.285364E+04   0.674957E-02
        3123000   0.285529E+04   0.675132E-02
        3124000   0.285699E+04   0.675317E-02
        3125000   0.285862E+04   0.675530E-02
        3126000   0.286032E+04   0.675678E-02
        3127000   0.286194E+04   0.675783E-02
        3128000   0.286355E+04   0.675923E-02
        3129000   0.286517E+04   0.676030E-02
        3130000   0.286679E+04   0.676164E-02
        3131000   0.286836E+04   0.676272E-02
        3132000   0.286989E+04   0.676384E-02
        3133000   0.287144E+04   0.676544E-02
        3134000   0.287303E+04   0.676631E-02
        3135000   0.287462E+04   0.676771E-02
        3136000   0.287631E+04   0.676827E-02
        3137000   0.287797E+04   0.676884E-02
        3138000   0.287959E+04   0.676969E-02
        3139000   0.288116E+04   0.677062E-02
        3140000   0.288280E+04   0.677071E-02
        3141000   0.288445E+04   0.677201E-02
        3142000   0.288612E+04   0.677313E-02
        3143000   0.288770E+04   0.677405E-02
        3144000   0.288928E+04   0.677501E-02
        3145000   0.289087E+04   0.677682E-02
        3146000   0.289241E+04   0.677843E-02
        3147000   0.289394E+04   0.678024E-02
        3148000   0.289548E+04   0.678153E-02
        3149000   0.289707E+04   0.678254E-02
        3150000   0.289877E+04   0.678407E-02
        3151000   0.290038E+04   0.678553E-02
        3152000   0.290201E+04   0.678686E-02
        3153000   0.290352E+04   0.678757E-02
        3154000   0.290509E+04   0.678909E-02
        3155000   0.290673E+04   0.679027E-02
        3156000   0.290836E+04   0.679140E-02
        3157000   0.290995E+04   0.679278E-02
        3158000   0.291163E+04   0.679420E-02
        3159000   0.291333E+04   0.679476E-02
        3160000   0.291507E+04   0.679597E-02
        3161000   0.291675E+04   0.679705E-02
        3162000   0.291848E+04   0.679823E-02
        3163000   0.292022E+04   0.679923E-02
        3164000   0.292184E+04   0.680020E-02
        3165000   0.292351E+04   0.680166E-02
        3166000   0.292524E+04   0.680304E-02
        3167000   0.292690E+04   0.680387E-02
        3168000   0.292853E+04   0.680475E-02
        3169000   0.293017E+04   0.680567E-02
        3170000   0.293181E+04   0.680723E-02
        3171000   0.293345E+04   0.680850E-02
        3172000   0.293514E+04   0.680973E-02
        3173000   0.293683E+04   0.681068E-02
        3174000   0.293856E+04   0.681204E-02
        3175000   0.294025E+04   0.681332E-02
        3176000   0.294189E+04   0.681494E-02
        3177000   0.294359E+04   0.681701E-02
        3178000   0.294523E+04   0.681854E-02
        3179000   0.294692E+04   0.681995E-02
        3180000   0.294852E+04   0.682131E-02
        3181000   0.295008E+04   0.682288E-02
        3182000   0.295159E+04   0.682441E-02
        3183000   0.295310E+04   0.682622E-02
        3184000   0.295476E+04   0.682802E-02
        3185000   0.295644E+04   0.682988E-02
        3186000   0.295813E+04   0.683160E-02
        3187000   0.295977E+04   0.683373E-02
        3188000   0.296137E+04   0.683599E-02
        3189000   0.296298E+04   0.683778E-02
        3190000   0.296456E+04   0.684014E-02
        3191000   0.296610E+04   0.684200E-02
        3192000   0.296769E+04   0.684437E-02
        3193000   0.296940E+04   0.684632E-02
        3194000   0.297107E+04   0.684737E-02
        3195000   0.297265E+04   0.684941E-02
        3196000   0.297427E+04   0.685097E-02
        3197000   0.297581E+04   0.685270E-02
        3198000   0.297736E+04   0.685489E-02
        3199000   0.297898E+04   0.685672E-02
        3200000   0.298059E+04   0.685850E-02
        3201000   0.298216E+04   0.686019E-02
        3202000   0.298375E+04   0.686213E-02
        3203000   0.298536E+04   0.686463E-02
        3204000   0.298705E+04   0.686695E-02
        3205000   0.298874E+04   0.686941E-02
        3206000   0.299042E+04   0.687152E-02
        3207000   0.299205E+04   0.687374E-02
        3208000   0.299367E+04   0.687628E-02
        3209000   0.299532E+04   0.687860E-02
        3210000   0.299695E+04   0.688104E-02
        3211000   0.299857E+04   0.688345E-02
        3212000   0.300022E+04   0.688543E-02
        3213000   0.300180E+04   0.688685E-02
        3214000   0.300342E+04   0.688899E-02
        3215000   0.300506E+04   0.689074E-02
        3216000   0.300664E+04   0.689237E-02
        3217000   0.300817E+04   0.689398E-02
        3218000   0.300965E+04   0.689552E-02
        3219000   0.301132E+04   0.689725E-02
        3220000   0.301303E+04   0.689964E-02
        3221000   0.301466E+04   0.690152E-02
        3222000   0.301632E+04   0.690406E-02
        3223000   0.301789E+04   0.690618E-02
        3224000   0.301951E+04   0.690851E-02
        3225000   0.302110E+04   0.691095E-02
        3226000   0.302277E+04   0.691310E-02
        3227000   0.302447E+04   0.691532E-02
        3228000   0.302603E+04   0.691785E-02
        3229000   0.302761E+04   0.691931E-02
        3230000   0.302923E+04   0.692128E-02
        3231000   0.303087E+04   0.692340E-02
        3232000   0.303243E+04   0.692563E-02
        3233000   0.303398E+04   0.692719E-02
        3234000   0.303559E+04   0.692870E-02
        3235000   0.303727E+04   0.693056E-02
        3236000   0.303889E+04   0.693241E-02
        3237000   0.304056E+04   0.693441E-02
        3238000   0.304217E+04   0.693637E-02
        3239000   0.304383E+04   0.693851E-02
        3240000   0.304545E+04   0.694054E-02
        3241000   0.304703E+04   0.694241E-02
        3242000   0.304857E+04   0.694439E-02
        3243000   0.305011E+04   0.694569E-02
        3244000   0.305173E+04   0.694730E-02
        3245000   0.305331E+04   0.694910E-02
        3246000   0.305488E+04   0.695083E-02
        3247000   0.305649E+04   0.695258E-02
        3248000   0.305809E+04   0.695507E-02
        3249000   0.305974E+04   0.695708E-02
        3250000   0.306137E+04   0.695908E-02
        3251000   0.306303E+04   0.696117E-02
        3252000   0.306473E+04   0.696279E-02
        3253000   0.306643E+04   0.696486E-02
        3254000   0.306813E+04   0.696714E-02
        3255000   0.306971E+04   0.696901E-02
        3256000   0.307133E+04   0.697052E-02
        3257000   0.307292E+04   0.697247E-02
        3258000   0.307448E+04   0.697486E-02
        3259000   0.307608E+04   0.697699E-02
        3260000   0.307776E+04   0.697906E-02
        3261000   0.307941E+04   0.698109E-02
        3262000   0.308094E+04   0.698304E-02
        3263000   0.308253E+04   0.698454E-02
        3264000   0.308421E+04   0.698561E-02
        3265000   0.308591E+04   0.698745E-02
        3266000   0.308757E+04   0.698957E-02
        3267000   0.308926E+04   0.699205E-02
        3268000   0.309094E+04   0.699427E-02
        3269000   0.309258E+04   0.699681E-02
        3270000   0.309418E+04   0.699991E-02
        3271000   0.309576E+04   0.700271E-02
        3272000   0.309731E+04   0.700485E-02
        3273000   0.309888E+04   0.700730E-02
        3274000   0.310046E+04   0.700949E-02
        3275000   0.310207E+04   0.701180E-02
        3276000   0.310377E+04   0.701432E-02
        3277000   0.310549E+04   0.701690E-02
        3278000   0.310716E+04   0.701940E-02
        3279000   0.310880E+04   0.702154E-02
        3280000   0.311044E+04   0.702367E-02
        3281000   0.311201E+04   0.702613E-02
        3282000   0.311362E+04   0.702862E-02
        3283000   0.311516E+04   0.703114E-02
        3284000   0.311680E+04   0.703295E-02
        3285000   0.311848E+04   0.703502E-02
        3286000   0.312018E+04   0.703704E-02
        3287000   0.312183E+04   0.703848E-02
        3288000   0.312345E+04   0.704049E-02
        3289000   0.312508E+04   0.704346E-02
        3290000   0.312667E+04   0.704575E-02
        3291000   0.312829E+04   0.704808E-02
        3292000   0.312997E+04   0.705038E-02
        3293000   0.313164E+04   0.705332E-02
        3294000   0.313333E+04   0.705544E-02
        3295000   0.313500E+04   0.705783E-02
        3296000   0.313669E+04   0.706044E-02
        3297000   0.313831E+04   0.706265E-02
        3298000   0.313995E+04   0.706465E-02
        3299000   0.314157E+04   0.706621E-02
        3300000   0.314315E+04   0.706884E-02
        3301000   0.314481E+04   0.707148E-02
        3302000   0.314642E+04   0.707372E-02
        3303000   0.314806E+04   0.707615E-02
        3304000   0.314977E+04   0.707816E-02
        3305000   0.315142E+04   0.708090E-02
        3306000   0.315307E+04   0.708383E-02
        3307000   0.315472E+04   0.708674E-02
        3308000   0.315631E+04   0.708897E-02
        3309000   0.315793E+04   0.709120E-02
        3310000   0.315957E+04   0.709332E-02
        3311000   0.316124E+04   0.709543E-02
        3312000   0.316285E+04   0.709825E-02
        3313000   0.316443E+04   0.710086E-02
        3314000   0.316611E+04   0.710349E-02
        3315000   0.316776E+04   0.710638E-02
        3316000   0.316938E+04   0.710891E-02
        3317000   0.317106E+04   0.711144E-02
        3318000   0.317268E+04   0.711408E-02
        3319000   0.317436E+04   0.711671E-02
        3320000   0.317605E+04   0.711908E-02
        3321000   0.317768E+04   0.712137E-02
        3322000   0.317929E+04   0.712376E-02
        3323000   0.318090E+04   0.712670E-02
        3324000   0.318249E+04   0.712975E-02
        3325000   0.318412E+04   0.713268E-02
        3326000   0.318572E+04   0.713518E-02
        3327000   0.318727E+04   0.713774E-02
        3328000   0.318889E+04   0.714056E-02
        3329000   0.319056E+04   0.714289E-02
        3330000   0.319222E+04   0.714524E-02
        3331000   0.319385E+04   0.714827E-02
        3332000   0.319549E+04   0.715003E-02
        3333000   0.319708E+04   0.715199E-02
        3334000   0.319873E+04   0.715415E-02
        3335000   0.320028E+04   0.715623E-02
        3336000   0.320185E+04   0.715894E-02
        3337000   0.320346E+04   0.716185E-02
        3338000   0.320509E+04   0.716435E-02
        3339000   0.320666E+04   0.716668E-02
        3340000   0.320824E+04   0.716882E-02
        3341000   0.320989E+04   0.717091E-02
        3342000   0.321161E+04   0.717365E-02
        3343000   0.321328E+04   0.717630E-02
        3344000   0.321493E+04   0.717917E-02
        3345000   0.321653E+04   0.718134E-02
        3346000   0.321818E+04   0.718412E-02
        3347000   0.321974E+04   0.718618E-02
        3348000   0.322140E+04   0.718913E-02
        3349000   0.322298E+04   0.719227E-02
        3350000   0.322461E+04   0.719522E-02
        3351000   0.322619E+04   0.719848E-02
        3352000   0.322779E+04   0.720077E-02
        3353000   0.322938E+04   0.720296E-02
        3354000   0.323097E+04   0.720546E-02
        3355000   0.323258E+04   0.720784E-02
        3356000   0.323425E+04   0.720995E-02
        3357000   0.323588E+04   0.721169E-02
        3358000   0.323763E+04   0.721320E-02
        3359000   0.323926E+04   0.721486E-02
        3360000   0.324087E+04   0.721657E-02
        3361000   0.324252E+04   0.721852E-02
        3362000   0.324417E+04   0.722078E-02
        3363000   0.324587E+04   0.722322E-02
        3364000   0.324762E+04   0.722522E-02
        3365000   0.324931E+04   0.722678E-02
        3366000   0.325107E+04   0.722926E-02
        3367000   0.325275E+04   0.723160E-02
        3368000   0.325437E+04   0.723382E-02
        3369000   0.325599E+04   0.723576E-02
        3370000   0.325764E+04   0.723750E-02
        3371000   0.325926E+04   0.723972E-02
        3372000   0.326093E+04   0.724177E-02
        3373000   0.326255E+04   0.724374E-02
        3374000   0.326415E+04   0.724523E-02
        3375000   0.326577E+04   0.724566E-02
        3376000   0.326740E+04   0.724678E-02
        3377000   0.326904E+04   0.724812E-02
        3378000   0.327079E+04   0.724956E-02
        3379000   0.327253E+04   0.725092E-02
        3380000   0.327416E+04   0.725251E-02
        3381000   0.327578E+04   0.725404E-02
        3382000   0.327745E+04   0.725532E-02
        3383000   0.327915E+04   0.725665E-02
        3384000   0.328083E+04   0.725830E-02
        3385000   0.328251E+04   0.726025E-02
        3386000   0.328429E+04   0.726215E-02
        3387000   0.328596E+04   0.726363E-02
        3388000   0.328770E+04   0.726526E-02
        3389000   0.328936E+04   0.726635E-02
        3390000   0.329102E+04   0.726752E-02
        3391000   0.329265E+04   0.726917E-02
        3392000   0.329429E+04   0.727055E-02
        3393000   0.329587E+04   0.727221E-02
        3394000   0.329743E+04   0.727385E-02
        3395000   0.329911E+04   0.727512E-02
        3396000   0.330074E+04   0.727709E-02
        3397000   0.330244E+04   0.727870E-02
        3398000   0.330412E+04   0.728066E-02
        3399000   0.330574E+04   0.728211E-02
        3400000   0.330741E+04   0.728339E-02
        3401000   0.330908E+04   0.728443E-02
        3402000   0.331078E+04   0.728595E-02
        3403000   0.331239E+04   0.728781E-02
        3404000   0.331402E+04   0.728983E-02
        3405000   0.331563E+04   0.729216E-02
        3406000   0.331726E+04   0.729414E-02
        3407000   0.331900E+04   0.729625E-02
        3408000   0.332069E+04   0.729789E-02
        3409000   0.332243E+04   0.729970E-02
        3410000   0.332408E+04   0.730106E-02
        3411000   0.332576E+04   0.730259E-02
        3412000   0.332742E+04   0.730455E-02
        3413000   0.332907E+04   0.730636E-02
        3414000   0.333072E+04   0.730740E-02
        3415000   0.333243E+04   0.730947E-02
        3416000   0.333411E+04   0.731122E-02
        3417000   0.333586E+04   0.731286E-02
        3418000   0.333751E+04   0.731464E-02
        3419000   0.333923E+04   0.731659E-02
        3420000   0.334087E+04   0.731911E-02
        3421000   0.334261E+04   0.732084E-02
        3422000   0.334431E+04   0.732261E-02
        3423000   0.334602E+04   0.732393E-02
        3424000   0.334771E+04   0.732519E-02
        3425000   0.334938E+04   0.732674E-02
        3426000   0.335102E+04   0.732856E-02
        3427000   0.335265E+04   0.733037E-02
        3428000   0.335426E+04   0.733254E-02
        3429000   0.335591E+04   0.733475E-02
        3430000   0.335757E+04   0.733736E-02
        3431000   0.335921E+04   0.733930E-02
        3432000   0.336086E+04   0.734160E-02
        3433000   0.336248E+04   0.734365E-02
        3434000   0.336416E+04   0.734504E-02
        3435000   0.336582E+04   0.734745E-02
        3436000   0.336749E+04   0.734955E-02
        3437000   0.336911E+04   0.735173E-02
        3438000   0.337080E+04   0.735394E-02
        3439000   0.337250E+04   0.735609E-02
        3440000   0.337420E+04   0.735772E-02
        3441000   0.337587E+04   0.736001E-02
        3442000   0.337749E+04   0.736115E-02
        3443000   0.337913E+04   0.736268E-02
        3444000   0.338078E+04   0.736440E-02
        3445000   0.338242E+04   0.736621E-02
        3446000   0.338412E+04   0.736728E-02
        3447000   0.338589E+04   0.736894E-02
        3448000   0.338767E+04   0.737040E-02
        3449000   0.338943E+04   0.737206E-02
        3450000   0.339114E+04   0.737447E-02
        3451000   0.339283E+04   0.737560E-02
        3452000   0.339448E+04   0.737718E-02
        3453000   0.339617E+04   0.737877E-02
        3454000   0.339791E+04   0.738027E-02
        3455000   0.339958E+04   0.738117E-02
        3456000   0.340131E+04   0.738272E-02
        3457000   0.340302E+04   0.738340E-02
        3458000   0.340475E+04   0.738470E-02
        3459000   0.340647E+04   0.738653E-02
        3460000   0.340807E+04   0.738832E-02
        3461000   0.340971E+04   0.738987E-02
        3462000   0.341131E+04   0.739203E-02
        3463000   0.341301E+04   0.739434E-02
        3464000   0.341473E+04   0.739644E-02
        3465000   0.341641E+04   0.739837E-02
        3466000   0.341811E+04   0.740073E-02
        3467000   0.341984E+04   0.740310E-02
        3468000   0.342152E+04   0.740612E-02
        3469000   0.342325E+04   0.740843E-02
        3470000   0.342500E+04   0.741105E-02
        3471000   0.342672E+04   0.741385E-02
        3472000   0.342846E+04   0.741620E-02
        3473000   0.343022E+04   0.741894E-02
        3474000   0.343203E+04   0.742105E-02
        3475000   0.343387E+04   0.742368E-02
        3476000   0.343552E+04   0.742616E-02
        3477000   0.343720E+04   0.742879E-02
        3478000   0.343885E+04   0.743101E-02
        3479000   0.344054E+04   0.743304E-02
        3480000   0.344222E+04   0.743502E-02
        3481000   0.344394E+04   0.743716E-02
        3482000   0.344566E+04   0.743928E-02
        3483000   0.344732E+04   0.744178E-02
        3484000   0.344904E+04   0.744446E-02
        3485000   0.345074E+04   0.744711E-02
        3486000   0.345247E+04   0.744934E-02
        3487000   0.345423E+04   0.745162E-02
        3488000   0.345591E+04   0.745423E-02
        3489000   0.345758E+04   0.745583E-02
        3490000   0.345916E+04   0.745809E-02
        3491000   0.346077E+04   0.746046E-02
        3492000   0.346243E+04   0.746270E-02
        3493000   0.346417E+04   0.746450E-02
        3494000   0.346594E+04   0.746718E-02
        3495000   0.346774E+04   0.746867E-02
        3496000   0.346948E+04   0.747106E-02
        3497000   0.347122E+04   0.747337E-02
        3498000   0.347297E+04   0.747562E-02
        3499000   0.347465E+04   0.747824E-02
        3500000   0.347635E+04   0.748057E-02
        3501000   0.347811E+04   0.748300E-02
        3502000   0.347990E+04   0.748489E-02
        3503000   0.348165E+04   0.748640E-02
        3504000   0.348331E+04   0.748836E-02
        3505000   0.348502E+04   0.748966E-02
        3506000   0.348673E+04   0.749111E-02
        3507000   0.348842E+04   0.749335E-02
        3508000   0.349008E+04   0.749560E-02
        3509000   0.349174E+04   0.749806E-02
        3510000   0.349353E+04   0.750047E-02
        3511000   0.349524E+04   0.750274E-02
        3512000   0.349694E+04   0.750509E-02
        3513000   0.349862E+04   0.750811E-02
        3514000   0.350038E+04   0.751017E-02
        3515000   0.350214E+04   0.751274E-02
        3516000   0.350393E+04   0.751505E-02
        3517000   0.350563E+04   0.751746E-02
        3518000   0.350741E+04   0.751931E-02
        3519000   0.350920E+04   0.752054E-02
        3520000   0.351088E+04   0.752245E-02
        3521000   0.351265E+04   0.752371E-02
        3522000   0.351426E+04   0.752489E-02
        3523000   0.351593E+04   0.752658E-02
        3524000   0.351757E+04   0.752843E-02
        3525000   0.351930E+04   0.752994E-02
        3526000   0.352109E+04   0.753217E-02
        3527000   0.352286E+04   0.753398E-02
        3528000   0.352455E+04   0.753585E-02
        3529000   0.352633E+04   0.753819E-02
        3530000   0.352795E+04   0.753993E-02
        3531000   0.352957E+04   0.754196E-02
        3532000   0.353125E+04   0.754392E-02
        3533000   0.353292E+04   0.754632E-02
        3534000   0.353467E+04   0.754865E-02
        3535000   0.353636E+04   0.755097E-02
        3536000   0.353807E+04   0.755366E-02
        3537000   0.353993E+04   0.755601E-02
        3538000   0.354174E+04   0.755847E-02
        3539000   0.354356E+04   0.756103E-02
        3540000   0.354534E+04   0.756386E-02
        3541000   0.354716E+04   0.756625E-02
        3542000   0.354898E+04   0.756885E-02
        3543000   0.355068E+04   0.757084E-02
        3544000   0.355237E+04   0.757287E-02
        3545000   0.355405E+04   0.757515E-02
        3546000   0.355568E+04   0.757721E-02
        3547000   0.355733E+04   0.757965E-02
        3548000   0.355901E+04   0.758118E-02
        3549000   0.356081E+04   0.758323E-02
        3550000   0.356273E+04   0.758535E-02
        3551000   0.356456E+04   0.758808E-02
        3552000   0.356624E+04   0.759099E-02
        3553000   0.356792E+04   0.759373E-02
        3554000   0.356962E+04   0.759647E-02
        3555000   0.357129E+04   0.759902E-02
        3556000   0.357295E+04   0.760074E-02
        3557000   0.357466E+04   0.760281E-02
        3558000   0.357633E+04   0.760515E-02
        3559000   0.357807E+04   0.760806E-02
        3560000   0.357981E+04   0.761062E-02
        3561000   0.358157E+04   0.761326E-02
        3562000   0.358336E+04   0.761524E-02
        3563000   0.358510E+04   0.761699E-02
        3564000   0.358693E+04   0.761853E-02
        3565000   0.358879E+04   0.762035E-02
        3566000   0.359060E+04   0.762245E-02
        3567000   0.359238E+04   0.762456E-02
        3568000   0.359421E+04   0.762629E-02
        3569000   0.359592E+04   0.762790E-02
        3570000   0.359759E+04   0.762984E-02
        3571000   0.359928E+04   0.763232E-02
        3572000   0.360105E+04   0.763459E-02
        3573000   0.360286E+04   0.763654E-02
        3574000   0.360460E+04   0.763803E-02
        3575000   0.360628E+04   0.764076E-02
        3576000   0.360803E+04   0.764338E-02
        3577000   0.360983E+04   0.764606E-02
        3578000   0.361147E+04   0.764836E-02
        3579000   0.361319E+04   0.765105E-02
        3580000   0.361489E+04   0.765317E-02
        3581000   0.361669E+04   0.765575E-02
        3582000   0.361843E+04   0.765741E-02
        3583000   0.362028E+04   0.765918E-02
        3584000   0.362205E+04   0.766148E-02
        3585000   0.362382E+04   0.766321E-02
        3586000   0.362570E+04   0.766566E-02
        3587000   0.362742E+04   0.766790E-02
        3588000   0.362917E+04   0.766991E-02
        3589000   0.363094E+04   0.767241E-02
        3590000   0.363270E+04   0.767423E-02
        3591000   0.363444E+04   0.767597E-02
        3592000   0.363623E+04   0.767760E-02
        3593000   0.363806E+04   0.767952E-02
        3594000   0.363985E+04   0.768095E-02
        3595000   0.364169E+04   0.768270E-02
        3596000   0.364349E+04   0.768508E-02
        3597000   0.364526E+04   0.768742E-02
        3598000   0.364701E+04   0.768931E-02
        3599000   0.364875E+04   0.769123E-02
        3600000   0.365051E+04   0.769298E-02
        3601000   0.365223E+04   0.769511E-02
        3602000   0.365404E+04   0.769742E-02
        3603000   0.365585E+04   0.769971E-02
        3604000   0.365763E+04   0.770179E-02
        3605000   0.365933E+04   0.770439E-02
        3606000   0.366109E+04   0.770682E-02
        3607000   0.366283E+04   0.770904E-02
        3608000   0.366460E+04   0.771142E-02
        3609000   0.366630E+04   0.771379E-02
        3610000   0.366807E+04   0.771613E-02
        3611000   0.366979E+04   0.771884E-02
        3612000   0.367158E+04   0.772133E-02
        3613000   0.367344E+04   0.772431E-02
        3614000   0.367523E+04   0.772769E-02
        3615000   0.367703E+04   0.773029E-02
        3616000   0.367888E+04   0.773303E-02
        3617000   0.368078E+04   0.773523E-02
        3618000   0.368256E+04   0.773792E-02
        3619000   0.368432E+04   0.774054E-02
        3620000   0.368612E+04   0.774316E-02
        3621000   0.368794E+04   0.774553E-02
        3622000   0.368979E+04   0.774819E-02
        3623000   0.369157E+04   0.775062E-02
        3624000   0.369339E+04   0.775376E-02
        3625000   0.369524E+04   0.775640E-02
        3626000   0.369707E+04   0.775937E-02
        3627000   0.369888E+04   0.776233E-02
        3628000   0.370071E+04   0.776520E-02
        3629000   0.370244E+04   0.776857E-02
        3630000   0.370415E+04   0.777125E-02
        3631000   0.370591E+04   0.777436E-02
        3632000   0.370769E+04   0.777697E-02
        3633000   0.370955E+04   0.777955E-02
        3634000   0.371134E+04   0.778185E-02
        3635000   0.371314E+04   0.778458E-02
        3636000   0.371491E+04   0.778637E-02
        3637000   0.371668E+04   0.778841E-02
        3638000   0.371848E+04   0.779050E-02
        3639000   0.372029E+04   0.779270E-02
        3640000   0.372215E+04   0.779432E-02
        3641000   0.372389E+04   0.779620E-02
        3642000   0.372570E+04   0.779817E-02
        3643000   0.372743E+04   0.780045E-02
        3644000   0.372929E+04   0.780295E-02
        3645000   0.373121E+04   0.780516E-02
        3646000   0.373318E+04   0.780719E-02
        3647000   0.373503E+04   0.780932E-02
        3648000   0.373687E+04   0.781197E-02
        3649000   0.373869E+04   0.781440E-02
        3650000   0.374052E+04   0.781696E-02
        3651000   0.374231E+04   0.781930E-02
        3652000   0.374409E+04   0.782231E-02
        3653000   0.374591E+04   0.782464E-02
        3654000   0.374770E+04   0.782680E-02
        3655000   0.374944E+04   0.782889E-02
        3656000   0.375128E+04   0.783073E-02
        3657000   0.375305E+04   0.783305E-02
        3658000   0.375483E+04   0.783536E-02
        3659000   0.375664E+04   0.783743E-02
        3660000   0.375848E+04   0.783960E-02
        3661000   0.376026E+04   0.784182E-02
        3662000   0.376201E+04   0.784420E-02
        3663000   0.376393E+04   0.784670E-02
        3664000   0.376571E+04   0.784890E-02
        3665000   0.376748E+04   0.785129E-02
        3666000   0.376916E+04   0.785343E-02
        3667000   0.377092E+04   0.785535E-02
        3668000   0.377270E+04   0.785725E-02
        3669000   0.377441E+04   0.785970E-02
        3670000   0.377619E+04   0.786193E-02
        3671000   0.377800E+04   0.786413E-02
        3672000   0.377982E+04   0.786684E-02
        3673000   0.378158E+04   0.786950E-02
        3674000   0.378334E+04   0.787209E-02
        3675000   0.378514E+04   0.787434E-02
        3676000   0.378688E+04   0.787661E-02
        3677000   0.378861E+04   0.787870E-02
        3678000   0.379047E+04   0.788127E-02
        3679000   0.379236E+04   0.788393E-02
        3680000   0.379420E+04   0.788646E-02
        3681000   0.379601E+04   0.788837E-02
        3682000   0.379792E+04   0.789122E-02
        3683000   0.379974E+04   0.789353E-02
        3684000   0.380143E+04   0.789606E-02
        3685000   0.380309E+04   0.789891E-02
        3686000   0.380498E+04   0.790182E-02
        3687000   0.380679E+04   0.790453E-02
        3688000   0.380854E+04   0.790780E-02
        3689000   0.381033E+04   0.791099E-02
        3690000   0.381212E+04   0.791393E-02
        3691000   0.381393E+04   0.791687E-02
        3692000   0.381572E+04   0.791996E-02
        3693000   0.381752E+04   0.792239E-02
        3694000   0.381933E+04   0.792498E-02
        3695000   0.382120E+04   0.792771E-02
        3696000   0.382301E+04   0.793007E-02
        3697000   0.382483E+04   0.793262E-02
        3698000   0.382658E+04   0.793514E-02
        3699000   0.382828E+04   0.793753E-02
        3700000   0.383008E+04   0.794074E-02
        3701000   0.383180E+04   0.794381E-02
        3702000   0.383363E+04   0.794699E-02
        3703000   0.383546E+04   0.795066E-02
        3704000   0.383731E+04   0.795434E-02
        3705000   0.383913E+04   0.795758E-02
        3706000   0.384095E+04   0.796071E-02
        3707000   0.384273E+04   0.796315E-02
        3708000   0.384452E+04   0.796669E-02
        3709000   0.384623E+04   0.796974E-02
        3710000   0.384802E+04   0.797266E-02
        3711000   0.384976E+04   0.797571E-02
        3712000   0.385138E+04   0.797936E-02
        3713000   0.385309E+04   0.798260E-02
        3714000   0.385486E+04   0.798586E-02
        3715000   0.385666E+04   0.798807E-02
        3716000   0.385848E+04   0.799129E-02
        3717000   0.386032E+04   0.799467E-02
        3718000   0.386222E+04   0.799705E-02
        3719000   0.386412E+04   0.799977E-02
        3720000   0.386588E+04   0.800206E-02
        3721000   0.386766E+04   0.800481E-02
        3722000   0.386935E+04   0.800733E-02
        3723000   0.387109E+04   0.800956E-02
        3724000   0.387280E+04   0.801162E-02
        3725000   0.387454E+04   0.801426E-02
        3726000   0.387633E+04   0.801650E-02
        3727000   0.387818E+04   0.801981E-02
        3728000   0.388004E+04   0.802321E-02
        3729000   0.388187E+04   0.802546E-02
        3730000   0.388364E+04   0.802751E-02
        3731000   0.388538E+04   0.803011E-02
        3732000   0.388715E+04   0.803283E-02
        3733000   0.388893E+04   0.803584E-02
        3734000   0.389071E+04   0.803898E-02
        3735000   0.389238E+04   0.804205E-02
        3736000   0.389409E+04   0.804507E-02
        3737000   0.389590E+04   0.804779E-02
        3738000   0.389768E+04   0.805021E-02
        3739000   0.389941E+04   0.805274E-02
        3740000   0.390118E+04   0.805518E-02
        3741000   0.390300E+04   0.805795E-02
        3742000   0.390484E+04   0.806094E-02
        3743000   0.390663E+04   0.806414E-02
        3744000   0.390856E+04   0.806693E-02
        3745000   0.391046E+04   0.807007E-02
        3746000   0.391227E+04   0.807278E-02
        3747000   0.391406E+04   0.807542E-02
        3748000   0.391583E+04   0.807746E-02
        3749000   0.391759E+04   0.808016E-02
        3750000   0.391939E+04   0.808318E-02
        3751000   0.392129E+04   0.808613E-02
        3752000   0.392311E+04   0.808882E-02
        3753000   0.392490E+04   0.809191E-02
        3754000   0.392668E+04   0.809482E-02
        3755000   0.392843E+04   0.809758E-02
        3756000   0.393031E+04   0.810069E-02
        3757000   0.393220E+04   0.810328E-02
        3758000   0.393398E+04   0.810567E-02
        3759000   0.393566E+04   0.810824E-02
        3760000   0.393746E+04   0.811048E-02
        3761000   0.393934E+04   0.811323E-02
        3762000   0.394124E+04   0.811545E-02
        3763000   0.394311E+04   0.811801E-02
        3764000   0.394491E+04   0.812072E-02
        3765000   0.394671E+04   0.812308E-02
        3766000   0.394856E+04   0.812528E-02
        3767000   0.395048E+04   0.812797E-02
        3768000   0.395232E+04   0.813042E-02
        3769000   0.395414E+04   0.813224E-02
        3770000   0.395592E+04   0.813437E-02
        3771000   0.395773E+04   0.813649E-02
        3772000   0.395954E+04   0.813876E-02
        3773000   0.396143E+04   0.814104E-02
        3774000   0.396334E+04   0.814359E-02
        3775000   0.396526E+04   0.814614E-02
        3776000   0.396711E+04   0.814912E-02
        3777000   0.396896E+04   0.815166E-02
        3778000   0.397078E+04   0.815463E-02
        3779000   0.397260E+04   0.815702E-02
        3780000   0.397456E+04   0.815992E-02
        3781000   0.397642E+04   0.816230E-02
        3782000   0.397831E+04   0.816390E-02
        3783000   0.398019E+04   0.816621E-02
        3784000   0.398200E+04   0.816848E-02
        3785000   0.398382E+04   0.817045E-02
        3786000   0.398567E+04   0.817270E-02
        3787000   0.398754E+04   0.817475E-02
        3788000   0.398950E+04   0.817723E-02
        3789000   0.399131E+04   0.817898E-02
        3790000   0.399320E+04   0.818116E-02
        3791000   0.399516E+04   0.818368E-02
        3792000   0.399700E+04   0.818597E-02
        3793000   0.399883E+04   0.818896E-02
        3794000   0.400061E+04   0.819202E-02
        3795000   0.400235E+04   0.819511E-02
        3796000   0.400415E+04   0.819789E-02
        3797000   0.400604E+04   0.820020E-02
        3798000   0.400798E+04   0.820247E-02
        3799000   0.400987E+04   0.820509E-02
        3800000   0.401174E+04   0.820833E-02
        3801000   0.401364E+04   0.821094E-02
        3802000   0.401548E+04   0.821330E-02
        3803000   0.401732E+04   0.821650E-02
        3804000   0.401907E+04   0.821956E-02
        3805000   0.402085E+04   0.822229E-02
        3806000   0.402270E+04   0.822539E-02
        3807000   0.402453E+04   0.822824E-02
        3808000   0.402635E+04   0.823092E-02
        3809000   0.402831E+04   0.823363E-02
        3810000   0.403022E+04   0.823655E-02
        3811000   0.403212E+04   0.823978E-02
        3812000   0.403397E+04   0.824177E-02
        3813000   0.403574E+04   0.824446E-02
        3814000   0.403750E+04   0.824761E-02
        3815000   0.403934E+04   0.825066E-02
        3816000   0.404108E+04   0.825347E-02
        3817000   0.404285E+04   0.825640E-02
        3818000   0.404451E+04   0.826008E-02
        3819000   0.404628E+04   0.826410E-02
        3820000   0.404819E+04   0.826820E-02
        3821000   0.405009E+04   0.827188E-02
        3822000   0.405188E+04   0.827623E-02
        3823000   0.405378E+04   0.828027E-02
        3824000   0.405566E+04   0.828389E-02
        3825000   0.405753E+04   0.828779E-02
        3826000   0.405943E+04   0.829149E-02
        3827000   0.406124E+04   0.829543E-02
        3828000   0.406308E+04   0.829830E-02
        3829000   0.406480E+04   0.830205E-02
        3830000   0.406664E+04   0.830527E-02
        3831000   0.406850E+04   0.830888E-02
        3832000   0.407040E+04   0.831229E-02
        3833000   0.407234E+04   0.831566E-02
        3834000   0.407422E+04   0.831949E-02
        3835000   0.407617E+04   0.832285E-02
        3836000   0.407803E+04   0.832536E-02
        3837000   0.407993E+04   0.832811E-02
        3838000   0.408177E+04   0.833042E-02
        3839000   0.408362E+04   0.833351E-02
        3840000   0.408556E+04   0.833666E-02
        3841000   0.408761E+04   0.834016E-02
        3842000   0.408968E+04   0.834323E-02
        3843000   0.409168E+04   0.834624E-02
        3844000   0.409373E+04   0.834938E-02
        3845000   0.409572E+04   0.835259E-02
        3846000   0.409764E+04   0.835585E-02
        3847000   0.409953E+04   0.835898E-02
        3848000   0.410135E+04   0.836154E-02
        3849000   0.410324E+04   0.836442E-02
        3850000   0.410516E+04   0.836773E-02
        3851000   0.410707E+04   0.837076E-02
        3852000   0.410894E+04   0.837342E-02
        3853000   0.411084E+04   0.837667E-02
        3854000   0.411273E+04   0.838002E-02
        3855000   0.411464E+04   0.838359E-02
        3856000   0.411642E+04   0.838697E-02
        3857000   0.411830E+04   0.839033E-02
        3858000   0.412013E+04   0.839353E-02
        3859000   0.412192E+04   0.839680E-02
        3860000   0.412380E+04   0.839974E-02
        3861000   0.412562E+04   0.840236E-02
        3862000   0.412751E+04   0.840532E-02
        3863000   0.412938E+04   0.840804E-02
        3864000   0.413127E+04   0.841085E-02
        3865000   0.413312E+04   0.841417E-02
        3866000   0.413490E+04   0.841655E-02
        3867000   0.413672E+04   0.841902E-02
        3868000   0.413863E+04   0.842139E-02
        3869000   0.414047E+04   0.842370E-02
        3870000   0.414232E+04   0.842627E-02
        3871000   0.414421E+04   0.842831E-02
        3872000   0.414596E+04   0.843070E-02
        3873000   0.414781E+04   0.843240E-02
        3874000   0.414978E+04   0.843474E-02
        3875000   0.415159E+04   0.843706E-02
        3876000   0.415340E+04   0.843912E-02
        3877000   0.415526E+04   0.844143E-02
        3878000   0.415716E+04   0.844428E-02
        3879000   0.415896E+04   0.844688E-02
        3880000   0.416085E+04   0.844971E-02
        3881000   0.416281E+04   0.845181E-02
        3882000   0.416469E+04   0.845442E-02
        3883000   0.416666E+04   0.845723E-02
        3884000   0.416870E+04   0.845971E-02
        3885000   0.417070E+04   0.846176E-02
        3886000   0.417244E+04   0.846471E-02
        3887000   0.417435E+04   0.846723E-02
        3888000   0.417614E+04   0.846995E-02
        3889000   0.417804E+04   0.847312E-02
        3890000   0.417995E+04   0.847629E-02
        3891000   0.418181E+04   0.847963E-02
        3892000   0.418378E+04   0.848236E-02
        3893000   0.418567E+04   0.848492E-02
        3894000   0.418762E+04   0.848712E-02
        3895000   0.418961E+04   0.848958E-02
        3896000   0.419153E+04   0.849212E-02
        3897000   0.419343E+04   0.849452E-02
        3898000   0.419533E+04   0.849761E-02
        3899000   0.419728E+04   0.849939E-02
        3900000   0.419907E+04   0.850122E-02
        3901000   0.420099E+04   0.850316E-02
        3902000   0.420293E+04   0.850540E-02
        3903000   0.420488E+04   0.850748E-02
        3904000   0.420680E+04   0.850981E-02
        3905000   0.420877E+04   0.851273E-02
        3906000   0.421069E+04   0.851442E-02
        3907000   0.421254E+04   0.851616E-02
        3908000   0.421435E+04   0.851852E-02
        3909000   0.421625E+04   0.852068E-02
        3910000   0.421827E+04   0.852279E-02
        3911000   0.422022E+04   0.852501E-02
        3912000   0.422206E+04   0.852683E-02
        3913000   0.422392E+04   0.852828E-02
        3914000   0.422577E+04   0.853005E-02
        3915000   0.422756E+04   0.853147E-02
        3916000   0.422945E+04   0.853371E-02
        3917000   0.423133E+04   0.853585E-02
        3918000   0.423330E+04   0.853867E-02
        3919000   0.423523E+04   0.854140E-02
        3920000   0.423716E+04   0.854379E-02
        3921000   0.423899E+04   0.854721E-02
        3922000   0.424090E+04   0.854987E-02
        3923000   0.424283E+04   0.855226E-02
        3924000   0.424469E+04   0.855508E-02
        3925000   0.424661E+04   0.855779E-02
        3926000   0.424849E+04   0.855990E-02
        3927000   0.425034E+04   0.856312E-02
        3928000   0.425221E+04   0.856564E-02
        3929000   0.425406E+04   0.856866E-02
        3930000   0.425595E+04   0.857138E-02
        3931000   0.425783E+04   0.857377E-02
        3932000   0.425974E+04   0.857640E-02
        3933000   0.426161E+04   0.857909E-02
        3934000   0.426350E+04   0.858200E-02
        3935000   0.426548E+04   0.858461E-02
        3936000   0.426744E+04   0.858751E-02
        3937000   0.426921E+04   0.858955E-02
        3938000   0.427100E+04   0.859237E-02
        3939000   0.427296E+04   0.859516E-02
        3940000   0.427498E+04   0.859806E-02
        3941000   0.427693E+04   0.860031E-02
        3942000   0.427888E+04   0.860279E-02
        3943000   0.428081E+04   0.860520E-02
        3944000   0.428273E+04   0.860757E-02
        3945000   0.428466E+04   0.860933E-02
        3946000   0.428652E+04   0.861193E-02
        3947000   0.428846E+04   0.861428E-02
        3948000   0.429035E+04   0.861734E-02
        3949000   0.429230E+04   0.861966E-02
        3950000   0.429425E+04   0.862255E-02
        3951000   0.429608E+04   0.862531E-02
        3952000   0.429798E+04   0.862818E-02
        3953000   0.429994E+04   0.863054E-02
        3954000   0.430191E+04   0.863319E-02
        3955000   0.430387E+04   0.863552E-02
        3956000   0.430586E+04   0.863811E-02
        3957000   0.430775E+04   0.864070E-02
        3958000   0.430957E+04   0.864374E-02
        3959000   0.431139E+04   0.864678E-02
        3960000   0.431314E+04   0.865027E-02
        3961000   0.431492E+04   0.865323E-02
        3962000   0.431675E+04   0.865648E-02
        3963000   0.431868E+04   0.865974E-02
        3964000   0.432055E+04   0.866238E-02
        3965000   0.432237E+04   0.866523E-02
        3966000   0.432426E+04   0.866811E-02
        3967000   0.432613E+04   0.867117E-02
        3968000   0.432806E+04   0.867390E-02
        3969000   0.433002E+04   0.867729E-02
        3970000   0.433206E+04   0.868049E-02
        3971000   0.433404E+04   0.868346E-02
        3972000   0.433601E+04   0.868610E-02
        3973000   0.433783E+04   0.868912E-02
        3974000   0.433961E+04   0.869169E-02
        3975000   0.434140E+04   0.869399E-02
        3976000   0.434324E+04   0.869598E-02
        3977000   0.434514E+04   0.869754E-02
        3978000   0.434710E+04   0.869945E-02
        3979000   0.434907E+04   0.870227E-02
        3980000   0.435108E+04   0.870475E-02
        3981000   0.435296E+04   0.870720E-02
        3982000   0.435483E+04   0.870916E-02
        3983000   0.435681E+04   0.871196E-02
        3984000   0.435873E+04   0.871397E-02
        3985000   0.436068E+04   0.871636E-02
        3986000   0.436256E+04   0.871804E-02
        3987000   0.436452E+04   0.872068E-02
        3988000   0.436653E+04   0.872243E-02
        3989000   0.436854E+04   0.872468E-02
        3990000   0.437045E+04   0.872733E-02
        3991000   0.437242E+04   0.872916E-02
        3992000   0.437433E+04   0.873133E-02
        3993000   0.437622E+04   0.873330E-02
        3994000   0.437819E+04   0.873493E-02
        3995000   0.438017E+04   0.873686E-02
        3996000   0.438219E+04   0.873875E-02
        3997000   0.438405E+04   0.874095E-02
        3998000   0.438593E+04   0.874303E-02
        3999000   0.438794E+04   0.874519E-02
        4000000   0.439000E+04   0.874705E-02
        4001000   0.439197E+04   0.874905E-02
        4002000   0.439398E+04   0.875092E-02
        4003000   0.439598E+04   0.875362E-02
        4004000   0.439797E+04   0.875597E-02
        4005000   0.439994E+04   0.875829E-02
        4006000   0.440188E+04   0.876070E-02
        4007000   0.440367E+04   0.876318E-02
        4008000   0.440551E+04   0.876558E-02
        4009000   0.440743E+04   0.876803E-02
        4010000   0.440940E+04   0.877010E-02
        4011000   0.441136E+04   0.877240E-02
        4012000   0.441330E+04   0.877433E-02
        4013000   0.441525E+04   0.877603E-02
        4014000   0.441726E+04   0.877807E-02
        4015000   0.441915E+04   0.877976E-02
        4016000   0.442106E+04   0.878200E-02
        4017000   0.442306E+04   0.878461E-02
        4018000   0.442510E+04   0.878661E-02
        4019000   0.442702E+04   0.878895E-02
        4020000   0.442893E+04   0.879102E-02
        4021000   0.443079E+04   0.879336E-02
        4022000   0.443271E+04   0.879608E-02
        4023000   0.443470E+04   0.879894E-02
        4024000   0.443664E+04   0.880144E-02
        4025000   0.443860E+04   0.880378E-02
        4026000   0.444064E+04   0.880647E-02
        4027000   0.444267E+04   0.880899E-02
        4028000   0.444472E+04   0.881178E-02
        4029000   0.444661E+04   0.881446E-02
        4030000   0.444856E+04   0.881756E-02
        4031000   0.445047E+04   0.882098E-02
        4032000   0.445239E+04   0.882371E-02
        4033000   0.445430E+04   0.882630E-02
        4034000   0.445624E+04   0.882931E-02
        4035000   0.445817E+04   0.883247E-02
        4036000   0.446008E+04   0.883594E-02
        4037000   0.446198E+04   0.883895E-02
        4038000   0.446395E+04   0.884213E-02
        4039000   0.446592E+04   0.884555E-02
        4040000   0.446798E+04   0.884934E-02
        4041000   0.447001E+04   0.885277E-02
        4042000   0.447204E+04   0.885541E-02
        4043000   0.447398E+04   0.885826E-02
        4044000   0.447592E+04   0.886134E-02
        4045000   0.447788E+04   0.886451E-02
        4046000   0.447966E+04   0.886778E-02
        4047000   0.448158E+04   0.887078E-02
        4048000   0.448356E+04   0.887361E-02
        4049000   0.448550E+04   0.887720E-02
        4050000   0.448737E+04   0.888040E-02
        4051000   0.448929E+04   0.888355E-02
        4052000   0.449128E+04   0.888636E-02
        4053000   0.449324E+04   0.888896E-02
        4054000   0.449518E+04   0.889148E-02
        4055000   0.449709E+04   0.889369E-02
        4056000   0.449899E+04   0.889635E-02
        4057000   0.450085E+04   0.889903E-02
        4058000   0.450279E+04   0.890126E-02
        4059000   0.450470E+04   0.890375E-02
        4060000   0.450664E+04   0.890698E-02
        4061000   0.450865E+04   0.890996E-02
        4062000   0.451073E+04   0.891261E-02
        4063000   0.451277E+04   0.891482E-02
        4064000   0.451480E+04   0.891720E-02
        4065000   0.451669E+04   0.892028E-02
        4066000   0.451865E+04   0.892272E-02
        4067000   0.452066E+04   0.892525E-02
        4068000   0.452264E+04   0.892728E-02
        4069000   0.452463E+04   0.892937E-02
        4070000   0.452659E+04   0.893106E-02
        4071000   0.452856E+04   0.893314E-02
        4072000   0.453054E+04   0.893612E-02
        4073000   0.453256E+04   0.893797E-02
        4074000   0.453450E+04   0.893994E-02
        4075000   0.453653E+04   0.894169E-02
        4076000   0.453866E+04   0.894444E-02
        4077000   0.454078E+04   0.894691E-02
        4078000   0.454288E+04   0.894908E-02
        4079000   0.454490E+04   0.895181E-02
        4080000   0.454686E+04   0.895388E-02
        4081000   0.454885E+04   0.895633E-02
        4082000   0.455088E+04   0.895815E-02
        4083000   0.455292E+04   0.896064E-02
        4084000   0.455492E+04   0.896295E-02
        4085000   0.455698E+04   0.896541E-02
        4086000   0.455903E+04   0.896846E-02
        4087000   0.456099E+04   0.897037E-02
        4088000   0.456301E+04   0.897328E-02
        4089000   0.456495E+04   0.897564E-02
        4090000   0.456695E+04   0.897783E-02
        4091000   0.456897E+04   0.898057E-02
        4092000   0.457094E+04   0.898264E-02
        4093000   0.457291E+04   0.898469E-02
        4094000   0.457499E+04   0.898817E-02
        4095000   0.457707E+04   0.899053E-02
        4096000   0.457914E+04   0.899393E-02
        4097000   0.458118E+04   0.899694E-02
        4098000   0.458309E+04   0.900010E-02
        4099000   0.458500E+04   0.900265E-02
        4100000   0.458690E+04   0.900489E-02
        4101000   0.458886E+04   0.900731E-02
        4102000   0.459090E+04   0.900984E-02
        4103000   0.459299E+04   0.901241E-02
        4104000   0.459509E+04   0.901515E-02
        4105000   0.459722E+04   0.901748E-02
        4106000   0.459932E+04   0.901968E-02
        4107000   0.460139E+04   0.902198E-02
        4108000   0.460347E+04   0.902460E-02
        4109000   0.460553E+04   0.902690E-02
        4110000   0.460754E+04   0.902901E-02
        4111000   0.460946E+04   0.903191E-02
        4112000   0.461138E+04   0.903523E-02
        4113000   0.461331E+04   0.903842E-02
        4114000   0.461535E+04   0.904057E-02
        4115000   0.461741E+04   0.904269E-02
        4116000   0.461939E+04   0.904468E-02
        4117000   0.462132E+04   0.904679E-02
        4118000   0.462323E+04   0.904951E-02
        4119000   0.462510E+04   0.905181E-02
        4120000   0.462711E+04   0.905432E-02
        4121000   0.462908E+04   0.905671E-02
        4122000   0.463116E+04   0.905968E-02
        4123000   0.463325E+04   0.906233E-02
        4124000   0.463529E+04   0.906443E-02
        4125000   0.463728E+04   0.906688E-02
        4126000   0.463922E+04   0.906906E-02
        4127000   0.464126E+04   0.907108E-02
        4128000   0.464337E+04   0.907368E-02
        4129000   0.464536E+04   0.907621E-02
        4130000   0.464734E+04   0.907937E-02
        4131000   0.464932E+04   0.908243E-02
        4132000   0.465139E+04   0.908553E-02
        4133000   0.465348E+04   0.908819E-02
        4134000   0.465555E+04   0.909085E-02
        4135000   0.465756E+04   0.909364E-02
        4136000   0.465962E+04   0.909592E-02
        4137000   0.466171E+04   0.909899E-02
        4138000   0.466374E+04   0.910133E-02
        4139000   0.466580E+04   0.910402E-02
        4140000   0.466783E+04   0.910588E-02
        4141000   0.466984E+04   0.910828E-02
        4142000   0.467175E+04   0.911102E-02
        4143000   0.467375E+04   0.911346E-02
        4144000   0.467575E+04   0.911561E-02
        4145000   0.467775E+04   0.911816E-02
        4146000   0.467981E+04   0.912017E-02
        4147000   0.468196E+04   0.912162E-02
        4148000   0.468402E+04   0.912391E-02
        4149000   0.468604E+04   0.912622E-02
        4150000   0.468805E+04   0.912837E-02
        4151000   0.469008E+04   0.913080E-02
        4152000   0.469210E+04   0.913276E-02
        4153000   0.469413E+04   0.913461E-02
        4154000   0.469616E+04   0.913669E-02
        4155000   0.469820E+04   0.913899E-02
        4156000   0.470000E+04   0.914130E-02
        4157000   0.470197E+04   0.914309E-02
        4158000   0.470392E+04   0.914491E-02
        4159000   0.470600E+04   0.914691E-02
        4160000   0.470791E+04   0.914887E-02
        4161000   0.470987E+04   0.915078E-02
        4162000   0.471189E+04   0.915283E-02
        4163000   0.471385E+04   0.915479E-02
        4164000   0.471581E+04   0.915662E-02
        4165000   0.471785E+04   0.915851E-02
        4166000   0.471992E+04   0.916011E-02
        4167000   0.472196E+04   0.916171E-02
        4168000   0.472395E+04   0.916351E-02
        4169000   0.472584E+04   0.916590E-02
        4170000   0.472790E+04   0.916821E-02
        4171000   0.472993E+04   0.917077E-02
        4172000   0.473195E+04   0.917216E-02
        4173000   0.473390E+04   0.917406E-02
        4174000   0.473587E+04   0.917626E-02
        4175000   0.473786E+04   0.917767E-02
        4176000   0.473976E+04   0.917950E-02
        4177000   0.474171E+04   0.918141E-02
        4178000   0.474370E+04   0.918276E-02
        4179000   0.474580E+04   0.918412E-02
        4180000   0.474788E+04   0.918576E-02
        4181000   0.474990E+04   0.918670E-02
        4182000   0.475186E+04   0.918803E-02
        4183000   0.475386E+04   0.918973E-02
        4184000   0.475597E+04   0.919126E-02
        4185000   0.475796E+04   0.919307E-02
        4186000   0.475991E+04   0.919447E-02
        4187000   0.476189E+04   0.919623E-02
        4188000   0.476376E+04   0.919753E-02
        4189000   0.476565E+04   0.919921E-02
        4190000   0.476754E+04   0.920080E-02
        4191000   0.476947E+04   0.920261E-02
        4192000   0.477143E+04   0.920406E-02
        4193000   0.477355E+04   0.920556E-02
        4194000   0.477561E+04   0.920652E-02
        4195000   0.477767E+04   0.920723E-02
        4196000   0.477971E+04   0.920815E-02
        4197000   0.478168E+04   0.920960E-02
        4198000   0.478362E+04   0.921128E-02
        4199000   0.478558E+04   0.921294E-02
        4200000   0.478755E+04   0.921464E-02
        4201000   0.478951E+04   0.921649E-02
        4202000   0.479154E+04   0.921870E-02
        4203000   0.479349E+04   0.922054E-02
        4204000   0.479548E+04   0.922198E-02
        4205000   0.479739E+04   0.922461E-02
        4206000   0.479934E+04   0.922640E-02
        4207000   0.480143E+04   0.922822E-02
        4208000   0.480346E+04   0.922923E-02
        4209000   0.480551E+04   0.923123E-02
        4210000   0.480750E+04   0.923266E-02
        4211000   0.480945E+04   0.923468E-02
        4212000   0.481140E+04   0.923586E-02
        4213000   0.481345E+04   0.923725E-02
        4214000   0.481549E+04   0.923918E-02
        4215000   0.481749E+04   0.924113E-02
        4216000   0.481956E+04   0.924341E-02
        4217000   0.482169E+04   0.924525E-02
        4218000   0.482379E+04   0.924666E-02
        4219000   0.482585E+04   0.924846E-02
        4220000   0.482792E+04   0.925021E-02
        4221000   0.482993E+04   0.925169E-02
        4222000   0.483203E+04   0.925381E-02
        4223000   0.483408E+04   0.925564E-02
        4224000   0.483620E+04   0.925803E-02
        4225000   0.483835E+04   0.925998E-02
        4226000   0.484029E+04   0.926194E-02
        4227000   0.484232E+04   0.926426E-02
        4228000   0.484442E+04   0.926597E-02
        4229000   0.484648E+04   0.926767E-02
        4230000   0.484853E+04   0.927001E-02
        4231000   0.485060E+04   0.927191E-02
        4232000   0.485272E+04   0.927426E-02
        4233000   0.485469E+04   0.927674E-02
        4234000   0.485680E+04   0.927850E-02
        4235000   0.485889E+04   0.927949E-02
        4236000   0.486095E+04   0.928069E-02
        4237000   0.486297E+04   0.928118E-02
        4238000   0.486504E+04   0.928257E-02
        4239000   0.486696E+04   0.928418E-02
        4240000   0.486902E+04   0.928577E-02
        4241000   0.487105E+04   0.928814E-02
        4242000   0.487302E+04   0.929001E-02
        4243000   0.487499E+04   0.929169E-02
        4244000   0.487702E+04   0.929327E-02
        4245000   0.487902E+04   0.929501E-02
        4246000   0.488105E+04   0.929689E-02
        4247000   0.488299E+04   0.929810E-02
        4248000   0.488495E+04   0.929963E-02
        4249000   0.488696E+04   0.930114E-02
        4250000   0.488885E+04   0.930230E-02
        4251000   0.489084E+04   0.930468E-02
        4252000   0.489285E+04   0.930696E-02
        4253000   0.489496E+04   0.930829E-02
        4254000   0.489705E+04   0.930998E-02
        4255000   0.489921E+04   0.931202E-02
        4256000   0.490120E+04   0.931382E-02
        4257000   0.490321E+04   0.931603E-02
        4258000   0.490521E+04   0.931767E-02
        4259000   0.490730E+04   0.931931E-02
        4260000   0.490925E+04   0.932056E-02
        4261000   0.491123E+04   0.932194E-02
        4262000   0.491324E+04   0.932314E-02
        4263000   0.491532E+04   0.932421E-02
        4264000   0.491733E+04   0.932581E-02
        4265000   0.491933E+04   0.932724E-02
        4266000   0.492134E+04   0.932827E-02
        4267000   0.492345E+04   0.932963E-02
        4268000   0.492541E+04   0.933093E-02
        4269000   0.492744E+04   0.933235E-02
        4270000   0.492948E+04   0.933382E-02
        4271000   0.493150E+04   0.933509E-02
        4272000   0.493357E+04   0.933638E-02
        4273000   0.493560E+04   0.933731E-02
        4274000   0.493748E+04   0.933873E-02
        4275000   0.493948E+04   0.933991E-02
        4276000   0.494150E+04   0.934152E-02
        4277000   0.494356E+04   0.934380E-02
        4278000   0.494554E+04   0.934502E-02
        4279000   0.494744E+04   0.934640E-02
        4280000   0.494934E+04   0.934849E-02
        4281000   0.495135E+04   0.935047E-02
        4282000   0.495334E+04   0.935283E-02
        4283000   0.495530E+04   0.935465E-02
        4284000   0.495723E+04   0.935704E-02
        4285000   0.495924E+04   0.935889E-02
        4286000   0.496119E+04   0.936044E-02
        4287000   0.496314E+04   0.936226E-02
        4288000   0.496511E+04   0.936476E-02
        4289000   0.496708E+04   0.936641E-02
        4290000   0.496908E+04   0.936846E-02
        4291000   0.497105E+04   0.937076E-02
        4292000   0.497311E+04   0.937227E-02
        4293000   0.497512E+04   0.937405E-02
        4294000   0.497709E+04   0.937571E-02
        4295000   0.497899E+04   0.937765E-02
        4296000   0.498091E+04   0.937980E-02
        4297000   0.498302E+04   0.938198E-02
        4298000   0.498506E+04   0.938325E-02
        4299000   0.498713E+04   0.938468E-02
        4300000   0.498927E+04   0.938612E-02
        4301000   0.499133E+04   0.938789E-02
        4302000   0.499335E+04   0.938914E-02
        4303000   0.499526E+04   0.939049E-02
        4304000   0.499714E+04   0.939188E-02
        4305000   0.499906E+04   0.939268E-02
        4306000   0.500107E+04   0.939417E-02
        4307000   0.500309E+04   0.939504E-02
        4308000   0.500503E+04   0.939602E-02
        4309000   0.500702E+04   0.939744E-02
        4310000   0.500911E+04   0.939830E-02
        4311000   0.501109E+04   0.939929E-02
        4312000   0.501310E+04   0.940082E-02
        4313000   0.501513E+04   0.940211E-02
        4314000   0.501721E+04   0.940375E-02
        4315000   0.501928E+04   0.940557E-02
        4316000   0.502135E+04   0.940743E-02
        4317000   0.502339E+04   0.940870E-02
        4318000   0.502547E+04   0.941007E-02
        4319000   0.502753E+04   0.941171E-02
        4320000   0.502951E+04   0.941325E-02
        4321000   0.503144E+04   0.941446E-02
        4322000   0.503352E+04   0.941610E-02
        4323000   0.503552E+04   0.941725E-02
        4324000   0.503750E+04   0.941907E-02
        4325000   0.503954E+04   0.942095E-02
        4326000   0.504159E+04   0.942267E-02
        4327000   0.504363E+04   0.942463E-02
        4328000   0.504568E+04   0.942586E-02
        4329000   0.504770E+04   0.942742E-02
        4330000   0.504968E+04   0.942854E-02
        4331000   0.505167E+04   0.943039E-02
        4332000   0.505371E+04   0.943163E-02
        4333000   0.505574E+04   0.943320E-02
        4334000   0.505776E+04   0.943450E-02
        4335000   0.505987E+04   0.943575E-02
        4336000   0.506200E+04   0.943707E-02
        4337000   0.506414E+04   0.943846E-02
        4338000   0.506627E+04   0.944040E-02
        4339000   0.506832E+04   0.944205E-02
        4340000   0.507033E+04   0.944350E-02
        4341000   0.507241E+04   0.944507E-02
        4342000   0.507443E+04   0.944632E-02
        4343000   0.507640E+04   0.944715E-02
        4344000   0.507842E+04   0.944824E-02
        4345000   0.508046E+04   0.944892E-02
        4346000   0.508257E+04   0.944993E-02
        4347000   0.508468E+04   0.945112E-02
        4348000   0.508675E+04   0.945223E-02
        4349000   0.508883E+04   0.945346E-02
        4350000   0.509088E+04   0.945453E-02
        4351000   0.509290E+04   0.945563E-02
        4352000   0.509485E+04   0.945711E-02
        4353000   0.509684E+04   0.945778E-02
        4354000   0.509890E+04   0.945893E-02
        4355000   0.510084E+04   0.945985E-02
        4356000   0.510288E+04   0.946102E-02
        4357000   0.510496E+04   0.946264E-02
        4358000   0.510702E+04   0.946359E-02
        4359000   0.510915E+04   0.946462E-02
        4360000   0.511125E+04   0.946532E-02
        4361000   0.511324E+04   0.946530E-02
        4362000   0.511520E+04   0.946551E-02
        4363000   0.511718E+04   0.946600E-02
        4364000   0.511917E+04   0.946617E-02
        4365000   0.512116E+04   0.946703E-02
        4366000   0.512326E+04   0.946781E-02
        4367000   0.512542E+04   0.946910E-02
        4368000   0.512752E+04   0.947009E-02
        4369000   0.512961E+04   0.947084E-02
        4370000   0.513171E+04   0.947155E-02
        4371000   0.513374E+04   0.947271E-02
        4372000   0.513583E+04   0.947373E-02
        4373000   0.513789E+04   0.947512E-02
        4374000   0.513992E+04   0.947628E-02
        4375000   0.514196E+04   0.947753E-02
        4376000   0.514400E+04   0.947805E-02
        4377000   0.514609E+04   0.947922E-02
        4378000   0.514815E+04   0.948052E-02
        4379000   0.515020E+04   0.948135E-02
        4380000   0.515233E+04   0.948261E-02
        4381000   0.515440E+04   0.948391E-02
        4382000   0.515655E+04   0.948509E-02
        4383000   0.515867E+04   0.948643E-02
        4384000   0.516075E+04   0.948702E-02
        4385000   0.516276E+04   0.948755E-02
        4386000   0.516471E+04   0.948829E-02
        4387000   0.516669E+04   0.948898E-02
        4388000   0.516866E+04   0.948966E-02
        4389000   0.517059E+04   0.949071E-02
        4390000   0.517263E+04   0.949176E-02
        4391000   0.517475E+04   0.949242E-02
        4392000   0.517687E+04   0.949367E-02
        4393000   0.517901E+04   0.949517E-02
        4394000   0.518109E+04   0.949668E-02
        4395000   0.518317E+04   0.949863E-02
        4396000   0.518528E+04   0.949960E-02
        4397000   0.518736E+04   0.950132E-02
        4398000   0.518941E+04   0.950330E-02
        4399000   0.519147E+04   0.950518E-02
        4400000   0.519343E+04   0.950743E-02
        4401000   0.519535E+04   0.950935E-02
        4402000   0.519732E+04   0.951033E-02
        4403000   0.519926E+04   0.951128E-02
        4404000   0.520131E+04   0.951313E-02
        4405000   0.520343E+04   0.951509E-02
        4406000   0.520545E+04   0.951777E-02
        4407000   0.520765E+04   0.951954E-02
        4408000   0.520977E+04   0.952143E-02
        4409000   0.521192E+04   0.952290E-02
        4410000   0.521405E+04   0.952452E-02
        4411000   0.521611E+04   0.952531E-02
        4412000   0.521814E+04   0.952710E-02
        4413000   0.522016E+04   0.952824E-02
        4414000   0.522225E+04   0.952950E-02
        4415000   0.522426E+04   0.953073E-02
        4416000   0.522633E+04   0.953260E-02
        4417000   0.522830E+04   0.953476E-02
        4418000   0.523030E+04   0.953680E-02
        4419000   0.523234E+04   0.953870E-02
        4420000   0.523448E+04   0.954078E-02
        4421000   0.523657E+04   0.954263E-02
        4422000   0.523884E+04   0.954447E-02
        4423000   0.524092E+04   0.954627E-02
        4424000   0.524298E+04   0.954756E-02
        4425000   0.524521E+04   0.954949E-02
        4426000   0.524723E+04   0.955162E-02
        4427000   0.524940E+04   0.955311E-02
        4428000   0.525146E+04   0.955490E-02
        4429000   0.525358E+04   0.955652E-02
        4430000   0.525560E+04   0.955861E-02
        4431000   0.525765E+04   0.956048E-02
        4432000   0.525979E+04   0.956232E-02
        4433000   0.526191E+04   0.956433E-02
        4434000   0.526397E+04   0.956670E-02
        4435000   0.526612E+04   0.956870E-02
        4436000   0.526834E+04   0.957119E-02
        4437000   0.527051E+04   0.957411E-02
        4438000   0.527254E+04   0.957634E-02
        4439000   0.527462E+04   0.957929E-02
        4440000   0.527660E+04   0.958178E-02
        4441000   0.527866E+04   0.958454E-02
        4442000   0.528074E+04   0.958723E-02
        4443000   0.528273E+04   0.959046E-02
        4444000   0.528481E+04   0.959331E-02
        4445000   0.528685E+04   0.959535E-02
        4446000   0.528889E+04   0.959764E-02
        4447000   0.529103E+04   0.959986E-02
        4448000   0.529308E+04   0.960228E-02
        4449000   0.529524E+04   0.960452E-02
        4450000   0.529738E+04   0.960708E-02
        4451000   0.529942E+04   0.960962E-02
        4452000   0.530153E+04   0.961246E-02
        4453000   0.530352E+04   0.961547E-02
        4454000   0.530558E+04   0.961837E-02
        4455000   0.530766E+04   0.962061E-02
        4456000   0.530974E+04   0.962377E-02
        4457000   0.531180E+04   0.962636E-02
        4458000   0.531390E+04   0.962907E-02
        4459000   0.531599E+04   0.963168E-02
        4460000   0.531814E+04   0.963405E-02
        4461000   0.532028E+04   0.963571E-02
        4462000   0.532230E+04   0.963777E-02
        4463000   0.532430E+04   0.964042E-02
        4464000   0.532636E+04   0.964344E-02
        4465000   0.532842E+04   0.964578E-02
        4466000   0.533056E+04   0.964791E-02
        4467000   0.533265E+04   0.965031E-02
        4468000   0.533485E+04   0.965221E-02
        4469000   0.533703E+04   0.965461E-02
        4470000   0.533916E+04   0.965684E-02
        4471000   0.534129E+04   0.965931E-02
        4472000   0.534335E+04   0.966182E-02
        4473000   0.534534E+04   0.966467E-02
        4474000   0.534731E+04   0.966757E-02
        4475000   0.534938E+04   0.967074E-02
        4476000   0.535154E+04   0.967437E-02
        4477000   0.535380E+04   0.967756E-02
        4478000   0.535600E+04   0.968009E-02
        4479000   0.535811E+04   0.968322E-02
        4480000   0.536033E+04   0.968640E-02
        4481000   0.536252E+04   0.968967E-02
        4482000   0.536456E+04   0.969303E-02
        4483000   0.536648E+04   0.969579E-02
        4484000   0.536846E+04   0.969867E-02
        4485000   0.537052E+04   0.970201E-02
        4486000   0.537263E+04   0.970463E-02
        4487000   0.537470E+04   0.970735E-02
        4488000   0.537677E+04   0.970971E-02
        4489000   0.537894E+04   0.971206E-02
        4490000   0.538104E+04   0.971467E-02
        4491000   0.538321E+04   0.971703E-02
        4492000   0.538536E+04   0.971971E-02
        4493000   0.538759E+04   0.972190E-02
        4494000   0.538977E+04   0.972392E-02
        4495000   0.539198E+04   0.972621E-02
        4496000   0.539417E+04   0.972807E-02
        4497000   0.539634E+04   0.973070E-02
        4498000   0.539855E+04   0.973293E-02
        4499000   0.540080E+04   0.973522E-02
        4500000   0.540296E+04   0.973731E-02
        4501000   0.540511E+04   0.973922E-02
        4502000   0.540727E+04   0.974121E-02
        4503000   0.540932E+04   0.974306E-02
        4504000   0.541138E+04   0.974572E-02
        4505000   0.541353E+04   0.974733E-02
        4506000   0.541559E+04   0.974902E-02
        4507000   0.541769E+04   0.975105E-02
        4508000   0.541976E+04   0.975284E-02
        4509000   0.542190E+04   0.975529E-02
        4510000   0.542405E+04   0.975771E-02
        4511000   0.542624E+04   0.976051E-02
        4512000   0.542834E+04   0.976308E-02
        4513000   0.543052E+04   0.976598E-02
        4514000   0.543268E+04   0.976869E-02
        4515000   0.543499E+04   0.977161E-02
        4516000   0.543725E+04   0.977425E-02
        4517000   0.543948E+04   0.977722E-02
        4518000   0.544170E+04   0.978018E-02
        4519000   0.544384E+04   0.978252E-02
        4520000   0.544601E+04   0.978517E-02
        4521000   0.544806E+04   0.978770E-02
        4522000   0.545020E+04   0.979016E-02
        4523000   0.545236E+04   0.979311E-02
        4524000   0.545449E+04   0.979538E-02
        4525000   0.545665E+04   0.979757E-02
        4526000   0.545888E+04   0.979982E-02
        4527000   0.546110E+04   0.980239E-02
        4528000   0.546325E+04   0.980549E-02
        4529000   0.546548E+04   0.980833E-02
        4530000   0.546753E+04   0.981135E-02
        4531000   0.546968E+04   0.981414E-02
        4532000   0.547187E+04   0.981702E-02
        4533000   0.547399E+04   0.982043E-02
        4534000   0.547614E+04   0.982397E-02
        4535000   0.547831E+04   0.982714E-02
        4536000   0.548040E+04   0.983108E-02
        4537000   0.548253E+04   0.983434E-02
        4538000   0.548469E+04   0.983727E-02
        4539000   0.548683E+04   0.984032E-02
        4540000   0.548899E+04   0.984377E-02
        4541000   0.549118E+04   0.984683E-02
        4542000   0.549339E+04   0.984935E-02
        4543000   0.549557E+04   0.985307E-02
        4544000   0.549781E+04   0.985625E-02
        4545000   0.550004E+04   0.985991E-02
        4546000   0.550217E+04   0.986319E-02
        4547000   0.550426E+04   0.986663E-02
        4548000   0.550638E+04   0.986978E-02
        4549000   0.550857E+04   0.987354E-02
        4550000   0.551085E+04   0.987707E-02
        4551000   0.551301E+04   0.988023E-02
        4552000   0.551522E+04   0.988327E-02
        4553000   0.551736E+04   0.988638E-02
        4554000   0.551945E+04   0.988947E-02
        4555000   0.552166E+04   0.989247E-02
        4556000   0.552390E+04   0.989565E-02
        4557000   0.552603E+04   0.989818E-02
        4558000   0.552819E+04   0.990092E-02
        4559000   0.553027E+04   0.990385E-02
        4560000   0.553250E+04   0.990657E-02
        4561000   0.553482E+04   0.990992E-02
        4562000   0.553702E+04   0.991218E-02
        4563000   0.553916E+04   0.991516E-02
        4564000   0.554146E+04   0.991862E-02
        4565000   0.554359E+04   0.992101E-02
        4566000   0.554564E+04   0.992403E-02
        4567000   0.554775E+04   0.992701E-02
        4568000   0.554984E+04   0.993013E-02
        4569000   0.555199E+04   0.993312E-02
        4570000   0.555426E+04   0.993624E-02
        4571000   0.555651E+04   0.993916E-02
        4572000   0.555867E+04   0.994263E-02
        4573000   0.556082E+04   0.994546E-02
        4574000   0.556296E+04   0.994852E-02
        4575000   0.556515E+04   0.995105E-02
        4576000   0.556740E+04   0.995353E-02
        4577000   0.556973E+04   0.995519E-02
        4578000   0.557201E+04   0.995802E-02
        4579000   0.557429E+04   0.996058E-02
        4580000   0.557652E+04   0.996315E-02
        4581000   0.557862E+04   0.996531E-02
        4582000   0.558070E+04   0.996782E-02
        4583000   0.558285E+04   0.996982E-02
        4584000   0.558493E+04   0.997217E-02
        4585000   0.558716E+04   0.997413E-02
        4586000   0.558934E+04   0.997625E-02
        4587000   0.559155E+04   0.997833E-02
        4588000   0.559372E+04   0.998096E-02
        4589000   0.559588E+04   0.998336E-02
        4590000   0.559808E+04   0.998477E-02
        4591000   0.560031E+04   0.998647E-02
        4592000   0.560240E+04   0.998860E-02
        4593000   0.560449E+04   0.999098E-02
        4594000   0.560659E+04   0.999341E-02
        4595000   0.560869E+04   0.999575E-02
        4596000   0.561082E+04   0.999804E-02
        4597000   0.561286E+04   0.999995E-02
        4598000   0.561492E+04   0.100025E-01
        4599000   0.561715E+04   0.100052E-01
        4600000   0.561938E+04   0.100077E-01
        4601000   0.562156E+04   0.100104E-01
        4602000   0.562368E+04   0.100133E-01
        4603000   0.562597E+04   0.100168E-01
        4604000   0.562828E+04   0.100195E-01
        4605000   0.563061E+04   0.100223E-01
        4606000   0.563289E+04   0.100250E-01
        4607000   0.563515E+04   0.100275E-01
        4608000   0.563732E+04   0.100300E-01
        4609000   0.563958E+04   0.100326E-01
        4610000   0.564173E+04   0.100352E-01
        4611000   0.564391E+04   0.100378E-01
        4612000   0.564609E+04   0.100398E-01
        4613000   0.564824E+04   0.100420E-01
        4614000   0.565044E+04   0.100433E-01
        4615000   0.565259E+04   0.100451E-01
        4616000   0.565484E+04   0.100474E-01
        4617000   0.565709E+04   0.100496E-01
        4618000   0.565936E+04   0.100515E-01
        4619000   0.566168E+04   0.100534E-01
        4620000   0.566386E+04   0.100562E-01
        4621000   0.566603E+04   0.100588E-01
        4622000   0.566812E+04   0.100612E-01
        4623000   0.567024E+04   0.100633E-01
        4624000   0.567242E+04   0.100644E-01
        4625000   0.567467E+04   0.100659E-01
        4626000   0.567680E+04   0.100673E-01
        4627000   0.567899E+04   0.100691E-01
        4628000   0.568120E+04   0.100707E-01
        4629000   0.568330E+04   0.100726E-01
        4630000   0.568553E+04   0.100748E-01
        4631000   0.568768E+04   0.100766E-01
        4632000   0.568985E+04   0.100785E-01
        4633000   0.569202E+04   0.100807E-01
        4634000   0.569412E+04   0.100826E-01
        4635000   0.569620E+04   0.100844E-01
        4636000   0.569831E+04   0.100863E-01
        4637000   0.570047E+04   0.100876E-01
        4638000   0.570275E+04   0.100897E-01
        4639000   0.570500E+04   0.100912E-01
        4640000   0.570740E+04   0.100927E-01
        4641000   0.570970E+04   0.100946E-01
        4642000   0.571186E+04   0.100965E-01
        4643000   0.571403E+04   0.100984E-01
        4644000   0.571615E+04   0.100998E-01
        4645000   0.571837E+04   0.101017E-01
        4646000   0.572064E+04   0.101035E-01
        4647000   0.572283E+04   0.101054E-01
        4648000   0.572508E+04   0.101073E-01
        4649000   0.572729E+04   0.101094E-01
        4650000   0.572953E+04   0.101113E-01
        4651000   0.573188E+04   0.101131E-01
        4652000   0.573414E+04   0.101146E-01
        4653000   0.573637E+04   0.101165E-01
        4654000   0.573855E+04   0.101192E-01
        4655000   0.574071E+04   0.101214E-01
        4656000   0.574289E+04   0.101228E-01
        4657000   0.574512E+04   0.101246E-01
        4658000   0.574732E+04   0.101267E-01
        4659000   0.574968E+04   0.101288E-01
        4660000   0.575197E+04   0.101311E-01
        4661000   0.575414E+04   0.101332E-01
        4662000   0.575634E+04   0.101349E-01
        4663000   0.575842E+04   0.101372E-01
        4664000   0.576054E+04   0.101398E-01
        4665000   0.576272E+04   0.101420E-01
        4666000   0.576492E+04   0.101433E-01
        4667000   0.576723E+04   0.101454E-01
        4668000   0.576944E+04   0.101470E-01
        4669000   0.577168E+04   0.101488E-01
        4670000   0.577393E+04   0.101505E-01
        4671000   0.577619E+04   0.101521E-01
        4672000   0.577842E+04   0.101538E-01
        4673000   0.578059E+04   0.101551E-01
        4674000   0.578262E+04   0.101569E-01
        4675000   0.578465E+04   0.101579E-01
        4676000   0.578670E+04   0.101598E-01
        4677000   0.578871E+04   0.101607E-01
        4678000   0.579083E+04   0.101618E-01
        4679000   0.579310E+04   0.101630E-01
        4680000   0.579536E+04   0.101644E-01
        4681000   0.579779E+04   0.101663E-01
        4682000   0.580020E+04   0.101682E-01
        4683000   0.580263E+04   0.101699E-01
        4684000   0.580502E+04   0.101719E-01
        4685000   0.580727E+04   0.101732E-01
        4686000   0.580945E+04   0.101745E-01
        4687000   0.581159E+04   0.101756E-01
        4688000   0.581380E+04   0.101770E-01
        4689000   0.581601E+04   0.101789E-01
        4690000   0.581833E+04   0.101800E-01
        4691000   0.582055E+04   0.101818E-01
        4692000   0.582281E+04   0.101841E-01
        4693000   0.582512E+04   0.101871E-01
        4694000   0.582739E+04   0.101892E-01
        4695000   0.582964E+04   0.101911E-01
        4696000   0.583191E+04   0.101930E-01
        4697000   0.583410E+04   0.101948E-01
        4698000   0.583629E+04   0.101969E-01
        4699000   0.583849E+04   0.101984E-01
        4700000   0.584074E+04   0.102000E-01
        4701000   0.584295E+04   0.102015E-01
        4702000   0.584521E+04   0.102031E-01
        4703000   0.584744E+04   0.102047E-01
        4704000   0.584965E+04   0.102068E-01
        4705000   0.585192E+04   0.102097E-01
        4706000   0.585421E+04   0.102118E-01
        4707000   0.585639E+04   0.102140E-01
        4708000   0.585853E+04   0.102161E-01
        4709000   0.586066E+04   0.102187E-01
        4710000   0.586283E+04   0.102208E-01
        4711000   0.586505E+04   0.102234E-01
        4712000   0.586729E+04   0.102257E-01
        4713000   0.586961E+04   0.102277E-01
        4714000   0.587192E+04   0.102294E-01
        4715000   0.587418E+04   0.102318E-01
        4716000   0.587651E+04   0.102343E-01
        4717000   0.587874E+04   0.102365E-01
        4718000   0.588089E+04   0.102386E-01
        4719000   0.588307E+04   0.102406E-01
        4720000   0.588521E+04   0.102419E-01
        4721000   0.588733E+04   0.102438E-01
        4722000   0.588951E+04   0.102446E-01
        4723000   0.589176E+04   0.102466E-01
        4724000   0.589394E+04   0.102481E-01
        4725000   0.589614E+04   0.102497E-01
        4726000   0.589844E+04   0.102515E-01
        4727000   0.590066E+04   0.102530E-01
        4728000   0.590292E+04   0.102552E-01
        4729000   0.590518E+04   0.102561E-01
        4730000   0.590743E+04   0.102567E-01
        4731000   0.590965E+04   0.102582E-01
        4732000   0.591189E+04   0.102591E-01
        4733000   0.591405E+04   0.102608E-01
        4734000   0.591631E+04   0.102635E-01
        4735000   0.591854E+04   0.102651E-01
        4736000   0.592074E+04   0.102669E-01
        4737000   0.592290E+04   0.102683E-01
        4738000   0.592516E+04   0.102696E-01
        4739000   0.592738E+04   0.102712E-01
        4740000   0.592957E+04   0.102728E-01
        4741000   0.593164E+04   0.102743E-01
        4742000   0.593372E+04   0.102760E-01
        4743000   0.593585E+04   0.102775E-01
        4744000   0.593809E+04   0.102790E-01
        4745000   0.594033E+04   0.102804E-01
        4746000   0.594264E+04   0.102809E-01
        4747000   0.594486E+04   0.102828E-01
        4748000   0.594714E+04   0.102851E-01
        4749000   0.594932E+04   0.102872E-01
        4750000   0.595156E+04   0.102888E-01
        4751000   0.595376E+04   0.102903E-01
        4752000   0.595591E+04   0.102917E-01
        4753000   0.595818E+04   0.102936E-01
        4754000   0.596034E+04   0.102954E-01
        4755000   0.596255E+04   0.102971E-01
        4756000   0.596471E+04   0.102993E-01
        4757000   0.596688E+04   0.103013E-01
        4758000   0.596911E+04   0.103036E-01
        4759000   0.597143E+04   0.103057E-01
        4760000   0.597369E+04   0.103079E-01
        4761000   0.597588E+04   0.103105E-01
        4762000   0.597803E+04   0.103130E-01
        4763000   0.598027E+04   0.103150E-01
        4764000   0.598246E+04   0.103175E-01
        4765000   0.598467E+04   0.103205E-01
        4766000   0.598683E+04   0.103230E-01
        4767000   0.598908E+04   0.103254E-01
        4768000   0.599128E+04   0.103280E-01
        4769000   0.599353E+04   0.103309E-01
        4770000   0.599574E+04   0.103336E-01
        4771000   0.599802E+04   0.103354E-01
        4772000   0.600032E+04   0.103378E-01
        4773000   0.600266E+04   0.103404E-01
        4774000   0.600497E+04   0.103430E-01
        4775000   0.600729E+04   0.103464E-01
        4776000   0.600948E+04   0.103491E-01
        4777000   0.601167E+04   0.103522E-01
        4778000   0.601392E+04   0.103554E-01
        4779000   0.601619E+04   0.103590E-01
        4780000   0.601854E+04   0.103622E-01
        4781000   0.602083E+04   0.103658E-01
        4782000   0.602305E+04   0.103684E-01
        4783000   0.602523E+04   0.103713E-01
        4784000   0.602746E+04   0.103742E-01
        4785000   0.602966E+04   0.103769E-01
        4786000   0.603192E+04   0.103792E-01
        4787000   0.603419E+04   0.103823E-01
        4788000   0.603640E+04   0.103846E-01
        4789000   0.603863E+04   0.103873E-01
        4790000   0.604077E+04   0.103898E-01
        4791000   0.604296E+04   0.103921E-01
        4792000   0.604508E+04   0.103940E-01
        4793000   0.604727E+04   0.103967E-01
        4794000   0.604947E+04   0.103996E-01
        4795000   0.605159E+04   0.104025E-01
        4796000   0.605380E+04   0.104051E-01
        4797000   0.605596E+04   0.104068E-01
        4798000   0.605820E+04   0.104091E-01
        4799000   0.606044E+04   0.104121E-01
        4800000   0.606266E+04   0.104150E-01
        4801000   0.606490E+04   0.104180E-01
        4802000   0.606716E+04   0.104213E-01
        4803000   0.606939E+04   0.104252E-01
        4804000   0.607163E+04   0.104287E-01
        4805000   0.607384E+04   0.104317E-01
        4806000   0.607619E+04   0.104352E-01
        4807000   0.607847E+04   0.104382E-01
        4808000   0.608075E+04   0.104413E-01
        4809000   0.608297E+04   0.104439E-01
        4810000   0.608514E+04   0.104468E-01
        4811000   0.608748E+04   0.104496E-01
        4812000   0.608973E+04   0.104526E-01
        4813000   0.609190E+04   0.104552E-01
        4814000   0.609404E+04   0.104584E-01
        4815000   0.609614E+04   0.104609E-01
        4816000   0.609833E+04   0.104638E-01
        4817000   0.610059E+04   0.104668E-01
        4818000   0.610277E+04   0.104689E-01
        4819000   0.610495E+04   0.104717E-01
        4820000   0.610722E+04   0.104742E-01
        4821000   0.610952E+04   0.104765E-01
        4822000   0.611175E+04   0.104785E-01
        4823000   0.611411E+04   0.104806E-01
        4824000   0.611632E+04   0.104827E-01
        4825000   0.611860E+04   0.104850E-01
        4826000   0.612086E+04   0.104873E-01
        4827000   0.612305E+04   0.104897E-01
        4828000   0.612527E+04   0.104917E-01
        4829000   0.612754E+04   0.104940E-01
        4830000   0.612979E+04   0.104970E-01
        4831000   0.613203E+04   0.104991E-01
        4832000   0.613441E+04   0.105014E-01
        4833000   0.613671E+04   0.105042E-01
        4834000   0.613903E+04   0.105070E-01
        4835000   0.614131E+04   0.105099E-01
        4836000   0.614358E+04   0.105119E-01
        4837000   0.614581E+04   0.105145E-01
        4838000   0.614807E+04   0.105170E-01
        4839000   0.615040E+04   0.105192E-01
        4840000   0.615284E+04   0.105212E-01
        4841000   0.615520E+04   0.105241E-01
        4842000   0.615750E+04   0.105264E-01
        4843000   0.615985E+04   0.105297E-01
        4844000   0.616227E+04   0.105323E-01
        4845000   0.616468E+04   0.105356E-01
        4846000   0.616702E+04   0.105383E-01
        4847000   0.616921E+04   0.105405E-01
        4848000   0.617137E+04   0.105436E-01
        4849000   0.617362E+04   0.105461E-01
        4850000   0.617591E+04   0.105492E-01
        4851000   0.617824E+04   0.105525E-01
        4852000   0.618049E+04   0.105560E-01
        4853000   0.618275E+04   0.105595E-01
        4854000   0.618491E+04   0.105631E-01
        4855000   0.618709E+04   0.105662E-01
        4856000   0.618937E+04   0.105700E-01
        4857000   0.619164E+04   0.105735E-01
        4858000   0.619386E+04   0.105765E-01
        4859000   0.619611E+04   0.105797E-01
        4860000   0.619830E+04   0.105827E-01
        4861000   0.620049E+04   0.105856E-01
        4862000   0.620268E+04   0.105887E-01
        4863000   0.620495E+04   0.105918E-01
        4864000   0.620724E+04   0.105951E-01
        4865000   0.620959E+04   0.105972E-01
        4866000   0.621192E+04   0.106003E-01
        4867000   0.621433E+04   0.106039E-01
        4868000   0.621666E+04   0.106067E-01
        4869000   0.621900E+04   0.106098E-01
        4870000   0.622129E+04   0.106125E-01
        4871000   0.622355E+04   0.106147E-01
        4872000   0.622587E+04   0.106172E-01
        4873000   0.622805E+04   0.106202E-01
        4874000   0.623022E+04   0.106235E-01
        4875000   0.623238E+04   0.106271E-01
        4876000   0.623461E+04   0.106299E-01
        4877000   0.623686E+04   0.106330E-01
        4878000   0.623906E+04   0.106363E-01
        4879000   0.624131E+04   0.106397E-01
        4880000   0.624355E+04   0.106435E-01
        4881000   0.624580E+04   0.106469E-01
        4882000   0.624816E+04   0.106503E-01
        4883000   0.625045E+04   0.106537E-01
        4884000   0.625259E+04   0.106581E-01
        4885000   0.625480E+04   0.106611E-01
        4886000   0.625709E+04   0.106643E-01
        4887000   0.625941E+04   0.106677E-01
        4888000   0.626173E+04   0.106700E-01
        4889000   0.626407E+04   0.106727E-01
        4890000   0.626635E+04   0.106757E-01
        4891000   0.626853E+04   0.106790E-01
        4892000   0.627083E+04   0.106823E-01
        4893000   0.627323E+04   0.106859E-01
        4894000   0.627561E+04   0.106894E-01
        4895000   0.627787E+04   0.106932E-01
        4896000   0.628004E+04   0.106967E-01
        4897000   0.628219E+04   0.107000E-01
        4898000   0.628436E+04   0.107029E-01
        4899000   0.628662E+04   0.107063E-01
        4900000   0.628886E+04   0.107105E-01
        4901000   0.629109E+04   0.107145E-01
        4902000   0.629322E+04   0.107177E-01
        4903000   0.629556E+04   0.107209E-01
        4904000   0.629784E+04   0.107239E-01
        4905000   0.630007E+04   0.107272E-01
        4906000   0.630240E+04   0.107304E-01
        4907000   0.630462E+04   0.107334E-01
        4908000   0.630675E+04   0.107364E-01
        4909000   0.630896E+04   0.107401E-01
        4910000   0.631126E+04   0.107431E-01
        4911000   0.631362E+04   0.107471E-01
        4912000   0.631588E+04   0.107504E-01
        4913000   0.631814E+04   0.107537E-01
        4914000   0.632049E+04   0.107568E-01
        4915000   0.632288E+04   0.107603E-01
        4916000   0.632521E+04   0.107634E-01
        4917000   0.632747E+04   0.107671E-01
        4918000   0.632966E+04   0.107698E-01
        4919000   0.633192E+04   0.107728E-01
        4920000   0.633423E+04   0.107762E-01
        4921000   0.633647E+04   0.107806E-01
        4922000   0.633875E+04   0.107842E-01
        4923000   0.634104E+04   0.107877E-01
        4924000   0.634339E+04   0.107911E-01
        4925000   0.634580E+04   0.107943E-01
        4926000   0.634816E+04   0.107968E-01
        4927000   0.635052E+04   0.107997E-01
        4928000   0.635289E+04   0.108029E-01
        4929000   0.635527E+04   0.108048E-01
        4930000   0.635756E+04   0.108077E-01
        4931000   0.635990E+04   0.108095E-01
        4932000   0.636224E+04   0.108119E-01
        4933000   0.636454E+04   0.108148E-01
        4934000   0.636682E+04   0.108178E-01
        4935000   0.636909E+04   0.108203E-01
        4936000   0.637148E+04   0.108228E-01
        4937000   0.637393E+04   0.108248E-01
        4938000   0.637629E+04   0.108264E-01
        4939000   0.637858E+04   0.108279E-01
        4940000   0.638108E+04   0.108293E-01
        4941000   0.638341E+04   0.108316E-01
        4942000   0.638579E+04   0.108337E-01
        4943000   0.638815E+04   0.108357E-01
        4944000   0.639037E+04   0.108375E-01
        4945000   0.639257E+04   0.108397E-01
        4946000   0.639485E+04   0.108418E-01
        4947000   0.639712E+04   0.108430E-01
        4948000   0.639952E+04   0.108452E-01
        4949000   0.640196E+04   0.108468E-01
        4950000   0.640449E+04   0.108484E-01
        4951000   0.640681E+04   0.108503E-01
        4952000   0.640916E+04   0.108527E-01
        4953000   0.641147E+04   0.108548E-01
        4954000   0.641361E+04   0.108572E-01
        4955000   0.641576E+04   0.108593E-01
        4956000   0.641797E+04   0.108620E-01
        4957000   0.642014E+04   0.108638E-01
        4958000   0.642240E+04   0.108661E-01
        4959000   0.642475E+04   0.108684E-01
        4960000   0.642711E+04   0.108709E-01
        4961000   0.642947E+04   0.108739E-01
        4962000   0.643175E+04   0.108756E-01
        4963000   0.643402E+04   0.108783E-01
        4964000   0.643619E+04   0.108815E-01
        4965000   0.643849E+04   0.108841E-01
        4966000   0.644085E+04   0.108864E-01
        4967000   0.644334E+04   0.108887E-01
        4968000   0.644579E+04   0.108908E-01
        4969000   0.644807E+04   0.108937E-01
        4970000   0.645034E+04   0.108967E-01
        4971000   0.645267E+04   0.108990E-01
        4972000   0.645495E+04   0.109015E-01
        4973000   0.645727E+04   0.109036E-01
        4974000   0.645968E+04   0.109057E-01
        4975000   0.646208E+04   0.109077E-01
        4976000   0.646440E+04   0.109105E-01
        4977000   0.646670E+04   0.109126E-01
        4978000   0.646896E+04   0.109148E-01
        4979000   0.647129E+04   0.109170E-01
        4980000   0.647356E+04   0.109192E-01
        4981000   0.647587E+04   0.109217E-01
        4982000   0.647817E+04   0.109242E-01
        4983000   0.648043E+04   0.109259E-01
        4984000   0.648281E+04   0.109275E-01
        4985000   0.648511E+04   0.109293E-01
        4986000   0.648749E+04   0.109311E-01
        4987000   0.648977E+04   0.109327E-01
        4988000   0.649213E+04   0.109346E-01
        4989000   0.649441E+04   0.109368E-01
        4990000   0.649679E+04   0.109383E-01
        4991000   0.649912E+04   0.109402E-01
        4992000   0.650137E+04   0.109420E-01
        4993000   0.650356E+04   0.109443E-01
        4994000   0.650587E+04   0.109466E-01
        4995000   0.650820E+04   0.109490E-01
        4996000   0.651057E+04   0.109516E-01
        4997000   0.651295E+04   0.109541E-01
        4998000   0.651537E+04   0.109567E-01
        4999000   0.651773E+04   0.109589E-01
        5000000   0.652005E+04   0.109613E-01
        5001000   0.652246E+04   0.109635E-01
        5002000   0.652488E+04   0.109660E-01
        5003000   0.652730E+04   0.109686E-01
        5004000   0.652965E+04   0.109704E-01
        5005000   0.653209E+04   0.109725E-01
        5006000   0.653445E+04   0.109751E-01
        5007000   0.653674E+04   0.109774E-01
        5008000   0.653903E+04   0.109799E-01
        5009000   0.654135E+04   0.109824E-01
        5010000   0.654370E+04   0.109848E-01
        5011000   0.654596E+04   0.109870E-01
        5012000   0.654824E+04   0.109891E-01
        5013000   0.655063E+04   0.109914E-01
        5014000   0.655299E+04   0.109935E-01
        5015000   0.655532E+04   0.109959E-01
        5016000   0.655774E+04   0.109987E-01
        5017000   0.656013E+04   0.110011E-01
        5018000   0.656249E+04   0.110039E-01
        5019000   0.656489E+04   0.110068E-01
        5020000   0.656720E+04   0.110097E-01
        5021000   0.656952E+04   0.110124E-01
        5022000   0.657188E+04   0.110148E-01
        5023000   0.657427E+04   0.110175E-01
        5024000   0.657667E+04   0.110195E-01
        5025000   0.657902E+04   0.110216E-01
        5026000   0.658134E+04   0.110235E-01
        5027000   0.658380E+04   0.110258E-01
        5028000   0.658635E+04   0.110285E-01
        5029000   0.658864E+04   0.110305E-01
        5030000   0.659095E+04   0.110323E-01
        5031000   0.659328E+04   0.110349E-01
        5032000   0.659566E+04   0.110370E-01
        5033000   0.659810E+04   0.110394E-01
        5034000   0.660054E+04   0.110414E-01
        5035000   0.660305E+04   0.110436E-01
        5036000   0.660541E+04   0.110464E-01
        5037000   0.660765E+04   0.110492E-01
        5038000   0.660987E+04   0.110520E-01
        5039000   0.661224E+04   0.110547E-01
        5040000   0.661462E+04   0.110580E-01
        5041000   0.661705E+04   0.110610E-01
        5042000   0.661957E+04   0.110641E-01
        5043000   0.662203E+04   0.110672E-01
        5044000   0.662448E+04   0.110700E-01
        5045000   0.662696E+04   0.110726E-01
        5046000   0.662940E+04   0.110753E-01
        5047000   0.663180E+04   0.110782E-01
        5048000   0.663413E+04   0.110808E-01
        5049000   0.663652E+04   0.110837E-01
        5050000   0.663881E+04   0.110863E-01
        5051000   0.664113E+04   0.110885E-01
        5052000   0.664343E+04   0.110918E-01
        5053000   0.664583E+04   0.110944E-01
        5054000   0.664816E+04   0.110973E-01
        5055000   0.665050E+04   0.111001E-01
        5056000   0.665287E+04   0.111036E-01
        5057000   0.665518E+04   0.111060E-01
        5058000   0.665762E+04   0.111093E-01
        5059000   0.665998E+04   0.111120E-01
        5060000   0.666228E+04   0.111147E-01
        5061000   0.666470E+04   0.111178E-01
        5062000   0.666714E+04   0.111206E-01
        5063000   0.666951E+04   0.111229E-01
        5064000   0.667194E+04   0.111255E-01
        5065000   0.667434E+04   0.111286E-01
        5066000   0.667679E+04   0.111312E-01
        5067000   0.667923E+04   0.111337E-01
        5068000   0.668155E+04   0.111364E-01
        5069000   0.668373E+04   0.111388E-01
        5070000   0.668606E+04   0.111418E-01
        5071000   0.668842E+04   0.111445E-01
        5072000   0.669075E+04   0.111478E-01
        5073000   0.669313E+04   0.111507E-01
        5074000   0.669551E+04   0.111534E-01
        5075000   0.669785E+04   0.111557E-01
        5076000   0.670024E+04   0.111579E-01
        5077000   0.670257E+04   0.111597E-01
        5078000   0.670500E+04   0.111625E-01
        5079000   0.670742E+04   0.111661E-01
        5080000   0.670973E+04   0.111691E-01
        5081000   0.671216E+04   0.111721E-01
        5082000   0.671462E+04   0.111741E-01
        5083000   0.671707E+04   0.111759E-01
        5084000   0.671945E+04   0.111783E-01
        5085000   0.672184E+04   0.111806E-01
        5086000   0.672428E+04   0.111823E-01
        5087000   0.672670E+04   0.111842E-01
        5088000   0.672912E+04   0.111868E-01
        5089000   0.673160E+04   0.111890E-01
        5090000   0.673414E+04   0.111908E-01
        5091000   0.673659E+04   0.111930E-01
        5092000   0.673900E+04   0.111953E-01
        5093000   0.674148E+04   0.111978E-01
        5094000   0.674377E+04   0.112001E-01
        5095000   0.674608E+04   0.112033E-01
        5096000   0.674840E+04   0.112054E-01
        5097000   0.675086E+04   0.112074E-01
        5098000   0.675336E+04   0.112095E-01
        5099000   0.675579E+04   0.112113E-01
        5100000   0.675820E+04   0.112133E-01
        5101000   0.676065E+04   0.112162E-01
        5102000   0.676295E+04   0.112185E-01
        5103000   0.676532E+04   0.112210E-01
        5104000   0.676772E+04   0.112235E-01
        5105000   0.677010E+04   0.112259E-01
        5106000   0.677262E+04   0.112286E-01
        5107000   0.677501E+04   0.112311E-01
        5108000   0.677736E+04   0.112337E-01
        5109000   0.677969E+04   0.112362E-01
        5110000   0.678210E+04   0.112382E-01
        5111000   0.678470E+04   0.112397E-01
        5112000   0.678718E+04   0.112420E-01
        5113000   0.678965E+04   0.112444E-01
        5114000   0.679208E+04   0.112466E-01
        5115000   0.679449E+04   0.112495E-01
        5116000   0.679684E+04   0.112528E-01
        5117000   0.679909E+04   0.112558E-01
        5118000   0.680148E+04   0.112594E-01
        5119000   0.680381E+04   0.112629E-01
        5120000   0.680619E+04   0.112660E-01
        5121000   0.680863E+04   0.112682E-01
        5122000   0.681109E+04   0.112709E-01
        5123000   0.681349E+04   0.112746E-01
        5124000   0.681592E+04   0.112772E-01
        5125000   0.681835E+04   0.112802E-01
        5126000   0.682072E+04   0.112834E-01
        5127000   0.682305E+04   0.112869E-01
        5128000   0.682547E+04   0.112902E-01
        5129000   0.682785E+04   0.112933E-01
        5130000   0.683016E+04   0.112964E-01
        5131000   0.683255E+04   0.112988E-01
        5132000   0.683486E+04   0.113013E-01
        5133000   0.683722E+04   0.113040E-01
        5134000   0.683955E+04   0.113063E-01
        5135000   0.684179E+04   0.113090E-01
        5136000   0.684398E+04   0.113123E-01
        5137000   0.684631E+04   0.113147E-01
        5138000   0.684859E+04   0.113177E-01
        5139000   0.685092E+04   0.113203E-01
        5140000   0.685331E+04   0.113234E-01
        5141000   0.685579E+04   0.113265E-01
        5142000   0.685821E+04   0.113291E-01
        5143000   0.686049E+04   0.113314E-01
        5144000   0.686283E+04   0.113341E-01
        5145000   0.686515E+04   0.113364E-01
        5146000   0.686762E+04   0.113386E-01
        5147000   0.686996E+04   0.113408E-01
        5148000   0.687231E+04   0.113435E-01
        5149000   0.687480E+04   0.113460E-01
        5150000   0.687717E+04   0.113487E-01
        5151000   0.687949E+04   0.113513E-01
        5152000   0.688191E+04   0.113540E-01
        5153000   0.688434E+04   0.113567E-01
        5154000   0.688670E+04   0.113590E-01
        5155000   0.688913E+04   0.113616E-01
        5156000   0.689152E+04   0.113637E-01
        5157000   0.689389E+04   0.113664E-01
        5158000   0.689624E+04   0.113692E-01
        5159000   0.689842E+04   0.113724E-01
        5160000   0.690077E+04   0.113750E-01
        5161000   0.690311E+04   0.113775E-01
        5162000   0.690550E+04   0.113809E-01
        5163000   0.690798E+04   0.113842E-01
        5164000   0.691041E+04   0.113874E-01
        5165000   0.691286E+04   0.113910E-01
        5166000   0.691529E+04   0.113943E-01
        5167000   0.691786E+04   0.113978E-01
        5168000   0.692036E+04   0.114007E-01
        5169000   0.692280E+04   0.114036E-01
        5170000   0.692518E+04   0.114067E-01
        5171000   0.692767E+04   0.114094E-01
        5172000   0.692999E+04   0.114128E-01
        5173000   0.693221E+04   0.114161E-01
        5174000   0.693445E+04   0.114191E-01
        5175000   0.693683E+04   0.114220E-01
        5176000   0.693929E+04   0.114243E-01
        5177000   0.694178E+04   0.114271E-01
        5178000   0.694427E+04   0.114304E-01
        5179000   0.694659E+04   0.114333E-01
        5180000   0.694901E+04   0.114364E-01
        5181000   0.695134E+04   0.114384E-01
        5182000   0.695375E+04   0.114408E-01
        5183000   0.695617E+04   0.114436E-01
        5184000   0.695861E+04   0.114467E-01
        5185000   0.696099E+04   0.114488E-01
        5186000   0.696341E+04   0.114514E-01
        5187000   0.696591E+04   0.114537E-01
        5188000   0.696823E+04   0.114568E-01
        5189000   0.697064E+04   0.114598E-01
        5190000   0.697313E+04   0.114630E-01
        5191000   0.697554E+04   0.114663E-01
        5192000   0.697803E+04   0.114695E-01
        5193000   0.698041E+04   0.114728E-01
        5194000   0.698273E+04   0.114759E-01
        5195000   0.698507E+04   0.114791E-01
        5196000   0.698759E+04   0.114828E-01
        5197000   0.699007E+04   0.114863E-01
        5198000   0.699253E+04   0.114892E-01
        5199000   0.699493E+04   0.114925E-01
        5200000   0.699747E+04   0.114959E-01
        5201000   0.699992E+04   0.114997E-01
        5202000   0.700242E+04   0.115031E-01
        5203000   0.700492E+04   0.115059E-01
        5204000   0.700752E+04   0.115086E-01
        5205000   0.700989E+04   0.115120E-01
        5206000   0.701217E+04   0.115152E-01
        5207000   0.701460E+04   0.115190E-01
        5208000   0.701699E+04   0.115215E-01
        5209000   0.701940E+04   0.115244E-01
        5210000   0.702187E+04   0.115269E-01
        5211000   0.702426E+04   0.115290E-01
        5212000   0.702682E+04   0.115320E-01
        5213000   0.702935E+04   0.115343E-01
        5214000   0.703177E+04   0.115372E-01
        5215000   0.703423E+04   0.115397E-01
        5216000   0.703674E+04   0.115423E-01
        5217000   0.703924E+04   0.115453E-01
        5218000   0.704167E+04   0.115484E-01
        5219000   0.704416E+04   0.115505E-01
        5220000   0.704657E+04   0.115528E-01
        5221000   0.704906E+04   0.115557E-01
        5222000   0.705148E+04   0.115590E-01
        5223000   0.705397E+04   0.115611E-01
        5224000   0.705649E+04   0.115638E-01
        5225000   0.705894E+04   0.115664E-01
        5226000   0.706143E+04   0.115691E-01
        5227000   0.706401E+04   0.115712E-01
        5228000   0.706655E+04   0.115740E-01
        5229000   0.706890E+04   0.115768E-01
        5230000   0.707135E+04   0.115796E-01
        5231000   0.707372E+04   0.115829E-01
        5232000   0.707606E+04   0.115860E-01
        5233000   0.707848E+04   0.115886E-01
        5234000   0.708092E+04   0.115912E-01
        5235000   0.708339E+04   0.115931E-01
        5236000   0.708579E+04   0.115953E-01
        5237000   0.708827E+04   0.115978E-01
        5238000   0.709079E+04   0.116003E-01
        5239000   0.709318E+04   0.116031E-01
        5240000   0.709566E+04   0.116064E-01
        5241000   0.709806E+04   0.116091E-01
        5242000   0.710042E+04   0.116116E-01
        5243000   0.710286E+04   0.116146E-01
        5244000   0.710515E+04   0.116179E-01
        5245000   0.710751E+04   0.116212E-01
        5246000   0.711011E+04   0.116243E-01
        5247000   0.711249E+04   0.116274E-01
        5248000   0.711495E+04   0.116309E-01
        5249000   0.711747E+04   0.116339E-01
        5250000   0.712002E+04   0.116376E-01
        5251000   0.712256E+04   0.116413E-01
        5252000   0.712503E+04   0.116449E-01
        5253000   0.712740E+04   0.116481E-01
        5254000   0.712975E+04   0.116508E-01
        5255000   0.713209E+04   0.116539E-01
        5256000   0.713449E+04   0.116574E-01
        5257000   0.713693E+04   0.116609E-01
        5258000   0.713940E+04   0.116641E-01
        5259000   0.714192E+04   0.116680E-01
        5260000   0.714443E+04   0.116710E-01
        5261000   0.714696E+04   0.116745E-01
        5262000   0.714940E+04   0.116781E-01
        5263000   0.715188E+04   0.116812E-01
        5264000   0.715422E+04   0.116849E-01
        5265000   0.715662E+04   0.116876E-01
        5266000   0.715909E+04   0.116907E-01
        5267000   0.716157E+04   0.116939E-01
        5268000   0.716403E+04   0.116974E-01
        5269000   0.716637E+04   0.117006E-01
        5270000   0.716869E+04   0.117033E-01
        5271000   0.717099E+04   0.117067E-01
        5272000   0.717338E+04   0.117097E-01
        5273000   0.717593E+04   0.117130E-01
        5274000   0.717848E+04   0.117168E-01
        5275000   0.718098E+04   0.117204E-01
        5276000   0.718360E+04   0.117240E-01
        5277000   0.718623E+04   0.117271E-01
        5278000   0.718874E+04   0.117302E-01
        5279000   0.719106E+04   0.117342E-01
        5280000   0.719347E+04   0.117381E-01
        5281000   0.719579E+04   0.117422E-01
        5282000   0.719816E+04   0.117462E-01
        5283000   0.720054E+04   0.117500E-01
        5284000   0.720294E+04   0.117538E-01
        5285000   0.720536E+04   0.117571E-01
        5286000   0.720772E+04   0.117603E-01
        5287000   0.721026E+04   0.117633E-01
        5288000   0.721269E+04   0.117656E-01
        5289000   0.721512E+04   0.117681E-01
        5290000   0.721762E+04   0.117703E-01
        5291000   0.722003E+04   0.117733E-01
        5292000   0.722250E+04   0.117770E-01
        5293000   0.722479E+04   0.117800E-01
        5294000   0.722708E+04   0.117829E-01
        5295000   0.722942E+04   0.117864E-01
        5296000   0.723179E+04   0.117896E-01
        5297000   0.723426E+04   0.117925E-01
        5298000   0.723684E+04   0.117957E-01
        5299000   0.723936E+04   0.117992E-01
        5300000   0.724190E+04   0.118023E-01
        5301000   0.724436E+04   0.118057E-01
        5302000   0.724685E+04   0.118091E-01
        5303000   0.724922E+04   0.118123E-01
        5304000   0.725165E+04   0.118153E-01
        5305000   0.725399E+04   0.118181E-01
        5306000   0.725631E+04   0.118216E-01
        5307000   0.725875E+04   0.118254E-01
        5308000   0.726128E+04   0.118288E-01
        5309000   0.726377E+04   0.118320E-01
        5310000   0.726630E+04   0.118343E-01
        5311000   0.726868E+04   0.118375E-01
        5312000   0.727127E+04   0.118409E-01
        5313000   0.727381E+04   0.118439E-01
        5314000   0.727628E+04   0.118473E-01
        5315000   0.727869E+04   0.118507E-01
        5316000   0.728115E+04   0.118537E-01
        5317000   0.728377E+04   0.118565E-01
        5318000   0.728628E+04   0.118597E-01
        5319000   0.728883E+04   0.118627E-01
        5320000   0.729126E+04   0.118655E-01
        5321000   0.729363E+04   0.118680E-01
        5322000   0.729605E+04   0.118712E-01
        5323000   0.729854E+04   0.118747E-01
        5324000   0.730109E+04   0.118780E-01
        5325000   0.730356E+04   0.118815E-01
        5326000   0.730609E+04   0.118850E-01
        5327000   0.730859E+04   0.118881E-01
        5328000   0.731111E+04   0.118917E-01
        5329000   0.731372E+04   0.118949E-01
        5330000   0.731645E+04   0.118983E-01
        5331000   0.731901E+04   0.119014E-01
        5332000   0.732144E+04   0.119049E-01
        5333000   0.732388E+04   0.119083E-01
        5334000   0.732636E+04   0.119122E-01
        5335000   0.732883E+04   0.119152E-01
        5336000   0.733127E+04   0.119191E-01
        5337000   0.733390E+04   0.119229E-01
        5338000   0.733641E+04   0.119258E-01
        5339000   0.733886E+04   0.119291E-01
        5340000   0.734144E+04   0.119319E-01
        5341000   0.734399E+04   0.119346E-01
        5342000   0.734654E+04   0.119372E-01
        5343000   0.734912E+04   0.119403E-01
        5344000   0.735177E+04   0.119435E-01
        5345000   0.735428E+04   0.119460E-01
        5346000   0.735676E+04   0.119489E-01
        5347000   0.735921E+04   0.119519E-01
        5348000   0.736169E+04   0.119552E-01
        5349000   0.736415E+04   0.119585E-01
        5350000   0.736663E+04   0.119608E-01
        5351000   0.736924E+04   0.119637E-01
        5352000   0.737176E+04   0.119672E-01
        5353000   0.737430E+04   0.119704E-01
        5354000   0.737675E+04   0.119738E-01
        5355000   0.737916E+04   0.119772E-01
        5356000   0.738164E+04   0.119811E-01
        5357000   0.738406E+04   0.119846E-01
        5358000   0.738650E+04   0.119880E-01
        5359000   0.738899E+04   0.119914E-01
        5360000   0.739155E+04   0.119951E-01
        5361000   0.739388E+04   0.119984E-01
        5362000   0.739640E+04   0.120023E-01
        5363000   0.739898E+04   0.120062E-01
        5364000   0.740160E+04   0.120097E-01
        5365000   0.740405E+04   0.120124E-01
        5366000   0.740642E+04   0.120156E-01
        5367000   0.740888E+04   0.120187E-01
        5368000   0.741137E+04   0.120216E-01
        5369000   0.741383E+04   0.120249E-01
        5370000   0.741627E+04   0.120283E-01
        5371000   0.741878E+04   0.120308E-01
        5372000   0.742131E+04   0.120338E-01
        5373000   0.742384E+04   0.120370E-01
        5374000   0.742631E+04   0.120402E-01
        5375000   0.742877E+04   0.120435E-01
        5376000   0.743122E+04   0.120468E-01
        5377000   0.743371E+04   0.120498E-01
        5378000   0.743618E+04   0.120536E-01
        5379000   0.743864E+04   0.120563E-01
        5380000   0.744113E+04   0.120593E-01
        5381000   0.744364E+04   0.120631E-01
        5382000   0.744618E+04   0.120667E-01
        5383000   0.744864E+04   0.120700E-01
        5384000   0.745110E+04   0.120725E-01
        5385000   0.745359E+04   0.120752E-01
        5386000   0.745615E+04   0.120788E-01
        5387000   0.745853E+04   0.120815E-01
        5388000   0.746092E+04   0.120844E-01
        5389000   0.746351E+04   0.120872E-01
        5390000   0.746602E+04   0.120905E-01
        5391000   0.746844E+04   0.120941E-01
        5392000   0.747092E+04   0.120973E-01
        5393000   0.747344E+04   0.121008E-01
        5394000   0.747591E+04   0.121038E-01
        5395000   0.747835E+04   0.121071E-01
        5396000   0.748095E+04   0.121108E-01
        5397000   0.748360E+04   0.121138E-01
        5398000   0.748620E+04   0.121171E-01
        5399000   0.748879E+04   0.121208E-01
        5400000   0.749132E+04   0.121238E-01
        5401000   0.749386E+04   0.121273E-01
        5402000   0.749636E+04   0.121300E-01
        5403000   0.749879E+04   0.121322E-01
        5404000   0.750121E+04   0.121350E-01
        5405000   0.750362E+04   0.121379E-01
        5406000   0.750605E+04   0.121402E-01
        5407000   0.750850E+04   0.121434E-01
        5408000   0.751098E+04   0.121464E-01
        5409000   0.751354E+04   0.121495E-01
        5410000   0.751598E+04   0.121527E-01
        5411000   0.751843E+04   0.121553E-01
        5412000   0.752094E+04   0.121583E-01
        5413000   0.752343E+04   0.121616E-01
        5414000   0.752587E+04   0.121650E-01
        5415000   0.752834E+04   0.121684E-01
        5416000   0.753075E+04   0.121719E-01
        5417000   0.753305E+04   0.121756E-01
        5418000   0.753548E+04   0.121792E-01
        5419000   0.753789E+04   0.121827E-01
        5420000   0.754021E+04   0.121859E-01
        5421000   0.754265E+04   0.121899E-01
        5422000   0.754521E+04   0.121938E-01
        5423000   0.754776E+04   0.121973E-01
        5424000   0.755032E+04   0.122013E-01
        5425000   0.755283E+04   0.122045E-01
        5426000   0.755540E+04   0.122086E-01
        5427000   0.755792E+04   0.122127E-01
        5428000   0.756053E+04   0.122170E-01
        5429000   0.756303E+04   0.122208E-01
        5430000   0.756562E+04   0.122250E-01
        5431000   0.756825E+04   0.122302E-01
        5432000   0.757075E+04   0.122352E-01
        5433000   0.757332E+04   0.122407E-01
        5434000   0.757582E+04   0.122459E-01
        5435000   0.757837E+04   0.122506E-01
        5436000   0.758093E+04   0.122545E-01
        5437000   0.758347E+04   0.122590E-01
        5438000   0.758598E+04   0.122631E-01
        5439000   0.758853E+04   0.122671E-01
        5440000   0.759108E+04   0.122712E-01
        5441000   0.759361E+04   0.122747E-01
        5442000   0.759627E+04   0.122786E-01
        5443000   0.759871E+04   0.122822E-01
        5444000   0.760119E+04   0.122858E-01
        5445000   0.760377E+04   0.122895E-01
        5446000   0.760628E+04   0.122932E-01
        5447000   0.760884E+04   0.122963E-01
        5448000   0.761151E+04   0.123000E-01
        5449000   0.761401E+04   0.123041E-01
        5450000   0.761654E+04   0.123071E-01
        5451000   0.761908E+04   0.123108E-01
        5452000   0.762164E+04   0.123145E-01
        5453000   0.762412E+04   0.123185E-01
        5454000   0.762653E+04   0.123217E-01
        5455000   0.762905E+04   0.123247E-01
        5456000   0.763165E+04   0.123290E-01
        5457000   0.763423E+04   0.123331E-01
        5458000   0.763670E+04   0.123371E-01
        5459000   0.763933E+04   0.123407E-01
        5460000   0.764195E+04   0.123442E-01
        5461000   0.764458E+04   0.123477E-01
        5462000   0.764714E+04   0.123513E-01
        5463000   0.764952E+04   0.123542E-01
        5464000   0.765190E+04   0.123576E-01
        5465000   0.765435E+04   0.123611E-01
        5466000   0.765678E+04   0.123646E-01
        5467000   0.765918E+04   0.123669E-01
        5468000   0.766163E+04   0.123695E-01
        5469000   0.766418E+04   0.123725E-01
        5470000   0.766677E+04   0.123760E-01
        5471000   0.766931E+04   0.123785E-01
        5472000   0.767188E+04   0.123815E-01
        5473000   0.767445E+04   0.123851E-01
        5474000   0.767682E+04   0.123886E-01
        5475000   0.767925E+04   0.123922E-01
        5476000   0.768175E+04   0.123962E-01
        5477000   0.768419E+04   0.123998E-01
        5478000   0.768669E+04   0.124028E-01
        5479000   0.768925E+04   0.124068E-01
        5480000   0.769198E+04   0.124104E-01
        5481000   0.769458E+04   0.124138E-01
        5482000   0.769707E+04   0.124175E-01
        5483000   0.769952E+04   0.124207E-01
        5484000   0.770209E+04   0.124244E-01
        5485000   0.770479E+04   0.124282E-01
        5486000   0.770739E+04   0.124318E-01
        5487000   0.770999E+04   0.124355E-01
        5488000   0.771264E+04   0.124386E-01
        5489000   0.771519E+04   0.124423E-01
        5490000   0.771764E+04   0.124457E-01
        5491000   0.771995E+04   0.124488E-01
        5492000   0.772247E+04   0.124523E-01
        5493000   0.772500E+04   0.124559E-01
        5494000   0.772754E+04   0.124596E-01
        5495000   0.773008E+04   0.124637E-01
        5496000   0.773262E+04   0.124664E-01
        5497000   0.773521E+04   0.124696E-01
        5498000   0.773764E+04   0.124729E-01
        5499000   0.774017E+04   0.124760E-01
        5500000   0.774266E+04   0.124799E-01
        5501000   0.774518E+04   0.124834E-01
        5502000   0.774776E+04   0.124869E-01
        5503000   0.775022E+04   0.124901E-01
        5504000   0.775262E+04   0.124926E-01
        5505000   0.775521E+04   0.124964E-01
        5506000   0.775783E+04   0.124999E-01
        5507000   0.776051E+04   0.125032E-01
        5508000   0.776309E+04   0.125062E-01
        5509000   0.776561E+04   0.125091E-01
        5510000   0.776808E+04   0.125121E-01
        5511000   0.777051E+04   0.125148E-01
        5512000   0.777299E+04   0.125170E-01
        5513000   0.777555E+04   0.125200E-01
        5514000   0.777813E+04   0.125232E-01
        5515000   0.778067E+04   0.125270E-01
        5516000   0.778340E+04   0.125301E-01
        5517000   0.778601E+04   0.125330E-01
        5518000   0.778858E+04   0.125360E-01
        5519000   0.779118E+04   0.125389E-01
        5520000   0.779379E+04   0.125417E-01
        5521000   0.779646E+04   0.125451E-01
        5522000   0.779896E+04   0.125482E-01
        5523000   0.780146E+04   0.125519E-01
        5524000   0.780395E+04   0.125546E-01
        5525000   0.780635E+04   0.125575E-01
        5526000   0.780872E+04   0.125608E-01
        5527000   0.781121E+04   0.125634E-01
        5528000   0.781368E+04   0.125665E-01
        5529000   0.781625E+04   0.125699E-01
        5530000   0.781887E+04   0.125732E-01
        5531000   0.782149E+04   0.125762E-01
        5532000   0.782395E+04   0.125794E-01
        5533000   0.782640E+04   0.125830E-01
        5534000   0.782894E+04   0.125855E-01
        5535000   0.783153E+04   0.125887E-01
        5536000   0.783419E+04   0.125920E-01
        5537000   0.783685E+04   0.125952E-01
        5538000   0.783955E+04   0.125980E-01
        5539000   0.784216E+04   0.126007E-01
        5540000   0.784477E+04   0.126034E-01
        5541000   0.784739E+04   0.126066E-01
        5542000   0.784988E+04   0.126094E-01
        5543000   0.785245E+04   0.126124E-01
        5544000   0.785504E+04   0.126163E-01
        5545000   0.785759E+04   0.126197E-01
        5546000   0.786030E+04   0.126229E-01
        5547000   0.786298E+04   0.126264E-01
        5548000   0.786566E+04   0.126298E-01
        5549000   0.786834E+04   0.126328E-01
        5550000   0.787095E+04   0.126360E-01
        5551000   0.787355E+04   0.126387E-01
        5552000   0.787614E+04   0.126420E-01
        5553000   0.787864E+04   0.126450E-01
        5554000   0.788103E+04   0.126484E-01
        5555000   0.788342E+04   0.126507E-01
        5556000   0.788583E+04   0.126542E-01
        5557000   0.788844E+04   0.126576E-01
        5558000   0.789101E+04   0.126609E-01
        5559000   0.789364E+04   0.126632E-01
        5560000   0.789629E+04   0.126668E-01
        5561000   0.789897E+04   0.126693E-01
        5562000   0.790151E+04   0.126719E-01
        5563000   0.790420E+04   0.126753E-01
        5564000   0.790698E+04   0.126784E-01
        5565000   0.790951E+04   0.126813E-01
        5566000   0.791206E+04   0.126843E-01
        5567000   0.791466E+04   0.126866E-01
        5568000   0.791712E+04   0.126894E-01
        5569000   0.791970E+04   0.126918E-01
        5570000   0.792232E+04   0.126946E-01
        5571000   0.792498E+04   0.126972E-01
        5572000   0.792766E+04   0.126994E-01
        5573000   0.793037E+04   0.127010E-01
        5574000   0.793297E+04   0.127038E-01
        5575000   0.793550E+04   0.127058E-01
        5576000   0.793820E+04   0.127080E-01
        5577000   0.794088E+04   0.127102E-01
        5578000   0.794356E+04   0.127121E-01
        5579000   0.794621E+04   0.127142E-01
        5580000   0.794892E+04   0.127161E-01
        5581000   0.795158E+04   0.127194E-01
        5582000   0.795415E+04   0.127219E-01
        5583000   0.795677E+04   0.127237E-01
        5584000   0.795928E+04   0.127258E-01
        5585000   0.796195E+04   0.127277E-01
        5586000   0.796449E+04   0.127301E-01
        5587000   0.796703E+04   0.127324E-01
        5588000   0.796961E+04   0.127347E-01
        5589000   0.797225E+04   0.127365E-01
        5590000   0.797494E+04   0.127385E-01
        5591000   0.797746E+04   0.127409E-01
        5592000   0.798004E+04   0.127436E-01
        5593000   0.798255E+04   0.127452E-01
        5594000   0.798507E+04   0.127470E-01
        5595000   0.798754E+04   0.127484E-01
        5596000   0.799009E+04   0.127500E-01
        5597000   0.799259E+04   0.127518E-01
        5598000   0.799514E+04   0.127539E-01
        5599000   0.799776E+04   0.127563E-01
        5600000   0.800037E+04   0.127579E-01
        5601000   0.800299E+04   0.127598E-01
        5602000   0.800563E+04   0.127616E-01
        5603000   0.800817E+04   0.127641E-01
        5604000   0.801082E+04   0.127666E-01
        5605000   0.801342E+04   0.127681E-01
        5606000   0.801600E+04   0.127699E-01
        5607000   0.801870E+04   0.127713E-01
        5608000   0.802136E+04   0.127736E-01
        5609000   0.802400E+04   0.127758E-01
        5610000   0.802670E+04   0.127786E-01
        5611000   0.802914E+04   0.127809E-01
        5612000   0.803170E+04   0.127834E-01
        5613000   0.803439E+04   0.127855E-01
        5614000   0.803700E+04   0.127874E-01
        5615000   0.803959E+04   0.127898E-01
        5616000   0.804228E+04   0.127917E-01
        5617000   0.804481E+04   0.127939E-01
        5618000   0.804741E+04   0.127961E-01
        5619000   0.804989E+04   0.127980E-01
        5620000   0.805238E+04   0.127996E-01
        5621000   0.805499E+04   0.128011E-01
        5622000   0.805748E+04   0.128029E-01
        5623000   0.806002E+04   0.128049E-01
        5624000   0.806260E+04   0.128071E-01
        5625000   0.806509E+04   0.128097E-01
        5626000   0.806760E+04   0.128124E-01
        5627000   0.807019E+04   0.128138E-01
        5628000   0.807287E+04   0.128152E-01
        5629000   0.807555E+04   0.128174E-01
        5630000   0.807824E+04   0.128196E-01
        5631000   0.808084E+04   0.128219E-01
        5632000   0.808343E+04   0.128234E-01
        5633000   0.808598E+04   0.128259E-01
        5634000   0.808865E+04   0.128285E-01
        5635000   0.809129E+04   0.128308E-01
        5636000   0.809387E+04   0.128330E-01
        5637000   0.809646E+04   0.128356E-01
        5638000   0.809904E+04   0.128379E-01
        5639000   0.810165E+04   0.128397E-01
        5640000   0.810428E+04   0.128415E-01
        5641000   0.810690E+04   0.128434E-01
        5642000   0.810939E+04   0.128458E-01
        5643000   0.811194E+04   0.128485E-01
        5644000   0.811467E+04   0.128504E-01
        5645000   0.811742E+04   0.128522E-01
        5646000   0.812010E+04   0.128539E-01
        5647000   0.812283E+04   0.128553E-01
        5648000   0.812544E+04   0.128567E-01
        5649000   0.812804E+04   0.128582E-01
        5650000   0.813075E+04   0.128600E-01
        5651000   0.813340E+04   0.128615E-01
        5652000   0.813585E+04   0.128634E-01
        5653000   0.813829E+04   0.128654E-01
        5654000   0.814074E+04   0.128673E-01
        5655000   0.814324E+04   0.128687E-01
        5656000   0.814579E+04   0.128706E-01
        5657000   0.814832E+04   0.128730E-01
        5658000   0.815082E+04   0.128748E-01
        5659000   0.815341E+04   0.128765E-01
        5660000   0.815590E+04   0.128786E-01
        5661000   0.815835E+04   0.128806E-01
        5662000   0.816088E+04   0.128831E-01
        5663000   0.816344E+04   0.128856E-01
        5664000   0.816601E+04   0.128882E-01
        5665000   0.816850E+04   0.128916E-01
        5666000   0.817120E+04   0.128948E-01
        5667000   0.817387E+04   0.128978E-01
        5668000   0.817648E+04   0.129002E-01
        5669000   0.817905E+04   0.129026E-01
        5670000   0.818156E+04   0.129044E-01
        5671000   0.818423E+04   0.129066E-01
        5672000   0.818695E+04   0.129092E-01
        5673000   0.818964E+04   0.129113E-01
        5674000   0.819228E+04   0.129132E-01
        5675000   0.819498E+04   0.129154E-01
        5676000   0.819761E+04   0.129185E-01
        5677000   0.820022E+04   0.129207E-01
        5678000   0.820286E+04   0.129232E-01
        5679000   0.820528E+04   0.129255E-01
        5680000   0.820777E+04   0.129282E-01
        5681000   0.821034E+04   0.129306E-01
        5682000   0.821282E+04   0.129332E-01
        5683000   0.821547E+04   0.129358E-01
        5684000   0.821817E+04   0.129382E-01
        5685000   0.822072E+04   0.129400E-01
        5686000   0.822327E+04   0.129429E-01
        5687000   0.822587E+04   0.129455E-01
        5688000   0.822853E+04   0.129479E-01
        5689000   0.823118E+04   0.129500E-01
        5690000   0.823391E+04   0.129518E-01
        5691000   0.823661E+04   0.129540E-01
        5692000   0.823928E+04   0.129557E-01
        5693000   0.824176E+04   0.129580E-01
        5694000   0.824435E+04   0.129603E-01
        5695000   0.824682E+04   0.129625E-01
        5696000   0.824953E+04   0.129652E-01
        5697000   0.825220E+04   0.129675E-01
        5698000   0.825499E+04   0.129700E-01
        5699000   0.825769E+04   0.129719E-01
        5700000   0.826027E+04   0.129744E-01
        5701000   0.826290E+04   0.129766E-01
        5702000   0.826541E+04   0.129784E-01
        5703000   0.826806E+04   0.129804E-01
        5704000   0.827074E+04   0.129823E-01
        5705000   0.827331E+04   0.129848E-01
        5706000   0.827597E+04   0.129876E-01
        5707000   0.827876E+04   0.129898E-01
        5708000   0.828146E+04   0.129919E-01
        5709000   0.828399E+04   0.129946E-01
        5710000   0.828653E+04   0.129970E-01
        5711000   0.828923E+04   0.129993E-01
        5712000   0.829196E+04   0.130016E-01
        5713000   0.829464E+04   0.130038E-01
        5714000   0.829735E+04   0.130059E-01
        5715000   0.830000E+04   0.130089E-01
        5716000   0.830266E+04   0.130115E-01
        5717000   0.830547E+04   0.130144E-01
        5718000   0.830800E+04   0.130169E-01
        5719000   0.831047E+04   0.130193E-01
        5720000   0.831306E+04   0.130220E-01
        5721000   0.831570E+04   0.130246E-01
        5722000   0.831844E+04   0.130275E-01
        5723000   0.832111E+04   0.130307E-01
        5724000   0.832382E+04   0.130338E-01
        5725000   0.832656E+04   0.130367E-01
        5726000   0.832920E+04   0.130390E-01
        5727000   0.833190E+04   0.130418E-01
        5728000   0.833450E+04   0.130444E-01
        5729000   0.833698E+04   0.130473E-01
        5730000   0.833948E+04   0.130502E-01
        5731000   0.834195E+04   0.130534E-01
        5732000   0.834458E+04   0.130568E-01
        5733000   0.834724E+04   0.130598E-01
        5734000   0.834995E+04   0.130634E-01
        5735000   0.835274E+04   0.130666E-01
        5736000   0.835547E+04   0.130699E-01
        5737000   0.835816E+04   0.130736E-01
        5738000   0.836076E+04   0.130769E-01
        5739000   0.836336E+04   0.130791E-01
        5740000   0.836603E+04   0.130819E-01
        5741000   0.836856E+04   0.130847E-01
        5742000   0.837116E+04   0.130865E-01
        5743000   0.837372E+04   0.130890E-01
        5744000   0.837634E+04   0.130908E-01
        5745000   0.837888E+04   0.130936E-01
        5746000   0.838144E+04   0.130967E-01
        5747000   0.838417E+04   0.130989E-01
        5748000   0.838686E+04   0.131013E-01
        5749000   0.838944E+04   0.131040E-01
        5750000   0.839203E+04   0.131067E-01
        5751000   0.839461E+04   0.131092E-01
        5752000   0.839716E+04   0.131118E-01
        5753000   0.839973E+04   0.131142E-01
        5754000   0.840230E+04   0.131161E-01
        5755000   0.840487E+04   0.131183E-01
        5756000   0.840758E+04   0.131211E-01
        5757000   0.841033E+04   0.131236E-01
        5758000   0.841288E+04   0.131267E-01
        5759000   0.841543E+04   0.131293E-01
        5760000   0.841793E+04   0.131324E-01
        5761000   0.842045E+04   0.131355E-01
        5762000   0.842303E+04   0.131385E-01
        5763000   0.842555E+04   0.131415E-01
        5764000   0.842822E+04   0.131442E-01
        5765000   0.843094E+04   0.131477E-01
        5766000   0.843351E+04   0.131506E-01
        5767000   0.843623E+04   0.131541E-01
        5768000   0.843903E+04   0.131573E-01
        5769000   0.844173E+04   0.131603E-01
        5770000   0.844433E+04   0.131632E-01
        5771000   0.844699E+04   0.131662E-01
        5772000   0.844956E+04   0.131689E-01
        5773000   0.845222E+04   0.131718E-01
        5774000   0.845498E+04   0.131742E-01
        5775000   0.845763E+04   0.131775E-01
        5776000   0.846037E+04   0.131808E-01
        5777000   0.846296E+04   0.131842E-01
        5778000   0.846563E+04   0.131875E-01
        5779000   0.846817E+04   0.131905E-01
        5780000   0.847075E+04   0.131943E-01
        5781000   0.847347E+04   0.131980E-01
        5782000   0.847612E+04   0.132013E-01
        5783000   0.847874E+04   0.132046E-01
        5784000   0.848145E+04   0.132078E-01
        5785000   0.848403E+04   0.132109E-01
        5786000   0.848651E+04   0.132141E-01
        5787000   0.848903E+04   0.132171E-01
        5788000   0.849168E+04   0.132198E-01
        5789000   0.849441E+04   0.132223E-01
        5790000   0.849720E+04   0.132253E-01
        5791000   0.849996E+04   0.132291E-01
        5792000   0.850276E+04   0.132322E-01
        5793000   0.850553E+04   0.132357E-01
        5794000   0.850833E+04   0.132394E-01
        5795000   0.851117E+04   0.132428E-01
        5796000   0.851381E+04   0.132461E-01
        5797000   0.851640E+04   0.132493E-01
        5798000   0.851900E+04   0.132529E-01
        5799000   0.852170E+04   0.132564E-01
        5800000   0.852440E+04   0.132600E-01
        5801000   0.852710E+04   0.132636E-01
        5802000   0.852966E+04   0.132667E-01
        5803000   0.853251E+04   0.132698E-01
        5804000   0.853533E+04   0.132729E-01
        5805000   0.853815E+04   0.132758E-01
        5806000   0.854090E+04   0.132795E-01
        5807000   0.854370E+04   0.132829E-01
        5808000   0.854652E+04   0.132855E-01
        5809000   0.854938E+04   0.132887E-01
        5810000   0.855216E+04   0.132924E-01
        5811000   0.855479E+04   0.132966E-01
        5812000   0.855747E+04   0.133007E-01
        5813000   0.856018E+04   0.133043E-01
        5814000   0.856286E+04   0.133076E-01
        5815000   0.856564E+04   0.133108E-01
        5816000   0.856850E+04   0.133146E-01
        5817000   0.857132E+04   0.133183E-01
        5818000   0.857414E+04   0.133229E-01
        5819000   0.857683E+04   0.133275E-01
        5820000   0.857954E+04   0.133320E-01
        5821000   0.858214E+04   0.133362E-01
        5822000   0.858480E+04   0.133413E-01
        5823000   0.858751E+04   0.133451E-01
        5824000   0.859027E+04   0.133490E-01
        5825000   0.859295E+04   0.133533E-01
        5826000   0.859561E+04   0.133570E-01
        5827000   0.859838E+04   0.133610E-01
        5828000   0.860109E+04   0.133649E-01
        5829000   0.860366E+04   0.133683E-01
        5830000   0.860644E+04   0.133718E-01
        5831000   0.860913E+04   0.133749E-01
        5832000   0.861201E+04   0.133784E-01
        5833000   0.861471E+04   0.133822E-01
        5834000   0.861739E+04   0.133854E-01
        5835000   0.862000E+04   0.133885E-01
        5836000   0.862276E+04   0.133923E-01
        5837000   0.862545E+04   0.133958E-01
        5838000   0.862795E+04   0.133993E-01
        5839000   0.863059E+04   0.134031E-01
        5840000   0.863330E+04   0.134064E-01
        5841000   0.863605E+04   0.134096E-01
        5842000   0.863870E+04   0.134132E-01
        5843000   0.864155E+04   0.134169E-01
        5844000   0.864424E+04   0.134209E-01
        5845000   0.864694E+04   0.134242E-01
        5846000   0.864969E+04   0.134281E-01
        5847000   0.865244E+04   0.134317E-01
        5848000   0.865513E+04   0.134350E-01
        5849000   0.865790E+04   0.134385E-01
        5850000   0.866059E+04   0.134427E-01
        5851000   0.866321E+04   0.134464E-01
        5852000   0.866586E+04   0.134502E-01
        5853000   0.866843E+04   0.134539E-01
        5854000   0.867106E+04   0.134577E-01
        5855000   0.867372E+04   0.134612E-01
        5856000   0.867630E+04   0.134643E-01
        5857000   0.867904E+04   0.134672E-01
        5858000   0.868164E+04   0.134703E-01
        5859000   0.868435E+04   0.134736E-01
        5860000   0.868704E+04   0.134767E-01
        5861000   0.868974E+04   0.134806E-01
        5862000   0.869241E+04   0.134843E-01
        5863000   0.869507E+04   0.134882E-01
        5864000   0.869778E+04   0.134913E-01
        5865000   0.870068E+04   0.134950E-01
        5866000   0.870357E+04   0.134975E-01
        5867000   0.870627E+04   0.135008E-01
        5868000   0.870886E+04   0.135035E-01
        5869000   0.871152E+04   0.135066E-01
        5870000   0.871420E+04   0.135093E-01
        5871000   0.871692E+04   0.135124E-01
        5872000   0.871971E+04   0.135155E-01
        5873000   0.872241E+04   0.135180E-01
        5874000   0.872512E+04   0.135205E-01
        5875000   0.872785E+04   0.135233E-01
        5876000   0.873053E+04   0.135256E-01
        5877000   0.873307E+04   0.135276E-01
        5878000   0.873551E+04   0.135298E-01
        5879000   0.873794E+04   0.135320E-01
        5880000   0.874054E+04   0.135353E-01
        5881000   0.874323E+04   0.135383E-01
        5882000   0.874597E+04   0.135413E-01
        5883000   0.874870E+04   0.135441E-01
        5884000   0.875142E+04   0.135470E-01
        5885000   0.875415E+04   0.135503E-01
        5886000   0.875686E+04   0.135537E-01
        5887000   0.875936E+04   0.135568E-01
        5888000   0.876198E+04   0.135598E-01
        5889000   0.876477E+04   0.135627E-01
        5890000   0.876767E+04   0.135662E-01
        5891000   0.877042E+04   0.135686E-01
        5892000   0.877309E+04   0.135706E-01
        5893000   0.877577E+04   0.135738E-01
        5894000   0.877842E+04   0.135768E-01
        5895000   0.878103E+04   0.135797E-01
        5896000   0.878371E+04   0.135829E-01
        5897000   0.878636E+04   0.135866E-01
        5898000   0.878905E+04   0.135892E-01
        5899000   0.879165E+04   0.135925E-01
        5900000   0.879440E+04   0.135958E-01
        5901000   0.879706E+04   0.135988E-01
        5902000   0.879971E+04   0.136014E-01
        5903000   0.880236E+04   0.136044E-01
        5904000   0.880500E+04   0.136072E-01
        5905000   0.880773E+04   0.136100E-01
        5906000   0.881038E+04   0.136129E-01
        5907000   0.881309E+04   0.136152E-01
        5908000   0.881574E+04   0.136177E-01
        5909000   0.881834E+04   0.136201E-01
        5910000   0.882094E+04   0.136217E-01
        5911000   0.882363E+04   0.136239E-01
        5912000   0.882628E+04   0.136261E-01
        5913000   0.882904E+04   0.136285E-01
        5914000   0.883167E+04   0.136314E-01
        5915000   0.883466E+04   0.136340E-01
        5916000   0.883750E+04   0.136367E-01
        5917000   0.884018E+04   0.136395E-01
        5918000   0.884288E+04   0.136423E-01
        5919000   0.884560E+04   0.136451E-01
        5920000   0.884827E+04   0.136481E-01
        5921000   0.885091E+04   0.136507E-01
        5922000   0.885357E+04   0.136538E-01
        5923000   0.885623E+04   0.136562E-01
        5924000   0.885886E+04   0.136583E-01
        5925000   0.886147E+04   0.136617E-01
        5926000   0.886401E+04   0.136643E-01
        5927000   0.886661E+04   0.136664E-01
        5928000   0.886946E+04   0.136694E-01
        5929000   0.887238E+04   0.136720E-01
        5930000   0.887512E+04   0.136754E-01
        5931000   0.887786E+04   0.136789E-01
        5932000   0.888062E+04   0.136812E-01
        5933000   0.888336E+04   0.136837E-01
        5934000   0.888594E+04   0.136872E-01
        5935000   0.888843E+04   0.136899E-01
        5936000   0.889092E+04   0.136924E-01
        5937000   0.889346E+04   0.136952E-01
        5938000   0.889609E+04   0.136981E-01
        5939000   0.889885E+04   0.137011E-01
        5940000   0.890145E+04   0.137037E-01
        5941000   0.890422E+04   0.137063E-01
        5942000   0.890701E+04   0.137094E-01
        5943000   0.890985E+04   0.137121E-01
        5944000   0.891254E+04   0.137154E-01
        5945000   0.891525E+04   0.137177E-01
        5946000   0.891787E+04   0.137205E-01
        5947000   0.892044E+04   0.137229E-01
        5948000   0.892290E+04   0.137257E-01
        5949000   0.892546E+04   0.137279E-01
        5950000   0.892811E+04   0.137306E-01
        5951000   0.893079E+04   0.137334E-01
        5952000   0.893337E+04   0.137367E-01
        5953000   0.893596E+04   0.137400E-01
        5954000   0.893883E+04   0.137430E-01
        5955000   0.894178E+04   0.137457E-01
        5956000   0.894460E+04   0.137494E-01
        5957000   0.894735E+04   0.137524E-01
        5958000   0.894998E+04   0.137549E-01
        5959000   0.895274E+04   0.137586E-01
        5960000   0.895555E+04   0.137617E-01
        5961000   0.895829E+04   0.137651E-01
        5962000   0.896095E+04   0.137681E-01
        5963000   0.896369E+04   0.137706E-01
        5964000   0.896644E+04   0.137741E-01
        5965000   0.896920E+04   0.137764E-01
        5966000   0.897201E+04   0.137793E-01
        5967000   0.897476E+04   0.137821E-01
        5968000   0.897743E+04   0.137844E-01
        5969000   0.898015E+04   0.137866E-01
        5970000   0.898279E+04   0.137890E-01
        5971000   0.898549E+04   0.137912E-01
        5972000   0.898812E+04   0.137934E-01
        5973000   0.899087E+04   0.137958E-01
        5974000   0.899364E+04   0.137980E-01
        5975000   0.899634E+04   0.138000E-01
        5976000   0.899908E+04   0.138018E-01
        5977000   0.900182E+04   0.138044E-01
        5978000   0.900460E+04   0.138074E-01
        5979000   0.900726E+04   0.138102E-01
        5980000   0.901005E+04   0.138126E-01
        5981000   0.901277E+04   0.138150E-01
        5982000   0.901548E+04   0.138179E-01
        5983000   0.901810E+04   0.138205E-01
        5984000   0.902066E+04   0.138224E-01
        5985000   0.902333E+04   0.138250E-01
        5986000   0.902597E+04   0.138268E-01
        5987000   0.902856E+04   0.138292E-01
        5988000   0.903122E+04   0.138319E-01
        5989000   0.903393E+04   0.138341E-01
        5990000   0.903670E+04   0.138367E-01
        5991000   0.903954E+04   0.138394E-01
        5992000   0.904221E+04   0.138421E-01
        5993000   0.904485E+04   0.138444E-01
        5994000   0.904766E+04   0.138473E-01
        5995000   0.905039E+04   0.138499E-01
        5996000   0.905308E+04   0.138524E-01
        5997000   0.905581E+04   0.138552E-01
        5998000   0.905850E+04   0.138583E-01
        5999000   0.906112E+04   0.138611E-01
        6000000   0.906387E+04   0.138645E-01
        6001000   0.906670E+04   0.138675E-01
        6002000   0.906950E+04   0.138703E-01
        6003000   0.907224E+04   0.138734E-01
        6004000   0.907487E+04   0.138760E-01
        6005000   0.907756E+04   0.138785E-01
        6006000   0.908040E+04   0.138813E-01
        6007000   0.908316E+04   0.138841E-01
        6008000   0.908587E+04   0.138869E-01
        6009000   0.908861E+04   0.138898E-01
        6010000   0.909138E+04   0.138925E-01
        6011000   0.909411E+04   0.138947E-01
        6012000   0.909692E+04   0.138974E-01
        6013000   0.909968E+04   0.139011E-01
        6014000   0.910238E+04   0.139041E-01
        6015000   0.910495E+04   0.139064E-01
        6016000   0.910771E+04   0.139093E-01
        6017000   0.911047E+04   0.139114E-01
        6018000   0.911319E+04   0.139132E-01
        6019000   0.911584E+04   0.139155E-01
        6020000   0.911852E+04   0.139180E-01
        6021000   0.912124E+04   0.139200E-01
        6022000   0.912385E+04   0.139228E-01
        6023000   0.912667E+04   0.139247E-01
        6024000   0.912947E+04   0.139273E-01
        6025000   0.913207E+04   0.139286E-01
        6026000   0.913480E+04   0.139309E-01
        6027000   0.913743E+04   0.139326E-01
        6028000   0.914028E+04   0.139352E-01
        6029000   0.914313E+04   0.139385E-01
        6030000   0.914587E+04   0.139421E-01
        6031000   0.914864E+04   0.139449E-01
        6032000   0.915117E+04   0.139485E-01
        6033000   0.915376E+04   0.139517E-01
        6034000   0.915652E+04   0.139551E-01
        6035000   0.915923E+04   0.139585E-01
        6036000   0.916198E+04   0.139615E-01
        6037000   0.916479E+04   0.139648E-01
        6038000   0.916753E+04   0.139675E-01
        6039000   0.917026E+04   0.139697E-01
        6040000   0.917295E+04   0.139726E-01
        6041000   0.917580E+04   0.139752E-01
        6042000   0.917863E+04   0.139773E-01
        6043000   0.918140E+04   0.139802E-01
        6044000   0.918405E+04   0.139824E-01
        6045000   0.918683E+04   0.139845E-01
        6046000   0.918945E+04   0.139872E-01
        6047000   0.919202E+04   0.139900E-01
        6048000   0.919493E+04   0.139929E-01
        6049000   0.919763E+04   0.139960E-01
        6050000   0.920046E+04   0.139987E-01
        6051000   0.920329E+04   0.140010E-01
        6052000   0.920600E+04   0.140040E-01
        6053000   0.920875E+04   0.140069E-01
        6054000   0.921159E+04   0.140099E-01
        6055000   0.921428E+04   0.140131E-01
        6056000   0.921701E+04   0.140159E-01
        6057000   0.921974E+04   0.140188E-01
        6058000   0.922245E+04   0.140212E-01
        6059000   0.922520E+04   0.140246E-01
        6060000   0.922799E+04   0.140277E-01
        6061000   0.923069E+04   0.140317E-01
        6062000   0.923340E+04   0.140348E-01
        6063000   0.923608E+04   0.140384E-01
        6064000   0.923872E+04   0.140417E-01
        6065000   0.924133E+04   0.140444E-01
        6066000   0.924396E+04   0.140477E-01
        6067000   0.924671E+04   0.140502E-01
        6068000   0.924945E+04   0.140536E-01
        6069000   0.925203E+04   0.140560E-01
        6070000   0.925466E+04   0.140588E-01
        6071000   0.925735E+04   0.140615E-01
        6072000   0.926000E+04   0.140649E-01
        6073000   0.926275E+04   0.140671E-01
        6074000   0.926556E+04   0.140691E-01
        6075000   0.926827E+04   0.140719E-01
        6076000   0.927111E+04   0.140747E-01
        6077000   0.927394E+04   0.140774E-01
        6078000   0.927679E+04   0.140797E-01
        6079000   0.927947E+04   0.140822E-01
        6080000   0.928207E+04   0.140852E-01
        6081000   0.928462E+04   0.140875E-01
        6082000   0.928721E+04   0.140902E-01
        6083000   0.928988E+04   0.140935E-01
        6084000   0.929256E+04   0.140965E-01
        6085000   0.929514E+04   0.141003E-01
        6086000   0.929785E+04   0.141038E-01
        6087000   0.930066E+04   0.141069E-01
        6088000   0.930352E+04   0.141101E-01
        6089000   0.930633E+04   0.141130E-01
        6090000   0.930907E+04   0.141158E-01
        6091000   0.931178E+04   0.141188E-01
        6092000   0.931455E+04   0.141216E-01
        6093000   0.931721E+04   0.141250E-01
        6094000   0.931968E+04   0.141282E-01
        6095000   0.932248E+04   0.141311E-01
        6096000   0.932512E+04   0.141339E-01
        6097000   0.932795E+04   0.141378E-01
        6098000   0.933082E+04   0.141406E-01
        6099000   0.933358E+04   0.141438E-01
        6100000   0.933627E+04   0.141473E-01
        6101000   0.933905E+04   0.141511E-01
        6102000   0.934176E+04   0.141546E-01
        6103000   0.934451E+04   0.141575E-01
        6104000   0.934724E+04   0.141606E-01
        6105000   0.934987E+04   0.141638E-01
        6106000   0.935246E+04   0.141676E-01
        6107000   0.935514E+04   0.141706E-01
        6108000   0.935768E+04   0.141740E-01
        6109000   0.936035E+04   0.141772E-01
        6110000   0.936316E+04   0.141806E-01
        6111000   0.936601E+04   0.141837E-01
        6112000   0.936874E+04   0.141870E-01
        6113000   0.937139E+04   0.141899E-01
        6114000   0.937395E+04   0.141927E-01
        6115000   0.937653E+04   0.141965E-01
        6116000   0.937918E+04   0.142003E-01
        6117000   0.938191E+04   0.142037E-01
        6118000   0.938463E+04   0.142073E-01
        6119000   0.938729E+04   0.142106E-01
        6120000   0.938993E+04   0.142133E-01
        6121000   0.939272E+04   0.142163E-01
        6122000   0.939539E+04   0.142188E-01
        6123000   0.939815E+04   0.142216E-01
        6124000   0.940087E+04   0.142238E-01
        6125000   0.940352E+04   0.142263E-01
        6126000   0.940619E+04   0.142288E-01
        6127000   0.940896E+04   0.142316E-01
        6128000   0.941164E+04   0.142350E-01
        6129000   0.941436E+04   0.142375E-01
        6130000   0.941702E+04   0.142396E-01
        6131000   0.941974E+04   0.142424E-01
        6132000   0.942234E+04   0.142447E-01
        6133000   0.942515E+04   0.142480E-01
        6134000   0.942802E+04   0.142506E-01
        6135000   0.943077E+04   0.142532E-01
        6136000   0.943337E+04   0.142553E-01
        6137000   0.943592E+04   0.142582E-01
        6138000   0.943860E+04   0.142608E-01
        6139000   0.944131E+04   0.142637E-01
        6140000   0.944388E+04   0.142673E-01
        6141000   0.944655E+04   0.142710E-01
        6142000   0.944921E+04   0.142733E-01
        6143000   0.945186E+04   0.142755E-01
        6144000   0.945461E+04   0.142776E-01
        6145000   0.945736E+04   0.142801E-01
        6146000   0.946004E+04   0.142826E-01
        6147000   0.946295E+04   0.142851E-01
        6148000   0.946564E+04   0.142871E-01
        6149000   0.946837E+04   0.142893E-01
        6150000   0.947104E+04   0.142911E-01
        6151000   0.947364E+04   0.142923E-01
        6152000   0.947644E+04   0.142938E-01
        6153000   0.947908E+04   0.142962E-01
        6154000   0.948184E+04   0.142982E-01
        6155000   0.948455E+04   0.143002E-01
        6156000   0.948727E+04   0.143021E-01
        6157000   0.948995E+04   0.143046E-01
        6158000   0.949269E+04   0.143072E-01
        6159000   0.949535E+04   0.143093E-01
        6160000   0.949807E+04   0.143123E-01
        6161000   0.950071E+04   0.143149E-01
        6162000   0.950334E+04   0.143167E-01
        6163000   0.950590E+04   0.143186E-01
        6164000   0.950862E+04   0.143203E-01
        6165000   0.951143E+04   0.143226E-01
        6166000   0.951417E+04   0.143246E-01
        6167000   0.951711E+04   0.143284E-01
        6168000   0.951993E+04   0.143313E-01
        6169000   0.952272E+04   0.143344E-01
        6170000   0.952554E+04   0.143369E-01
        6171000   0.952834E+04   0.143389E-01
        6172000   0.953119E+04   0.143412E-01
        6173000   0.953387E+04   0.143438E-01
        6174000   0.953656E+04   0.143463E-01
        6175000   0.953921E+04   0.143478E-01
        6176000   0.954189E+04   0.143501E-01
        6177000   0.954466E+04   0.143527E-01
        6178000   0.954739E+04   0.143551E-01
        6179000   0.955012E+04   0.143568E-01
        6180000   0.955290E+04   0.143594E-01
        6181000   0.955562E+04   0.143622E-01
        6182000   0.955838E+04   0.143650E-01
        6183000   0.956119E+04   0.143675E-01
        6184000   0.956395E+04   0.143703E-01
        6185000   0.956664E+04   0.143728E-01
        6186000   0.956928E+04   0.143736E-01
        6187000   0.957213E+04   0.143759E-01
        6188000   0.957467E+04   0.143782E-01
        6189000   0.957748E+04   0.143803E-01
        6190000   0.958040E+04   0.143825E-01
        6191000   0.958331E+04   0.143837E-01
        6192000   0.958632E+04   0.143861E-01
        6193000   0.958936E+04   0.143889E-01
        6194000   0.959230E+04   0.143918E-01
        6195000   0.959517E+04   0.143941E-01
        6196000   0.959803E+04   0.143960E-01
        6197000   0.960071E+04   0.143990E-01
        6198000   0.960330E+04   0.144025E-01
        6199000   0.960611E+04   0.144054E-01
        6200000   0.960897E+04   0.144084E-01
        6201000   0.961164E+04   0.144122E-01
        6202000   0.961430E+04   0.144160E-01
        6203000   0.961701E+04   0.144189E-01
        6204000   0.961980E+04   0.144221E-01
        6205000   0.962264E+04   0.144262E-01
        6206000   0.962545E+04   0.144302E-01
        6207000   0.962838E+04   0.144337E-01
        6208000   0.963128E+04   0.144369E-01
        6209000   0.963419E+04   0.144402E-01
        6210000   0.963711E+04   0.144443E-01
        6211000   0.963996E+04   0.144479E-01
        6212000   0.964276E+04   0.144514E-01
        6213000   0.964562E+04   0.144551E-01
        6214000   0.964829E+04   0.144585E-01
        6215000   0.965107E+04   0.144623E-01
        6216000   0.965379E+04   0.144660E-01
        6217000   0.965662E+04   0.144696E-01
        6218000   0.965956E+04   0.144732E-01
        6219000   0.966233E+04   0.144774E-01
        6220000   0.966508E+04   0.144818E-01
        6221000   0.966783E+04   0.144861E-01
        6222000   0.967051E+04   0.144905E-01
        6223000   0.967318E+04   0.144945E-01
        6224000   0.967590E+04   0.144984E-01
        6225000   0.967864E+04   0.145026E-01
        6226000   0.968134E+04   0.145065E-01
        6227000   0.968424E+04   0.145109E-01
        6228000   0.968712E+04   0.145151E-01
        6229000   0.968995E+04   0.145193E-01
        6230000   0.969283E+04   0.145230E-01
        6231000   0.969556E+04   0.145274E-01
        6232000   0.969830E+04   0.145314E-01
        6233000   0.970095E+04   0.145351E-01
        6234000   0.970396E+04   0.145388E-01
        6235000   0.970692E+04   0.145419E-01
        6236000   0.970981E+04   0.145453E-01
        6237000   0.971271E+04   0.145487E-01
        6238000   0.971559E+04   0.145529E-01
        6239000   0.971837E+04   0.145565E-01
        6240000   0.972111E+04   0.145600E-01
        6241000   0.972393E+04   0.145639E-01
        6242000   0.972667E+04   0.145669E-01
        6243000   0.972950E+04   0.145704E-01
        6244000   0.973233E+04   0.145736E-01
        6245000   0.973517E+04   0.145771E-01
        6246000   0.973809E+04   0.145810E-01
        6247000   0.974081E+04   0.145853E-01
        6248000   0.974367E+04   0.145896E-01
        6249000   0.974660E+04   0.145944E-01
        6250000   0.974962E+04   0.145983E-01
        6251000   0.975260E+04   0.146024E-01
        6252000   0.975552E+04   0.146071E-01
        6253000   0.975838E+04   0.146110E-01
        6254000   0.976115E+04   0.146150E-01
        6255000   0.976396E+04   0.146187E-01
        6256000   0.976665E+04   0.146228E-01
        6257000   0.976924E+04   0.146272E-01
        6258000   0.977187E+04   0.146303E-01
        6259000   0.977472E+04   0.146339E-01
        6260000   0.977759E+04   0.146377E-01
        6261000   0.978065E+04   0.146412E-01
        6262000   0.978355E+04   0.146448E-01
        6263000   0.978643E+04   0.146496E-01
        6264000   0.978927E+04   0.146539E-01
        6265000   0.979208E+04   0.146578E-01
        6266000   0.979484E+04   0.146622E-01
        6267000   0.979770E+04   0.146662E-01
        6268000   0.980052E+04   0.146700E-01
        6269000   0.980346E+04   0.146737E-01
        6270000   0.980640E+04   0.146774E-01
        6271000   0.980919E+04   0.146806E-01
        6272000   0.981199E+04   0.146827E-01
        6273000   0.981481E+04   0.146856E-01
        6274000   0.981755E+04   0.146890E-01
        6275000   0.982036E+04   0.146919E-01
        6276000   0.982324E+04   0.146949E-01
        6277000   0.982611E+04   0.146983E-01
        6278000   0.982892E+04   0.147015E-01
        6279000   0.983187E+04   0.147057E-01
        6280000   0.983491E+04   0.147089E-01
        6281000   0.983767E+04   0.147119E-01
        6282000   0.984045E+04   0.147145E-01
        6283000   0.984322E+04   0.147175E-01
        6284000   0.984619E+04   0.147199E-01
        6285000   0.984905E+04   0.147231E-01
        6286000   0.985180E+04   0.147254E-01
        6287000   0.985443E+04   0.147284E-01
        6288000   0.985730E+04   0.147315E-01
        6289000   0.986014E+04   0.147340E-01
        6290000   0.986298E+04   0.147361E-01
        6291000   0.986584E+04   0.147386E-01
        6292000   0.986876E+04   0.147406E-01
        6293000   0.987166E+04   0.147421E-01
        6294000   0.987463E+04   0.147446E-01
        6295000   0.987759E+04   0.147470E-01
        6296000   0.988039E+04   0.147492E-01
        6297000   0.988330E+04   0.147514E-01
        6298000   0.988603E+04   0.147528E-01
        6299000   0.988870E+04   0.147549E-01
        6300000   0.989146E+04   0.147574E-01
        6301000   0.989420E+04   0.147589E-01
        6302000   0.989722E+04   0.147605E-01
        6303000   0.990019E+04   0.147622E-01
        6304000   0.990300E+04   0.147632E-01
        6305000   0.990567E+04   0.147650E-01
        6306000   0.990843E+04   0.147669E-01
        6307000   0.991139E+04   0.147696E-01
        6308000   0.991415E+04   0.147710E-01
        6309000   0.991702E+04   0.147729E-01
        6310000   0.991989E+04   0.147746E-01
        6311000   0.992262E+04   0.147761E-01
        6312000   0.992542E+04   0.147777E-01
        6313000   0.992832E+04   0.147797E-01
        6314000   0.993115E+04   0.147809E-01
        6315000   0.993396E+04   0.147821E-01
        6316000   0.993678E+04   0.147833E-01
        6317000   0.993977E+04   0.147849E-01
        6318000   0.994255E+04   0.147866E-01
        6319000   0.994537E+04   0.147887E-01
        6320000   0.994811E+04   0.147910E-01
        6321000   0.995087E+04   0.147930E-01
        6322000   0.995349E+04   0.147950E-01
        6323000   0.995619E+04   0.147974E-01
        6324000   0.995908E+04   0.147985E-01
        6325000   0.996206E+04   0.147996E-01
        6326000   0.996501E+04   0.148017E-01
        6327000   0.996789E+04   0.148044E-01
        6328000   0.997072E+04   0.148058E-01
        6329000   0.997358E+04   0.148076E-01
        6330000   0.997670E+04   0.148095E-01
        6331000   0.997960E+04   0.148116E-01
        6332000   0.998239E+04   0.148138E-01
        6333000   0.998513E+04   0.148163E-01
        6334000   0.998770E+04   0.148180E-01
        6335000   0.999040E+04   0.148203E-01
        6336000   0.999331E+04   0.148221E-01
        6337000   0.999611E+04   0.148242E-01
        6338000   0.999894E+04   0.148269E-01
        6339000   0.100019E+05   0.148298E-01
        6340000   0.100048E+05   0.148317E-01
        6341000   0.100078E+05   0.148347E-01
        6342000   0.100106E+05   0.148371E-01
        6343000   0.100136E+05   0.148394E-01
        6344000   0.100164E+05   0.148429E-01
        6345000   0.100192E+05   0.148457E-01
        6346000   0.100220E+05   0.148487E-01
        6347000   0.100248E+05   0.148514E-01
        6348000   0.100277E+05   0.148538E-01
        6349000   0.100306E+05   0.148569E-01
        6350000   0.100335E+05   0.148596E-01
        6351000   0.100364E+05   0.148622E-01
        6352000   0.100391E+05   0.148642E-01
        6353000   0.100419E+05   0.148663E-01
        6354000   0.100448E+05   0.148686E-01
        6355000   0.100476E+05   0.148710E-01
        6356000   0.100503E+05   0.148726E-01
        6357000   0.100529E+05   0.148747E-01
        6358000   0.100557E+05   0.148767E-01
        6359000   0.100584E+05   0.148787E-01
        6360000   0.100613E+05   0.148804E-01
        6361000   0.100641E+05   0.148826E-01
        6362000   0.100669E+05   0.148854E-01
        6363000   0.100699E+05   0.148879E-01
        6364000   0.100729E+05   0.148905E-01
        6365000   0.100758E+05   0.148931E-01
        6366000   0.100786E+05   0.148955E-01
        6367000   0.100815E+05   0.148976E-01
        6368000   0.100842E+05   0.148991E-01
        6369000   0.100871E+05   0.149015E-01
        6370000   0.100900E+05   0.149027E-01
        6371000   0.100930E+05   0.149038E-01
        6372000   0.100959E+05   0.149057E-01
        6373000   0.100987E+05   0.149074E-01
        6374000   0.101015E+05   0.149092E-01
        6375000   0.101044E+05   0.149107E-01
        6376000   0.101073E+05   0.149129E-01
        6377000   0.101102E+05   0.149144E-01
        6378000   0.101132E+05   0.149158E-01
        6379000   0.101161E+05   0.149179E-01
        6380000   0.101191E+05   0.149202E-01
        6381000   0.101220E+05   0.149217E-01
        6382000   0.101250E+05   0.149230E-01
        6383000   0.101278E+05   0.149248E-01
        6384000   0.101307E+05   0.149263E-01
        6385000   0.101335E+05   0.149277E-01
        6386000   0.101363E+05   0.149299E-01
        6387000   0.101391E+05   0.149317E-01
        6388000   0.101420E+05   0.149342E-01
        6389000   0.101449E+05   0.149356E-01
        6390000   0.101478E+05   0.149373E-01
        6391000   0.101506E+05   0.149400E-01
        6392000   0.101533E+05   0.149418E-01
        6393000   0.101561E+05   0.149431E-01
        6394000   0.101589E+05   0.149452E-01
        6395000   0.101615E+05   0.149470E-01
        6396000   0.101643E+05   0.149490E-01
        6397000   0.101672E+05   0.149522E-01
        6398000   0.101701E+05   0.149548E-01
        6399000   0.101732E+05   0.149581E-01
        6400000   0.101763E+05   0.149611E-01
        6401000   0.101793E+05   0.149638E-01
        6402000   0.101821E+05   0.149667E-01
        6403000   0.101847E+05   0.149697E-01
        6404000   0.101875E+05   0.149722E-01
        6405000   0.101902E+05   0.149737E-01
        6406000   0.101929E+05   0.149761E-01
        6407000   0.101957E+05   0.149784E-01
        6408000   0.101987E+05   0.149811E-01
        6409000   0.102018E+05   0.149838E-01
        6410000   0.102049E+05   0.149870E-01
        6411000   0.102080E+05   0.149883E-01
        6412000   0.102108E+05   0.149896E-01
        6413000   0.102139E+05   0.149910E-01
        6414000   0.102166E+05   0.149929E-01
        6415000   0.102194E+05   0.149952E-01
        6416000   0.102221E+05   0.149973E-01
        6417000   0.102249E+05   0.149999E-01
        6418000   0.102278E+05   0.150025E-01
        6419000   0.102307E+05   0.150049E-01
        6420000   0.102337E+05   0.150075E-01
        6421000   0.102366E+05   0.150101E-01
        6422000   0.102395E+05   0.150128E-01
        6423000   0.102424E+05   0.150155E-01
        6424000   0.102454E+05   0.150176E-01
        6425000   0.102483E+05   0.150207E-01
        6426000   0.102513E+05   0.150233E-01
        6427000   0.102541E+05   0.150260E-01
        6428000   0.102571E+05   0.150292E-01
        6429000   0.102600E+05   0.150324E-01
        6430000   0.102628E+05   0.150352E-01
        6431000   0.102657E+05   0.150371E-01
        6432000   0.102685E+05   0.150396E-01
        6433000   0.102714E+05   0.150425E-01
        6434000   0.102743E+05   0.150452E-01
        6435000   0.102771E+05   0.150475E-01
        6436000   0.102800E+05   0.150496E-01
        6437000   0.102828E+05   0.150519E-01
        6438000   0.102855E+05   0.150548E-01
        6439000   0.102883E+05   0.150573E-01
        6440000   0.102911E+05   0.150598E-01
        6441000   0.102941E+05   0.150625E-01
        6442000   0.102971E+05   0.150646E-01
        6443000   0.103002E+05   0.150674E-01
        6444000   0.103033E+05   0.150698E-01
        6445000   0.103063E+05   0.150722E-01
        6446000   0.103092E+05   0.150750E-01
        6447000   0.103122E+05   0.150778E-01
        6448000   0.103151E+05   0.150810E-01
        6449000   0.103180E+05   0.150833E-01
        6450000   0.103209E+05   0.150864E-01
        6451000   0.103238E+05   0.150894E-01
        6452000   0.103267E+05   0.150918E-01
        6453000   0.103294E+05   0.150950E-01
        6454000   0.103323E+05   0.150979E-01
        6455000   0.103351E+05   0.151007E-01
        6456000   0.103380E+05   0.151038E-01
        6457000   0.103409E+05   0.151063E-01
        6458000   0.103439E+05   0.151092E-01
        6459000   0.103468E+05   0.151114E-01
        6460000   0.103497E+05   0.151144E-01
        6461000   0.103526E+05   0.151172E-01
        6462000   0.103556E+05   0.151198E-01
        6463000   0.103585E+05   0.151224E-01
        6464000   0.103613E+05   0.151245E-01
        6465000   0.103641E+05   0.151269E-01
        6466000   0.103670E+05   0.151289E-01
        6467000   0.103698E+05   0.151315E-01
        6468000   0.103727E+05   0.151337E-01
        6469000   0.103756E+05   0.151363E-01
        6470000   0.103785E+05   0.151384E-01
        6471000   0.103813E+05   0.151406E-01
        6472000   0.103842E+05   0.151432E-01
        6473000   0.103873E+05   0.151457E-01
        6474000   0.103904E+05   0.151482E-01
        6475000   0.103934E+05   0.151504E-01
        6476000   0.103961E+05   0.151534E-01
        6477000   0.103988E+05   0.151563E-01
        6478000   0.104016E+05   0.151592E-01
        6479000   0.104046E+05   0.151616E-01
        6480000   0.104074E+05   0.151643E-01
        6481000   0.104102E+05   0.151668E-01
        6482000   0.104131E+05   0.151697E-01
        6483000   0.104162E+05   0.151725E-01
        6484000   0.104191E+05   0.151743E-01
        6485000   0.104221E+05   0.151765E-01
        6486000   0.104251E+05   0.151789E-01
        6487000   0.104279E+05   0.151814E-01
        6488000   0.104308E+05   0.151842E-01
        6489000   0.104337E+05   0.151872E-01
        6490000   0.104365E+05   0.151905E-01
        6491000   0.104394E+05   0.151934E-01
        6492000   0.104425E+05   0.151966E-01
        6493000   0.104455E+05   0.152001E-01
        6494000   0.104485E+05   0.152024E-01
        6495000   0.104514E+05   0.152057E-01
        6496000   0.104542E+05   0.152094E-01
        6497000   0.104571E+05   0.152128E-01
        6498000   0.104599E+05   0.152154E-01
        6499000   0.104628E+05   0.152188E-01
        6500000   0.104657E+05   0.152217E-01
        6501000   0.104687E+05   0.152242E-01
        6502000   0.104716E+05   0.152267E-01
        6503000   0.104746E+05   0.152288E-01
        6504000   0.104775E+05   0.152312E-01
        6505000   0.104806E+05   0.152341E-01
        6506000   0.104837E+05   0.152371E-01
        6507000   0.104867E+05   0.152400E-01
        6508000   0.104898E+05   0.152433E-01
        6509000   0.104926E+05   0.152464E-01
        6510000   0.104955E+05   0.152497E-01
        6511000   0.104983E+05   0.152529E-01
        6512000   0.105012E+05   0.152556E-01
        6513000   0.105042E+05   0.152589E-01
        6514000   0.105071E+05   0.152621E-01
        6515000   0.105101E+05   0.152655E-01
        6516000   0.105132E+05   0.152680E-01
        6517000   0.105162E+05   0.152707E-01
        6518000   0.105192E+05   0.152737E-01
        6519000   0.105223E+05   0.152770E-01
        6520000   0.105255E+05   0.152802E-01
        6521000   0.105286E+05   0.152831E-01
        6522000   0.105315E+05   0.152860E-01
        6523000   0.105345E+05   0.152880E-01
        6524000   0.105373E+05   0.152901E-01
        6525000   0.105401E+05   0.152927E-01
        6526000   0.105430E+05   0.152955E-01
        6527000   0.105459E+05   0.152981E-01
        6528000   0.105488E+05   0.153003E-01
        6529000   0.105520E+05   0.153026E-01
        6530000   0.105552E+05   0.153047E-01
        6531000   0.105583E+05   0.153070E-01
        6532000   0.105615E+05   0.153088E-01
        6533000   0.105646E+05   0.153107E-01
        6534000   0.105675E+05   0.153132E-01
        6535000   0.105705E+05   0.153154E-01
        6536000   0.105733E+05   0.153169E-01
        6537000   0.105761E+05   0.153189E-01
        6538000   0.105793E+05   0.153207E-01
        6539000   0.105824E+05   0.153230E-01
        6540000   0.105856E+05   0.153251E-01
        6541000   0.105888E+05   0.153266E-01
        6542000   0.105919E+05   0.153284E-01
        6543000   0.105948E+05   0.153300E-01
        6544000   0.105978E+05   0.153320E-01
        6545000   0.106009E+05   0.153343E-01
        6546000   0.106039E+05   0.153354E-01
        6547000   0.106068E+05   0.153365E-01
        6548000   0.106097E+05   0.153389E-01
        6549000   0.106124E+05   0.153408E-01
        6550000   0.106152E+05   0.153424E-01
        6551000   0.106180E+05   0.153441E-01
        6552000   0.106210E+05   0.153450E-01
        6553000   0.106241E+05   0.153467E-01
        6554000   0.106271E+05   0.153484E-01
        6555000   0.106301E+05   0.153500E-01
        6556000   0.106331E+05   0.153523E-01
        6557000   0.106361E+05   0.153546E-01
        6558000   0.106389E+05   0.153564E-01
        6559000   0.106419E+05   0.153582E-01
        6560000   0.106447E+05   0.153605E-01
        6561000   0.106474E+05   0.153624E-01
        6562000   0.106504E+05   0.153642E-01
        6563000   0.106533E+05   0.153661E-01
        6564000   0.106564E+05   0.153675E-01
        6565000   0.106594E+05   0.153693E-01
        6566000   0.106625E+05   0.153706E-01
        6567000   0.106656E+05   0.153727E-01
        6568000   0.106685E+05   0.153749E-01
        6569000   0.106715E+05   0.153764E-01
        6570000   0.106744E+05   0.153786E-01
        6571000   0.106772E+05   0.153807E-01
        6572000   0.106800E+05   0.153822E-01
        6573000   0.106830E+05   0.153837E-01
        6574000   0.106860E+05   0.153855E-01
        6575000   0.106890E+05   0.153875E-01
        6576000   0.106920E+05   0.153894E-01
        6577000   0.106950E+05   0.153912E-01
        6578000   0.106981E+05   0.153936E-01
        6579000   0.107011E+05   0.153961E-01
        6580000   0.107041E+05   0.153977E-01
        6581000   0.107071E+05   0.153992E-01
        6582000   0.107101E+05   0.154010E-01
        6583000   0.107131E+05   0.154035E-01
        6584000   0.107162E+05   0.154054E-01
        6585000   0.107193E+05   0.154078E-01
        6586000   0.107223E+05   0.154088E-01
        6587000   0.107252E+05   0.154107E-01
        6588000   0.107281E+05   0.154127E-01
        6589000   0.107310E+05   0.154141E-01
        6590000   0.107341E+05   0.154159E-01
        6591000   0.107372E+05   0.154178E-01
        6592000   0.107402E+05   0.154205E-01
        6593000   0.107433E+05   0.154226E-01
        6594000   0.107464E+05   0.154251E-01
        6595000   0.107493E+05   0.154279E-01
        6596000   0.107522E+05   0.154301E-01
        6597000   0.107551E+05   0.154327E-01
        6598000   0.107580E+05   0.154352E-01
        6599000   0.107609E+05   0.154374E-01
        6600000   0.107637E+05   0.154397E-01
        6601000   0.107666E+05   0.154419E-01
        6602000   0.107696E+05   0.154445E-01
        6603000   0.107726E+05   0.154467E-01
        6604000   0.107757E+05   0.154498E-01
        6605000   0.107788E+05   0.154525E-01
        6606000   0.107818E+05   0.154557E-01
        6607000   0.107848E+05   0.154581E-01
        6608000   0.107879E+05   0.154603E-01
        6609000   0.107910E+05   0.154617E-01
        6610000   0.107941E+05   0.154635E-01
        6611000   0.107970E+05   0.154651E-01
        6612000   0.107999E+05   0.154673E-01
        6613000   0.108030E+05   0.154691E-01
        6614000   0.108059E+05   0.154716E-01
        6615000   0.108089E+05   0.154726E-01
        6616000   0.108120E+05   0.154746E-01
        6617000   0.108151E+05   0.154765E-01
        6618000   0.108181E+05   0.154790E-01
        6619000   0.108212E+05   0.154809E-01
        6620000   0.108242E+05   0.154829E-01
        6621000   0.108272E+05   0.154848E-01
        6622000   0.108301E+05   0.154870E-01
        6623000   0.108330E+05   0.154886E-01
        6624000   0.108358E+05   0.154909E-01
        6625000   0.108387E+05   0.154931E-01
        6626000   0.108416E+05   0.154955E-01
        6627000   0.108447E+05   0.154985E-01
        6628000   0.108477E+05   0.155010E-01
        6629000   0.108508E+05   0.155029E-01
        6630000   0.108537E+05   0.155050E-01
        6631000   0.108567E+05   0.155068E-01
        6632000   0.108597E+05   0.155091E-01
        6633000   0.108627E+05   0.155111E-01
        6634000   0.108656E+05   0.155132E-01
        6635000   0.108685E+05   0.155150E-01
        6636000   0.108715E+05   0.155169E-01
        6637000   0.108745E+05   0.155186E-01
        6638000   0.108775E+05   0.155209E-01
        6639000   0.108804E+05   0.155222E-01
        6640000   0.108836E+05   0.155242E-01
        6641000   0.108869E+05   0.155259E-01
        6642000   0.108901E+05   0.155285E-01
        6643000   0.108931E+05   0.155307E-01
        6644000   0.108962E+05   0.155331E-01
        6645000   0.108991E+05   0.155353E-01
        6646000   0.109021E+05   0.155371E-01
        6647000   0.109049E+05   0.155392E-01
        6648000   0.109078E+05   0.155412E-01
        6649000   0.109108E+05   0.155428E-01
        6650000   0.109138E+05   0.155443E-01
        6651000   0.109169E+05   0.155460E-01
        6652000   0.109200E+05   0.155483E-01
        6653000   0.109230E+05   0.155501E-01
        6654000   0.109259E+05   0.155513E-01
        6655000   0.109287E+05   0.155526E-01
        6656000   0.109318E+05   0.155545E-01
        6657000   0.109348E+05   0.155566E-01
        6658000   0.109377E+05   0.155586E-01
        6659000   0.109407E+05   0.155604E-01
        6660000   0.109438E+05   0.155627E-01
        6661000   0.109469E+05   0.155642E-01
        6662000   0.109500E+05   0.155661E-01
        6663000   0.109530E+05   0.155676E-01
        6664000   0.109562E+05   0.155696E-01
        6665000   0.109591E+05   0.155711E-01
        6666000   0.109621E+05   0.155730E-01
        6667000   0.109650E+05   0.155749E-01
        6668000   0.109680E+05   0.155755E-01
        6669000   0.109709E+05   0.155770E-01
        6670000   0.109739E+05   0.155787E-01
        6671000   0.109768E+05   0.155803E-01
        6672000   0.109799E+05   0.155825E-01
        6673000   0.109828E+05   0.155842E-01
        6674000   0.109859E+05   0.155861E-01
        6675000   0.109889E+05   0.155878E-01
        6676000   0.109920E+05   0.155897E-01
        6677000   0.109951E+05   0.155917E-01
        6678000   0.109982E+05   0.155935E-01
        6679000   0.110013E+05   0.155961E-01
        6680000   0.110043E+05   0.155982E-01
        6681000   0.110072E+05   0.156002E-01
        6682000   0.110101E+05   0.156017E-01
        6683000   0.110133E+05   0.156041E-01
        6684000   0.110165E+05   0.156059E-01
        6685000   0.110197E+05   0.156079E-01
        6686000   0.110227E+05   0.156098E-01
        6687000   0.110256E+05   0.156117E-01
        6688000   0.110283E+05   0.156137E-01
        6689000   0.110313E+05   0.156159E-01
        6690000   0.110342E+05   0.156179E-01
        6691000   0.110370E+05   0.156199E-01
        6692000   0.110400E+05   0.156215E-01
        6693000   0.110432E+05   0.156231E-01
        6694000   0.110463E+05   0.156247E-01
        6695000   0.110492E+05   0.156254E-01
        6696000   0.110523E+05   0.156270E-01
        6697000   0.110554E+05   0.156281E-01
        6698000   0.110584E+05   0.156298E-01
        6699000   0.110615E+05   0.156316E-01
        6700000   0.110645E+05   0.156335E-01
        6701000   0.110675E+05   0.156347E-01
        6702000   0.110705E+05   0.156363E-01
        6703000   0.110735E+05   0.156379E-01
        6704000   0.110766E+05   0.156399E-01
        6705000   0.110796E+05   0.156415E-01
        6706000   0.110827E+05   0.156441E-01
        6707000   0.110858E+05   0.156461E-01
        6708000   0.110888E+05   0.156477E-01
        6709000   0.110919E+05   0.156489E-01
        6710000   0.110949E+05   0.156499E-01
        6711000   0.110980E+05   0.156504E-01
        6712000   0.111009E+05   0.156513E-01
        6713000   0.111041E+05   0.156531E-01
        6714000   0.111072E+05   0.156534E-01
        6715000   0.111102E+05   0.156539E-01
        6716000   0.111136E+05   0.156543E-01
        6717000   0.111168E+05   0.156552E-01
        6718000   0.111198E+05   0.156557E-01
        6719000   0.111227E+05   0.156563E-01
        6720000   0.111259E+05   0.156566E-01
        6721000   0.111289E+05   0.156571E-01
        6722000   0.111320E+05   0.156577E-01
        6723000   0.111350E+05   0.156589E-01
        6724000   0.111380E+05   0.156597E-01
        6725000   0.111412E+05   0.156613E-01
        6726000   0.111444E+05   0.156628E-01
        6727000   0.111475E+05   0.156639E-01
        6728000   0.111506E+05   0.156658E-01
        6729000   0.111535E+05   0.156672E-01
        6730000   0.111565E+05   0.156692E-01
        6731000   0.111594E+05   0.156706E-01
        6732000   0.111623E+05   0.156721E-01
        6733000   0.111650E+05   0.156745E-01
        6734000   0.111677E+05   0.156769E-01
        6735000   0.111707E+05   0.156791E-01
        6736000   0.111735E+05   0.156813E-01
        6737000   0.111766E+05   0.156835E-01
        6738000   0.111797E+05   0.156856E-01
        6739000   0.111827E+05   0.156882E-01
        6740000   0.111858E+05   0.156910E-01
        6741000   0.111889E+05   0.156933E-01
        6742000   0.111917E+05   0.156957E-01
        6743000   0.111947E+05   0.156975E-01
        6744000   0.111977E+05   0.156996E-01
        6745000   0.112007E+05   0.157027E-01
        6746000   0.112037E+05   0.157049E-01
        6747000   0.112067E+05   0.157076E-01
        6748000   0.112098E+05   0.157095E-01
        6749000   0.112130E+05   0.157112E-01
        6750000   0.112160E+05   0.157132E-01
        6751000   0.112191E+05   0.157152E-01
        6752000   0.112223E+05   0.157169E-01
        6753000   0.112254E+05   0.157195E-01
        6754000   0.112286E+05   0.157223E-01
        6755000   0.112316E+05   0.157245E-01
        6756000   0.112345E+05   0.157275E-01
        6757000   0.112376E+05   0.157302E-01
        6758000   0.112407E+05   0.157325E-01
        6759000   0.112438E+05   0.157351E-01
        6760000   0.112468E+05   0.157379E-01
        6761000   0.112498E+05   0.157403E-01
        6762000   0.112527E+05   0.157422E-01
        6763000   0.112557E+05   0.157442E-01
        6764000   0.112587E+05   0.157461E-01
        6765000   0.112616E+05   0.157477E-01
        6766000   0.112646E+05   0.157495E-01
        6767000   0.112675E+05   0.157511E-01
        6768000   0.112704E+05   0.157529E-01
        6769000   0.112733E+05   0.157538E-01
        6770000   0.112763E+05   0.157553E-01
        6771000   0.112793E+05   0.157568E-01
        6772000   0.112824E+05   0.157577E-01
        6773000   0.112853E+05   0.157594E-01
        6774000   0.112882E+05   0.157608E-01
        6775000   0.112912E+05   0.157616E-01
        6776000   0.112942E+05   0.157636E-01
        6777000   0.112973E+05   0.157654E-01
        6778000   0.113002E+05   0.157664E-01
        6779000   0.113034E+05   0.157684E-01
        6780000   0.113065E+05   0.157697E-01
        6781000   0.113098E+05   0.157708E-01
        6782000   0.113129E+05   0.157717E-01
        6783000   0.113159E+05   0.157727E-01
        6784000   0.113188E+05   0.157737E-01
        6785000   0.113216E+05   0.157745E-01
        6786000   0.113244E+05   0.157756E-01
        6787000   0.113271E+05   0.157766E-01
        6788000   0.113301E+05   0.157775E-01
        6789000   0.113330E+05   0.157791E-01
        6790000   0.113360E+05   0.157799E-01
        6791000   0.113390E+05   0.157802E-01
        6792000   0.113421E+05   0.157807E-01
        6793000   0.113451E+05   0.157821E-01
        6794000   0.113480E+05   0.157833E-01
        6795000   0.113511E+05   0.157845E-01
        6796000   0.113541E+05   0.157853E-01
        6797000   0.113571E+05   0.157861E-01
        6798000   0.113599E+05   0.157871E-01
        6799000   0.113627E+05   0.157878E-01
        6800000   0.113657E+05   0.157890E-01
        6801000   0.113688E+05   0.157897E-01
        6802000   0.113718E+05   0.157907E-01
        6803000   0.113748E+05   0.157914E-01
        6804000   0.113778E+05   0.157925E-01
        6805000   0.113808E+05   0.157941E-01
        6806000   0.113838E+05   0.157954E-01
        6807000   0.113867E+05   0.157964E-01
        6808000   0.113896E+05   0.157972E-01
        6809000   0.113927E+05   0.157984E-01
        6810000   0.113956E+05   0.157999E-01
        6811000   0.113987E+05   0.158014E-01
        6812000   0.114018E+05   0.158029E-01
        6813000   0.114049E+05   0.158041E-01
        6814000   0.114079E+05   0.158052E-01
        6815000   0.114111E+05   0.158067E-01
        6816000   0.114141E+05   0.158079E-01
        6817000   0.114170E+05   0.158090E-01
        6818000   0.114199E+05   0.158103E-01
        6819000   0.114228E+05   0.158111E-01
        6820000   0.114257E+05   0.158123E-01
        6821000   0.114287E+05   0.158140E-01
        6822000   0.114318E+05   0.158157E-01
        6823000   0.114349E+05   0.158177E-01
        6824000   0.114378E+05   0.158196E-01
        6825000   0.114407E+05   0.158210E-01
        6826000   0.114436E+05   0.158236E-01
        6827000   0.114464E+05   0.158260E-01
        6828000   0.114494E+05   0.158282E-01
        6829000   0.114523E+05   0.158311E-01
        6830000   0.114553E+05   0.158339E-01
        6831000   0.114583E+05   0.158355E-01
        6832000   0.114612E+05   0.158374E-01
        6833000   0.114642E+05   0.158380E-01
        6834000   0.114672E+05   0.158404E-01
        6835000   0.114703E+05   0.158430E-01
        6836000   0.114732E+05   0.158453E-01
        6837000   0.114763E+05   0.158473E-01
        6838000   0.114795E+05   0.158494E-01
        6839000   0.114826E+05   0.158512E-01
        6840000   0.114856E+05   0.158544E-01
        6841000   0.114886E+05   0.158570E-01
        6842000   0.114916E+05   0.158595E-01
        6843000   0.114945E+05   0.158622E-01
        6844000   0.114973E+05   0.158650E-01
        6845000   0.115003E+05   0.158671E-01
        6846000   0.115032E+05   0.158692E-01
        6847000   0.115062E+05   0.158711E-01
        6848000   0.115093E+05   0.158728E-01
        6849000   0.115125E+05   0.158751E-01
        6850000   0.115156E+05   0.158769E-01
        6851000   0.115186E+05   0.158793E-01
        6852000   0.115216E+05   0.158814E-01
        6853000   0.115247E+05   0.158831E-01
        6854000   0.115277E+05   0.158849E-01
        6855000   0.115305E+05   0.158864E-01
        6856000   0.115336E+05   0.158880E-01
        6857000   0.115365E+05   0.158893E-01
        6858000   0.115395E+05   0.158907E-01
        6859000   0.115425E+05   0.158916E-01
        6860000   0.115454E+05   0.158923E-01
        6861000   0.115483E+05   0.158926E-01
        6862000   0.115514E+05   0.158929E-01
        6863000   0.115544E+05   0.158940E-01
        6864000   0.115573E+05   0.158946E-01
        6865000   0.115602E+05   0.158956E-01
        6866000   0.115633E+05   0.158972E-01
        6867000   0.115665E+05   0.158981E-01
        6868000   0.115695E+05   0.158996E-01
        6869000   0.115726E+05   0.159012E-01
        6870000   0.115756E+05   0.159026E-01
        6871000   0.115785E+05   0.159047E-01
        6872000   0.115816E+05   0.159063E-01
        6873000   0.115846E+05   0.159070E-01
        6874000   0.115877E+05   0.159084E-01
        6875000   0.115909E+05   0.159100E-01
        6876000   0.115941E+05   0.159113E-01
        6877000   0.115974E+05   0.159122E-01
        6878000   0.116006E+05   0.159135E-01
        6879000   0.116037E+05   0.159152E-01
        6880000   0.116067E+05   0.159160E-01
        6881000   0.116098E+05   0.159175E-01
        6882000   0.116129E+05   0.159174E-01
        6883000   0.116157E+05   0.159180E-01
        6884000   0.116186E+05   0.159186E-01
        6885000   0.116215E+05   0.159191E-01
        6886000   0.116244E+05   0.159202E-01
        6887000   0.116274E+05   0.159218E-01
        6888000   0.116304E+05   0.159237E-01
        6889000   0.116334E+05   0.159250E-01
        6890000   0.116363E+05   0.159262E-01
        6891000   0.116393E+05   0.159277E-01
        6892000   0.116425E+05   0.159293E-01
        6893000   0.116457E+05   0.159311E-01
        6894000   0.116488E+05   0.159320E-01
        6895000   0.116520E+05   0.159329E-01
        6896000   0.116549E+05   0.159332E-01
        6897000   0.116577E+05   0.159335E-01
        6898000   0.116606E+05   0.159339E-01
        6899000   0.116638E+05   0.159344E-01
        6900000   0.116670E+05   0.159355E-01
        6901000   0.116700E+05   0.159363E-01
        6902000   0.116730E+05   0.159376E-01
        6903000   0.116761E+05   0.159387E-01
        6904000   0.116790E+05   0.159400E-01
        6905000   0.116818E+05   0.159411E-01
        6906000   0.116848E+05   0.159416E-01
        6907000   0.116878E+05   0.159424E-01
        6908000   0.116909E+05   0.159428E-01
        6909000   0.116939E+05   0.159433E-01
        6910000   0.116969E+05   0.159442E-01
        6911000   0.117001E+05   0.159451E-01
        6912000   0.117031E+05   0.159459E-01
        6913000   0.117059E+05   0.159473E-01
        6914000   0.117090E+05   0.159482E-01
        6915000   0.117120E+05   0.159483E-01
        6916000   0.117151E+05   0.159490E-01
        6917000   0.117183E+05   0.159497E-01
        6918000   0.117215E+05   0.159506E-01
        6919000   0.117246E+05   0.159526E-01
        6920000   0.117274E+05   0.159542E-01
        6921000   0.117302E+05   0.159559E-01
        6922000   0.117332E+05   0.159572E-01
        6923000   0.117361E+05   0.159579E-01
        6924000   0.117390E+05   0.159590E-01
        6925000   0.117420E+05   0.159603E-01
        6926000   0.117450E+05   0.159608E-01
        6927000   0.117481E+05   0.159611E-01
        6928000   0.117513E+05   0.159627E-01
        6929000   0.117542E+05   0.159631E-01
        6930000   0.117571E+05   0.159646E-01
        6931000   0.117600E+05   0.159657E-01
        6932000   0.117629E+05   0.159669E-01
        6933000   0.117657E+05   0.159678E-01
        6934000   0.117687E+05   0.159687E-01
        6935000   0.117717E+05   0.159700E-01
        6936000   0.117747E+05   0.159708E-01
        6937000   0.117776E+05   0.159717E-01
        6938000   0.117807E+05   0.159726E-01
        6939000   0.117837E+05   0.159731E-01
        6940000   0.117868E+05   0.159733E-01
        6941000   0.117899E+05   0.159736E-01
        6942000   0.117930E+05   0.159739E-01
        6943000   0.117959E+05   0.159742E-01
        6944000   0.117988E+05   0.159747E-01
        6945000   0.118017E+05   0.159752E-01
        6946000   0.118047E+05   0.159759E-01
        6947000   0.118076E+05   0.159761E-01
        6948000   0.118108E+05   0.159772E-01
        6949000   0.118138E+05   0.159781E-01
        6950000   0.118167E+05   0.159785E-01
        6951000   0.118196E+05   0.159794E-01
        6952000   0.118226E+05   0.159801E-01
        6953000   0.118257E+05   0.159803E-01
        6954000   0.118287E+05   0.159811E-01
        6955000   0.118318E+05   0.159822E-01
        6956000   0.118347E+05   0.159831E-01
        6957000   0.118376E+05   0.159838E-01
        6958000   0.118406E+05   0.159850E-01
        6959000   0.118437E+05   0.159850E-01
        6960000   0.118467E+05   0.159851E-01
        6961000   0.118495E+05   0.159862E-01
        6962000   0.118526E+05   0.159870E-01
        6963000   0.118557E+05   0.159880E-01
        6964000   0.118588E+05   0.159883E-01
        6965000   0.118620E+05   0.159884E-01
        6966000   0.118651E+05   0.159892E-01
        6967000   0.118682E+05   0.159900E-01
        6968000   0.118712E+05   0.159908E-01
        6969000   0.118742E+05   0.159918E-01
        6970000   0.118770E+05   0.159937E-01
        6971000   0.118798E+05   0.159946E-01
        6972000   0.118826E+05   0.159958E-01
        6973000   0.118858E+05   0.159971E-01
        6974000   0.118890E+05   0.159980E-01
        6975000   0.118921E+05   0.160001E-01
        6976000   0.118950E+05   0.160014E-01
        6977000   0.118981E+05   0.160026E-01
        6978000   0.119011E+05   0.160036E-01
        6979000   0.119040E+05   0.160047E-01
        6980000   0.119069E+05   0.160054E-01
        6981000   0.119099E+05   0.160063E-01
        6982000   0.119130E+05   0.160070E-01
        6983000   0.119162E+05   0.160080E-01
        6984000   0.119194E+05   0.160089E-01
        6985000   0.119223E+05   0.160096E-01
        6986000   0.119254E+05   0.160103E-01
        6987000   0.119283E+05   0.160105E-01
        6988000   0.119313E+05   0.160111E-01
        6989000   0.119343E+05   0.160120E-01
        6990000   0.119373E+05   0.160125E-01
        6991000   0.119406E+05   0.160126E-01
        6992000   0.119439E+05   0.160133E-01
        6993000   0.119470E+05   0.160138E-01
        6994000   0.119502E+05   0.160141E-01
        6995000   0.119534E+05   0.160144E-01
        6996000   0.119566E+05   0.160149E-01
        6997000   0.119596E+05   0.160151E-01
        6998000   0.119627E+05   0.160148E-01
        6999000   0.119657E+05   0.160147E-01
        7000000   0.119687E+05   0.160144E-01
        7001000   0.119718E+05   0.160144E-01
        7002000   0.119749E+05   0.160142E-01
        7003000   0.119778E+05   0.160146E-01
        7004000   0.119809E+05   0.160149E-01
        7005000   0.119840E+05   0.160153E-01
        7006000   0.119870E+05   0.160165E-01
        7007000   0.119900E+05   0.160174E-01
        7008000   0.119931E+05   0.160178E-01
        7009000   0.119963E+05   0.160187E-01
        7010000   0.119994E+05   0.160194E-01
        7011000   0.120023E+05   0.160205E-01
        7012000   0.120053E+05   0.160228E-01
        7013000   0.120084E+05   0.160251E-01
        7014000   0.120114E+05   0.160271E-01
        7015000   0.120145E+05   0.160287E-01
        7016000   0.120177E+05   0.160307E-01
        7017000   0.120209E+05   0.160327E-01
        7018000   0.120240E+05   0.160342E-01
        7019000   0.120270E+05   0.160361E-01
        7020000   0.120299E+05   0.160374E-01
        7021000   0.120327E+05   0.160397E-01
        7022000   0.120357E+05   0.160419E-01
        7023000   0.120388E+05   0.160437E-01
        7024000   0.120418E+05   0.160462E-01
        7025000   0.120448E+05   0.160484E-01
        7026000   0.120478E+05   0.160498E-01
        7027000   0.120507E+05   0.160519E-01
        7028000   0.120538E+05   0.160534E-01
        7029000   0.120569E+05   0.160546E-01
        7030000   0.120601E+05   0.160564E-01
        7031000   0.120630E+05   0.160582E-01
        7032000   0.120660E+05   0.160597E-01
        7033000   0.120689E+05   0.160616E-01
        7034000   0.120719E+05   0.160630E-01
        7035000   0.120748E+05   0.160640E-01
        7036000   0.120776E+05   0.160652E-01
        7037000   0.120807E+05   0.160657E-01
        7038000   0.120838E+05   0.160671E-01
        7039000   0.120871E+05   0.160685E-01
        7040000   0.120901E+05   0.160706E-01
        7041000   0.120931E+05   0.160720E-01
        7042000   0.120961E+05   0.160744E-01
        7043000   0.120992E+05   0.160764E-01
        7044000   0.121023E+05   0.160781E-01
        7045000   0.121053E+05   0.160798E-01
        7046000   0.121084E+05   0.160808E-01
        7047000   0.121114E+05   0.160827E-01
        7048000   0.121144E+05   0.160832E-01
        7049000   0.121175E+05   0.160843E-01
        7050000   0.121206E+05   0.160861E-01
        7051000   0.121238E+05   0.160869E-01
        7052000   0.121270E+05   0.160886E-01
        7053000   0.121300E+05   0.160901E-01
        7054000   0.121331E+05   0.160916E-01
        7055000   0.121362E+05   0.160934E-01
        7056000   0.121393E+05   0.160945E-01
        7057000   0.121423E+05   0.160962E-01
        7058000   0.121452E+05   0.160974E-01
        7059000   0.121483E+05   0.160984E-01
        7060000   0.121515E+05   0.160992E-01
        7061000   0.121548E+05   0.160999E-01
        7062000   0.121581E+05   0.161011E-01
        7063000   0.121613E+05   0.161022E-01
        7064000   0.121644E+05   0.161021E-01
        7065000   0.121676E+05   0.161020E-01
        7066000   0.121707E+05   0.161030E-01
        7067000   0.121735E+05   0.161047E-01
        7068000   0.121763E+05   0.161059E-01
        7069000   0.121790E+05   0.161067E-01
        7070000   0.121818E+05   0.161069E-01
        7071000   0.121848E+05   0.161075E-01
        7072000   0.121878E+05   0.161080E-01
        7073000   0.121908E+05   0.161086E-01
        7074000   0.121938E+05   0.161095E-01
        7075000   0.121970E+05   0.161111E-01
        7076000   0.122001E+05   0.161123E-01
        7077000   0.122030E+05   0.161130E-01
        7078000   0.122059E+05   0.161141E-01
        7079000   0.122088E+05   0.161153E-01
        7080000   0.122117E+05   0.161161E-01
        7081000   0.122147E+05   0.161169E-01
        7082000   0.122177E+05   0.161183E-01
        7083000   0.122206E+05   0.161194E-01
        7084000   0.122237E+05   0.161219E-01
        7085000   0.122268E+05   0.161231E-01
        7086000   0.122298E+05   0.161246E-01
        7087000   0.122329E+05   0.161261E-01
        7088000   0.122359E+05   0.161275E-01
        7089000   0.122391E+05   0.161291E-01
        7090000   0.122420E+05   0.161304E-01
        7091000   0.122452E+05   0.161322E-01
        7092000   0.122482E+05   0.161338E-01
        7093000   0.122512E+05   0.161352E-01
        7094000   0.122542E+05   0.161369E-01
        7095000   0.122572E+05   0.161389E-01
        7096000   0.122601E+05   0.161410E-01
        7097000   0.122631E+05   0.161432E-01
        7098000   0.122662E+05   0.161455E-01
        7099000   0.122693E+05   0.161473E-01
        7100000   0.122724E+05   0.161491E-01
        7101000   0.122755E+05   0.161504E-01
        7102000   0.122786E+05   0.161518E-01
        7103000   0.122817E+05   0.161531E-01
        7104000   0.122846E+05   0.161545E-01
        7105000   0.122877E+05   0.161559E-01
        7106000   0.122908E+05   0.161568E-01
        7107000   0.122939E+05   0.161578E-01
        7108000   0.122969E+05   0.161592E-01
        7109000   0.123000E+05   0.161604E-01
        7110000   0.123033E+05   0.161620E-01
        7111000   0.123064E+05   0.161633E-01
        7112000   0.123096E+05   0.161641E-01
        7113000   0.123125E+05   0.161652E-01
        7114000   0.123156E+05   0.161661E-01
        7115000   0.123186E+05   0.161667E-01
        7116000   0.123215E+05   0.161675E-01
        7117000   0.123244E+05   0.161680E-01
        7118000   0.123276E+05   0.161685E-01
        7119000   0.123309E+05   0.161688E-01
        7120000   0.123340E+05   0.161696E-01
        7121000   0.123372E+05   0.161700E-01
        7122000   0.123406E+05   0.161712E-01
        7123000   0.123436E+05   0.161723E-01
        7124000   0.123467E+05   0.161729E-01
        7125000   0.123497E+05   0.161743E-01
        7126000   0.123527E+05   0.161750E-01
        7127000   0.123557E+05   0.161759E-01
        7128000   0.123589E+05   0.161775E-01
        7129000   0.123621E+05   0.161783E-01
        7130000   0.123652E+05   0.161793E-01
        7131000   0.123683E+05   0.161802E-01
        7132000   0.123714E+05   0.161815E-01
        7133000   0.123745E+05   0.161831E-01
        7134000   0.123777E+05   0.161850E-01
        7135000   0.123809E+05   0.161863E-01
        7136000   0.123841E+05   0.161875E-01
        7137000   0.123872E+05   0.161881E-01
        7138000   0.123904E+05   0.161890E-01
        7139000   0.123936E+05   0.161899E-01
        7140000   0.123968E+05   0.161913E-01
        7141000   0.123999E+05   0.161920E-01
        7142000   0.124029E+05   0.161937E-01
        7143000   0.124062E+05   0.161948E-01
        7144000   0.124093E+05   0.161965E-01
        7145000   0.124126E+05   0.161983E-01
        7146000   0.124158E+05   0.162003E-01
        7147000   0.124189E+05   0.162015E-01
        7148000   0.124221E+05   0.162034E-01
        7149000   0.124252E+05   0.162057E-01
        7150000   0.124282E+05   0.162074E-01
        7151000   0.124312E+05   0.162091E-01
        7152000   0.124343E+05   0.162122E-01
        7153000   0.124375E+05   0.162146E-01
        7154000   0.124408E+05   0.162164E-01
        7155000   0.124439E+05   0.162182E-01
        7156000   0.124469E+05   0.162206E-01
        7157000   0.124501E+05   0.162226E-01
        7158000   0.124534E+05   0.162247E-01
        7159000   0.124565E+05   0.162273E-01
        7160000   0.124594E+05   0.162298E-01
        7161000   0.124626E+05   0.162322E-01
        7162000   0.124656E+05   0.162342E-01
        7163000   0.124686E+05   0.162362E-01
        7164000   0.124718E+05   0.162390E-01
        7165000   0.124750E+05   0.162418E-01
        7166000   0.124781E+05   0.162444E-01
        7167000   0.124812E+05   0.162473E-01
        7168000   0.124844E+05   0.162496E-01
        7169000   0.124875E+05   0.162516E-01
        7170000   0.124905E+05   0.162530E-01
        7171000   0.124937E+05   0.162543E-01
        7172000   0.124968E+05   0.162563E-01
        7173000   0.124998E+05   0.162580E-01
        7174000   0.125030E+05   0.162596E-01
        7175000   0.125062E+05   0.162616E-01
        7176000   0.125095E+05   0.162633E-01
        7177000   0.125127E+05   0.162650E-01
        7178000   0.125160E+05   0.162668E-01
        7179000   0.125191E+05   0.162685E-01
        7180000   0.125223E+05   0.162710E-01
        7181000   0.125254E+05   0.162728E-01
        7182000   0.125285E+05   0.162761E-01
        7183000   0.125318E+05   0.162793E-01
        7184000   0.125349E+05   0.162821E-01
        7185000   0.125381E+05   0.162846E-01
        7186000   0.125413E+05   0.162874E-01
        7187000   0.125445E+05   0.162898E-01
        7188000   0.125477E+05   0.162919E-01
        7189000   0.125508E+05   0.162938E-01
        7190000   0.125540E+05   0.162958E-01
        7191000   0.125573E+05   0.162980E-01
        7192000   0.125606E+05   0.163003E-01
        7193000   0.125638E+05   0.163033E-01
        7194000   0.125667E+05   0.163060E-01
        7195000   0.125697E+05   0.163083E-01
        7196000   0.125728E+05   0.163108E-01
        7197000   0.125760E+05   0.163138E-01
        7198000   0.125791E+05   0.163169E-01
        7199000   0.125821E+05   0.163198E-01
        7200000   0.125853E+05   0.163228E-01
        7201000   0.125885E+05   0.163256E-01
        7202000   0.125916E+05   0.163286E-01
        7203000   0.125949E+05   0.163311E-01
        7204000   0.125979E+05   0.163334E-01
        7205000   0.126011E+05   0.163355E-01
        7206000   0.126043E+05   0.163376E-01
        7207000   0.126075E+05   0.163404E-01
        7208000   0.126106E+05   0.163424E-01
        7209000   0.126139E+05   0.163438E-01
        7210000   0.126172E+05   0.163456E-01
        7211000   0.126204E+05   0.163473E-01
        7212000   0.126234E+05   0.163491E-01
        7213000   0.126266E+05   0.163512E-01
        7214000   0.126297E+05   0.163533E-01
        7215000   0.126328E+05   0.163550E-01
        7216000   0.126361E+05   0.163563E-01
        7217000   0.126394E+05   0.163585E-01
        7218000   0.126427E+05   0.163601E-01
        7219000   0.126460E+05   0.163620E-01
        7220000   0.126493E+05   0.163634E-01
        7221000   0.126526E+05   0.163652E-01
        7222000   0.126557E+05   0.163670E-01
        7223000   0.126589E+05   0.163684E-01
        7224000   0.126620E+05   0.163708E-01
        7225000   0.126652E+05   0.163738E-01
        7226000   0.126683E+05   0.163761E-01
        7227000   0.126715E+05   0.163781E-01
        7228000   0.126746E+05   0.163803E-01
        7229000   0.126776E+05   0.163820E-01
        7230000   0.126809E+05   0.163846E-01
        7231000   0.126842E+05   0.163862E-01
        7232000   0.126874E+05   0.163883E-01
        7233000   0.126906E+05   0.163905E-01
        7234000   0.126939E+05   0.163926E-01
        7235000   0.126971E+05   0.163948E-01
        7236000   0.127002E+05   0.163977E-01
        7237000   0.127032E+05   0.164008E-01
        7238000   0.127064E+05   0.164039E-01
        7239000   0.127095E+05   0.164060E-01
        7240000   0.127126E+05   0.164079E-01
        7241000   0.127156E+05   0.164096E-01
        7242000   0.127186E+05   0.164121E-01
        7243000   0.127219E+05   0.164154E-01
        7244000   0.127252E+05   0.164184E-01
        7245000   0.127285E+05   0.164212E-01
        7246000   0.127318E+05   0.164244E-01
        7247000   0.127351E+05   0.164278E-01
        7248000   0.127385E+05   0.164305E-01
        7249000   0.127417E+05   0.164333E-01
        7250000   0.127449E+05   0.164363E-01
        7251000   0.127479E+05   0.164384E-01
        7252000   0.127510E+05   0.164410E-01
        7253000   0.127542E+05   0.164438E-01
        7254000   0.127573E+05   0.164471E-01
        7255000   0.127606E+05   0.164505E-01
        7256000   0.127638E+05   0.164538E-01
        7257000   0.127672E+05   0.164574E-01
        7258000   0.127706E+05   0.164609E-01
        7259000   0.127737E+05   0.164643E-01
        7260000   0.127768E+05   0.164674E-01
        7261000   0.127799E+05   0.164711E-01
        7262000   0.127829E+05   0.164735E-01
        7263000   0.127860E+05   0.164770E-01
        7264000   0.127892E+05   0.164801E-01
        7265000   0.127923E+05   0.164827E-01
        7266000   0.127956E+05   0.164847E-01
        7267000   0.127988E+05   0.164865E-01
        7268000   0.128020E+05   0.164883E-01
        7269000   0.128051E+05   0.164896E-01
        7270000   0.128080E+05   0.164918E-01
        7271000   0.128111E+05   0.164932E-01
        7272000   0.128143E+05   0.164950E-01
        7273000   0.128176E+05   0.164966E-01
        7274000   0.128210E+05   0.164986E-01
        7275000   0.128241E+05   0.165012E-01
        7276000   0.128273E+05   0.165037E-01
        7277000   0.128303E+05   0.165057E-01
        7278000   0.128335E+05   0.165084E-01
        7279000   0.128365E+05   0.165111E-01
        7280000   0.128397E+05   0.165132E-01
        7281000   0.128430E+05   0.165159E-01
        7282000   0.128462E+05   0.165190E-01
        7283000   0.128493E+05   0.165217E-01
        7284000   0.128525E+05   0.165241E-01
        7285000   0.128557E+05   0.165263E-01
        7286000   0.128589E+05   0.165290E-01
        7287000   0.128620E+05   0.165319E-01
        7288000   0.128649E+05   0.165348E-01
        7289000   0.128679E+05   0.165373E-01
        7290000   0.128711E+05   0.165399E-01
        7291000   0.128741E+05   0.165428E-01
        7292000   0.128771E+05   0.165457E-01
        7293000   0.128802E+05   0.165483E-01
        7294000   0.128834E+05   0.165512E-01
        7295000   0.128866E+05   0.165536E-01
        7296000   0.128898E+05   0.165563E-01
        7297000   0.128931E+05   0.165586E-01
        7298000   0.128964E+05   0.165609E-01
        7299000   0.128995E+05   0.165635E-01
        7300000   0.129027E+05   0.165655E-01
        7301000   0.129058E+05   0.165687E-01
        7302000   0.129089E+05   0.165715E-01
        7303000   0.129120E+05   0.165744E-01
        7304000   0.129151E+05   0.165771E-01
        7305000   0.129183E+05   0.165807E-01
        7306000   0.129215E+05   0.165839E-01
        7307000   0.129248E+05   0.165866E-01
        7308000   0.129281E+05   0.165895E-01
        7309000   0.129314E+05   0.165926E-01
        7310000   0.129346E+05   0.165962E-01
        7311000   0.129379E+05   0.165998E-01
        7312000   0.129411E+05   0.166026E-01
        7313000   0.129444E+05   0.166062E-01
        7314000   0.129477E+05   0.166094E-01
        7315000   0.129510E+05   0.166134E-01
        7316000   0.129543E+05   0.166167E-01
        7317000   0.129576E+05   0.166205E-01
        7318000   0.129608E+05   0.166227E-01
        7319000   0.129641E+05   0.166258E-01
        7320000   0.129673E+05   0.166289E-01
        7321000   0.129705E+05   0.166322E-01
        7322000   0.129738E+05   0.166344E-01
        7323000   0.129769E+05   0.166374E-01
        7324000   0.129801E+05   0.166409E-01
        7325000   0.129833E+05   0.166440E-01
        7326000   0.129866E+05   0.166467E-01
        7327000   0.129898E+05   0.166488E-01
        7328000   0.129929E+05   0.166514E-01
        7329000   0.129960E+05   0.166540E-01
        7330000   0.129992E+05   0.166567E-01
        7331000   0.130024E+05   0.166596E-01
        7332000   0.130056E+05   0.166614E-01
        7333000   0.130087E+05   0.166637E-01
        7334000   0.130117E+05   0.166653E-01
        7335000   0.130148E+05   0.166682E-01
        7336000   0.130179E+05   0.166720E-01
        7337000   0.130212E+05   0.166746E-01
        7338000   0.130244E+05   0.166779E-01
        7339000   0.130275E+05   0.166806E-01
        7340000   0.130305E+05   0.166823E-01
        7341000   0.130336E+05   0.166848E-01
        7342000   0.130368E+05   0.166872E-01
        7343000   0.130400E+05   0.166891E-01
        7344000   0.130432E+05   0.166902E-01
        7345000   0.130465E+05   0.166927E-01
        7346000   0.130498E+05   0.166956E-01
        7347000   0.130529E+05   0.166978E-01
        7348000   0.130561E+05   0.167007E-01
        7349000   0.130594E+05   0.167028E-01
        7350000   0.130625E+05   0.167050E-01
        7351000   0.130657E+05   0.167076E-01
        7352000   0.130690E+05   0.167100E-01
        7353000   0.130722E+05   0.167125E-01
        7354000   0.130755E+05   0.167155E-01
        7355000   0.130787E+05   0.167176E-01
        7356000   0.130820E+05   0.167199E-01
        7357000   0.130853E+05   0.167223E-01
        7358000   0.130886E+05   0.167239E-01
        7359000   0.130920E+05   0.167262E-01
        7360000   0.130951E+05   0.167287E-01
        7361000   0.130983E+05   0.167317E-01
        7362000   0.131016E+05   0.167340E-01
        7363000   0.131049E+05   0.167360E-01
        7364000   0.131082E+05   0.167377E-01
        7365000   0.131115E+05   0.167394E-01
        7366000   0.131147E+05   0.167407E-01
        7367000   0.131180E+05   0.167420E-01
        7368000   0.131212E+05   0.167437E-01
        7369000   0.131245E+05   0.167454E-01
        7370000   0.131277E+05   0.167478E-01
        7371000   0.131311E+05   0.167491E-01
        7372000   0.131343E+05   0.167503E-01
        7373000   0.131374E+05   0.167522E-01
        7374000   0.131406E+05   0.167541E-01
        7375000   0.131439E+05   0.167551E-01
        7376000   0.131472E+05   0.167570E-01
        7377000   0.131506E+05   0.167591E-01
        7378000   0.131536E+05   0.167615E-01
        7379000   0.131569E+05   0.167633E-01
        7380000   0.131602E+05   0.167654E-01
        7381000   0.131635E+05   0.167682E-01
        7382000   0.131667E+05   0.167711E-01
        7383000   0.131699E+05   0.167748E-01
        7384000   0.131733E+05   0.167779E-01
        7385000   0.131767E+05   0.167806E-01
        7386000   0.131799E+05   0.167838E-01
        7387000   0.131830E+05   0.167864E-01
        7388000   0.131861E+05   0.167891E-01
        7389000   0.131892E+05   0.167916E-01
        7390000   0.131926E+05   0.167941E-01
        7391000   0.131960E+05   0.167962E-01
        7392000   0.131994E+05   0.167989E-01
        7393000   0.132025E+05   0.168012E-01
        7394000   0.132058E+05   0.168040E-01
        7395000   0.132090E+05   0.168070E-01
        7396000   0.132124E+05   0.168096E-01
        7397000   0.132157E+05   0.168117E-01
        7398000   0.132189E+05   0.168138E-01
        7399000   0.132220E+05   0.168169E-01
        7400000   0.132252E+05   0.168192E-01
        7401000   0.132283E+05   0.168222E-01
        7402000   0.132314E+05   0.168248E-01
        7403000   0.132346E+05   0.168278E-01
        7404000   0.132378E+05   0.168309E-01
        7405000   0.132411E+05   0.168347E-01
        7406000   0.132445E+05   0.168377E-01
        7407000   0.132476E+05   0.168403E-01
        7408000   0.132510E+05   0.168417E-01
        7409000   0.132541E+05   0.168440E-01
        7410000   0.132574E+05   0.168463E-01
        7411000   0.132607E+05   0.168489E-01
        7412000   0.132640E+05   0.168513E-01
        7413000   0.132674E+05   0.168528E-01
        7414000   0.132708E+05   0.168549E-01
        7415000   0.132741E+05   0.168574E-01
        7416000   0.132772E+05   0.168598E-01
        7417000   0.132803E+05   0.168629E-01
        7418000   0.132836E+05   0.168659E-01
        7419000   0.132867E+05   0.168687E-01
        7420000   0.132898E+05   0.168720E-01
        7421000   0.132929E+05   0.168738E-01
        7422000   0.132962E+05   0.168769E-01
        7423000   0.132995E+05   0.168793E-01
        7424000   0.133029E+05   0.168818E-01
        7425000   0.133064E+05   0.168844E-01
        7426000   0.133097E+05   0.168873E-01
        7427000   0.133131E+05   0.168903E-01
        7428000   0.133165E+05   0.168935E-01
        7429000   0.133199E+05   0.168966E-01
        7430000   0.133233E+05   0.168992E-01
        7431000   0.133267E+05   0.169018E-01
        7432000   0.133300E+05   0.169046E-01
        7433000   0.133331E+05   0.169076E-01
        7434000   0.133364E+05   0.169102E-01
        7435000   0.133397E+05   0.169134E-01
        7436000   0.133428E+05   0.169161E-01
        7437000   0.133460E+05   0.169188E-01
        7438000   0.133493E+05   0.169216E-01
        7439000   0.133526E+05   0.169240E-01
        7440000   0.133558E+05   0.169261E-01
        7441000   0.133592E+05   0.169290E-01
        7442000   0.133627E+05   0.169315E-01
        7443000   0.133660E+05   0.169338E-01
        7444000   0.133692E+05   0.169362E-01
        7445000   0.133724E+05   0.169386E-01
        7446000   0.133758E+05   0.169406E-01
        7447000   0.133791E+05   0.169429E-01
        7448000   0.133824E+05   0.169442E-01
        7449000   0.133860E+05   0.169467E-01
        7450000   0.133894E+05   0.169490E-01
        7451000   0.133927E+05   0.169514E-01
        7452000   0.133960E+05   0.169536E-01
        7453000   0.133992E+05   0.169557E-01
        7454000   0.134024E+05   0.169580E-01
        7455000   0.134056E+05   0.169600E-01
        7456000   0.134089E+05   0.169613E-01
        7457000   0.134125E+05   0.169633E-01
        7458000   0.134159E+05   0.169650E-01
        7459000   0.134193E+05   0.169667E-01
        7460000   0.134228E+05   0.169679E-01
        7461000   0.134260E+05   0.169690E-01
        7462000   0.134294E+05   0.169704E-01
        7463000   0.134328E+05   0.169725E-01
        7464000   0.134360E+05   0.169737E-01
        7465000   0.134394E+05   0.169751E-01
        7466000   0.134427E+05   0.169774E-01
        7467000   0.134460E+05   0.169783E-01
        7468000   0.134492E+05   0.169791E-01
        7469000   0.134526E+05   0.169804E-01
        7470000   0.134560E+05   0.169819E-01
        7471000   0.134594E+05   0.169826E-01
        7472000   0.134629E+05   0.169848E-01
        7473000   0.134663E+05   0.169868E-01
        7474000   0.134696E+05   0.169884E-01
        7475000   0.134731E+05   0.169913E-01
        7476000   0.134764E+05   0.169933E-01
        7477000   0.134797E+05   0.169957E-01
        7478000   0.134830E+05   0.169982E-01
        7479000   0.134864E+05   0.170003E-01
        7480000   0.134900E+05   0.170030E-01
        7481000   0.134935E+05   0.170065E-01
        7482000   0.134968E+05   0.170096E-01
        7483000   0.135001E+05   0.170130E-01
        7484000   0.135036E+05   0.170156E-01
        7485000   0.135069E+05   0.170176E-01
        7486000   0.135104E+05   0.170196E-01
        7487000   0.135136E+05   0.170216E-01
        7488000   0.135168E+05   0.170241E-01
        7489000   0.135199E+05   0.170257E-01
        7490000   0.135230E+05   0.170273E-01
        7491000   0.135263E+05   0.170294E-01
        7492000   0.135297E+05   0.170319E-01
        7493000   0.135332E+05   0.170337E-01
        7494000   0.135366E+05   0.170361E-01
        7495000   0.135402E+05   0.170376E-01
        7496000   0.135438E+05   0.170398E-01
        7497000   0.135472E+05   0.170412E-01
        7498000   0.135506E+05   0.170436E-01
        7499000   0.135539E+05   0.170458E-01
        7500000   0.135572E+05   0.170477E-01
        7501000   0.135605E+05   0.170497E-01
        7502000   0.135636E+05   0.170519E-01
        7503000   0.135669E+05   0.170545E-01
        7504000   0.135701E+05   0.170561E-01
        7505000   0.135735E+05   0.170583E-01
        7506000   0.135768E+05   0.170604E-01
        7507000   0.135802E+05   0.170628E-01
        7508000   0.135835E+05   0.170645E-01
        7509000   0.135869E+05   0.170661E-01
        7510000   0.135898E+05   0.170678E-01
        7511000   0.135929E+05   0.170698E-01
        7512000   0.135963E+05   0.170720E-01
        7513000   0.135997E+05   0.170736E-01
        7514000   0.136030E+05   0.170742E-01
        7515000   0.136064E+05   0.170757E-01
        7516000   0.136098E+05   0.170767E-01
        7517000   0.136132E+05   0.170781E-01
        7518000   0.136166E+05   0.170800E-01
        7519000   0.136198E+05   0.170822E-01
        7520000   0.136229E+05   0.170842E-01
        7521000   0.136262E+05   0.170861E-01
        7522000   0.136294E+05   0.170882E-01
        7523000   0.136327E+05   0.170914E-01
        7524000   0.136360E+05   0.170943E-01
        7525000   0.136395E+05   0.170967E-01
        7526000   0.136429E+05   0.170999E-01
        7527000   0.136462E+05   0.171035E-01
        7528000   0.136496E+05   0.171055E-01
        7529000   0.136529E+05   0.171080E-01
        7530000   0.136562E+05   0.171108E-01
        7531000   0.136594E+05   0.171129E-01
        7532000   0.136627E+05   0.171160E-01
        7533000   0.136658E+05   0.171189E-01
        7534000   0.136689E+05   0.171219E-01
        7535000   0.136720E+05   0.171247E-01
        7536000   0.136752E+05   0.171277E-01
        7537000   0.136785E+05   0.171299E-01
        7538000   0.136818E+05   0.171322E-01
        7539000   0.136851E+05   0.171339E-01
        7540000   0.136884E+05   0.171355E-01
        7541000   0.136914E+05   0.171376E-01
        7542000   0.136945E+05   0.171392E-01
        7543000   0.136976E+05   0.171408E-01
        7544000   0.137008E+05   0.171435E-01
        7545000   0.137041E+05   0.171464E-01
        7546000   0.137076E+05   0.171485E-01
        7547000   0.137109E+05   0.171502E-01
        7548000   0.137142E+05   0.171516E-01
        7549000   0.137175E+05   0.171537E-01
        7550000   0.137207E+05   0.171564E-01
        7551000   0.137241E+05   0.171582E-01
        7552000   0.137274E+05   0.171605E-01
        7553000   0.137308E+05   0.171624E-01
        7554000   0.137341E+05   0.171636E-01
        7555000   0.137373E+05   0.171655E-01
        7556000   0.137405E+05   0.171675E-01
        7557000   0.137438E+05   0.171690E-01
        7558000   0.137471E+05   0.171701E-01
        7559000   0.137504E+05   0.171711E-01
        7560000   0.137536E+05   0.171727E-01
        7561000   0.137569E+05   0.171745E-01
        7562000   0.137604E+05   0.171760E-01
        7563000   0.137638E+05   0.171775E-01
        7564000   0.137670E+05   0.171801E-01
        7565000   0.137701E+05   0.171815E-01
        7566000   0.137733E+05   0.171827E-01
        7567000   0.137764E+05   0.171853E-01
        7568000   0.137797E+05   0.171875E-01
        7569000   0.137829E+05   0.171894E-01
        7570000   0.137864E+05   0.171906E-01
        7571000   0.137899E+05   0.171921E-01
        7572000   0.137932E+05   0.171942E-01
        7573000   0.137964E+05   0.171966E-01
        7574000   0.137997E+05   0.171989E-01
        7575000   0.138031E+05   0.172005E-01
        7576000   0.138063E+05   0.172024E-01
        7577000   0.138096E+05   0.172039E-01
        7578000   0.138131E+05   0.172061E-01
        7579000   0.138162E+05   0.172082E-01
        7580000   0.138196E+05   0.172103E-01
        7581000   0.138230E+05   0.172123E-01
        7582000   0.138262E+05   0.172141E-01
        7583000   0.138293E+05   0.172160E-01
        7584000   0.138324E+05   0.172185E-01
        7585000   0.138356E+05   0.172207E-01
        7586000   0.138392E+05   0.172229E-01
        7587000   0.138427E+05   0.172253E-01
        7588000   0.138459E+05   0.172274E-01
        7589000   0.138491E+05   0.172286E-01
        7590000   0.138522E+05   0.172306E-01
        7591000   0.138551E+05   0.172320E-01
        7592000   0.138583E+05   0.172339E-01
        7593000   0.138616E+05   0.172346E-01
        7594000   0.138648E+05   0.172364E-01
        7595000   0.138682E+05   0.172373E-01
        7596000   0.138716E+05   0.172385E-01
        7597000   0.138749E+05   0.172402E-01
        7598000   0.138782E+05   0.172424E-01
        7599000   0.138815E+05   0.172447E-01
        7600000   0.138847E+05   0.172461E-01
        7601000   0.138879E+05   0.172471E-01
        7602000   0.138911E+05   0.172486E-01
        7603000   0.138942E+05   0.172507E-01
        7604000   0.138973E+05   0.172524E-01
        7605000   0.139007E+05   0.172541E-01
        7606000   0.139040E+05   0.172553E-01
        7607000   0.139074E+05   0.172570E-01
        7608000   0.139107E+05   0.172585E-01
        7609000   0.139139E+05   0.172609E-01
        7610000   0.139172E+05   0.172630E-01
        7611000   0.139206E+05   0.172655E-01
        7612000   0.139238E+05   0.172675E-01
        7613000   0.139271E+05   0.172694E-01
        7614000   0.139304E+05   0.172705E-01
        7615000   0.139336E+05   0.172721E-01
        7616000   0.139370E+05   0.172743E-01
        7617000   0.139403E+05   0.172759E-01
        7618000   0.139437E+05   0.172784E-01
        7619000   0.139471E+05   0.172801E-01
        7620000   0.139504E+05   0.172828E-01
        7621000   0.139536E+05   0.172853E-01
        7622000   0.139568E+05   0.172884E-01
        7623000   0.139602E+05   0.172907E-01
        7624000   0.139635E+05   0.172938E-01
        7625000   0.139668E+05   0.172960E-01
        7626000   0.139700E+05   0.172989E-01
        7627000   0.139733E+05   0.173014E-01
        7628000   0.139767E+05   0.173038E-01
        7629000   0.139800E+05   0.173062E-01
        7630000   0.139833E+05   0.173084E-01
        7631000   0.139866E+05   0.173110E-01
        7632000   0.139901E+05   0.173137E-01
        7633000   0.139933E+05   0.173155E-01
        7634000   0.139966E+05   0.173182E-01
        7635000   0.139997E+05   0.173210E-01
        7636000   0.140030E+05   0.173246E-01
        7637000   0.140063E+05   0.173270E-01
        7638000   0.140095E+05   0.173293E-01
        7639000   0.140127E+05   0.173313E-01
        7640000   0.140159E+05   0.173343E-01
        7641000   0.140193E+05   0.173367E-01
        7642000   0.140228E+05   0.173388E-01
        7643000   0.140262E+05   0.173420E-01
        7644000   0.140295E+05   0.173449E-01
        7645000   0.140328E+05   0.173473E-01
        7646000   0.140363E+05   0.173496E-01
        7647000   0.140394E+05   0.173513E-01
        7648000   0.140428E+05   0.173530E-01
        7649000   0.140462E+05   0.173548E-01
        7650000   0.140496E+05   0.173563E-01
        7651000   0.140528E+05   0.173583E-01
        7652000   0.140563E+05   0.173597E-01
        7653000   0.140597E+05   0.173615E-01
        7654000   0.140631E+05   0.173624E-01
        7655000   0.140664E+05   0.173644E-01
        7656000   0.140697E+05   0.173660E-01
        7657000   0.140730E+05   0.173673E-01
        7658000   0.140764E+05   0.173689E-01
        7659000   0.140798E+05   0.173714E-01
        7660000   0.140831E+05   0.173738E-01
        7661000   0.140864E+05   0.173765E-01
        7662000   0.140898E+05   0.173786E-01
        7663000   0.140932E+05   0.173815E-01
        7664000   0.140966E+05   0.173841E-01
        7665000   0.141001E+05   0.173866E-01
        7666000   0.141035E+05   0.173882E-01
        7667000   0.141070E+05   0.173914E-01
        7668000   0.141105E+05   0.173939E-01
        7669000   0.141139E+05   0.173962E-01
        7670000   0.141174E+05   0.173989E-01
        7671000   0.141209E+05   0.174013E-01
        7672000   0.141246E+05   0.174038E-01
        7673000   0.141279E+05   0.174066E-01
        7674000   0.141313E+05   0.174091E-01
        7675000   0.141346E+05   0.174111E-01
        7676000   0.141379E+05   0.174144E-01
        7677000   0.141411E+05   0.174161E-01
        7678000   0.141447E+05   0.174191E-01
        7679000   0.141481E+05   0.174214E-01
        7680000   0.141514E+05   0.174237E-01
        7681000   0.141549E+05   0.174264E-01
        7682000   0.141583E+05   0.174291E-01
        7683000   0.141617E+05   0.174316E-01
        7684000   0.141652E+05   0.174338E-01
        7685000   0.141686E+05   0.174360E-01
        7686000   0.141720E+05   0.174385E-01
        7687000   0.141754E+05   0.174411E-01
        7688000   0.141790E+05   0.174427E-01
        7689000   0.141825E+05   0.174446E-01
        7690000   0.141859E+05   0.174466E-01
        7691000   0.141892E+05   0.174490E-01
        7692000   0.141925E+05   0.174520E-01
        7693000   0.141956E+05   0.174540E-01
        7694000   0.141990E+05   0.174561E-01
        7695000   0.142025E+05   0.174586E-01
        7696000   0.142061E+05   0.174607E-01
        7697000   0.142097E+05   0.174637E-01
        7698000   0.142131E+05   0.174660E-01
        7699000   0.142165E+05   0.174681E-01
        7700000   0.142201E+05   0.174705E-01
        7701000   0.142237E+05   0.174723E-01
        7702000   0.142273E+05   0.174746E-01
        7703000   0.142309E+05   0.174775E-01
        7704000   0.142343E+05   0.174792E-01
        7705000   0.142378E+05   0.174805E-01
        7706000   0.142412E+05   0.174824E-01
        7707000   0.142447E+05   0.174852E-01
        7708000   0.142482E+05   0.174874E-01
        7709000   0.142516E+05   0.174898E-01
        7710000   0.142550E+05   0.174915E-01
        7711000   0.142585E+05   0.174939E-01
        7712000   0.142622E+05   0.174964E-01
        7713000   0.142657E+05   0.174982E-01
        7714000   0.142691E+05   0.174998E-01
        7715000   0.142725E+05   0.175021E-01
        7716000   0.142759E+05   0.175036E-01
        7717000   0.142793E+05   0.175050E-01
        7718000   0.142826E+05   0.175067E-01
        7719000   0.142860E+05   0.175090E-01
        7720000   0.142894E+05   0.175111E-01
        7721000   0.142928E+05   0.175131E-01
        7722000   0.142962E+05   0.175141E-01
        7723000   0.142994E+05   0.175162E-01
        7724000   0.143028E+05   0.175180E-01
        7725000   0.143063E+05   0.175200E-01
        7726000   0.143100E+05   0.175219E-01
        7727000   0.143134E+05   0.175237E-01
        7728000   0.143169E+05   0.175256E-01
        7729000   0.143204E+05   0.175273E-01
        7730000   0.143239E+05   0.175298E-01
        7731000   0.143272E+05   0.175312E-01
        7732000   0.143306E+05   0.175330E-01
        7733000   0.143340E+05   0.175353E-01
        7734000   0.143374E+05   0.175375E-01
        7735000   0.143408E+05   0.175396E-01
        7736000   0.143442E+05   0.175413E-01
        7737000   0.143478E+05   0.175437E-01
        7738000   0.143510E+05   0.175461E-01
        7739000   0.143543E+05   0.175483E-01
        7740000   0.143579E+05   0.175504E-01
        7741000   0.143612E+05   0.175524E-01
        7742000   0.143646E+05   0.175550E-01
        7743000   0.143680E+05   0.175574E-01
        7744000   0.143714E+05   0.175591E-01
        7745000   0.143750E+05   0.175600E-01
        7746000   0.143786E+05   0.175618E-01
        7747000   0.143820E+05   0.175634E-01
        7748000   0.143855E+05   0.175652E-01
        7749000   0.143889E+05   0.175670E-01
        7750000   0.143924E+05   0.175689E-01
        7751000   0.143957E+05   0.175707E-01
        7752000   0.143991E+05   0.175723E-01
        7753000   0.144024E+05   0.175737E-01
        7754000   0.144057E+05   0.175748E-01
        7755000   0.144090E+05   0.175763E-01
        7756000   0.144125E+05   0.175788E-01
        7757000   0.144162E+05   0.175804E-01
        7758000   0.144198E+05   0.175817E-01
        7759000   0.144234E+05   0.175825E-01
        7760000   0.144269E+05   0.175849E-01
        7761000   0.144304E+05   0.175866E-01
        7762000   0.144339E+05   0.175887E-01
        7763000   0.144373E+05   0.175911E-01
        7764000   0.144409E+05   0.175937E-01
        7765000   0.144446E+05   0.175954E-01
        7766000   0.144482E+05   0.175977E-01
        7767000   0.144517E+05   0.175998E-01
        7768000   0.144552E+05   0.176023E-01
        7769000   0.144587E+05   0.176049E-01
        7770000   0.144622E+05   0.176081E-01
        7771000   0.144659E+05   0.176100E-01
        7772000   0.144694E+05   0.176130E-01
        7773000   0.144728E+05   0.176150E-01
        7774000   0.144766E+05   0.176169E-01
        7775000   0.144803E+05   0.176191E-01
        7776000   0.144841E+05   0.176216E-01
        7777000   0.144876E+05   0.176245E-01
        7778000   0.144912E+05   0.176267E-01
        7779000   0.144945E+05   0.176295E-01
        7780000   0.144982E+05   0.176321E-01
        7781000   0.145017E+05   0.176342E-01
        7782000   0.145051E+05   0.176366E-01
        7783000   0.145086E+05   0.176391E-01
        7784000   0.145120E+05   0.176415E-01
        7785000   0.145154E+05   0.176445E-01
        7786000   0.145187E+05   0.176476E-01
        7787000   0.145223E+05   0.176502E-01
        7788000   0.145259E+05   0.176535E-01
        7789000   0.145292E+05   0.176568E-01
        7790000   0.145327E+05   0.176601E-01
        7791000   0.145361E+05   0.176623E-01
        7792000   0.145398E+05   0.176652E-01
        7793000   0.145434E+05   0.176676E-01
        7794000   0.145471E+05   0.176702E-01
        7795000   0.145506E+05   0.176737E-01
        7796000   0.145543E+05   0.176778E-01
        7797000   0.145578E+05   0.176815E-01
        7798000   0.145612E+05   0.176849E-01
        7799000   0.145648E+05   0.176888E-01
        7800000   0.145683E+05   0.176925E-01
        7801000   0.145717E+05   0.176950E-01
        7802000   0.145752E+05   0.176978E-01
        7803000   0.145788E+05   0.177008E-01
        7804000   0.145824E+05   0.177031E-01
        7805000   0.145860E+05   0.177055E-01
        7806000   0.145896E+05   0.177082E-01
        7807000   0.145932E+05   0.177108E-01
        7808000   0.145967E+05   0.177140E-01
        7809000   0.146004E+05   0.177167E-01
        7810000   0.146039E+05   0.177195E-01
        7811000   0.146077E+05   0.177228E-01
        7812000   0.146114E+05   0.177260E-01
        7813000   0.146148E+05   0.177296E-01
        7814000   0.146183E+05   0.177334E-01
        7815000   0.146218E+05   0.177364E-01
        7816000   0.146252E+05   0.177390E-01
        7817000   0.146284E+05   0.177418E-01
        7818000   0.146318E+05   0.177450E-01
        7819000   0.146353E+05   0.177478E-01
        7820000   0.146389E+05   0.177508E-01
        7821000   0.146426E+05   0.177533E-01
        7822000   0.146465E+05   0.177557E-01
        7823000   0.146500E+05   0.177587E-01
        7824000   0.146535E+05   0.177615E-01
        7825000   0.146571E+05   0.177643E-01
        7826000   0.146606E+05   0.177667E-01
        7827000   0.146641E+05   0.177695E-01
        7828000   0.146675E+05   0.177725E-01
        7829000   0.146710E+05   0.177753E-01
        7830000   0.146747E+05   0.177783E-01
        7831000   0.146781E+05   0.177808E-01
        7832000   0.146815E+05   0.177836E-01
        7833000   0.146848E+05   0.177864E-01
        7834000   0.146884E+05   0.177896E-01
        7835000   0.146918E+05   0.177924E-01
        7836000   0.146952E+05   0.177964E-01
        7837000   0.146989E+05   0.177994E-01
        7838000   0.147025E+05   0.178022E-01
        7839000   0.147060E+05   0.178048E-01
        7840000   0.147094E+05   0.178071E-01
        7841000   0.147127E+05   0.178096E-01
        7842000   0.147162E+05   0.178122E-01
        7843000   0.147198E+05   0.178143E-01
        7844000   0.147233E+05   0.178167E-01
        7845000   0.147267E+05   0.178194E-01
        7846000   0.147302E+05   0.178216E-01
        7847000   0.147336E+05   0.178236E-01
        7848000   0.147372E+05   0.178264E-01
        7849000   0.147407E+05   0.178291E-01
        7850000   0.147443E+05   0.178319E-01
        7851000   0.147479E+05   0.178338E-01
        7852000   0.147516E+05   0.178371E-01
        7853000   0.147552E+05   0.178397E-01
        7854000   0.147586E+05   0.178416E-01
        7855000   0.147622E+05   0.178452E-01
        7856000   0.147658E+05   0.178478E-01
        7857000   0.147691E+05   0.178506E-01
        7858000   0.147726E+05   0.178528E-01
        7859000   0.147759E+05   0.178557E-01
        7860000   0.147795E+05   0.178597E-01
        7861000   0.147832E+05   0.178627E-01
        7862000   0.147870E+05   0.178652E-01
        7863000   0.147905E+05   0.178675E-01
        7864000   0.147943E+05   0.178703E-01
        7865000   0.147981E+05   0.178734E-01
        7866000   0.148018E+05   0.178764E-01
        7867000   0.148053E+05   0.178789E-01
        7868000   0.148088E+05   0.178816E-01
        7869000   0.148124E+05   0.178846E-01
        7870000   0.148159E+05   0.178876E-01
        7871000   0.148193E+05   0.178904E-01
        7872000   0.148229E+05   0.178929E-01
        7873000   0.148264E+05   0.178959E-01
        7874000   0.148300E+05   0.178985E-01
        7875000   0.148338E+05   0.179007E-01
        7876000   0.148376E+05   0.179028E-01
        7877000   0.148413E+05   0.179052E-01
        7878000   0.148451E+05   0.179076E-01
        7879000   0.148490E+05   0.179095E-01
        7880000   0.148526E+05   0.179120E-01
        7881000   0.148562E+05   0.179141E-01
        7882000   0.148597E+05   0.179169E-01
        7883000   0.148632E+05   0.179189E-01
        7884000   0.148667E+05   0.179211E-01
        7885000   0.148703E+05   0.179233E-01
        7886000   0.148740E+05   0.179257E-01
        7887000   0.148777E+05   0.179280E-01
        7888000   0.148815E+05   0.179294E-01
        7889000   0.148851E+05   0.179317E-01
        7890000   0.148887E+05   0.179343E-01
        7891000   0.148923E+05   0.179361E-01
        7892000   0.148958E+05   0.179378E-01
        7893000   0.148993E+05   0.179399E-01
        7894000   0.149029E+05   0.179416E-01
        7895000   0.149064E+05   0.179436E-01
        7896000   0.149101E+05   0.179457E-01
        7897000   0.149138E+05   0.179476E-01
        7898000   0.149176E+05   0.179500E-01
        7899000   0.149212E+05   0.179522E-01
        7900000   0.149249E+05   0.179544E-01
        7901000   0.149285E+05   0.179563E-01
        7902000   0.149321E+05   0.179592E-01
        7903000   0.149355E+05   0.179618E-01
        7904000   0.149390E+05   0.179641E-01
        7905000   0.149424E+05   0.179666E-01
        7906000   0.149461E+05   0.179688E-01
        7907000   0.149497E+05   0.179705E-01
        7908000   0.149534E+05   0.179726E-01
        7909000   0.149571E+05   0.179755E-01
        7910000   0.149608E+05   0.179783E-01
        7911000   0.149645E+05   0.179812E-01
        7912000   0.149683E+05   0.179847E-01
        7913000   0.149720E+05   0.179883E-01
        7914000   0.149754E+05   0.179913E-01
        7915000   0.149790E+05   0.179936E-01
        7916000   0.149824E+05   0.179955E-01
        7917000   0.149860E+05   0.179980E-01
        7918000   0.149895E+05   0.179994E-01
        7919000   0.149931E+05   0.180012E-01
        7920000   0.149969E+05   0.180035E-01
        7921000   0.150006E+05   0.180067E-01
        7922000   0.150045E+05   0.180086E-01
        7923000   0.150082E+05   0.180103E-01
        7924000   0.150121E+05   0.180123E-01
        7925000   0.150160E+05   0.180144E-01
        7926000   0.150198E+05   0.180161E-01
        7927000   0.150235E+05   0.180182E-01
        7928000   0.150268E+05   0.180203E-01
        7929000   0.150305E+05   0.180224E-01
        7930000   0.150340E+05   0.180248E-01
        7931000   0.150377E+05   0.180262E-01
        7932000   0.150414E+05   0.180275E-01
        7933000   0.150450E+05   0.180300E-01
        7934000   0.150485E+05   0.180329E-01
        7935000   0.150521E+05   0.180354E-01
        7936000   0.150555E+05   0.180379E-01
        7937000   0.150590E+05   0.180405E-01
        7938000   0.150626E+05   0.180420E-01
        7939000   0.150663E+05   0.180437E-01
        7940000   0.150702E+05   0.180462E-01
        7941000   0.150738E+05   0.180492E-01
        7942000   0.150776E+05   0.180526E-01
        7943000   0.150813E+05   0.180550E-01
        7944000   0.150850E+05   0.180567E-01
        7945000   0.150887E+05   0.180590E-01
        7946000   0.150923E+05   0.180620E-01
        7947000   0.150958E+05   0.180644E-01
        7948000   0.150994E+05   0.180664E-01
        7949000   0.151028E+05   0.180681E-01
        7950000   0.151064E+05   0.180705E-01
        7951000   0.151100E+05   0.180722E-01
        7952000   0.151138E+05   0.180736E-01
        7953000   0.151174E+05   0.180759E-01
        7954000   0.151213E+05   0.180779E-01
        7955000   0.151253E+05   0.180806E-01
        7956000   0.151292E+05   0.180835E-01
        7957000   0.151332E+05   0.180859E-01
        7958000   0.151369E+05   0.180881E-01
        7959000   0.151404E+05   0.180909E-01
        7960000   0.151439E+05   0.180936E-01
        7961000   0.151476E+05   0.180963E-01
        7962000   0.151513E+05   0.180990E-01
        7963000   0.151549E+05   0.181008E-01
        7964000   0.151586E+05   0.181028E-01
        7965000   0.151621E+05   0.181047E-01
        7966000   0.151657E+05   0.181067E-01
        7967000   0.151695E+05   0.181087E-01
        7968000   0.151732E+05   0.181119E-01
        7969000   0.151769E+05   0.181134E-01
        7970000   0.151808E+05   0.181157E-01
        7971000   0.151846E+05   0.181181E-01
        7972000   0.151883E+05   0.181199E-01
        7973000   0.151920E+05   0.181216E-01
        7974000   0.151956E+05   0.181233E-01
        7975000   0.151993E+05   0.181254E-01
        7976000   0.152030E+05   0.181275E-01
        7977000   0.152065E+05   0.181304E-01
        7978000   0.152103E+05   0.181323E-01
        7979000   0.152140E+05   0.181338E-01
        7980000   0.152178E+05   0.181358E-01
        7981000   0.152215E+05   0.181375E-01
        7982000   0.152251E+05   0.181399E-01
        7983000   0.152286E+05   0.181419E-01
        7984000   0.152321E+05   0.181441E-01
        7985000   0.152357E+05   0.181461E-01
        7986000   0.152393E+05   0.181480E-01
        7987000   0.152429E+05   0.181499E-01
        7988000   0.152465E+05   0.181525E-01
        7989000   0.152500E+05   0.181552E-01
        7990000   0.152534E+05   0.181582E-01
        7991000   0.152570E+05   0.181608E-01
        7992000   0.152606E+05   0.181636E-01
        7993000   0.152643E+05   0.181659E-01
        7994000   0.152681E+05   0.181686E-01
        7995000   0.152718E+05   0.181710E-01
        7996000   0.152756E+05   0.181734E-01
        7997000   0.152792E+05   0.181760E-01
        7998000   0.152827E+05   0.181783E-01
        7999000   0.152865E+05   0.181814E-01
        8000000   0.152902E+05   0.181838E-01
        8001000   0.152939E+05   0.181862E-01
        8002000   0.152974E+05   0.181885E-01
        8003000   0.153010E+05   0.181907E-01
        8004000   0.153046E+05   0.181924E-01
        8005000   0.153085E+05   0.181943E-01
        8006000   0.153122E+05   0.181968E-01
        8007000   0.153159E+05   0.181986E-01
        8008000   0.153195E+05   0.182005E-01
        8009000   0.153231E+05   0.182015E-01
        8010000   0.153267E+05   0.182032E-01
        8011000   0.153304E+05   0.182044E-01
        8012000   0.153340E+05   0.182067E-01
        8013000   0.153378E+05   0.182084E-01
        8014000   0.153415E+05   0.182099E-01
        8015000   0.153453E+05   0.182120E-01
        8016000   0.153491E+05   0.182147E-01
        8017000   0.153527E+05   0.182166E-01
        8018000   0.153561E+05   0.182192E-01
        8019000   0.153596E+05   0.182221E-01
        8020000   0.153632E+05   0.182247E-01
        8021000   0.153670E+05   0.182271E-01
        8022000   0.153705E+05   0.182290E-01
        8023000   0.153742E+05   0.182307E-01
        8024000   0.153778E+05   0.182328E-01
        8025000   0.153817E+05   0.182355E-01
        8026000   0.153856E+05   0.182373E-01
        8027000   0.153895E+05   0.182398E-01
        8028000   0.153932E+05   0.182430E-01
        8029000   0.153969E+05   0.182452E-01
        8030000   0.154005E+05   0.182468E-01
        8031000   0.154043E+05   0.182477E-01
        8032000   0.154081E+05   0.182484E-01
        8033000   0.154118E+05   0.182497E-01
        8034000   0.154156E+05   0.182511E-01
        8035000   0.154194E+05   0.182521E-01
        8036000   0.154233E+05   0.182526E-01
        8037000   0.154271E+05   0.182534E-01
        8038000   0.154308E+05   0.182548E-01
        8039000   0.154346E+05   0.182563E-01
        8040000   0.154383E+05   0.182574E-01
        8041000   0.154419E+05   0.182589E-01
        8042000   0.154455E+05   0.182595E-01
        8043000   0.154490E+05   0.182618E-01
        8044000   0.154528E+05   0.182632E-01
        8045000   0.154565E+05   0.182646E-01
        8046000   0.154603E+05   0.182655E-01
        8047000   0.154641E+05   0.182666E-01
        8048000   0.154680E+05   0.182686E-01
        8049000   0.154718E+05   0.182705E-01
        8050000   0.154758E+05   0.182738E-01
        8051000   0.154795E+05   0.182762E-01
        8052000   0.154830E+05   0.182773E-01
        8053000   0.154868E+05   0.182795E-01
        8054000   0.154905E+05   0.182820E-01
        8055000   0.154942E+05   0.182843E-01
        8056000   0.154978E+05   0.182872E-01
        8057000   0.155015E+05   0.182892E-01
        8058000   0.155053E+05   0.182911E-01
        8059000   0.155091E+05   0.182932E-01
        8060000   0.155129E+05   0.182950E-01
        8061000   0.155167E+05   0.182972E-01
        8062000   0.155205E+05   0.182998E-01
        8063000   0.155244E+05   0.183022E-01
        8064000   0.155282E+05   0.183044E-01
        8065000   0.155320E+05   0.183063E-01
        8066000   0.155357E+05   0.183073E-01
        8067000   0.155396E+05   0.183094E-01
        8068000   0.155436E+05   0.183103E-01
        8069000   0.155474E+05   0.183117E-01
        8070000   0.155511E+05   0.183122E-01
        8071000   0.155547E+05   0.183138E-01
        8072000   0.155586E+05   0.183146E-01
        8073000   0.155624E+05   0.183154E-01
        8074000   0.155663E+05   0.183164E-01
        8075000   0.155702E+05   0.183174E-01
        8076000   0.155742E+05   0.183198E-01
        8077000   0.155781E+05   0.183214E-01
        8078000   0.155820E+05   0.183231E-01
        8079000   0.155856E+05   0.183249E-01
        8080000   0.155894E+05   0.183257E-01
        8081000   0.155931E+05   0.183271E-01
        8082000   0.155968E+05   0.183278E-01
        8083000   0.156005E+05   0.183290E-01
        8084000   0.156043E+05   0.183298E-01
        8085000   0.156080E+05   0.183313E-01
        8086000   0.156118E+05   0.183328E-01
        8087000   0.156158E+05   0.183334E-01
        8088000   0.156199E+05   0.183342E-01
        8089000   0.156238E+05   0.183353E-01
        8090000   0.156277E+05   0.183361E-01
        8091000   0.156314E+05   0.183371E-01
        8092000   0.156351E+05   0.183379E-01
        8093000   0.156388E+05   0.183386E-01
        8094000   0.156424E+05   0.183403E-01
        8095000   0.156461E+05   0.183419E-01
        8096000   0.156499E+05   0.183442E-01
        8097000   0.156537E+05   0.183462E-01
        8098000   0.156574E+05   0.183486E-01
        8099000   0.156611E+05   0.183507E-01
        8100000   0.156649E+05   0.183530E-01
        8101000   0.156686E+05   0.183538E-01
        8102000   0.156725E+05   0.183551E-01
        8103000   0.156763E+05   0.183551E-01
        8104000   0.156801E+05   0.183560E-01
        8105000   0.156839E+05   0.183562E-01
        8106000   0.156877E+05   0.183574E-01
        8107000   0.156915E+05   0.183583E-01
        8108000   0.156953E+05   0.183594E-01
        8109000   0.156991E+05   0.183599E-01
        8110000   0.157029E+05   0.183605E-01
        8111000   0.157066E+05   0.183614E-01
        8112000   0.157104E+05   0.183623E-01
        8113000   0.157140E+05   0.183633E-01
        8114000   0.157179E+05   0.183641E-01
        8115000   0.157216E+05   0.183660E-01
        8116000   0.157256E+05   0.183670E-01
        8117000   0.157296E+05   0.183682E-01
        8118000   0.157335E+05   0.183694E-01
        8119000   0.157374E+05   0.183711E-01
        8120000   0.157412E+05   0.183725E-01
        8121000   0.157450E+05   0.183739E-01
        8122000   0.157488E+05   0.183754E-01
        8123000   0.157526E+05   0.183775E-01
        8124000   0.157563E+05   0.183787E-01
        8125000   0.157602E+05   0.183807E-01
        8126000   0.157639E+05   0.183828E-01
        8127000   0.157677E+05   0.183850E-01
        8128000   0.157714E+05   0.183867E-01
        8129000   0.157751E+05   0.183895E-01
        8130000   0.157790E+05   0.183918E-01
        8131000   0.157831E+05   0.183941E-01
        8132000   0.157870E+05   0.183957E-01
        8133000   0.157908E+05   0.183982E-01
        8134000   0.157946E+05   0.183995E-01
        8135000   0.157982E+05   0.184013E-01
        8136000   0.158018E+05   0.184032E-01
        8137000   0.158055E+05   0.184045E-01
        8138000   0.158095E+05   0.184062E-01
        8139000   0.158132E+05   0.184081E-01
        8140000   0.158173E+05   0.184089E-01
        8141000   0.158211E+05   0.184101E-01
        8142000   0.158250E+05   0.184109E-01
        8143000   0.158290E+05   0.184128E-01
        8144000   0.158329E+05   0.184142E-01
        8145000   0.158368E+05   0.184144E-01
        8146000   0.158406E+05   0.184149E-01
        8147000   0.158444E+05   0.184157E-01
        8148000   0.158482E+05   0.184169E-01
        8149000   0.158521E+05   0.184183E-01
        8150000   0.158559E+05   0.184188E-01
        8151000   0.158598E+05   0.184195E-01
        8152000   0.158635E+05   0.184204E-01
        8153000   0.158675E+05   0.184223E-01
        8154000   0.158713E+05   0.184235E-01
        8155000   0.158750E+05   0.184255E-01
        8156000   0.158786E+05   0.184269E-01
        8157000   0.158824E+05   0.184283E-01
        8158000   0.158864E+05   0.184296E-01
        8159000   0.158903E+05   0.184308E-01
        8160000   0.158943E+05   0.184324E-01
        8161000   0.158980E+05   0.184332E-01
        8162000   0.159018E+05   0.184343E-01
        8163000   0.159055E+05   0.184363E-01
        8164000   0.159092E+05   0.184377E-01
        8165000   0.159130E+05   0.184397E-01
        8166000   0.159167E+05   0.184416E-01
        8167000   0.159205E+05   0.184445E-01
        8168000   0.159244E+05   0.184472E-01
        8169000   0.159281E+05   0.184501E-01
        8170000   0.159318E+05   0.184521E-01
        8171000   0.159354E+05   0.184539E-01
        8172000   0.159393E+05   0.184558E-01
        8173000   0.159429E+05   0.184570E-01
        8174000   0.159468E+05   0.184585E-01
        8175000   0.159507E+05   0.184602E-01
        8176000   0.159545E+05   0.184628E-01
        8177000   0.159585E+05   0.184648E-01
        8178000   0.159625E+05   0.184669E-01
        8179000   0.159666E+05   0.184690E-01
        8180000   0.159706E+05   0.184706E-01
        8181000   0.159743E+05   0.184730E-01
        8182000   0.159779E+05   0.184743E-01
        8183000   0.159816E+05   0.184765E-01
        8184000   0.159854E+05   0.184779E-01
        8185000   0.159893E+05   0.184798E-01
        8186000   0.159932E+05   0.184816E-01
        8187000   0.159970E+05   0.184829E-01
        8188000   0.160009E+05   0.184844E-01
        8189000   0.160046E+05   0.184859E-01
        8190000   0.160084E+05   0.184877E-01
        8191000   0.160123E+05   0.184892E-01
        8192000   0.160161E+05   0.184906E-01
        8193000   0.160198E+05   0.184921E-01
        8194000   0.160235E+05   0.184938E-01
        8195000   0.160271E+05   0.184951E-01
        8196000   0.160307E+05   0.184955E-01
        8197000   0.160343E+05   0.184975E-01
        8198000   0.160380E+05   0.184989E-01
        8199000   0.160417E+05   0.185002E-01
        8200000   0.160454E+05   0.185015E-01
        8201000   0.160491E+05   0.185030E-01
        8202000   0.160530E+05   0.185036E-01
        8203000   0.160568E+05   0.185040E-01
        8204000   0.160606E+05   0.185043E-01
        8205000   0.160646E+05   0.185057E-01
        8206000   0.160685E+05   0.185073E-01
        8207000   0.160723E+05   0.185089E-01
        8208000   0.160762E+05   0.185107E-01
        8209000   0.160800E+05   0.185138E-01
        8210000   0.160837E+05   0.185152E-01
        8211000   0.160873E+05   0.185171E-01
        8212000   0.160909E+05   0.185198E-01
        8213000   0.160946E+05   0.185215E-01
        8214000   0.160984E+05   0.185243E-01
        8215000   0.161022E+05   0.185264E-01
        8216000   0.161060E+05   0.185289E-01
        8217000   0.161096E+05   0.185307E-01
        8218000   0.161133E+05   0.185316E-01
        8219000   0.161171E+05   0.185340E-01
        8220000   0.161208E+05   0.185361E-01
        8221000   0.161246E+05   0.185384E-01
        8222000   0.161284E+05   0.185414E-01
        8223000   0.161323E+05   0.185442E-01
        8224000   0.161361E+05   0.185466E-01
        8225000   0.161398E+05   0.185498E-01
        8226000   0.161436E+05   0.185527E-01
        8227000   0.161472E+05   0.185549E-01
        8228000   0.161510E+05   0.185569E-01
        8229000   0.161544E+05   0.185588E-01
        8230000   0.161580E+05   0.185609E-01
        8231000   0.161616E+05   0.185629E-01
        8232000   0.161652E+05   0.185645E-01
        8233000   0.161689E+05   0.185660E-01
        8234000   0.161728E+05   0.185682E-01
        8235000   0.161767E+05   0.185707E-01
        8236000   0.161804E+05   0.185735E-01
        8237000   0.161839E+05   0.185765E-01
        8238000   0.161874E+05   0.185788E-01
        8239000   0.161908E+05   0.185819E-01
        8240000   0.161945E+05   0.185851E-01
        8241000   0.161980E+05   0.185873E-01
        8242000   0.162017E+05   0.185902E-01
        8243000   0.162054E+05   0.185929E-01
        8244000   0.162091E+05   0.185954E-01
        8245000   0.162129E+05   0.185978E-01
        8246000   0.162166E+05   0.186010E-01
        8247000   0.162202E+05   0.186032E-01
        8248000   0.162239E+05   0.186062E-01
        8249000   0.162276E+05   0.186087E-01
        8250000   0.162311E+05   0.186117E-01
        8251000   0.162348E+05   0.186133E-01
        8252000   0.162384E+05   0.186161E-01
        8253000   0.162421E+05   0.186184E-01
        8254000   0.162458E+05   0.186213E-01
        8255000   0.162495E+05   0.186241E-01
        8256000   0.162533E+05   0.186262E-01
        8257000   0.162569E+05   0.186291E-01
        8258000   0.162606E+05   0.186315E-01
        8259000   0.162644E+05   0.186344E-01
        8260000   0.162682E+05   0.186375E-01
        8261000   0.162720E+05   0.186401E-01
        8262000   0.162757E+05   0.186429E-01
        8263000   0.162795E+05   0.186464E-01
        8264000   0.162833E+05   0.186503E-01
        8265000   0.162871E+05   0.186535E-01
        8266000   0.162909E+05   0.186569E-01
        8267000   0.162947E+05   0.186602E-01
        8268000   0.162986E+05   0.186640E-01
        8269000   0.163020E+05   0.186672E-01
        8270000   0.163054E+05   0.186715E-01
        8271000   0.163091E+05   0.186756E-01
        8272000   0.163129E+05   0.186793E-01
        8273000   0.163167E+05   0.186832E-01
        8274000   0.163204E+05   0.186866E-01
        8275000   0.163245E+05   0.186903E-01
        8276000   0.163283E+05   0.186940E-01
        8277000   0.163322E+05   0.186974E-01
        8278000   0.163358E+05   0.187010E-01
        8279000   0.163394E+05   0.187043E-01
        8280000   0.163431E+05   0.187076E-01
        8281000   0.163469E+05   0.187110E-01
        8282000   0.163506E+05   0.187157E-01
        8283000   0.163542E+05   0.187197E-01
        8284000   0.163579E+05   0.187240E-01
        8285000   0.163615E+05   0.187284E-01
        8286000   0.163652E+05   0.187322E-01
        8287000   0.163687E+05   0.187356E-01
        8288000   0.163723E+05   0.187390E-01
        8289000   0.163760E+05   0.187430E-01
        8290000   0.163797E+05   0.187462E-01
        8291000   0.163835E+05   0.187501E-01
        8292000   0.163873E+05   0.187539E-01
        8293000   0.163911E+05   0.187576E-01
        8294000   0.163950E+05   0.187608E-01
        8295000   0.163988E+05   0.187638E-01
        8296000   0.164026E+05   0.187675E-01
        8297000   0.164064E+05   0.187709E-01
        8298000   0.164103E+05   0.187744E-01
        8299000   0.164142E+05   0.187779E-01
        8300000   0.164180E+05   0.187809E-01
        8301000   0.164217E+05   0.187844E-01
        8302000   0.164255E+05   0.187878E-01
        8303000   0.164293E+05   0.187908E-01
        8304000   0.164331E+05   0.187939E-01
        8305000   0.164367E+05   0.187981E-01
        8306000   0.164402E+05   0.188015E-01
        8307000   0.164439E+05   0.188051E-01
        8308000   0.164477E+05   0.188077E-01
        8309000   0.164516E+05   0.188110E-01
        8310000   0.164554E+05   0.188137E-01
        8311000   0.164595E+05   0.188166E-01
        8312000   0.164635E+05   0.188205E-01
        8313000   0.164675E+05   0.188229E-01
        8314000   0.164715E+05   0.188256E-01
        8315000   0.164755E+05   0.188293E-01
        8316000   0.164792E+05   0.188324E-01
        8317000   0.164829E+05   0.188350E-01
        8318000   0.164864E+05   0.188383E-01
        8319000   0.164902E+05   0.188406E-01
        8320000   0.164940E+05   0.188440E-01
        8321000   0.164978E+05   0.188464E-01
        8322000   0.165015E+05   0.188499E-01
        8323000   0.165055E+05   0.188530E-01
        8324000   0.165094E+05   0.188562E-01
        8325000   0.165132E+05   0.188599E-01
        8326000   0.165171E+05   0.188635E-01
        8327000   0.165211E+05   0.188668E-01
        8328000   0.165250E+05   0.188698E-01
        8329000   0.165288E+05   0.188733E-01
        8330000   0.165327E+05   0.188758E-01
        8331000   0.165365E+05   0.188786E-01
        8332000   0.165404E+05   0.188815E-01
        8333000   0.165444E+05   0.188845E-01
        8334000   0.165482E+05   0.188883E-01
        8335000   0.165518E+05   0.188914E-01
        8336000   0.165555E+05   0.188957E-01
        8337000   0.165591E+05   0.188998E-01
        8338000   0.165628E+05   0.189032E-01
        8339000   0.165664E+05   0.189069E-01
        8340000   0.165702E+05   0.189102E-01
        8341000   0.165740E+05   0.189135E-01
        8342000   0.165779E+05   0.189168E-01
        8343000   0.165818E+05   0.189209E-01
        8344000   0.165857E+05   0.189251E-01
        8345000   0.165895E+05   0.189293E-01
        8346000   0.165935E+05   0.189325E-01
        8347000   0.165975E+05   0.189360E-01
        8348000   0.166013E+05   0.189396E-01
        8349000   0.166048E+05   0.189433E-01
        8350000   0.166087E+05   0.189477E-01
        8351000   0.166123E+05   0.189511E-01
        8352000   0.166158E+05   0.189550E-01
        8353000   0.166194E+05   0.189584E-01
        8354000   0.166233E+05   0.189618E-01
        8355000   0.166270E+05   0.189655E-01
        8356000   0.166311E+05   0.189687E-01
        8357000   0.166350E+05   0.189720E-01
        8358000   0.166390E+05   0.189750E-01
        8359000   0.166432E+05   0.189792E-01
        8360000   0.166473E+05   0.189835E-01
        8361000   0.166512E+05   0.189875E-01
        8362000   0.166550E+05   0.189917E-01
        8363000   0.166585E+05   0.189959E-01
        8364000   0.166621E+05   0.190011E-01
        8365000   0.166658E+05   0.190059E-01
        8366000   0.166698E+05   0.190101E-01
        8367000   0.166739E+05   0.190151E-01
        8368000   0.166781E+05   0.190203E-01
        8369000   0.166821E+05   0.190248E-01
        8370000   0.166860E+05   0.190289E-01
        8371000   0.166900E+05   0.190325E-01
        8372000   0.166939E+05   0.190355E-01
        8373000   0.166977E+05   0.190397E-01
        8374000   0.167014E+05   0.190440E-01
        8375000   0.167049E+05   0.190484E-01
        8376000   0.167085E+05   0.190523E-01
        8377000   0.167122E+05   0.190556E-01
        8378000   0.167161E+05   0.190586E-01
        8379000   0.167200E+05   0.190624E-01
        8380000   0.167239E+05   0.190661E-01
        8381000   0.167279E+05   0.190703E-01
        8382000   0.167319E+05   0.190738E-01
        8383000   0.167357E+05   0.190772E-01
        8384000   0.167396E+05   0.190794E-01
        8385000   0.167432E+05   0.190830E-01
        8386000   0.167469E+05   0.190878E-01
        8387000   0.167507E+05   0.190926E-01
        8388000   0.167546E+05   0.190971E-01
        8389000   0.167584E+05   0.191009E-01
        8390000   0.167622E+05   0.191052E-01
        8391000   0.167661E+05   0.191097E-01
        8392000   0.167702E+05   0.191137E-01
        8393000   0.167742E+05   0.191175E-01
        8394000   0.167782E+05   0.191216E-01
        8395000   0.167820E+05   0.191252E-01
        8396000   0.167861E+05   0.191295E-01
        8397000   0.167901E+05   0.191339E-01
        8398000   0.167940E+05   0.191383E-01
        8399000   0.167978E+05   0.191420E-01
        8400000   0.168016E+05   0.191459E-01
        8401000   0.168054E+05   0.191502E-01
        8402000   0.168093E+05   0.191548E-01
        8403000   0.168132E+05   0.191590E-01
        8404000   0.168170E+05   0.191631E-01
        8405000   0.168207E+05   0.191671E-01
        8406000   0.168244E+05   0.191713E-01
        8407000   0.168282E+05   0.191761E-01
        8408000   0.168321E+05   0.191805E-01
        8409000   0.168361E+05   0.191850E-01
        8410000   0.168398E+05   0.191898E-01
        8411000   0.168438E+05   0.191940E-01
        8412000   0.168477E+05   0.191989E-01
        8413000   0.168516E+05   0.192022E-01
        8414000   0.168555E+05   0.192058E-01
        8415000   0.168593E+05   0.192102E-01
        8416000   0.168632E+05   0.192139E-01
        8417000   0.168670E+05   0.192172E-01
        8418000   0.168709E+05   0.192210E-01
        8419000   0.168747E+05   0.192243E-01
        8420000   0.168784E+05   0.192286E-01
        8421000   0.168822E+05   0.192322E-01
        8422000   0.168863E+05   0.192354E-01
        8423000   0.168903E+05   0.192385E-01
        8424000   0.168941E+05   0.192424E-01
        8425000   0.168980E+05   0.192463E-01
        8426000   0.169017E+05   0.192496E-01
        8427000   0.169058E+05   0.192534E-01
        8428000   0.169099E+05   0.192564E-01
        8429000   0.169141E+05   0.192598E-01
        8430000   0.169182E+05   0.192634E-01
        8431000   0.169221E+05   0.192674E-01
        8432000   0.169260E+05   0.192711E-01
        8433000   0.169300E+05   0.192749E-01
        8434000   0.169339E+05   0.192781E-01
        8435000   0.169376E+05   0.192811E-01
        8436000   0.169413E+05   0.192844E-01
        8437000   0.169452E+05   0.192880E-01
        8438000   0.169489E+05   0.192913E-01
        8439000   0.169528E+05   0.192947E-01
        8440000   0.169567E+05   0.192976E-01
        8441000   0.169607E+05   0.193004E-01
        8442000   0.169645E+05   0.193035E-01
        8443000   0.169684E+05   0.193071E-01
        8444000   0.169721E+05   0.193113E-01
        8445000   0.169759E+05   0.193149E-01
        8446000   0.169799E+05   0.193181E-01
        8447000   0.169838E+05   0.193215E-01
        8448000   0.169879E+05   0.193250E-01
        8449000   0.169917E+05   0.193280E-01
        8450000   0.169953E+05   0.193312E-01
        8451000   0.169987E+05   0.193352E-01
        8452000   0.170026E+05   0.193382E-01
        8453000   0.170064E+05   0.193410E-01
        8454000   0.170101E+05   0.193438E-01
        8455000   0.170139E+05   0.193465E-01
        8456000   0.170177E+05   0.193496E-01
        8457000   0.170213E+05   0.193542E-01
        8458000   0.170252E+05   0.193576E-01
        8459000   0.170290E+05   0.193608E-01
        8460000   0.170326E+05   0.193643E-01
        8461000   0.170363E+05   0.193678E-01
        8462000   0.170400E+05   0.193704E-01
        8463000   0.170439E+05   0.193727E-01
        8464000   0.170480E+05   0.193762E-01
        8465000   0.170517E+05   0.193803E-01
        8466000   0.170556E+05   0.193841E-01
        8467000   0.170595E+05   0.193869E-01
        8468000   0.170632E+05   0.193895E-01
        8469000   0.170668E+05   0.193924E-01
        8470000   0.170707E+05   0.193941E-01
        8471000   0.170746E+05   0.193965E-01
        8472000   0.170786E+05   0.193994E-01
        8473000   0.170824E+05   0.194022E-01
        8474000   0.170861E+05   0.194044E-01
        8475000   0.170900E+05   0.194070E-01
        8476000   0.170938E+05   0.194099E-01
        8477000   0.170976E+05   0.194122E-01
        8478000   0.171014E+05   0.194153E-01
        8479000   0.171053E+05   0.194187E-01
        8480000   0.171092E+05   0.194210E-01
        8481000   0.171130E+05   0.194236E-01
        8482000   0.171168E+05   0.194267E-01
        8483000   0.171208E+05   0.194294E-01
        8484000   0.171246E+05   0.194323E-01
        8485000   0.171283E+05   0.194340E-01
        8486000   0.171322E+05   0.194363E-01
        8487000   0.171362E+05   0.194389E-01
        8488000   0.171402E+05   0.194420E-01
        8489000   0.171440E+05   0.194448E-01
        8490000   0.171480E+05   0.194475E-01
        8491000   0.171520E+05   0.194497E-01
        8492000   0.171557E+05   0.194527E-01
        8493000   0.171597E+05   0.194567E-01
        8494000   0.171637E+05   0.194595E-01
        8495000   0.171677E+05   0.194624E-01
        8496000   0.171715E+05   0.194650E-01
        8497000   0.171751E+05   0.194672E-01
        8498000   0.171787E+05   0.194692E-01
        8499000   0.171826E+05   0.194714E-01
        8500000   0.171866E+05   0.194732E-01
        8501000   0.171906E+05   0.194760E-01
        8502000   0.171947E+05   0.194782E-01
        8503000   0.171987E+05   0.194799E-01
        8504000   0.172029E+05   0.194822E-01
        8505000   0.172070E+05   0.194851E-01
        8506000   0.172109E+05   0.194870E-01
        8507000   0.172146E+05   0.194906E-01
        8508000   0.172183E+05   0.194931E-01
        8509000   0.172220E+05   0.194954E-01
        8510000   0.172258E+05   0.194974E-01
        8511000   0.172297E+05   0.194995E-01
        8512000   0.172335E+05   0.195029E-01
        8513000   0.172374E+05   0.195052E-01
        8514000   0.172414E+05   0.195070E-01
        8515000   0.172454E+05   0.195096E-01
        8516000   0.172493E+05   0.195122E-01
        8517000   0.172532E+05   0.195145E-01
        8518000   0.172571E+05   0.195164E-01
        8519000   0.172612E+05   0.195180E-01
        8520000   0.172650E+05   0.195202E-01
        8521000   0.172689E+05   0.195223E-01
        8522000   0.172727E+05   0.195248E-01
        8523000   0.172766E+05   0.195266E-01
        8524000   0.172804E+05   0.195287E-01
        8525000   0.172841E+05   0.195308E-01
        8526000   0.172878E+05   0.195336E-01
        8527000   0.172916E+05   0.195364E-01
        8528000   0.172955E+05   0.195394E-01
        8529000   0.172996E+05   0.195421E-01
        8530000   0.173037E+05   0.195447E-01
        8531000   0.173077E+05   0.195479E-01
        8532000   0.173116E+05   0.195498E-01
        8533000   0.173155E+05   0.195525E-01
        8534000   0.173193E+05   0.195545E-01
        8535000   0.173233E+05   0.195568E-01
        8536000   0.173271E+05   0.195591E-01
        8537000   0.173310E+05   0.195619E-01
        8538000   0.173347E+05   0.195649E-01
        8539000   0.173385E+05   0.195674E-01
        8540000   0.173422E+05   0.195703E-01
        8541000   0.173461E+05   0.195729E-01
        8542000   0.173498E+05   0.195748E-01
        8543000   0.173535E+05   0.195770E-01
        8544000   0.173574E+05   0.195799E-01
        8545000   0.173612E+05   0.195818E-01
        8546000   0.173650E+05   0.195834E-01
        8547000   0.173686E+05   0.195853E-01
        8548000   0.173723E+05   0.195875E-01
        8549000   0.173760E+05   0.195897E-01
        8550000   0.173799E+05   0.195915E-01
        8551000   0.173838E+05   0.195934E-01
        8552000   0.173875E+05   0.195957E-01
        8553000   0.173913E+05   0.195975E-01
        8554000   0.173950E+05   0.196007E-01
        8555000   0.173989E+05   0.196034E-01
        8556000   0.174026E+05   0.196061E-01
        8557000   0.174064E+05   0.196088E-01
        8558000   0.174101E+05   0.196118E-01
        8559000   0.174138E+05   0.196142E-01
        8560000   0.174174E+05   0.196164E-01
        8561000   0.174213E+05   0.196199E-01
        8562000   0.174252E+05   0.196231E-01
        8563000   0.174291E+05   0.196256E-01
        8564000   0.174330E+05   0.196283E-01
        8565000   0.174367E+05   0.196316E-01
        8566000   0.174406E+05   0.196337E-01
        8567000   0.174443E+05   0.196366E-01
        8568000   0.174480E+05   0.196388E-01
        8569000   0.174517E+05   0.196413E-01
        8570000   0.174556E+05   0.196443E-01
        8571000   0.174594E+05   0.196476E-01
        8572000   0.174630E+05   0.196497E-01
        8573000   0.174667E+05   0.196530E-01
        8574000   0.174705E+05   0.196556E-01
        8575000   0.174745E+05   0.196585E-01
        8576000   0.174785E+05   0.196614E-01
        8577000   0.174826E+05   0.196640E-01
        8578000   0.174864E+05   0.196666E-01
        8579000   0.174903E+05   0.196690E-01
        8580000   0.174943E+05   0.196715E-01
        8581000   0.174982E+05   0.196735E-01
        8582000   0.175019E+05   0.196765E-01
        8583000   0.175059E+05   0.196782E-01
        8584000   0.175097E+05   0.196805E-01
        8585000   0.175135E+05   0.196834E-01
        8586000   0.175173E+05   0.196871E-01
        8587000   0.175212E+05   0.196910E-01
        8588000   0.175253E+05   0.196941E-01
        8589000   0.175292E+05   0.196969E-01
        8590000   0.175332E+05   0.196989E-01
        8591000   0.175370E+05   0.197019E-01
        8592000   0.175408E+05   0.197047E-01
        8593000   0.175447E+05   0.197074E-01
        8594000   0.175488E+05   0.197105E-01
        8595000   0.175528E+05   0.197140E-01
        8596000   0.175567E+05   0.197156E-01
        8597000   0.175607E+05   0.197180E-01
        8598000   0.175648E+05   0.197200E-01
        8599000   0.175687E+05   0.197225E-01
        8600000   0.175727E+05   0.197259E-01
        8601000   0.175767E+05   0.197289E-01
        8602000   0.175806E+05   0.197323E-01
        8603000   0.175847E+05   0.197358E-01
        8604000   0.175886E+05   0.197391E-01
        8605000   0.175924E+05   0.197421E-01
        8606000   0.175963E+05   0.197452E-01
        8607000   0.176004E+05   0.197486E-01
        8608000   0.176045E+05   0.197526E-01
        8609000   0.176085E+05   0.197561E-01
        8610000   0.176125E+05   0.197592E-01
        8611000   0.176164E+05   0.197626E-01
        8612000   0.176203E+05   0.197652E-01
        8613000   0.176243E+05   0.197673E-01
        8614000   0.176282E+05   0.197701E-01
        8615000   0.176322E+05   0.197724E-01
        8616000   0.176362E+05   0.197746E-01
        8617000   0.176400E+05   0.197776E-01
        8618000   0.176438E+05   0.197804E-01
        8619000   0.176478E+05   0.197839E-01
        8620000   0.176519E+05   0.197871E-01
        8621000   0.176559E+05   0.197900E-01
        8622000   0.176601E+05   0.197929E-01
        8623000   0.176642E+05   0.197961E-01
        8624000   0.176683E+05   0.197988E-01
        8625000   0.176724E+05   0.198017E-01
        8626000   0.176763E+05   0.198041E-01
        8627000   0.176802E+05   0.198073E-01
        8628000   0.176841E+05   0.198104E-01
        8629000   0.176880E+05   0.198129E-01
        8630000   0.176920E+05   0.198153E-01
        8631000   0.176958E+05   0.198183E-01
        8632000   0.176999E+05   0.198202E-01
        8633000   0.177037E+05   0.198228E-01
        8634000   0.177075E+05   0.198262E-01
        8635000   0.177112E+05   0.198278E-01
        8636000   0.177150E+05   0.198306E-01
        8637000   0.177191E+05   0.198327E-01
        8638000   0.177232E+05   0.198348E-01
        8639000   0.177271E+05   0.198371E-01
        8640000   0.177309E+05   0.198395E-01
        8641000   0.177347E+05   0.198427E-01
        8642000   0.177385E+05   0.198451E-01
        8643000   0.177425E+05   0.198485E-01
        8644000   0.177464E+05   0.198516E-01
        8645000   0.177501E+05   0.198548E-01
        8646000   0.177541E+05   0.198574E-01
        8647000   0.177579E+05   0.198599E-01
        8648000   0.177621E+05   0.198633E-01
        8649000   0.177660E+05   0.198665E-01
        8650000   0.177700E+05   0.198691E-01
        8651000   0.177741E+05   0.198738E-01
        8652000   0.177782E+05   0.198770E-01
        8653000   0.177820E+05   0.198802E-01
        8654000   0.177860E+05   0.198843E-01
        8655000   0.177899E+05   0.198886E-01
        8656000   0.177937E+05   0.198918E-01
        8657000   0.177975E+05   0.198958E-01
        8658000   0.178015E+05   0.198998E-01
        8659000   0.178054E+05   0.199044E-01
        8660000   0.178092E+05   0.199084E-01
        8661000   0.178129E+05   0.199118E-01
        8662000   0.178168E+05   0.199152E-01
        8663000   0.178205E+05   0.199196E-01
        8664000   0.178245E+05   0.199235E-01
        8665000   0.178286E+05   0.199282E-01
        8666000   0.178326E+05   0.199325E-01
        8667000   0.178365E+05   0.199359E-01
        8668000   0.178404E+05   0.199407E-01
        8669000   0.178445E+05   0.199441E-01
        8670000   0.178483E+05   0.199468E-01
        8671000   0.178521E+05   0.199505E-01
        8672000   0.178556E+05   0.199539E-01
        8673000   0.178593E+05   0.199560E-01
        8674000   0.178631E+05   0.199595E-01
        8675000   0.178671E+05   0.199622E-01
        8676000   0.178708E+05   0.199659E-01
        8677000   0.178749E+05   0.199686E-01
        8678000   0.178791E+05   0.199719E-01
        8679000   0.178831E+05   0.199752E-01
        8680000   0.178869E+05   0.199792E-01
        8681000   0.178907E+05   0.199830E-01
        8682000   0.178944E+05   0.199865E-01
        8683000   0.178981E+05   0.199906E-01
        8684000   0.179017E+05   0.199940E-01
        8685000   0.179054E+05   0.199976E-01
        8686000   0.179093E+05   0.200023E-01
        8687000   0.179129E+05   0.200071E-01
        8688000   0.179167E+05   0.200123E-01
        8689000   0.179206E+05   0.200173E-01
        8690000   0.179246E+05   0.200220E-01
[truncated: 520,261 more chars]
