# Supplementary material for: Room temperature ionic liquids with two symmetric ions
Source: Chem Sci. 2023 Sep 8;14(37):10340–6. doi: 10.1039/d3sc03240j (PMC10530934; doi:10.1039/d3sc03240j)
Supplement: SC-014-D3SC03240J-s001 [file SC-014-D3SC03240J-s001.zip › MDresults-prealpha/P5555BF4/MQD_projection_2_self_diffusion]

 This file contains diffusion information based on the input file 'diffusion4.inp'
   Projection 2 (+1 +1 +1), Molecule type 2 (b)
       timeline         <R**4>            <R>
              0   0.000000E+00   0.000000E+00
           1000   0.261657E+01   0.164796E-04
           2000   0.443040E+01   0.334514E-04
           3000   0.558088E+01   0.503066E-04
           4000   0.647553E+01   0.658719E-04
           5000   0.725444E+01   0.832128E-04
           6000   0.793922E+01   0.996475E-04
           7000   0.856085E+01   0.116301E-03
           8000   0.913625E+01   0.134017E-03
           9000   0.968956E+01   0.150926E-03
          10000   0.102534E+02   0.167642E-03
          11000   0.108202E+02   0.183567E-03
          12000   0.113939E+02   0.201563E-03
          13000   0.119653E+02   0.219018E-03
          14000   0.125338E+02   0.235634E-03
          15000   0.131019E+02   0.251439E-03
          16000   0.136649E+02   0.267889E-03
          17000   0.142189E+02   0.284536E-03
          18000   0.147614E+02   0.299804E-03
          19000   0.152892E+02   0.317297E-03
          20000   0.158043E+02   0.333570E-03
          21000   0.163056E+02   0.350066E-03
          22000   0.168038E+02   0.366962E-03
          23000   0.173012E+02   0.383586E-03
          24000   0.178060E+02   0.400407E-03
          25000   0.182984E+02   0.416084E-03
          26000   0.188038E+02   0.432185E-03
          27000   0.193013E+02   0.447665E-03
          28000   0.197975E+02   0.464844E-03
          29000   0.202900E+02   0.481437E-03
          30000   0.207797E+02   0.499569E-03
          31000   0.212651E+02   0.516206E-03
          32000   0.217477E+02   0.532144E-03
          33000   0.222171E+02   0.549060E-03
          34000   0.226884E+02   0.566112E-03
          35000   0.231712E+02   0.584063E-03
          36000   0.236547E+02   0.601409E-03
          37000   0.241386E+02   0.618527E-03
          38000   0.246176E+02   0.635521E-03
          39000   0.250886E+02   0.652703E-03
          40000   0.255630E+02   0.670530E-03
          41000   0.260366E+02   0.687212E-03
          42000   0.265123E+02   0.704224E-03
          43000   0.269787E+02   0.721256E-03
          44000   0.274424E+02   0.738512E-03
          45000   0.279058E+02   0.754197E-03
          46000   0.283718E+02   0.769371E-03
          47000   0.288462E+02   0.785841E-03
          48000   0.293154E+02   0.803086E-03
          49000   0.297836E+02   0.819636E-03
          50000   0.302565E+02   0.835729E-03
          51000   0.307193E+02   0.851702E-03
          52000   0.311871E+02   0.867193E-03
          53000   0.316452E+02   0.882416E-03
          54000   0.321124E+02   0.896675E-03
          55000   0.325767E+02   0.912452E-03
          56000   0.330269E+02   0.926879E-03
          57000   0.334878E+02   0.942245E-03
          58000   0.339520E+02   0.958218E-03
          59000   0.344135E+02   0.974450E-03
          60000   0.348838E+02   0.991457E-03
          61000   0.353396E+02   0.101008E-02
          62000   0.357974E+02   0.102674E-02
          63000   0.362471E+02   0.104322E-02
          64000   0.367134E+02   0.105937E-02
          65000   0.371573E+02   0.107682E-02
          66000   0.376266E+02   0.109456E-02
          67000   0.380911E+02   0.111179E-02
          68000   0.385580E+02   0.112765E-02
          69000   0.390259E+02   0.114355E-02
          70000   0.394951E+02   0.116093E-02
          71000   0.399535E+02   0.117898E-02
          72000   0.404057E+02   0.119576E-02
          73000   0.408662E+02   0.121356E-02
          74000   0.413297E+02   0.123000E-02
          75000   0.417834E+02   0.124778E-02
          76000   0.422361E+02   0.126450E-02
          77000   0.426948E+02   0.128047E-02
          78000   0.431598E+02   0.129555E-02
          79000   0.436285E+02   0.131231E-02
          80000   0.440872E+02   0.132934E-02
          81000   0.445617E+02   0.134401E-02
          82000   0.450331E+02   0.136072E-02
          83000   0.454825E+02   0.137660E-02
          84000   0.459357E+02   0.139369E-02
          85000   0.463925E+02   0.141096E-02
          86000   0.468530E+02   0.142706E-02
          87000   0.473112E+02   0.144471E-02
          88000   0.477755E+02   0.146150E-02
          89000   0.482477E+02   0.147747E-02
          90000   0.487172E+02   0.149429E-02
          91000   0.491875E+02   0.151190E-02
          92000   0.496607E+02   0.152946E-02
          93000   0.501396E+02   0.154656E-02
          94000   0.506175E+02   0.156361E-02
          95000   0.510751E+02   0.158099E-02
          96000   0.515410E+02   0.159954E-02
          97000   0.520041E+02   0.161624E-02
          98000   0.524793E+02   0.163384E-02
          99000   0.529486E+02   0.165193E-02
         100000   0.534132E+02   0.167014E-02
         101000   0.538862E+02   0.168797E-02
         102000   0.543526E+02   0.170464E-02
         103000   0.548294E+02   0.172225E-02
         104000   0.553017E+02   0.173941E-02
         105000   0.557767E+02   0.175605E-02
         106000   0.562494E+02   0.177363E-02
         107000   0.567213E+02   0.178975E-02
         108000   0.571827E+02   0.180649E-02
         109000   0.576388E+02   0.182460E-02
         110000   0.580986E+02   0.184131E-02
         111000   0.585736E+02   0.185892E-02
         112000   0.590371E+02   0.187443E-02
         113000   0.595115E+02   0.189060E-02
         114000   0.599817E+02   0.190692E-02
         115000   0.604468E+02   0.192226E-02
         116000   0.609284E+02   0.193869E-02
         117000   0.614043E+02   0.195446E-02
         118000   0.618800E+02   0.197025E-02
         119000   0.623449E+02   0.198626E-02
         120000   0.628277E+02   0.200265E-02
         121000   0.633168E+02   0.201771E-02
         122000   0.638254E+02   0.203315E-02
         123000   0.643095E+02   0.205023E-02
         124000   0.647969E+02   0.206512E-02
         125000   0.652750E+02   0.208026E-02
         126000   0.657392E+02   0.209562E-02
         127000   0.662032E+02   0.211113E-02
         128000   0.666903E+02   0.212641E-02
         129000   0.671876E+02   0.214252E-02
         130000   0.676765E+02   0.215738E-02
         131000   0.681657E+02   0.217317E-02
         132000   0.686539E+02   0.218840E-02
         133000   0.691531E+02   0.220295E-02
         134000   0.696551E+02   0.221765E-02
         135000   0.701414E+02   0.223170E-02
         136000   0.706378E+02   0.224570E-02
         137000   0.711305E+02   0.225903E-02
         138000   0.716086E+02   0.227218E-02
         139000   0.720863E+02   0.228668E-02
         140000   0.725610E+02   0.230056E-02
         141000   0.730469E+02   0.231553E-02
         142000   0.735321E+02   0.233017E-02
         143000   0.740400E+02   0.234471E-02
         144000   0.745231E+02   0.236005E-02
         145000   0.750361E+02   0.237504E-02
         146000   0.755470E+02   0.238864E-02
         147000   0.760564E+02   0.240080E-02
         148000   0.765657E+02   0.241566E-02
         149000   0.770586E+02   0.242955E-02
         150000   0.775476E+02   0.244322E-02
         151000   0.780525E+02   0.245667E-02
         152000   0.785541E+02   0.247074E-02
         153000   0.790548E+02   0.248543E-02
         154000   0.795573E+02   0.249979E-02
         155000   0.800503E+02   0.251456E-02
         156000   0.805496E+02   0.252772E-02
         157000   0.810629E+02   0.254248E-02
         158000   0.815782E+02   0.255681E-02
         159000   0.820721E+02   0.257097E-02
         160000   0.825903E+02   0.258565E-02
         161000   0.831008E+02   0.259902E-02
         162000   0.836130E+02   0.261218E-02
         163000   0.841238E+02   0.262599E-02
         164000   0.846311E+02   0.263986E-02
         165000   0.851587E+02   0.265348E-02
         166000   0.856719E+02   0.266656E-02
         167000   0.861783E+02   0.268095E-02
         168000   0.866764E+02   0.269413E-02
         169000   0.872064E+02   0.270858E-02
         170000   0.877103E+02   0.272167E-02
         171000   0.882151E+02   0.273501E-02
         172000   0.887331E+02   0.274903E-02
         173000   0.892424E+02   0.276362E-02
         174000   0.897621E+02   0.277763E-02
         175000   0.902544E+02   0.279094E-02
         176000   0.907541E+02   0.280505E-02
         177000   0.912843E+02   0.281751E-02
         178000   0.918016E+02   0.283087E-02
         179000   0.922951E+02   0.284628E-02
         180000   0.927972E+02   0.286208E-02
         181000   0.933128E+02   0.287704E-02
         182000   0.938480E+02   0.289159E-02
         183000   0.943670E+02   0.290637E-02
         184000   0.948864E+02   0.291965E-02
         185000   0.954031E+02   0.293383E-02
         186000   0.959279E+02   0.294537E-02
         187000   0.964429E+02   0.295886E-02
         188000   0.969784E+02   0.297186E-02
         189000   0.975084E+02   0.298500E-02
         190000   0.980257E+02   0.299778E-02
         191000   0.985414E+02   0.300882E-02
         192000   0.990685E+02   0.302011E-02
         193000   0.995857E+02   0.303156E-02
         194000   0.100098E+03   0.304317E-02
         195000   0.100634E+03   0.305503E-02
         196000   0.101148E+03   0.306768E-02
         197000   0.101673E+03   0.308127E-02
         198000   0.102217E+03   0.309428E-02
         199000   0.102748E+03   0.310655E-02
         200000   0.103282E+03   0.312005E-02
         201000   0.103807E+03   0.313206E-02
         202000   0.104367E+03   0.314421E-02
         203000   0.104908E+03   0.315611E-02
         204000   0.105427E+03   0.316834E-02
         205000   0.105960E+03   0.318092E-02
         206000   0.106514E+03   0.319292E-02
         207000   0.107033E+03   0.320437E-02
         208000   0.107578E+03   0.321596E-02
         209000   0.108105E+03   0.322814E-02
         210000   0.108634E+03   0.324059E-02
         211000   0.109155E+03   0.325286E-02
         212000   0.109694E+03   0.326558E-02
         213000   0.110235E+03   0.327858E-02
         214000   0.110770E+03   0.329082E-02
         215000   0.111326E+03   0.330189E-02
         216000   0.111897E+03   0.331540E-02
         217000   0.112444E+03   0.332700E-02
         218000   0.112974E+03   0.333958E-02
         219000   0.113519E+03   0.335161E-02
         220000   0.114041E+03   0.336435E-02
         221000   0.114592E+03   0.337665E-02
         222000   0.115124E+03   0.338871E-02
         223000   0.115668E+03   0.340108E-02
         224000   0.116222E+03   0.341388E-02
         225000   0.116782E+03   0.342539E-02
         226000   0.117344E+03   0.343697E-02
         227000   0.117903E+03   0.344946E-02
         228000   0.118449E+03   0.346094E-02
         229000   0.119009E+03   0.347311E-02
         230000   0.119568E+03   0.348451E-02
         231000   0.120111E+03   0.349774E-02
         232000   0.120649E+03   0.350933E-02
         233000   0.121188E+03   0.352140E-02
         234000   0.121741E+03   0.353187E-02
         235000   0.122284E+03   0.354317E-02
         236000   0.122837E+03   0.355545E-02
         237000   0.123372E+03   0.356708E-02
         238000   0.123917E+03   0.357801E-02
         239000   0.124486E+03   0.358968E-02
         240000   0.125045E+03   0.360054E-02
         241000   0.125599E+03   0.361182E-02
         242000   0.126154E+03   0.362323E-02
         243000   0.126708E+03   0.363504E-02
         244000   0.127252E+03   0.364738E-02
         245000   0.127801E+03   0.365934E-02
         246000   0.128344E+03   0.367046E-02
         247000   0.128890E+03   0.368074E-02
         248000   0.129460E+03   0.369142E-02
         249000   0.130017E+03   0.370345E-02
         250000   0.130578E+03   0.371415E-02
         251000   0.131137E+03   0.372567E-02
         252000   0.131704E+03   0.373861E-02
         253000   0.132258E+03   0.375156E-02
         254000   0.132826E+03   0.376282E-02
         255000   0.133397E+03   0.377354E-02
         256000   0.133946E+03   0.378494E-02
         257000   0.134500E+03   0.379656E-02
         258000   0.135049E+03   0.380809E-02
         259000   0.135608E+03   0.381968E-02
         260000   0.136184E+03   0.383004E-02
         261000   0.136737E+03   0.384063E-02
         262000   0.137317E+03   0.385068E-02
         263000   0.137908E+03   0.386183E-02
         264000   0.138499E+03   0.387388E-02
         265000   0.139064E+03   0.388516E-02
         266000   0.139626E+03   0.389538E-02
         267000   0.140206E+03   0.390584E-02
         268000   0.140790E+03   0.391852E-02
         269000   0.141375E+03   0.392937E-02
         270000   0.141941E+03   0.394029E-02
         271000   0.142547E+03   0.395201E-02
         272000   0.143131E+03   0.396257E-02
         273000   0.143704E+03   0.397381E-02
         274000   0.144290E+03   0.398444E-02
         275000   0.144871E+03   0.399475E-02
         276000   0.145430E+03   0.400505E-02
         277000   0.145988E+03   0.401569E-02
         278000   0.146573E+03   0.402760E-02
         279000   0.147153E+03   0.403836E-02
         280000   0.147732E+03   0.404996E-02
         281000   0.148338E+03   0.406087E-02
         282000   0.148943E+03   0.407395E-02
         283000   0.149518E+03   0.408540E-02
         284000   0.150120E+03   0.409638E-02
         285000   0.150732E+03   0.410713E-02
         286000   0.151334E+03   0.411837E-02
         287000   0.151923E+03   0.412937E-02
         288000   0.152515E+03   0.414065E-02
         289000   0.153101E+03   0.415335E-02
         290000   0.153685E+03   0.416487E-02
         291000   0.154271E+03   0.417753E-02
         292000   0.154838E+03   0.418876E-02
         293000   0.155429E+03   0.420079E-02
         294000   0.156005E+03   0.421265E-02
         295000   0.156613E+03   0.422468E-02
         296000   0.157231E+03   0.423559E-02
         297000   0.157816E+03   0.424660E-02
         298000   0.158427E+03   0.425728E-02
         299000   0.159028E+03   0.426828E-02
         300000   0.159643E+03   0.427751E-02
         301000   0.160231E+03   0.428783E-02
         302000   0.160839E+03   0.429948E-02
         303000   0.161426E+03   0.431099E-02
         304000   0.162019E+03   0.432147E-02
         305000   0.162629E+03   0.433258E-02
         306000   0.163224E+03   0.434357E-02
         307000   0.163828E+03   0.435422E-02
         308000   0.164452E+03   0.436516E-02
         309000   0.165059E+03   0.437456E-02
         310000   0.165655E+03   0.438540E-02
         311000   0.166243E+03   0.439705E-02
         312000   0.166828E+03   0.440884E-02
         313000   0.167420E+03   0.442006E-02
         314000   0.168048E+03   0.443171E-02
         315000   0.168647E+03   0.444348E-02
         316000   0.169253E+03   0.445362E-02
         317000   0.169852E+03   0.446400E-02
         318000   0.170449E+03   0.447360E-02
         319000   0.171084E+03   0.448352E-02
         320000   0.171700E+03   0.449369E-02
         321000   0.172307E+03   0.450370E-02
         322000   0.172907E+03   0.451404E-02
         323000   0.173525E+03   0.452523E-02
         324000   0.174144E+03   0.453611E-02
         325000   0.174747E+03   0.454840E-02
         326000   0.175348E+03   0.456165E-02
         327000   0.175982E+03   0.457250E-02
         328000   0.176585E+03   0.458334E-02
         329000   0.177209E+03   0.459330E-02
         330000   0.177824E+03   0.460500E-02
         331000   0.178446E+03   0.461663E-02
         332000   0.179078E+03   0.462856E-02
         333000   0.179700E+03   0.463787E-02
         334000   0.180312E+03   0.464992E-02
         335000   0.180913E+03   0.466103E-02
         336000   0.181534E+03   0.467245E-02
         337000   0.182146E+03   0.468437E-02
         338000   0.182812E+03   0.469544E-02
         339000   0.183423E+03   0.470549E-02
         340000   0.184025E+03   0.471578E-02
         341000   0.184623E+03   0.472704E-02
         342000   0.185251E+03   0.473834E-02
         343000   0.185914E+03   0.474881E-02
         344000   0.186563E+03   0.475826E-02
         345000   0.187229E+03   0.476875E-02
         346000   0.187879E+03   0.477840E-02
         347000   0.188533E+03   0.478700E-02
         348000   0.189163E+03   0.479455E-02
         349000   0.189812E+03   0.480352E-02
         350000   0.190453E+03   0.481232E-02
         351000   0.191090E+03   0.482075E-02
         352000   0.191784E+03   0.482944E-02
         353000   0.192445E+03   0.483838E-02
         354000   0.193078E+03   0.484641E-02
         355000   0.193739E+03   0.485295E-02
         356000   0.194394E+03   0.486176E-02
         357000   0.195040E+03   0.487222E-02
         358000   0.195707E+03   0.488320E-02
         359000   0.196354E+03   0.489222E-02
         360000   0.196994E+03   0.490171E-02
         361000   0.197631E+03   0.491216E-02
         362000   0.198274E+03   0.492179E-02
         363000   0.198937E+03   0.493187E-02
         364000   0.199575E+03   0.494191E-02
         365000   0.200231E+03   0.495099E-02
         366000   0.200870E+03   0.495896E-02
         367000   0.201521E+03   0.496783E-02
         368000   0.202134E+03   0.497715E-02
         369000   0.202778E+03   0.498687E-02
         370000   0.203418E+03   0.499618E-02
         371000   0.204065E+03   0.500445E-02
         372000   0.204708E+03   0.501219E-02
         373000   0.205370E+03   0.502008E-02
         374000   0.206045E+03   0.502928E-02
         375000   0.206730E+03   0.503946E-02
         376000   0.207382E+03   0.504939E-02
         377000   0.208029E+03   0.505965E-02
         378000   0.208689E+03   0.506913E-02
         379000   0.209331E+03   0.507827E-02
         380000   0.209989E+03   0.508571E-02
         381000   0.210638E+03   0.509338E-02
         382000   0.211284E+03   0.510258E-02
         383000   0.211919E+03   0.511124E-02
         384000   0.212570E+03   0.511971E-02
         385000   0.213232E+03   0.512781E-02
         386000   0.213925E+03   0.513629E-02
         387000   0.214586E+03   0.514517E-02
         388000   0.215262E+03   0.515165E-02
         389000   0.215922E+03   0.515888E-02
         390000   0.216604E+03   0.516676E-02
         391000   0.217304E+03   0.517538E-02
         392000   0.217971E+03   0.518390E-02
         393000   0.218628E+03   0.519328E-02
         394000   0.219322E+03   0.520241E-02
         395000   0.220008E+03   0.521089E-02
         396000   0.220659E+03   0.521825E-02
         397000   0.221344E+03   0.522719E-02
         398000   0.222018E+03   0.523633E-02
         399000   0.222694E+03   0.524586E-02
         400000   0.223372E+03   0.525383E-02
         401000   0.224050E+03   0.526312E-02
         402000   0.224736E+03   0.527147E-02
         403000   0.225427E+03   0.528059E-02
         404000   0.226122E+03   0.528891E-02
         405000   0.226797E+03   0.529627E-02
         406000   0.227458E+03   0.530404E-02
         407000   0.228132E+03   0.531283E-02
         408000   0.228787E+03   0.532086E-02
         409000   0.229420E+03   0.532860E-02
         410000   0.230107E+03   0.533787E-02
         411000   0.230759E+03   0.534585E-02
         412000   0.231433E+03   0.535501E-02
         413000   0.232102E+03   0.536384E-02
         414000   0.232810E+03   0.537250E-02
         415000   0.233470E+03   0.538177E-02
         416000   0.234154E+03   0.539059E-02
         417000   0.234819E+03   0.539943E-02
         418000   0.235500E+03   0.540786E-02
         419000   0.236166E+03   0.541740E-02
         420000   0.236852E+03   0.542639E-02
         421000   0.237539E+03   0.543635E-02
         422000   0.238201E+03   0.544529E-02
         423000   0.238835E+03   0.545292E-02
         424000   0.239499E+03   0.546223E-02
         425000   0.240153E+03   0.547116E-02
         426000   0.240829E+03   0.548162E-02
         427000   0.241493E+03   0.549179E-02
         428000   0.242198E+03   0.550131E-02
         429000   0.242900E+03   0.551106E-02
         430000   0.243577E+03   0.552091E-02
         431000   0.244277E+03   0.553155E-02
         432000   0.244954E+03   0.554133E-02
         433000   0.245650E+03   0.555057E-02
         434000   0.246338E+03   0.556069E-02
         435000   0.246997E+03   0.557113E-02
         436000   0.247664E+03   0.558132E-02
         437000   0.248333E+03   0.559050E-02
         438000   0.249002E+03   0.560044E-02
         439000   0.249688E+03   0.560937E-02
         440000   0.250357E+03   0.561914E-02
         441000   0.251071E+03   0.562831E-02
         442000   0.251742E+03   0.563780E-02
         443000   0.252436E+03   0.564687E-02
         444000   0.253155E+03   0.565689E-02
         445000   0.253837E+03   0.566540E-02
         446000   0.254531E+03   0.567535E-02
         447000   0.255239E+03   0.568546E-02
         448000   0.255929E+03   0.569367E-02
         449000   0.256614E+03   0.570241E-02
         450000   0.257333E+03   0.571072E-02
         451000   0.258014E+03   0.571950E-02
         452000   0.258704E+03   0.572735E-02
         453000   0.259385E+03   0.573597E-02
         454000   0.260079E+03   0.574372E-02
         455000   0.260757E+03   0.575251E-02
         456000   0.261464E+03   0.575973E-02
         457000   0.262153E+03   0.576773E-02
         458000   0.262838E+03   0.577564E-02
         459000   0.263537E+03   0.578330E-02
         460000   0.264237E+03   0.579102E-02
         461000   0.264944E+03   0.579891E-02
         462000   0.265659E+03   0.580648E-02
         463000   0.266388E+03   0.581236E-02
         464000   0.267104E+03   0.581928E-02
         465000   0.267807E+03   0.582660E-02
         466000   0.268501E+03   0.583373E-02
         467000   0.269219E+03   0.584012E-02
         468000   0.269901E+03   0.584902E-02
         469000   0.270611E+03   0.585732E-02
         470000   0.271316E+03   0.586625E-02
         471000   0.272019E+03   0.587490E-02
         472000   0.272725E+03   0.588233E-02
         473000   0.273432E+03   0.589210E-02
         474000   0.274127E+03   0.590060E-02
         475000   0.274833E+03   0.590873E-02
         476000   0.275547E+03   0.591686E-02
         477000   0.276267E+03   0.592528E-02
         478000   0.277007E+03   0.593473E-02
         479000   0.277732E+03   0.594436E-02
         480000   0.278443E+03   0.595322E-02
         481000   0.279137E+03   0.596285E-02
         482000   0.279840E+03   0.597335E-02
         483000   0.280506E+03   0.598428E-02
         484000   0.281218E+03   0.599400E-02
         485000   0.281958E+03   0.600485E-02
         486000   0.282686E+03   0.601388E-02
         487000   0.283433E+03   0.602374E-02
         488000   0.284169E+03   0.603422E-02
         489000   0.284891E+03   0.604432E-02
         490000   0.285623E+03   0.605445E-02
         491000   0.286381E+03   0.606429E-02
         492000   0.287086E+03   0.607369E-02
         493000   0.287805E+03   0.608324E-02
         494000   0.288525E+03   0.609230E-02
         495000   0.289192E+03   0.610141E-02
         496000   0.289900E+03   0.611197E-02
         497000   0.290606E+03   0.612114E-02
         498000   0.291333E+03   0.613049E-02
         499000   0.292032E+03   0.613770E-02
         500000   0.292759E+03   0.614579E-02
         501000   0.293506E+03   0.615452E-02
         502000   0.294243E+03   0.616380E-02
         503000   0.294981E+03   0.617315E-02
         504000   0.295705E+03   0.618233E-02
         505000   0.296436E+03   0.619311E-02
         506000   0.297156E+03   0.620243E-02
         507000   0.297927E+03   0.621294E-02
         508000   0.298655E+03   0.622084E-02
         509000   0.299380E+03   0.622972E-02
         510000   0.300090E+03   0.623988E-02
         511000   0.300822E+03   0.624946E-02
         512000   0.301556E+03   0.626036E-02
         513000   0.302279E+03   0.627066E-02
         514000   0.303002E+03   0.628016E-02
         515000   0.303703E+03   0.628889E-02
         516000   0.304414E+03   0.629836E-02
         517000   0.305175E+03   0.630859E-02
         518000   0.305888E+03   0.631793E-02
         519000   0.306652E+03   0.632705E-02
         520000   0.307377E+03   0.633550E-02
         521000   0.308111E+03   0.634452E-02
         522000   0.308880E+03   0.635301E-02
         523000   0.309628E+03   0.636142E-02
         524000   0.310357E+03   0.637116E-02
         525000   0.311114E+03   0.638096E-02
         526000   0.311875E+03   0.638911E-02
         527000   0.312611E+03   0.639613E-02
         528000   0.313330E+03   0.640443E-02
         529000   0.314103E+03   0.641390E-02
         530000   0.314857E+03   0.642418E-02
         531000   0.315597E+03   0.643416E-02
         532000   0.316323E+03   0.644413E-02
         533000   0.317057E+03   0.645263E-02
         534000   0.317847E+03   0.646205E-02
         535000   0.318594E+03   0.647190E-02
         536000   0.319355E+03   0.647994E-02
         537000   0.320120E+03   0.648806E-02
         538000   0.320850E+03   0.649690E-02
         539000   0.321588E+03   0.650517E-02
         540000   0.322312E+03   0.651368E-02
         541000   0.323068E+03   0.652155E-02
         542000   0.323787E+03   0.652890E-02
         543000   0.324557E+03   0.653706E-02
         544000   0.325314E+03   0.654753E-02
         545000   0.326066E+03   0.655576E-02
         546000   0.326800E+03   0.656302E-02
         547000   0.327536E+03   0.657280E-02
         548000   0.328298E+03   0.658234E-02
         549000   0.329074E+03   0.659258E-02
         550000   0.329855E+03   0.660182E-02
         551000   0.330583E+03   0.661314E-02
         552000   0.331330E+03   0.662458E-02
         553000   0.332070E+03   0.663538E-02
         554000   0.332825E+03   0.664698E-02
         555000   0.333581E+03   0.665753E-02
         556000   0.334362E+03   0.666771E-02
         557000   0.335114E+03   0.667821E-02
         558000   0.335862E+03   0.668962E-02
         559000   0.336593E+03   0.670016E-02
         560000   0.337331E+03   0.671048E-02
         561000   0.338068E+03   0.672178E-02
         562000   0.338811E+03   0.673084E-02
         563000   0.339559E+03   0.674067E-02
         564000   0.340338E+03   0.674870E-02
         565000   0.341056E+03   0.675941E-02
         566000   0.341803E+03   0.676929E-02
         567000   0.342606E+03   0.677901E-02
         568000   0.343393E+03   0.678881E-02
         569000   0.344141E+03   0.679822E-02
         570000   0.344954E+03   0.680982E-02
         571000   0.345730E+03   0.681970E-02
         572000   0.346496E+03   0.682813E-02
         573000   0.347257E+03   0.683803E-02
         574000   0.347992E+03   0.684818E-02
         575000   0.348730E+03   0.685735E-02
         576000   0.349499E+03   0.686692E-02
         577000   0.350268E+03   0.687625E-02
         578000   0.351002E+03   0.688391E-02
         579000   0.351782E+03   0.689220E-02
         580000   0.352559E+03   0.690053E-02
         581000   0.353353E+03   0.690951E-02
         582000   0.354120E+03   0.691913E-02
         583000   0.354877E+03   0.692966E-02
         584000   0.355630E+03   0.693874E-02
         585000   0.356381E+03   0.694737E-02
         586000   0.357159E+03   0.695670E-02
         587000   0.357912E+03   0.696521E-02
         588000   0.358690E+03   0.697536E-02
         589000   0.359499E+03   0.698472E-02
         590000   0.360268E+03   0.699454E-02
         591000   0.361053E+03   0.700385E-02
         592000   0.361852E+03   0.701368E-02
         593000   0.362657E+03   0.702293E-02
         594000   0.363414E+03   0.703464E-02
         595000   0.364171E+03   0.704603E-02
         596000   0.364940E+03   0.705708E-02
         597000   0.365727E+03   0.706654E-02
         598000   0.366520E+03   0.707545E-02
         599000   0.367312E+03   0.708576E-02
         600000   0.368098E+03   0.709417E-02
         601000   0.368889E+03   0.710328E-02
         602000   0.369662E+03   0.711191E-02
         603000   0.370497E+03   0.712126E-02
         604000   0.371285E+03   0.712944E-02
         605000   0.372089E+03   0.713796E-02
         606000   0.372845E+03   0.714850E-02
         607000   0.373627E+03   0.715772E-02
         608000   0.374389E+03   0.716564E-02
         609000   0.375164E+03   0.717427E-02
         610000   0.375953E+03   0.718287E-02
         611000   0.376736E+03   0.719153E-02
         612000   0.377534E+03   0.720145E-02
         613000   0.378294E+03   0.721101E-02
         614000   0.379055E+03   0.721961E-02
         615000   0.379846E+03   0.722931E-02
         616000   0.380629E+03   0.723910E-02
         617000   0.381425E+03   0.724822E-02
         618000   0.382226E+03   0.725656E-02
         619000   0.383000E+03   0.726457E-02
         620000   0.383779E+03   0.727289E-02
         621000   0.384544E+03   0.727936E-02
         622000   0.385318E+03   0.728708E-02
         623000   0.386100E+03   0.729540E-02
         624000   0.386903E+03   0.730333E-02
         625000   0.387718E+03   0.731023E-02
         626000   0.388525E+03   0.731918E-02
         627000   0.389342E+03   0.732661E-02
         628000   0.390176E+03   0.733531E-02
         629000   0.390963E+03   0.734318E-02
         630000   0.391772E+03   0.735153E-02
         631000   0.392565E+03   0.736062E-02
         632000   0.393371E+03   0.736935E-02
         633000   0.394198E+03   0.737922E-02
         634000   0.394990E+03   0.738900E-02
         635000   0.395784E+03   0.739697E-02
         636000   0.396590E+03   0.740565E-02
         637000   0.397364E+03   0.741462E-02
         638000   0.398169E+03   0.742447E-02
         639000   0.398969E+03   0.743387E-02
         640000   0.399758E+03   0.744108E-02
         641000   0.400527E+03   0.744956E-02
         642000   0.401303E+03   0.745920E-02
         643000   0.402103E+03   0.746802E-02
         644000   0.402902E+03   0.747610E-02
         645000   0.403725E+03   0.748546E-02
         646000   0.404517E+03   0.749549E-02
         647000   0.405343E+03   0.750420E-02
         648000   0.406170E+03   0.751402E-02
         649000   0.406972E+03   0.752314E-02
         650000   0.407797E+03   0.753107E-02
         651000   0.408652E+03   0.753967E-02
         652000   0.409427E+03   0.754849E-02
         653000   0.410221E+03   0.755659E-02
         654000   0.411039E+03   0.756495E-02
         655000   0.411863E+03   0.757415E-02
         656000   0.412710E+03   0.758194E-02
         657000   0.413529E+03   0.759009E-02
         658000   0.414318E+03   0.759879E-02
         659000   0.415137E+03   0.760628E-02
         660000   0.415966E+03   0.761597E-02
         661000   0.416806E+03   0.762516E-02
         662000   0.417622E+03   0.763403E-02
         663000   0.418417E+03   0.764228E-02
         664000   0.419260E+03   0.765041E-02
         665000   0.420097E+03   0.765965E-02
         666000   0.420907E+03   0.766986E-02
         667000   0.421764E+03   0.768093E-02
         668000   0.422579E+03   0.769125E-02
         669000   0.423380E+03   0.769988E-02
         670000   0.424222E+03   0.770949E-02
         671000   0.425070E+03   0.771857E-02
         672000   0.425899E+03   0.772764E-02
         673000   0.426754E+03   0.773625E-02
         674000   0.427592E+03   0.774498E-02
         675000   0.428451E+03   0.775352E-02
         676000   0.429291E+03   0.776256E-02
         677000   0.430089E+03   0.777032E-02
         678000   0.430891E+03   0.777838E-02
         679000   0.431739E+03   0.778635E-02
         680000   0.432573E+03   0.779403E-02
         681000   0.433428E+03   0.780193E-02
         682000   0.434271E+03   0.781069E-02
         683000   0.435135E+03   0.781932E-02
         684000   0.436013E+03   0.782952E-02
         685000   0.436854E+03   0.783884E-02
         686000   0.437707E+03   0.784824E-02
         687000   0.438582E+03   0.785674E-02
         688000   0.439457E+03   0.786532E-02
         689000   0.440343E+03   0.787376E-02
         690000   0.441205E+03   0.788230E-02
         691000   0.442047E+03   0.789028E-02
         692000   0.442878E+03   0.789804E-02
         693000   0.443662E+03   0.790379E-02
         694000   0.444528E+03   0.791082E-02
         695000   0.445402E+03   0.791906E-02
         696000   0.446232E+03   0.792727E-02
         697000   0.447095E+03   0.793435E-02
         698000   0.447954E+03   0.794239E-02
         699000   0.448788E+03   0.795068E-02
         700000   0.449660E+03   0.795863E-02
         701000   0.450504E+03   0.796671E-02
         702000   0.451352E+03   0.797505E-02
         703000   0.452220E+03   0.798304E-02
         704000   0.453111E+03   0.799067E-02
         705000   0.453982E+03   0.799911E-02
         706000   0.454849E+03   0.800811E-02
         707000   0.455744E+03   0.801688E-02
         708000   0.456587E+03   0.802497E-02
         709000   0.457403E+03   0.803316E-02
         710000   0.458238E+03   0.804092E-02
         711000   0.459074E+03   0.804914E-02
         712000   0.459913E+03   0.805836E-02
         713000   0.460771E+03   0.806582E-02
         714000   0.461666E+03   0.807450E-02
         715000   0.462530E+03   0.808373E-02
         716000   0.463382E+03   0.809254E-02
         717000   0.464210E+03   0.810129E-02
         718000   0.465096E+03   0.811007E-02
         719000   0.465978E+03   0.811948E-02
         720000   0.466867E+03   0.812821E-02
         721000   0.467739E+03   0.813809E-02
         722000   0.468623E+03   0.814615E-02
         723000   0.469528E+03   0.815615E-02
         724000   0.470474E+03   0.816500E-02
         725000   0.471347E+03   0.817548E-02
         726000   0.472267E+03   0.818675E-02
         727000   0.473142E+03   0.819659E-02
         728000   0.474020E+03   0.820635E-02
         729000   0.474871E+03   0.821663E-02
         730000   0.475752E+03   0.822586E-02
         731000   0.476592E+03   0.823387E-02
         732000   0.477464E+03   0.824194E-02
         733000   0.478375E+03   0.825171E-02
         734000   0.479284E+03   0.826118E-02
         735000   0.480167E+03   0.826936E-02
         736000   0.481004E+03   0.827873E-02
         737000   0.481894E+03   0.828791E-02
         738000   0.482764E+03   0.829669E-02
         739000   0.483654E+03   0.830541E-02
         740000   0.484523E+03   0.831423E-02
         741000   0.485395E+03   0.832432E-02
         742000   0.486260E+03   0.833369E-02
         743000   0.487109E+03   0.834413E-02
         744000   0.487973E+03   0.835383E-02
         745000   0.488835E+03   0.836263E-02
         746000   0.489714E+03   0.837146E-02
         747000   0.490611E+03   0.837926E-02
         748000   0.491537E+03   0.838711E-02
         749000   0.492408E+03   0.839605E-02
         750000   0.493305E+03   0.840395E-02
         751000   0.494210E+03   0.841381E-02
         752000   0.495107E+03   0.842216E-02
         753000   0.496009E+03   0.843076E-02
         754000   0.496889E+03   0.843826E-02
         755000   0.497797E+03   0.844645E-02
         756000   0.498682E+03   0.845369E-02
         757000   0.499525E+03   0.846063E-02
         758000   0.500385E+03   0.846747E-02
         759000   0.501248E+03   0.847499E-02
         760000   0.502139E+03   0.848203E-02
         761000   0.503023E+03   0.848854E-02
         762000   0.503929E+03   0.849643E-02
         763000   0.504850E+03   0.850511E-02
         764000   0.505730E+03   0.851255E-02
         765000   0.506583E+03   0.851998E-02
         766000   0.507472E+03   0.852932E-02
         767000   0.508394E+03   0.853650E-02
         768000   0.509299E+03   0.854452E-02
         769000   0.510191E+03   0.855130E-02
         770000   0.511100E+03   0.855949E-02
         771000   0.512005E+03   0.856824E-02
         772000   0.512896E+03   0.857588E-02
         773000   0.513786E+03   0.858351E-02
         774000   0.514726E+03   0.859245E-02
         775000   0.515652E+03   0.860202E-02
         776000   0.516569E+03   0.860960E-02
         777000   0.517458E+03   0.861739E-02
         778000   0.518323E+03   0.862366E-02
         779000   0.519252E+03   0.863175E-02
         780000   0.520146E+03   0.863987E-02
         781000   0.521065E+03   0.864737E-02
         782000   0.521947E+03   0.865511E-02
         783000   0.522798E+03   0.866252E-02
         784000   0.523676E+03   0.867032E-02
         785000   0.524577E+03   0.867670E-02
         786000   0.525510E+03   0.868519E-02
         787000   0.526468E+03   0.869210E-02
         788000   0.527369E+03   0.870038E-02
         789000   0.528258E+03   0.870739E-02
         790000   0.529186E+03   0.871446E-02
         791000   0.530094E+03   0.872114E-02
         792000   0.531046E+03   0.872730E-02
         793000   0.531972E+03   0.873514E-02
         794000   0.532883E+03   0.874121E-02
         795000   0.533778E+03   0.874467E-02
         796000   0.534665E+03   0.875025E-02
         797000   0.535578E+03   0.875340E-02
         798000   0.536512E+03   0.875759E-02
         799000   0.537471E+03   0.876225E-02
         800000   0.538383E+03   0.876580E-02
         801000   0.539350E+03   0.876941E-02
         802000   0.540274E+03   0.877344E-02
         803000   0.541187E+03   0.877697E-02
         804000   0.542085E+03   0.878067E-02
         805000   0.542966E+03   0.878511E-02
         806000   0.543924E+03   0.878910E-02
         807000   0.544816E+03   0.879318E-02
         808000   0.545701E+03   0.879756E-02
         809000   0.546588E+03   0.880121E-02
         810000   0.547501E+03   0.880451E-02
         811000   0.548452E+03   0.880838E-02
         812000   0.549365E+03   0.881295E-02
         813000   0.550259E+03   0.881610E-02
         814000   0.551102E+03   0.882056E-02
         815000   0.552026E+03   0.882542E-02
         816000   0.552962E+03   0.882996E-02
         817000   0.553885E+03   0.883512E-02
         818000   0.554776E+03   0.884156E-02
         819000   0.555707E+03   0.884632E-02
         820000   0.556637E+03   0.885248E-02
         821000   0.557589E+03   0.885779E-02
         822000   0.558502E+03   0.886343E-02
         823000   0.559343E+03   0.886984E-02
         824000   0.560229E+03   0.887344E-02
         825000   0.561147E+03   0.887689E-02
         826000   0.562021E+03   0.888288E-02
         827000   0.562946E+03   0.888813E-02
         828000   0.563877E+03   0.889386E-02
         829000   0.564792E+03   0.890004E-02
         830000   0.565763E+03   0.890635E-02
         831000   0.566694E+03   0.891208E-02
         832000   0.567644E+03   0.891691E-02
         833000   0.568594E+03   0.892318E-02
         834000   0.569504E+03   0.892876E-02
         835000   0.570410E+03   0.893637E-02
         836000   0.571301E+03   0.894418E-02
         837000   0.572197E+03   0.895224E-02
         838000   0.573118E+03   0.895755E-02
         839000   0.574063E+03   0.896526E-02
         840000   0.575007E+03   0.897220E-02
         841000   0.575956E+03   0.897806E-02
         842000   0.576875E+03   0.898447E-02
         843000   0.577813E+03   0.899058E-02
         844000   0.578773E+03   0.899663E-02
         845000   0.579688E+03   0.900269E-02
         846000   0.580582E+03   0.900814E-02
         847000   0.581468E+03   0.901283E-02
         848000   0.582434E+03   0.901759E-02
         849000   0.583401E+03   0.902339E-02
         850000   0.584365E+03   0.903024E-02
         851000   0.585269E+03   0.903573E-02
         852000   0.586228E+03   0.903921E-02
         853000   0.587164E+03   0.904459E-02
         854000   0.588106E+03   0.904877E-02
         855000   0.589084E+03   0.905516E-02
         856000   0.590010E+03   0.906174E-02
         857000   0.590913E+03   0.906819E-02
         858000   0.591860E+03   0.907380E-02
         859000   0.592770E+03   0.908122E-02
         860000   0.593727E+03   0.908768E-02
         861000   0.594606E+03   0.909381E-02
         862000   0.595546E+03   0.909941E-02
         863000   0.596512E+03   0.910490E-02
         864000   0.597452E+03   0.910949E-02
         865000   0.598396E+03   0.911401E-02
         866000   0.599395E+03   0.911838E-02
         867000   0.600363E+03   0.912300E-02
         868000   0.601300E+03   0.912900E-02
         869000   0.602245E+03   0.913432E-02
         870000   0.603197E+03   0.913982E-02
         871000   0.604091E+03   0.914665E-02
         872000   0.605023E+03   0.915244E-02
         873000   0.605976E+03   0.915793E-02
         874000   0.606896E+03   0.916268E-02
         875000   0.607841E+03   0.916691E-02
         876000   0.608795E+03   0.917345E-02
         877000   0.609731E+03   0.917855E-02
         878000   0.610707E+03   0.918372E-02
         879000   0.611677E+03   0.918882E-02
         880000   0.612590E+03   0.919248E-02
         881000   0.613555E+03   0.919817E-02
         882000   0.614505E+03   0.920388E-02
         883000   0.615476E+03   0.920806E-02
         884000   0.616480E+03   0.921219E-02
         885000   0.617433E+03   0.921640E-02
         886000   0.618385E+03   0.922079E-02
         887000   0.619335E+03   0.922615E-02
         888000   0.620319E+03   0.923203E-02
         889000   0.621273E+03   0.923630E-02
         890000   0.622224E+03   0.924323E-02
         891000   0.623145E+03   0.924951E-02
         892000   0.624039E+03   0.925543E-02
         893000   0.625002E+03   0.926100E-02
         894000   0.625948E+03   0.926831E-02
         895000   0.626876E+03   0.927343E-02
         896000   0.627809E+03   0.927938E-02
         897000   0.628782E+03   0.928404E-02
         898000   0.629727E+03   0.928843E-02
         899000   0.630717E+03   0.929357E-02
         900000   0.631693E+03   0.929676E-02
         901000   0.632644E+03   0.930194E-02
         902000   0.633609E+03   0.930701E-02
         903000   0.634590E+03   0.931122E-02
         904000   0.635536E+03   0.931593E-02
         905000   0.636545E+03   0.932038E-02
         906000   0.637535E+03   0.932543E-02
         907000   0.638464E+03   0.932977E-02
         908000   0.639397E+03   0.933610E-02
         909000   0.640374E+03   0.934187E-02
         910000   0.641342E+03   0.934672E-02
         911000   0.642341E+03   0.935224E-02
         912000   0.643321E+03   0.935739E-02
         913000   0.644300E+03   0.936335E-02
         914000   0.645277E+03   0.936867E-02
         915000   0.646236E+03   0.937354E-02
         916000   0.647182E+03   0.937756E-02
         917000   0.648121E+03   0.938232E-02
         918000   0.649094E+03   0.938744E-02
         919000   0.650052E+03   0.939169E-02
         920000   0.651037E+03   0.939541E-02
         921000   0.651975E+03   0.939933E-02
         922000   0.653019E+03   0.940374E-02
         923000   0.653979E+03   0.940678E-02
         924000   0.654963E+03   0.940928E-02
         925000   0.655923E+03   0.941363E-02
         926000   0.656874E+03   0.941874E-02
         927000   0.657838E+03   0.942392E-02
         928000   0.658792E+03   0.942938E-02
         929000   0.659792E+03   0.943631E-02
         930000   0.660790E+03   0.944106E-02
         931000   0.661785E+03   0.944589E-02
         932000   0.662744E+03   0.945082E-02
         933000   0.663710E+03   0.945562E-02
         934000   0.664724E+03   0.945938E-02
         935000   0.665707E+03   0.946369E-02
         936000   0.666674E+03   0.946945E-02
         937000   0.667660E+03   0.947568E-02
         938000   0.668636E+03   0.948067E-02
         939000   0.669631E+03   0.948591E-02
         940000   0.670619E+03   0.949133E-02
         941000   0.671595E+03   0.949640E-02
         942000   0.672597E+03   0.950234E-02
         943000   0.673609E+03   0.950799E-02
         944000   0.674633E+03   0.951402E-02
         945000   0.675663E+03   0.951848E-02
         946000   0.676641E+03   0.952401E-02
         947000   0.677651E+03   0.952745E-02
         948000   0.678662E+03   0.953258E-02
         949000   0.679744E+03   0.953917E-02
         950000   0.680769E+03   0.954404E-02
         951000   0.681748E+03   0.955072E-02
         952000   0.682740E+03   0.955793E-02
         953000   0.683740E+03   0.956434E-02
         954000   0.684734E+03   0.957127E-02
         955000   0.685782E+03   0.957827E-02
         956000   0.686776E+03   0.958436E-02
         957000   0.687787E+03   0.959024E-02
         958000   0.688783E+03   0.959567E-02
         959000   0.689803E+03   0.960095E-02
         960000   0.690833E+03   0.960608E-02
         961000   0.691867E+03   0.961108E-02
         962000   0.692879E+03   0.961537E-02
         963000   0.693870E+03   0.962071E-02
         964000   0.694844E+03   0.962539E-02
         965000   0.695868E+03   0.963033E-02
         966000   0.696869E+03   0.963637E-02
         967000   0.697842E+03   0.964159E-02
         968000   0.698852E+03   0.964572E-02
         969000   0.699893E+03   0.965034E-02
         970000   0.700913E+03   0.965376E-02
         971000   0.701933E+03   0.965659E-02
         972000   0.702944E+03   0.965893E-02
         973000   0.704007E+03   0.966257E-02
         974000   0.705042E+03   0.966649E-02
         975000   0.706071E+03   0.967068E-02
         976000   0.707056E+03   0.967556E-02
         977000   0.708088E+03   0.967966E-02
         978000   0.709114E+03   0.968394E-02
         979000   0.710122E+03   0.968787E-02
         980000   0.711116E+03   0.969090E-02
         981000   0.712175E+03   0.969405E-02
         982000   0.713227E+03   0.969652E-02
         983000   0.714253E+03   0.969924E-02
         984000   0.715302E+03   0.970261E-02
         985000   0.716350E+03   0.970536E-02
         986000   0.717406E+03   0.970894E-02
         987000   0.718423E+03   0.971155E-02
         988000   0.719474E+03   0.971554E-02
         989000   0.720505E+03   0.971919E-02
         990000   0.721498E+03   0.972261E-02
         991000   0.722572E+03   0.972590E-02
         992000   0.723618E+03   0.972937E-02
         993000   0.724677E+03   0.973256E-02
         994000   0.725728E+03   0.973647E-02
         995000   0.726765E+03   0.974099E-02
         996000   0.727808E+03   0.974442E-02
         997000   0.728843E+03   0.974824E-02
         998000   0.729905E+03   0.975263E-02
         999000   0.730947E+03   0.975549E-02
        1000000   0.732064E+03   0.975929E-02
        1001000   0.733149E+03   0.976304E-02
        1002000   0.734203E+03   0.976662E-02
        1003000   0.735226E+03   0.977115E-02
        1004000   0.736296E+03   0.977385E-02
        1005000   0.737364E+03   0.977693E-02
        1006000   0.738381E+03   0.978101E-02
        1007000   0.739444E+03   0.978574E-02
        1008000   0.740509E+03   0.979007E-02
        1009000   0.741598E+03   0.979414E-02
        1010000   0.742689E+03   0.979840E-02
        1011000   0.743772E+03   0.980248E-02
        1012000   0.744892E+03   0.980494E-02
        1013000   0.745995E+03   0.980851E-02
        1014000   0.747062E+03   0.981184E-02
        1015000   0.748165E+03   0.981447E-02
        1016000   0.749229E+03   0.982007E-02
        1017000   0.750283E+03   0.982484E-02
        1018000   0.751368E+03   0.982860E-02
        1019000   0.752356E+03   0.983167E-02
        1020000   0.753483E+03   0.983628E-02
        1021000   0.754530E+03   0.984084E-02
        1022000   0.755674E+03   0.984472E-02
        1023000   0.756790E+03   0.984934E-02
        1024000   0.757875E+03   0.985352E-02
        1025000   0.758893E+03   0.985662E-02
        1026000   0.759948E+03   0.986071E-02
        1027000   0.760996E+03   0.986474E-02
        1028000   0.762042E+03   0.986780E-02
        1029000   0.763092E+03   0.987148E-02
        1030000   0.764195E+03   0.987613E-02
        1031000   0.765274E+03   0.988055E-02
        1032000   0.766303E+03   0.988368E-02
        1033000   0.767360E+03   0.988843E-02
        1034000   0.768449E+03   0.989142E-02
        1035000   0.769493E+03   0.989623E-02
        1036000   0.770562E+03   0.990151E-02
        1037000   0.771680E+03   0.990594E-02
        1038000   0.772738E+03   0.990954E-02
        1039000   0.773797E+03   0.991187E-02
        1040000   0.774862E+03   0.991376E-02
        1041000   0.775945E+03   0.991678E-02
        1042000   0.776973E+03   0.992026E-02
        1043000   0.778026E+03   0.992385E-02
        1044000   0.779105E+03   0.992713E-02
        1045000   0.780155E+03   0.993190E-02
        1046000   0.781222E+03   0.993560E-02
        1047000   0.782312E+03   0.993852E-02
        1048000   0.783354E+03   0.994018E-02
        1049000   0.784458E+03   0.994186E-02
        1050000   0.785514E+03   0.994514E-02
        1051000   0.786578E+03   0.994715E-02
        1052000   0.787634E+03   0.995001E-02
        1053000   0.788702E+03   0.995422E-02
        1054000   0.789780E+03   0.995749E-02
        1055000   0.790881E+03   0.996064E-02
        1056000   0.791937E+03   0.996447E-02
        1057000   0.792986E+03   0.996705E-02
        1058000   0.794066E+03   0.996990E-02
        1059000   0.795164E+03   0.997381E-02
        1060000   0.796218E+03   0.997660E-02
        1061000   0.797322E+03   0.998075E-02
        1062000   0.798441E+03   0.998461E-02
        1063000   0.799483E+03   0.998812E-02
        1064000   0.800547E+03   0.999151E-02
        1065000   0.801624E+03   0.999334E-02
        1066000   0.802702E+03   0.999580E-02
        1067000   0.803742E+03   0.999823E-02
        1068000   0.804783E+03   0.100021E-01
        1069000   0.805827E+03   0.100051E-01
        1070000   0.806898E+03   0.100076E-01
        1071000   0.808017E+03   0.100101E-01
        1072000   0.809115E+03   0.100120E-01
        1073000   0.810147E+03   0.100145E-01
        1074000   0.811253E+03   0.100165E-01
        1075000   0.812334E+03   0.100187E-01
        1076000   0.813379E+03   0.100198E-01
        1077000   0.814468E+03   0.100212E-01
        1078000   0.815512E+03   0.100234E-01
        1079000   0.816587E+03   0.100251E-01
        1080000   0.817681E+03   0.100286E-01
        1081000   0.818753E+03   0.100308E-01
        1082000   0.819846E+03   0.100311E-01
        1083000   0.820930E+03   0.100333E-01
        1084000   0.822008E+03   0.100342E-01
        1085000   0.823157E+03   0.100358E-01
        1086000   0.824271E+03   0.100363E-01
        1087000   0.825346E+03   0.100351E-01
        1088000   0.826426E+03   0.100348E-01
        1089000   0.827477E+03   0.100359E-01
        1090000   0.828551E+03   0.100371E-01
        1091000   0.829629E+03   0.100378E-01
        1092000   0.830685E+03   0.100382E-01
        1093000   0.831763E+03   0.100384E-01
        1094000   0.832856E+03   0.100398E-01
        1095000   0.833962E+03   0.100409E-01
        1096000   0.835041E+03   0.100428E-01
        1097000   0.836126E+03   0.100451E-01
        1098000   0.837210E+03   0.100478E-01
        1099000   0.838256E+03   0.100503E-01
        1100000   0.839329E+03   0.100529E-01
        1101000   0.840437E+03   0.100553E-01
        1102000   0.841474E+03   0.100573E-01
        1103000   0.842551E+03   0.100601E-01
        1104000   0.843654E+03   0.100624E-01
        1105000   0.844732E+03   0.100632E-01
        1106000   0.845845E+03   0.100638E-01
        1107000   0.846965E+03   0.100656E-01
        1108000   0.848074E+03   0.100657E-01
        1109000   0.849122E+03   0.100683E-01
        1110000   0.850211E+03   0.100703E-01
        1111000   0.851269E+03   0.100724E-01
        1112000   0.852342E+03   0.100726E-01
        1113000   0.853416E+03   0.100736E-01
        1114000   0.854494E+03   0.100743E-01
        1115000   0.855588E+03   0.100750E-01
        1116000   0.856657E+03   0.100764E-01
        1117000   0.857795E+03   0.100786E-01
        1118000   0.858896E+03   0.100778E-01
        1119000   0.859977E+03   0.100769E-01
        1120000   0.861095E+03   0.100781E-01
        1121000   0.862258E+03   0.100792E-01
        1122000   0.863411E+03   0.100788E-01
        1123000   0.864480E+03   0.100790E-01
        1124000   0.865505E+03   0.100798E-01
        1125000   0.866593E+03   0.100811E-01
        1126000   0.867682E+03   0.100818E-01
        1127000   0.868823E+03   0.100824E-01
        1128000   0.869991E+03   0.100828E-01
        1129000   0.871049E+03   0.100840E-01
        1130000   0.872141E+03   0.100848E-01
        1131000   0.873267E+03   0.100858E-01
        1132000   0.874416E+03   0.100855E-01
        1133000   0.875518E+03   0.100850E-01
        1134000   0.876598E+03   0.100852E-01
        1135000   0.877708E+03   0.100877E-01
        1136000   0.878849E+03   0.100870E-01
        1137000   0.879944E+03   0.100878E-01
        1138000   0.881108E+03   0.100878E-01
        1139000   0.882226E+03   0.100883E-01
        1140000   0.883300E+03   0.100888E-01
        1141000   0.884441E+03   0.100888E-01
        1142000   0.885556E+03   0.100890E-01
        1143000   0.886685E+03   0.100892E-01
        1144000   0.887761E+03   0.100896E-01
        1145000   0.888826E+03   0.100907E-01
        1146000   0.889879E+03   0.100914E-01
        1147000   0.890978E+03   0.100924E-01
        1148000   0.892120E+03   0.100928E-01
        1149000   0.893249E+03   0.100928E-01
        1150000   0.894367E+03   0.100929E-01
        1151000   0.895487E+03   0.100930E-01
        1152000   0.896591E+03   0.100921E-01
        1153000   0.897708E+03   0.100922E-01
        1154000   0.898759E+03   0.100937E-01
        1155000   0.899884E+03   0.100941E-01
        1156000   0.900991E+03   0.100959E-01
        1157000   0.902060E+03   0.100983E-01
        1158000   0.903162E+03   0.101013E-01
        1159000   0.904273E+03   0.101046E-01
        1160000   0.905368E+03   0.101066E-01
        1161000   0.906487E+03   0.101082E-01
        1162000   0.907647E+03   0.101104E-01
        1163000   0.908781E+03   0.101136E-01
        1164000   0.909872E+03   0.101159E-01
        1165000   0.910954E+03   0.101165E-01
        1166000   0.912105E+03   0.101177E-01
        1167000   0.913251E+03   0.101200E-01
        1168000   0.914340E+03   0.101219E-01
        1169000   0.915453E+03   0.101240E-01
        1170000   0.916573E+03   0.101258E-01
        1171000   0.917675E+03   0.101264E-01
        1172000   0.918798E+03   0.101275E-01
        1173000   0.919889E+03   0.101311E-01
        1174000   0.921088E+03   0.101334E-01
        1175000   0.922155E+03   0.101368E-01
        1176000   0.923312E+03   0.101401E-01
        1177000   0.924478E+03   0.101418E-01
        1178000   0.925632E+03   0.101444E-01
        1179000   0.926755E+03   0.101453E-01
        1180000   0.927911E+03   0.101462E-01
        1181000   0.929037E+03   0.101476E-01
        1182000   0.930172E+03   0.101484E-01
        1183000   0.931357E+03   0.101499E-01
        1184000   0.932440E+03   0.101523E-01
        1185000   0.933573E+03   0.101540E-01
        1186000   0.934700E+03   0.101557E-01
        1187000   0.935809E+03   0.101595E-01
        1188000   0.936896E+03   0.101634E-01
        1189000   0.938026E+03   0.101664E-01
        1190000   0.939205E+03   0.101693E-01
        1191000   0.940367E+03   0.101717E-01
        1192000   0.941476E+03   0.101740E-01
        1193000   0.942557E+03   0.101788E-01
        1194000   0.943707E+03   0.101816E-01
        1195000   0.944785E+03   0.101832E-01
        1196000   0.945954E+03   0.101860E-01
        1197000   0.947060E+03   0.101888E-01
        1198000   0.948180E+03   0.101917E-01
        1199000   0.949280E+03   0.101945E-01
        1200000   0.950470E+03   0.101971E-01
        1201000   0.951569E+03   0.101991E-01
        1202000   0.952760E+03   0.102017E-01
        1203000   0.953872E+03   0.102038E-01
        1204000   0.955042E+03   0.102060E-01
        1205000   0.956161E+03   0.102080E-01
        1206000   0.957304E+03   0.102114E-01
        1207000   0.958419E+03   0.102129E-01
        1208000   0.959595E+03   0.102166E-01
        1209000   0.960670E+03   0.102215E-01
        1210000   0.961809E+03   0.102250E-01
        1211000   0.962948E+03   0.102284E-01
        1212000   0.964062E+03   0.102329E-01
        1213000   0.965204E+03   0.102350E-01
        1214000   0.966320E+03   0.102392E-01
        1215000   0.967448E+03   0.102433E-01
        1216000   0.968617E+03   0.102468E-01
        1217000   0.969777E+03   0.102499E-01
        1218000   0.970885E+03   0.102533E-01
        1219000   0.972008E+03   0.102572E-01
        1220000   0.973223E+03   0.102604E-01
        1221000   0.974383E+03   0.102636E-01
        1222000   0.975544E+03   0.102673E-01
        1223000   0.976637E+03   0.102697E-01
        1224000   0.977834E+03   0.102747E-01
        1225000   0.979006E+03   0.102776E-01
        1226000   0.980216E+03   0.102815E-01
        1227000   0.981488E+03   0.102868E-01
        1228000   0.982663E+03   0.102913E-01
        1229000   0.983800E+03   0.102967E-01
        1230000   0.984956E+03   0.102997E-01
        1231000   0.986043E+03   0.103043E-01
        1232000   0.987219E+03   0.103084E-01
        1233000   0.988345E+03   0.103120E-01
        1234000   0.989492E+03   0.103154E-01
        1235000   0.990645E+03   0.103196E-01
        1236000   0.991799E+03   0.103246E-01
        1237000   0.993014E+03   0.103290E-01
        1238000   0.994137E+03   0.103331E-01
        1239000   0.995257E+03   0.103356E-01
        1240000   0.996442E+03   0.103392E-01
        1241000   0.997627E+03   0.103434E-01
        1242000   0.998807E+03   0.103485E-01
        1243000   0.999999E+03   0.103540E-01
        1244000   0.100121E+04   0.103590E-01
        1245000   0.100230E+04   0.103644E-01
        1246000   0.100348E+04   0.103681E-01
        1247000   0.100457E+04   0.103744E-01
        1248000   0.100577E+04   0.103818E-01
        1249000   0.100698E+04   0.103867E-01
        1250000   0.100815E+04   0.103934E-01
        1251000   0.100939E+04   0.104005E-01
        1252000   0.101059E+04   0.104052E-01
        1253000   0.101178E+04   0.104095E-01
        1254000   0.101293E+04   0.104134E-01
        1255000   0.101406E+04   0.104169E-01
        1256000   0.101521E+04   0.104216E-01
        1257000   0.101643E+04   0.104266E-01
        1258000   0.101766E+04   0.104309E-01
        1259000   0.101893E+04   0.104358E-01
        1260000   0.102008E+04   0.104396E-01
        1261000   0.102125E+04   0.104433E-01
        1262000   0.102245E+04   0.104474E-01
        1263000   0.102366E+04   0.104534E-01
        1264000   0.102484E+04   0.104588E-01
        1265000   0.102606E+04   0.104647E-01
        1266000   0.102728E+04   0.104694E-01
        1267000   0.102846E+04   0.104734E-01
        1268000   0.102962E+04   0.104796E-01
        1269000   0.103081E+04   0.104841E-01
        1270000   0.103192E+04   0.104899E-01
        1271000   0.103306E+04   0.104947E-01
        1272000   0.103422E+04   0.104993E-01
        1273000   0.103537E+04   0.105038E-01
        1274000   0.103660E+04   0.105081E-01
        1275000   0.103782E+04   0.105127E-01
        1276000   0.103899E+04   0.105175E-01
        1277000   0.104016E+04   0.105232E-01
        1278000   0.104135E+04   0.105272E-01
        1279000   0.104249E+04   0.105308E-01
        1280000   0.104362E+04   0.105343E-01
        1281000   0.104481E+04   0.105401E-01
        1282000   0.104604E+04   0.105455E-01
        1283000   0.104728E+04   0.105510E-01
        1284000   0.104845E+04   0.105555E-01
        1285000   0.104965E+04   0.105608E-01
        1286000   0.105085E+04   0.105646E-01
        1287000   0.105205E+04   0.105696E-01
        1288000   0.105327E+04   0.105752E-01
        1289000   0.105452E+04   0.105803E-01
        1290000   0.105566E+04   0.105849E-01
        1291000   0.105687E+04   0.105907E-01
        1292000   0.105808E+04   0.105965E-01
        1293000   0.105924E+04   0.106036E-01
        1294000   0.106043E+04   0.106104E-01
        1295000   0.106166E+04   0.106162E-01
        1296000   0.106284E+04   0.106205E-01
        1297000   0.106405E+04   0.106256E-01
        1298000   0.106527E+04   0.106316E-01
        1299000   0.106641E+04   0.106375E-01
        1300000   0.106762E+04   0.106431E-01
        1301000   0.106882E+04   0.106484E-01
        1302000   0.106998E+04   0.106537E-01
        1303000   0.107119E+04   0.106579E-01
        1304000   0.107243E+04   0.106642E-01
        1305000   0.107363E+04   0.106700E-01
        1306000   0.107476E+04   0.106760E-01
        1307000   0.107600E+04   0.106818E-01
        1308000   0.107730E+04   0.106865E-01
        1309000   0.107853E+04   0.106906E-01
        1310000   0.107975E+04   0.106961E-01
        1311000   0.108094E+04   0.107011E-01
        1312000   0.108222E+04   0.107054E-01
        1313000   0.108337E+04   0.107094E-01
        1314000   0.108459E+04   0.107134E-01
        1315000   0.108580E+04   0.107186E-01
        1316000   0.108706E+04   0.107236E-01
        1317000   0.108831E+04   0.107273E-01
        1318000   0.108952E+04   0.107310E-01
        1319000   0.109078E+04   0.107349E-01
        1320000   0.109201E+04   0.107387E-01
        1321000   0.109323E+04   0.107425E-01
        1322000   0.109446E+04   0.107478E-01
        1323000   0.109578E+04   0.107519E-01
        1324000   0.109704E+04   0.107546E-01
        1325000   0.109828E+04   0.107595E-01
        1326000   0.109949E+04   0.107637E-01
        1327000   0.110072E+04   0.107675E-01
        1328000   0.110197E+04   0.107713E-01
        1329000   0.110325E+04   0.107763E-01
        1330000   0.110454E+04   0.107800E-01
        1331000   0.110578E+04   0.107842E-01
        1332000   0.110696E+04   0.107892E-01
        1333000   0.110818E+04   0.107919E-01
        1334000   0.110942E+04   0.107970E-01
        1335000   0.111072E+04   0.108011E-01
        1336000   0.111191E+04   0.108063E-01
        1337000   0.111318E+04   0.108109E-01
        1338000   0.111447E+04   0.108159E-01
        1339000   0.111567E+04   0.108201E-01
        1340000   0.111684E+04   0.108229E-01
        1341000   0.111814E+04   0.108254E-01
        1342000   0.111943E+04   0.108286E-01
        1343000   0.112069E+04   0.108331E-01
        1344000   0.112197E+04   0.108348E-01
        1345000   0.112322E+04   0.108380E-01
        1346000   0.112449E+04   0.108431E-01
        1347000   0.112575E+04   0.108463E-01
        1348000   0.112699E+04   0.108503E-01
        1349000   0.112826E+04   0.108528E-01
        1350000   0.112953E+04   0.108580E-01
        1351000   0.113079E+04   0.108619E-01
        1352000   0.113202E+04   0.108658E-01
        1353000   0.113320E+04   0.108693E-01
        1354000   0.113446E+04   0.108742E-01
        1355000   0.113568E+04   0.108780E-01
        1356000   0.113694E+04   0.108828E-01
        1357000   0.113824E+04   0.108860E-01
        1358000   0.113952E+04   0.108888E-01
        1359000   0.114081E+04   0.108927E-01
        1360000   0.114209E+04   0.108957E-01
        1361000   0.114337E+04   0.108990E-01
        1362000   0.114458E+04   0.109013E-01
        1363000   0.114584E+04   0.109045E-01
        1364000   0.114705E+04   0.109077E-01
        1365000   0.114821E+04   0.109120E-01
        1366000   0.114940E+04   0.109149E-01
        1367000   0.115057E+04   0.109181E-01
        1368000   0.115178E+04   0.109215E-01
        1369000   0.115300E+04   0.109241E-01
        1370000   0.115426E+04   0.109270E-01
        1371000   0.115563E+04   0.109296E-01
        1372000   0.115687E+04   0.109331E-01
        1373000   0.115810E+04   0.109377E-01
        1374000   0.115936E+04   0.109404E-01
        1375000   0.116057E+04   0.109435E-01
        1376000   0.116174E+04   0.109463E-01
        1377000   0.116298E+04   0.109497E-01
        1378000   0.116420E+04   0.109530E-01
        1379000   0.116547E+04   0.109566E-01
        1380000   0.116667E+04   0.109581E-01
        1381000   0.116792E+04   0.109613E-01
        1382000   0.116912E+04   0.109640E-01
        1383000   0.117043E+04   0.109657E-01
        1384000   0.117171E+04   0.109686E-01
        1385000   0.117303E+04   0.109719E-01
        1386000   0.117426E+04   0.109753E-01
        1387000   0.117549E+04   0.109778E-01
        1388000   0.117668E+04   0.109818E-01
        1389000   0.117799E+04   0.109850E-01
        1390000   0.117925E+04   0.109869E-01
        1391000   0.118056E+04   0.109911E-01
        1392000   0.118182E+04   0.109948E-01
        1393000   0.118307E+04   0.109990E-01
        1394000   0.118438E+04   0.110028E-01
        1395000   0.118560E+04   0.110066E-01
        1396000   0.118684E+04   0.110114E-01
        1397000   0.118805E+04   0.110153E-01
        1398000   0.118929E+04   0.110197E-01
        1399000   0.119051E+04   0.110239E-01
        1400000   0.119174E+04   0.110267E-01
        1401000   0.119301E+04   0.110306E-01
        1402000   0.119424E+04   0.110346E-01
        1403000   0.119551E+04   0.110379E-01
        1404000   0.119673E+04   0.110422E-01
        1405000   0.119803E+04   0.110451E-01
        1406000   0.119925E+04   0.110485E-01
        1407000   0.120058E+04   0.110534E-01
        1408000   0.120187E+04   0.110582E-01
        1409000   0.120317E+04   0.110627E-01
        1410000   0.120446E+04   0.110668E-01
        1411000   0.120570E+04   0.110715E-01
        1412000   0.120693E+04   0.110755E-01
        1413000   0.120822E+04   0.110781E-01
        1414000   0.120953E+04   0.110809E-01
        1415000   0.121076E+04   0.110847E-01
        1416000   0.121201E+04   0.110883E-01
        1417000   0.121325E+04   0.110927E-01
        1418000   0.121450E+04   0.110967E-01
        1419000   0.121580E+04   0.111012E-01
        1420000   0.121713E+04   0.111047E-01
        1421000   0.121842E+04   0.111087E-01
        1422000   0.121967E+04   0.111128E-01
        1423000   0.122091E+04   0.111178E-01
        1424000   0.122221E+04   0.111221E-01
        1425000   0.122346E+04   0.111255E-01
        1426000   0.122473E+04   0.111289E-01
        1427000   0.122604E+04   0.111338E-01
        1428000   0.122735E+04   0.111391E-01
        1429000   0.122858E+04   0.111430E-01
        1430000   0.122986E+04   0.111463E-01
        1431000   0.123110E+04   0.111502E-01
        1432000   0.123240E+04   0.111538E-01
        1433000   0.123364E+04   0.111576E-01
        1434000   0.123493E+04   0.111610E-01
        1435000   0.123626E+04   0.111657E-01
        1436000   0.123757E+04   0.111684E-01
        1437000   0.123878E+04   0.111709E-01
        1438000   0.124003E+04   0.111739E-01
        1439000   0.124127E+04   0.111770E-01
        1440000   0.124255E+04   0.111792E-01
        1441000   0.124380E+04   0.111828E-01
        1442000   0.124506E+04   0.111861E-01
        1443000   0.124634E+04   0.111899E-01
        1444000   0.124761E+04   0.111920E-01
        1445000   0.124896E+04   0.111962E-01
        1446000   0.125024E+04   0.111991E-01
        1447000   0.125151E+04   0.112036E-01
        1448000   0.125270E+04   0.112083E-01
        1449000   0.125394E+04   0.112129E-01
        1450000   0.125516E+04   0.112179E-01
        1451000   0.125641E+04   0.112231E-01
        1452000   0.125772E+04   0.112303E-01
        1453000   0.125901E+04   0.112368E-01
        1454000   0.126032E+04   0.112415E-01
        1455000   0.126162E+04   0.112449E-01
        1456000   0.126294E+04   0.112493E-01
        1457000   0.126421E+04   0.112545E-01
        1458000   0.126548E+04   0.112604E-01
        1459000   0.126678E+04   0.112645E-01
        1460000   0.126807E+04   0.112687E-01
        1461000   0.126936E+04   0.112722E-01
        1462000   0.127062E+04   0.112768E-01
        1463000   0.127196E+04   0.112811E-01
        1464000   0.127323E+04   0.112842E-01
        1465000   0.127452E+04   0.112882E-01
        1466000   0.127578E+04   0.112916E-01
        1467000   0.127708E+04   0.112948E-01
        1468000   0.127838E+04   0.112991E-01
        1469000   0.127970E+04   0.113021E-01
        1470000   0.128104E+04   0.113054E-01
        1471000   0.128229E+04   0.113084E-01
        1472000   0.128358E+04   0.113130E-01
        1473000   0.128490E+04   0.113175E-01
        1474000   0.128621E+04   0.113203E-01
        1475000   0.128749E+04   0.113243E-01
        1476000   0.128876E+04   0.113268E-01
        1477000   0.129005E+04   0.113308E-01
        1478000   0.129127E+04   0.113357E-01
        1479000   0.129253E+04   0.113402E-01
        1480000   0.129374E+04   0.113446E-01
        1481000   0.129504E+04   0.113481E-01
        1482000   0.129636E+04   0.113527E-01
        1483000   0.129767E+04   0.113570E-01
        1484000   0.129896E+04   0.113613E-01
        1485000   0.130028E+04   0.113670E-01
        1486000   0.130159E+04   0.113702E-01
        1487000   0.130284E+04   0.113735E-01
        1488000   0.130407E+04   0.113757E-01
        1489000   0.130539E+04   0.113780E-01
        1490000   0.130664E+04   0.113801E-01
        1491000   0.130790E+04   0.113843E-01
        1492000   0.130916E+04   0.113904E-01
        1493000   0.131047E+04   0.113960E-01
        1494000   0.131175E+04   0.114018E-01
        1495000   0.131301E+04   0.114060E-01
        1496000   0.131428E+04   0.114112E-01
        1497000   0.131561E+04   0.114160E-01
        1498000   0.131684E+04   0.114205E-01
        1499000   0.131813E+04   0.114253E-01
        1500000   0.131940E+04   0.114305E-01
        1501000   0.132063E+04   0.114318E-01
        1502000   0.132186E+04   0.114360E-01
        1503000   0.132311E+04   0.114391E-01
        1504000   0.132444E+04   0.114430E-01
        1505000   0.132574E+04   0.114460E-01
        1506000   0.132698E+04   0.114500E-01
        1507000   0.132826E+04   0.114553E-01
        1508000   0.132957E+04   0.114588E-01
        1509000   0.133087E+04   0.114625E-01
        1510000   0.133215E+04   0.114672E-01
        1511000   0.133344E+04   0.114717E-01
        1512000   0.133474E+04   0.114774E-01
        1513000   0.133599E+04   0.114816E-01
        1514000   0.133731E+04   0.114877E-01
        1515000   0.133859E+04   0.114928E-01
        1516000   0.133986E+04   0.114982E-01
        1517000   0.134108E+04   0.115031E-01
        1518000   0.134234E+04   0.115099E-01
        1519000   0.134365E+04   0.115166E-01
        1520000   0.134497E+04   0.115252E-01
        1521000   0.134626E+04   0.115314E-01
        1522000   0.134752E+04   0.115391E-01
        1523000   0.134877E+04   0.115445E-01
        1524000   0.135012E+04   0.115512E-01
        1525000   0.135144E+04   0.115577E-01
        1526000   0.135263E+04   0.115646E-01
        1527000   0.135392E+04   0.115715E-01
        1528000   0.135517E+04   0.115778E-01
        1529000   0.135647E+04   0.115849E-01
        1530000   0.135775E+04   0.115918E-01
        1531000   0.135902E+04   0.115993E-01
        1532000   0.136036E+04   0.116065E-01
        1533000   0.136169E+04   0.116130E-01
        1534000   0.136293E+04   0.116218E-01
        1535000   0.136428E+04   0.116293E-01
        1536000   0.136555E+04   0.116379E-01
        1537000   0.136689E+04   0.116466E-01
        1538000   0.136821E+04   0.116541E-01
        1539000   0.136952E+04   0.116622E-01
        1540000   0.137075E+04   0.116707E-01
        1541000   0.137202E+04   0.116785E-01
        1542000   0.137340E+04   0.116855E-01
        1543000   0.137467E+04   0.116944E-01
        1544000   0.137594E+04   0.117020E-01
        1545000   0.137731E+04   0.117078E-01
        1546000   0.137864E+04   0.117164E-01
        1547000   0.137992E+04   0.117234E-01
        1548000   0.138123E+04   0.117306E-01
        1549000   0.138251E+04   0.117372E-01
        1550000   0.138386E+04   0.117444E-01
        1551000   0.138516E+04   0.117516E-01
        1552000   0.138647E+04   0.117594E-01
        1553000   0.138788E+04   0.117677E-01
        1554000   0.138927E+04   0.117762E-01
        1555000   0.139063E+04   0.117848E-01
        1556000   0.139196E+04   0.117923E-01
        1557000   0.139326E+04   0.117999E-01
        1558000   0.139454E+04   0.118077E-01
        1559000   0.139585E+04   0.118145E-01
        1560000   0.139721E+04   0.118221E-01
        1561000   0.139854E+04   0.118299E-01
        1562000   0.139988E+04   0.118378E-01
        1563000   0.140127E+04   0.118435E-01
        1564000   0.140262E+04   0.118483E-01
        1565000   0.140404E+04   0.118545E-01
        1566000   0.140543E+04   0.118610E-01
        1567000   0.140676E+04   0.118679E-01
        1568000   0.140809E+04   0.118752E-01
        1569000   0.140945E+04   0.118829E-01
        1570000   0.141080E+04   0.118889E-01
        1571000   0.141209E+04   0.118961E-01
        1572000   0.141345E+04   0.119032E-01
        1573000   0.141478E+04   0.119111E-01
        1574000   0.141614E+04   0.119187E-01
        1575000   0.141755E+04   0.119262E-01
        1576000   0.141889E+04   0.119335E-01
        1577000   0.142027E+04   0.119403E-01
        1578000   0.142169E+04   0.119467E-01
        1579000   0.142303E+04   0.119542E-01
        1580000   0.142432E+04   0.119614E-01
        1581000   0.142559E+04   0.119695E-01
        1582000   0.142690E+04   0.119774E-01
        1583000   0.142817E+04   0.119850E-01
        1584000   0.142951E+04   0.119924E-01
        1585000   0.143084E+04   0.119994E-01
        1586000   0.143221E+04   0.120064E-01
        1587000   0.143352E+04   0.120132E-01
        1588000   0.143490E+04   0.120204E-01
        1589000   0.143622E+04   0.120265E-01
        1590000   0.143758E+04   0.120337E-01
        1591000   0.143891E+04   0.120407E-01
        1592000   0.144016E+04   0.120461E-01
        1593000   0.144148E+04   0.120526E-01
        1594000   0.144281E+04   0.120583E-01
        1595000   0.144413E+04   0.120638E-01
        1596000   0.144548E+04   0.120692E-01
        1597000   0.144680E+04   0.120751E-01
        1598000   0.144814E+04   0.120800E-01
        1599000   0.144946E+04   0.120852E-01
        1600000   0.145072E+04   0.120902E-01
        1601000   0.145202E+04   0.120950E-01
        1602000   0.145335E+04   0.120999E-01
        1603000   0.145472E+04   0.121051E-01
        1604000   0.145600E+04   0.121094E-01
        1605000   0.145735E+04   0.121158E-01
        1606000   0.145871E+04   0.121220E-01
        1607000   0.146003E+04   0.121273E-01
        1608000   0.146140E+04   0.121326E-01
        1609000   0.146276E+04   0.121363E-01
        1610000   0.146408E+04   0.121411E-01
        1611000   0.146543E+04   0.121466E-01
        1612000   0.146669E+04   0.121530E-01
        1613000   0.146799E+04   0.121589E-01
        1614000   0.146928E+04   0.121633E-01
        1615000   0.147063E+04   0.121678E-01
        1616000   0.147196E+04   0.121734E-01
        1617000   0.147332E+04   0.121808E-01
        1618000   0.147473E+04   0.121866E-01
        1619000   0.147602E+04   0.121942E-01
        1620000   0.147732E+04   0.122009E-01
        1621000   0.147867E+04   0.122068E-01
        1622000   0.148001E+04   0.122130E-01
        1623000   0.148139E+04   0.122203E-01
        1624000   0.148276E+04   0.122265E-01
        1625000   0.148416E+04   0.122329E-01
        1626000   0.148558E+04   0.122384E-01
        1627000   0.148697E+04   0.122452E-01
        1628000   0.148832E+04   0.122500E-01
        1629000   0.148958E+04   0.122566E-01
        1630000   0.149096E+04   0.122622E-01
        1631000   0.149236E+04   0.122691E-01
        1632000   0.149367E+04   0.122760E-01
        1633000   0.149499E+04   0.122838E-01
        1634000   0.149630E+04   0.122910E-01
        1635000   0.149766E+04   0.122981E-01
        1636000   0.149900E+04   0.123064E-01
        1637000   0.150034E+04   0.123150E-01
        1638000   0.150171E+04   0.123235E-01
        1639000   0.150308E+04   0.123321E-01
        1640000   0.150443E+04   0.123402E-01
        1641000   0.150584E+04   0.123481E-01
        1642000   0.150715E+04   0.123554E-01
        1643000   0.150846E+04   0.123639E-01
        1644000   0.150985E+04   0.123721E-01
        1645000   0.151117E+04   0.123785E-01
        1646000   0.151248E+04   0.123856E-01
        1647000   0.151385E+04   0.123936E-01
        1648000   0.151527E+04   0.124004E-01
        1649000   0.151660E+04   0.124080E-01
        1650000   0.151789E+04   0.124136E-01
        1651000   0.151929E+04   0.124210E-01
        1652000   0.152070E+04   0.124271E-01
        1653000   0.152211E+04   0.124318E-01
        1654000   0.152345E+04   0.124384E-01
        1655000   0.152480E+04   0.124443E-01
        1656000   0.152617E+04   0.124508E-01
        1657000   0.152757E+04   0.124547E-01
        1658000   0.152890E+04   0.124624E-01
        1659000   0.153024E+04   0.124691E-01
        1660000   0.153161E+04   0.124752E-01
        1661000   0.153308E+04   0.124807E-01
        1662000   0.153445E+04   0.124874E-01
        1663000   0.153582E+04   0.124928E-01
        1664000   0.153723E+04   0.124996E-01
        1665000   0.153869E+04   0.125040E-01
        1666000   0.154018E+04   0.125093E-01
        1667000   0.154151E+04   0.125141E-01
        1668000   0.154283E+04   0.125192E-01
        1669000   0.154422E+04   0.125238E-01
        1670000   0.154555E+04   0.125301E-01
        1671000   0.154699E+04   0.125352E-01
        1672000   0.154840E+04   0.125406E-01
        1673000   0.154984E+04   0.125465E-01
        1674000   0.155128E+04   0.125522E-01
        1675000   0.155263E+04   0.125574E-01
        1676000   0.155401E+04   0.125609E-01
        1677000   0.155549E+04   0.125652E-01
        1678000   0.155688E+04   0.125697E-01
        1679000   0.155834E+04   0.125745E-01
        1680000   0.155982E+04   0.125794E-01
        1681000   0.156128E+04   0.125852E-01
        1682000   0.156275E+04   0.125893E-01
        1683000   0.156418E+04   0.125951E-01
        1684000   0.156561E+04   0.126000E-01
        1685000   0.156696E+04   0.126072E-01
        1686000   0.156834E+04   0.126143E-01
        1687000   0.156978E+04   0.126212E-01
        1688000   0.157116E+04   0.126268E-01
        1689000   0.157250E+04   0.126350E-01
        1690000   0.157395E+04   0.126408E-01
        1691000   0.157541E+04   0.126470E-01
        1692000   0.157682E+04   0.126531E-01
        1693000   0.157829E+04   0.126589E-01
        1694000   0.157968E+04   0.126640E-01
        1695000   0.158112E+04   0.126693E-01
        1696000   0.158252E+04   0.126773E-01
        1697000   0.158389E+04   0.126843E-01
        1698000   0.158538E+04   0.126898E-01
        1699000   0.158685E+04   0.126958E-01
        1700000   0.158822E+04   0.127012E-01
        1701000   0.158960E+04   0.127058E-01
        1702000   0.159104E+04   0.127109E-01
        1703000   0.159258E+04   0.127172E-01
        1704000   0.159402E+04   0.127227E-01
        1705000   0.159543E+04   0.127285E-01
        1706000   0.159682E+04   0.127354E-01
        1707000   0.159822E+04   0.127408E-01
        1708000   0.159961E+04   0.127463E-01
        1709000   0.160100E+04   0.127517E-01
        1710000   0.160238E+04   0.127571E-01
        1711000   0.160383E+04   0.127645E-01
        1712000   0.160533E+04   0.127716E-01
        1713000   0.160674E+04   0.127777E-01
        1714000   0.160819E+04   0.127828E-01
        1715000   0.160963E+04   0.127890E-01
        1716000   0.161106E+04   0.127943E-01
        1717000   0.161254E+04   0.127998E-01
        1718000   0.161394E+04   0.128049E-01
        1719000   0.161528E+04   0.128115E-01
        1720000   0.161667E+04   0.128173E-01
        1721000   0.161812E+04   0.128231E-01
        1722000   0.161955E+04   0.128294E-01
        1723000   0.162095E+04   0.128341E-01
        1724000   0.162248E+04   0.128390E-01
        1725000   0.162390E+04   0.128447E-01
        1726000   0.162542E+04   0.128499E-01
        1727000   0.162683E+04   0.128546E-01
        1728000   0.162830E+04   0.128593E-01
        1729000   0.162976E+04   0.128648E-01
        1730000   0.163117E+04   0.128689E-01
        1731000   0.163263E+04   0.128755E-01
        1732000   0.163401E+04   0.128801E-01
        1733000   0.163549E+04   0.128854E-01
        1734000   0.163698E+04   0.128908E-01
        1735000   0.163843E+04   0.128961E-01
        1736000   0.163995E+04   0.129014E-01
        1737000   0.164138E+04   0.129054E-01
        1738000   0.164283E+04   0.129108E-01
        1739000   0.164426E+04   0.129147E-01
        1740000   0.164570E+04   0.129189E-01
        1741000   0.164719E+04   0.129240E-01
        1742000   0.164854E+04   0.129297E-01
        1743000   0.165002E+04   0.129341E-01
        1744000   0.165150E+04   0.129399E-01
        1745000   0.165293E+04   0.129461E-01
        1746000   0.165437E+04   0.129525E-01
        1747000   0.165579E+04   0.129585E-01
        1748000   0.165722E+04   0.129639E-01
        1749000   0.165876E+04   0.129698E-01
        1750000   0.166021E+04   0.129761E-01
        1751000   0.166169E+04   0.129818E-01
        1752000   0.166307E+04   0.129869E-01
        1753000   0.166455E+04   0.129917E-01
        1754000   0.166608E+04   0.129979E-01
        1755000   0.166761E+04   0.130048E-01
        1756000   0.166913E+04   0.130129E-01
        1757000   0.167055E+04   0.130191E-01
        1758000   0.167199E+04   0.130253E-01
        1759000   0.167343E+04   0.130313E-01
        1760000   0.167488E+04   0.130374E-01
        1761000   0.167636E+04   0.130434E-01
        1762000   0.167784E+04   0.130498E-01
        1763000   0.167918E+04   0.130565E-01
        1764000   0.168064E+04   0.130633E-01
        1765000   0.168215E+04   0.130702E-01
        1766000   0.168359E+04   0.130764E-01
        1767000   0.168513E+04   0.130812E-01
        1768000   0.168656E+04   0.130867E-01
        1769000   0.168796E+04   0.130921E-01
        1770000   0.168947E+04   0.130973E-01
        1771000   0.169094E+04   0.131015E-01
        1772000   0.169251E+04   0.131064E-01
        1773000   0.169402E+04   0.131140E-01
        1774000   0.169547E+04   0.131208E-01
        1775000   0.169689E+04   0.131264E-01
        1776000   0.169838E+04   0.131330E-01
        1777000   0.169981E+04   0.131398E-01
        1778000   0.170121E+04   0.131454E-01
        1779000   0.170252E+04   0.131514E-01
        1780000   0.170386E+04   0.131576E-01
        1781000   0.170538E+04   0.131651E-01
        1782000   0.170681E+04   0.131716E-01
        1783000   0.170832E+04   0.131774E-01
        1784000   0.170985E+04   0.131833E-01
        1785000   0.171131E+04   0.131883E-01
        1786000   0.171284E+04   0.131947E-01
        1787000   0.171427E+04   0.132006E-01
        1788000   0.171568E+04   0.132060E-01
        1789000   0.171717E+04   0.132127E-01
        1790000   0.171867E+04   0.132189E-01
        1791000   0.172008E+04   0.132252E-01
        1792000   0.172151E+04   0.132313E-01
        1793000   0.172300E+04   0.132366E-01
        1794000   0.172443E+04   0.132419E-01
        1795000   0.172586E+04   0.132473E-01
        1796000   0.172729E+04   0.132538E-01
        1797000   0.172874E+04   0.132607E-01
        1798000   0.173018E+04   0.132667E-01
        1799000   0.173152E+04   0.132719E-01
        1800000   0.173291E+04   0.132758E-01
        1801000   0.173441E+04   0.132831E-01
        1802000   0.173592E+04   0.132893E-01
        1803000   0.173738E+04   0.132952E-01
        1804000   0.173881E+04   0.133010E-01
        1805000   0.174017E+04   0.133077E-01
        1806000   0.174169E+04   0.133135E-01
        1807000   0.174312E+04   0.133200E-01
        1808000   0.174460E+04   0.133263E-01
        1809000   0.174610E+04   0.133321E-01
        1810000   0.174745E+04   0.133385E-01
        1811000   0.174896E+04   0.133445E-01
        1812000   0.175041E+04   0.133493E-01
        1813000   0.175192E+04   0.133556E-01
        1814000   0.175337E+04   0.133611E-01
        1815000   0.175472E+04   0.133656E-01
        1816000   0.175618E+04   0.133708E-01
        1817000   0.175764E+04   0.133765E-01
        1818000   0.175904E+04   0.133820E-01
        1819000   0.176050E+04   0.133877E-01
        1820000   0.176194E+04   0.133931E-01
        1821000   0.176338E+04   0.133993E-01
        1822000   0.176484E+04   0.134051E-01
        1823000   0.176623E+04   0.134092E-01
        1824000   0.176765E+04   0.134146E-01
        1825000   0.176907E+04   0.134213E-01
        1826000   0.177053E+04   0.134276E-01
        1827000   0.177200E+04   0.134331E-01
        1828000   0.177343E+04   0.134392E-01
        1829000   0.177488E+04   0.134446E-01
        1830000   0.177633E+04   0.134492E-01
        1831000   0.177773E+04   0.134553E-01
        1832000   0.177922E+04   0.134591E-01
        1833000   0.178066E+04   0.134623E-01
        1834000   0.178215E+04   0.134674E-01
        1835000   0.178356E+04   0.134711E-01
        1836000   0.178507E+04   0.134755E-01
        1837000   0.178649E+04   0.134805E-01
        1838000   0.178802E+04   0.134867E-01
        1839000   0.178950E+04   0.134920E-01
        1840000   0.179107E+04   0.134977E-01
        1841000   0.179253E+04   0.135030E-01
        1842000   0.179405E+04   0.135080E-01
        1843000   0.179553E+04   0.135123E-01
        1844000   0.179699E+04   0.135191E-01
        1845000   0.179837E+04   0.135245E-01
        1846000   0.179980E+04   0.135302E-01
        1847000   0.180126E+04   0.135370E-01
        1848000   0.180268E+04   0.135436E-01
        1849000   0.180420E+04   0.135517E-01
        1850000   0.180572E+04   0.135597E-01
        1851000   0.180714E+04   0.135662E-01
        1852000   0.180863E+04   0.135718E-01
        1853000   0.181012E+04   0.135785E-01
        1854000   0.181161E+04   0.135856E-01
        1855000   0.181318E+04   0.135905E-01
        1856000   0.181459E+04   0.135956E-01
        1857000   0.181590E+04   0.136009E-01
        1858000   0.181738E+04   0.136042E-01
        1859000   0.181894E+04   0.136090E-01
        1860000   0.182043E+04   0.136134E-01
        1861000   0.182192E+04   0.136183E-01
        1862000   0.182353E+04   0.136249E-01
        1863000   0.182503E+04   0.136313E-01
        1864000   0.182653E+04   0.136377E-01
        1865000   0.182815E+04   0.136447E-01
        1866000   0.182963E+04   0.136511E-01
        1867000   0.183110E+04   0.136571E-01
        1868000   0.183257E+04   0.136641E-01
        1869000   0.183403E+04   0.136696E-01
        1870000   0.183551E+04   0.136765E-01
        1871000   0.183697E+04   0.136839E-01
        1872000   0.183843E+04   0.136910E-01
        1873000   0.183983E+04   0.136989E-01
        1874000   0.184128E+04   0.137055E-01
        1875000   0.184279E+04   0.137132E-01
        1876000   0.184433E+04   0.137215E-01
        1877000   0.184591E+04   0.137285E-01
        1878000   0.184737E+04   0.137366E-01
        1879000   0.184889E+04   0.137447E-01
        1880000   0.185041E+04   0.137530E-01
        1881000   0.185191E+04   0.137612E-01
        1882000   0.185342E+04   0.137675E-01
        1883000   0.185491E+04   0.137762E-01
        1884000   0.185627E+04   0.137853E-01
        1885000   0.185767E+04   0.137943E-01
        1886000   0.185914E+04   0.138031E-01
        1887000   0.186070E+04   0.138124E-01
        1888000   0.186218E+04   0.138203E-01
        1889000   0.186371E+04   0.138285E-01
        1890000   0.186526E+04   0.138372E-01
        1891000   0.186680E+04   0.138462E-01
        1892000   0.186831E+04   0.138554E-01
        1893000   0.186978E+04   0.138653E-01
        1894000   0.187132E+04   0.138753E-01
        1895000   0.187282E+04   0.138852E-01
        1896000   0.187436E+04   0.138947E-01
        1897000   0.187592E+04   0.139045E-01
        1898000   0.187737E+04   0.139140E-01
        1899000   0.187881E+04   0.139232E-01
        1900000   0.188040E+04   0.139305E-01
        1901000   0.188191E+04   0.139388E-01
        1902000   0.188335E+04   0.139489E-01
        1903000   0.188488E+04   0.139576E-01
        1904000   0.188644E+04   0.139666E-01
        1905000   0.188801E+04   0.139744E-01
        1906000   0.188958E+04   0.139826E-01
        1907000   0.189116E+04   0.139916E-01
        1908000   0.189272E+04   0.139997E-01
        1909000   0.189426E+04   0.140074E-01
        1910000   0.189579E+04   0.140155E-01
        1911000   0.189725E+04   0.140219E-01
        1912000   0.189875E+04   0.140304E-01
        1913000   0.190023E+04   0.140389E-01
        1914000   0.190182E+04   0.140474E-01
        1915000   0.190342E+04   0.140568E-01
        1916000   0.190501E+04   0.140657E-01
        1917000   0.190659E+04   0.140747E-01
        1918000   0.190813E+04   0.140836E-01
        1919000   0.190964E+04   0.140943E-01
        1920000   0.191115E+04   0.141047E-01
        1921000   0.191263E+04   0.141127E-01
        1922000   0.191413E+04   0.141224E-01
        1923000   0.191575E+04   0.141311E-01
        1924000   0.191728E+04   0.141408E-01
        1925000   0.191882E+04   0.141495E-01
        1926000   0.192038E+04   0.141595E-01
        1927000   0.192184E+04   0.141675E-01
        1928000   0.192335E+04   0.141763E-01
        1929000   0.192490E+04   0.141865E-01
        1930000   0.192645E+04   0.141950E-01
        1931000   0.192802E+04   0.142044E-01
        1932000   0.192953E+04   0.142130E-01
        1933000   0.193100E+04   0.142217E-01
        1934000   0.193247E+04   0.142313E-01
        1935000   0.193397E+04   0.142394E-01
        1936000   0.193558E+04   0.142477E-01
        1937000   0.193716E+04   0.142554E-01
        1938000   0.193871E+04   0.142634E-01
        1939000   0.194032E+04   0.142709E-01
        1940000   0.194184E+04   0.142792E-01
        1941000   0.194339E+04   0.142875E-01
        1942000   0.194498E+04   0.142967E-01
        1943000   0.194646E+04   0.143067E-01
        1944000   0.194799E+04   0.143157E-01
        1945000   0.194965E+04   0.143245E-01
        1946000   0.195125E+04   0.143340E-01
        1947000   0.195280E+04   0.143414E-01
        1948000   0.195434E+04   0.143500E-01
        1949000   0.195592E+04   0.143592E-01
        1950000   0.195752E+04   0.143692E-01
        1951000   0.195913E+04   0.143757E-01
        1952000   0.196071E+04   0.143840E-01
        1953000   0.196223E+04   0.143926E-01
        1954000   0.196374E+04   0.144008E-01
        1955000   0.196533E+04   0.144092E-01
        1956000   0.196693E+04   0.144159E-01
        1957000   0.196843E+04   0.144231E-01
        1958000   0.196992E+04   0.144317E-01
        1959000   0.197147E+04   0.144411E-01
        1960000   0.197304E+04   0.144512E-01
        1961000   0.197466E+04   0.144593E-01
        1962000   0.197619E+04   0.144676E-01
        1963000   0.197777E+04   0.144776E-01
        1964000   0.197945E+04   0.144873E-01
        1965000   0.198098E+04   0.144987E-01
        1966000   0.198256E+04   0.145080E-01
        1967000   0.198417E+04   0.145175E-01
        1968000   0.198581E+04   0.145292E-01
        1969000   0.198735E+04   0.145394E-01
        1970000   0.198901E+04   0.145495E-01
        1971000   0.199062E+04   0.145606E-01
        1972000   0.199220E+04   0.145721E-01
        1973000   0.199381E+04   0.145839E-01
        1974000   0.199541E+04   0.145957E-01
        1975000   0.199705E+04   0.146065E-01
        1976000   0.199867E+04   0.146183E-01
        1977000   0.200030E+04   0.146276E-01
        1978000   0.200186E+04   0.146367E-01
        1979000   0.200345E+04   0.146467E-01
        1980000   0.200500E+04   0.146564E-01
        1981000   0.200659E+04   0.146661E-01
        1982000   0.200816E+04   0.146760E-01
        1983000   0.200973E+04   0.146876E-01
        1984000   0.201134E+04   0.146970E-01
        1985000   0.201286E+04   0.147051E-01
        1986000   0.201438E+04   0.147141E-01
        1987000   0.201593E+04   0.147248E-01
        1988000   0.201744E+04   0.147352E-01
        1989000   0.201893E+04   0.147454E-01
        1990000   0.202056E+04   0.147551E-01
        1991000   0.202213E+04   0.147656E-01
        1992000   0.202369E+04   0.147767E-01
        1993000   0.202532E+04   0.147857E-01
        1994000   0.202688E+04   0.147973E-01
        1995000   0.202851E+04   0.148086E-01
        1996000   0.203008E+04   0.148203E-01
        1997000   0.203166E+04   0.148321E-01
        1998000   0.203314E+04   0.148428E-01
        1999000   0.203470E+04   0.148544E-01
        2000000   0.203628E+04   0.148663E-01
        2001000   0.203791E+04   0.148782E-01
        2002000   0.203948E+04   0.148901E-01
        2003000   0.204103E+04   0.149013E-01
        2004000   0.204261E+04   0.149125E-01
        2005000   0.204419E+04   0.149244E-01
        2006000   0.204584E+04   0.149381E-01
        2007000   0.204739E+04   0.149497E-01
        2008000   0.204882E+04   0.149618E-01
        2009000   0.205037E+04   0.149747E-01
        2010000   0.205193E+04   0.149853E-01
        2011000   0.205356E+04   0.149974E-01
        2012000   0.205510E+04   0.150105E-01
        2013000   0.205666E+04   0.150217E-01
        2014000   0.205824E+04   0.150335E-01
        2015000   0.205985E+04   0.150447E-01
        2016000   0.206143E+04   0.150569E-01
        2017000   0.206302E+04   0.150675E-01
        2018000   0.206465E+04   0.150790E-01
        2019000   0.206633E+04   0.150897E-01
        2020000   0.206790E+04   0.151008E-01
        2021000   0.206955E+04   0.151122E-01
        2022000   0.207108E+04   0.151247E-01
        2023000   0.207267E+04   0.151355E-01
        2024000   0.207423E+04   0.151468E-01
        2025000   0.207574E+04   0.151586E-01
        2026000   0.207731E+04   0.151704E-01
        2027000   0.207897E+04   0.151804E-01
        2028000   0.208053E+04   0.151908E-01
        2029000   0.208204E+04   0.152021E-01
        2030000   0.208363E+04   0.152134E-01
        2031000   0.208531E+04   0.152257E-01
        2032000   0.208689E+04   0.152368E-01
        2033000   0.208855E+04   0.152470E-01
        2034000   0.209013E+04   0.152575E-01
        2035000   0.209180E+04   0.152676E-01
        2036000   0.209326E+04   0.152788E-01
        2037000   0.209486E+04   0.152899E-01
        2038000   0.209641E+04   0.153007E-01
        2039000   0.209797E+04   0.153124E-01
        2040000   0.209956E+04   0.153246E-01
        2041000   0.210121E+04   0.153361E-01
        2042000   0.210280E+04   0.153470E-01
        2043000   0.210431E+04   0.153569E-01
        2044000   0.210589E+04   0.153667E-01
        2045000   0.210755E+04   0.153765E-01
        2046000   0.210908E+04   0.153849E-01
        2047000   0.211062E+04   0.153935E-01
        2048000   0.211224E+04   0.154006E-01
        2049000   0.211378E+04   0.154087E-01
        2050000   0.211538E+04   0.154180E-01
        2051000   0.211700E+04   0.154271E-01
        2052000   0.211855E+04   0.154360E-01
        2053000   0.212012E+04   0.154447E-01
        2054000   0.212174E+04   0.154540E-01
        2055000   0.212338E+04   0.154640E-01
        2056000   0.212493E+04   0.154754E-01
        2057000   0.212651E+04   0.154843E-01
        2058000   0.212817E+04   0.154930E-01
        2059000   0.212977E+04   0.155037E-01
        2060000   0.213130E+04   0.155140E-01
        2061000   0.213280E+04   0.155243E-01
        2062000   0.213426E+04   0.155355E-01
        2063000   0.213579E+04   0.155451E-01
        2064000   0.213741E+04   0.155562E-01
        2065000   0.213902E+04   0.155694E-01
        2066000   0.214072E+04   0.155806E-01
        2067000   0.214240E+04   0.155919E-01
        2068000   0.214402E+04   0.156029E-01
        2069000   0.214565E+04   0.156154E-01
        2070000   0.214725E+04   0.156258E-01
        2071000   0.214886E+04   0.156344E-01
        2072000   0.215053E+04   0.156426E-01
        2073000   0.215210E+04   0.156535E-01
        2074000   0.215366E+04   0.156626E-01
        2075000   0.215527E+04   0.156738E-01
        2076000   0.215684E+04   0.156834E-01
        2077000   0.215837E+04   0.156945E-01
        2078000   0.215999E+04   0.157058E-01
        2079000   0.216150E+04   0.157162E-01
        2080000   0.216322E+04   0.157271E-01
        2081000   0.216486E+04   0.157365E-01
        2082000   0.216648E+04   0.157472E-01
        2083000   0.216814E+04   0.157582E-01
        2084000   0.216977E+04   0.157684E-01
        2085000   0.217134E+04   0.157777E-01
        2086000   0.217297E+04   0.157866E-01
        2087000   0.217458E+04   0.157943E-01
        2088000   0.217614E+04   0.158013E-01
        2089000   0.217775E+04   0.158104E-01
        2090000   0.217937E+04   0.158208E-01
        2091000   0.218104E+04   0.158297E-01
        2092000   0.218263E+04   0.158377E-01
        2093000   0.218420E+04   0.158450E-01
        2094000   0.218589E+04   0.158520E-01
        2095000   0.218744E+04   0.158619E-01
        2096000   0.218903E+04   0.158702E-01
        2097000   0.219059E+04   0.158771E-01
        2098000   0.219224E+04   0.158838E-01
        2099000   0.219385E+04   0.158923E-01
        2100000   0.219545E+04   0.159003E-01
        2101000   0.219706E+04   0.159079E-01
        2102000   0.219865E+04   0.159170E-01
        2103000   0.220028E+04   0.159262E-01
        2104000   0.220182E+04   0.159356E-01
        2105000   0.220344E+04   0.159431E-01
        2106000   0.220503E+04   0.159521E-01
        2107000   0.220666E+04   0.159618E-01
        2108000   0.220828E+04   0.159716E-01
        2109000   0.220976E+04   0.159803E-01
        2110000   0.221134E+04   0.159883E-01
        2111000   0.221299E+04   0.159975E-01
        2112000   0.221462E+04   0.160064E-01
        2113000   0.221619E+04   0.160149E-01
        2114000   0.221771E+04   0.160223E-01
        2115000   0.221938E+04   0.160299E-01
        2116000   0.222109E+04   0.160384E-01
        2117000   0.222278E+04   0.160465E-01
        2118000   0.222437E+04   0.160553E-01
        2119000   0.222597E+04   0.160630E-01
        2120000   0.222758E+04   0.160729E-01
        2121000   0.222923E+04   0.160819E-01
        2122000   0.223083E+04   0.160904E-01
        2123000   0.223245E+04   0.160991E-01
        2124000   0.223397E+04   0.161074E-01
        2125000   0.223554E+04   0.161146E-01
        2126000   0.223710E+04   0.161208E-01
        2127000   0.223869E+04   0.161281E-01
        2128000   0.224027E+04   0.161358E-01
        2129000   0.224189E+04   0.161441E-01
        2130000   0.224353E+04   0.161520E-01
        2131000   0.224526E+04   0.161588E-01
        2132000   0.224686E+04   0.161670E-01
        2133000   0.224845E+04   0.161754E-01
        2134000   0.225007E+04   0.161841E-01
        2135000   0.225175E+04   0.161928E-01
        2136000   0.225334E+04   0.162012E-01
        2137000   0.225494E+04   0.162099E-01
        2138000   0.225655E+04   0.162184E-01
        2139000   0.225813E+04   0.162266E-01
        2140000   0.225974E+04   0.162345E-01
        2141000   0.226131E+04   0.162424E-01
        2142000   0.226283E+04   0.162502E-01
        2143000   0.226444E+04   0.162585E-01
        2144000   0.226610E+04   0.162675E-01
        2145000   0.226774E+04   0.162749E-01
        2146000   0.226930E+04   0.162836E-01
        2147000   0.227088E+04   0.162922E-01
        2148000   0.227243E+04   0.163013E-01
        2149000   0.227406E+04   0.163099E-01
        2150000   0.227573E+04   0.163184E-01
        2151000   0.227741E+04   0.163264E-01
        2152000   0.227911E+04   0.163336E-01
        2153000   0.228080E+04   0.163408E-01
        2154000   0.228251E+04   0.163481E-01
        2155000   0.228421E+04   0.163546E-01
        2156000   0.228582E+04   0.163607E-01
        2157000   0.228746E+04   0.163675E-01
        2158000   0.228902E+04   0.163759E-01
        2159000   0.229064E+04   0.163838E-01
        2160000   0.229228E+04   0.163911E-01
        2161000   0.229394E+04   0.163989E-01
        2162000   0.229549E+04   0.164058E-01
        2163000   0.229711E+04   0.164116E-01
        2164000   0.229878E+04   0.164184E-01
        2165000   0.230039E+04   0.164250E-01
        2166000   0.230209E+04   0.164321E-01
        2167000   0.230375E+04   0.164378E-01
        2168000   0.230551E+04   0.164441E-01
        2169000   0.230720E+04   0.164518E-01
        2170000   0.230876E+04   0.164602E-01
        2171000   0.231035E+04   0.164671E-01
        2172000   0.231206E+04   0.164744E-01
        2173000   0.231370E+04   0.164814E-01
        2174000   0.231535E+04   0.164905E-01
        2175000   0.231699E+04   0.164968E-01
        2176000   0.231866E+04   0.165032E-01
        2177000   0.232023E+04   0.165107E-01
        2178000   0.232190E+04   0.165178E-01
        2179000   0.232360E+04   0.165251E-01
        2180000   0.232530E+04   0.165313E-01
        2181000   0.232697E+04   0.165389E-01
        2182000   0.232855E+04   0.165467E-01
        2183000   0.233026E+04   0.165547E-01
        2184000   0.233190E+04   0.165618E-01
        2185000   0.233362E+04   0.165692E-01
        2186000   0.233527E+04   0.165769E-01
        2187000   0.233690E+04   0.165855E-01
        2188000   0.233851E+04   0.165946E-01
        2189000   0.234012E+04   0.166039E-01
        2190000   0.234176E+04   0.166119E-01
        2191000   0.234331E+04   0.166202E-01
        2192000   0.234489E+04   0.166288E-01
        2193000   0.234655E+04   0.166367E-01
        2194000   0.234815E+04   0.166442E-01
        2195000   0.234986E+04   0.166520E-01
        2196000   0.235160E+04   0.166612E-01
        2197000   0.235337E+04   0.166689E-01
        2198000   0.235515E+04   0.166766E-01
        2199000   0.235685E+04   0.166834E-01
        2200000   0.235849E+04   0.166913E-01
        2201000   0.236020E+04   0.166983E-01
        2202000   0.236178E+04   0.167051E-01
        2203000   0.236346E+04   0.167127E-01
        2204000   0.236509E+04   0.167193E-01
        2205000   0.236679E+04   0.167267E-01
        2206000   0.236844E+04   0.167330E-01
        2207000   0.237007E+04   0.167399E-01
        2208000   0.237176E+04   0.167463E-01
        2209000   0.237344E+04   0.167531E-01
        2210000   0.237513E+04   0.167592E-01
        2211000   0.237683E+04   0.167664E-01
        2212000   0.237851E+04   0.167745E-01
        2213000   0.238012E+04   0.167819E-01
        2214000   0.238178E+04   0.167909E-01
        2215000   0.238331E+04   0.167980E-01
        2216000   0.238504E+04   0.168062E-01
        2217000   0.238683E+04   0.168133E-01
        2218000   0.238854E+04   0.168210E-01
        2219000   0.239029E+04   0.168299E-01
        2220000   0.239193E+04   0.168362E-01
        2221000   0.239362E+04   0.168433E-01
        2222000   0.239517E+04   0.168520E-01
        2223000   0.239687E+04   0.168592E-01
        2224000   0.239846E+04   0.168658E-01
        2225000   0.240025E+04   0.168728E-01
        2226000   0.240189E+04   0.168774E-01
        2227000   0.240354E+04   0.168830E-01
        2228000   0.240508E+04   0.168896E-01
        2229000   0.240676E+04   0.168975E-01
        2230000   0.240845E+04   0.169060E-01
        2231000   0.241012E+04   0.169133E-01
        2232000   0.241188E+04   0.169225E-01
        2233000   0.241348E+04   0.169321E-01
        2234000   0.241517E+04   0.169402E-01
        2235000   0.241680E+04   0.169462E-01
        2236000   0.241842E+04   0.169547E-01
        2237000   0.242010E+04   0.169632E-01
        2238000   0.242170E+04   0.169721E-01
        2239000   0.242334E+04   0.169801E-01
        2240000   0.242493E+04   0.169884E-01
        2241000   0.242658E+04   0.169969E-01
        2242000   0.242821E+04   0.170055E-01
        2243000   0.242988E+04   0.170150E-01
        2244000   0.243151E+04   0.170238E-01
        2245000   0.243317E+04   0.170327E-01
        2246000   0.243490E+04   0.170405E-01
        2247000   0.243659E+04   0.170502E-01
        2248000   0.243833E+04   0.170606E-01
        2249000   0.244004E+04   0.170715E-01
        2250000   0.244164E+04   0.170804E-01
        2251000   0.244321E+04   0.170905E-01
        2252000   0.244485E+04   0.171009E-01
        2253000   0.244650E+04   0.171112E-01
        2254000   0.244816E+04   0.171227E-01
        2255000   0.244991E+04   0.171318E-01
        2256000   0.245162E+04   0.171412E-01
        2257000   0.245347E+04   0.171495E-01
        2258000   0.245518E+04   0.171595E-01
        2259000   0.245688E+04   0.171678E-01
        2260000   0.245857E+04   0.171759E-01
        2261000   0.246023E+04   0.171838E-01
        2262000   0.246192E+04   0.171914E-01
        2263000   0.246362E+04   0.171990E-01
        2264000   0.246534E+04   0.172060E-01
        2265000   0.246694E+04   0.172142E-01
        2266000   0.246866E+04   0.172217E-01
        2267000   0.247031E+04   0.172298E-01
        2268000   0.247196E+04   0.172380E-01
        2269000   0.247364E+04   0.172475E-01
        2270000   0.247533E+04   0.172559E-01
        2271000   0.247705E+04   0.172630E-01
        2272000   0.247878E+04   0.172704E-01
        2273000   0.248052E+04   0.172797E-01
        2274000   0.248223E+04   0.172903E-01
        2275000   0.248401E+04   0.173011E-01
        2276000   0.248573E+04   0.173094E-01
        2277000   0.248741E+04   0.173173E-01
        2278000   0.248920E+04   0.173251E-01
        2279000   0.249097E+04   0.173331E-01
        2280000   0.249264E+04   0.173417E-01
        2281000   0.249427E+04   0.173500E-01
        2282000   0.249600E+04   0.173576E-01
        2283000   0.249773E+04   0.173638E-01
        2284000   0.249949E+04   0.173727E-01
        2285000   0.250123E+04   0.173802E-01
        2286000   0.250295E+04   0.173882E-01
        2287000   0.250461E+04   0.173967E-01
        2288000   0.250634E+04   0.174050E-01
        2289000   0.250802E+04   0.174127E-01
        2290000   0.250974E+04   0.174222E-01
        2291000   0.251137E+04   0.174292E-01
        2292000   0.251312E+04   0.174374E-01
        2293000   0.251480E+04   0.174440E-01
        2294000   0.251652E+04   0.174530E-01
        2295000   0.251818E+04   0.174614E-01
        2296000   0.251994E+04   0.174691E-01
        2297000   0.252169E+04   0.174758E-01
        2298000   0.252348E+04   0.174841E-01
        2299000   0.252526E+04   0.174919E-01
        2300000   0.252701E+04   0.174984E-01
        2301000   0.252876E+04   0.175056E-01
        2302000   0.253052E+04   0.175137E-01
        2303000   0.253223E+04   0.175225E-01
        2304000   0.253394E+04   0.175316E-01
        2305000   0.253564E+04   0.175388E-01
        2306000   0.253735E+04   0.175479E-01
        2307000   0.253899E+04   0.175554E-01
        2308000   0.254074E+04   0.175637E-01
        2309000   0.254242E+04   0.175736E-01
        2310000   0.254412E+04   0.175825E-01
        2311000   0.254568E+04   0.175905E-01
        2312000   0.254744E+04   0.175997E-01
        2313000   0.254917E+04   0.176083E-01
        2314000   0.255084E+04   0.176174E-01
        2315000   0.255264E+04   0.176253E-01
        2316000   0.255449E+04   0.176356E-01
        2317000   0.255624E+04   0.176455E-01
        2318000   0.255801E+04   0.176551E-01
        2319000   0.255975E+04   0.176653E-01
        2320000   0.256167E+04   0.176751E-01
        2321000   0.256353E+04   0.176852E-01
        2322000   0.256528E+04   0.176950E-01
        2323000   0.256701E+04   0.177045E-01
        2324000   0.256885E+04   0.177153E-01
        2325000   0.257068E+04   0.177259E-01
        2326000   0.257238E+04   0.177358E-01
        2327000   0.257409E+04   0.177463E-01
        2328000   0.257579E+04   0.177555E-01
        2329000   0.257755E+04   0.177636E-01
        2330000   0.257940E+04   0.177741E-01
        2331000   0.258104E+04   0.177823E-01
        2332000   0.258279E+04   0.177906E-01
        2333000   0.258456E+04   0.177991E-01
        2334000   0.258640E+04   0.178090E-01
        2335000   0.258829E+04   0.178193E-01
        2336000   0.259010E+04   0.178302E-01
        2337000   0.259195E+04   0.178407E-01
        2338000   0.259378E+04   0.178524E-01
        2339000   0.259552E+04   0.178653E-01
        2340000   0.259714E+04   0.178766E-01
        2341000   0.259883E+04   0.178872E-01
        2342000   0.260059E+04   0.178979E-01
        2343000   0.260231E+04   0.179083E-01
        2344000   0.260398E+04   0.179190E-01
        2345000   0.260575E+04   0.179287E-01
        2346000   0.260758E+04   0.179392E-01
        2347000   0.260922E+04   0.179482E-01
        2348000   0.261093E+04   0.179594E-01
        2349000   0.261278E+04   0.179711E-01
        2350000   0.261452E+04   0.179826E-01
        2351000   0.261637E+04   0.179942E-01
        2352000   0.261811E+04   0.180061E-01
        2353000   0.261989E+04   0.180174E-01
        2354000   0.262160E+04   0.180272E-01
        2355000   0.262328E+04   0.180356E-01
        2356000   0.262499E+04   0.180450E-01
        2357000   0.262680E+04   0.180555E-01
        2358000   0.262853E+04   0.180657E-01
        2359000   0.263021E+04   0.180757E-01
        2360000   0.263199E+04   0.180874E-01
        2361000   0.263374E+04   0.180997E-01
        2362000   0.263540E+04   0.181100E-01
        2363000   0.263718E+04   0.181225E-01
        2364000   0.263895E+04   0.181329E-01
        2365000   0.264075E+04   0.181422E-01
        2366000   0.264256E+04   0.181531E-01
        2367000   0.264433E+04   0.181621E-01
        2368000   0.264602E+04   0.181721E-01
        2369000   0.264772E+04   0.181821E-01
        2370000   0.264946E+04   0.181919E-01
        2371000   0.265116E+04   0.182004E-01
        2372000   0.265294E+04   0.182092E-01
        2373000   0.265474E+04   0.182159E-01
        2374000   0.265649E+04   0.182240E-01
        2375000   0.265822E+04   0.182333E-01
        2376000   0.265998E+04   0.182423E-01
        2377000   0.266172E+04   0.182516E-01
        2378000   0.266350E+04   0.182609E-01
        2379000   0.266524E+04   0.182705E-01
        2380000   0.266706E+04   0.182806E-01
        2381000   0.266880E+04   0.182891E-01
        2382000   0.267052E+04   0.182994E-01
        2383000   0.267233E+04   0.183089E-01
        2384000   0.267410E+04   0.183174E-01
        2385000   0.267588E+04   0.183267E-01
        2386000   0.267765E+04   0.183368E-01
        2387000   0.267942E+04   0.183458E-01
        2388000   0.268111E+04   0.183546E-01
        2389000   0.268296E+04   0.183627E-01
        2390000   0.268471E+04   0.183719E-01
        2391000   0.268645E+04   0.183812E-01
        2392000   0.268823E+04   0.183912E-01
        2393000   0.269003E+04   0.184010E-01
        2394000   0.269177E+04   0.184114E-01
        2395000   0.269362E+04   0.184199E-01
        2396000   0.269533E+04   0.184301E-01
        2397000   0.269709E+04   0.184392E-01
        2398000   0.269886E+04   0.184476E-01
        2399000   0.270065E+04   0.184540E-01
        2400000   0.270240E+04   0.184626E-01
        2401000   0.270420E+04   0.184713E-01
        2402000   0.270593E+04   0.184802E-01
        2403000   0.270775E+04   0.184880E-01
        2404000   0.270952E+04   0.184959E-01
        2405000   0.271127E+04   0.185027E-01
        2406000   0.271298E+04   0.185101E-01
        2407000   0.271467E+04   0.185170E-01
        2408000   0.271643E+04   0.185263E-01
        2409000   0.271815E+04   0.185349E-01
        2410000   0.271994E+04   0.185439E-01
        2411000   0.272174E+04   0.185524E-01
        2412000   0.272349E+04   0.185613E-01
        2413000   0.272545E+04   0.185687E-01
        2414000   0.272722E+04   0.185770E-01
        2415000   0.272905E+04   0.185849E-01
        2416000   0.273086E+04   0.185926E-01
        2417000   0.273263E+04   0.185998E-01
        2418000   0.273433E+04   0.186062E-01
        2419000   0.273616E+04   0.186140E-01
        2420000   0.273794E+04   0.186215E-01
        2421000   0.273972E+04   0.186276E-01
        2422000   0.274154E+04   0.186343E-01
        2423000   0.274339E+04   0.186419E-01
        2424000   0.274513E+04   0.186478E-01
        2425000   0.274695E+04   0.186546E-01
        2426000   0.274871E+04   0.186625E-01
        2427000   0.275044E+04   0.186685E-01
        2428000   0.275225E+04   0.186759E-01
        2429000   0.275398E+04   0.186815E-01
        2430000   0.275564E+04   0.186881E-01
        2431000   0.275748E+04   0.186944E-01
        2432000   0.275930E+04   0.187026E-01
        2433000   0.276114E+04   0.187105E-01
        2434000   0.276296E+04   0.187166E-01
        2435000   0.276482E+04   0.187236E-01
        2436000   0.276660E+04   0.187286E-01
        2437000   0.276843E+04   0.187357E-01
        2438000   0.277023E+04   0.187420E-01
        2439000   0.277189E+04   0.187488E-01
        2440000   0.277374E+04   0.187563E-01
        2441000   0.277551E+04   0.187637E-01
        2442000   0.277730E+04   0.187705E-01
        2443000   0.277916E+04   0.187775E-01
        2444000   0.278097E+04   0.187849E-01
        2445000   0.278289E+04   0.187934E-01
        2446000   0.278472E+04   0.188010E-01
        2447000   0.278658E+04   0.188090E-01
        2448000   0.278837E+04   0.188163E-01
        2449000   0.279021E+04   0.188255E-01
        2450000   0.279192E+04   0.188322E-01
        2451000   0.279374E+04   0.188393E-01
        2452000   0.279554E+04   0.188466E-01
        2453000   0.279740E+04   0.188538E-01
        2454000   0.279914E+04   0.188620E-01
        2455000   0.280099E+04   0.188697E-01
        2456000   0.280278E+04   0.188778E-01
        2457000   0.280459E+04   0.188849E-01
        2458000   0.280640E+04   0.188925E-01
        2459000   0.280809E+04   0.188989E-01
        2460000   0.280988E+04   0.189067E-01
        2461000   0.281179E+04   0.189137E-01
        2462000   0.281363E+04   0.189203E-01
        2463000   0.281539E+04   0.189283E-01
        2464000   0.281717E+04   0.189354E-01
        2465000   0.281896E+04   0.189427E-01
        2466000   0.282082E+04   0.189510E-01
        2467000   0.282263E+04   0.189597E-01
        2468000   0.282443E+04   0.189671E-01
        2469000   0.282621E+04   0.189758E-01
        2470000   0.282801E+04   0.189856E-01
        2471000   0.282977E+04   0.189937E-01
        2472000   0.283160E+04   0.190023E-01
        2473000   0.283335E+04   0.190101E-01
        2474000   0.283517E+04   0.190181E-01
        2475000   0.283696E+04   0.190280E-01
        2476000   0.283877E+04   0.190384E-01
        2477000   0.284056E+04   0.190464E-01
        2478000   0.284242E+04   0.190551E-01
        2479000   0.284428E+04   0.190653E-01
        2480000   0.284611E+04   0.190746E-01
        2481000   0.284790E+04   0.190817E-01
        2482000   0.284973E+04   0.190911E-01
        2483000   0.285149E+04   0.190986E-01
        2484000   0.285336E+04   0.191080E-01
        2485000   0.285518E+04   0.191175E-01
        2486000   0.285707E+04   0.191253E-01
        2487000   0.285901E+04   0.191321E-01
        2488000   0.286077E+04   0.191394E-01
        2489000   0.286260E+04   0.191464E-01
        2490000   0.286439E+04   0.191530E-01
        2491000   0.286628E+04   0.191623E-01
        2492000   0.286812E+04   0.191689E-01
        2493000   0.286990E+04   0.191777E-01
        2494000   0.287169E+04   0.191853E-01
        2495000   0.287351E+04   0.191923E-01
        2496000   0.287532E+04   0.191998E-01
        2497000   0.287696E+04   0.192065E-01
        2498000   0.287879E+04   0.192139E-01
        2499000   0.288072E+04   0.192215E-01
        2500000   0.288258E+04   0.192284E-01
        2501000   0.288450E+04   0.192363E-01
        2502000   0.288631E+04   0.192442E-01
        2503000   0.288817E+04   0.192518E-01
        2504000   0.288991E+04   0.192599E-01
        2505000   0.289183E+04   0.192691E-01
        2506000   0.289368E+04   0.192761E-01
        2507000   0.289545E+04   0.192844E-01
        2508000   0.289731E+04   0.192924E-01
        2509000   0.289918E+04   0.193023E-01
        2510000   0.290106E+04   0.193097E-01
        2511000   0.290288E+04   0.193193E-01
        2512000   0.290474E+04   0.193288E-01
        2513000   0.290656E+04   0.193388E-01
        2514000   0.290843E+04   0.193477E-01
        2515000   0.291029E+04   0.193560E-01
        2516000   0.291204E+04   0.193647E-01
        2517000   0.291393E+04   0.193712E-01
        2518000   0.291585E+04   0.193793E-01
        2519000   0.291770E+04   0.193883E-01
        2520000   0.291954E+04   0.193981E-01
        2521000   0.292138E+04   0.194070E-01
        2522000   0.292327E+04   0.194159E-01
        2523000   0.292510E+04   0.194252E-01
        2524000   0.292684E+04   0.194347E-01
        2525000   0.292867E+04   0.194440E-01
        2526000   0.293056E+04   0.194534E-01
        2527000   0.293229E+04   0.194629E-01
        2528000   0.293416E+04   0.194716E-01
        2529000   0.293598E+04   0.194804E-01
        2530000   0.293788E+04   0.194892E-01
        2531000   0.293973E+04   0.194985E-01
        2532000   0.294150E+04   0.195091E-01
        2533000   0.294332E+04   0.195196E-01
        2534000   0.294516E+04   0.195311E-01
        2535000   0.294690E+04   0.195411E-01
        2536000   0.294868E+04   0.195511E-01
        2537000   0.295043E+04   0.195620E-01
        2538000   0.295223E+04   0.195737E-01
        2539000   0.295408E+04   0.195835E-01
        2540000   0.295584E+04   0.195931E-01
        2541000   0.295760E+04   0.196019E-01
        2542000   0.295941E+04   0.196105E-01
        2543000   0.296129E+04   0.196187E-01
        2544000   0.296320E+04   0.196274E-01
        2545000   0.296509E+04   0.196362E-01
        2546000   0.296692E+04   0.196453E-01
        2547000   0.296872E+04   0.196549E-01
        2548000   0.297049E+04   0.196656E-01
        2549000   0.297233E+04   0.196752E-01
        2550000   0.297425E+04   0.196833E-01
        2551000   0.297610E+04   0.196918E-01
        2552000   0.297790E+04   0.197013E-01
        2553000   0.297991E+04   0.197104E-01
        2554000   0.298183E+04   0.197201E-01
        2555000   0.298373E+04   0.197277E-01
        2556000   0.298561E+04   0.197348E-01
        2557000   0.298745E+04   0.197437E-01
        2558000   0.298935E+04   0.197532E-01
        2559000   0.299111E+04   0.197619E-01
        2560000   0.299289E+04   0.197718E-01
        2561000   0.299467E+04   0.197804E-01
        2562000   0.299652E+04   0.197895E-01
        2563000   0.299842E+04   0.197976E-01
        2564000   0.300036E+04   0.198075E-01
        2565000   0.300226E+04   0.198163E-01
        2566000   0.300418E+04   0.198251E-01
        2567000   0.300603E+04   0.198329E-01
        2568000   0.300799E+04   0.198424E-01
        2569000   0.300982E+04   0.198506E-01
        2570000   0.301167E+04   0.198588E-01
        2571000   0.301349E+04   0.198694E-01
        2572000   0.301537E+04   0.198797E-01
        2573000   0.301716E+04   0.198877E-01
        2574000   0.301899E+04   0.198965E-01
        2575000   0.302082E+04   0.199049E-01
        2576000   0.302259E+04   0.199135E-01
        2577000   0.302442E+04   0.199213E-01
        2578000   0.302632E+04   0.199305E-01
        2579000   0.302827E+04   0.199383E-01
        2580000   0.303009E+04   0.199471E-01
        2581000   0.303201E+04   0.199555E-01
        2582000   0.303399E+04   0.199652E-01
        2583000   0.303579E+04   0.199720E-01
        2584000   0.303758E+04   0.199801E-01
        2585000   0.303954E+04   0.199887E-01
        2586000   0.304146E+04   0.199965E-01
        2587000   0.304343E+04   0.200052E-01
        2588000   0.304536E+04   0.200139E-01
        2589000   0.304716E+04   0.200240E-01
        2590000   0.304916E+04   0.200308E-01
        2591000   0.305112E+04   0.200386E-01
        2592000   0.305302E+04   0.200454E-01
        2593000   0.305496E+04   0.200522E-01
        2594000   0.305692E+04   0.200594E-01
        2595000   0.305871E+04   0.200662E-01
        2596000   0.306064E+04   0.200727E-01
        2597000   0.306249E+04   0.200820E-01
        2598000   0.306441E+04   0.200907E-01
        2599000   0.306634E+04   0.200991E-01
        2600000   0.306816E+04   0.201086E-01
        2601000   0.307005E+04   0.201165E-01
        2602000   0.307197E+04   0.201262E-01
        2603000   0.307395E+04   0.201363E-01
        2604000   0.307580E+04   0.201438E-01
        2605000   0.307758E+04   0.201529E-01
        2606000   0.307950E+04   0.201601E-01
        2607000   0.308138E+04   0.201684E-01
        2608000   0.308331E+04   0.201774E-01
        2609000   0.308518E+04   0.201839E-01
        2610000   0.308702E+04   0.201910E-01
        2611000   0.308885E+04   0.201980E-01
        2612000   0.309072E+04   0.202050E-01
        2613000   0.309263E+04   0.202119E-01
        2614000   0.309455E+04   0.202196E-01
        2615000   0.309653E+04   0.202273E-01
        2616000   0.309846E+04   0.202348E-01
        2617000   0.310038E+04   0.202424E-01
        2618000   0.310228E+04   0.202496E-01
        2619000   0.310414E+04   0.202547E-01
        2620000   0.310613E+04   0.202610E-01
        2621000   0.310806E+04   0.202674E-01
        2622000   0.311000E+04   0.202743E-01
        2623000   0.311195E+04   0.202817E-01
        2624000   0.311377E+04   0.202886E-01
        2625000   0.311570E+04   0.202947E-01
        2626000   0.311756E+04   0.203016E-01
        2627000   0.311944E+04   0.203104E-01
        2628000   0.312136E+04   0.203175E-01
        2629000   0.312321E+04   0.203247E-01
        2630000   0.312517E+04   0.203332E-01
        2631000   0.312715E+04   0.203417E-01
        2632000   0.312903E+04   0.203511E-01
        2633000   0.313116E+04   0.203609E-01
        2634000   0.313304E+04   0.203697E-01
        2635000   0.313502E+04   0.203802E-01
        2636000   0.313696E+04   0.203912E-01
        2637000   0.313889E+04   0.204013E-01
        2638000   0.314073E+04   0.204118E-01
        2639000   0.314266E+04   0.204226E-01
        2640000   0.314449E+04   0.204317E-01
        2641000   0.314649E+04   0.204423E-01
        2642000   0.314843E+04   0.204523E-01
        2643000   0.315046E+04   0.204622E-01
        2644000   0.315253E+04   0.204714E-01
        2645000   0.315444E+04   0.204808E-01
        2646000   0.315629E+04   0.204894E-01
        2647000   0.315822E+04   0.204990E-01
        2648000   0.316017E+04   0.205084E-01
        2649000   0.316218E+04   0.205166E-01
        2650000   0.316406E+04   0.205258E-01
        2651000   0.316602E+04   0.205327E-01
        2652000   0.316790E+04   0.205410E-01
        2653000   0.316978E+04   0.205513E-01
        2654000   0.317165E+04   0.205597E-01
        2655000   0.317357E+04   0.205681E-01
        2656000   0.317551E+04   0.205768E-01
        2657000   0.317752E+04   0.205816E-01
        2658000   0.317943E+04   0.205894E-01
        2659000   0.318141E+04   0.205971E-01
        2660000   0.318329E+04   0.206060E-01
        2661000   0.318517E+04   0.206146E-01
        2662000   0.318721E+04   0.206216E-01
        2663000   0.318918E+04   0.206293E-01
        2664000   0.319114E+04   0.206353E-01
        2665000   0.319305E+04   0.206431E-01
        2666000   0.319498E+04   0.206496E-01
        2667000   0.319683E+04   0.206554E-01
        2668000   0.319874E+04   0.206629E-01
        2669000   0.320069E+04   0.206704E-01
        2670000   0.320261E+04   0.206785E-01
        2671000   0.320456E+04   0.206853E-01
        2672000   0.320648E+04   0.206927E-01
        2673000   0.320837E+04   0.206993E-01
        2674000   0.321033E+04   0.207047E-01
        2675000   0.321234E+04   0.207116E-01
        2676000   0.321431E+04   0.207182E-01
        2677000   0.321619E+04   0.207254E-01
        2678000   0.321811E+04   0.207329E-01
        2679000   0.322007E+04   0.207393E-01
        2680000   0.322204E+04   0.207452E-01
        2681000   0.322393E+04   0.207520E-01
        2682000   0.322591E+04   0.207591E-01
        2683000   0.322785E+04   0.207640E-01
        2684000   0.322991E+04   0.207692E-01
        2685000   0.323189E+04   0.207751E-01
        2686000   0.323381E+04   0.207804E-01
        2687000   0.323579E+04   0.207869E-01
        2688000   0.323776E+04   0.207928E-01
        2689000   0.323964E+04   0.207997E-01
        2690000   0.324149E+04   0.208051E-01
        2691000   0.324342E+04   0.208093E-01
        2692000   0.324522E+04   0.208149E-01
        2693000   0.324723E+04   0.208217E-01
        2694000   0.324914E+04   0.208271E-01
        2695000   0.325109E+04   0.208336E-01
        2696000   0.325309E+04   0.208401E-01
        2697000   0.325515E+04   0.208476E-01
        2698000   0.325710E+04   0.208529E-01
        2699000   0.325910E+04   0.208574E-01
        2700000   0.326104E+04   0.208641E-01
        2701000   0.326292E+04   0.208714E-01
        2702000   0.326486E+04   0.208783E-01
        2703000   0.326679E+04   0.208855E-01
        2704000   0.326870E+04   0.208893E-01
        2705000   0.327068E+04   0.208929E-01
        2706000   0.327263E+04   0.208978E-01
        2707000   0.327451E+04   0.209036E-01
        2708000   0.327645E+04   0.209087E-01
        2709000   0.327843E+04   0.209146E-01
        2710000   0.328037E+04   0.209194E-01
        2711000   0.328226E+04   0.209243E-01
        2712000   0.328421E+04   0.209294E-01
        2713000   0.328614E+04   0.209342E-01
        2714000   0.328801E+04   0.209391E-01
        2715000   0.328995E+04   0.209450E-01
        2716000   0.329185E+04   0.209520E-01
        2717000   0.329374E+04   0.209579E-01
        2718000   0.329560E+04   0.209628E-01
        2719000   0.329759E+04   0.209676E-01
        2720000   0.329957E+04   0.209736E-01
        2721000   0.330146E+04   0.209789E-01
        2722000   0.330344E+04   0.209842E-01
        2723000   0.330538E+04   0.209890E-01
        2724000   0.330730E+04   0.209935E-01
        2725000   0.330921E+04   0.209975E-01
        2726000   0.331119E+04   0.210015E-01
        2727000   0.331316E+04   0.210070E-01
        2728000   0.331510E+04   0.210123E-01
        2729000   0.331710E+04   0.210167E-01
        2730000   0.331902E+04   0.210222E-01
        2731000   0.332085E+04   0.210290E-01
        2732000   0.332279E+04   0.210357E-01
        2733000   0.332478E+04   0.210428E-01
        2734000   0.332673E+04   0.210486E-01
        2735000   0.332872E+04   0.210547E-01
        2736000   0.333080E+04   0.210626E-01
        2737000   0.333280E+04   0.210696E-01
        2738000   0.333472E+04   0.210757E-01
        2739000   0.333674E+04   0.210822E-01
        2740000   0.333872E+04   0.210883E-01
        2741000   0.334065E+04   0.210944E-01
        2742000   0.334273E+04   0.210995E-01
        2743000   0.334474E+04   0.211046E-01
        2744000   0.334672E+04   0.211083E-01
        2745000   0.334876E+04   0.211117E-01
        2746000   0.335080E+04   0.211154E-01
        2747000   0.335271E+04   0.211193E-01
        2748000   0.335470E+04   0.211220E-01
        2749000   0.335672E+04   0.211261E-01
        2750000   0.335880E+04   0.211308E-01
        2751000   0.336079E+04   0.211352E-01
        2752000   0.336281E+04   0.211411E-01
        2753000   0.336480E+04   0.211452E-01
        2754000   0.336685E+04   0.211493E-01
        2755000   0.336891E+04   0.211544E-01
        2756000   0.337070E+04   0.211587E-01
        2757000   0.337272E+04   0.211625E-01
        2758000   0.337462E+04   0.211675E-01
        2759000   0.337668E+04   0.211731E-01
        2760000   0.337863E+04   0.211798E-01
        2761000   0.338072E+04   0.211872E-01
        2762000   0.338282E+04   0.211953E-01
        2763000   0.338487E+04   0.212010E-01
        2764000   0.338691E+04   0.212066E-01
        2765000   0.338904E+04   0.212134E-01
        2766000   0.339111E+04   0.212192E-01
        2767000   0.339316E+04   0.212251E-01
        2768000   0.339512E+04   0.212307E-01
        2769000   0.339706E+04   0.212359E-01
        2770000   0.339908E+04   0.212421E-01
        2771000   0.340107E+04   0.212488E-01
        2772000   0.340299E+04   0.212537E-01
        2773000   0.340501E+04   0.212595E-01
        2774000   0.340696E+04   0.212652E-01
        2775000   0.340904E+04   0.212703E-01
        2776000   0.341116E+04   0.212756E-01
        2777000   0.341316E+04   0.212817E-01
        2778000   0.341512E+04   0.212880E-01
        2779000   0.341719E+04   0.212939E-01
        2780000   0.341922E+04   0.212997E-01
        2781000   0.342115E+04   0.213031E-01
        2782000   0.342319E+04   0.213085E-01
        2783000   0.342523E+04   0.213131E-01
        2784000   0.342733E+04   0.213178E-01
        2785000   0.342935E+04   0.213229E-01
        2786000   0.343146E+04   0.213287E-01
        2787000   0.343356E+04   0.213339E-01
        2788000   0.343556E+04   0.213388E-01
        2789000   0.343763E+04   0.213446E-01
        2790000   0.343965E+04   0.213508E-01
        2791000   0.344175E+04   0.213552E-01
        2792000   0.344381E+04   0.213601E-01
        2793000   0.344589E+04   0.213655E-01
        2794000   0.344800E+04   0.213716E-01
        2795000   0.345015E+04   0.213765E-01
        2796000   0.345207E+04   0.213837E-01
        2797000   0.345422E+04   0.213903E-01
        2798000   0.345618E+04   0.213963E-01
        2799000   0.345819E+04   0.214042E-01
        2800000   0.346021E+04   0.214116E-01
        2801000   0.346224E+04   0.214170E-01
        2802000   0.346430E+04   0.214240E-01
        2803000   0.346636E+04   0.214300E-01
        2804000   0.346835E+04   0.214361E-01
        2805000   0.347036E+04   0.214435E-01
        2806000   0.347248E+04   0.214493E-01
        2807000   0.347445E+04   0.214542E-01
        2808000   0.347649E+04   0.214591E-01
        2809000   0.347857E+04   0.214659E-01
        2810000   0.348062E+04   0.214737E-01
        2811000   0.348271E+04   0.214818E-01
        2812000   0.348475E+04   0.214872E-01
        2813000   0.348691E+04   0.214928E-01
        2814000   0.348892E+04   0.214997E-01
        2815000   0.349104E+04   0.215061E-01
        2816000   0.349301E+04   0.215122E-01
        2817000   0.349502E+04   0.215195E-01
        2818000   0.349712E+04   0.215268E-01
        2819000   0.349931E+04   0.215339E-01
        2820000   0.350144E+04   0.215403E-01
        2821000   0.350352E+04   0.215481E-01
        2822000   0.350569E+04   0.215550E-01
        2823000   0.350772E+04   0.215604E-01
        2824000   0.350978E+04   0.215674E-01
        2825000   0.351170E+04   0.215724E-01
        2826000   0.351374E+04   0.215796E-01
        2827000   0.351578E+04   0.215845E-01
        2828000   0.351801E+04   0.215897E-01
        2829000   0.352024E+04   0.215950E-01
        2830000   0.352233E+04   0.216006E-01
        2831000   0.352451E+04   0.216058E-01
        2832000   0.352654E+04   0.216087E-01
        2833000   0.352847E+04   0.216121E-01
        2834000   0.353061E+04   0.216166E-01
        2835000   0.353268E+04   0.216220E-01
        2836000   0.353476E+04   0.216276E-01
        2837000   0.353693E+04   0.216331E-01
        2838000   0.353899E+04   0.216399E-01
        2839000   0.354122E+04   0.216455E-01
        2840000   0.354326E+04   0.216506E-01
        2841000   0.354540E+04   0.216565E-01
        2842000   0.354739E+04   0.216627E-01
        2843000   0.354939E+04   0.216694E-01
        2844000   0.355143E+04   0.216774E-01
        2845000   0.355332E+04   0.216840E-01
        2846000   0.355542E+04   0.216907E-01
        2847000   0.355751E+04   0.216973E-01
        2848000   0.355964E+04   0.217034E-01
        2849000   0.356181E+04   0.217073E-01
        2850000   0.356390E+04   0.217114E-01
        2851000   0.356592E+04   0.217169E-01
        2852000   0.356799E+04   0.217223E-01
        2853000   0.357011E+04   0.217291E-01
        2854000   0.357211E+04   0.217342E-01
        2855000   0.357422E+04   0.217401E-01
        2856000   0.357630E+04   0.217461E-01
        2857000   0.357847E+04   0.217522E-01
        2858000   0.358058E+04   0.217584E-01
        2859000   0.358271E+04   0.217633E-01
        2860000   0.358491E+04   0.217698E-01
        2861000   0.358702E+04   0.217761E-01
        2862000   0.358897E+04   0.217834E-01
        2863000   0.359105E+04   0.217884E-01
        2864000   0.359310E+04   0.217932E-01
        2865000   0.359514E+04   0.217995E-01
        2866000   0.359720E+04   0.218063E-01
        2867000   0.359922E+04   0.218118E-01
        2868000   0.360130E+04   0.218174E-01
        2869000   0.360348E+04   0.218221E-01
        2870000   0.360551E+04   0.218258E-01
        2871000   0.360755E+04   0.218319E-01
        2872000   0.360968E+04   0.218385E-01
        2873000   0.361179E+04   0.218452E-01
        2874000   0.361387E+04   0.218509E-01
        2875000   0.361607E+04   0.218558E-01
        2876000   0.361821E+04   0.218618E-01
        2877000   0.362027E+04   0.218667E-01
        2878000   0.362240E+04   0.218734E-01
        2879000   0.362447E+04   0.218795E-01
        2880000   0.362647E+04   0.218863E-01
        2881000   0.362860E+04   0.218928E-01
        2882000   0.363072E+04   0.218994E-01
        2883000   0.363280E+04   0.219040E-01
        2884000   0.363488E+04   0.219099E-01
        2885000   0.363706E+04   0.219159E-01
        2886000   0.363915E+04   0.219217E-01
        2887000   0.364120E+04   0.219261E-01
        2888000   0.364326E+04   0.219312E-01
        2889000   0.364531E+04   0.219372E-01
        2890000   0.364748E+04   0.219427E-01
        2891000   0.364955E+04   0.219476E-01
        2892000   0.365173E+04   0.219516E-01
        2893000   0.365383E+04   0.219566E-01
        2894000   0.365610E+04   0.219617E-01
        2895000   0.365817E+04   0.219667E-01
        2896000   0.366035E+04   0.219721E-01
        2897000   0.366259E+04   0.219771E-01
        2898000   0.366471E+04   0.219835E-01
        2899000   0.366682E+04   0.219887E-01
        2900000   0.366898E+04   0.219945E-01
        2901000   0.367109E+04   0.220008E-01
        2902000   0.367318E+04   0.220071E-01
        2903000   0.367518E+04   0.220120E-01
        2904000   0.367733E+04   0.220176E-01
        2905000   0.367939E+04   0.220230E-01
        2906000   0.368150E+04   0.220272E-01
        2907000   0.368364E+04   0.220325E-01
        2908000   0.368571E+04   0.220374E-01
        2909000   0.368785E+04   0.220420E-01
        2910000   0.368991E+04   0.220466E-01
        2911000   0.369198E+04   0.220535E-01
        2912000   0.369406E+04   0.220595E-01
        2913000   0.369608E+04   0.220648E-01
        2914000   0.369817E+04   0.220693E-01
        2915000   0.370032E+04   0.220746E-01
        2916000   0.370245E+04   0.220772E-01
        2917000   0.370452E+04   0.220849E-01
        2918000   0.370670E+04   0.220898E-01
        2919000   0.370868E+04   0.220961E-01
        2920000   0.371079E+04   0.221015E-01
        2921000   0.371299E+04   0.221079E-01
        2922000   0.371514E+04   0.221139E-01
        2923000   0.371726E+04   0.221190E-01
        2924000   0.371935E+04   0.221246E-01
        2925000   0.372152E+04   0.221287E-01
        2926000   0.372366E+04   0.221349E-01
        2927000   0.372582E+04   0.221413E-01
        2928000   0.372801E+04   0.221471E-01
        2929000   0.373008E+04   0.221532E-01
        2930000   0.373216E+04   0.221583E-01
        2931000   0.373429E+04   0.221651E-01
        2932000   0.373630E+04   0.221690E-01
        2933000   0.373850E+04   0.221737E-01
        2934000   0.374057E+04   0.221798E-01
        2935000   0.374264E+04   0.221851E-01
        2936000   0.374474E+04   0.221902E-01
        2937000   0.374692E+04   0.221970E-01
        2938000   0.374902E+04   0.222023E-01
        2939000   0.375113E+04   0.222070E-01
        2940000   0.375324E+04   0.222125E-01
        2941000   0.375542E+04   0.222177E-01
        2942000   0.375759E+04   0.222247E-01
        2943000   0.375987E+04   0.222302E-01
        2944000   0.376206E+04   0.222374E-01
        2945000   0.376428E+04   0.222419E-01
        2946000   0.376647E+04   0.222466E-01
        2947000   0.376846E+04   0.222514E-01
        2948000   0.377059E+04   0.222563E-01
        2949000   0.377283E+04   0.222630E-01
        2950000   0.377493E+04   0.222700E-01
        2951000   0.377706E+04   0.222771E-01
        2952000   0.377903E+04   0.222841E-01
        2953000   0.378110E+04   0.222916E-01
        2954000   0.378337E+04   0.222982E-01
        2955000   0.378543E+04   0.223051E-01
        2956000   0.378754E+04   0.223102E-01
        2957000   0.378965E+04   0.223154E-01
        2958000   0.379171E+04   0.223232E-01
        2959000   0.379380E+04   0.223277E-01
        2960000   0.379596E+04   0.223337E-01
        2961000   0.379825E+04   0.223394E-01
        2962000   0.380062E+04   0.223460E-01
        2963000   0.380280E+04   0.223512E-01
        2964000   0.380502E+04   0.223568E-01
        2965000   0.380699E+04   0.223634E-01
        2966000   0.380914E+04   0.223680E-01
        2967000   0.381132E+04   0.223747E-01
        2968000   0.381349E+04   0.223804E-01
        2969000   0.381551E+04   0.223864E-01
        2970000   0.381763E+04   0.223914E-01
        2971000   0.381975E+04   0.223971E-01
        2972000   0.382184E+04   0.224008E-01
        2973000   0.382399E+04   0.224068E-01
        2974000   0.382625E+04   0.224130E-01
        2975000   0.382837E+04   0.224189E-01
        2976000   0.383048E+04   0.224245E-01
        2977000   0.383251E+04   0.224296E-01
        2978000   0.383467E+04   0.224348E-01
        2979000   0.383679E+04   0.224412E-01
        2980000   0.383889E+04   0.224468E-01
        2981000   0.384112E+04   0.224517E-01
        2982000   0.384333E+04   0.224566E-01
        2983000   0.384553E+04   0.224617E-01
        2984000   0.384756E+04   0.224675E-01
        2985000   0.384963E+04   0.224737E-01
        2986000   0.385177E+04   0.224776E-01
        2987000   0.385387E+04   0.224839E-01
        2988000   0.385597E+04   0.224910E-01
        2989000   0.385819E+04   0.224982E-01
        2990000   0.386025E+04   0.225051E-01
        2991000   0.386240E+04   0.225126E-01
        2992000   0.386465E+04   0.225179E-01
        2993000   0.386671E+04   0.225257E-01
        2994000   0.386885E+04   0.225327E-01
        2995000   0.387103E+04   0.225381E-01
        2996000   0.387323E+04   0.225443E-01
        2997000   0.387540E+04   0.225488E-01
        2998000   0.387754E+04   0.225575E-01
        2999000   0.387969E+04   0.225630E-01
        3000000   0.388165E+04   0.225702E-01
        3001000   0.388385E+04   0.225761E-01
        3002000   0.388605E+04   0.225816E-01
        3003000   0.388837E+04   0.225879E-01
        3004000   0.389054E+04   0.225934E-01
        3005000   0.389275E+04   0.225992E-01
        3006000   0.389491E+04   0.226063E-01
        3007000   0.389701E+04   0.226131E-01
        3008000   0.389917E+04   0.226195E-01
        3009000   0.390119E+04   0.226256E-01
        3010000   0.390342E+04   0.226306E-01
        3011000   0.390562E+04   0.226366E-01
        3012000   0.390782E+04   0.226425E-01
        3013000   0.391003E+04   0.226485E-01
        3014000   0.391215E+04   0.226545E-01
        3015000   0.391430E+04   0.226613E-01
        3016000   0.391647E+04   0.226684E-01
        3017000   0.391869E+04   0.226743E-01
        3018000   0.392096E+04   0.226809E-01
        3019000   0.392318E+04   0.226867E-01
        3020000   0.392536E+04   0.226918E-01
        3021000   0.392756E+04   0.226973E-01
        3022000   0.392970E+04   0.227036E-01
        3023000   0.393187E+04   0.227079E-01
        3024000   0.393395E+04   0.227113E-01
        3025000   0.393611E+04   0.227180E-01
        3026000   0.393830E+04   0.227220E-01
        3027000   0.394034E+04   0.227257E-01
        3028000   0.394236E+04   0.227299E-01
        3029000   0.394449E+04   0.227369E-01
        3030000   0.394674E+04   0.227426E-01
        3031000   0.394896E+04   0.227467E-01
        3032000   0.395128E+04   0.227528E-01
        3033000   0.395348E+04   0.227592E-01
        3034000   0.395560E+04   0.227650E-01
        3035000   0.395762E+04   0.227719E-01
        3036000   0.395968E+04   0.227771E-01
        3037000   0.396178E+04   0.227825E-01
        3038000   0.396384E+04   0.227882E-01
        3039000   0.396604E+04   0.227937E-01
        3040000   0.396811E+04   0.228007E-01
        3041000   0.397032E+04   0.228069E-01
        3042000   0.397245E+04   0.228133E-01
        3043000   0.397473E+04   0.228199E-01
        3044000   0.397694E+04   0.228252E-01
        3045000   0.397926E+04   0.228306E-01
        3046000   0.398143E+04   0.228375E-01
        3047000   0.398369E+04   0.228443E-01
        3048000   0.398585E+04   0.228521E-01
        3049000   0.398805E+04   0.228590E-01
        3050000   0.399014E+04   0.228662E-01
        3051000   0.399242E+04   0.228742E-01
        3052000   0.399456E+04   0.228819E-01
        3053000   0.399658E+04   0.228871E-01
        3054000   0.399881E+04   0.228949E-01
        3055000   0.400096E+04   0.229019E-01
        3056000   0.400311E+04   0.229091E-01
        3057000   0.400526E+04   0.229148E-01
        3058000   0.400753E+04   0.229228E-01
        3059000   0.400966E+04   0.229291E-01
        3060000   0.401181E+04   0.229344E-01
        3061000   0.401401E+04   0.229423E-01
        3062000   0.401611E+04   0.229494E-01
        3063000   0.401829E+04   0.229559E-01
        3064000   0.402049E+04   0.229625E-01
        3065000   0.402283E+04   0.229689E-01
        3066000   0.402497E+04   0.229750E-01
        3067000   0.402716E+04   0.229811E-01
        3068000   0.402941E+04   0.229876E-01
        3069000   0.403162E+04   0.229940E-01
        3070000   0.403382E+04   0.229995E-01
        3071000   0.403599E+04   0.230066E-01
        3072000   0.403807E+04   0.230131E-01
        3073000   0.404023E+04   0.230198E-01
        3074000   0.404241E+04   0.230276E-01
        3075000   0.404467E+04   0.230328E-01
        3076000   0.404682E+04   0.230369E-01
        3077000   0.404899E+04   0.230439E-01
        3078000   0.405121E+04   0.230513E-01
        3079000   0.405345E+04   0.230570E-01
        3080000   0.405565E+04   0.230644E-01
        3081000   0.405780E+04   0.230710E-01
        3082000   0.405994E+04   0.230775E-01
        3083000   0.406205E+04   0.230847E-01
        3084000   0.406424E+04   0.230926E-01
        3085000   0.406652E+04   0.230987E-01
        3086000   0.406893E+04   0.231047E-01
        3087000   0.407114E+04   0.231114E-01
        3088000   0.407335E+04   0.231176E-01
        3089000   0.407549E+04   0.231249E-01
        3090000   0.407776E+04   0.231330E-01
        3091000   0.407989E+04   0.231402E-01
        3092000   0.408208E+04   0.231482E-01
        3093000   0.408425E+04   0.231558E-01
        3094000   0.408640E+04   0.231645E-01
        3095000   0.408866E+04   0.231718E-01
        3096000   0.409100E+04   0.231815E-01
        3097000   0.409334E+04   0.231876E-01
        3098000   0.409560E+04   0.231943E-01
        3099000   0.409776E+04   0.232003E-01
        3100000   0.410005E+04   0.232070E-01
        3101000   0.410232E+04   0.232140E-01
        3102000   0.410449E+04   0.232202E-01
        3103000   0.410665E+04   0.232251E-01
        3104000   0.410887E+04   0.232322E-01
        3105000   0.411118E+04   0.232383E-01
        3106000   0.411349E+04   0.232449E-01
        3107000   0.411571E+04   0.232508E-01
        3108000   0.411795E+04   0.232582E-01
        3109000   0.412005E+04   0.232645E-01
        3110000   0.412223E+04   0.232728E-01
        3111000   0.412442E+04   0.232793E-01
        3112000   0.412664E+04   0.232866E-01
        3113000   0.412893E+04   0.232931E-01
        3114000   0.413120E+04   0.233001E-01
        3115000   0.413350E+04   0.233062E-01
        3116000   0.413586E+04   0.233123E-01
        3117000   0.413809E+04   0.233181E-01
        3118000   0.414030E+04   0.233253E-01
        3119000   0.414259E+04   0.233317E-01
        3120000   0.414501E+04   0.233367E-01
        3121000   0.414725E+04   0.233433E-01
        3122000   0.414947E+04   0.233494E-01
        3123000   0.415186E+04   0.233554E-01
        3124000   0.415409E+04   0.233610E-01
        3125000   0.415628E+04   0.233682E-01
        3126000   0.415854E+04   0.233735E-01
        3127000   0.416085E+04   0.233768E-01
        3128000   0.416310E+04   0.233819E-01
        3129000   0.416536E+04   0.233854E-01
        3130000   0.416759E+04   0.233894E-01
        3131000   0.416979E+04   0.233934E-01
        3132000   0.417207E+04   0.233978E-01
        3133000   0.417421E+04   0.234034E-01
        3134000   0.417653E+04   0.234062E-01
        3135000   0.417879E+04   0.234108E-01
        3136000   0.418108E+04   0.234143E-01
        3137000   0.418333E+04   0.234178E-01
        3138000   0.418568E+04   0.234219E-01
        3139000   0.418793E+04   0.234263E-01
        3140000   0.419012E+04   0.234279E-01
        3141000   0.419238E+04   0.234318E-01
        3142000   0.419461E+04   0.234361E-01
        3143000   0.419682E+04   0.234394E-01
        3144000   0.419906E+04   0.234433E-01
        3145000   0.420129E+04   0.234487E-01
        3146000   0.420341E+04   0.234534E-01
        3147000   0.420551E+04   0.234582E-01
        3148000   0.420761E+04   0.234630E-01
        3149000   0.420987E+04   0.234667E-01
        3150000   0.421219E+04   0.234720E-01
        3151000   0.421439E+04   0.234765E-01
        3152000   0.421662E+04   0.234807E-01
        3153000   0.421869E+04   0.234840E-01
        3154000   0.422091E+04   0.234903E-01
        3155000   0.422314E+04   0.234960E-01
        3156000   0.422545E+04   0.235015E-01
        3157000   0.422777E+04   0.235074E-01
        3158000   0.422996E+04   0.235133E-01
        3159000   0.423222E+04   0.235172E-01
        3160000   0.423449E+04   0.235223E-01
        3161000   0.423684E+04   0.235267E-01
        3162000   0.423920E+04   0.235317E-01
        3163000   0.424145E+04   0.235357E-01
        3164000   0.424386E+04   0.235393E-01
        3165000   0.424610E+04   0.235452E-01
        3166000   0.424846E+04   0.235497E-01
        3167000   0.425061E+04   0.235539E-01
        3168000   0.425287E+04   0.235567E-01
        3169000   0.425504E+04   0.235606E-01
        3170000   0.425734E+04   0.235651E-01
        3171000   0.425956E+04   0.235690E-01
        3172000   0.426174E+04   0.235730E-01
        3173000   0.426408E+04   0.235768E-01
        3174000   0.426646E+04   0.235808E-01
        3175000   0.426881E+04   0.235845E-01
        3176000   0.427103E+04   0.235891E-01
        3177000   0.427329E+04   0.235938E-01
        3178000   0.427557E+04   0.235976E-01
        3179000   0.427792E+04   0.236018E-01
        3180000   0.428011E+04   0.236058E-01
        3181000   0.428233E+04   0.236097E-01
        3182000   0.428451E+04   0.236132E-01
        3183000   0.428672E+04   0.236187E-01
        3184000   0.428901E+04   0.236233E-01
        3185000   0.429119E+04   0.236273E-01
        3186000   0.429348E+04   0.236329E-01
        3187000   0.429574E+04   0.236379E-01
        3188000   0.429799E+04   0.236447E-01
        3189000   0.430027E+04   0.236494E-01
        3190000   0.430255E+04   0.236559E-01
        3191000   0.430476E+04   0.236622E-01
        3192000   0.430707E+04   0.236683E-01
        3193000   0.430942E+04   0.236736E-01
        3194000   0.431180E+04   0.236786E-01
        3195000   0.431423E+04   0.236848E-01
        3196000   0.431642E+04   0.236903E-01
        3197000   0.431854E+04   0.236963E-01
        3198000   0.432070E+04   0.237026E-01
        3199000   0.432285E+04   0.237087E-01
        3200000   0.432512E+04   0.237155E-01
        3201000   0.432733E+04   0.237224E-01
        3202000   0.432961E+04   0.237295E-01
        3203000   0.433175E+04   0.237380E-01
        3204000   0.433408E+04   0.237467E-01
        3205000   0.433636E+04   0.237546E-01
        3206000   0.433860E+04   0.237624E-01
        3207000   0.434084E+04   0.237705E-01
        3208000   0.434316E+04   0.237785E-01
        3209000   0.434551E+04   0.237877E-01
        3210000   0.434785E+04   0.237958E-01
        3211000   0.435022E+04   0.238032E-01
        3212000   0.435252E+04   0.238113E-01
        3213000   0.435462E+04   0.238185E-01
        3214000   0.435689E+04   0.238273E-01
        3215000   0.435916E+04   0.238350E-01
        3216000   0.436138E+04   0.238436E-01
        3217000   0.436348E+04   0.238516E-01
        3218000   0.436572E+04   0.238579E-01
        3219000   0.436812E+04   0.238646E-01
        3220000   0.437044E+04   0.238728E-01
        3221000   0.437275E+04   0.238799E-01
        3222000   0.437502E+04   0.238882E-01
        3223000   0.437721E+04   0.238963E-01
        3224000   0.437949E+04   0.239048E-01
        3225000   0.438178E+04   0.239136E-01
        3226000   0.438402E+04   0.239231E-01
        3227000   0.438642E+04   0.239321E-01
        3228000   0.438870E+04   0.239410E-01
        3229000   0.439087E+04   0.239472E-01
        3230000   0.439309E+04   0.239545E-01
        3231000   0.439540E+04   0.239633E-01
        3232000   0.439755E+04   0.239714E-01
        3233000   0.439983E+04   0.239775E-01
        3234000   0.440216E+04   0.239840E-01
        3235000   0.440446E+04   0.239925E-01
        3236000   0.440673E+04   0.240005E-01
        3237000   0.440897E+04   0.240077E-01
        3238000   0.441134E+04   0.240157E-01
        3239000   0.441367E+04   0.240235E-01
        3240000   0.441590E+04   0.240303E-01
        3241000   0.441816E+04   0.240362E-01
        3242000   0.442028E+04   0.240426E-01
        3243000   0.442252E+04   0.240478E-01
        3244000   0.442473E+04   0.240548E-01
        3245000   0.442690E+04   0.240620E-01
        3246000   0.442919E+04   0.240693E-01
        3247000   0.443145E+04   0.240763E-01
        3248000   0.443375E+04   0.240850E-01
        3249000   0.443605E+04   0.240934E-01
        3250000   0.443829E+04   0.241017E-01
        3251000   0.444055E+04   0.241097E-01
        3252000   0.444277E+04   0.241154E-01
        3253000   0.444513E+04   0.241221E-01
        3254000   0.444746E+04   0.241290E-01
        3255000   0.444974E+04   0.241348E-01
        3256000   0.445191E+04   0.241410E-01
        3257000   0.445414E+04   0.241483E-01
        3258000   0.445645E+04   0.241555E-01
        3259000   0.445869E+04   0.241621E-01
        3260000   0.446103E+04   0.241693E-01
        3261000   0.446339E+04   0.241760E-01
        3262000   0.446558E+04   0.241829E-01
        3263000   0.446796E+04   0.241893E-01
        3264000   0.447034E+04   0.241942E-01
        3265000   0.447274E+04   0.242010E-01
        3266000   0.447509E+04   0.242079E-01
        3267000   0.447745E+04   0.242161E-01
        3268000   0.447979E+04   0.242228E-01
        3269000   0.448212E+04   0.242317E-01
        3270000   0.448443E+04   0.242412E-01
        3271000   0.448667E+04   0.242502E-01
        3272000   0.448890E+04   0.242576E-01
        3273000   0.449113E+04   0.242653E-01
        3274000   0.449348E+04   0.242729E-01
        3275000   0.449586E+04   0.242799E-01
        3276000   0.449802E+04   0.242875E-01
        3277000   0.450047E+04   0.242958E-01
        3278000   0.450281E+04   0.243046E-01
        3279000   0.450509E+04   0.243125E-01
        3280000   0.450740E+04   0.243205E-01
        3281000   0.450978E+04   0.243282E-01
        3282000   0.451198E+04   0.243361E-01
        3283000   0.451432E+04   0.243439E-01
        3284000   0.451665E+04   0.243514E-01
        3285000   0.451900E+04   0.243597E-01
        3286000   0.452143E+04   0.243673E-01
        3287000   0.452369E+04   0.243734E-01
        3288000   0.452603E+04   0.243814E-01
        3289000   0.452834E+04   0.243906E-01
        3290000   0.453077E+04   0.243980E-01
        3291000   0.453312E+04   0.244061E-01
        3292000   0.453532E+04   0.244143E-01
        3293000   0.453751E+04   0.244239E-01
        3294000   0.454002E+04   0.244327E-01
        3295000   0.454229E+04   0.244410E-01
        3296000   0.454472E+04   0.244497E-01
        3297000   0.454704E+04   0.244579E-01
        3298000   0.454936E+04   0.244656E-01
        3299000   0.455160E+04   0.244720E-01
        3300000   0.455382E+04   0.244811E-01
        3301000   0.455613E+04   0.244916E-01
        3302000   0.455826E+04   0.245001E-01
        3303000   0.456052E+04   0.245094E-01
        3304000   0.456285E+04   0.245177E-01
        3305000   0.456512E+04   0.245273E-01
        3306000   0.456738E+04   0.245384E-01
        3307000   0.456963E+04   0.245482E-01
        3308000   0.457193E+04   0.245583E-01
        3309000   0.457421E+04   0.245671E-01
        3310000   0.457650E+04   0.245766E-01
        3311000   0.457887E+04   0.245852E-01
        3312000   0.458110E+04   0.245952E-01
        3313000   0.458335E+04   0.246045E-01
        3314000   0.458569E+04   0.246141E-01
        3315000   0.458799E+04   0.246237E-01
        3316000   0.459031E+04   0.246319E-01
        3317000   0.459262E+04   0.246399E-01
        3318000   0.459493E+04   0.246484E-01
        3319000   0.459725E+04   0.246570E-01
        3320000   0.459956E+04   0.246654E-01
        3321000   0.460179E+04   0.246728E-01
        3322000   0.460407E+04   0.246795E-01
        3323000   0.460634E+04   0.246882E-01
        3324000   0.460860E+04   0.246965E-01
        3325000   0.461072E+04   0.247059E-01
        3326000   0.461298E+04   0.247144E-01
        3327000   0.461512E+04   0.247248E-01
        3328000   0.461741E+04   0.247350E-01
        3329000   0.461966E+04   0.247437E-01
        3330000   0.462191E+04   0.247533E-01
        3331000   0.462423E+04   0.247629E-01
        3332000   0.462648E+04   0.247699E-01
        3333000   0.462880E+04   0.247783E-01
        3334000   0.463105E+04   0.247860E-01
        3335000   0.463335E+04   0.247936E-01
        3336000   0.463562E+04   0.248026E-01
        3337000   0.463798E+04   0.248119E-01
        3338000   0.464014E+04   0.248192E-01
        3339000   0.464233E+04   0.248260E-01
        3340000   0.464449E+04   0.248337E-01
        3341000   0.464679E+04   0.248402E-01
        3342000   0.464914E+04   0.248484E-01
        3343000   0.465154E+04   0.248563E-01
        3344000   0.465387E+04   0.248640E-01
        3345000   0.465611E+04   0.248693E-01
        3346000   0.465846E+04   0.248760E-01
        3347000   0.466074E+04   0.248822E-01
        3348000   0.466308E+04   0.248894E-01
        3349000   0.466540E+04   0.248986E-01
        3350000   0.466767E+04   0.249064E-01
        3351000   0.467001E+04   0.249148E-01
        3352000   0.467227E+04   0.249210E-01
        3353000   0.467435E+04   0.249276E-01
        3354000   0.467661E+04   0.249347E-01
        3355000   0.467881E+04   0.249399E-01
        3356000   0.468108E+04   0.249454E-01
        3357000   0.468342E+04   0.249508E-01
        3358000   0.468566E+04   0.249550E-01
        3359000   0.468787E+04   0.249608E-01
        3360000   0.469024E+04   0.249663E-01
        3361000   0.469263E+04   0.249719E-01
        3362000   0.469505E+04   0.249776E-01
        3363000   0.469739E+04   0.249837E-01
        3364000   0.469982E+04   0.249880E-01
        3365000   0.470219E+04   0.249932E-01
        3366000   0.470458E+04   0.249994E-01
        3367000   0.470702E+04   0.250057E-01
        3368000   0.470930E+04   0.250106E-01
        3369000   0.471151E+04   0.250154E-01
        3370000   0.471377E+04   0.250206E-01
        3371000   0.471612E+04   0.250262E-01
        3372000   0.471849E+04   0.250317E-01
        3373000   0.472079E+04   0.250384E-01
        3374000   0.472314E+04   0.250445E-01
        3375000   0.472538E+04   0.250471E-01
        3376000   0.472766E+04   0.250519E-01
        3377000   0.473003E+04   0.250562E-01
        3378000   0.473236E+04   0.250624E-01
        3379000   0.473479E+04   0.250680E-01
        3380000   0.473728E+04   0.250732E-01
        3381000   0.473954E+04   0.250777E-01
        3382000   0.474185E+04   0.250809E-01
        3383000   0.474407E+04   0.250833E-01
        3384000   0.474654E+04   0.250875E-01
        3385000   0.474892E+04   0.250926E-01
        3386000   0.475134E+04   0.250977E-01
        3387000   0.475379E+04   0.251023E-01
        3388000   0.475616E+04   0.251048E-01
        3389000   0.475847E+04   0.251077E-01
        3390000   0.476074E+04   0.251105E-01
        3391000   0.476304E+04   0.251139E-01
        3392000   0.476526E+04   0.251168E-01
        3393000   0.476761E+04   0.251224E-01
        3394000   0.476992E+04   0.251266E-01
        3395000   0.477221E+04   0.251308E-01
        3396000   0.477467E+04   0.251352E-01
        3397000   0.477703E+04   0.251387E-01
        3398000   0.477946E+04   0.251438E-01
        3399000   0.478179E+04   0.251478E-01
        3400000   0.478418E+04   0.251527E-01
        3401000   0.478661E+04   0.251557E-01
        3402000   0.478901E+04   0.251594E-01
        3403000   0.479134E+04   0.251639E-01
        3404000   0.479371E+04   0.251704E-01
        3405000   0.479597E+04   0.251782E-01
        3406000   0.479816E+04   0.251834E-01
        3407000   0.480056E+04   0.251897E-01
        3408000   0.480302E+04   0.251953E-01
        3409000   0.480546E+04   0.252023E-01
        3410000   0.480786E+04   0.252071E-01
        3411000   0.481011E+04   0.252119E-01
        3412000   0.481258E+04   0.252184E-01
        3413000   0.481492E+04   0.252234E-01
        3414000   0.481721E+04   0.252261E-01
        3415000   0.481953E+04   0.252299E-01
        3416000   0.482193E+04   0.252345E-01
        3417000   0.482439E+04   0.252381E-01
        3418000   0.482658E+04   0.252424E-01
        3419000   0.482897E+04   0.252468E-01
        3420000   0.483136E+04   0.252517E-01
        3421000   0.483374E+04   0.252563E-01
        3422000   0.483602E+04   0.252614E-01
        3423000   0.483834E+04   0.252656E-01
        3424000   0.484066E+04   0.252701E-01
        3425000   0.484298E+04   0.252748E-01
        3426000   0.484524E+04   0.252789E-01
        3427000   0.484751E+04   0.252830E-01
        3428000   0.484969E+04   0.252888E-01
        3429000   0.485200E+04   0.252944E-01
        3430000   0.485447E+04   0.253032E-01
        3431000   0.485676E+04   0.253093E-01
        3432000   0.485909E+04   0.253154E-01
        3433000   0.486134E+04   0.253213E-01
        3434000   0.486361E+04   0.253256E-01
        3435000   0.486587E+04   0.253324E-01
        3436000   0.486824E+04   0.253379E-01
        3437000   0.487067E+04   0.253448E-01
        3438000   0.487308E+04   0.253515E-01
        3439000   0.487548E+04   0.253582E-01
        3440000   0.487781E+04   0.253635E-01
        3441000   0.488017E+04   0.253694E-01
        3442000   0.488246E+04   0.253734E-01
        3443000   0.488465E+04   0.253792E-01
        3444000   0.488697E+04   0.253846E-01
        3445000   0.488934E+04   0.253903E-01
        3446000   0.489165E+04   0.253939E-01
        3447000   0.489410E+04   0.253992E-01
        3448000   0.489645E+04   0.254036E-01
        3449000   0.489878E+04   0.254089E-01
        3450000   0.490119E+04   0.254153E-01
        3451000   0.490356E+04   0.254190E-01
        3452000   0.490592E+04   0.254234E-01
        3453000   0.490836E+04   0.254285E-01
        3454000   0.491064E+04   0.254339E-01
        3455000   0.491314E+04   0.254383E-01
        3456000   0.491554E+04   0.254442E-01
        3457000   0.491785E+04   0.254482E-01
        3458000   0.492014E+04   0.254515E-01
        3459000   0.492254E+04   0.254563E-01
        3460000   0.492487E+04   0.254607E-01
        3461000   0.492720E+04   0.254646E-01
        3462000   0.492945E+04   0.254692E-01
        3463000   0.493170E+04   0.254739E-01
        3464000   0.493393E+04   0.254799E-01
        3465000   0.493618E+04   0.254844E-01
        3466000   0.493847E+04   0.254907E-01
        3467000   0.494085E+04   0.254958E-01
        3468000   0.494317E+04   0.255023E-01
        3469000   0.494549E+04   0.255083E-01
        3470000   0.494794E+04   0.255146E-01
        3471000   0.495031E+04   0.255213E-01
        3472000   0.495271E+04   0.255269E-01
        3473000   0.495530E+04   0.255339E-01
        3474000   0.495794E+04   0.255383E-01
        3475000   0.496040E+04   0.255449E-01
        3476000   0.496278E+04   0.255505E-01
        3477000   0.496511E+04   0.255568E-01
        3478000   0.496752E+04   0.255634E-01
        3479000   0.496991E+04   0.255686E-01
        3480000   0.497237E+04   0.255731E-01
        3481000   0.497475E+04   0.255779E-01
        3482000   0.497727E+04   0.255831E-01
        3483000   0.497971E+04   0.255902E-01
        3484000   0.498205E+04   0.255963E-01
        3485000   0.498459E+04   0.256045E-01
        3486000   0.498706E+04   0.256128E-01
        3487000   0.498950E+04   0.256201E-01
        3488000   0.499205E+04   0.256280E-01
        3489000   0.499446E+04   0.256342E-01
        3490000   0.499686E+04   0.256411E-01
        3491000   0.499920E+04   0.256495E-01
        3492000   0.500159E+04   0.256570E-01
        3493000   0.500394E+04   0.256629E-01
        3494000   0.500647E+04   0.256712E-01
        3495000   0.500882E+04   0.256767E-01
        3496000   0.501117E+04   0.256847E-01
        3497000   0.501351E+04   0.256908E-01
        3498000   0.501604E+04   0.256979E-01
        3499000   0.501844E+04   0.257070E-01
        3500000   0.502081E+04   0.257158E-01
        3501000   0.502336E+04   0.257249E-01
        3502000   0.502588E+04   0.257326E-01
        3503000   0.502830E+04   0.257395E-01
        3504000   0.503079E+04   0.257471E-01
        3505000   0.503321E+04   0.257544E-01
        3506000   0.503568E+04   0.257601E-01
        3507000   0.503804E+04   0.257674E-01
        3508000   0.504044E+04   0.257750E-01
        3509000   0.504290E+04   0.257834E-01
        3510000   0.504521E+04   0.257904E-01
        3511000   0.504771E+04   0.257976E-01
        3512000   0.505009E+04   0.258043E-01
        3513000   0.505240E+04   0.258124E-01
        3514000   0.505490E+04   0.258194E-01
        3515000   0.505746E+04   0.258274E-01
        3516000   0.505988E+04   0.258342E-01
        3517000   0.506229E+04   0.258419E-01
        3518000   0.506474E+04   0.258489E-01
        3519000   0.506720E+04   0.258549E-01
        3520000   0.506947E+04   0.258618E-01
        3521000   0.507189E+04   0.258668E-01
        3522000   0.507430E+04   0.258730E-01
        3523000   0.507678E+04   0.258787E-01
        3524000   0.507914E+04   0.258839E-01
        3525000   0.508168E+04   0.258890E-01
        3526000   0.508419E+04   0.258961E-01
        3527000   0.508661E+04   0.259024E-01
        3528000   0.508909E+04   0.259092E-01
        3529000   0.509148E+04   0.259168E-01
        3530000   0.509378E+04   0.259232E-01
        3531000   0.509615E+04   0.259292E-01
        3532000   0.509849E+04   0.259362E-01
        3533000   0.510093E+04   0.259437E-01
        3534000   0.510330E+04   0.259509E-01
        3535000   0.510569E+04   0.259572E-01
        3536000   0.510816E+04   0.259662E-01
        3537000   0.511055E+04   0.259739E-01
        3538000   0.511307E+04   0.259815E-01
        3539000   0.511570E+04   0.259885E-01
        3540000   0.511823E+04   0.259964E-01
        3541000   0.512072E+04   0.260020E-01
        3542000   0.512314E+04   0.260093E-01
        3543000   0.512560E+04   0.260134E-01
        3544000   0.512803E+04   0.260201E-01
        3545000   0.513046E+04   0.260260E-01
        3546000   0.513284E+04   0.260316E-01
        3547000   0.513532E+04   0.260375E-01
        3548000   0.513766E+04   0.260409E-01
        3549000   0.514020E+04   0.260472E-01
        3550000   0.514271E+04   0.260524E-01
        3551000   0.514517E+04   0.260591E-01
        3552000   0.514772E+04   0.260663E-01
        3553000   0.515021E+04   0.260734E-01
        3554000   0.515256E+04   0.260797E-01
        3555000   0.515486E+04   0.260849E-01
        3556000   0.515730E+04   0.260892E-01
        3557000   0.515972E+04   0.260954E-01
        3558000   0.516223E+04   0.261011E-01
        3559000   0.516463E+04   0.261085E-01
        3560000   0.516708E+04   0.261154E-01
        3561000   0.516948E+04   0.261220E-01
        3562000   0.517193E+04   0.261272E-01
        3563000   0.517451E+04   0.261320E-01
        3564000   0.517707E+04   0.261363E-01
        3565000   0.517962E+04   0.261418E-01
        3566000   0.518198E+04   0.261473E-01
        3567000   0.518447E+04   0.261534E-01
        3568000   0.518695E+04   0.261587E-01
        3569000   0.518931E+04   0.261639E-01
        3570000   0.519161E+04   0.261689E-01
        3571000   0.519394E+04   0.261753E-01
        3572000   0.519641E+04   0.261820E-01
        3573000   0.519883E+04   0.261876E-01
        3574000   0.520128E+04   0.261916E-01
        3575000   0.520380E+04   0.261995E-01
        3576000   0.520617E+04   0.262061E-01
        3577000   0.520868E+04   0.262138E-01
        3578000   0.521099E+04   0.262207E-01
        3579000   0.521344E+04   0.262273E-01
        3580000   0.521591E+04   0.262321E-01
        3581000   0.521832E+04   0.262396E-01
        3582000   0.522079E+04   0.262462E-01
        3583000   0.522330E+04   0.262521E-01
        3584000   0.522557E+04   0.262582E-01
        3585000   0.522803E+04   0.262631E-01
        3586000   0.523052E+04   0.262707E-01
        3587000   0.523295E+04   0.262776E-01
        3588000   0.523557E+04   0.262849E-01
        3589000   0.523809E+04   0.262929E-01
        3590000   0.524055E+04   0.263003E-01
        3591000   0.524293E+04   0.263077E-01
        3592000   0.524546E+04   0.263146E-01
        3593000   0.524794E+04   0.263223E-01
        3594000   0.525039E+04   0.263295E-01
        3595000   0.525292E+04   0.263370E-01
        3596000   0.525547E+04   0.263450E-01
        3597000   0.525785E+04   0.263535E-01
        3598000   0.526035E+04   0.263615E-01
        3599000   0.526275E+04   0.263702E-01
        3600000   0.526522E+04   0.263774E-01
        3601000   0.526757E+04   0.263867E-01
        3602000   0.527005E+04   0.263963E-01
        3603000   0.527246E+04   0.264042E-01
        3604000   0.527484E+04   0.264123E-01
        3605000   0.527720E+04   0.264194E-01
        3606000   0.527956E+04   0.264263E-01
        3607000   0.528199E+04   0.264320E-01
        3608000   0.528437E+04   0.264386E-01
        3609000   0.528682E+04   0.264451E-01
        3610000   0.528928E+04   0.264529E-01
        3611000   0.529161E+04   0.264602E-01
        3612000   0.529415E+04   0.264663E-01
        3613000   0.529669E+04   0.264734E-01
        3614000   0.529919E+04   0.264803E-01
        3615000   0.530175E+04   0.264863E-01
        3616000   0.530417E+04   0.264930E-01
        3617000   0.530675E+04   0.265002E-01
        3618000   0.530922E+04   0.265077E-01
        3619000   0.531166E+04   0.265152E-01
        3620000   0.531406E+04   0.265233E-01
        3621000   0.531651E+04   0.265297E-01
        3622000   0.531919E+04   0.265383E-01
        3623000   0.532162E+04   0.265455E-01
        3624000   0.532410E+04   0.265549E-01
        3625000   0.532661E+04   0.265626E-01
        3626000   0.532918E+04   0.265715E-01
        3627000   0.533173E+04   0.265794E-01
        3628000   0.533429E+04   0.265874E-01
        3629000   0.533671E+04   0.265968E-01
        3630000   0.533911E+04   0.266057E-01
        3631000   0.534151E+04   0.266140E-01
        3632000   0.534392E+04   0.266206E-01
        3633000   0.534636E+04   0.266280E-01
        3634000   0.534881E+04   0.266344E-01
        3635000   0.535131E+04   0.266423E-01
        3636000   0.535387E+04   0.266488E-01
        3637000   0.535625E+04   0.266562E-01
        3638000   0.535870E+04   0.266645E-01
        3639000   0.536120E+04   0.266723E-01
        3640000   0.536361E+04   0.266777E-01
        3641000   0.536601E+04   0.266832E-01
        3642000   0.536838E+04   0.266900E-01
        3643000   0.537091E+04   0.266968E-01
        3644000   0.537349E+04   0.267048E-01
        3645000   0.537610E+04   0.267115E-01
        3646000   0.537871E+04   0.267190E-01
        3647000   0.538118E+04   0.267264E-01
        3648000   0.538379E+04   0.267349E-01
        3649000   0.538636E+04   0.267439E-01
        3650000   0.538879E+04   0.267535E-01
        3651000   0.539122E+04   0.267623E-01
        3652000   0.539365E+04   0.267722E-01
        3653000   0.539621E+04   0.267803E-01
        3654000   0.539866E+04   0.267879E-01
        3655000   0.540107E+04   0.267941E-01
        3656000   0.540332E+04   0.268022E-01
        3657000   0.540578E+04   0.268111E-01
        3658000   0.540838E+04   0.268183E-01
        3659000   0.541087E+04   0.268261E-01
        3660000   0.541346E+04   0.268335E-01
        3661000   0.541600E+04   0.268427E-01
        3662000   0.541852E+04   0.268508E-01
        3663000   0.542099E+04   0.268587E-01
        3664000   0.542356E+04   0.268664E-01
        3665000   0.542620E+04   0.268743E-01
        3666000   0.542848E+04   0.268816E-01
        3667000   0.543098E+04   0.268892E-01
        3668000   0.543363E+04   0.268957E-01
        3669000   0.543604E+04   0.269051E-01
        3670000   0.543850E+04   0.269146E-01
        3671000   0.544106E+04   0.269237E-01
        3672000   0.544354E+04   0.269322E-01
        3673000   0.544607E+04   0.269408E-01
        3674000   0.544867E+04   0.269495E-01
        3675000   0.545096E+04   0.269578E-01
        3676000   0.545350E+04   0.269655E-01
        3677000   0.545595E+04   0.269737E-01
        3678000   0.545847E+04   0.269829E-01
        3679000   0.546079E+04   0.269924E-01
        3680000   0.546336E+04   0.270016E-01
        3681000   0.546582E+04   0.270076E-01
        3682000   0.546840E+04   0.270164E-01
        3683000   0.547091E+04   0.270252E-01
        3684000   0.547342E+04   0.270335E-01
        3685000   0.547587E+04   0.270427E-01
        3686000   0.547849E+04   0.270520E-01
        3687000   0.548098E+04   0.270619E-01
        3688000   0.548338E+04   0.270732E-01
        3689000   0.548575E+04   0.270831E-01
        3690000   0.548818E+04   0.270943E-01
        3691000   0.549081E+04   0.271050E-01
        3692000   0.549333E+04   0.271161E-01
        3693000   0.549580E+04   0.271257E-01
        3694000   0.549828E+04   0.271346E-01
        3695000   0.550089E+04   0.271446E-01
        3696000   0.550330E+04   0.271539E-01
        3697000   0.550591E+04   0.271632E-01
        3698000   0.550831E+04   0.271721E-01
        3699000   0.551076E+04   0.271811E-01
        3700000   0.551312E+04   0.271915E-01
        3701000   0.551562E+04   0.272019E-01
        3702000   0.551819E+04   0.272120E-01
        3703000   0.552072E+04   0.272237E-01
        3704000   0.552320E+04   0.272349E-01
        3705000   0.552576E+04   0.272450E-01
        3706000   0.552828E+04   0.272550E-01
        3707000   0.553068E+04   0.272635E-01
        3708000   0.553313E+04   0.272741E-01
        3709000   0.553560E+04   0.272842E-01
        3710000   0.553812E+04   0.272945E-01
        3711000   0.554063E+04   0.273025E-01
        3712000   0.554297E+04   0.273135E-01
        3713000   0.554529E+04   0.273239E-01
        3714000   0.554769E+04   0.273350E-01
        3715000   0.555030E+04   0.273437E-01
        3716000   0.555288E+04   0.273554E-01
        3717000   0.555535E+04   0.273680E-01
        3718000   0.555790E+04   0.273789E-01
        3719000   0.556059E+04   0.273892E-01
        3720000   0.556301E+04   0.273994E-01
        3721000   0.556544E+04   0.274101E-01
        3722000   0.556803E+04   0.274193E-01
        3723000   0.557048E+04   0.274282E-01
        3724000   0.557284E+04   0.274388E-01
        3725000   0.557527E+04   0.274490E-01
        3726000   0.557781E+04   0.274575E-01
        3727000   0.558047E+04   0.274700E-01
        3728000   0.558310E+04   0.274817E-01
        3729000   0.558563E+04   0.274907E-01
        3730000   0.558818E+04   0.274987E-01
        3731000   0.559078E+04   0.275102E-01
        3732000   0.559338E+04   0.275209E-01
        3733000   0.559592E+04   0.275310E-01
        3734000   0.559839E+04   0.275416E-01
        3735000   0.560087E+04   0.275515E-01
        3736000   0.560354E+04   0.275621E-01
        3737000   0.560617E+04   0.275717E-01
        3738000   0.560875E+04   0.275810E-01
        3739000   0.561124E+04   0.275893E-01
        3740000   0.561372E+04   0.275986E-01
        3741000   0.561634E+04   0.276073E-01
        3742000   0.561881E+04   0.276156E-01
        3743000   0.562141E+04   0.276247E-01
        3744000   0.562405E+04   0.276340E-01
        3745000   0.562674E+04   0.276431E-01
        3746000   0.562921E+04   0.276525E-01
        3747000   0.563179E+04   0.276618E-01
        3748000   0.563438E+04   0.276683E-01
        3749000   0.563691E+04   0.276769E-01
        3750000   0.563946E+04   0.276862E-01
        3751000   0.564198E+04   0.276935E-01
        3752000   0.564462E+04   0.277014E-01
        3753000   0.564717E+04   0.277101E-01
        3754000   0.564978E+04   0.277180E-01
        3755000   0.565230E+04   0.277259E-01
        3756000   0.565484E+04   0.277352E-01
        3757000   0.565739E+04   0.277441E-01
        3758000   0.565994E+04   0.277525E-01
        3759000   0.566249E+04   0.277611E-01
        3760000   0.566489E+04   0.277693E-01
        3761000   0.566749E+04   0.277776E-01
        3762000   0.567013E+04   0.277860E-01
        3763000   0.567275E+04   0.277937E-01
        3764000   0.567526E+04   0.278031E-01
        3765000   0.567773E+04   0.278118E-01
        3766000   0.568034E+04   0.278204E-01
        3767000   0.568296E+04   0.278291E-01
        3768000   0.568557E+04   0.278370E-01
        3769000   0.568806E+04   0.278445E-01
        3770000   0.569051E+04   0.278535E-01
        3771000   0.569311E+04   0.278614E-01
        3772000   0.569565E+04   0.278691E-01
        3773000   0.569813E+04   0.278763E-01
        3774000   0.570077E+04   0.278853E-01
        3775000   0.570345E+04   0.278930E-01
        3776000   0.570600E+04   0.279019E-01
        3777000   0.570845E+04   0.279105E-01
        3778000   0.571110E+04   0.279198E-01
        3779000   0.571367E+04   0.279278E-01
        3780000   0.571630E+04   0.279372E-01
        3781000   0.571889E+04   0.279461E-01
        3782000   0.572146E+04   0.279534E-01
        3783000   0.572404E+04   0.279617E-01
        3784000   0.572650E+04   0.279693E-01
        3785000   0.572891E+04   0.279778E-01
        3786000   0.573154E+04   0.279863E-01
        3787000   0.573411E+04   0.279937E-01
        3788000   0.573683E+04   0.280029E-01
        3789000   0.573941E+04   0.280111E-01
        3790000   0.574217E+04   0.280191E-01
        3791000   0.574472E+04   0.280282E-01
        3792000   0.574735E+04   0.280367E-01
        3793000   0.574988E+04   0.280469E-01
        3794000   0.575235E+04   0.280557E-01
        3795000   0.575476E+04   0.280648E-01
        3796000   0.575732E+04   0.280743E-01
        3797000   0.575993E+04   0.280832E-01
        3798000   0.576265E+04   0.280918E-01
        3799000   0.576533E+04   0.281009E-01
        3800000   0.576793E+04   0.281108E-01
        3801000   0.577057E+04   0.281200E-01
        3802000   0.577299E+04   0.281283E-01
        3803000   0.577546E+04   0.281387E-01
        3804000   0.577774E+04   0.281481E-01
        3805000   0.578038E+04   0.281579E-01
        3806000   0.578302E+04   0.281680E-01
        3807000   0.578558E+04   0.281769E-01
        3808000   0.578818E+04   0.281858E-01
        3809000   0.579091E+04   0.281944E-01
        3810000   0.579364E+04   0.282051E-01
        3811000   0.579633E+04   0.282162E-01
        3812000   0.579896E+04   0.282245E-01
        3813000   0.580144E+04   0.282351E-01
        3814000   0.580398E+04   0.282452E-01
        3815000   0.580646E+04   0.282558E-01
        3816000   0.580898E+04   0.282659E-01
        3817000   0.581144E+04   0.282758E-01
        3818000   0.581401E+04   0.282883E-01
        3819000   0.581645E+04   0.282998E-01
        3820000   0.581897E+04   0.283125E-01
        3821000   0.582149E+04   0.283243E-01
        3822000   0.582415E+04   0.283373E-01
        3823000   0.582674E+04   0.283495E-01
        3824000   0.582934E+04   0.283617E-01
        3825000   0.583206E+04   0.283742E-01
        3826000   0.583472E+04   0.283866E-01
        3827000   0.583735E+04   0.283996E-01
        3828000   0.583990E+04   0.284101E-01
        3829000   0.584239E+04   0.284217E-01
        3830000   0.584499E+04   0.284318E-01
        3831000   0.584768E+04   0.284429E-01
        3832000   0.585044E+04   0.284531E-01
        3833000   0.585305E+04   0.284652E-01
        3834000   0.585568E+04   0.284769E-01
        3835000   0.585847E+04   0.284876E-01
        3836000   0.586097E+04   0.284966E-01
        3837000   0.586351E+04   0.285065E-01
        3838000   0.586614E+04   0.285153E-01
        3839000   0.586877E+04   0.285248E-01
        3840000   0.587140E+04   0.285360E-01
        3841000   0.587413E+04   0.285467E-01
        3842000   0.587695E+04   0.285568E-01
        3843000   0.587969E+04   0.285675E-01
        3844000   0.588239E+04   0.285772E-01
        3845000   0.588495E+04   0.285875E-01
        3846000   0.588761E+04   0.285982E-01
        3847000   0.589011E+04   0.286070E-01
        3848000   0.589274E+04   0.286151E-01
        3849000   0.589555E+04   0.286253E-01
        3850000   0.589828E+04   0.286352E-01
        3851000   0.590092E+04   0.286447E-01
        3852000   0.590353E+04   0.286534E-01
        3853000   0.590614E+04   0.286628E-01
        3854000   0.590876E+04   0.286739E-01
        3855000   0.591145E+04   0.286850E-01
        3856000   0.591412E+04   0.286957E-01
        3857000   0.591673E+04   0.287067E-01
        3858000   0.591926E+04   0.287166E-01
        3859000   0.592183E+04   0.287262E-01
        3860000   0.592439E+04   0.287361E-01
        3861000   0.592701E+04   0.287455E-01
        3862000   0.592974E+04   0.287552E-01
        3863000   0.593238E+04   0.287651E-01
        3864000   0.593490E+04   0.287749E-01
        3865000   0.593739E+04   0.287861E-01
        3866000   0.593989E+04   0.287944E-01
        3867000   0.594241E+04   0.288035E-01
        3868000   0.594522E+04   0.288120E-01
        3869000   0.594779E+04   0.288204E-01
        3870000   0.595035E+04   0.288294E-01
        3871000   0.595297E+04   0.288359E-01
        3872000   0.595563E+04   0.288449E-01
        3873000   0.595829E+04   0.288527E-01
        3874000   0.596082E+04   0.288619E-01
        3875000   0.596336E+04   0.288713E-01
        3876000   0.596593E+04   0.288803E-01
        3877000   0.596846E+04   0.288881E-01
        3878000   0.597090E+04   0.288975E-01
        3879000   0.597357E+04   0.289057E-01
        3880000   0.597632E+04   0.289149E-01
        3881000   0.597902E+04   0.289230E-01
        3882000   0.598177E+04   0.289316E-01
        3883000   0.598435E+04   0.289411E-01
        3884000   0.598705E+04   0.289499E-01
        3885000   0.598965E+04   0.289577E-01
        3886000   0.599232E+04   0.289680E-01
        3887000   0.599497E+04   0.289768E-01
        3888000   0.599753E+04   0.289874E-01
        3889000   0.600015E+04   0.289984E-01
        3890000   0.600269E+04   0.290099E-01
        3891000   0.600538E+04   0.290225E-01
        3892000   0.600787E+04   0.290340E-01
        3893000   0.601052E+04   0.290442E-01
        3894000   0.601320E+04   0.290541E-01
        3895000   0.601575E+04   0.290648E-01
        3896000   0.601838E+04   0.290761E-01
        3897000   0.602089E+04   0.290865E-01
        3898000   0.602350E+04   0.290987E-01
        3899000   0.602600E+04   0.291082E-01
        3900000   0.602880E+04   0.291165E-01
        3901000   0.603138E+04   0.291243E-01
        3902000   0.603412E+04   0.291324E-01
        3903000   0.603678E+04   0.291409E-01
        3904000   0.603944E+04   0.291493E-01
        3905000   0.604205E+04   0.291596E-01
        3906000   0.604466E+04   0.291683E-01
        3907000   0.604717E+04   0.291763E-01
        3908000   0.604973E+04   0.291878E-01
        3909000   0.605216E+04   0.291972E-01
        3910000   0.605496E+04   0.292068E-01
        3911000   0.605768E+04   0.292157E-01
        3912000   0.606021E+04   0.292230E-01
        3913000   0.606282E+04   0.292298E-01
        3914000   0.606549E+04   0.292371E-01
        3915000   0.606810E+04   0.292445E-01
        3916000   0.607072E+04   0.292529E-01
        3917000   0.607333E+04   0.292618E-01
        3918000   0.607601E+04   0.292716E-01
        3919000   0.607872E+04   0.292817E-01
        3920000   0.608138E+04   0.292891E-01
        3921000   0.608395E+04   0.293001E-01
        3922000   0.608664E+04   0.293101E-01
        3923000   0.608929E+04   0.293193E-01
        3924000   0.609196E+04   0.293275E-01
        3925000   0.609467E+04   0.293365E-01
        3926000   0.609726E+04   0.293431E-01
        3927000   0.609992E+04   0.293521E-01
        3928000   0.610248E+04   0.293596E-01
        3929000   0.610501E+04   0.293678E-01
        3930000   0.610777E+04   0.293765E-01
        3931000   0.611038E+04   0.293851E-01
        3932000   0.611304E+04   0.293948E-01
        3933000   0.611563E+04   0.294036E-01
        3934000   0.611826E+04   0.294139E-01
        3935000   0.612097E+04   0.294237E-01
        3936000   0.612365E+04   0.294347E-01
        3937000   0.612605E+04   0.294427E-01
        3938000   0.612867E+04   0.294535E-01
        3939000   0.613128E+04   0.294626E-01
        3940000   0.613380E+04   0.294727E-01
        3941000   0.613649E+04   0.294819E-01
        3942000   0.613920E+04   0.294908E-01
        3943000   0.614200E+04   0.294992E-01
        3944000   0.614455E+04   0.295077E-01
        3945000   0.614724E+04   0.295146E-01
        3946000   0.614982E+04   0.295239E-01
        3947000   0.615245E+04   0.295325E-01
        3948000   0.615519E+04   0.295412E-01
        3949000   0.615772E+04   0.295477E-01
        3950000   0.616040E+04   0.295564E-01
        3951000   0.616301E+04   0.295643E-01
        3952000   0.616568E+04   0.295731E-01
        3953000   0.616843E+04   0.295809E-01
        3954000   0.617104E+04   0.295889E-01
        3955000   0.617363E+04   0.295963E-01
        3956000   0.617634E+04   0.296045E-01
        3957000   0.617897E+04   0.296128E-01
        3958000   0.618154E+04   0.296214E-01
        3959000   0.618404E+04   0.296293E-01
        3960000   0.618645E+04   0.296380E-01
        3961000   0.618889E+04   0.296459E-01
        3962000   0.619156E+04   0.296540E-01
        3963000   0.619427E+04   0.296629E-01
        3964000   0.619685E+04   0.296698E-01
        3965000   0.619942E+04   0.296762E-01
        3966000   0.620200E+04   0.296836E-01
        3967000   0.620465E+04   0.296916E-01
        3968000   0.620721E+04   0.296999E-01
        3969000   0.620974E+04   0.297098E-01
        3970000   0.621238E+04   0.297187E-01
        3971000   0.621503E+04   0.297272E-01
        3972000   0.621769E+04   0.297340E-01
        3973000   0.622015E+04   0.297420E-01
        3974000   0.622287E+04   0.297487E-01
        3975000   0.622525E+04   0.297560E-01
        3976000   0.622765E+04   0.297622E-01
        3977000   0.623021E+04   0.297671E-01
        3978000   0.623274E+04   0.297734E-01
        3979000   0.623548E+04   0.297807E-01
        3980000   0.623818E+04   0.297891E-01
        3981000   0.624072E+04   0.297968E-01
        3982000   0.624342E+04   0.298042E-01
        3983000   0.624610E+04   0.298132E-01
        3984000   0.624875E+04   0.298192E-01
        3985000   0.625146E+04   0.298265E-01
        3986000   0.625417E+04   0.298319E-01
        3987000   0.625689E+04   0.298392E-01
        3988000   0.625950E+04   0.298452E-01
        3989000   0.626219E+04   0.298519E-01
        3990000   0.626480E+04   0.298594E-01
        3991000   0.626750E+04   0.298655E-01
        3992000   0.627003E+04   0.298721E-01
        3993000   0.627274E+04   0.298778E-01
        3994000   0.627549E+04   0.298828E-01
        3995000   0.627820E+04   0.298878E-01
        3996000   0.628072E+04   0.298930E-01
        3997000   0.628324E+04   0.298995E-01
        3998000   0.628582E+04   0.299059E-01
        3999000   0.628846E+04   0.299116E-01
        4000000   0.629124E+04   0.299180E-01
        4001000   0.629406E+04   0.299242E-01
        4002000   0.629672E+04   0.299307E-01
        4003000   0.629936E+04   0.299392E-01
        4004000   0.630202E+04   0.299461E-01
        4005000   0.630452E+04   0.299537E-01
        4006000   0.630725E+04   0.299611E-01
        4007000   0.630986E+04   0.299682E-01
        4008000   0.631240E+04   0.299753E-01
        4009000   0.631494E+04   0.299834E-01
        4010000   0.631765E+04   0.299905E-01
        4011000   0.632024E+04   0.299975E-01
        4012000   0.632282E+04   0.300047E-01
        4013000   0.632555E+04   0.300110E-01
        4014000   0.632812E+04   0.300173E-01
        4015000   0.633076E+04   0.300225E-01
        4016000   0.633344E+04   0.300288E-01
        4017000   0.633608E+04   0.300364E-01
        4018000   0.633859E+04   0.300427E-01
        4019000   0.634110E+04   0.300507E-01
        4020000   0.634368E+04   0.300576E-01
        4021000   0.634620E+04   0.300654E-01
        4022000   0.634892E+04   0.300742E-01
        4023000   0.635147E+04   0.300834E-01
        4024000   0.635414E+04   0.300911E-01
        4025000   0.635676E+04   0.300990E-01
        4026000   0.635937E+04   0.301091E-01
        4027000   0.636195E+04   0.301166E-01
        4028000   0.636463E+04   0.301254E-01
        4029000   0.636722E+04   0.301350E-01
        4030000   0.636986E+04   0.301445E-01
        4031000   0.637242E+04   0.301540E-01
        4032000   0.637496E+04   0.301623E-01
        4033000   0.637771E+04   0.301705E-01
        4034000   0.638028E+04   0.301795E-01
        4035000   0.638286E+04   0.301891E-01
        4036000   0.638563E+04   0.301989E-01
        4037000   0.638830E+04   0.302072E-01
        4038000   0.639105E+04   0.302159E-01
        4039000   0.639373E+04   0.302251E-01
        4040000   0.639642E+04   0.302358E-01
        4041000   0.639923E+04   0.302460E-01
        4042000   0.640201E+04   0.302545E-01
        4043000   0.640446E+04   0.302630E-01
        4044000   0.640720E+04   0.302719E-01
        4045000   0.640973E+04   0.302815E-01
        4046000   0.641230E+04   0.302909E-01
        4047000   0.641500E+04   0.303008E-01
        4048000   0.641773E+04   0.303073E-01
        4049000   0.642048E+04   0.303171E-01
        4050000   0.642320E+04   0.303257E-01
        4051000   0.642593E+04   0.303337E-01
        4052000   0.642854E+04   0.303393E-01
        4053000   0.643120E+04   0.303454E-01
        4054000   0.643397E+04   0.303525E-01
        4055000   0.643662E+04   0.303576E-01
        4056000   0.643940E+04   0.303642E-01
        4057000   0.644205E+04   0.303707E-01
        4058000   0.644478E+04   0.303759E-01
        4059000   0.644732E+04   0.303812E-01
        4060000   0.645018E+04   0.303887E-01
        4061000   0.645289E+04   0.303962E-01
        4062000   0.645550E+04   0.304018E-01
        4063000   0.645823E+04   0.304060E-01
        4064000   0.646080E+04   0.304103E-01
        4065000   0.646352E+04   0.304176E-01
        4066000   0.646621E+04   0.304236E-01
        4067000   0.646901E+04   0.304298E-01
        4068000   0.647167E+04   0.304359E-01
        4069000   0.647435E+04   0.304410E-01
        4070000   0.647721E+04   0.304455E-01
        4071000   0.647990E+04   0.304512E-01
        4072000   0.648264E+04   0.304581E-01
        4073000   0.648543E+04   0.304625E-01
        4074000   0.648801E+04   0.304665E-01
        4075000   0.649079E+04   0.304705E-01
        4076000   0.649365E+04   0.304766E-01
        4077000   0.649644E+04   0.304833E-01
        4078000   0.649910E+04   0.304885E-01
        4079000   0.650180E+04   0.304953E-01
        4080000   0.650457E+04   0.305006E-01
        4081000   0.650728E+04   0.305080E-01
        4082000   0.651011E+04   0.305129E-01
        4083000   0.651289E+04   0.305191E-01
        4084000   0.651565E+04   0.305257E-01
        4085000   0.651849E+04   0.305320E-01
        4086000   0.652120E+04   0.305406E-01
        4087000   0.652393E+04   0.305463E-01
        4088000   0.652635E+04   0.305544E-01
        4089000   0.652904E+04   0.305614E-01
        4090000   0.653178E+04   0.305678E-01
        4091000   0.653436E+04   0.305759E-01
        4092000   0.653705E+04   0.305824E-01
        4093000   0.653966E+04   0.305885E-01
        4094000   0.654241E+04   0.305976E-01
        4095000   0.654528E+04   0.306049E-01
        4096000   0.654808E+04   0.306154E-01
        4097000   0.655068E+04   0.306228E-01
        4098000   0.655337E+04   0.306304E-01
        4099000   0.655613E+04   0.306379E-01
        4100000   0.655867E+04   0.306441E-01
        4101000   0.656135E+04   0.306530E-01
        4102000   0.656412E+04   0.306622E-01
        4103000   0.656689E+04   0.306701E-01
        4104000   0.656956E+04   0.306776E-01
        4105000   0.657240E+04   0.306858E-01
        4106000   0.657532E+04   0.306937E-01
        4107000   0.657814E+04   0.307015E-01
        4108000   0.658105E+04   0.307101E-01
        4109000   0.658394E+04   0.307171E-01
        4110000   0.658666E+04   0.307238E-01
        4111000   0.658923E+04   0.307319E-01
        4112000   0.659193E+04   0.307418E-01
        4113000   0.659466E+04   0.307502E-01
        4114000   0.659739E+04   0.307574E-01
        4115000   0.660030E+04   0.307645E-01
        4116000   0.660300E+04   0.307718E-01
        4117000   0.660575E+04   0.307779E-01
        4118000   0.660852E+04   0.307853E-01
        4119000   0.661129E+04   0.307918E-01
        4120000   0.661401E+04   0.307978E-01
        4121000   0.661693E+04   0.308031E-01
        4122000   0.661965E+04   0.308109E-01
        4123000   0.662259E+04   0.308175E-01
        4124000   0.662532E+04   0.308238E-01
        4125000   0.662802E+04   0.308300E-01
        4126000   0.663058E+04   0.308352E-01
        4127000   0.663355E+04   0.308398E-01
        4128000   0.663623E+04   0.308462E-01
        4129000   0.663910E+04   0.308518E-01
        4130000   0.664175E+04   0.308583E-01
        4131000   0.664451E+04   0.308657E-01
        4132000   0.664725E+04   0.308720E-01
        4133000   0.665010E+04   0.308788E-01
        4134000   0.665283E+04   0.308852E-01
        4135000   0.665562E+04   0.308915E-01
        4136000   0.665841E+04   0.308957E-01
        4137000   0.666138E+04   0.309024E-01
        4138000   0.666421E+04   0.309065E-01
        4139000   0.666703E+04   0.309131E-01
        4140000   0.666974E+04   0.309174E-01
        4141000   0.667265E+04   0.309230E-01
        4142000   0.667529E+04   0.309299E-01
        4143000   0.667807E+04   0.309373E-01
        4144000   0.668095E+04   0.309429E-01
        4145000   0.668363E+04   0.309498E-01
        4146000   0.668649E+04   0.309548E-01
        4147000   0.668930E+04   0.309600E-01
        4148000   0.669211E+04   0.309674E-01
        4149000   0.669489E+04   0.309752E-01
        4150000   0.669769E+04   0.309823E-01
        4151000   0.670050E+04   0.309911E-01
        4152000   0.670329E+04   0.309978E-01
        4153000   0.670614E+04   0.310055E-01
        4154000   0.670887E+04   0.310130E-01
        4155000   0.671167E+04   0.310203E-01
        4156000   0.671442E+04   0.310286E-01
        4157000   0.671709E+04   0.310350E-01
        4158000   0.671974E+04   0.310404E-01
        4159000   0.672255E+04   0.310465E-01
        4160000   0.672537E+04   0.310527E-01
        4161000   0.672817E+04   0.310582E-01
        4162000   0.673092E+04   0.310648E-01
        4163000   0.673362E+04   0.310706E-01
        4164000   0.673644E+04   0.310772E-01
        4165000   0.673923E+04   0.310830E-01
        4166000   0.674192E+04   0.310875E-01
        4167000   0.674462E+04   0.310912E-01
        4168000   0.674742E+04   0.310964E-01
        4169000   0.675018E+04   0.311022E-01
        4170000   0.675290E+04   0.311074E-01
        4171000   0.675577E+04   0.311130E-01
        4172000   0.675848E+04   0.311169E-01
        4173000   0.676119E+04   0.311220E-01
        4174000   0.676401E+04   0.311283E-01
        4175000   0.676675E+04   0.311333E-01
        4176000   0.676942E+04   0.311375E-01
        4177000   0.677217E+04   0.311431E-01
        4178000   0.677497E+04   0.311470E-01
        4179000   0.677760E+04   0.311511E-01
        4180000   0.678050E+04   0.311556E-01
        4181000   0.678334E+04   0.311581E-01
        4182000   0.678629E+04   0.311612E-01
        4183000   0.678914E+04   0.311664E-01
        4184000   0.679211E+04   0.311717E-01
        4185000   0.679491E+04   0.311764E-01
        4186000   0.679756E+04   0.311808E-01
        4187000   0.680023E+04   0.311853E-01
        4188000   0.680294E+04   0.311883E-01
        4189000   0.680553E+04   0.311921E-01
        4190000   0.680812E+04   0.311963E-01
        4191000   0.681070E+04   0.312000E-01
        4192000   0.681344E+04   0.312031E-01
        4193000   0.681616E+04   0.312076E-01
        4194000   0.681908E+04   0.312098E-01
        4195000   0.682191E+04   0.312114E-01
        4196000   0.682451E+04   0.312142E-01
        4197000   0.682714E+04   0.312166E-01
        4198000   0.682991E+04   0.312207E-01
        4199000   0.683263E+04   0.312248E-01
        4200000   0.683536E+04   0.312287E-01
        4201000   0.683826E+04   0.312327E-01
        4202000   0.684089E+04   0.312361E-01
        4203000   0.684369E+04   0.312397E-01
        4204000   0.684648E+04   0.312421E-01
        4205000   0.684924E+04   0.312478E-01
        4206000   0.685208E+04   0.312513E-01
        4207000   0.685483E+04   0.312548E-01
        4208000   0.685758E+04   0.312559E-01
        4209000   0.686053E+04   0.312602E-01
        4210000   0.686333E+04   0.312622E-01
        4211000   0.686616E+04   0.312653E-01
        4212000   0.686883E+04   0.312656E-01
        4213000   0.687158E+04   0.312679E-01
        4214000   0.687426E+04   0.312699E-01
        4215000   0.687685E+04   0.312728E-01
        4216000   0.687979E+04   0.312774E-01
        4217000   0.688263E+04   0.312820E-01
        4218000   0.688556E+04   0.312849E-01
        4219000   0.688840E+04   0.312890E-01
        4220000   0.689121E+04   0.312928E-01
        4221000   0.689395E+04   0.312955E-01
        4222000   0.689672E+04   0.313010E-01
        4223000   0.689952E+04   0.313041E-01
        4224000   0.690232E+04   0.313096E-01
        4225000   0.690533E+04   0.313154E-01
        4226000   0.690807E+04   0.313209E-01
        4227000   0.691088E+04   0.313260E-01
        4228000   0.691357E+04   0.313299E-01
        4229000   0.691628E+04   0.313342E-01
        4230000   0.691908E+04   0.313399E-01
        4231000   0.692202E+04   0.313450E-01
        4232000   0.692480E+04   0.313505E-01
        4233000   0.692763E+04   0.313567E-01
        4234000   0.693015E+04   0.313608E-01
        4235000   0.693305E+04   0.313639E-01
        4236000   0.693599E+04   0.313662E-01
        4237000   0.693881E+04   0.313666E-01
        4238000   0.694162E+04   0.313692E-01
        4239000   0.694436E+04   0.313732E-01
        4240000   0.694717E+04   0.313771E-01
        4241000   0.694996E+04   0.313819E-01
        4242000   0.695265E+04   0.313844E-01
        4243000   0.695545E+04   0.313872E-01
        4244000   0.695830E+04   0.313911E-01
        4245000   0.696110E+04   0.313947E-01
        4246000   0.696399E+04   0.313996E-01
        4247000   0.696691E+04   0.314041E-01
        4248000   0.696964E+04   0.314080E-01
        4249000   0.697239E+04   0.314125E-01
        4250000   0.697503E+04   0.314143E-01
        4251000   0.697775E+04   0.314188E-01
        4252000   0.698064E+04   0.314237E-01
        4253000   0.698356E+04   0.314264E-01
        4254000   0.698654E+04   0.314299E-01
        4255000   0.698941E+04   0.314344E-01
        4256000   0.699228E+04   0.314397E-01
        4257000   0.699517E+04   0.314467E-01
        4258000   0.699793E+04   0.314498E-01
        4259000   0.700074E+04   0.314540E-01
        4260000   0.700365E+04   0.314576E-01
        4261000   0.700626E+04   0.314608E-01
        4262000   0.700906E+04   0.314633E-01
        4263000   0.701177E+04   0.314658E-01
        4264000   0.701462E+04   0.314698E-01
        4265000   0.701741E+04   0.314731E-01
        4266000   0.702013E+04   0.314754E-01
        4267000   0.702306E+04   0.314788E-01
        4268000   0.702592E+04   0.314816E-01
        4269000   0.702881E+04   0.314849E-01
        4270000   0.703168E+04   0.314875E-01
        4271000   0.703462E+04   0.314906E-01
        4272000   0.703768E+04   0.314949E-01
        4273000   0.704046E+04   0.314974E-01
        4274000   0.704326E+04   0.315016E-01
        4275000   0.704609E+04   0.315048E-01
        4276000   0.704889E+04   0.315103E-01
        4277000   0.705180E+04   0.315154E-01
        4278000   0.705460E+04   0.315178E-01
        4279000   0.705727E+04   0.315206E-01
        4280000   0.705994E+04   0.315261E-01
        4281000   0.706278E+04   0.315313E-01
        4282000   0.706542E+04   0.315377E-01
        4283000   0.706823E+04   0.315422E-01
        4284000   0.707089E+04   0.315485E-01
        4285000   0.707367E+04   0.315537E-01
        4286000   0.707645E+04   0.315575E-01
        4287000   0.707922E+04   0.315625E-01
        4288000   0.708199E+04   0.315688E-01
        4289000   0.708468E+04   0.315718E-01
        4290000   0.708746E+04   0.315762E-01
        4291000   0.709016E+04   0.315811E-01
        4292000   0.709301E+04   0.315841E-01
        4293000   0.709581E+04   0.315882E-01
        4294000   0.709843E+04   0.315923E-01
        4295000   0.710122E+04   0.315975E-01
        4296000   0.710397E+04   0.316036E-01
        4297000   0.710673E+04   0.316103E-01
        4298000   0.710974E+04   0.316157E-01
        4299000   0.711243E+04   0.316209E-01
        4300000   0.711514E+04   0.316264E-01
        4301000   0.711800E+04   0.316331E-01
        4302000   0.712078E+04   0.316395E-01
        4303000   0.712353E+04   0.316460E-01
        4304000   0.712632E+04   0.316520E-01
        4305000   0.712909E+04   0.316571E-01
        4306000   0.713181E+04   0.316629E-01
        4307000   0.713456E+04   0.316676E-01
        4308000   0.713732E+04   0.316730E-01
        4309000   0.714002E+04   0.316782E-01
        4310000   0.714273E+04   0.316824E-01
        4311000   0.714553E+04   0.316870E-01
        4312000   0.714829E+04   0.316920E-01
        4313000   0.715110E+04   0.316964E-01
        4314000   0.715391E+04   0.317020E-01
        4315000   0.715668E+04   0.317071E-01
        4316000   0.715950E+04   0.317124E-01
        4317000   0.716227E+04   0.317176E-01
        4318000   0.716508E+04   0.317237E-01
        4319000   0.716776E+04   0.317294E-01
        4320000   0.717042E+04   0.317332E-01
        4321000   0.717321E+04   0.317380E-01
        4322000   0.717602E+04   0.317431E-01
        4323000   0.717858E+04   0.317470E-01
        4324000   0.718125E+04   0.317528E-01
        4325000   0.718414E+04   0.317577E-01
        4326000   0.718705E+04   0.317613E-01
        4327000   0.718984E+04   0.317670E-01
        4328000   0.719270E+04   0.317703E-01
        4329000   0.719551E+04   0.317770E-01
        4330000   0.719811E+04   0.317825E-01
        4331000   0.720083E+04   0.317886E-01
        4332000   0.720360E+04   0.317940E-01
        4333000   0.720659E+04   0.317996E-01
        4334000   0.720945E+04   0.318046E-01
        4335000   0.721233E+04   0.318092E-01
        4336000   0.721520E+04   0.318152E-01
        4337000   0.721805E+04   0.318193E-01
        4338000   0.722083E+04   0.318249E-01
        4339000   0.722367E+04   0.318302E-01
        4340000   0.722633E+04   0.318350E-01
        4341000   0.722914E+04   0.318389E-01
        4342000   0.723193E+04   0.318428E-01
        4343000   0.723457E+04   0.318457E-01
        4344000   0.723737E+04   0.318502E-01
        4345000   0.724009E+04   0.318518E-01
        4346000   0.724303E+04   0.318541E-01
        4347000   0.724567E+04   0.318565E-01
        4348000   0.724853E+04   0.318594E-01
        4349000   0.725156E+04   0.318630E-01
        4350000   0.725440E+04   0.318662E-01
        4351000   0.725711E+04   0.318693E-01
        4352000   0.725992E+04   0.318722E-01
        4353000   0.726275E+04   0.318750E-01
        4354000   0.726554E+04   0.318784E-01
        4355000   0.726825E+04   0.318815E-01
        4356000   0.727084E+04   0.318852E-01
        4357000   0.727374E+04   0.318900E-01
        4358000   0.727646E+04   0.318937E-01
        4359000   0.727938E+04   0.318972E-01
        4360000   0.728241E+04   0.319010E-01
        4361000   0.728510E+04   0.319022E-01
        4362000   0.728810E+04   0.319034E-01
        4363000   0.729088E+04   0.319046E-01
        4364000   0.729369E+04   0.319063E-01
        4365000   0.729670E+04   0.319085E-01
        4366000   0.729957E+04   0.319100E-01
        4367000   0.730251E+04   0.319138E-01
        4368000   0.730535E+04   0.319162E-01
        4369000   0.730822E+04   0.319186E-01
        4370000   0.731131E+04   0.319213E-01
        4371000   0.731411E+04   0.319261E-01
        4372000   0.731683E+04   0.319291E-01
        4373000   0.731970E+04   0.319325E-01
        4374000   0.732245E+04   0.319350E-01
        4375000   0.732541E+04   0.319387E-01
        4376000   0.732843E+04   0.319405E-01
        4377000   0.733124E+04   0.319441E-01
        4378000   0.733411E+04   0.319477E-01
        4379000   0.733716E+04   0.319513E-01
        4380000   0.734007E+04   0.319567E-01
        4381000   0.734300E+04   0.319609E-01
        4382000   0.734602E+04   0.319663E-01
        4383000   0.734892E+04   0.319715E-01
        4384000   0.735191E+04   0.319754E-01
        4385000   0.735471E+04   0.319796E-01
        4386000   0.735764E+04   0.319841E-01
        4387000   0.736035E+04   0.319883E-01
        4388000   0.736306E+04   0.319929E-01
        4389000   0.736589E+04   0.319973E-01
        4390000   0.736874E+04   0.320009E-01
        4391000   0.737169E+04   0.320041E-01
        4392000   0.737465E+04   0.320085E-01
        4393000   0.737746E+04   0.320135E-01
        4394000   0.738048E+04   0.320186E-01
        4395000   0.738345E+04   0.320236E-01
        4396000   0.738632E+04   0.320272E-01
        4397000   0.738934E+04   0.320323E-01
        4398000   0.739230E+04   0.320376E-01
        4399000   0.739513E+04   0.320432E-01
        4400000   0.739817E+04   0.320502E-01
        4401000   0.740104E+04   0.320563E-01
        4402000   0.740390E+04   0.320601E-01
        4403000   0.740681E+04   0.320642E-01
        4404000   0.740980E+04   0.320691E-01
        4405000   0.741272E+04   0.320734E-01
        4406000   0.741551E+04   0.320801E-01
        4407000   0.741857E+04   0.320834E-01
        4408000   0.742150E+04   0.320885E-01
        4409000   0.742444E+04   0.320926E-01
        4410000   0.742737E+04   0.320977E-01
        4411000   0.743025E+04   0.321011E-01
        4412000   0.743325E+04   0.321088E-01
        4413000   0.743603E+04   0.321136E-01
        4414000   0.743902E+04   0.321184E-01
        4415000   0.744190E+04   0.321239E-01
        4416000   0.744463E+04   0.321297E-01
        4417000   0.744734E+04   0.321363E-01
        4418000   0.745030E+04   0.321431E-01
        4419000   0.745322E+04   0.321474E-01
        4420000   0.745633E+04   0.321528E-01
        4421000   0.745927E+04   0.321573E-01
        4422000   0.746224E+04   0.321621E-01
        4423000   0.746535E+04   0.321665E-01
        4424000   0.746833E+04   0.321700E-01
        4425000   0.747125E+04   0.321748E-01
        4426000   0.747416E+04   0.321805E-01
        4427000   0.747717E+04   0.321848E-01
        4428000   0.748016E+04   0.321892E-01
        4429000   0.748306E+04   0.321930E-01
        4430000   0.748600E+04   0.321980E-01
        4431000   0.748882E+04   0.322019E-01
        4432000   0.749179E+04   0.322063E-01
        4433000   0.749492E+04   0.322115E-01
        4434000   0.749783E+04   0.322188E-01
        4435000   0.750086E+04   0.322227E-01
        4436000   0.750379E+04   0.322289E-01
        4437000   0.750691E+04   0.322350E-01
        4438000   0.750988E+04   0.322411E-01
        4439000   0.751278E+04   0.322475E-01
        4440000   0.751566E+04   0.322521E-01
        4441000   0.751849E+04   0.322591E-01
        4442000   0.752146E+04   0.322658E-01
        4443000   0.752445E+04   0.322731E-01
        4444000   0.752752E+04   0.322805E-01
        4445000   0.753053E+04   0.322874E-01
        4446000   0.753325E+04   0.322935E-01
        4447000   0.753613E+04   0.322996E-01
        4448000   0.753912E+04   0.323065E-01
        4449000   0.754224E+04   0.323126E-01
        4450000   0.754521E+04   0.323177E-01
        4451000   0.754810E+04   0.323236E-01
        4452000   0.755099E+04   0.323305E-01
        4453000   0.755396E+04   0.323374E-01
        4454000   0.755683E+04   0.323449E-01
        4455000   0.755979E+04   0.323490E-01
        4456000   0.756266E+04   0.323558E-01
        4457000   0.756558E+04   0.323614E-01
        4458000   0.756854E+04   0.323684E-01
        4459000   0.757150E+04   0.323746E-01
        4460000   0.757434E+04   0.323798E-01
        4461000   0.757733E+04   0.323845E-01
        4462000   0.758023E+04   0.323896E-01
        4463000   0.758312E+04   0.323958E-01
        4464000   0.758607E+04   0.324022E-01
        4465000   0.758914E+04   0.324081E-01
        4466000   0.759200E+04   0.324136E-01
        4467000   0.759489E+04   0.324200E-01
        4468000   0.759799E+04   0.324258E-01
        4469000   0.760097E+04   0.324319E-01
        4470000   0.760410E+04   0.324370E-01
        4471000   0.760683E+04   0.324432E-01
        4472000   0.760970E+04   0.324488E-01
        4473000   0.761233E+04   0.324556E-01
        4474000   0.761524E+04   0.324627E-01
        4475000   0.761824E+04   0.324704E-01
        4476000   0.762125E+04   0.324782E-01
        4477000   0.762428E+04   0.324852E-01
        4478000   0.762735E+04   0.324920E-01
        4479000   0.763060E+04   0.324991E-01
        4480000   0.763353E+04   0.325057E-01
        4481000   0.763653E+04   0.325130E-01
        4482000   0.763964E+04   0.325203E-01
        4483000   0.764243E+04   0.325262E-01
        4484000   0.764528E+04   0.325333E-01
        4485000   0.764803E+04   0.325406E-01
        4486000   0.765115E+04   0.325470E-01
        4487000   0.765430E+04   0.325528E-01
        4488000   0.765731E+04   0.325579E-01
        4489000   0.766029E+04   0.325639E-01
        4490000   0.766333E+04   0.325705E-01
        4491000   0.766636E+04   0.325763E-01
        4492000   0.766951E+04   0.325834E-01
        4493000   0.767250E+04   0.325901E-01
        4494000   0.767548E+04   0.325973E-01
        4495000   0.767843E+04   0.326040E-01
        4496000   0.768148E+04   0.326114E-01
        4497000   0.768453E+04   0.326210E-01
        4498000   0.768767E+04   0.326285E-01
        4499000   0.769073E+04   0.326366E-01
        4500000   0.769379E+04   0.326436E-01
        4501000   0.769683E+04   0.326509E-01
        4502000   0.769997E+04   0.326583E-01
        4503000   0.770285E+04   0.326653E-01
        4504000   0.770573E+04   0.326741E-01
        4505000   0.770870E+04   0.326807E-01
        4506000   0.771161E+04   0.326866E-01
        4507000   0.771458E+04   0.326933E-01
        4508000   0.771754E+04   0.326995E-01
        4509000   0.772053E+04   0.327078E-01
        4510000   0.772340E+04   0.327161E-01
        4511000   0.772664E+04   0.327263E-01
        4512000   0.772955E+04   0.327354E-01
        4513000   0.773253E+04   0.327453E-01
        4514000   0.773559E+04   0.327543E-01
        4515000   0.773873E+04   0.327653E-01
        4516000   0.774175E+04   0.327753E-01
        4517000   0.774481E+04   0.327863E-01
        4518000   0.774778E+04   0.327975E-01
        4519000   0.775078E+04   0.328066E-01
        4520000   0.775379E+04   0.328163E-01
        4521000   0.775661E+04   0.328274E-01
        4522000   0.775959E+04   0.328380E-01
        4523000   0.776255E+04   0.328489E-01
        4524000   0.776533E+04   0.328595E-01
        4525000   0.776827E+04   0.328684E-01
        4526000   0.777141E+04   0.328785E-01
        4527000   0.777456E+04   0.328898E-01
        4528000   0.777767E+04   0.329022E-01
        4529000   0.778058E+04   0.329141E-01
        4530000   0.778354E+04   0.329259E-01
        4531000   0.778655E+04   0.329363E-01
        4532000   0.778959E+04   0.329464E-01
        4533000   0.779249E+04   0.329577E-01
        4534000   0.779548E+04   0.329704E-01
        4535000   0.779853E+04   0.329827E-01
        4536000   0.780134E+04   0.329972E-01
        4537000   0.780435E+04   0.330093E-01
        4538000   0.780720E+04   0.330214E-01
        4539000   0.781007E+04   0.330333E-01
        4540000   0.781318E+04   0.330458E-01
        4541000   0.781626E+04   0.330587E-01
        4542000   0.781937E+04   0.330700E-01
        4543000   0.782240E+04   0.330834E-01
        4544000   0.782533E+04   0.330952E-01
        4545000   0.782841E+04   0.331065E-01
        4546000   0.783145E+04   0.331181E-01
        4547000   0.783446E+04   0.331307E-01
        4548000   0.783752E+04   0.331415E-01
        4549000   0.784055E+04   0.331540E-01
        4550000   0.784341E+04   0.331655E-01
        4551000   0.784648E+04   0.331754E-01
        4552000   0.784937E+04   0.331869E-01
        4553000   0.785224E+04   0.331969E-01
        4554000   0.785539E+04   0.332064E-01
        4555000   0.785845E+04   0.332167E-01
        4556000   0.786154E+04   0.332284E-01
        4557000   0.786454E+04   0.332392E-01
        4558000   0.786735E+04   0.332500E-01
        4559000   0.787032E+04   0.332616E-01
        4560000   0.787331E+04   0.332727E-01
        4561000   0.787638E+04   0.332867E-01
        4562000   0.787948E+04   0.332974E-01
        4563000   0.788253E+04   0.333083E-01
        4564000   0.788555E+04   0.333208E-01
        4565000   0.788848E+04   0.333293E-01
        4566000   0.789150E+04   0.333408E-01
        4567000   0.789445E+04   0.333520E-01
        4568000   0.789737E+04   0.333627E-01
        4569000   0.790060E+04   0.333730E-01
        4570000   0.790383E+04   0.333830E-01
        4571000   0.790684E+04   0.333933E-01
        4572000   0.790978E+04   0.334038E-01
        4573000   0.791276E+04   0.334144E-01
        4574000   0.791588E+04   0.334244E-01
        4575000   0.791895E+04   0.334342E-01
        4576000   0.792197E+04   0.334433E-01
        4577000   0.792506E+04   0.334500E-01
        4578000   0.792829E+04   0.334605E-01
        4579000   0.793129E+04   0.334717E-01
        4580000   0.793449E+04   0.334821E-01
        4581000   0.793747E+04   0.334910E-01
        4582000   0.794044E+04   0.335016E-01
        4583000   0.794328E+04   0.335116E-01
        4584000   0.794632E+04   0.335216E-01
        4585000   0.794962E+04   0.335310E-01
        4586000   0.795249E+04   0.335409E-01
        4587000   0.795543E+04   0.335503E-01
        4588000   0.795823E+04   0.335613E-01
        4589000   0.796121E+04   0.335723E-01
        4590000   0.796416E+04   0.335804E-01
        4591000   0.796737E+04   0.335882E-01
        4592000   0.797049E+04   0.335967E-01
        4593000   0.797336E+04   0.336066E-01
        4594000   0.797627E+04   0.336156E-01
        4595000   0.797921E+04   0.336241E-01
        4596000   0.798200E+04   0.336316E-01
        4597000   0.798494E+04   0.336382E-01
        4598000   0.798804E+04   0.336478E-01
        4599000   0.799103E+04   0.336572E-01
        4600000   0.799410E+04   0.336636E-01
        4601000   0.799712E+04   0.336721E-01
        4602000   0.800021E+04   0.336807E-01
        4603000   0.800323E+04   0.336924E-01
        4604000   0.800625E+04   0.337029E-01
        4605000   0.800944E+04   0.337133E-01
        4606000   0.801243E+04   0.337228E-01
        4607000   0.801569E+04   0.337322E-01
        4608000   0.801890E+04   0.337413E-01
        4609000   0.802199E+04   0.337500E-01
        4610000   0.802509E+04   0.337601E-01
        4611000   0.802795E+04   0.337685E-01
        4612000   0.803116E+04   0.337764E-01
        4613000   0.803406E+04   0.337839E-01
        4614000   0.803693E+04   0.337904E-01
        4615000   0.803992E+04   0.337976E-01
        4616000   0.804288E+04   0.338064E-01
        4617000   0.804590E+04   0.338150E-01
        4618000   0.804888E+04   0.338236E-01
        4619000   0.805188E+04   0.338322E-01
        4620000   0.805501E+04   0.338423E-01
        4621000   0.805797E+04   0.338519E-01
        4622000   0.806075E+04   0.338616E-01
        4623000   0.806373E+04   0.338702E-01
        4624000   0.806671E+04   0.338765E-01
        4625000   0.806985E+04   0.338826E-01
        4626000   0.807292E+04   0.338901E-01
        4627000   0.807594E+04   0.338980E-01
        4628000   0.807891E+04   0.339062E-01
        4629000   0.808195E+04   0.339142E-01
        4630000   0.808489E+04   0.339230E-01
        4631000   0.808777E+04   0.339315E-01
        4632000   0.809085E+04   0.339391E-01
        4633000   0.809383E+04   0.339485E-01
        4634000   0.809667E+04   0.339569E-01
        4635000   0.809956E+04   0.339649E-01
        4636000   0.810259E+04   0.339724E-01
        4637000   0.810552E+04   0.339802E-01
        4638000   0.810860E+04   0.339897E-01
        4639000   0.811178E+04   0.339978E-01
        4640000   0.811497E+04   0.340048E-01
        4641000   0.811811E+04   0.340129E-01
        4642000   0.812103E+04   0.340224E-01
        4643000   0.812399E+04   0.340330E-01
        4644000   0.812695E+04   0.340395E-01
        4645000   0.812986E+04   0.340478E-01
        4646000   0.813277E+04   0.340576E-01
        4647000   0.813584E+04   0.340656E-01
        4648000   0.813884E+04   0.340722E-01
        4649000   0.814204E+04   0.340802E-01
        4650000   0.814524E+04   0.340881E-01
        4651000   0.814839E+04   0.340952E-01
        4652000   0.815144E+04   0.341018E-01
        4653000   0.815443E+04   0.341086E-01
        4654000   0.815739E+04   0.341195E-01
        4655000   0.816032E+04   0.341289E-01
        4656000   0.816329E+04   0.341367E-01
        4657000   0.816637E+04   0.341456E-01
        4658000   0.816941E+04   0.341542E-01
        4659000   0.817253E+04   0.341649E-01
        4660000   0.817559E+04   0.341762E-01
        4661000   0.817869E+04   0.341865E-01
        4662000   0.818159E+04   0.341967E-01
        4663000   0.818449E+04   0.342063E-01
        4664000   0.818729E+04   0.342169E-01
        4665000   0.819036E+04   0.342276E-01
        4666000   0.819327E+04   0.342372E-01
        4667000   0.819623E+04   0.342477E-01
        4668000   0.819926E+04   0.342571E-01
        4669000   0.820225E+04   0.342672E-01
        4670000   0.820522E+04   0.342765E-01
        4671000   0.820847E+04   0.342859E-01
        4672000   0.821129E+04   0.342953E-01
        4673000   0.821438E+04   0.343041E-01
        4674000   0.821742E+04   0.343132E-01
        4675000   0.822027E+04   0.343220E-01
        4676000   0.822329E+04   0.343317E-01
        4677000   0.822625E+04   0.343393E-01
        4678000   0.822916E+04   0.343462E-01
        4679000   0.823212E+04   0.343545E-01
        4680000   0.823529E+04   0.343632E-01
        4681000   0.823846E+04   0.343734E-01
        4682000   0.824176E+04   0.343836E-01
        4683000   0.824515E+04   0.343911E-01
        4684000   0.824832E+04   0.343997E-01
        4685000   0.825145E+04   0.344065E-01
        4686000   0.825443E+04   0.344150E-01
        4687000   0.825739E+04   0.344221E-01
        4688000   0.826043E+04   0.344293E-01
        4689000   0.826343E+04   0.344376E-01
        4690000   0.826658E+04   0.344453E-01
        4691000   0.826971E+04   0.344559E-01
        4692000   0.827267E+04   0.344673E-01
        4693000   0.827587E+04   0.344805E-01
        4694000   0.827879E+04   0.344918E-01
        4695000   0.828196E+04   0.345016E-01
        4696000   0.828513E+04   0.345119E-01
        4697000   0.828810E+04   0.345222E-01
        4698000   0.829114E+04   0.345330E-01
        4699000   0.829416E+04   0.345418E-01
        4700000   0.829729E+04   0.345514E-01
        4701000   0.830038E+04   0.345602E-01
        4702000   0.830346E+04   0.345704E-01
        4703000   0.830636E+04   0.345795E-01
        4704000   0.830931E+04   0.345895E-01
        4705000   0.831226E+04   0.346008E-01
        4706000   0.831526E+04   0.346120E-01
        4707000   0.831836E+04   0.346218E-01
        4708000   0.832130E+04   0.346313E-01
        4709000   0.832446E+04   0.346418E-01
        4710000   0.832755E+04   0.346522E-01
        4711000   0.833054E+04   0.346639E-01
        4712000   0.833353E+04   0.346724E-01
        4713000   0.833661E+04   0.346806E-01
        4714000   0.833968E+04   0.346882E-01
        4715000   0.834280E+04   0.346975E-01
        4716000   0.834597E+04   0.347070E-01
        4717000   0.834905E+04   0.347163E-01
        4718000   0.835217E+04   0.347256E-01
        4719000   0.835518E+04   0.347358E-01
        4720000   0.835824E+04   0.347453E-01
        4721000   0.836116E+04   0.347539E-01
        4722000   0.836437E+04   0.347621E-01
        4723000   0.836745E+04   0.347717E-01
        4724000   0.837044E+04   0.347799E-01
        4725000   0.837330E+04   0.347887E-01
        4726000   0.837646E+04   0.347987E-01
        4727000   0.837973E+04   0.348067E-01
        4728000   0.838298E+04   0.348183E-01
        4729000   0.838601E+04   0.348262E-01
        4730000   0.838911E+04   0.348341E-01
        4731000   0.839217E+04   0.348433E-01
        4732000   0.839510E+04   0.348511E-01
        4733000   0.839834E+04   0.348607E-01
        4734000   0.840151E+04   0.348723E-01
        4735000   0.840462E+04   0.348797E-01
        4736000   0.840778E+04   0.348889E-01
        4737000   0.841069E+04   0.348963E-01
        4738000   0.841383E+04   0.349046E-01
        4739000   0.841676E+04   0.349131E-01
        4740000   0.841972E+04   0.349219E-01
        4741000   0.842253E+04   0.349321E-01
        4742000   0.842550E+04   0.349415E-01
        4743000   0.842847E+04   0.349502E-01
        4744000   0.843166E+04   0.349585E-01
        4745000   0.843479E+04   0.349681E-01
        4746000   0.843796E+04   0.349751E-01
        4747000   0.844087E+04   0.349848E-01
        4748000   0.844401E+04   0.349960E-01
        4749000   0.844692E+04   0.350059E-01
        4750000   0.844996E+04   0.350151E-01
        4751000   0.845303E+04   0.350257E-01
        4752000   0.845619E+04   0.350355E-01
        4753000   0.845903E+04   0.350458E-01
        4754000   0.846213E+04   0.350554E-01
        4755000   0.846496E+04   0.350639E-01
        4756000   0.846803E+04   0.350739E-01
        4757000   0.847112E+04   0.350844E-01
        4758000   0.847427E+04   0.350950E-01
        4759000   0.847722E+04   0.351064E-01
        4760000   0.848032E+04   0.351173E-01
        4761000   0.848336E+04   0.351282E-01
        4762000   0.848651E+04   0.351389E-01
        4763000   0.848971E+04   0.351474E-01
        4764000   0.849284E+04   0.351571E-01
        4765000   0.849585E+04   0.351689E-01
        4766000   0.849887E+04   0.351790E-01
        4767000   0.850180E+04   0.351891E-01
        4768000   0.850503E+04   0.351989E-01
        4769000   0.850826E+04   0.352081E-01
        4770000   0.851126E+04   0.352180E-01
        4771000   0.851445E+04   0.352271E-01
        4772000   0.851759E+04   0.352349E-01
        4773000   0.852089E+04   0.352453E-01
        4774000   0.852393E+04   0.352553E-01
        4775000   0.852703E+04   0.352660E-01
        4776000   0.853024E+04   0.352764E-01
        4777000   0.853328E+04   0.352873E-01
        4778000   0.853634E+04   0.352979E-01
        4779000   0.853940E+04   0.353096E-01
        4780000   0.854253E+04   0.353206E-01
        4781000   0.854567E+04   0.353326E-01
        4782000   0.854876E+04   0.353435E-01
        4783000   0.855185E+04   0.353542E-01
        4784000   0.855499E+04   0.353653E-01
        4785000   0.855795E+04   0.353759E-01
        4786000   0.856102E+04   0.353865E-01
        4787000   0.856396E+04   0.353974E-01
        4788000   0.856709E+04   0.354079E-01
        4789000   0.856995E+04   0.354173E-01
        4790000   0.857305E+04   0.354281E-01
        4791000   0.857609E+04   0.354368E-01
        4792000   0.857917E+04   0.354460E-01
        4793000   0.858231E+04   0.354554E-01
        4794000   0.858541E+04   0.354657E-01
        4795000   0.858838E+04   0.354761E-01
        4796000   0.859135E+04   0.354860E-01
        4797000   0.859440E+04   0.354946E-01
        4798000   0.859762E+04   0.355035E-01
        4799000   0.860080E+04   0.355138E-01
        4800000   0.860386E+04   0.355237E-01
        4801000   0.860692E+04   0.355348E-01
        4802000   0.861013E+04   0.355467E-01
        4803000   0.861310E+04   0.355582E-01
        4804000   0.861639E+04   0.355701E-01
        4805000   0.861939E+04   0.355796E-01
        4806000   0.862262E+04   0.355899E-01
        4807000   0.862578E+04   0.356010E-01
        4808000   0.862904E+04   0.356120E-01
        4809000   0.863185E+04   0.356217E-01
        4810000   0.863479E+04   0.356314E-01
        4811000   0.863783E+04   0.356425E-01
        4812000   0.864118E+04   0.356525E-01
        4813000   0.864431E+04   0.356629E-01
        4814000   0.864729E+04   0.356737E-01
        4815000   0.865022E+04   0.356838E-01
        4816000   0.865318E+04   0.356946E-01
        4817000   0.865611E+04   0.357058E-01
        4818000   0.865913E+04   0.357151E-01
        4819000   0.866232E+04   0.357252E-01
        4820000   0.866542E+04   0.357357E-01
        4821000   0.866866E+04   0.357447E-01
        4822000   0.867172E+04   0.357528E-01
        4823000   0.867497E+04   0.357616E-01
        4824000   0.867804E+04   0.357706E-01
        4825000   0.868120E+04   0.357798E-01
        4826000   0.868423E+04   0.357886E-01
        4827000   0.868728E+04   0.357993E-01
        4828000   0.869025E+04   0.358097E-01
        4829000   0.869342E+04   0.358199E-01
        4830000   0.869665E+04   0.358308E-01
        4831000   0.869980E+04   0.358399E-01
        4832000   0.870310E+04   0.358496E-01
        4833000   0.870632E+04   0.358612E-01
        4834000   0.870939E+04   0.358732E-01
        4835000   0.871244E+04   0.358849E-01
        4836000   0.871552E+04   0.358947E-01
        4837000   0.871855E+04   0.359066E-01
        4838000   0.872172E+04   0.359170E-01
        4839000   0.872487E+04   0.359271E-01
        4840000   0.872808E+04   0.359361E-01
        4841000   0.873140E+04   0.359460E-01
        4842000   0.873462E+04   0.359559E-01
        4843000   0.873782E+04   0.359676E-01
        4844000   0.874094E+04   0.359789E-01
        4845000   0.874422E+04   0.359913E-01
        4846000   0.874733E+04   0.360019E-01
        4847000   0.875037E+04   0.360111E-01
        4848000   0.875335E+04   0.360217E-01
        4849000   0.875639E+04   0.360307E-01
        4850000   0.875956E+04   0.360409E-01
        4851000   0.876268E+04   0.360513E-01
        4852000   0.876573E+04   0.360620E-01
        4853000   0.876876E+04   0.360727E-01
        4854000   0.877188E+04   0.360833E-01
        4855000   0.877496E+04   0.360942E-01
        4856000   0.877810E+04   0.361059E-01
        4857000   0.878118E+04   0.361169E-01
        4858000   0.878420E+04   0.361278E-01
        4859000   0.878728E+04   0.361396E-01
        4860000   0.879031E+04   0.361504E-01
        4861000   0.879339E+04   0.361603E-01
        4862000   0.879652E+04   0.361720E-01
        4863000   0.879978E+04   0.361825E-01
        4864000   0.880305E+04   0.361935E-01
        4865000   0.880612E+04   0.362033E-01
        4866000   0.880944E+04   0.362151E-01
        4867000   0.881259E+04   0.362275E-01
        4868000   0.881565E+04   0.362386E-01
        4869000   0.881876E+04   0.362500E-01
        4870000   0.882197E+04   0.362620E-01
        4871000   0.882498E+04   0.362723E-01
        4872000   0.882820E+04   0.362833E-01
        4873000   0.883107E+04   0.362932E-01
        4874000   0.883416E+04   0.363060E-01
        4875000   0.883706E+04   0.363193E-01
        4876000   0.884003E+04   0.363302E-01
        4877000   0.884309E+04   0.363409E-01
        4878000   0.884634E+04   0.363523E-01
        4879000   0.884947E+04   0.363654E-01
        4880000   0.885285E+04   0.363779E-01
        4881000   0.885608E+04   0.363908E-01
        4882000   0.885927E+04   0.364035E-01
        4883000   0.886230E+04   0.364150E-01
        4884000   0.886531E+04   0.364308E-01
        4885000   0.886838E+04   0.364430E-01
        4886000   0.887143E+04   0.364538E-01
        4887000   0.887456E+04   0.364675E-01
        4888000   0.887770E+04   0.364784E-01
        4889000   0.888074E+04   0.364891E-01
        4890000   0.888386E+04   0.365003E-01
        4891000   0.888698E+04   0.365125E-01
        4892000   0.889017E+04   0.365245E-01
        4893000   0.889345E+04   0.365375E-01
        4894000   0.889663E+04   0.365504E-01
        4895000   0.889978E+04   0.365632E-01
        4896000   0.890288E+04   0.365743E-01
        4897000   0.890590E+04   0.365840E-01
        4898000   0.890880E+04   0.365932E-01
        4899000   0.891182E+04   0.366041E-01
        4900000   0.891488E+04   0.366169E-01
        4901000   0.891811E+04   0.366295E-01
        4902000   0.892127E+04   0.366397E-01
        4903000   0.892442E+04   0.366491E-01
        4904000   0.892746E+04   0.366585E-01
        4905000   0.893051E+04   0.366689E-01
        4906000   0.893363E+04   0.366798E-01
        4907000   0.893661E+04   0.366912E-01
        4908000   0.893981E+04   0.367022E-01
        4909000   0.894305E+04   0.367152E-01
        4910000   0.894620E+04   0.367261E-01
        4911000   0.894936E+04   0.367385E-01
        4912000   0.895263E+04   0.367496E-01
        4913000   0.895589E+04   0.367609E-01
        4914000   0.895919E+04   0.367712E-01
        4915000   0.896279E+04   0.367802E-01
        4916000   0.896602E+04   0.367912E-01
        4917000   0.896914E+04   0.368031E-01
        4918000   0.897238E+04   0.368119E-01
        4919000   0.897559E+04   0.368221E-01
        4920000   0.897894E+04   0.368337E-01
        4921000   0.898215E+04   0.368474E-01
        4922000   0.898513E+04   0.368589E-01
        4923000   0.898823E+04   0.368699E-01
        4924000   0.899150E+04   0.368798E-01
        4925000   0.899499E+04   0.368901E-01
        4926000   0.899820E+04   0.368981E-01
        4927000   0.900140E+04   0.369078E-01
        4928000   0.900471E+04   0.369193E-01
        4929000   0.900799E+04   0.369272E-01
        4930000   0.901127E+04   0.369364E-01
        4931000   0.901453E+04   0.369432E-01
        4932000   0.901779E+04   0.369509E-01
        4933000   0.902094E+04   0.369595E-01
        4934000   0.902424E+04   0.369680E-01
        4935000   0.902738E+04   0.369757E-01
        4936000   0.903060E+04   0.369832E-01
        4937000   0.903390E+04   0.369908E-01
        4938000   0.903703E+04   0.369958E-01
        4939000   0.904040E+04   0.370002E-01
        4940000   0.904385E+04   0.370049E-01
        4941000   0.904718E+04   0.370115E-01
        4942000   0.905051E+04   0.370184E-01
        4943000   0.905384E+04   0.370242E-01
        4944000   0.905705E+04   0.370292E-01
        4945000   0.906020E+04   0.370354E-01
        4946000   0.906336E+04   0.370429E-01
        4947000   0.906669E+04   0.370492E-01
        4948000   0.906997E+04   0.370563E-01
        4949000   0.907327E+04   0.370627E-01
        4950000   0.907656E+04   0.370698E-01
        4951000   0.907988E+04   0.370766E-01
        4952000   0.908320E+04   0.370851E-01
        4953000   0.908639E+04   0.370942E-01
        4954000   0.908977E+04   0.371017E-01
        4955000   0.909277E+04   0.371092E-01
        4956000   0.909602E+04   0.371171E-01
        4957000   0.909922E+04   0.371221E-01
        4958000   0.910235E+04   0.371281E-01
        4959000   0.910564E+04   0.371351E-01
        4960000   0.910895E+04   0.371419E-01
        4961000   0.911232E+04   0.371515E-01
        4962000   0.911557E+04   0.371578E-01
        4963000   0.911869E+04   0.371654E-01
        4964000   0.912176E+04   0.371762E-01
        4965000   0.912498E+04   0.371854E-01
        4966000   0.912848E+04   0.371937E-01
        4967000   0.913175E+04   0.372014E-01
        4968000   0.913501E+04   0.372084E-01
        4969000   0.913838E+04   0.372173E-01
        4970000   0.914181E+04   0.372265E-01
        4971000   0.914505E+04   0.372342E-01
        4972000   0.914814E+04   0.372420E-01
        4973000   0.915147E+04   0.372496E-01
        4974000   0.915483E+04   0.372581E-01
        4975000   0.915817E+04   0.372657E-01
        4976000   0.916147E+04   0.372744E-01
        4977000   0.916470E+04   0.372814E-01
        4978000   0.916801E+04   0.372897E-01
        4979000   0.917123E+04   0.372981E-01
        4980000   0.917439E+04   0.373050E-01
        4981000   0.917761E+04   0.373135E-01
        4982000   0.918083E+04   0.373229E-01
        4983000   0.918403E+04   0.373300E-01
        4984000   0.918735E+04   0.373371E-01
        4985000   0.919055E+04   0.373439E-01
        4986000   0.919376E+04   0.373514E-01
        4987000   0.919711E+04   0.373592E-01
        4988000   0.920042E+04   0.373664E-01
        4989000   0.920357E+04   0.373749E-01
        4990000   0.920696E+04   0.373826E-01
        4991000   0.921025E+04   0.373916E-01
        4992000   0.921350E+04   0.373982E-01
        4993000   0.921670E+04   0.374059E-01
        4994000   0.921993E+04   0.374147E-01
        4995000   0.922296E+04   0.374235E-01
        4996000   0.922621E+04   0.374312E-01
        4997000   0.922942E+04   0.374389E-01
        4998000   0.923268E+04   0.374456E-01
        4999000   0.923606E+04   0.374515E-01
        5000000   0.923921E+04   0.374588E-01
        5001000   0.924258E+04   0.374669E-01
        5002000   0.924602E+04   0.374737E-01
        5003000   0.924945E+04   0.374811E-01
        5004000   0.925268E+04   0.374873E-01
        5005000   0.925601E+04   0.374938E-01
        5006000   0.925932E+04   0.375015E-01
        5007000   0.926265E+04   0.375083E-01
        5008000   0.926608E+04   0.375149E-01
        5009000   0.926964E+04   0.375222E-01
        5010000   0.927275E+04   0.375299E-01
        5011000   0.927605E+04   0.375380E-01
        5012000   0.927945E+04   0.375441E-01
        5013000   0.928271E+04   0.375517E-01
        5014000   0.928584E+04   0.375593E-01
        5015000   0.928915E+04   0.375660E-01
        5016000   0.929252E+04   0.375732E-01
        5017000   0.929586E+04   0.375809E-01
        5018000   0.929922E+04   0.375886E-01
        5019000   0.930256E+04   0.375959E-01
        5020000   0.930573E+04   0.376034E-01
        5021000   0.930890E+04   0.376106E-01
        5022000   0.931243E+04   0.376188E-01
        5023000   0.931585E+04   0.376267E-01
        5024000   0.931918E+04   0.376327E-01
        5025000   0.932255E+04   0.376386E-01
        5026000   0.932593E+04   0.376453E-01
        5027000   0.932928E+04   0.376528E-01
        5028000   0.933268E+04   0.376600E-01
        5029000   0.933602E+04   0.376662E-01
        5030000   0.933911E+04   0.376712E-01
        5031000   0.934238E+04   0.376789E-01
        5032000   0.934555E+04   0.376862E-01
        5033000   0.934877E+04   0.376937E-01
        5034000   0.935221E+04   0.377024E-01
        5035000   0.935554E+04   0.377109E-01
        5036000   0.935893E+04   0.377213E-01
        5037000   0.936201E+04   0.377314E-01
        5038000   0.936520E+04   0.377411E-01
        5039000   0.936849E+04   0.377506E-01
        5040000   0.937175E+04   0.377606E-01
        5041000   0.937524E+04   0.377707E-01
        5042000   0.937865E+04   0.377816E-01
        5043000   0.938215E+04   0.377914E-01
        5044000   0.938550E+04   0.378016E-01
        5045000   0.938889E+04   0.378105E-01
        5046000   0.939237E+04   0.378204E-01
        5047000   0.939564E+04   0.378306E-01
        5048000   0.939885E+04   0.378389E-01
        5049000   0.940201E+04   0.378493E-01
        5050000   0.940516E+04   0.378584E-01
        5051000   0.940843E+04   0.378640E-01
        5052000   0.941195E+04   0.378748E-01
        5053000   0.941524E+04   0.378835E-01
        5054000   0.941860E+04   0.378925E-01
        5055000   0.942195E+04   0.379019E-01
        5056000   0.942515E+04   0.379127E-01
        5057000   0.942842E+04   0.379224E-01
        5058000   0.943177E+04   0.379332E-01
        5059000   0.943516E+04   0.379431E-01
        5060000   0.943850E+04   0.379531E-01
        5061000   0.944188E+04   0.379637E-01
        5062000   0.944531E+04   0.379732E-01
        5063000   0.944872E+04   0.379822E-01
        5064000   0.945192E+04   0.379912E-01
        5065000   0.945534E+04   0.379996E-01
        5066000   0.945868E+04   0.380077E-01
        5067000   0.946208E+04   0.380161E-01
        5068000   0.946541E+04   0.380249E-01
        5069000   0.946883E+04   0.380331E-01
        5070000   0.947212E+04   0.380426E-01
        5071000   0.947538E+04   0.380506E-01
        5072000   0.947864E+04   0.380605E-01
        5073000   0.948190E+04   0.380681E-01
        5074000   0.948506E+04   0.380755E-01
        5075000   0.948840E+04   0.380821E-01
        5076000   0.949180E+04   0.380879E-01
        5077000   0.949520E+04   0.380955E-01
        5078000   0.949856E+04   0.381047E-01
        5079000   0.950196E+04   0.381142E-01
        5080000   0.950523E+04   0.381236E-01
        5081000   0.950875E+04   0.381334E-01
        5082000   0.951228E+04   0.381397E-01
        5083000   0.951560E+04   0.381470E-01
        5084000   0.951884E+04   0.381560E-01
        5085000   0.952227E+04   0.381635E-01
        5086000   0.952572E+04   0.381708E-01
        5087000   0.952907E+04   0.381780E-01
        5088000   0.953230E+04   0.381866E-01
        5089000   0.953566E+04   0.381941E-01
        5090000   0.953915E+04   0.382024E-01
        5091000   0.954261E+04   0.382112E-01
        5092000   0.954605E+04   0.382200E-01
        5093000   0.954961E+04   0.382296E-01
        5094000   0.955295E+04   0.382387E-01
        5095000   0.955618E+04   0.382499E-01
        5096000   0.955934E+04   0.382590E-01
        5097000   0.956296E+04   0.382678E-01
        5098000   0.956641E+04   0.382769E-01
        5099000   0.956999E+04   0.382861E-01
        5100000   0.957344E+04   0.382951E-01
        5101000   0.957681E+04   0.383049E-01
        5102000   0.958020E+04   0.383158E-01
        5103000   0.958352E+04   0.383251E-01
        5104000   0.958660E+04   0.383338E-01
        5105000   0.959011E+04   0.383421E-01
        5106000   0.959343E+04   0.383506E-01
        5107000   0.959672E+04   0.383592E-01
        5108000   0.959998E+04   0.383686E-01
        5109000   0.960329E+04   0.383770E-01
        5110000   0.960659E+04   0.383849E-01
        5111000   0.961000E+04   0.383913E-01
        5112000   0.961340E+04   0.384006E-01
        5113000   0.961666E+04   0.384087E-01
        5114000   0.961995E+04   0.384176E-01
        5115000   0.962334E+04   0.384292E-01
        5116000   0.962656E+04   0.384406E-01
        5117000   0.962971E+04   0.384501E-01
        5118000   0.963293E+04   0.384606E-01
        5119000   0.963622E+04   0.384733E-01
        5120000   0.963948E+04   0.384840E-01
        5121000   0.964269E+04   0.384924E-01
        5122000   0.964608E+04   0.385029E-01
        5123000   0.964941E+04   0.385150E-01
        5124000   0.965288E+04   0.385263E-01
        5125000   0.965609E+04   0.385388E-01
        5126000   0.965929E+04   0.385516E-01
        5127000   0.966268E+04   0.385636E-01
        5128000   0.966597E+04   0.385750E-01
        5129000   0.966926E+04   0.385860E-01
        5130000   0.967250E+04   0.385983E-01
        5131000   0.967584E+04   0.386086E-01
        5132000   0.967926E+04   0.386194E-01
        5133000   0.968242E+04   0.386304E-01
        5134000   0.968559E+04   0.386409E-01
        5135000   0.968867E+04   0.386514E-01
        5136000   0.969188E+04   0.386632E-01
        5137000   0.969507E+04   0.386731E-01
        5138000   0.969831E+04   0.386832E-01
        5139000   0.970167E+04   0.386943E-01
        5140000   0.970511E+04   0.387060E-01
        5141000   0.970843E+04   0.387202E-01
        5142000   0.971173E+04   0.387322E-01
        5143000   0.971515E+04   0.387431E-01
        5144000   0.971836E+04   0.387533E-01
        5145000   0.972163E+04   0.387634E-01
        5146000   0.972494E+04   0.387736E-01
        5147000   0.972837E+04   0.387829E-01
        5148000   0.973155E+04   0.387938E-01
        5149000   0.973507E+04   0.388044E-01
        5150000   0.973841E+04   0.388139E-01
        5151000   0.974171E+04   0.388242E-01
        5152000   0.974496E+04   0.388348E-01
        5153000   0.974830E+04   0.388450E-01
        5154000   0.975146E+04   0.388542E-01
        5155000   0.975485E+04   0.388646E-01
        5156000   0.975826E+04   0.388736E-01
        5157000   0.976166E+04   0.388840E-01
        5158000   0.976486E+04   0.388952E-01
        5159000   0.976806E+04   0.389053E-01
        5160000   0.977127E+04   0.389152E-01
        5161000   0.977438E+04   0.389269E-01
        5162000   0.977774E+04   0.389399E-01
        5163000   0.978100E+04   0.389520E-01
        5164000   0.978433E+04   0.389638E-01
        5165000   0.978768E+04   0.389774E-01
        5166000   0.979117E+04   0.389891E-01
        5167000   0.979455E+04   0.390014E-01
        5168000   0.979792E+04   0.390132E-01
        5169000   0.980130E+04   0.390248E-01
        5170000   0.980443E+04   0.390362E-01
        5171000   0.980765E+04   0.390470E-01
        5172000   0.981096E+04   0.390597E-01
        5173000   0.981408E+04   0.390719E-01
        5174000   0.981714E+04   0.390820E-01
        5175000   0.982045E+04   0.390932E-01
        5176000   0.982379E+04   0.391028E-01
        5177000   0.982725E+04   0.391139E-01
        5178000   0.983056E+04   0.391256E-01
        5179000   0.983385E+04   0.391370E-01
        5180000   0.983715E+04   0.391483E-01
        5181000   0.984038E+04   0.391588E-01
        5182000   0.984369E+04   0.391685E-01
        5183000   0.984688E+04   0.391779E-01
        5184000   0.985022E+04   0.391879E-01
        5185000   0.985361E+04   0.391973E-01
        5186000   0.985693E+04   0.392069E-01
        5187000   0.986031E+04   0.392163E-01
        5188000   0.986367E+04   0.392273E-01
        5189000   0.986709E+04   0.392390E-01
        5190000   0.987030E+04   0.392525E-01
        5191000   0.987359E+04   0.392641E-01
        5192000   0.987710E+04   0.392767E-01
        5193000   0.988035E+04   0.392917E-01
        5194000   0.988364E+04   0.393044E-01
        5195000   0.988680E+04   0.393155E-01
        5196000   0.989020E+04   0.393290E-01
        5197000   0.989357E+04   0.393412E-01
        5198000   0.989685E+04   0.393519E-01
        5199000   0.990003E+04   0.393626E-01
        5200000   0.990344E+04   0.393744E-01
        5201000   0.990689E+04   0.393870E-01
        5202000   0.991031E+04   0.393982E-01
        5203000   0.991362E+04   0.394075E-01
        5204000   0.991703E+04   0.394173E-01
        5205000   0.992054E+04   0.394282E-01
        5206000   0.992376E+04   0.394393E-01
        5207000   0.992721E+04   0.394513E-01
        5208000   0.993040E+04   0.394603E-01
        5209000   0.993373E+04   0.394704E-01
        5210000   0.993708E+04   0.394811E-01
        5211000   0.994036E+04   0.394907E-01
        5212000   0.994399E+04   0.395026E-01
        5213000   0.994738E+04   0.395137E-01
        5214000   0.995068E+04   0.395259E-01
        5215000   0.995411E+04   0.395369E-01
        5216000   0.995755E+04   0.395478E-01
        5217000   0.996105E+04   0.395595E-01
        5218000   0.996436E+04   0.395719E-01
        5219000   0.996754E+04   0.395818E-01
        5220000   0.997087E+04   0.395923E-01
        5221000   0.997422E+04   0.396043E-01
        5222000   0.997765E+04   0.396158E-01
        5223000   0.998123E+04   0.396255E-01
        5224000   0.998480E+04   0.396353E-01
        5225000   0.998817E+04   0.396452E-01
        5226000   0.999147E+04   0.396568E-01
        5227000   0.999488E+04   0.396666E-01
        5228000   0.999835E+04   0.396777E-01
        5229000   0.100018E+05   0.396868E-01
        5230000   0.100051E+05   0.396971E-01
        5231000   0.100084E+05   0.397089E-01
        5232000   0.100118E+05   0.397207E-01
        5233000   0.100153E+05   0.397320E-01
        5234000   0.100186E+05   0.397416E-01
        5235000   0.100218E+05   0.397498E-01
        5236000   0.100253E+05   0.397583E-01
        5237000   0.100286E+05   0.397685E-01
        5238000   0.100320E+05   0.397780E-01
        5239000   0.100354E+05   0.397880E-01
        5240000   0.100388E+05   0.397980E-01
        5241000   0.100420E+05   0.398064E-01
        5242000   0.100452E+05   0.398153E-01
        5243000   0.100488E+05   0.398254E-01
        5244000   0.100521E+05   0.398351E-01
        5245000   0.100555E+05   0.398455E-01
        5246000   0.100590E+05   0.398563E-01
        5247000   0.100623E+05   0.398660E-01
        5248000   0.100656E+05   0.398776E-01
        5249000   0.100692E+05   0.398874E-01
        5250000   0.100726E+05   0.398988E-01
        5251000   0.100762E+05   0.399106E-01
        5252000   0.100796E+05   0.399227E-01
        5253000   0.100829E+05   0.399335E-01
        5254000   0.100861E+05   0.399446E-01
        5255000   0.100894E+05   0.399558E-01
        5256000   0.100927E+05   0.399676E-01
        5257000   0.100963E+05   0.399790E-01
        5258000   0.100998E+05   0.399903E-01
        5259000   0.101034E+05   0.400017E-01
        5260000   0.101069E+05   0.400115E-01
        5261000   0.101102E+05   0.400239E-01
        5262000   0.101135E+05   0.400361E-01
        5263000   0.101171E+05   0.400467E-01
        5264000   0.101206E+05   0.400591E-01
        5265000   0.101241E+05   0.400691E-01
        5266000   0.101274E+05   0.400812E-01
        5267000   0.101309E+05   0.400932E-01
        5268000   0.101343E+05   0.401057E-01
        5269000   0.101377E+05   0.401179E-01
        5270000   0.101410E+05   0.401285E-01
        5271000   0.101443E+05   0.401410E-01
        5272000   0.101476E+05   0.401537E-01
        5273000   0.101510E+05   0.401666E-01
        5274000   0.101546E+05   0.401804E-01
        5275000   0.101583E+05   0.401946E-01
        5276000   0.101618E+05   0.402083E-01
        5277000   0.101654E+05   0.402206E-01
        5278000   0.101688E+05   0.402319E-01
        5279000   0.101723E+05   0.402450E-01
        5280000   0.101756E+05   0.402586E-01
        5281000   0.101789E+05   0.402726E-01
        5282000   0.101822E+05   0.402855E-01
        5283000   0.101857E+05   0.402971E-01
        5284000   0.101893E+05   0.403104E-01
        5285000   0.101925E+05   0.403217E-01
        5286000   0.101960E+05   0.403332E-01
        5287000   0.101996E+05   0.403459E-01
        5288000   0.102029E+05   0.403545E-01
        5289000   0.102064E+05   0.403647E-01
        5290000   0.102099E+05   0.403733E-01
        5291000   0.102131E+05   0.403837E-01
        5292000   0.102165E+05   0.403977E-01
        5293000   0.102197E+05   0.404083E-01
        5294000   0.102230E+05   0.404196E-01
        5295000   0.102266E+05   0.404341E-01
        5296000   0.102300E+05   0.404458E-01
        5297000   0.102331E+05   0.404563E-01
        5298000   0.102367E+05   0.404674E-01
        5299000   0.102402E+05   0.404785E-01
        5300000   0.102439E+05   0.404889E-01
        5301000   0.102476E+05   0.405003E-01
        5302000   0.102512E+05   0.405113E-01
        5303000   0.102546E+05   0.405243E-01
        5304000   0.102581E+05   0.405360E-01
        5305000   0.102614E+05   0.405465E-01
        5306000   0.102645E+05   0.405586E-01
        5307000   0.102680E+05   0.405705E-01
        5308000   0.102714E+05   0.405808E-01
        5309000   0.102748E+05   0.405906E-01
        5310000   0.102782E+05   0.405993E-01
        5311000   0.102818E+05   0.406092E-01
        5312000   0.102853E+05   0.406187E-01
        5313000   0.102888E+05   0.406302E-01
        5314000   0.102924E+05   0.406421E-01
        5315000   0.102960E+05   0.406543E-01
        5316000   0.102996E+05   0.406656E-01
        5317000   0.103030E+05   0.406767E-01
        5318000   0.103063E+05   0.406865E-01
        5319000   0.103099E+05   0.406966E-01
        5320000   0.103134E+05   0.407057E-01
        5321000   0.103168E+05   0.407157E-01
        5322000   0.103199E+05   0.407264E-01
        5323000   0.103233E+05   0.407391E-01
        5324000   0.103268E+05   0.407510E-01
        5325000   0.103305E+05   0.407627E-01
        5326000   0.103341E+05   0.407745E-01
        5327000   0.103374E+05   0.407840E-01
        5328000   0.103411E+05   0.407955E-01
        5329000   0.103446E+05   0.408065E-01
        5330000   0.103484E+05   0.408184E-01
        5331000   0.103521E+05   0.408297E-01
        5332000   0.103555E+05   0.408412E-01
        5333000   0.103588E+05   0.408529E-01
        5334000   0.103621E+05   0.408649E-01
        5335000   0.103655E+05   0.408773E-01
        5336000   0.103693E+05   0.408914E-01
        5337000   0.103727E+05   0.409046E-01
        5338000   0.103761E+05   0.409160E-01
        5339000   0.103797E+05   0.409278E-01
        5340000   0.103833E+05   0.409382E-01
        5341000   0.103868E+05   0.409492E-01
        5342000   0.103903E+05   0.409596E-01
        5343000   0.103940E+05   0.409720E-01
        5344000   0.103976E+05   0.409836E-01
        5345000   0.104012E+05   0.409942E-01
        5346000   0.104047E+05   0.410062E-01
        5347000   0.104082E+05   0.410182E-01
        5348000   0.104118E+05   0.410297E-01
        5349000   0.104152E+05   0.410420E-01
        5350000   0.104187E+05   0.410528E-01
        5351000   0.104223E+05   0.410636E-01
        5352000   0.104258E+05   0.410764E-01
        5353000   0.104293E+05   0.410872E-01
        5354000   0.104328E+05   0.410985E-01
        5355000   0.104362E+05   0.411091E-01
        5356000   0.104395E+05   0.411218E-01
        5357000   0.104427E+05   0.411338E-01
        5358000   0.104461E+05   0.411455E-01
        5359000   0.104496E+05   0.411563E-01
        5360000   0.104530E+05   0.411671E-01
        5361000   0.104565E+05   0.411777E-01
        5362000   0.104600E+05   0.411896E-01
        5363000   0.104635E+05   0.412019E-01
        5364000   0.104672E+05   0.412130E-01
        5365000   0.104708E+05   0.412223E-01
        5366000   0.104741E+05   0.412322E-01
        5367000   0.104775E+05   0.412405E-01
        5368000   0.104812E+05   0.412505E-01
        5369000   0.104845E+05   0.412612E-01
        5370000   0.104880E+05   0.412720E-01
        5371000   0.104914E+05   0.412806E-01
        5372000   0.104948E+05   0.412900E-01
        5373000   0.104984E+05   0.413007E-01
        5374000   0.105019E+05   0.413112E-01
        5375000   0.105051E+05   0.413215E-01
        5376000   0.105084E+05   0.413321E-01
        5377000   0.105118E+05   0.413427E-01
        5378000   0.105152E+05   0.413546E-01
        5379000   0.105185E+05   0.413650E-01
        5380000   0.105220E+05   0.413749E-01
        5381000   0.105254E+05   0.413869E-01
        5382000   0.105288E+05   0.413974E-01
        5383000   0.105323E+05   0.414053E-01
        5384000   0.105357E+05   0.414125E-01
        5385000   0.105392E+05   0.414204E-01
        5386000   0.105427E+05   0.414300E-01
        5387000   0.105461E+05   0.414382E-01
        5388000   0.105495E+05   0.414459E-01
        5389000   0.105532E+05   0.414544E-01
        5390000   0.105567E+05   0.414651E-01
        5391000   0.105601E+05   0.414744E-01
        5392000   0.105636E+05   0.414847E-01
        5393000   0.105672E+05   0.414934E-01
        5394000   0.105704E+05   0.415007E-01
        5395000   0.105737E+05   0.415099E-01
        5396000   0.105772E+05   0.415211E-01
        5397000   0.105807E+05   0.415299E-01
        5398000   0.105843E+05   0.415398E-01
        5399000   0.105880E+05   0.415511E-01
        5400000   0.105916E+05   0.415603E-01
        5401000   0.105951E+05   0.415704E-01
        5402000   0.105986E+05   0.415798E-01
        5403000   0.106021E+05   0.415875E-01
        5404000   0.106055E+05   0.415962E-01
        5405000   0.106088E+05   0.416060E-01
        5406000   0.106120E+05   0.416132E-01
        5407000   0.106153E+05   0.416232E-01
        5408000   0.106188E+05   0.416329E-01
        5409000   0.106224E+05   0.416420E-01
        5410000   0.106261E+05   0.416517E-01
        5411000   0.106297E+05   0.416602E-01
        5412000   0.106333E+05   0.416722E-01
        5413000   0.106368E+05   0.416821E-01
        5414000   0.106402E+05   0.416918E-01
        5415000   0.106438E+05   0.417023E-01
        5416000   0.106472E+05   0.417140E-01
        5417000   0.106507E+05   0.417250E-01
        5418000   0.106542E+05   0.417355E-01
        5419000   0.106579E+05   0.417451E-01
        5420000   0.106613E+05   0.417553E-01
        5421000   0.106646E+05   0.417653E-01
        5422000   0.106683E+05   0.417756E-01
        5423000   0.106718E+05   0.417864E-01
        5424000   0.106753E+05   0.417966E-01
        5425000   0.106792E+05   0.418066E-01
        5426000   0.106827E+05   0.418186E-01
        5427000   0.106863E+05   0.418306E-01
        5428000   0.106898E+05   0.418432E-01
        5429000   0.106934E+05   0.418543E-01
        5430000   0.106973E+05   0.418667E-01
        5431000   0.107009E+05   0.418797E-01
        5432000   0.107044E+05   0.418933E-01
        5433000   0.107079E+05   0.419060E-01
        5434000   0.107114E+05   0.419201E-01
        5435000   0.107149E+05   0.419334E-01
        5436000   0.107186E+05   0.419454E-01
        5437000   0.107220E+05   0.419578E-01
        5438000   0.107255E+05   0.419703E-01
        5439000   0.107293E+05   0.419832E-01
        5440000   0.107329E+05   0.419957E-01
        5441000   0.107368E+05   0.420064E-01
        5442000   0.107402E+05   0.420188E-01
        5443000   0.107436E+05   0.420304E-01
        5444000   0.107471E+05   0.420420E-01
        5445000   0.107506E+05   0.420529E-01
        5446000   0.107543E+05   0.420652E-01
        5447000   0.107578E+05   0.420775E-01
        5448000   0.107615E+05   0.420892E-01
        5449000   0.107649E+05   0.421033E-01
        5450000   0.107686E+05   0.421144E-01
        5451000   0.107722E+05   0.421270E-01
        5452000   0.107756E+05   0.421394E-01
        5453000   0.107791E+05   0.421523E-01
        5454000   0.107823E+05   0.421636E-01
        5455000   0.107859E+05   0.421740E-01
        5456000   0.107894E+05   0.421883E-01
        5457000   0.107931E+05   0.422007E-01
        5458000   0.107967E+05   0.422130E-01
        5459000   0.108005E+05   0.422247E-01
        5460000   0.108041E+05   0.422363E-01
        5461000   0.108079E+05   0.422487E-01
        5462000   0.108116E+05   0.422595E-01
        5463000   0.108151E+05   0.422693E-01
        5464000   0.108185E+05   0.422804E-01
        5465000   0.108220E+05   0.422919E-01
        5466000   0.108255E+05   0.423026E-01
        5467000   0.108291E+05   0.423115E-01
        5468000   0.108326E+05   0.423205E-01
        5469000   0.108363E+05   0.423311E-01
        5470000   0.108399E+05   0.423418E-01
        5471000   0.108436E+05   0.423507E-01
        5472000   0.108474E+05   0.423607E-01
        5473000   0.108509E+05   0.423723E-01
        5474000   0.108542E+05   0.423837E-01
        5475000   0.108579E+05   0.423961E-01
        5476000   0.108611E+05   0.424093E-01
        5477000   0.108646E+05   0.424205E-01
        5478000   0.108683E+05   0.424300E-01
        5479000   0.108720E+05   0.424425E-01
        5480000   0.108758E+05   0.424534E-01
        5481000   0.108793E+05   0.424638E-01
        5482000   0.108831E+05   0.424764E-01
        5483000   0.108866E+05   0.424868E-01
        5484000   0.108903E+05   0.424985E-01
        5485000   0.108939E+05   0.425111E-01
        5486000   0.108974E+05   0.425231E-01
        5487000   0.109011E+05   0.425351E-01
        5488000   0.109047E+05   0.425449E-01
        5489000   0.109082E+05   0.425574E-01
        5490000   0.109117E+05   0.425691E-01
        5491000   0.109152E+05   0.425798E-01
        5492000   0.109187E+05   0.425923E-01
        5493000   0.109223E+05   0.426044E-01
        5494000   0.109259E+05   0.426168E-01
        5495000   0.109296E+05   0.426295E-01
        5496000   0.109331E+05   0.426401E-01
        5497000   0.109367E+05   0.426504E-01
        5498000   0.109402E+05   0.426601E-01
        5499000   0.109435E+05   0.426695E-01
        5500000   0.109472E+05   0.426801E-01
        5501000   0.109506E+05   0.426906E-01
        5502000   0.109542E+05   0.427003E-01
        5503000   0.109575E+05   0.427106E-01
        5504000   0.109610E+05   0.427194E-01
        5505000   0.109646E+05   0.427307E-01
        5506000   0.109682E+05   0.427417E-01
        5507000   0.109718E+05   0.427534E-01
        5508000   0.109754E+05   0.427637E-01
        5509000   0.109788E+05   0.427739E-01
        5510000   0.109823E+05   0.427841E-01
        5511000   0.109859E+05   0.427937E-01
        5512000   0.109894E+05   0.428019E-01
        5513000   0.109930E+05   0.428126E-01
        5514000   0.109965E+05   0.428244E-01
        5515000   0.110000E+05   0.428372E-01
        5516000   0.110038E+05   0.428477E-01
        5517000   0.110073E+05   0.428574E-01
        5518000   0.110110E+05   0.428678E-01
        5519000   0.110145E+05   0.428777E-01
        5520000   0.110182E+05   0.428885E-01
        5521000   0.110217E+05   0.428989E-01
        5522000   0.110253E+05   0.429077E-01
        5523000   0.110290E+05   0.429189E-01
        5524000   0.110323E+05   0.429264E-01
        5525000   0.110358E+05   0.429353E-01
        5526000   0.110393E+05   0.429444E-01
        5527000   0.110429E+05   0.429510E-01
        5528000   0.110464E+05   0.429592E-01
        5529000   0.110498E+05   0.429668E-01
        5530000   0.110535E+05   0.429748E-01
        5531000   0.110573E+05   0.429825E-01
        5532000   0.110608E+05   0.429921E-01
        5533000   0.110641E+05   0.430027E-01
        5534000   0.110675E+05   0.430123E-01
        5535000   0.110710E+05   0.430214E-01
        5536000   0.110746E+05   0.430291E-01
        5537000   0.110783E+05   0.430371E-01
        5538000   0.110820E+05   0.430437E-01
        5539000   0.110856E+05   0.430498E-01
        5540000   0.110891E+05   0.430569E-01
        5541000   0.110924E+05   0.430650E-01
        5542000   0.110958E+05   0.430744E-01
        5543000   0.110990E+05   0.430828E-01
        5544000   0.111024E+05   0.430924E-01
        5545000   0.111059E+05   0.431014E-01
        5546000   0.111094E+05   0.431098E-01
        5547000   0.111133E+05   0.431198E-01
        5548000   0.111171E+05   0.431295E-01
        5549000   0.111207E+05   0.431365E-01
        5550000   0.111243E+05   0.431440E-01
        5551000   0.111278E+05   0.431511E-01
        5552000   0.111313E+05   0.431592E-01
        5553000   0.111347E+05   0.431678E-01
        5554000   0.111385E+05   0.431766E-01
        5555000   0.111418E+05   0.431827E-01
        5556000   0.111451E+05   0.431913E-01
        5557000   0.111483E+05   0.431991E-01
        5558000   0.111517E+05   0.432069E-01
        5559000   0.111553E+05   0.432132E-01
        5560000   0.111590E+05   0.432206E-01
        5561000   0.111626E+05   0.432276E-01
        5562000   0.111663E+05   0.432346E-01
        5563000   0.111701E+05   0.432428E-01
        5564000   0.111737E+05   0.432504E-01
        5565000   0.111772E+05   0.432583E-01
        5566000   0.111808E+05   0.432671E-01
        5567000   0.111844E+05   0.432738E-01
        5568000   0.111879E+05   0.432831E-01
        5569000   0.111916E+05   0.432902E-01
        5570000   0.111951E+05   0.432978E-01
        5571000   0.111986E+05   0.433052E-01
        5572000   0.112022E+05   0.433105E-01
        5573000   0.112059E+05   0.433155E-01
        5574000   0.112094E+05   0.433242E-01
        5575000   0.112131E+05   0.433305E-01
        5576000   0.112168E+05   0.433362E-01
        5577000   0.112204E+05   0.433420E-01
        5578000   0.112241E+05   0.433489E-01
        5579000   0.112276E+05   0.433551E-01
        5580000   0.112312E+05   0.433605E-01
        5581000   0.112347E+05   0.433691E-01
        5582000   0.112385E+05   0.433778E-01
        5583000   0.112421E+05   0.433850E-01
        5584000   0.112456E+05   0.433914E-01
        5585000   0.112490E+05   0.433975E-01
        5586000   0.112525E+05   0.434034E-01
        5587000   0.112561E+05   0.434110E-01
        5588000   0.112596E+05   0.434174E-01
        5589000   0.112632E+05   0.434241E-01
        5590000   0.112668E+05   0.434307E-01
        5591000   0.112703E+05   0.434376E-01
        5592000   0.112738E+05   0.434455E-01
        5593000   0.112776E+05   0.434506E-01
        5594000   0.112812E+05   0.434556E-01
        5595000   0.112845E+05   0.434601E-01
        5596000   0.112882E+05   0.434656E-01
        5597000   0.112916E+05   0.434704E-01
        5598000   0.112953E+05   0.434768E-01
        5599000   0.112988E+05   0.434838E-01
        5600000   0.113024E+05   0.434879E-01
        5601000   0.113060E+05   0.434936E-01
        5602000   0.113096E+05   0.434998E-01
        5603000   0.113132E+05   0.435060E-01
        5604000   0.113167E+05   0.435108E-01
        5605000   0.113204E+05   0.435150E-01
        5606000   0.113241E+05   0.435203E-01
        5607000   0.113277E+05   0.435228E-01
        5608000   0.113313E+05   0.435289E-01
        5609000   0.113349E+05   0.435360E-01
        5610000   0.113386E+05   0.435430E-01
        5611000   0.113422E+05   0.435487E-01
        5612000   0.113458E+05   0.435546E-01
        5613000   0.113494E+05   0.435587E-01
        5614000   0.113530E+05   0.435626E-01
        5615000   0.113568E+05   0.435690E-01
        5616000   0.113603E+05   0.435746E-01
        5617000   0.113639E+05   0.435797E-01
        5618000   0.113674E+05   0.435851E-01
        5619000   0.113710E+05   0.435893E-01
        5620000   0.113744E+05   0.435925E-01
        5621000   0.113780E+05   0.435965E-01
        5622000   0.113816E+05   0.436014E-01
        5623000   0.113853E+05   0.436072E-01
        5624000   0.113889E+05   0.436132E-01
        5625000   0.113923E+05   0.436210E-01
        5626000   0.113957E+05   0.436294E-01
        5627000   0.113992E+05   0.436338E-01
        5628000   0.114030E+05   0.436374E-01
        5629000   0.114066E+05   0.436437E-01
        5630000   0.114103E+05   0.436512E-01
        5631000   0.114139E+05   0.436570E-01
        5632000   0.114175E+05   0.436626E-01
        5633000   0.114210E+05   0.436691E-01
        5634000   0.114249E+05   0.436757E-01
        5635000   0.114286E+05   0.436810E-01
        5636000   0.114323E+05   0.436869E-01
        5637000   0.114359E+05   0.436936E-01
        5638000   0.114396E+05   0.437007E-01
        5639000   0.114432E+05   0.437068E-01
        5640000   0.114467E+05   0.437121E-01
        5641000   0.114503E+05   0.437179E-01
        5642000   0.114541E+05   0.437265E-01
        5643000   0.114578E+05   0.437347E-01
        5644000   0.114614E+05   0.437404E-01
        5645000   0.114652E+05   0.437465E-01
        5646000   0.114688E+05   0.437517E-01
        5647000   0.114725E+05   0.437562E-01
        5648000   0.114765E+05   0.437613E-01
        5649000   0.114803E+05   0.437670E-01
        5650000   0.114839E+05   0.437719E-01
        5651000   0.114875E+05   0.437754E-01
        5652000   0.114910E+05   0.437815E-01
        5653000   0.114947E+05   0.437865E-01
        5654000   0.114980E+05   0.437918E-01
        5655000   0.115016E+05   0.437953E-01
        5656000   0.115051E+05   0.438005E-01
        5657000   0.115089E+05   0.438054E-01
        5658000   0.115125E+05   0.438108E-01
        5659000   0.115161E+05   0.438173E-01
        5660000   0.115196E+05   0.438243E-01
        5661000   0.115231E+05   0.438296E-01
        5662000   0.115267E+05   0.438367E-01
        5663000   0.115304E+05   0.438435E-01
        5664000   0.115337E+05   0.438505E-01
        5665000   0.115372E+05   0.438607E-01
        5666000   0.115410E+05   0.438703E-01
        5667000   0.115447E+05   0.438785E-01
        5668000   0.115483E+05   0.438861E-01
        5669000   0.115517E+05   0.438940E-01
        5670000   0.115552E+05   0.439006E-01
        5671000   0.115588E+05   0.439081E-01
        5672000   0.115627E+05   0.439164E-01
        5673000   0.115662E+05   0.439234E-01
        5674000   0.115698E+05   0.439289E-01
        5675000   0.115735E+05   0.439349E-01
        5676000   0.115769E+05   0.439425E-01
        5677000   0.115805E+05   0.439501E-01
        5678000   0.115840E+05   0.439574E-01
        5679000   0.115878E+05   0.439634E-01
        5680000   0.115913E+05   0.439720E-01
        5681000   0.115949E+05   0.439801E-01
        5682000   0.115985E+05   0.439880E-01
        5683000   0.116023E+05   0.439955E-01
        5684000   0.116061E+05   0.440021E-01
        5685000   0.116096E+05   0.440102E-01
        5686000   0.116132E+05   0.440184E-01
        5687000   0.116168E+05   0.440274E-01
        5688000   0.116204E+05   0.440345E-01
        5689000   0.116240E+05   0.440412E-01
        5690000   0.116277E+05   0.440470E-01
        5691000   0.116313E+05   0.440554E-01
        5692000   0.116348E+05   0.440604E-01
        5693000   0.116384E+05   0.440677E-01
        5694000   0.116419E+05   0.440725E-01
        5695000   0.116456E+05   0.440788E-01
        5696000   0.116494E+05   0.440861E-01
        5697000   0.116531E+05   0.440938E-01
        5698000   0.116568E+05   0.441016E-01
        5699000   0.116607E+05   0.441093E-01
        5700000   0.116643E+05   0.441175E-01
        5701000   0.116680E+05   0.441259E-01
        5702000   0.116717E+05   0.441338E-01
        5703000   0.116755E+05   0.441417E-01
        5704000   0.116792E+05   0.441495E-01
        5705000   0.116829E+05   0.441578E-01
        5706000   0.116866E+05   0.441659E-01
        5707000   0.116903E+05   0.441730E-01
        5708000   0.116940E+05   0.441803E-01
        5709000   0.116977E+05   0.441877E-01
        5710000   0.117015E+05   0.441949E-01
        5711000   0.117051E+05   0.442036E-01
        5712000   0.117091E+05   0.442111E-01
        5713000   0.117129E+05   0.442202E-01
        5714000   0.117169E+05   0.442273E-01
        5715000   0.117206E+05   0.442366E-01
        5716000   0.117244E+05   0.442453E-01
        5717000   0.117283E+05   0.442547E-01
        5718000   0.117319E+05   0.442638E-01
        5719000   0.117354E+05   0.442720E-01
        5720000   0.117392E+05   0.442804E-01
        5721000   0.117427E+05   0.442885E-01
        5722000   0.117466E+05   0.442975E-01
        5723000   0.117502E+05   0.443080E-01
        5724000   0.117542E+05   0.443181E-01
        5725000   0.117579E+05   0.443282E-01
        5726000   0.117616E+05   0.443370E-01
        5727000   0.117653E+05   0.443456E-01
        5728000   0.117689E+05   0.443546E-01
        5729000   0.117727E+05   0.443615E-01
        5730000   0.117762E+05   0.443695E-01
        5731000   0.117796E+05   0.443794E-01
        5732000   0.117833E+05   0.443904E-01
        5733000   0.117871E+05   0.443997E-01
        5734000   0.117910E+05   0.444112E-01
        5735000   0.117947E+05   0.444195E-01
        5736000   0.117987E+05   0.444299E-01
        5737000   0.118027E+05   0.444395E-01
        5738000   0.118061E+05   0.444490E-01
        5739000   0.118099E+05   0.444563E-01
        5740000   0.118134E+05   0.444644E-01
        5741000   0.118169E+05   0.444728E-01
        5742000   0.118205E+05   0.444791E-01
        5743000   0.118242E+05   0.444867E-01
        5744000   0.118278E+05   0.444941E-01
        5745000   0.118315E+05   0.445039E-01
        5746000   0.118353E+05   0.445142E-01
        5747000   0.118393E+05   0.445231E-01
        5748000   0.118432E+05   0.445308E-01
        5749000   0.118470E+05   0.445383E-01
        5750000   0.118506E+05   0.445477E-01
        5751000   0.118543E+05   0.445565E-01
        5752000   0.118581E+05   0.445640E-01
        5753000   0.118616E+05   0.445717E-01
        5754000   0.118652E+05   0.445780E-01
        5755000   0.118689E+05   0.445857E-01
        5756000   0.118726E+05   0.445939E-01
        5757000   0.118766E+05   0.446024E-01
        5758000   0.118804E+05   0.446105E-01
        5759000   0.118841E+05   0.446183E-01
        5760000   0.118877E+05   0.446264E-01
        5761000   0.118914E+05   0.446353E-01
        5762000   0.118951E+05   0.446430E-01
        5763000   0.118987E+05   0.446519E-01
        5764000   0.119023E+05   0.446590E-01
        5765000   0.119062E+05   0.446681E-01
        5766000   0.119101E+05   0.446759E-01
        5767000   0.119139E+05   0.446855E-01
        5768000   0.119177E+05   0.446937E-01
        5769000   0.119215E+05   0.447021E-01
        5770000   0.119255E+05   0.447101E-01
        5771000   0.119293E+05   0.447191E-01
        5772000   0.119332E+05   0.447279E-01
        5773000   0.119371E+05   0.447370E-01
        5774000   0.119408E+05   0.447450E-01
        5775000   0.119447E+05   0.447546E-01
        5776000   0.119486E+05   0.447633E-01
        5777000   0.119522E+05   0.447724E-01
        5778000   0.119560E+05   0.447797E-01
        5779000   0.119598E+05   0.447863E-01
        5780000   0.119635E+05   0.447947E-01
        5781000   0.119674E+05   0.448041E-01
        5782000   0.119711E+05   0.448130E-01
        5783000   0.119749E+05   0.448233E-01
        5784000   0.119788E+05   0.448327E-01
        5785000   0.119824E+05   0.448413E-01
        5786000   0.119860E+05   0.448495E-01
        5787000   0.119897E+05   0.448582E-01
        5788000   0.119935E+05   0.448653E-01
        5789000   0.119975E+05   0.448726E-01
        5790000   0.120013E+05   0.448819E-01
        5791000   0.120052E+05   0.448934E-01
        5792000   0.120090E+05   0.449004E-01
        5793000   0.120131E+05   0.449088E-01
        5794000   0.120173E+05   0.449178E-01
        5795000   0.120211E+05   0.449268E-01
        5796000   0.120248E+05   0.449357E-01
        5797000   0.120289E+05   0.449436E-01
        5798000   0.120327E+05   0.449541E-01
        5799000   0.120365E+05   0.449646E-01
        5800000   0.120402E+05   0.449746E-01
        5801000   0.120438E+05   0.449847E-01
        5802000   0.120476E+05   0.449942E-01
        5803000   0.120514E+05   0.450031E-01
        5804000   0.120553E+05   0.450121E-01
        5805000   0.120591E+05   0.450218E-01
        5806000   0.120630E+05   0.450328E-01
        5807000   0.120665E+05   0.450443E-01
        5808000   0.120704E+05   0.450540E-01
        5809000   0.120745E+05   0.450633E-01
        5810000   0.120783E+05   0.450757E-01
        5811000   0.120819E+05   0.450882E-01
        5812000   0.120856E+05   0.451000E-01
        5813000   0.120892E+05   0.451120E-01
        5814000   0.120931E+05   0.451234E-01
        5815000   0.120970E+05   0.451347E-01
        5816000   0.121010E+05   0.451479E-01
        5817000   0.121048E+05   0.451594E-01
        5818000   0.121086E+05   0.451718E-01
        5819000   0.121125E+05   0.451862E-01
        5820000   0.121162E+05   0.451996E-01
        5821000   0.121198E+05   0.452123E-01
        5822000   0.121235E+05   0.452264E-01
        5823000   0.121271E+05   0.452364E-01
        5824000   0.121308E+05   0.452493E-01
        5825000   0.121345E+05   0.452617E-01
        5826000   0.121382E+05   0.452734E-01
        5827000   0.121419E+05   0.452858E-01
        5828000   0.121457E+05   0.452982E-01
        5829000   0.121495E+05   0.453095E-01
        5830000   0.121532E+05   0.453201E-01
        5831000   0.121569E+05   0.453305E-01
        5832000   0.121606E+05   0.453422E-01
        5833000   0.121645E+05   0.453530E-01
        5834000   0.121683E+05   0.453633E-01
        5835000   0.121719E+05   0.453731E-01
        5836000   0.121755E+05   0.453839E-01
        5837000   0.121794E+05   0.453956E-01
        5838000   0.121828E+05   0.454056E-01
        5839000   0.121865E+05   0.454165E-01
        5840000   0.121902E+05   0.454265E-01
        5841000   0.121943E+05   0.454367E-01
        5842000   0.121980E+05   0.454466E-01
        5843000   0.122021E+05   0.454569E-01
        5844000   0.122058E+05   0.454683E-01
        5845000   0.122095E+05   0.454769E-01
        5846000   0.122132E+05   0.454867E-01
        5847000   0.122173E+05   0.454953E-01
        5848000   0.122212E+05   0.455038E-01
        5849000   0.122250E+05   0.455138E-01
        5850000   0.122290E+05   0.455232E-01
        5851000   0.122328E+05   0.455323E-01
        5852000   0.122365E+05   0.455406E-01
        5853000   0.122401E+05   0.455499E-01
        5854000   0.122439E+05   0.455591E-01
        5855000   0.122476E+05   0.455675E-01
        5856000   0.122513E+05   0.455764E-01
        5857000   0.122551E+05   0.455852E-01
        5858000   0.122587E+05   0.455949E-01
        5859000   0.122627E+05   0.456039E-01
        5860000   0.122663E+05   0.456144E-01
        5861000   0.122700E+05   0.456259E-01
        5862000   0.122738E+05   0.456367E-01
        5863000   0.122777E+05   0.456475E-01
        5864000   0.122815E+05   0.456573E-01
        5865000   0.122856E+05   0.456698E-01
        5866000   0.122895E+05   0.456779E-01
        5867000   0.122933E+05   0.456874E-01
        5868000   0.122972E+05   0.456961E-01
        5869000   0.123009E+05   0.457060E-01
        5870000   0.123048E+05   0.457150E-01
        5871000   0.123087E+05   0.457254E-01
        5872000   0.123121E+05   0.457352E-01
        5873000   0.123159E+05   0.457446E-01
        5874000   0.123199E+05   0.457536E-01
        5875000   0.123238E+05   0.457632E-01
        5876000   0.123275E+05   0.457715E-01
        5877000   0.123311E+05   0.457786E-01
        5878000   0.123348E+05   0.457866E-01
        5879000   0.123383E+05   0.457942E-01
        5880000   0.123420E+05   0.458037E-01
        5881000   0.123458E+05   0.458126E-01
        5882000   0.123496E+05   0.458214E-01
        5883000   0.123536E+05   0.458286E-01
        5884000   0.123573E+05   0.458364E-01
        5885000   0.123613E+05   0.458460E-01
        5886000   0.123653E+05   0.458566E-01
        5887000   0.123690E+05   0.458650E-01
        5888000   0.123726E+05   0.458747E-01
        5889000   0.123765E+05   0.458837E-01
        5890000   0.123807E+05   0.458946E-01
        5891000   0.123846E+05   0.459032E-01
        5892000   0.123884E+05   0.459102E-01
        5893000   0.123921E+05   0.459195E-01
        5894000   0.123960E+05   0.459289E-01
        5895000   0.123996E+05   0.459369E-01
        5896000   0.124036E+05   0.459453E-01
        5897000   0.124077E+05   0.459546E-01
        5898000   0.124116E+05   0.459625E-01
        5899000   0.124155E+05   0.459711E-01
        5900000   0.124194E+05   0.459801E-01
        5901000   0.124232E+05   0.459886E-01
        5902000   0.124270E+05   0.459970E-01
        5903000   0.124307E+05   0.460058E-01
        5904000   0.124347E+05   0.460142E-01
        5905000   0.124385E+05   0.460233E-01
        5906000   0.124424E+05   0.460321E-01
        5907000   0.124463E+05   0.460397E-01
        5908000   0.124501E+05   0.460478E-01
        5909000   0.124539E+05   0.460560E-01
        5910000   0.124576E+05   0.460620E-01
        5911000   0.124615E+05   0.460683E-01
        5912000   0.124654E+05   0.460752E-01
        5913000   0.124693E+05   0.460832E-01
        5914000   0.124732E+05   0.460916E-01
        5915000   0.124772E+05   0.460997E-01
        5916000   0.124812E+05   0.461078E-01
        5917000   0.124851E+05   0.461167E-01
        5918000   0.124889E+05   0.461258E-01
        5919000   0.124926E+05   0.461358E-01
        5920000   0.124966E+05   0.461462E-01
        5921000   0.125002E+05   0.461557E-01
        5922000   0.125038E+05   0.461663E-01
        5923000   0.125074E+05   0.461744E-01
        5924000   0.125109E+05   0.461839E-01
        5925000   0.125146E+05   0.461961E-01
        5926000   0.125184E+05   0.462060E-01
        5927000   0.125222E+05   0.462151E-01
        5928000   0.125261E+05   0.462267E-01
        5929000   0.125303E+05   0.462356E-01
        5930000   0.125342E+05   0.462473E-01
        5931000   0.125379E+05   0.462582E-01
        5932000   0.125416E+05   0.462677E-01
        5933000   0.125455E+05   0.462783E-01
        5934000   0.125494E+05   0.462910E-01
        5935000   0.125530E+05   0.463016E-01
        5936000   0.125566E+05   0.463123E-01
        5937000   0.125603E+05   0.463223E-01
        5938000   0.125640E+05   0.463339E-01
        5939000   0.125679E+05   0.463453E-01
        5940000   0.125718E+05   0.463565E-01
        5941000   0.125757E+05   0.463670E-01
        5942000   0.125797E+05   0.463797E-01
        5943000   0.125836E+05   0.463905E-01
        5944000   0.125874E+05   0.464025E-01
        5945000   0.125916E+05   0.464140E-01
        5946000   0.125953E+05   0.464242E-01
        5947000   0.125989E+05   0.464345E-01
        5948000   0.126027E+05   0.464452E-01
        5949000   0.126064E+05   0.464550E-01
        5950000   0.126100E+05   0.464654E-01
        5951000   0.126140E+05   0.464760E-01
        5952000   0.126177E+05   0.464876E-01
        5953000   0.126215E+05   0.464991E-01
        5954000   0.126254E+05   0.465104E-01
        5955000   0.126293E+05   0.465206E-01
        5956000   0.126331E+05   0.465324E-01
        5957000   0.126369E+05   0.465425E-01
        5958000   0.126406E+05   0.465530E-01
        5959000   0.126445E+05   0.465647E-01
        5960000   0.126482E+05   0.465746E-01
        5961000   0.126520E+05   0.465867E-01
        5962000   0.126560E+05   0.465968E-01
        5963000   0.126597E+05   0.466063E-01
        5964000   0.126637E+05   0.466176E-01
        5965000   0.126675E+05   0.466268E-01
        5966000   0.126713E+05   0.466364E-01
        5967000   0.126752E+05   0.466459E-01
        5968000   0.126789E+05   0.466543E-01
        5969000   0.126826E+05   0.466622E-01
        5970000   0.126864E+05   0.466705E-01
        5971000   0.126901E+05   0.466786E-01
        5972000   0.126940E+05   0.466869E-01
        5973000   0.126978E+05   0.466970E-01
        5974000   0.127018E+05   0.467057E-01
        5975000   0.127054E+05   0.467137E-01
        5976000   0.127092E+05   0.467225E-01
        5977000   0.127132E+05   0.467333E-01
        5978000   0.127172E+05   0.467435E-01
        5979000   0.127210E+05   0.467531E-01
        5980000   0.127249E+05   0.467621E-01
        5981000   0.127285E+05   0.467726E-01
        5982000   0.127324E+05   0.467833E-01
        5983000   0.127362E+05   0.467934E-01
        5984000   0.127398E+05   0.468025E-01
        5985000   0.127436E+05   0.468104E-01
        5986000   0.127475E+05   0.468188E-01
        5987000   0.127514E+05   0.468274E-01
        5988000   0.127550E+05   0.468375E-01
        5989000   0.127588E+05   0.468443E-01
        5990000   0.127629E+05   0.468526E-01
        5991000   0.127666E+05   0.468603E-01
        5992000   0.127706E+05   0.468687E-01
        5993000   0.127745E+05   0.468771E-01
        5994000   0.127784E+05   0.468856E-01
        5995000   0.127822E+05   0.468941E-01
        5996000   0.127861E+05   0.469022E-01
        5997000   0.127899E+05   0.469093E-01
        5998000   0.127936E+05   0.469182E-01
        5999000   0.127974E+05   0.469286E-01
        6000000   0.128013E+05   0.469412E-01
        6001000   0.128051E+05   0.469518E-01
        6002000   0.128090E+05   0.469630E-01
        6003000   0.128128E+05   0.469745E-01
        6004000   0.128167E+05   0.469841E-01
        6005000   0.128204E+05   0.469941E-01
        6006000   0.128243E+05   0.470049E-01
        6007000   0.128282E+05   0.470135E-01
        6008000   0.128320E+05   0.470228E-01
        6009000   0.128358E+05   0.470305E-01
        6010000   0.128397E+05   0.470383E-01
        6011000   0.128435E+05   0.470466E-01
        6012000   0.128474E+05   0.470549E-01
        6013000   0.128510E+05   0.470640E-01
        6014000   0.128548E+05   0.470736E-01
        6015000   0.128584E+05   0.470815E-01
        6016000   0.128621E+05   0.470912E-01
        6017000   0.128659E+05   0.470980E-01
        6018000   0.128697E+05   0.471047E-01
        6019000   0.128732E+05   0.471124E-01
        6020000   0.128768E+05   0.471202E-01
        6021000   0.128807E+05   0.471275E-01
        6022000   0.128846E+05   0.471372E-01
        6023000   0.128885E+05   0.471447E-01
        6024000   0.128923E+05   0.471539E-01
        6025000   0.128961E+05   0.471604E-01
        6026000   0.129000E+05   0.471698E-01
        6027000   0.129039E+05   0.471772E-01
        6028000   0.129077E+05   0.471867E-01
        6029000   0.129118E+05   0.471971E-01
        6030000   0.129156E+05   0.472089E-01
        6031000   0.129196E+05   0.472193E-01
        6032000   0.129234E+05   0.472315E-01
        6033000   0.129270E+05   0.472432E-01
        6034000   0.129310E+05   0.472547E-01
        6035000   0.129346E+05   0.472653E-01
        6036000   0.129383E+05   0.472749E-01
        6037000   0.129422E+05   0.472847E-01
        6038000   0.129463E+05   0.472943E-01
        6039000   0.129500E+05   0.473018E-01
        6040000   0.129538E+05   0.473119E-01
        6041000   0.129580E+05   0.473191E-01
        6042000   0.129619E+05   0.473246E-01
        6043000   0.129657E+05   0.473345E-01
        6044000   0.129697E+05   0.473409E-01
        6045000   0.129734E+05   0.473470E-01
        6046000   0.129775E+05   0.473554E-01
        6047000   0.129813E+05   0.473629E-01
        6048000   0.129851E+05   0.473700E-01
        6049000   0.129892E+05   0.473783E-01
        6050000   0.129933E+05   0.473863E-01
        6051000   0.129971E+05   0.473939E-01
        6052000   0.130009E+05   0.474028E-01
        6053000   0.130047E+05   0.474112E-01
        6054000   0.130084E+05   0.474199E-01
        6055000   0.130122E+05   0.474290E-01
        6056000   0.130161E+05   0.474362E-01
        6057000   0.130199E+05   0.474453E-01
        6058000   0.130238E+05   0.474550E-01
        6059000   0.130276E+05   0.474657E-01
        6060000   0.130316E+05   0.474765E-01
        6061000   0.130354E+05   0.474877E-01
        6062000   0.130393E+05   0.474968E-01
        6063000   0.130431E+05   0.475080E-01
        6064000   0.130469E+05   0.475179E-01
        6065000   0.130509E+05   0.475258E-01
        6066000   0.130547E+05   0.475364E-01
        6067000   0.130585E+05   0.475451E-01
        6068000   0.130625E+05   0.475563E-01
        6069000   0.130662E+05   0.475634E-01
        6070000   0.130699E+05   0.475732E-01
        6071000   0.130740E+05   0.475815E-01
        6072000   0.130776E+05   0.475910E-01
        6073000   0.130816E+05   0.475970E-01
        6074000   0.130856E+05   0.476024E-01
        6075000   0.130891E+05   0.476087E-01
        6076000   0.130931E+05   0.476145E-01
        6077000   0.130971E+05   0.476219E-01
        6078000   0.131011E+05   0.476284E-01
        6079000   0.131051E+05   0.476362E-01
        6080000   0.131088E+05   0.476447E-01
        6081000   0.131125E+05   0.476507E-01
        6082000   0.131164E+05   0.476588E-01
        6083000   0.131205E+05   0.476683E-01
        6084000   0.131242E+05   0.476767E-01
        6085000   0.131279E+05   0.476871E-01
        6086000   0.131318E+05   0.476966E-01
        6087000   0.131355E+05   0.477056E-01
        6088000   0.131395E+05   0.477142E-01
        6089000   0.131437E+05   0.477231E-01
        6090000   0.131478E+05   0.477299E-01
        6091000   0.131517E+05   0.477376E-01
        6092000   0.131556E+05   0.477461E-01
        6093000   0.131596E+05   0.477556E-01
        6094000   0.131634E+05   0.477652E-01
        6095000   0.131670E+05   0.477736E-01
        6096000   0.131708E+05   0.477812E-01
        6097000   0.131750E+05   0.477912E-01
        6098000   0.131792E+05   0.477992E-01
        6099000   0.131831E+05   0.478076E-01
        6100000   0.131870E+05   0.478171E-01
        6101000   0.131911E+05   0.478274E-01
        6102000   0.131951E+05   0.478361E-01
        6103000   0.131991E+05   0.478427E-01
        6104000   0.132030E+05   0.478497E-01
        6105000   0.132068E+05   0.478558E-01
        6106000   0.132104E+05   0.478652E-01
        6107000   0.132143E+05   0.478723E-01
        6108000   0.132181E+05   0.478802E-01
        6109000   0.132221E+05   0.478880E-01
        6110000   0.132261E+05   0.478961E-01
        6111000   0.132299E+05   0.479053E-01
        6112000   0.132338E+05   0.479141E-01
        6113000   0.132377E+05   0.479220E-01
        6114000   0.132413E+05   0.479307E-01
        6115000   0.132453E+05   0.479404E-01
        6116000   0.132491E+05   0.479511E-01
        6117000   0.132530E+05   0.479617E-01
        6118000   0.132568E+05   0.479723E-01
        6119000   0.132606E+05   0.479814E-01
        6120000   0.132645E+05   0.479883E-01
        6121000   0.132683E+05   0.479975E-01
        6122000   0.132722E+05   0.480072E-01
        6123000   0.132760E+05   0.480168E-01
        6124000   0.132800E+05   0.480241E-01
        6125000   0.132839E+05   0.480310E-01
        6126000   0.132876E+05   0.480379E-01
        6127000   0.132914E+05   0.480467E-01
        6128000   0.132954E+05   0.480553E-01
        6129000   0.132991E+05   0.480642E-01
        6130000   0.133031E+05   0.480711E-01
        6131000   0.133068E+05   0.480796E-01
        6132000   0.133106E+05   0.480874E-01
        6133000   0.133146E+05   0.480980E-01
        6134000   0.133184E+05   0.481067E-01
        6135000   0.133224E+05   0.481162E-01
        6136000   0.133263E+05   0.481240E-01
        6137000   0.133301E+05   0.481326E-01
        6138000   0.133338E+05   0.481407E-01
        6139000   0.133373E+05   0.481494E-01
        6140000   0.133411E+05   0.481596E-01
        6141000   0.133447E+05   0.481692E-01
        6142000   0.133483E+05   0.481760E-01
        6143000   0.133522E+05   0.481825E-01
        6144000   0.133562E+05   0.481883E-01
        6145000   0.133601E+05   0.481953E-01
        6146000   0.133637E+05   0.482026E-01
        6147000   0.133677E+05   0.482090E-01
        6148000   0.133715E+05   0.482158E-01
        6149000   0.133754E+05   0.482217E-01
        6150000   0.133792E+05   0.482270E-01
        6151000   0.133832E+05   0.482328E-01
        6152000   0.133873E+05   0.482384E-01
        6153000   0.133910E+05   0.482459E-01
        6154000   0.133947E+05   0.482525E-01
        6155000   0.133987E+05   0.482598E-01
        6156000   0.134026E+05   0.482660E-01
        6157000   0.134066E+05   0.482735E-01
        6158000   0.134103E+05   0.482832E-01
        6159000   0.134143E+05   0.482902E-01
        6160000   0.134181E+05   0.483008E-01
        6161000   0.134219E+05   0.483101E-01
        6162000   0.134257E+05   0.483180E-01
        6163000   0.134292E+05   0.483254E-01
        6164000   0.134332E+05   0.483312E-01
        6165000   0.134370E+05   0.483401E-01
        6166000   0.134410E+05   0.483471E-01
        6167000   0.134453E+05   0.483575E-01
        6168000   0.134494E+05   0.483654E-01
        6169000   0.134533E+05   0.483739E-01
        6170000   0.134572E+05   0.483812E-01
        6171000   0.134610E+05   0.483877E-01
        6172000   0.134650E+05   0.483943E-01
        6173000   0.134688E+05   0.484021E-01
        6174000   0.134728E+05   0.484097E-01
        6175000   0.134765E+05   0.484143E-01
        6176000   0.134805E+05   0.484212E-01
        6177000   0.134844E+05   0.484281E-01
        6178000   0.134883E+05   0.484351E-01
        6179000   0.134921E+05   0.484419E-01
        6180000   0.134958E+05   0.484495E-01
        6181000   0.134999E+05   0.484573E-01
        6182000   0.135037E+05   0.484649E-01
        6183000   0.135075E+05   0.484709E-01
        6184000   0.135113E+05   0.484789E-01
        6185000   0.135151E+05   0.484857E-01
        6186000   0.135188E+05   0.484893E-01
        6187000   0.135227E+05   0.484964E-01
        6188000   0.135265E+05   0.485025E-01
        6189000   0.135305E+05   0.485079E-01
        6190000   0.135345E+05   0.485143E-01
        6191000   0.135388E+05   0.485194E-01
        6192000   0.135427E+05   0.485265E-01
        6193000   0.135470E+05   0.485347E-01
        6194000   0.135508E+05   0.485427E-01
        6195000   0.135548E+05   0.485481E-01
        6196000   0.135588E+05   0.485541E-01
        6197000   0.135627E+05   0.485623E-01
        6198000   0.135664E+05   0.485721E-01
        6199000   0.135704E+05   0.485784E-01
        6200000   0.135743E+05   0.485873E-01
        6201000   0.135780E+05   0.485971E-01
        6202000   0.135816E+05   0.486085E-01
        6203000   0.135855E+05   0.486178E-01
        6204000   0.135895E+05   0.486288E-01
        6205000   0.135933E+05   0.486420E-01
        6206000   0.135974E+05   0.486513E-01
        6207000   0.136013E+05   0.486609E-01
        6208000   0.136054E+05   0.486692E-01
        6209000   0.136095E+05   0.486775E-01
        6210000   0.136135E+05   0.486865E-01
        6211000   0.136176E+05   0.486966E-01
        6212000   0.136218E+05   0.487073E-01
        6213000   0.136257E+05   0.487180E-01
        6214000   0.136294E+05   0.487295E-01
        6215000   0.136331E+05   0.487406E-01
        6216000   0.136370E+05   0.487515E-01
        6217000   0.136409E+05   0.487623E-01
        6218000   0.136447E+05   0.487727E-01
        6219000   0.136489E+05   0.487852E-01
        6220000   0.136526E+05   0.487960E-01
        6221000   0.136566E+05   0.488077E-01
        6222000   0.136607E+05   0.488192E-01
        6223000   0.136646E+05   0.488308E-01
        6224000   0.136685E+05   0.488425E-01
        6225000   0.136722E+05   0.488556E-01
        6226000   0.136762E+05   0.488683E-01
        6227000   0.136801E+05   0.488812E-01
        6228000   0.136842E+05   0.488928E-01
        6229000   0.136883E+05   0.489055E-01
        6230000   0.136921E+05   0.489167E-01
        6231000   0.136958E+05   0.489308E-01
        6232000   0.136997E+05   0.489427E-01
        6233000   0.137037E+05   0.489550E-01
        6234000   0.137079E+05   0.489669E-01
        6235000   0.137118E+05   0.489779E-01
        6236000   0.137158E+05   0.489896E-01
        6237000   0.137196E+05   0.490003E-01
        6238000   0.137237E+05   0.490130E-01
        6239000   0.137279E+05   0.490249E-01
        6240000   0.137317E+05   0.490353E-01
        6241000   0.137355E+05   0.490474E-01
        6242000   0.137393E+05   0.490581E-01
        6243000   0.137434E+05   0.490685E-01
        6244000   0.137475E+05   0.490783E-01
        6245000   0.137518E+05   0.490903E-01
        6246000   0.137556E+05   0.491031E-01
        6247000   0.137595E+05   0.491171E-01
        6248000   0.137634E+05   0.491311E-01
        6249000   0.137675E+05   0.491464E-01
        6250000   0.137717E+05   0.491587E-01
        6251000   0.137757E+05   0.491727E-01
        6252000   0.137799E+05   0.491855E-01
        6253000   0.137840E+05   0.491979E-01
        6254000   0.137880E+05   0.492097E-01
        6255000   0.137916E+05   0.492211E-01
        6256000   0.137956E+05   0.492341E-01
        6257000   0.137994E+05   0.492473E-01
        6258000   0.138031E+05   0.492575E-01
        6259000   0.138069E+05   0.492692E-01
        6260000   0.138109E+05   0.492815E-01
        6261000   0.138151E+05   0.492926E-01
        6262000   0.138190E+05   0.493025E-01
        6263000   0.138230E+05   0.493161E-01
        6264000   0.138270E+05   0.493288E-01
        6265000   0.138310E+05   0.493398E-01
        6266000   0.138350E+05   0.493511E-01
        6267000   0.138389E+05   0.493606E-01
        6268000   0.138430E+05   0.493697E-01
        6269000   0.138472E+05   0.493795E-01
        6270000   0.138512E+05   0.493895E-01
        6271000   0.138553E+05   0.493972E-01
        6272000   0.138594E+05   0.494031E-01
        6273000   0.138631E+05   0.494110E-01
        6274000   0.138668E+05   0.494211E-01
        6275000   0.138708E+05   0.494294E-01
        6276000   0.138747E+05   0.494380E-01
        6277000   0.138788E+05   0.494477E-01
        6278000   0.138828E+05   0.494556E-01
        6279000   0.138870E+05   0.494644E-01
        6280000   0.138911E+05   0.494729E-01
        6281000   0.138950E+05   0.494814E-01
        6282000   0.138986E+05   0.494894E-01
        6283000   0.139026E+05   0.494979E-01
        6284000   0.139065E+05   0.495052E-01
        6285000   0.139105E+05   0.495144E-01
        6286000   0.139143E+05   0.495221E-01
        6287000   0.139183E+05   0.495296E-01
        6288000   0.139223E+05   0.495382E-01
        6289000   0.139263E+05   0.495434E-01
        6290000   0.139302E+05   0.495496E-01
        6291000   0.139343E+05   0.495560E-01
        6292000   0.139384E+05   0.495623E-01
        6293000   0.139423E+05   0.495669E-01
        6294000   0.139466E+05   0.495746E-01
        6295000   0.139509E+05   0.495827E-01
        6296000   0.139548E+05   0.495892E-01
        6297000   0.139586E+05   0.495972E-01
        6298000   0.139623E+05   0.496039E-01
        6299000   0.139660E+05   0.496118E-01
        6300000   0.139700E+05   0.496197E-01
        6301000   0.139738E+05   0.496267E-01
        6302000   0.139776E+05   0.496346E-01
        6303000   0.139817E+05   0.496408E-01
        6304000   0.139858E+05   0.496455E-01
        6305000   0.139896E+05   0.496519E-01
        6306000   0.139936E+05   0.496595E-01
        6307000   0.139973E+05   0.496678E-01
        6308000   0.140011E+05   0.496746E-01
        6309000   0.140053E+05   0.496835E-01
        6310000   0.140094E+05   0.496914E-01
        6311000   0.140135E+05   0.496990E-01
        6312000   0.140175E+05   0.497065E-01
        6313000   0.140216E+05   0.497140E-01
        6314000   0.140256E+05   0.497211E-01
        6315000   0.140297E+05   0.497277E-01
        6316000   0.140339E+05   0.497353E-01
        6317000   0.140376E+05   0.497427E-01
        6318000   0.140416E+05   0.497515E-01
        6319000   0.140454E+05   0.497596E-01
        6320000   0.140494E+05   0.497694E-01
        6321000   0.140531E+05   0.497777E-01
        6322000   0.140570E+05   0.497853E-01
        6323000   0.140609E+05   0.497930E-01
        6324000   0.140650E+05   0.497987E-01
        6325000   0.140691E+05   0.498029E-01
        6326000   0.140731E+05   0.498103E-01
        6327000   0.140771E+05   0.498172E-01
        6328000   0.140812E+05   0.498207E-01
        6329000   0.140857E+05   0.498271E-01
        6330000   0.140897E+05   0.498331E-01
        6331000   0.140938E+05   0.498397E-01
        6332000   0.140977E+05   0.498484E-01
        6333000   0.141015E+05   0.498559E-01
        6334000   0.141053E+05   0.498621E-01
        6335000   0.141092E+05   0.498686E-01
        6336000   0.141132E+05   0.498760E-01
        6337000   0.141175E+05   0.498836E-01
        6338000   0.141216E+05   0.498941E-01
        6339000   0.141257E+05   0.499055E-01
        6340000   0.141297E+05   0.499118E-01
        6341000   0.141337E+05   0.499208E-01
        6342000   0.141376E+05   0.499280E-01
        6343000   0.141415E+05   0.499369E-01
        6344000   0.141452E+05   0.499477E-01
        6345000   0.141493E+05   0.499563E-01
        6346000   0.141532E+05   0.499665E-01
        6347000   0.141572E+05   0.499757E-01
        6348000   0.141614E+05   0.499843E-01
        6349000   0.141655E+05   0.499941E-01
        6350000   0.141697E+05   0.500029E-01
        6351000   0.141737E+05   0.500119E-01
        6352000   0.141776E+05   0.500194E-01
        6353000   0.141816E+05   0.500279E-01
        6354000   0.141857E+05   0.500358E-01
        6355000   0.141898E+05   0.500439E-01
        6356000   0.141935E+05   0.500511E-01
        6357000   0.141972E+05   0.500585E-01
        6358000   0.142011E+05   0.500654E-01
        6359000   0.142052E+05   0.500724E-01
        6360000   0.142094E+05   0.500790E-01
        6361000   0.142134E+05   0.500850E-01
        6362000   0.142174E+05   0.500937E-01
        6363000   0.142215E+05   0.501029E-01
        6364000   0.142257E+05   0.501122E-01
        6365000   0.142299E+05   0.501211E-01
        6366000   0.142340E+05   0.501300E-01
        6367000   0.142379E+05   0.501380E-01
        6368000   0.142420E+05   0.501442E-01
        6369000   0.142461E+05   0.501537E-01
        6370000   0.142502E+05   0.501597E-01
        6371000   0.142545E+05   0.501642E-01
        6372000   0.142586E+05   0.501701E-01
        6373000   0.142626E+05   0.501767E-01
        6374000   0.142666E+05   0.501833E-01
        6375000   0.142706E+05   0.501884E-01
        6376000   0.142748E+05   0.501955E-01
        6377000   0.142790E+05   0.502011E-01
        6378000   0.142829E+05   0.502070E-01
        6379000   0.142872E+05   0.502153E-01
        6380000   0.142914E+05   0.502240E-01
        6381000   0.142956E+05   0.502308E-01
        6382000   0.142996E+05   0.502367E-01
        6383000   0.143036E+05   0.502447E-01
        6384000   0.143074E+05   0.502514E-01
        6385000   0.143114E+05   0.502587E-01
        6386000   0.143152E+05   0.502669E-01
        6387000   0.143191E+05   0.502730E-01
        6388000   0.143230E+05   0.502800E-01
        6389000   0.143271E+05   0.502867E-01
        6390000   0.143312E+05   0.502941E-01
        6391000   0.143355E+05   0.503040E-01
        6392000   0.143395E+05   0.503112E-01
        6393000   0.143436E+05   0.503172E-01
        6394000   0.143477E+05   0.503265E-01
        6395000   0.143518E+05   0.503335E-01
        6396000   0.143555E+05   0.503415E-01
        6397000   0.143594E+05   0.503529E-01
        6398000   0.143634E+05   0.503625E-01
        6399000   0.143679E+05   0.503731E-01
        6400000   0.143719E+05   0.503836E-01
        6401000   0.143760E+05   0.503930E-01
        6402000   0.143797E+05   0.504023E-01
        6403000   0.143836E+05   0.504130E-01
        6404000   0.143873E+05   0.504233E-01
        6405000   0.143912E+05   0.504300E-01
        6406000   0.143950E+05   0.504372E-01
        6407000   0.143991E+05   0.504460E-01
        6408000   0.144032E+05   0.504561E-01
        6409000   0.144076E+05   0.504655E-01
        6410000   0.144116E+05   0.504776E-01
        6411000   0.144159E+05   0.504830E-01
        6412000   0.144201E+05   0.504899E-01
        6413000   0.144241E+05   0.504973E-01
        6414000   0.144281E+05   0.505057E-01
        6415000   0.144322E+05   0.505146E-01
        6416000   0.144362E+05   0.505220E-01
        6417000   0.144402E+05   0.505311E-01
        6418000   0.144443E+05   0.505401E-01
        6419000   0.144486E+05   0.505493E-01
        6420000   0.144528E+05   0.505585E-01
        6421000   0.144571E+05   0.505687E-01
        6422000   0.144612E+05   0.505803E-01
        6423000   0.144654E+05   0.505904E-01
        6424000   0.144692E+05   0.505985E-01
        6425000   0.144733E+05   0.506080E-01
        6426000   0.144775E+05   0.506175E-01
        6427000   0.144817E+05   0.506271E-01
        6428000   0.144857E+05   0.506378E-01
        6429000   0.144898E+05   0.506479E-01
        6430000   0.144938E+05   0.506575E-01
        6431000   0.144978E+05   0.506641E-01
        6432000   0.145016E+05   0.506739E-01
        6433000   0.145056E+05   0.506832E-01
        6434000   0.145097E+05   0.506929E-01
        6435000   0.145138E+05   0.507014E-01
        6436000   0.145178E+05   0.507107E-01
        6437000   0.145215E+05   0.507193E-01
        6438000   0.145253E+05   0.507298E-01
        6439000   0.145294E+05   0.507394E-01
        6440000   0.145335E+05   0.507498E-01
        6441000   0.145378E+05   0.507587E-01
        6442000   0.145418E+05   0.507666E-01
        6443000   0.145461E+05   0.507753E-01
        6444000   0.145502E+05   0.507843E-01
        6445000   0.145544E+05   0.507898E-01
        6446000   0.145585E+05   0.507983E-01
        6447000   0.145628E+05   0.508072E-01
        6448000   0.145670E+05   0.508153E-01
        6449000   0.145711E+05   0.508215E-01
        6450000   0.145755E+05   0.508291E-01
        6451000   0.145797E+05   0.508378E-01
        6452000   0.145839E+05   0.508449E-01
        6453000   0.145876E+05   0.508533E-01
        6454000   0.145916E+05   0.508614E-01
        6455000   0.145958E+05   0.508699E-01
        6456000   0.145999E+05   0.508806E-01
        6457000   0.146038E+05   0.508884E-01
        6458000   0.146078E+05   0.508961E-01
        6459000   0.146120E+05   0.509041E-01
        6460000   0.146161E+05   0.509133E-01
        6461000   0.146200E+05   0.509214E-01
        6462000   0.146241E+05   0.509299E-01
        6463000   0.146282E+05   0.509412E-01
        6464000   0.146323E+05   0.509480E-01
        6465000   0.146362E+05   0.509563E-01
        6466000   0.146402E+05   0.509633E-01
        6467000   0.146442E+05   0.509731E-01
        6468000   0.146486E+05   0.509819E-01
        6469000   0.146526E+05   0.509910E-01
        6470000   0.146567E+05   0.510010E-01
        6471000   0.146607E+05   0.510105E-01
        6472000   0.146651E+05   0.510214E-01
        6473000   0.146694E+05   0.510325E-01
        6474000   0.146735E+05   0.510445E-01
        6475000   0.146777E+05   0.510560E-01
        6476000   0.146818E+05   0.510680E-01
        6477000   0.146857E+05   0.510802E-01
        6478000   0.146896E+05   0.510922E-01
        6479000   0.146937E+05   0.511038E-01
        6480000   0.146977E+05   0.511142E-01
        6481000   0.147017E+05   0.511242E-01
        6482000   0.147061E+05   0.511361E-01
        6483000   0.147106E+05   0.511476E-01
        6484000   0.147147E+05   0.511555E-01
        6485000   0.147188E+05   0.511644E-01
        6486000   0.147228E+05   0.511730E-01
        6487000   0.147269E+05   0.511828E-01
        6488000   0.147310E+05   0.511936E-01
        6489000   0.147351E+05   0.512057E-01
        6490000   0.147394E+05   0.512169E-01
        6491000   0.147433E+05   0.512269E-01
        6492000   0.147474E+05   0.512373E-01
        6493000   0.147517E+05   0.512482E-01
        6494000   0.147559E+05   0.512578E-01
        6495000   0.147598E+05   0.512679E-01
        6496000   0.147640E+05   0.512786E-01
        6497000   0.147681E+05   0.512890E-01
        6498000   0.147723E+05   0.512974E-01
        6499000   0.147765E+05   0.513062E-01
        6500000   0.147806E+05   0.513151E-01
        6501000   0.147846E+05   0.513245E-01
        6502000   0.147886E+05   0.513335E-01
        6503000   0.147927E+05   0.513422E-01
        6504000   0.147968E+05   0.513515E-01
        6505000   0.148010E+05   0.513617E-01
        6506000   0.148054E+05   0.513711E-01
        6507000   0.148094E+05   0.513796E-01
        6508000   0.148137E+05   0.513887E-01
        6509000   0.148178E+05   0.513971E-01
        6510000   0.148220E+05   0.514055E-01
        6511000   0.148261E+05   0.514141E-01
        6512000   0.148302E+05   0.514221E-01
        6513000   0.148343E+05   0.514311E-01
        6514000   0.148386E+05   0.514406E-01
        6515000   0.148426E+05   0.514503E-01
        6516000   0.148467E+05   0.514571E-01
        6517000   0.148510E+05   0.514637E-01
        6518000   0.148553E+05   0.514699E-01
        6519000   0.148596E+05   0.514778E-01
        6520000   0.148639E+05   0.514844E-01
        6521000   0.148683E+05   0.514918E-01
        6522000   0.148724E+05   0.514986E-01
        6523000   0.148765E+05   0.515023E-01
        6524000   0.148806E+05   0.515067E-01
        6525000   0.148846E+05   0.515122E-01
        6526000   0.148885E+05   0.515197E-01
        6527000   0.148925E+05   0.515263E-01
        6528000   0.148970E+05   0.515328E-01
        6529000   0.149013E+05   0.515379E-01
        6530000   0.149057E+05   0.515430E-01
        6531000   0.149098E+05   0.515478E-01
        6532000   0.149139E+05   0.515527E-01
        6533000   0.149181E+05   0.515570E-01
        6534000   0.149225E+05   0.515631E-01
        6535000   0.149267E+05   0.515679E-01
        6536000   0.149306E+05   0.515716E-01
        6537000   0.149346E+05   0.515775E-01
        6538000   0.149389E+05   0.515824E-01
        6539000   0.149433E+05   0.515869E-01
        6540000   0.149476E+05   0.515922E-01
        6541000   0.149516E+05   0.515962E-01
        6542000   0.149561E+05   0.516009E-01
        6543000   0.149602E+05   0.516066E-01
        6544000   0.149645E+05   0.516124E-01
        6545000   0.149688E+05   0.516188E-01
        6546000   0.149728E+05   0.516227E-01
        6547000   0.149771E+05   0.516264E-01
        6548000   0.149810E+05   0.516330E-01
        6549000   0.149850E+05   0.516400E-01
        6550000   0.149890E+05   0.516456E-01
        6551000   0.149932E+05   0.516515E-01
        6552000   0.149974E+05   0.516576E-01
        6553000   0.150016E+05   0.516639E-01
        6554000   0.150058E+05   0.516701E-01
        6555000   0.150102E+05   0.516757E-01
        6556000   0.150143E+05   0.516829E-01
        6557000   0.150186E+05   0.516881E-01
        6558000   0.150230E+05   0.516939E-01
        6559000   0.150270E+05   0.516993E-01
        6560000   0.150309E+05   0.517062E-01
        6561000   0.150348E+05   0.517102E-01
        6562000   0.150388E+05   0.517147E-01
        6563000   0.150429E+05   0.517205E-01
        6564000   0.150473E+05   0.517257E-01
        6565000   0.150517E+05   0.517320E-01
        6566000   0.150560E+05   0.517372E-01
        6567000   0.150603E+05   0.517420E-01
        6568000   0.150644E+05   0.517478E-01
        6569000   0.150688E+05   0.517506E-01
        6570000   0.150725E+05   0.517556E-01
        6571000   0.150767E+05   0.517598E-01
        6572000   0.150808E+05   0.517634E-01
        6573000   0.150849E+05   0.517680E-01
        6574000   0.150890E+05   0.517719E-01
        6575000   0.150932E+05   0.517759E-01
        6576000   0.150976E+05   0.517790E-01
        6577000   0.151020E+05   0.517837E-01
        6578000   0.151063E+05   0.517891E-01
        6579000   0.151107E+05   0.517935E-01
        6580000   0.151150E+05   0.517974E-01
        6581000   0.151196E+05   0.518029E-01
        6582000   0.151241E+05   0.518086E-01
        6583000   0.151281E+05   0.518154E-01
        6584000   0.151323E+05   0.518205E-01
        6585000   0.151367E+05   0.518280E-01
        6586000   0.151408E+05   0.518317E-01
        6587000   0.151449E+05   0.518374E-01
        6588000   0.151490E+05   0.518442E-01
        6589000   0.151531E+05   0.518491E-01
        6590000   0.151575E+05   0.518549E-01
        6591000   0.151616E+05   0.518604E-01
        6592000   0.151659E+05   0.518663E-01
        6593000   0.151701E+05   0.518702E-01
        6594000   0.151741E+05   0.518769E-01
        6595000   0.151786E+05   0.518829E-01
        6596000   0.151827E+05   0.518875E-01
        6597000   0.151866E+05   0.518928E-01
        6598000   0.151908E+05   0.518982E-01
        6599000   0.151947E+05   0.519036E-01
        6600000   0.151989E+05   0.519105E-01
        6601000   0.152033E+05   0.519168E-01
        6602000   0.152075E+05   0.519244E-01
        6603000   0.152118E+05   0.519300E-01
        6604000   0.152160E+05   0.519371E-01
        6605000   0.152200E+05   0.519448E-01
        6606000   0.152245E+05   0.519535E-01
        6607000   0.152288E+05   0.519599E-01
        6608000   0.152334E+05   0.519662E-01
        6609000   0.152375E+05   0.519710E-01
        6610000   0.152416E+05   0.519771E-01
        6611000   0.152458E+05   0.519823E-01
        6612000   0.152500E+05   0.519900E-01
        6613000   0.152543E+05   0.519962E-01
        6614000   0.152584E+05   0.520054E-01
        6615000   0.152628E+05   0.520122E-01
        6616000   0.152672E+05   0.520212E-01
        6617000   0.152715E+05   0.520296E-01
        6618000   0.152757E+05   0.520381E-01
        6619000   0.152803E+05   0.520469E-01
        6620000   0.152847E+05   0.520556E-01
        6621000   0.152890E+05   0.520614E-01
        6622000   0.152930E+05   0.520690E-01
        6623000   0.152974E+05   0.520737E-01
        6624000   0.153014E+05   0.520797E-01
        6625000   0.153051E+05   0.520861E-01
        6626000   0.153091E+05   0.520928E-01
        6627000   0.153134E+05   0.521000E-01
        6628000   0.153177E+05   0.521063E-01
        6629000   0.153222E+05   0.521119E-01
        6630000   0.153266E+05   0.521177E-01
        6631000   0.153308E+05   0.521236E-01
        6632000   0.153347E+05   0.521296E-01
        6633000   0.153391E+05   0.521357E-01
        6634000   0.153437E+05   0.521431E-01
        6635000   0.153476E+05   0.521477E-01
        6636000   0.153518E+05   0.521532E-01
        6637000   0.153561E+05   0.521582E-01
        6638000   0.153606E+05   0.521644E-01
        6639000   0.153651E+05   0.521698E-01
        6640000   0.153696E+05   0.521766E-01
        6641000   0.153740E+05   0.521818E-01
        6642000   0.153785E+05   0.521877E-01
        6643000   0.153828E+05   0.521937E-01
        6644000   0.153871E+05   0.522000E-01
        6645000   0.153912E+05   0.522068E-01
        6646000   0.153955E+05   0.522135E-01
        6647000   0.153997E+05   0.522197E-01
        6648000   0.154038E+05   0.522264E-01
        6649000   0.154079E+05   0.522325E-01
        6650000   0.154122E+05   0.522389E-01
        6651000   0.154164E+05   0.522446E-01
        6652000   0.154204E+05   0.522517E-01
        6653000   0.154244E+05   0.522578E-01
        6654000   0.154289E+05   0.522644E-01
        6655000   0.154331E+05   0.522680E-01
        6656000   0.154371E+05   0.522725E-01
        6657000   0.154410E+05   0.522772E-01
        6658000   0.154451E+05   0.522819E-01
        6659000   0.154493E+05   0.522864E-01
        6660000   0.154536E+05   0.522917E-01
        6661000   0.154578E+05   0.522954E-01
        6662000   0.154621E+05   0.523023E-01
        6663000   0.154663E+05   0.523061E-01
        6664000   0.154706E+05   0.523108E-01
        6665000   0.154748E+05   0.523160E-01
        6666000   0.154791E+05   0.523219E-01
        6667000   0.154831E+05   0.523285E-01
        6668000   0.154871E+05   0.523322E-01
        6669000   0.154912E+05   0.523356E-01
        6670000   0.154951E+05   0.523410E-01
        6671000   0.154995E+05   0.523431E-01
        6672000   0.155037E+05   0.523477E-01
        6673000   0.155080E+05   0.523514E-01
        6674000   0.155122E+05   0.523556E-01
        6675000   0.155166E+05   0.523599E-01
        6676000   0.155209E+05   0.523649E-01
        6677000   0.155253E+05   0.523719E-01
        6678000   0.155297E+05   0.523771E-01
        6679000   0.155342E+05   0.523844E-01
        6680000   0.155384E+05   0.523897E-01
        6681000   0.155426E+05   0.523950E-01
        6682000   0.155468E+05   0.523999E-01
        6683000   0.155510E+05   0.524065E-01
        6684000   0.155554E+05   0.524128E-01
        6685000   0.155597E+05   0.524187E-01
        6686000   0.155640E+05   0.524263E-01
        6687000   0.155684E+05   0.524329E-01
        6688000   0.155723E+05   0.524401E-01
        6689000   0.155765E+05   0.524475E-01
        6690000   0.155807E+05   0.524540E-01
        6691000   0.155849E+05   0.524614E-01
        6692000   0.155893E+05   0.524656E-01
        6693000   0.155938E+05   0.524704E-01
        6694000   0.155980E+05   0.524765E-01
        6695000   0.156023E+05   0.524789E-01
        6696000   0.156066E+05   0.524826E-01
        6697000   0.156108E+05   0.524866E-01
        6698000   0.156153E+05   0.524916E-01
        6699000   0.156196E+05   0.524972E-01
        6700000   0.156239E+05   0.525036E-01
        6701000   0.156282E+05   0.525092E-01
        6702000   0.156325E+05   0.525146E-01
        6703000   0.156366E+05   0.525209E-01
        6704000   0.156410E+05   0.525281E-01
        6705000   0.156454E+05   0.525331E-01
        6706000   0.156497E+05   0.525410E-01
        6707000   0.156541E+05   0.525484E-01
        6708000   0.156586E+05   0.525550E-01
        6709000   0.156629E+05   0.525610E-01
        6710000   0.156672E+05   0.525663E-01
        6711000   0.156713E+05   0.525708E-01
        6712000   0.156755E+05   0.525769E-01
        6713000   0.156799E+05   0.525859E-01
        6714000   0.156843E+05   0.525902E-01
        6715000   0.156889E+05   0.525952E-01
        6716000   0.156934E+05   0.526000E-01
        6717000   0.156978E+05   0.526049E-01
        6718000   0.157022E+05   0.526098E-01
        6719000   0.157066E+05   0.526157E-01
        6720000   0.157109E+05   0.526197E-01
        6721000   0.157151E+05   0.526243E-01
        6722000   0.157194E+05   0.526286E-01
        6723000   0.157236E+05   0.526347E-01
        6724000   0.157280E+05   0.526412E-01
        6725000   0.157326E+05   0.526480E-01
        6726000   0.157371E+05   0.526554E-01
        6727000   0.157413E+05   0.526622E-01
        6728000   0.157459E+05   0.526715E-01
        6729000   0.157501E+05   0.526776E-01
        6730000   0.157542E+05   0.526870E-01
        6731000   0.157582E+05   0.526944E-01
        6732000   0.157624E+05   0.527021E-01
        6733000   0.157665E+05   0.527130E-01
        6734000   0.157702E+05   0.527236E-01
        6735000   0.157744E+05   0.527329E-01
        6736000   0.157786E+05   0.527429E-01
        6737000   0.157830E+05   0.527542E-01
        6738000   0.157869E+05   0.527648E-01
        6739000   0.157913E+05   0.527756E-01
        6740000   0.157958E+05   0.527872E-01
        6741000   0.158004E+05   0.527965E-01
        6742000   0.158048E+05   0.528056E-01
        6743000   0.158090E+05   0.528134E-01
        6744000   0.158129E+05   0.528221E-01
        6745000   0.158172E+05   0.528322E-01
        6746000   0.158214E+05   0.528387E-01
        6747000   0.158259E+05   0.528469E-01
        6748000   0.158302E+05   0.528546E-01
        6749000   0.158345E+05   0.528621E-01
        6750000   0.158389E+05   0.528711E-01
        6751000   0.158433E+05   0.528793E-01
        6752000   0.158476E+05   0.528876E-01
        6753000   0.158521E+05   0.528972E-01
        6754000   0.158563E+05   0.529086E-01
        6755000   0.158607E+05   0.529181E-01
        6756000   0.158653E+05   0.529278E-01
        6757000   0.158696E+05   0.529367E-01
        6758000   0.158737E+05   0.529449E-01
        6759000   0.158783E+05   0.529549E-01
        6760000   0.158826E+05   0.529648E-01
        6761000   0.158867E+05   0.529743E-01
        6762000   0.158912E+05   0.529823E-01
        6763000   0.158952E+05   0.529914E-01
        6764000   0.158995E+05   0.530000E-01
        6765000   0.159036E+05   0.530071E-01
        6766000   0.159077E+05   0.530154E-01
        6767000   0.159117E+05   0.530220E-01
        6768000   0.159160E+05   0.530279E-01
        6769000   0.159202E+05   0.530333E-01
        6770000   0.159244E+05   0.530391E-01
        6771000   0.159288E+05   0.530440E-01
        6772000   0.159331E+05   0.530492E-01
        6773000   0.159372E+05   0.530549E-01
        6774000   0.159411E+05   0.530612E-01
        6775000   0.159454E+05   0.530658E-01
        6776000   0.159498E+05   0.530725E-01
        6777000   0.159541E+05   0.530790E-01
        6778000   0.159584E+05   0.530854E-01
        6779000   0.159629E+05   0.530935E-01
        6780000   0.159673E+05   0.531007E-01
        6781000   0.159717E+05   0.531070E-01
        6782000   0.159760E+05   0.531115E-01
        6783000   0.159803E+05   0.531172E-01
        6784000   0.159841E+05   0.531227E-01
        6785000   0.159881E+05   0.531285E-01
        6786000   0.159923E+05   0.531359E-01
        6787000   0.159964E+05   0.531428E-01
        6788000   0.160004E+05   0.531484E-01
        6789000   0.160047E+05   0.531561E-01
        6790000   0.160093E+05   0.531620E-01
        6791000   0.160136E+05   0.531661E-01
        6792000   0.160181E+05   0.531714E-01
        6793000   0.160226E+05   0.531794E-01
        6794000   0.160270E+05   0.531869E-01
        6795000   0.160317E+05   0.531953E-01
        6796000   0.160360E+05   0.532024E-01
        6797000   0.160405E+05   0.532095E-01
        6798000   0.160445E+05   0.532154E-01
        6799000   0.160487E+05   0.532215E-01
        6800000   0.160532E+05   0.532276E-01
        6801000   0.160573E+05   0.532321E-01
        6802000   0.160619E+05   0.532389E-01
        6803000   0.160661E+05   0.532446E-01
        6804000   0.160705E+05   0.532514E-01
        6805000   0.160750E+05   0.532604E-01
        6806000   0.160795E+05   0.532677E-01
        6807000   0.160839E+05   0.532747E-01
        6808000   0.160884E+05   0.532819E-01
        6809000   0.160926E+05   0.532886E-01
        6810000   0.160971E+05   0.532961E-01
        6811000   0.161015E+05   0.533031E-01
        6812000   0.161060E+05   0.533112E-01
        6813000   0.161103E+05   0.533162E-01
        6814000   0.161148E+05   0.533225E-01
        6815000   0.161194E+05   0.533302E-01
        6816000   0.161239E+05   0.533377E-01
        6817000   0.161284E+05   0.533437E-01
        6818000   0.161328E+05   0.533503E-01
        6819000   0.161371E+05   0.533571E-01
        6820000   0.161413E+05   0.533642E-01
        6821000   0.161456E+05   0.533717E-01
        6822000   0.161502E+05   0.533790E-01
        6823000   0.161546E+05   0.533867E-01
        6824000   0.161590E+05   0.533951E-01
        6825000   0.161631E+05   0.534026E-01
        6826000   0.161675E+05   0.534119E-01
        6827000   0.161719E+05   0.534219E-01
        6828000   0.161764E+05   0.534314E-01
        6829000   0.161806E+05   0.534412E-01
        6830000   0.161849E+05   0.534495E-01
        6831000   0.161892E+05   0.534573E-01
        6832000   0.161935E+05   0.534665E-01
        6833000   0.161978E+05   0.534744E-01
        6834000   0.162021E+05   0.534858E-01
        6835000   0.162066E+05   0.534962E-01
        6836000   0.162111E+05   0.535063E-01
        6837000   0.162156E+05   0.535152E-01
        6838000   0.162199E+05   0.535241E-01
        6839000   0.162245E+05   0.535317E-01
        6840000   0.162292E+05   0.535430E-01
        6841000   0.162334E+05   0.535561E-01
        6842000   0.162375E+05   0.535673E-01
        6843000   0.162416E+05   0.535773E-01
        6844000   0.162458E+05   0.535883E-01
        6845000   0.162500E+05   0.535982E-01
        6846000   0.162544E+05   0.536064E-01
        6847000   0.162590E+05   0.536140E-01
        6848000   0.162633E+05   0.536228E-01
        6849000   0.162677E+05   0.536320E-01
        6850000   0.162726E+05   0.536396E-01
        6851000   0.162768E+05   0.536489E-01
        6852000   0.162813E+05   0.536571E-01
        6853000   0.162855E+05   0.536654E-01
        6854000   0.162900E+05   0.536727E-01
        6855000   0.162946E+05   0.536800E-01
        6856000   0.162989E+05   0.536882E-01
        6857000   0.163032E+05   0.536946E-01
        6858000   0.163075E+05   0.537033E-01
        6859000   0.163119E+05   0.537116E-01
        6860000   0.163165E+05   0.537178E-01
        6861000   0.163209E+05   0.537236E-01
        6862000   0.163253E+05   0.537293E-01
        6863000   0.163297E+05   0.537349E-01
        6864000   0.163342E+05   0.537384E-01
        6865000   0.163388E+05   0.537450E-01
        6866000   0.163436E+05   0.537522E-01
        6867000   0.163481E+05   0.537590E-01
        6868000   0.163528E+05   0.537657E-01
        6869000   0.163572E+05   0.537739E-01
        6870000   0.163615E+05   0.537805E-01
        6871000   0.163657E+05   0.537897E-01
        6872000   0.163702E+05   0.537973E-01
        6873000   0.163748E+05   0.538033E-01
        6874000   0.163795E+05   0.538108E-01
        6875000   0.163843E+05   0.538192E-01
        6876000   0.163892E+05   0.538247E-01
        6877000   0.163939E+05   0.538305E-01
        6878000   0.163986E+05   0.538360E-01
        6879000   0.164033E+05   0.538425E-01
        6880000   0.164078E+05   0.538461E-01
        6881000   0.164121E+05   0.538526E-01
        6882000   0.164167E+05   0.538555E-01
        6883000   0.164209E+05   0.538596E-01
        6884000   0.164251E+05   0.538629E-01
        6885000   0.164294E+05   0.538682E-01
        6886000   0.164337E+05   0.538749E-01
        6887000   0.164380E+05   0.538821E-01
        6888000   0.164425E+05   0.538908E-01
        6889000   0.164469E+05   0.538982E-01
        6890000   0.164515E+05   0.539043E-01
        6891000   0.164561E+05   0.539101E-01
        6892000   0.164605E+05   0.539185E-01
        6893000   0.164650E+05   0.539262E-01
        6894000   0.164696E+05   0.539311E-01
        6895000   0.164745E+05   0.539382E-01
        6896000   0.164786E+05   0.539423E-01
        6897000   0.164828E+05   0.539466E-01
        6898000   0.164872E+05   0.539512E-01
        6899000   0.164913E+05   0.539569E-01
        6900000   0.164956E+05   0.539636E-01
        6901000   0.165002E+05   0.539686E-01
        6902000   0.165045E+05   0.539759E-01
        6903000   0.165090E+05   0.539817E-01
        6904000   0.165135E+05   0.539866E-01
        6905000   0.165180E+05   0.539927E-01
        6906000   0.165223E+05   0.539964E-01
        6907000   0.165269E+05   0.540010E-01
        6908000   0.165313E+05   0.540062E-01
        6909000   0.165356E+05   0.540106E-01
        6910000   0.165398E+05   0.540162E-01
        6911000   0.165444E+05   0.540214E-01
        6912000   0.165489E+05   0.540277E-01
        6913000   0.165535E+05   0.540339E-01
        6914000   0.165580E+05   0.540396E-01
        6915000   0.165621E+05   0.540441E-01
        6916000   0.165664E+05   0.540499E-01
        6917000   0.165711E+05   0.540572E-01
        6918000   0.165758E+05   0.540623E-01
        6919000   0.165802E+05   0.540708E-01
        6920000   0.165846E+05   0.540766E-01
        6921000   0.165887E+05   0.540811E-01
        6922000   0.165932E+05   0.540853E-01
        6923000   0.165975E+05   0.540884E-01
        6924000   0.166020E+05   0.540903E-01
        6925000   0.166063E+05   0.540935E-01
        6926000   0.166107E+05   0.540951E-01
        6927000   0.166153E+05   0.540971E-01
        6928000   0.166201E+05   0.541019E-01
        6929000   0.166243E+05   0.541030E-01
        6930000   0.166285E+05   0.541069E-01
        6931000   0.166327E+05   0.541091E-01
        6932000   0.166370E+05   0.541121E-01
        6933000   0.166414E+05   0.541137E-01
        6934000   0.166458E+05   0.541151E-01
        6935000   0.166499E+05   0.541167E-01
        6936000   0.166544E+05   0.541187E-01
        6937000   0.166588E+05   0.541203E-01
        6938000   0.166635E+05   0.541226E-01
        6939000   0.166681E+05   0.541246E-01
        6940000   0.166724E+05   0.541254E-01
        6941000   0.166766E+05   0.541280E-01
        6942000   0.166812E+05   0.541298E-01
        6943000   0.166856E+05   0.541296E-01
        6944000   0.166901E+05   0.541314E-01
        6945000   0.166944E+05   0.541346E-01
        6946000   0.166988E+05   0.541369E-01
        6947000   0.167032E+05   0.541395E-01
        6948000   0.167077E+05   0.541446E-01
        6949000   0.167122E+05   0.541479E-01
        6950000   0.167166E+05   0.541512E-01
        6951000   0.167209E+05   0.541551E-01
        6952000   0.167253E+05   0.541578E-01
        6953000   0.167295E+05   0.541602E-01
        6954000   0.167342E+05   0.541639E-01
        6955000   0.167387E+05   0.541665E-01
        6956000   0.167432E+05   0.541695E-01
        6957000   0.167474E+05   0.541730E-01
        6958000   0.167518E+05   0.541767E-01
        6959000   0.167561E+05   0.541778E-01
        6960000   0.167606E+05   0.541796E-01
        6961000   0.167650E+05   0.541829E-01
        6962000   0.167693E+05   0.541878E-01
        6963000   0.167738E+05   0.541923E-01
        6964000   0.167780E+05   0.541941E-01
        6965000   0.167823E+05   0.541944E-01
        6966000   0.167869E+05   0.541972E-01
        6967000   0.167913E+05   0.542012E-01
        6968000   0.167959E+05   0.542071E-01
        6969000   0.168006E+05   0.542117E-01
        6970000   0.168048E+05   0.542196E-01
        6971000   0.168088E+05   0.542244E-01
        6972000   0.168131E+05   0.542303E-01
        6973000   0.168178E+05   0.542381E-01
        6974000   0.168224E+05   0.542438E-01
        6975000   0.168269E+05   0.542510E-01
        6976000   0.168316E+05   0.542564E-01
        6977000   0.168359E+05   0.542602E-01
        6978000   0.168401E+05   0.542635E-01
        6979000   0.168443E+05   0.542673E-01
        6980000   0.168488E+05   0.542694E-01
        6981000   0.168533E+05   0.542743E-01
        6982000   0.168581E+05   0.542773E-01
        6983000   0.168626E+05   0.542814E-01
        6984000   0.168671E+05   0.542857E-01
        6985000   0.168715E+05   0.542910E-01
        6986000   0.168759E+05   0.542949E-01
        6987000   0.168800E+05   0.542986E-01
        6988000   0.168844E+05   0.543019E-01
        6989000   0.168888E+05   0.543066E-01
        6990000   0.168934E+05   0.543100E-01
        6991000   0.168980E+05   0.543127E-01
        6992000   0.169026E+05   0.543181E-01
        6993000   0.169071E+05   0.543242E-01
        6994000   0.169115E+05   0.543272E-01
        6995000   0.169160E+05   0.543296E-01
        6996000   0.169206E+05   0.543336E-01
        6997000   0.169251E+05   0.543378E-01
        6998000   0.169296E+05   0.543402E-01
        6999000   0.169340E+05   0.543415E-01
        7000000   0.169385E+05   0.543434E-01
        7001000   0.169428E+05   0.543468E-01
        7002000   0.169474E+05   0.543494E-01
        7003000   0.169516E+05   0.543531E-01
        7004000   0.169560E+05   0.543569E-01
        7005000   0.169605E+05   0.543600E-01
        7006000   0.169650E+05   0.543668E-01
        7007000   0.169695E+05   0.543726E-01
        7008000   0.169740E+05   0.543777E-01
        7009000   0.169784E+05   0.543825E-01
        7010000   0.169832E+05   0.543865E-01
        7011000   0.169872E+05   0.543908E-01
        7012000   0.169918E+05   0.543984E-01
        7013000   0.169963E+05   0.544076E-01
        7014000   0.170007E+05   0.544153E-01
        7015000   0.170053E+05   0.544224E-01
        7016000   0.170101E+05   0.544305E-01
        7017000   0.170148E+05   0.544382E-01
        7018000   0.170191E+05   0.544431E-01
        7019000   0.170236E+05   0.544490E-01
        7020000   0.170281E+05   0.544537E-01
        7021000   0.170323E+05   0.544596E-01
        7022000   0.170366E+05   0.544653E-01
        7023000   0.170409E+05   0.544699E-01
        7024000   0.170454E+05   0.544776E-01
        7025000   0.170499E+05   0.544820E-01
        7026000   0.170543E+05   0.544876E-01
        7027000   0.170585E+05   0.544939E-01
        7028000   0.170629E+05   0.545004E-01
        7029000   0.170676E+05   0.545073E-01
        7030000   0.170721E+05   0.545134E-01
        7031000   0.170764E+05   0.545188E-01
        7032000   0.170804E+05   0.545236E-01
        7033000   0.170846E+05   0.545290E-01
        7034000   0.170890E+05   0.545332E-01
        7035000   0.170933E+05   0.545372E-01
        7036000   0.170975E+05   0.545414E-01
        7037000   0.171020E+05   0.545454E-01
        7038000   0.171066E+05   0.545499E-01
        7039000   0.171112E+05   0.545562E-01
        7040000   0.171155E+05   0.545634E-01
        7041000   0.171200E+05   0.545687E-01
        7042000   0.171246E+05   0.545756E-01
        7043000   0.171292E+05   0.545814E-01
        7044000   0.171337E+05   0.545873E-01
        7045000   0.171381E+05   0.545932E-01
        7046000   0.171424E+05   0.545978E-01
        7047000   0.171467E+05   0.546042E-01
        7048000   0.171512E+05   0.546076E-01
        7049000   0.171558E+05   0.546131E-01
        7050000   0.171603E+05   0.546219E-01
        7051000   0.171646E+05   0.546280E-01
        7052000   0.171690E+05   0.546346E-01
        7053000   0.171736E+05   0.546434E-01
        7054000   0.171781E+05   0.546529E-01
        7055000   0.171825E+05   0.546605E-01
        7056000   0.171869E+05   0.546662E-01
        7057000   0.171916E+05   0.546749E-01
        7058000   0.171959E+05   0.546827E-01
        7059000   0.172002E+05   0.546886E-01
        7060000   0.172047E+05   0.546942E-01
        7061000   0.172090E+05   0.546996E-01
        7062000   0.172136E+05   0.547054E-01
        7063000   0.172179E+05   0.547106E-01
        7064000   0.172224E+05   0.547156E-01
        7065000   0.172269E+05   0.547202E-01
        7066000   0.172311E+05   0.547274E-01
        7067000   0.172354E+05   0.547361E-01
        7068000   0.172398E+05   0.547450E-01
        7069000   0.172439E+05   0.547507E-01
        7070000   0.172482E+05   0.547531E-01
        7071000   0.172526E+05   0.547570E-01
        7072000   0.172571E+05   0.547598E-01
        7073000   0.172616E+05   0.547636E-01
        7074000   0.172664E+05   0.547678E-01
        7075000   0.172711E+05   0.547745E-01
        7076000   0.172756E+05   0.547799E-01
        7077000   0.172800E+05   0.547849E-01
        7078000   0.172844E+05   0.547900E-01
        7079000   0.172889E+05   0.547969E-01
        7080000   0.172931E+05   0.548034E-01
        7081000   0.172973E+05   0.548091E-01
        7082000   0.173016E+05   0.548165E-01
        7083000   0.173060E+05   0.548238E-01
        7084000   0.173104E+05   0.548329E-01
        7085000   0.173149E+05   0.548412E-01
        7086000   0.173194E+05   0.548486E-01
        7087000   0.173237E+05   0.548544E-01
        7088000   0.173284E+05   0.548597E-01
        7089000   0.173329E+05   0.548665E-01
        7090000   0.173373E+05   0.548717E-01
        7091000   0.173415E+05   0.548779E-01
        7092000   0.173460E+05   0.548846E-01
        7093000   0.173506E+05   0.548907E-01
        7094000   0.173546E+05   0.548958E-01
        7095000   0.173587E+05   0.549002E-01
        7096000   0.173632E+05   0.549061E-01
        7097000   0.173678E+05   0.549132E-01
        7098000   0.173723E+05   0.549195E-01
        7099000   0.173766E+05   0.549244E-01
        7100000   0.173812E+05   0.549286E-01
        7101000   0.173854E+05   0.549339E-01
        7102000   0.173899E+05   0.549389E-01
        7103000   0.173942E+05   0.549453E-01
        7104000   0.173986E+05   0.549495E-01
        7105000   0.174029E+05   0.549545E-01
        7106000   0.174072E+05   0.549592E-01
        7107000   0.174112E+05   0.549647E-01
        7108000   0.174152E+05   0.549709E-01
        7109000   0.174197E+05   0.549767E-01
        7110000   0.174239E+05   0.549822E-01
        7111000   0.174283E+05   0.549879E-01
        7112000   0.174327E+05   0.549922E-01
        7113000   0.174373E+05   0.549972E-01
        7114000   0.174417E+05   0.550012E-01
        7115000   0.174458E+05   0.550032E-01
        7116000   0.174500E+05   0.550065E-01
        7117000   0.174542E+05   0.550097E-01
        7118000   0.174585E+05   0.550132E-01
        7119000   0.174631E+05   0.550168E-01
        7120000   0.174678E+05   0.550195E-01
        7121000   0.174723E+05   0.550234E-01
        7122000   0.174768E+05   0.550297E-01
        7123000   0.174814E+05   0.550339E-01
        7124000   0.174857E+05   0.550391E-01
        7125000   0.174901E+05   0.550455E-01
        7126000   0.174943E+05   0.550495E-01
        7127000   0.174986E+05   0.550539E-01
        7128000   0.175029E+05   0.550587E-01
        7129000   0.175073E+05   0.550624E-01
        7130000   0.175117E+05   0.550670E-01
        7131000   0.175161E+05   0.550707E-01
        7132000   0.175203E+05   0.550754E-01
        7133000   0.175245E+05   0.550795E-01
        7134000   0.175290E+05   0.550866E-01
        7135000   0.175335E+05   0.550916E-01
        7136000   0.175380E+05   0.550958E-01
        7137000   0.175427E+05   0.550990E-01
        7138000   0.175473E+05   0.551014E-01
        7139000   0.175516E+05   0.551076E-01
        7140000   0.175558E+05   0.551123E-01
        7141000   0.175601E+05   0.551149E-01
        7142000   0.175643E+05   0.551197E-01
        7143000   0.175689E+05   0.551235E-01
        7144000   0.175736E+05   0.551283E-01
        7145000   0.175782E+05   0.551333E-01
        7146000   0.175827E+05   0.551394E-01
        7147000   0.175871E+05   0.551449E-01
        7148000   0.175915E+05   0.551517E-01
        7149000   0.175960E+05   0.551581E-01
        7150000   0.176005E+05   0.551629E-01
        7151000   0.176045E+05   0.551689E-01
        7152000   0.176091E+05   0.551780E-01
        7153000   0.176135E+05   0.551847E-01
        7154000   0.176180E+05   0.551909E-01
        7155000   0.176226E+05   0.551975E-01
        7156000   0.176269E+05   0.552064E-01
        7157000   0.176314E+05   0.552131E-01
        7158000   0.176358E+05   0.552213E-01
        7159000   0.176402E+05   0.552292E-01
        7160000   0.176445E+05   0.552373E-01
        7161000   0.176490E+05   0.552453E-01
        7162000   0.176535E+05   0.552519E-01
        7163000   0.176578E+05   0.552608E-01
        7164000   0.176624E+05   0.552692E-01
        7165000   0.176670E+05   0.552793E-01
        7166000   0.176717E+05   0.552899E-01
        7167000   0.176761E+05   0.553017E-01
        7168000   0.176806E+05   0.553121E-01
        7169000   0.176848E+05   0.553219E-01
        7170000   0.176892E+05   0.553292E-01
        7171000   0.176936E+05   0.553371E-01
        7172000   0.176984E+05   0.553471E-01
        7173000   0.177031E+05   0.553563E-01
        7174000   0.177075E+05   0.553648E-01
        7175000   0.177120E+05   0.553739E-01
        7176000   0.177165E+05   0.553840E-01
        7177000   0.177212E+05   0.553948E-01
        7178000   0.177257E+05   0.554051E-01
        7179000   0.177305E+05   0.554160E-01
        7180000   0.177351E+05   0.554286E-01
        7181000   0.177394E+05   0.554372E-01
        7182000   0.177440E+05   0.554490E-01
        7183000   0.177484E+05   0.554608E-01
        7184000   0.177527E+05   0.554719E-01
        7185000   0.177573E+05   0.554820E-01
        7186000   0.177620E+05   0.554939E-01
        7187000   0.177666E+05   0.555045E-01
        7188000   0.177712E+05   0.555132E-01
        7189000   0.177754E+05   0.555216E-01
        7190000   0.177799E+05   0.555308E-01
        7191000   0.177846E+05   0.555408E-01
        7192000   0.177891E+05   0.555521E-01
        7193000   0.177936E+05   0.555624E-01
        7194000   0.177980E+05   0.555742E-01
        7195000   0.178024E+05   0.555841E-01
        7196000   0.178068E+05   0.555934E-01
        7197000   0.178110E+05   0.556019E-01
        7198000   0.178155E+05   0.556130E-01
        7199000   0.178201E+05   0.556234E-01
        7200000   0.178245E+05   0.556337E-01
        7201000   0.178289E+05   0.556445E-01
        7202000   0.178334E+05   0.556548E-01
        7203000   0.178377E+05   0.556653E-01
        7204000   0.178423E+05   0.556748E-01
        7205000   0.178469E+05   0.556843E-01
        7206000   0.178514E+05   0.556913E-01
        7207000   0.178560E+05   0.557001E-01
        7208000   0.178607E+05   0.557070E-01
        7209000   0.178654E+05   0.557130E-01
        7210000   0.178697E+05   0.557214E-01
        7211000   0.178743E+05   0.557277E-01
        7212000   0.178788E+05   0.557342E-01
        7213000   0.178834E+05   0.557413E-01
        7214000   0.178877E+05   0.557500E-01
        7215000   0.178924E+05   0.557575E-01
        7216000   0.178968E+05   0.557635E-01
        7217000   0.179013E+05   0.557716E-01
        7218000   0.179059E+05   0.557775E-01
        7219000   0.179104E+05   0.557843E-01
        7220000   0.179153E+05   0.557899E-01
        7221000   0.179200E+05   0.557972E-01
        7222000   0.179245E+05   0.558035E-01
        7223000   0.179290E+05   0.558102E-01
        7224000   0.179335E+05   0.558202E-01
        7225000   0.179381E+05   0.558296E-01
        7226000   0.179427E+05   0.558375E-01
        7227000   0.179474E+05   0.558438E-01
        7228000   0.179518E+05   0.558515E-01
        7229000   0.179563E+05   0.558575E-01
        7230000   0.179613E+05   0.558635E-01
        7231000   0.179659E+05   0.558691E-01
        7232000   0.179704E+05   0.558744E-01
        7233000   0.179751E+05   0.558815E-01
        7234000   0.179797E+05   0.558868E-01
        7235000   0.179844E+05   0.558936E-01
        7236000   0.179891E+05   0.559033E-01
        7237000   0.179937E+05   0.559147E-01
        7238000   0.179982E+05   0.559251E-01
        7239000   0.180027E+05   0.559325E-01
        7240000   0.180071E+05   0.559400E-01
        7241000   0.180116E+05   0.559472E-01
        7242000   0.180162E+05   0.559564E-01
        7243000   0.180208E+05   0.559657E-01
        7244000   0.180256E+05   0.559741E-01
        7245000   0.180302E+05   0.559820E-01
        7246000   0.180350E+05   0.559904E-01
        7247000   0.180401E+05   0.560001E-01
        7248000   0.180449E+05   0.560091E-01
        7249000   0.180497E+05   0.560169E-01
        7250000   0.180539E+05   0.560251E-01
        7251000   0.180584E+05   0.560328E-01
        7252000   0.180629E+05   0.560407E-01
        7253000   0.180672E+05   0.560483E-01
        7254000   0.180719E+05   0.560573E-01
        7255000   0.180769E+05   0.560685E-01
        7256000   0.180813E+05   0.560795E-01
        7257000   0.180860E+05   0.560887E-01
        7258000   0.180909E+05   0.560981E-01
        7259000   0.180953E+05   0.561065E-01
        7260000   0.180997E+05   0.561155E-01
        7261000   0.181044E+05   0.561263E-01
        7262000   0.181092E+05   0.561347E-01
        7263000   0.181137E+05   0.561457E-01
        7264000   0.181183E+05   0.561544E-01
        7265000   0.181228E+05   0.561636E-01
        7266000   0.181275E+05   0.561718E-01
        7267000   0.181321E+05   0.561794E-01
        7268000   0.181368E+05   0.561871E-01
        7269000   0.181411E+05   0.561948E-01
        7270000   0.181456E+05   0.562029E-01
        7271000   0.181503E+05   0.562096E-01
        7272000   0.181549E+05   0.562164E-01
        7273000   0.181596E+05   0.562236E-01
        7274000   0.181643E+05   0.562315E-01
        7275000   0.181690E+05   0.562387E-01
        7276000   0.181734E+05   0.562473E-01
        7277000   0.181779E+05   0.562573E-01
        7278000   0.181825E+05   0.562680E-01
        7279000   0.181870E+05   0.562775E-01
        7280000   0.181916E+05   0.562851E-01
        7281000   0.181963E+05   0.562951E-01
        7282000   0.182010E+05   0.563060E-01
        7283000   0.182055E+05   0.563167E-01
        7284000   0.182101E+05   0.563268E-01
        7285000   0.182147E+05   0.563373E-01
        7286000   0.182191E+05   0.563478E-01
        7287000   0.182237E+05   0.563579E-01
        7288000   0.182280E+05   0.563682E-01
        7289000   0.182324E+05   0.563782E-01
        7290000   0.182366E+05   0.563877E-01
        7291000   0.182409E+05   0.563997E-01
        7292000   0.182452E+05   0.564102E-01
        7293000   0.182500E+05   0.564210E-01
        7294000   0.182545E+05   0.564321E-01
        7295000   0.182593E+05   0.564421E-01
        7296000   0.182640E+05   0.564521E-01
        7297000   0.182689E+05   0.564610E-01
        7298000   0.182736E+05   0.564699E-01
        7299000   0.182780E+05   0.564806E-01
        7300000   0.182825E+05   0.564877E-01
        7301000   0.182868E+05   0.564965E-01
        7302000   0.182912E+05   0.565049E-01
        7303000   0.182956E+05   0.565143E-01
        7304000   0.183001E+05   0.565231E-01
        7305000   0.183048E+05   0.565345E-01
        7306000   0.183093E+05   0.565441E-01
        7307000   0.183140E+05   0.565541E-01
        7308000   0.183188E+05   0.565637E-01
        7309000   0.183234E+05   0.565735E-01
        7310000   0.183280E+05   0.565839E-01
        7311000   0.183326E+05   0.565943E-01
        7312000   0.183377E+05   0.566038E-01
        7313000   0.183424E+05   0.566137E-01
        7314000   0.183468E+05   0.566245E-01
        7315000   0.183512E+05   0.566375E-01
        7316000   0.183559E+05   0.566489E-01
        7317000   0.183604E+05   0.566613E-01
        7318000   0.183649E+05   0.566716E-01
        7319000   0.183697E+05   0.566825E-01
        7320000   0.183742E+05   0.566939E-01
        7321000   0.183788E+05   0.567053E-01
        7322000   0.183835E+05   0.567147E-01
        7323000   0.183881E+05   0.567258E-01
        7324000   0.183925E+05   0.567385E-01
        7325000   0.183971E+05   0.567510E-01
        7326000   0.184014E+05   0.567607E-01
        7327000   0.184058E+05   0.567696E-01
        7328000   0.184103E+05   0.567790E-01
        7329000   0.184149E+05   0.567881E-01
        7330000   0.184197E+05   0.567976E-01
        7331000   0.184244E+05   0.568075E-01
        7332000   0.184289E+05   0.568155E-01
        7333000   0.184336E+05   0.568234E-01
        7334000   0.184379E+05   0.568308E-01
        7335000   0.184422E+05   0.568397E-01
        7336000   0.184466E+05   0.568513E-01
        7337000   0.184513E+05   0.568626E-01
        7338000   0.184559E+05   0.568729E-01
        7339000   0.184605E+05   0.568817E-01
        7340000   0.184652E+05   0.568899E-01
        7341000   0.184699E+05   0.569002E-01
        7342000   0.184743E+05   0.569104E-01
        7343000   0.184792E+05   0.569181E-01
        7344000   0.184838E+05   0.569247E-01
        7345000   0.184884E+05   0.569355E-01
        7346000   0.184932E+05   0.569458E-01
        7347000   0.184980E+05   0.569548E-01
        7348000   0.185029E+05   0.569652E-01
        7349000   0.185076E+05   0.569733E-01
        7350000   0.185120E+05   0.569804E-01
        7351000   0.185166E+05   0.569895E-01
        7352000   0.185214E+05   0.569999E-01
        7353000   0.185261E+05   0.570085E-01
        7354000   0.185308E+05   0.570184E-01
        7355000   0.185356E+05   0.570268E-01
        7356000   0.185403E+05   0.570362E-01
        7357000   0.185451E+05   0.570453E-01
        7358000   0.185501E+05   0.570516E-01
        7359000   0.185547E+05   0.570597E-01
        7360000   0.185595E+05   0.570677E-01
        7361000   0.185639E+05   0.570767E-01
        7362000   0.185684E+05   0.570849E-01
        7363000   0.185732E+05   0.570916E-01
        7364000   0.185778E+05   0.570991E-01
        7365000   0.185824E+05   0.571069E-01
        7366000   0.185872E+05   0.571152E-01
        7367000   0.185918E+05   0.571231E-01
        7368000   0.185963E+05   0.571306E-01
        7369000   0.186009E+05   0.571386E-01
        7370000   0.186057E+05   0.571474E-01
        7371000   0.186102E+05   0.571548E-01
        7372000   0.186147E+05   0.571611E-01
        7373000   0.186193E+05   0.571704E-01
        7374000   0.186237E+05   0.571796E-01
        7375000   0.186283E+05   0.571864E-01
        7376000   0.186330E+05   0.571958E-01
        7377000   0.186377E+05   0.572052E-01
        7378000   0.186420E+05   0.572172E-01
        7379000   0.186467E+05   0.572262E-01
        7380000   0.186517E+05   0.572359E-01
        7381000   0.186562E+05   0.572464E-01
        7382000   0.186605E+05   0.572565E-01
        7383000   0.186651E+05   0.572692E-01
        7384000   0.186698E+05   0.572803E-01
        7385000   0.186740E+05   0.572924E-01
        7386000   0.186785E+05   0.573043E-01
        7387000   0.186829E+05   0.573161E-01
        7388000   0.186872E+05   0.573275E-01
        7389000   0.186916E+05   0.573373E-01
        7390000   0.186962E+05   0.573488E-01
        7391000   0.187009E+05   0.573567E-01
        7392000   0.187057E+05   0.573665E-01
        7393000   0.187105E+05   0.573775E-01
        7394000   0.187152E+05   0.573872E-01
        7395000   0.187197E+05   0.573982E-01
        7396000   0.187244E+05   0.574074E-01
        7397000   0.187292E+05   0.574158E-01
        7398000   0.187334E+05   0.574244E-01
        7399000   0.187379E+05   0.574333E-01
        7400000   0.187423E+05   0.574416E-01
        7401000   0.187468E+05   0.574514E-01
        7402000   0.187514E+05   0.574603E-01
        7403000   0.187559E+05   0.574707E-01
        7404000   0.187608E+05   0.574792E-01
        7405000   0.187655E+05   0.574893E-01
        7406000   0.187702E+05   0.574985E-01
        7407000   0.187749E+05   0.575066E-01
        7408000   0.187794E+05   0.575135E-01
        7409000   0.187838E+05   0.575217E-01
        7410000   0.187885E+05   0.575306E-01
        7411000   0.187931E+05   0.575411E-01
        7412000   0.187977E+05   0.575506E-01
        7413000   0.188024E+05   0.575579E-01
        7414000   0.188072E+05   0.575654E-01
        7415000   0.188119E+05   0.575745E-01
        7416000   0.188163E+05   0.575852E-01
        7417000   0.188208E+05   0.575958E-01
        7418000   0.188255E+05   0.576063E-01
        7419000   0.188298E+05   0.576169E-01
        7420000   0.188344E+05   0.576274E-01
        7421000   0.188388E+05   0.576379E-01
        7422000   0.188435E+05   0.576507E-01
        7423000   0.188484E+05   0.576605E-01
        7424000   0.188529E+05   0.576707E-01
        7425000   0.188577E+05   0.576804E-01
        7426000   0.188626E+05   0.576915E-01
        7427000   0.188674E+05   0.577022E-01
        7428000   0.188723E+05   0.577134E-01
        7429000   0.188767E+05   0.577241E-01
        7430000   0.188816E+05   0.577346E-01
        7431000   0.188864E+05   0.577441E-01
        7432000   0.188910E+05   0.577547E-01
        7433000   0.188957E+05   0.577658E-01
        7434000   0.189001E+05   0.577750E-01
        7435000   0.189047E+05   0.577871E-01
        7436000   0.189093E+05   0.577979E-01
        7437000   0.189144E+05   0.578065E-01
        7438000   0.189188E+05   0.578178E-01
        7439000   0.189230E+05   0.578274E-01
        7440000   0.189279E+05   0.578368E-01
        7441000   0.189326E+05   0.578463E-01
        7442000   0.189373E+05   0.578558E-01
        7443000   0.189422E+05   0.578644E-01
        7444000   0.189473E+05   0.578718E-01
        7445000   0.189519E+05   0.578796E-01
        7446000   0.189564E+05   0.578874E-01
        7447000   0.189612E+05   0.578944E-01
        7448000   0.189659E+05   0.578986E-01
        7449000   0.189707E+05   0.579063E-01
        7450000   0.189758E+05   0.579146E-01
        7451000   0.189805E+05   0.579233E-01
        7452000   0.189849E+05   0.579302E-01
        7453000   0.189897E+05   0.579364E-01
        7454000   0.189946E+05   0.579422E-01
        7455000   0.189993E+05   0.579483E-01
        7456000   0.190041E+05   0.579532E-01
        7457000   0.190087E+05   0.579599E-01
        7458000   0.190135E+05   0.579660E-01
        7459000   0.190184E+05   0.579736E-01
        7460000   0.190231E+05   0.579790E-01
        7461000   0.190278E+05   0.579859E-01
        7462000   0.190327E+05   0.579928E-01
        7463000   0.190374E+05   0.580007E-01
        7464000   0.190421E+05   0.580077E-01
        7465000   0.190470E+05   0.580140E-01
        7466000   0.190520E+05   0.580236E-01
        7467000   0.190567E+05   0.580295E-01
        7468000   0.190613E+05   0.580352E-01
        7469000   0.190661E+05   0.580411E-01
        7470000   0.190707E+05   0.580472E-01
        7471000   0.190755E+05   0.580535E-01
        7472000   0.190806E+05   0.580623E-01
        7473000   0.190855E+05   0.580707E-01
        7474000   0.190900E+05   0.580799E-01
        7475000   0.190951E+05   0.580897E-01
        7476000   0.190998E+05   0.580990E-01
        7477000   0.191048E+05   0.581100E-01
        7478000   0.191096E+05   0.581194E-01
        7479000   0.191143E+05   0.581303E-01
        7480000   0.191193E+05   0.581387E-01
        7481000   0.191242E+05   0.581507E-01
        7482000   0.191290E+05   0.581605E-01
        7483000   0.191339E+05   0.581716E-01
        7484000   0.191389E+05   0.581791E-01
        7485000   0.191437E+05   0.581869E-01
        7486000   0.191484E+05   0.581950E-01
        7487000   0.191531E+05   0.582027E-01
        7488000   0.191579E+05   0.582114E-01
        7489000   0.191626E+05   0.582176E-01
        7490000   0.191671E+05   0.582238E-01
        7491000   0.191721E+05   0.582316E-01
        7492000   0.191766E+05   0.582391E-01
        7493000   0.191815E+05   0.582464E-01
        7494000   0.191866E+05   0.582544E-01
        7495000   0.191914E+05   0.582596E-01
        7496000   0.191962E+05   0.582679E-01
        7497000   0.192010E+05   0.582739E-01
        7498000   0.192055E+05   0.582825E-01
        7499000   0.192103E+05   0.582934E-01
        7500000   0.192148E+05   0.583021E-01
        7501000   0.192195E+05   0.583105E-01
        7502000   0.192240E+05   0.583191E-01
        7503000   0.192289E+05   0.583278E-01
        7504000   0.192337E+05   0.583339E-01
        7505000   0.192381E+05   0.583415E-01
        7506000   0.192430E+05   0.583491E-01
        7507000   0.192474E+05   0.583589E-01
        7508000   0.192523E+05   0.583656E-01
        7509000   0.192570E+05   0.583735E-01
        7510000   0.192618E+05   0.583780E-01
        7511000   0.192665E+05   0.583871E-01
        7512000   0.192712E+05   0.583959E-01
        7513000   0.192759E+05   0.584037E-01
        7514000   0.192806E+05   0.584083E-01
        7515000   0.192853E+05   0.584158E-01
        7516000   0.192903E+05   0.584221E-01
        7517000   0.192949E+05   0.584283E-01
        7518000   0.192998E+05   0.584366E-01
        7519000   0.193043E+05   0.584464E-01
        7520000   0.193091E+05   0.584559E-01
        7521000   0.193136E+05   0.584649E-01
        7522000   0.193182E+05   0.584712E-01
        7523000   0.193231E+05   0.584799E-01
        7524000   0.193279E+05   0.584885E-01
        7525000   0.193328E+05   0.584972E-01
        7526000   0.193375E+05   0.585061E-01
        7527000   0.193420E+05   0.585146E-01
        7528000   0.193469E+05   0.585197E-01
        7529000   0.193515E+05   0.585282E-01
        7530000   0.193564E+05   0.585364E-01
        7531000   0.193609E+05   0.585434E-01
        7532000   0.193655E+05   0.585552E-01
        7533000   0.193700E+05   0.585660E-01
        7534000   0.193745E+05   0.585776E-01
        7535000   0.193789E+05   0.585888E-01
        7536000   0.193835E+05   0.585996E-01
        7537000   0.193882E+05   0.586100E-01
        7538000   0.193931E+05   0.586228E-01
        7539000   0.193978E+05   0.586316E-01
        7540000   0.194024E+05   0.586398E-01
        7541000   0.194071E+05   0.586496E-01
        7542000   0.194116E+05   0.586605E-01
        7543000   0.194161E+05   0.586699E-01
        7544000   0.194206E+05   0.586823E-01
        7545000   0.194252E+05   0.586929E-01
        7546000   0.194296E+05   0.587018E-01
        7547000   0.194346E+05   0.587098E-01
        7548000   0.194396E+05   0.587163E-01
        7549000   0.194442E+05   0.587258E-01
        7550000   0.194489E+05   0.587355E-01
        7551000   0.194534E+05   0.587436E-01
        7552000   0.194579E+05   0.587516E-01
        7553000   0.194628E+05   0.587587E-01
        7554000   0.194678E+05   0.587663E-01
        7555000   0.194724E+05   0.587752E-01
        7556000   0.194772E+05   0.587831E-01
        7557000   0.194820E+05   0.587901E-01
        7558000   0.194866E+05   0.587967E-01
        7559000   0.194917E+05   0.588010E-01
        7560000   0.194964E+05   0.588085E-01
        7561000   0.195011E+05   0.588143E-01
        7562000   0.195062E+05   0.588202E-01
        7563000   0.195108E+05   0.588280E-01
        7564000   0.195155E+05   0.588381E-01
        7565000   0.195201E+05   0.588428E-01
        7566000   0.195248E+05   0.588497E-01
        7567000   0.195292E+05   0.588595E-01
        7568000   0.195342E+05   0.588663E-01
        7569000   0.195388E+05   0.588729E-01
        7570000   0.195437E+05   0.588793E-01
        7571000   0.195484E+05   0.588860E-01
        7572000   0.195530E+05   0.588928E-01
        7573000   0.195574E+05   0.589005E-01
        7574000   0.195622E+05   0.589085E-01
        7575000   0.195669E+05   0.589150E-01
        7576000   0.195719E+05   0.589224E-01
        7577000   0.195768E+05   0.589298E-01
        7578000   0.195817E+05   0.589367E-01
        7579000   0.195863E+05   0.589437E-01
        7580000   0.195913E+05   0.589508E-01
        7581000   0.195961E+05   0.589591E-01
        7582000   0.196009E+05   0.589653E-01
        7583000   0.196055E+05   0.589731E-01
        7584000   0.196102E+05   0.589816E-01
        7585000   0.196147E+05   0.589896E-01
        7586000   0.196197E+05   0.589977E-01
        7587000   0.196247E+05   0.590050E-01
        7588000   0.196293E+05   0.590119E-01
        7589000   0.196339E+05   0.590180E-01
        7590000   0.196386E+05   0.590254E-01
        7591000   0.196432E+05   0.590321E-01
        7592000   0.196480E+05   0.590394E-01
        7593000   0.196528E+05   0.590443E-01
        7594000   0.196575E+05   0.590511E-01
        7595000   0.196623E+05   0.590570E-01
        7596000   0.196671E+05   0.590641E-01
        7597000   0.196720E+05   0.590723E-01
        7598000   0.196769E+05   0.590831E-01
        7599000   0.196818E+05   0.590943E-01
        7600000   0.196863E+05   0.591031E-01
        7601000   0.196908E+05   0.591105E-01
        7602000   0.196954E+05   0.591193E-01
        7603000   0.197000E+05   0.591274E-01
        7604000   0.197044E+05   0.591359E-01
        7605000   0.197090E+05   0.591443E-01
        7606000   0.197140E+05   0.591519E-01
        7607000   0.197191E+05   0.591607E-01
        7608000   0.197240E+05   0.591690E-01
        7609000   0.197284E+05   0.591783E-01
        7610000   0.197332E+05   0.591870E-01
        7611000   0.197381E+05   0.591982E-01
        7612000   0.197428E+05   0.592066E-01
        7613000   0.197474E+05   0.592156E-01
        7614000   0.197518E+05   0.592201E-01
        7615000   0.197564E+05   0.592273E-01
        7616000   0.197612E+05   0.592360E-01
        7617000   0.197661E+05   0.592439E-01
        7618000   0.197708E+05   0.592546E-01
        7619000   0.197756E+05   0.592633E-01
        7620000   0.197804E+05   0.592750E-01
        7621000   0.197853E+05   0.592849E-01
        7622000   0.197901E+05   0.592970E-01
        7623000   0.197950E+05   0.593066E-01
        7624000   0.197997E+05   0.593169E-01
        7625000   0.198044E+05   0.593268E-01
        7626000   0.198093E+05   0.593377E-01
        7627000   0.198139E+05   0.593464E-01
        7628000   0.198183E+05   0.593548E-01
        7629000   0.198231E+05   0.593645E-01
        7630000   0.198280E+05   0.593738E-01
        7631000   0.198329E+05   0.593844E-01
        7632000   0.198378E+05   0.593961E-01
        7633000   0.198425E+05   0.594057E-01
        7634000   0.198473E+05   0.594150E-01
        7635000   0.198521E+05   0.594259E-01
        7636000   0.198567E+05   0.594375E-01
        7637000   0.198615E+05   0.594459E-01
        7638000   0.198662E+05   0.594556E-01
        7639000   0.198707E+05   0.594657E-01
        7640000   0.198755E+05   0.594772E-01
        7641000   0.198803E+05   0.594864E-01
        7642000   0.198847E+05   0.594963E-01
        7643000   0.198894E+05   0.595090E-01
        7644000   0.198944E+05   0.595198E-01
        7645000   0.198992E+05   0.595289E-01
        7646000   0.199044E+05   0.595404E-01
        7647000   0.199091E+05   0.595508E-01
        7648000   0.199141E+05   0.595608E-01
        7649000   0.199192E+05   0.595714E-01
        7650000   0.199239E+05   0.595811E-01
        7651000   0.199290E+05   0.595920E-01
        7652000   0.199335E+05   0.596035E-01
        7653000   0.199382E+05   0.596149E-01
        7654000   0.199429E+05   0.596244E-01
        7655000   0.199476E+05   0.596369E-01
        7656000   0.199525E+05   0.596495E-01
        7657000   0.199571E+05   0.596618E-01
        7658000   0.199621E+05   0.596737E-01
        7659000   0.199668E+05   0.596868E-01
        7660000   0.199714E+05   0.596992E-01
        7661000   0.199763E+05   0.597126E-01
        7662000   0.199815E+05   0.597254E-01
        7663000   0.199864E+05   0.597396E-01
        7664000   0.199915E+05   0.597534E-01
        7665000   0.199965E+05   0.597652E-01
        7666000   0.200014E+05   0.597770E-01
        7667000   0.200063E+05   0.597907E-01
        7668000   0.200111E+05   0.598027E-01
        7669000   0.200155E+05   0.598138E-01
        7670000   0.200205E+05   0.598256E-01
        7671000   0.200254E+05   0.598381E-01
        7672000   0.200302E+05   0.598516E-01
        7673000   0.200351E+05   0.598663E-01
        7674000   0.200400E+05   0.598777E-01
        7675000   0.200445E+05   0.598879E-01
        7676000   0.200493E+05   0.599009E-01
        7677000   0.200545E+05   0.599109E-01
        7678000   0.200594E+05   0.599244E-01
        7679000   0.200640E+05   0.599368E-01
        7680000   0.200687E+05   0.599465E-01
        7681000   0.200736E+05   0.599585E-01
        7682000   0.200782E+05   0.599711E-01
        7683000   0.200831E+05   0.599823E-01
        7684000   0.200878E+05   0.599931E-01
        7685000   0.200926E+05   0.600050E-01
        7686000   0.200973E+05   0.600160E-01
        7687000   0.201024E+05   0.600279E-01
        7688000   0.201073E+05   0.600370E-01
        7689000   0.201120E+05   0.600474E-01
        7690000   0.201168E+05   0.600578E-01
        7691000   0.201216E+05   0.600673E-01
        7692000   0.201265E+05   0.600777E-01
        7693000   0.201311E+05   0.600886E-01
        7694000   0.201359E+05   0.600996E-01
        7695000   0.201406E+05   0.601098E-01
        7696000   0.201456E+05   0.601206E-01
        7697000   0.201506E+05   0.601319E-01
        7698000   0.201555E+05   0.601422E-01
        7699000   0.201605E+05   0.601514E-01
        7700000   0.201655E+05   0.601625E-01
        7701000   0.201705E+05   0.601715E-01
        7702000   0.201754E+05   0.601819E-01
        7703000   0.201806E+05   0.601956E-01
        7704000   0.201852E+05   0.602059E-01
        7705000   0.201899E+05   0.602166E-01
        7706000   0.201947E+05   0.602259E-01
        7707000   0.201997E+05   0.602388E-01
        7708000   0.202045E+05   0.602501E-01
        7709000   0.202093E+05   0.602594E-01
        7710000   0.202143E+05   0.602701E-01
        7711000   0.202196E+05   0.602801E-01
        7712000   0.202247E+05   0.602894E-01
        7713000   0.202298E+05   0.602968E-01
        7714000   0.202345E+05   0.603050E-01
        7715000   0.202393E+05   0.603146E-01
        7716000   0.202442E+05   0.603241E-01
        7717000   0.202489E+05   0.603324E-01
        7718000   0.202538E+05   0.603426E-01
        7719000   0.202585E+05   0.603537E-01
        7720000   0.202633E+05   0.603635E-01
        7721000   0.202681E+05   0.603746E-01
        7722000   0.202727E+05   0.603827E-01
        7723000   0.202773E+05   0.603940E-01
        7724000   0.202821E+05   0.604025E-01
        7725000   0.202871E+05   0.604107E-01
        7726000   0.202918E+05   0.604191E-01
        7727000   0.202969E+05   0.604269E-01
        7728000   0.203016E+05   0.604353E-01
        7729000   0.203067E+05   0.604423E-01
        7730000   0.203113E+05   0.604524E-01
        7731000   0.203160E+05   0.604610E-01
        7732000   0.203207E+05   0.604694E-01
        7733000   0.203257E+05   0.604771E-01
        7734000   0.203306E+05   0.604854E-01
        7735000   0.203355E+05   0.604941E-01
        7736000   0.203402E+05   0.605019E-01
        7737000   0.203452E+05   0.605101E-01
        7738000   0.203500E+05   0.605191E-01
        7739000   0.203549E+05   0.605274E-01
        7740000   0.203594E+05   0.605350E-01
        7741000   0.203641E+05   0.605420E-01
        7742000   0.203689E+05   0.605518E-01
        7743000   0.203739E+05   0.605606E-01
        7744000   0.203790E+05   0.605679E-01
        7745000   0.203841E+05   0.605726E-01
        7746000   0.203889E+05   0.605792E-01
        7747000   0.203938E+05   0.605867E-01
        7748000   0.203986E+05   0.605935E-01
        7749000   0.204033E+05   0.606012E-01
        7750000   0.204080E+05   0.606092E-01
        7751000   0.204127E+05   0.606167E-01
        7752000   0.204174E+05   0.606240E-01
        7753000   0.204222E+05   0.606308E-01
        7754000   0.204270E+05   0.606364E-01
        7755000   0.204319E+05   0.606455E-01
        7756000   0.204365E+05   0.606545E-01
        7757000   0.204416E+05   0.606616E-01
        7758000   0.204461E+05   0.606679E-01
        7759000   0.204514E+05   0.606745E-01
        7760000   0.204566E+05   0.606847E-01
        7761000   0.204617E+05   0.606933E-01
        7762000   0.204666E+05   0.607012E-01
        7763000   0.204713E+05   0.607110E-01
        7764000   0.204764E+05   0.607187E-01
        7765000   0.204814E+05   0.607260E-01
        7766000   0.204864E+05   0.607347E-01
        7767000   0.204911E+05   0.607438E-01
        7768000   0.204958E+05   0.607524E-01
        7769000   0.205004E+05   0.607610E-01
        7770000   0.205052E+05   0.607714E-01
        7771000   0.205103E+05   0.607797E-01
        7772000   0.205152E+05   0.607879E-01
        7773000   0.205202E+05   0.607960E-01
        7774000   0.205249E+05   0.608041E-01
        7775000   0.205302E+05   0.608127E-01
        7776000   0.205352E+05   0.608214E-01
        7777000   0.205400E+05   0.608319E-01
        7778000   0.205449E+05   0.608408E-01
        7779000   0.205498E+05   0.608514E-01
        7780000   0.205548E+05   0.608616E-01
        7781000   0.205598E+05   0.608692E-01
        7782000   0.205644E+05   0.608779E-01
        7783000   0.205693E+05   0.608879E-01
        7784000   0.205742E+05   0.608972E-01
        7785000   0.205789E+05   0.609073E-01
        7786000   0.205837E+05   0.609169E-01
        7787000   0.205888E+05   0.609272E-01
        7788000   0.205937E+05   0.609379E-01
        7789000   0.205982E+05   0.609484E-01
        7790000   0.206030E+05   0.609588E-01
        7791000   0.206080E+05   0.609686E-01
        7792000   0.206129E+05   0.609792E-01
        7793000   0.206179E+05   0.609898E-01
        7794000   0.206228E+05   0.609999E-01
        7795000   0.206278E+05   0.610122E-01
        7796000   0.206327E+05   0.610250E-01
        7797000   0.206375E+05   0.610354E-01
        7798000   0.206420E+05   0.610436E-01
        7799000   0.206471E+05   0.610553E-01
        7800000   0.206519E+05   0.610658E-01
        7801000   0.206568E+05   0.610751E-01
        7802000   0.206617E+05   0.610852E-01
        7803000   0.206663E+05   0.610945E-01
        7804000   0.206714E+05   0.611037E-01
        7805000   0.206765E+05   0.611111E-01
        7806000   0.206815E+05   0.611195E-01
        7807000   0.206863E+05   0.611276E-01
        7808000   0.206917E+05   0.611377E-01
        7809000   0.206969E+05   0.611466E-01
        7810000   0.207019E+05   0.611571E-01
        7811000   0.207069E+05   0.611682E-01
        7812000   0.207120E+05   0.611775E-01
        7813000   0.207167E+05   0.611867E-01
        7814000   0.207215E+05   0.611986E-01
        7815000   0.207264E+05   0.612078E-01
        7816000   0.207313E+05   0.612163E-01
        7817000   0.207361E+05   0.612263E-01
        7818000   0.207408E+05   0.612357E-01
        7819000   0.207455E+05   0.612431E-01
        7820000   0.207506E+05   0.612530E-01
        7821000   0.207554E+05   0.612618E-01
        7822000   0.207608E+05   0.612704E-01
        7823000   0.207658E+05   0.612800E-01
        7824000   0.207710E+05   0.612892E-01
        7825000   0.207760E+05   0.612987E-01
        7826000   0.207810E+05   0.613055E-01
        7827000   0.207860E+05   0.613144E-01
        7828000   0.207908E+05   0.613244E-01
        7829000   0.207957E+05   0.613343E-01
        7830000   0.208006E+05   0.613444E-01
        7831000   0.208058E+05   0.613518E-01
        7832000   0.208104E+05   0.613592E-01
        7833000   0.208151E+05   0.613669E-01
        7834000   0.208201E+05   0.613742E-01
        7835000   0.208252E+05   0.613825E-01
        7836000   0.208299E+05   0.613930E-01
        7837000   0.208349E+05   0.614013E-01
        7838000   0.208400E+05   0.614085E-01
        7839000   0.208450E+05   0.614152E-01
        7840000   0.208500E+05   0.614223E-01
        7841000   0.208548E+05   0.614289E-01
        7842000   0.208596E+05   0.614360E-01
        7843000   0.208645E+05   0.614432E-01
        7844000   0.208697E+05   0.614522E-01
        7845000   0.208745E+05   0.614612E-01
        7846000   0.208792E+05   0.614687E-01
        7847000   0.208844E+05   0.614760E-01
        7848000   0.208890E+05   0.614842E-01
        7849000   0.208940E+05   0.614943E-01
        7850000   0.208988E+05   0.615035E-01
        7851000   0.209038E+05   0.615097E-01
        7852000   0.209088E+05   0.615196E-01
        7853000   0.209142E+05   0.615254E-01
        7854000   0.209190E+05   0.615331E-01
        7855000   0.209238E+05   0.615452E-01
        7856000   0.209288E+05   0.615522E-01
        7857000   0.209334E+05   0.615613E-01
        7858000   0.209382E+05   0.615681E-01
        7859000   0.209431E+05   0.615788E-01
        7860000   0.209480E+05   0.615894E-01
        7861000   0.209531E+05   0.615999E-01
        7862000   0.209579E+05   0.616089E-01
        7863000   0.209633E+05   0.616179E-01
        7864000   0.209686E+05   0.616278E-01
        7865000   0.209736E+05   0.616356E-01
        7866000   0.209787E+05   0.616456E-01
        7867000   0.209839E+05   0.616527E-01
        7868000   0.209889E+05   0.616614E-01
        7869000   0.209936E+05   0.616698E-01
        7870000   0.209988E+05   0.616787E-01
        7871000   0.210036E+05   0.616885E-01
        7872000   0.210086E+05   0.616976E-01
        7873000   0.210135E+05   0.617067E-01
        7874000   0.210186E+05   0.617162E-01
        7875000   0.210236E+05   0.617235E-01
        7876000   0.210288E+05   0.617304E-01
        7877000   0.210340E+05   0.617380E-01
        7878000   0.210389E+05   0.617447E-01
        7879000   0.210440E+05   0.617520E-01
        7880000   0.210489E+05   0.617580E-01
        7881000   0.210537E+05   0.617651E-01
        7882000   0.210586E+05   0.617732E-01
        7883000   0.210632E+05   0.617806E-01
        7884000   0.210680E+05   0.617898E-01
        7885000   0.210730E+05   0.617982E-01
        7886000   0.210779E+05   0.618061E-01
        7887000   0.210830E+05   0.618151E-01
        7888000   0.210885E+05   0.618208E-01
        7889000   0.210938E+05   0.618300E-01
        7890000   0.210986E+05   0.618390E-01
        7891000   0.211036E+05   0.618472E-01
        7892000   0.211083E+05   0.618535E-01
        7893000   0.211132E+05   0.618622E-01
        7894000   0.211181E+05   0.618677E-01
        7895000   0.211229E+05   0.618761E-01
        7896000   0.211281E+05   0.618859E-01
        7897000   0.211336E+05   0.618956E-01
        7898000   0.211386E+05   0.619051E-01
        7899000   0.211439E+05   0.619143E-01
        7900000   0.211489E+05   0.619246E-01
        7901000   0.211542E+05   0.619343E-01
        7902000   0.211594E+05   0.619418E-01
        7903000   0.211645E+05   0.619499E-01
        7904000   0.211695E+05   0.619576E-01
        7905000   0.211743E+05   0.619667E-01
        7906000   0.211793E+05   0.619744E-01
        7907000   0.211842E+05   0.619821E-01
        7908000   0.211897E+05   0.619907E-01
        7909000   0.211946E+05   0.620005E-01
        7910000   0.211998E+05   0.620085E-01
        7911000   0.212050E+05   0.620194E-01
        7912000   0.212104E+05   0.620300E-01
        7913000   0.212156E+05   0.620425E-01
        7914000   0.212203E+05   0.620547E-01
        7915000   0.212253E+05   0.620641E-01
        7916000   0.212305E+05   0.620741E-01
        7917000   0.212352E+05   0.620838E-01
        7918000   0.212399E+05   0.620924E-01
        7919000   0.212450E+05   0.621005E-01
        7920000   0.212499E+05   0.621098E-01
        7921000   0.212550E+05   0.621210E-01
        7922000   0.212603E+05   0.621294E-01
        7923000   0.212654E+05   0.621383E-01
        7924000   0.212707E+05   0.621472E-01
        7925000   0.212760E+05   0.621552E-01
        7926000   0.212815E+05   0.621613E-01
        7927000   0.212867E+05   0.621690E-01
        7928000   0.212916E+05   0.621766E-01
        7929000   0.212969E+05   0.621838E-01
        7930000   0.213016E+05   0.621932E-01
        7931000   0.213068E+05   0.622002E-01
        7932000   0.213118E+05   0.622056E-01
        7933000   0.213169E+05   0.622133E-01
        7934000   0.213216E+05   0.622231E-01
        7935000   0.213266E+05   0.622295E-01
        7936000   0.213317E+05   0.622373E-01
        7937000   0.213369E+05   0.622464E-01
        7938000   0.213416E+05   0.622528E-01
        7939000   0.213467E+05   0.622602E-01
        7940000   0.213523E+05   0.622688E-01
        7941000   0.213576E+05   0.622780E-01
        7942000   0.213624E+05   0.622883E-01
        7943000   0.213677E+05   0.622951E-01
        7944000   0.213727E+05   0.623030E-01
        7945000   0.213778E+05   0.623108E-01
        7946000   0.213831E+05   0.623221E-01
        7947000   0.213881E+05   0.623327E-01
        7948000   0.213931E+05   0.623413E-01
        7949000   0.213982E+05   0.623499E-01
        7950000   0.214031E+05   0.623598E-01
        7951000   0.214080E+05   0.623681E-01
        7952000   0.214134E+05   0.623760E-01
        7953000   0.214184E+05   0.623850E-01
        7954000   0.214238E+05   0.623933E-01
        7955000   0.214290E+05   0.624017E-01
        7956000   0.214341E+05   0.624104E-01
        7957000   0.214396E+05   0.624196E-01
        7958000   0.214448E+05   0.624275E-01
        7959000   0.214496E+05   0.624381E-01
        7960000   0.214548E+05   0.624469E-01
        7961000   0.214598E+05   0.624545E-01
        7962000   0.214648E+05   0.624629E-01
        7963000   0.214697E+05   0.624707E-01
        7964000   0.214747E+05   0.624779E-01
        7965000   0.214799E+05   0.624863E-01
        7966000   0.214849E+05   0.624932E-01
        7967000   0.214901E+05   0.624997E-01
        7968000   0.214954E+05   0.625088E-01
        7969000   0.215006E+05   0.625155E-01
        7970000   0.215060E+05   0.625221E-01
        7971000   0.215110E+05   0.625310E-01
        7972000   0.215160E+05   0.625361E-01
        7973000   0.215215E+05   0.625403E-01
        7974000   0.215266E+05   0.625448E-01
        7975000   0.215318E+05   0.625497E-01
        7976000   0.215370E+05   0.625547E-01
        7977000   0.215420E+05   0.625603E-01
        7978000   0.215472E+05   0.625648E-01
        7979000   0.215524E+05   0.625689E-01
        7980000   0.215578E+05   0.625732E-01
        7981000   0.215631E+05   0.625752E-01
        7982000   0.215677E+05   0.625803E-01
        7983000   0.215729E+05   0.625854E-01
        7984000   0.215778E+05   0.625908E-01
        7985000   0.215830E+05   0.625958E-01
        7986000   0.215881E+05   0.626008E-01
        7987000   0.215932E+05   0.626072E-01
        7988000   0.215982E+05   0.626138E-01
        7989000   0.216032E+05   0.626208E-01
        7990000   0.216084E+05   0.626272E-01
        7991000   0.216132E+05   0.626362E-01
        7992000   0.216182E+05   0.626440E-01
        7993000   0.216235E+05   0.626512E-01
        7994000   0.216288E+05   0.626588E-01
        7995000   0.216343E+05   0.626641E-01
        7996000   0.216395E+05   0.626706E-01
        7997000   0.216448E+05   0.626777E-01
        7998000   0.216501E+05   0.626845E-01
        7999000   0.216552E+05   0.626937E-01
        8000000   0.216605E+05   0.627005E-01
        8001000   0.216656E+05   0.627065E-01
        8002000   0.216705E+05   0.627119E-01
        8003000   0.216752E+05   0.627163E-01
        8004000   0.216804E+05   0.627205E-01
        8005000   0.216856E+05   0.627251E-01
        8006000   0.216906E+05   0.627286E-01
        8007000   0.216959E+05   0.627325E-01
        8008000   0.217008E+05   0.627369E-01
        8009000   0.217055E+05   0.627410E-01
        8010000   0.217106E+05   0.627450E-01
        8011000   0.217158E+05   0.627496E-01
        8012000   0.217208E+05   0.627575E-01
        8013000   0.217260E+05   0.627637E-01
        8014000   0.217313E+05   0.627698E-01
        8015000   0.217366E+05   0.627770E-01
        8016000   0.217417E+05   0.627854E-01
        8017000   0.217469E+05   0.627925E-01
        8018000   0.217520E+05   0.628021E-01
        8019000   0.217570E+05   0.628117E-01
        8020000   0.217617E+05   0.628194E-01
        8021000   0.217669E+05   0.628270E-01
        8022000   0.217720E+05   0.628352E-01
        8023000   0.217770E+05   0.628421E-01
        8024000   0.217820E+05   0.628500E-01
        8025000   0.217874E+05   0.628601E-01
        8026000   0.217924E+05   0.628670E-01
        8027000   0.217977E+05   0.628756E-01
        8028000   0.218029E+05   0.628855E-01
        8029000   0.218078E+05   0.628933E-01
        8030000   0.218127E+05   0.629015E-01
        8031000   0.218179E+05   0.629078E-01
        8032000   0.218228E+05   0.629137E-01
        8033000   0.218277E+05   0.629202E-01
        8034000   0.218329E+05   0.629277E-01
        8035000   0.218378E+05   0.629335E-01
        8036000   0.218435E+05   0.629386E-01
        8037000   0.218484E+05   0.629423E-01
        8038000   0.218536E+05   0.629492E-01
        8039000   0.218589E+05   0.629561E-01
        8040000   0.218640E+05   0.629630E-01
        8041000   0.218692E+05   0.629685E-01
        8042000   0.218742E+05   0.629723E-01
        8043000   0.218790E+05   0.629795E-01
        8044000   0.218838E+05   0.629861E-01
        8045000   0.218888E+05   0.629932E-01
        8046000   0.218938E+05   0.629993E-01
        8047000   0.218988E+05   0.630055E-01
        8048000   0.219037E+05   0.630123E-01
        8049000   0.219092E+05   0.630207E-01
        8050000   0.219144E+05   0.630315E-01
        8051000   0.219194E+05   0.630411E-01
        8052000   0.219247E+05   0.630461E-01
        8053000   0.219295E+05   0.630547E-01
        8054000   0.219347E+05   0.630633E-01
        8055000   0.219399E+05   0.630720E-01
        8056000   0.219452E+05   0.630829E-01
        8057000   0.219499E+05   0.630911E-01
        8058000   0.219550E+05   0.630975E-01
        8059000   0.219602E+05   0.631052E-01
        8060000   0.219654E+05   0.631100E-01
        8061000   0.219705E+05   0.631157E-01
        8062000   0.219756E+05   0.631232E-01
        8063000   0.219806E+05   0.631307E-01
        8064000   0.219857E+05   0.631365E-01
        8065000   0.219909E+05   0.631426E-01
        8066000   0.219960E+05   0.631484E-01
        8067000   0.220012E+05   0.631560E-01
        8068000   0.220069E+05   0.631604E-01
        8069000   0.220121E+05   0.631647E-01
        8070000   0.220175E+05   0.631686E-01
        8071000   0.220228E+05   0.631743E-01
        8072000   0.220276E+05   0.631786E-01
        8073000   0.220327E+05   0.631833E-01
        8074000   0.220380E+05   0.631880E-01
        8075000   0.220431E+05   0.631900E-01
        8076000   0.220483E+05   0.631972E-01
        8077000   0.220536E+05   0.632004E-01
        8078000   0.220590E+05   0.632046E-01
        8079000   0.220639E+05   0.632102E-01
        8080000   0.220692E+05   0.632135E-01
        8081000   0.220750E+05   0.632170E-01
        8082000   0.220799E+05   0.632196E-01
        8083000   0.220850E+05   0.632238E-01
        8084000   0.220903E+05   0.632273E-01
        8085000   0.220951E+05   0.632326E-01
        8086000   0.221003E+05   0.632384E-01
        8087000   0.221056E+05   0.632411E-01
        8088000   0.221111E+05   0.632452E-01
        8089000   0.221162E+05   0.632477E-01
        8090000   0.221217E+05   0.632531E-01
        8091000   0.221266E+05   0.632570E-01
        8092000   0.221316E+05   0.632610E-01
        8093000   0.221370E+05   0.632654E-01
        8094000   0.221421E+05   0.632698E-01
        8095000   0.221471E+05   0.632753E-01
        8096000   0.221523E+05   0.632806E-01
        8097000   0.221577E+05   0.632872E-01
        8098000   0.221629E+05   0.632947E-01
        8099000   0.221682E+05   0.633018E-01
        8100000   0.221731E+05   0.633078E-01
        8101000   0.221785E+05   0.633107E-01
        8102000   0.221835E+05   0.633165E-01
        8103000   0.221889E+05   0.633192E-01
        8104000   0.221939E+05   0.633233E-01
        8105000   0.221993E+05   0.633255E-01
        8106000   0.222044E+05   0.633300E-01
        8107000   0.222100E+05   0.633335E-01
        8108000   0.222152E+05   0.633389E-01
        8109000   0.222204E+05   0.633422E-01
        8110000   0.222256E+05   0.633455E-01
        8111000   0.222309E+05   0.633492E-01
        8112000   0.222360E+05   0.633534E-01
        8113000   0.222410E+05   0.633585E-01
        8114000   0.222458E+05   0.633637E-01
        8115000   0.222509E+05   0.633714E-01
        8116000   0.222560E+05   0.633763E-01
        8117000   0.222614E+05   0.633808E-01
        8118000   0.222668E+05   0.633851E-01
        8119000   0.222717E+05   0.633900E-01
        8120000   0.222772E+05   0.633958E-01
        8121000   0.222823E+05   0.634006E-01
        8122000   0.222873E+05   0.634054E-01
        8123000   0.222922E+05   0.634116E-01
        8124000   0.222974E+05   0.634132E-01
        8125000   0.223026E+05   0.634189E-01
        8126000   0.223074E+05   0.634226E-01
        8127000   0.223123E+05   0.634273E-01
        8128000   0.223177E+05   0.634301E-01
        8129000   0.223228E+05   0.634372E-01
        8130000   0.223282E+05   0.634438E-01
        8131000   0.223337E+05   0.634494E-01
        8132000   0.223393E+05   0.634532E-01
        8133000   0.223444E+05   0.634602E-01
        8134000   0.223496E+05   0.634637E-01
        8135000   0.223547E+05   0.634688E-01
        8136000   0.223597E+05   0.634743E-01
        8137000   0.223647E+05   0.634783E-01
        8138000   0.223695E+05   0.634844E-01
        8139000   0.223748E+05   0.634914E-01
        8140000   0.223801E+05   0.634969E-01
        8141000   0.223852E+05   0.635029E-01
        8142000   0.223908E+05   0.635065E-01
        8143000   0.223958E+05   0.635140E-01
        8144000   0.224009E+05   0.635188E-01
        8145000   0.224065E+05   0.635211E-01
        8146000   0.224116E+05   0.635242E-01
        8147000   0.224166E+05   0.635280E-01
        8148000   0.224214E+05   0.635316E-01
        8149000   0.224264E+05   0.635355E-01
        8150000   0.224314E+05   0.635372E-01
        8151000   0.224363E+05   0.635421E-01
        8152000   0.224417E+05   0.635474E-01
        8153000   0.224466E+05   0.635548E-01
        8154000   0.224516E+05   0.635597E-01
        8155000   0.224567E+05   0.635662E-01
        8156000   0.224620E+05   0.635728E-01
        8157000   0.224669E+05   0.635799E-01
        8158000   0.224719E+05   0.635879E-01
        8159000   0.224768E+05   0.635945E-01
        8160000   0.224820E+05   0.636026E-01
        8161000   0.224873E+05   0.636092E-01
        8162000   0.224927E+05   0.636150E-01
        8163000   0.224976E+05   0.636239E-01
        8164000   0.225026E+05   0.636316E-01
        8165000   0.225077E+05   0.636409E-01
        8166000   0.225125E+05   0.636504E-01
        8167000   0.225181E+05   0.636628E-01
        8168000   0.225233E+05   0.636743E-01
        8169000   0.225287E+05   0.636855E-01
        8170000   0.225338E+05   0.636957E-01
        8171000   0.225386E+05   0.637044E-01
        8172000   0.225432E+05   0.637127E-01
        8173000   0.225481E+05   0.637195E-01
        8174000   0.225530E+05   0.637253E-01
        8175000   0.225580E+05   0.637332E-01
        8176000   0.225631E+05   0.637431E-01
        8177000   0.225687E+05   0.637520E-01
        8178000   0.225737E+05   0.637611E-01
        8179000   0.225789E+05   0.637696E-01
        8180000   0.225842E+05   0.637763E-01
        8181000   0.225891E+05   0.637856E-01
        8182000   0.225941E+05   0.637908E-01
        8183000   0.225991E+05   0.637985E-01
        8184000   0.226045E+05   0.638052E-01
        8185000   0.226098E+05   0.638150E-01
        8186000   0.226149E+05   0.638222E-01
        8187000   0.226199E+05   0.638309E-01
        8188000   0.226251E+05   0.638382E-01
        8189000   0.226300E+05   0.638443E-01
        8190000   0.226352E+05   0.638509E-01
        8191000   0.226403E+05   0.638575E-01
        8192000   0.226457E+05   0.638631E-01
        8193000   0.226507E+05   0.638721E-01
        8194000   0.226560E+05   0.638812E-01
        8195000   0.226612E+05   0.638886E-01
        8196000   0.226667E+05   0.638928E-01
        8197000   0.226718E+05   0.639007E-01
        8198000   0.226766E+05   0.639090E-01
        8199000   0.226816E+05   0.639175E-01
        8200000   0.226866E+05   0.639251E-01
        8201000   0.226915E+05   0.639321E-01
        8202000   0.226965E+05   0.639389E-01
        8203000   0.227018E+05   0.639446E-01
        8204000   0.227072E+05   0.639502E-01
        8205000   0.227125E+05   0.639581E-01
        8206000   0.227178E+05   0.639667E-01
        8207000   0.227230E+05   0.639731E-01
        8208000   0.227283E+05   0.639810E-01
        8209000   0.227335E+05   0.639914E-01
        8210000   0.227387E+05   0.639986E-01
        8211000   0.227436E+05   0.640068E-01
        8212000   0.227485E+05   0.640184E-01
        8213000   0.227539E+05   0.640260E-01
        8214000   0.227593E+05   0.640353E-01
        8215000   0.227641E+05   0.640433E-01
        8216000   0.227693E+05   0.640509E-01
        8217000   0.227743E+05   0.640589E-01
        8218000   0.227793E+05   0.640650E-01
        8219000   0.227845E+05   0.640746E-01
        8220000   0.227897E+05   0.640826E-01
        8221000   0.227948E+05   0.640927E-01
        8222000   0.228002E+05   0.641015E-01
        8223000   0.228055E+05   0.641095E-01
        8224000   0.228109E+05   0.641175E-01
        8225000   0.228159E+05   0.641289E-01
        8226000   0.228210E+05   0.641396E-01
        8227000   0.228266E+05   0.641500E-01
        8228000   0.228318E+05   0.641579E-01
        8229000   0.228367E+05   0.641665E-01
        8230000   0.228421E+05   0.641739E-01
        8231000   0.228471E+05   0.641817E-01
        8232000   0.228521E+05   0.641887E-01
        8233000   0.228574E+05   0.641948E-01
        8234000   0.228630E+05   0.642026E-01
        8235000   0.228682E+05   0.642116E-01
        8236000   0.228735E+05   0.642190E-01
        8237000   0.228785E+05   0.642266E-01
        8238000   0.228836E+05   0.642343E-01
        8239000   0.228888E+05   0.642454E-01
        8240000   0.228942E+05   0.642531E-01
        8241000   0.228991E+05   0.642607E-01
        8242000   0.229041E+05   0.642697E-01
        8243000   0.229095E+05   0.642774E-01
        8244000   0.229145E+05   0.642834E-01
        8245000   0.229199E+05   0.642908E-01
        8246000   0.229252E+05   0.642998E-01
        8247000   0.229301E+05   0.643061E-01
        8248000   0.229352E+05   0.643149E-01
        8249000   0.229402E+05   0.643237E-01
        8250000   0.229452E+05   0.643332E-01
        8251000   0.229502E+05   0.643394E-01
        8252000   0.229552E+05   0.643471E-01
        8253000   0.229601E+05   0.643556E-01
        8254000   0.229652E+05   0.643653E-01
        8255000   0.229700E+05   0.643759E-01
        8256000   0.229752E+05   0.643838E-01
        8257000   0.229806E+05   0.643937E-01
        8258000   0.229858E+05   0.644028E-01
        8259000   0.229907E+05   0.644135E-01
        8260000   0.229960E+05   0.644246E-01
        8261000   0.230012E+05   0.644336E-01
        8262000   0.230065E+05   0.644419E-01
        8263000   0.230118E+05   0.644528E-01
        8264000   0.230168E+05   0.644640E-01
        8265000   0.230221E+05   0.644736E-01
        8266000   0.230273E+05   0.644853E-01
        8267000   0.230325E+05   0.644969E-01
        8268000   0.230373E+05   0.645088E-01
        8269000   0.230423E+05   0.645187E-01
        8270000   0.230469E+05   0.645324E-01
        8271000   0.230519E+05   0.645461E-01
        8272000   0.230571E+05   0.645575E-01
        8273000   0.230620E+05   0.645698E-01
        8274000   0.230673E+05   0.645804E-01
        8275000   0.230724E+05   0.645936E-01
        8276000   0.230780E+05   0.646076E-01
        8277000   0.230832E+05   0.646210E-01
        8278000   0.230882E+05   0.646359E-01
        8279000   0.230929E+05   0.646501E-01
        8280000   0.230983E+05   0.646617E-01
        8281000   0.231034E+05   0.646748E-01
        8282000   0.231086E+05   0.646895E-01
        8283000   0.231136E+05   0.647050E-01
        8284000   0.231185E+05   0.647210E-01
        8285000   0.231233E+05   0.647357E-01
        8286000   0.231281E+05   0.647506E-01
        8287000   0.231330E+05   0.647602E-01
        8288000   0.231379E+05   0.647722E-01
        8289000   0.231429E+05   0.647859E-01
        8290000   0.231480E+05   0.647981E-01
        8291000   0.231529E+05   0.648113E-01
        8292000   0.231582E+05   0.648258E-01
        8293000   0.231629E+05   0.648406E-01
        8294000   0.231683E+05   0.648544E-01
        8295000   0.231736E+05   0.648680E-01
        8296000   0.231785E+05   0.648831E-01
        8297000   0.231839E+05   0.648989E-01
        8298000   0.231890E+05   0.649147E-01
        8299000   0.231940E+05   0.649300E-01
        8300000   0.231992E+05   0.649427E-01
        8301000   0.232043E+05   0.649570E-01
        8302000   0.232093E+05   0.649714E-01
        8303000   0.232144E+05   0.649852E-01
        8304000   0.232193E+05   0.649995E-01
        8305000   0.232242E+05   0.650145E-01
        8306000   0.232295E+05   0.650292E-01
        8307000   0.232347E+05   0.650446E-01
        8308000   0.232398E+05   0.650576E-01
        8309000   0.232452E+05   0.650713E-01
        8310000   0.232507E+05   0.650823E-01
        8311000   0.232565E+05   0.650948E-01
        8312000   0.232621E+05   0.651092E-01
        8313000   0.232672E+05   0.651195E-01
        8314000   0.232727E+05   0.651305E-01
        8315000   0.232777E+05   0.651431E-01
        8316000   0.232830E+05   0.651552E-01
        8317000   0.232880E+05   0.651675E-01
        8318000   0.232931E+05   0.651818E-01
        8319000   0.232983E+05   0.651943E-01
        8320000   0.233035E+05   0.652084E-01
        8321000   0.233087E+05   0.652216E-01
        8322000   0.233139E+05   0.652374E-01
        8323000   0.233192E+05   0.652513E-01
        8324000   0.233244E+05   0.652651E-01
        8325000   0.233295E+05   0.652789E-01
        8326000   0.233347E+05   0.652949E-01
        8327000   0.233403E+05   0.653092E-01
        8328000   0.233459E+05   0.653209E-01
        8329000   0.233516E+05   0.653346E-01
        8330000   0.233571E+05   0.653450E-01
        8331000   0.233626E+05   0.653566E-01
        8332000   0.233679E+05   0.653691E-01
        8333000   0.233729E+05   0.653819E-01
        8334000   0.233784E+05   0.653960E-01
        8335000   0.233830E+05   0.654077E-01
        8336000   0.233884E+05   0.654229E-01
        8337000   0.233936E+05   0.654388E-01
        8338000   0.233991E+05   0.654535E-01
        8339000   0.234044E+05   0.654687E-01
        8340000   0.234097E+05   0.654830E-01
        8341000   0.234148E+05   0.654977E-01
        8342000   0.234199E+05   0.655111E-01
        8343000   0.234252E+05   0.655262E-01
        8344000   0.234304E+05   0.655412E-01
        8345000   0.234357E+05   0.655573E-01
        8346000   0.234411E+05   0.655692E-01
        8347000   0.234465E+05   0.655823E-01
        8348000   0.234516E+05   0.655951E-01
        8349000   0.234570E+05   0.656079E-01
        8350000   0.234622E+05   0.656234E-01
        8351000   0.234674E+05   0.656367E-01
        8352000   0.234725E+05   0.656512E-01
        8353000   0.234777E+05   0.656645E-01
        8354000   0.234831E+05   0.656792E-01
        8355000   0.234884E+05   0.656938E-01
        8356000   0.234934E+05   0.657071E-01
        8357000   0.234990E+05   0.657206E-01
        8358000   0.235046E+05   0.657311E-01
        8359000   0.235101E+05   0.657437E-01
        8360000   0.235157E+05   0.657595E-01
        8361000   0.235205E+05   0.657749E-01
        8362000   0.235255E+05   0.657903E-01
        8363000   0.235308E+05   0.658038E-01
        8364000   0.235359E+05   0.658220E-01
        8365000   0.235413E+05   0.658381E-01
        8366000   0.235467E+05   0.658534E-01
        8367000   0.235520E+05   0.658703E-01
        8368000   0.235575E+05   0.658895E-01
        8369000   0.235632E+05   0.659061E-01
        8370000   0.235686E+05   0.659220E-01
        8371000   0.235739E+05   0.659364E-01
        8372000   0.235792E+05   0.659511E-01
        8373000   0.235843E+05   0.659673E-01
        8374000   0.235897E+05   0.659841E-01
        8375000   0.235944E+05   0.660018E-01
        8376000   0.235999E+05   0.660205E-01
        8377000   0.236053E+05   0.660372E-01
        8378000   0.236104E+05   0.660522E-01
        8379000   0.236159E+05   0.660685E-01
        8380000   0.236213E+05   0.660856E-01
        8381000   0.236269E+05   0.661049E-01
        8382000   0.236324E+05   0.661219E-01
        8383000   0.236377E+05   0.661394E-01
        8384000   0.236429E+05   0.661524E-01
        8385000   0.236481E+05   0.661692E-01
        8386000   0.236534E+05   0.661866E-01
        8387000   0.236588E+05   0.662055E-01
        8388000   0.236639E+05   0.662221E-01
        8389000   0.236692E+05   0.662384E-01
        8390000   0.236746E+05   0.662537E-01
        8391000   0.236803E+05   0.662694E-01
        8392000   0.236857E+05   0.662840E-01
        8393000   0.236911E+05   0.663002E-01
        8394000   0.236967E+05   0.663165E-01
        8395000   0.237019E+05   0.663316E-01
        8396000   0.237075E+05   0.663498E-01
        8397000   0.237130E+05   0.663676E-01
        8398000   0.237188E+05   0.663862E-01
        8399000   0.237239E+05   0.664019E-01
        8400000   0.237287E+05   0.664190E-01
        8401000   0.237343E+05   0.664363E-01
        8402000   0.237396E+05   0.664527E-01
        8403000   0.237449E+05   0.664670E-01
        8404000   0.237503E+05   0.664828E-01
        8405000   0.237557E+05   0.664972E-01
        8406000   0.237611E+05   0.665121E-01
        8407000   0.237666E+05   0.665278E-01
        8408000   0.237721E+05   0.665438E-01
        8409000   0.237774E+05   0.665602E-01
        8410000   0.237827E+05   0.665791E-01
        8411000   0.237877E+05   0.665954E-01
        8412000   0.237931E+05   0.666135E-01
        8413000   0.237983E+05   0.666280E-01
        8414000   0.238041E+05   0.666431E-01
        8415000   0.238094E+05   0.666594E-01
        8416000   0.238144E+05   0.666750E-01
        8417000   0.238196E+05   0.666901E-01
        8418000   0.238250E+05   0.667057E-01
        8419000   0.238302E+05   0.667212E-01
        8420000   0.238354E+05   0.667380E-01
        8421000   0.238403E+05   0.667528E-01
        8422000   0.238454E+05   0.667682E-01
        8423000   0.238509E+05   0.667823E-01
        8424000   0.238561E+05   0.667972E-01
        8425000   0.238614E+05   0.668125E-01
        8426000   0.238671E+05   0.668265E-01
        8427000   0.238726E+05   0.668415E-01
        8428000   0.238783E+05   0.668547E-01
        8429000   0.238837E+05   0.668689E-01
        8430000   0.238891E+05   0.668841E-01
        8431000   0.238946E+05   0.669006E-01
        8432000   0.238997E+05   0.669156E-01
        8433000   0.239050E+05   0.669299E-01
        8434000   0.239105E+05   0.669439E-01
        8435000   0.239155E+05   0.669576E-01
        8436000   0.239209E+05   0.669722E-01
        8437000   0.239262E+05   0.669861E-01
        8438000   0.239313E+05   0.669995E-01
        8439000   0.239366E+05   0.670151E-01
        8440000   0.239419E+05   0.670281E-01
        8441000   0.239471E+05   0.670420E-01
        8442000   0.239525E+05   0.670555E-01
        8443000   0.239579E+05   0.670717E-01
        8444000   0.239632E+05   0.670893E-01
        8445000   0.239685E+05   0.671064E-01
        8446000   0.239740E+05   0.671218E-01
        8447000   0.239798E+05   0.671344E-01
        8448000   0.239851E+05   0.671490E-01
        8449000   0.239903E+05   0.671613E-01
        8450000   0.239955E+05   0.671742E-01
        8451000   0.240006E+05   0.671885E-01
        8452000   0.240060E+05   0.672019E-01
        8453000   0.240112E+05   0.672148E-01
        8454000   0.240163E+05   0.672281E-01
        8455000   0.240217E+05   0.672402E-01
        8456000   0.240272E+05   0.672528E-01
        8457000   0.240324E+05   0.672677E-01
        8458000   0.240376E+05   0.672815E-01
        8459000   0.240429E+05   0.672923E-01
        8460000   0.240484E+05   0.673033E-01
        8461000   0.240537E+05   0.673141E-01
        8462000   0.240588E+05   0.673234E-01
        8463000   0.240643E+05   0.673326E-01
        8464000   0.240700E+05   0.673447E-01
        8465000   0.240755E+05   0.673588E-01
        8466000   0.240807E+05   0.673722E-01
        8467000   0.240859E+05   0.673843E-01
        8468000   0.240913E+05   0.673956E-01
        8469000   0.240963E+05   0.674057E-01
        8470000   0.241016E+05   0.674130E-01
        8471000   0.241069E+05   0.674215E-01
        8472000   0.241123E+05   0.674331E-01
        8473000   0.241177E+05   0.674439E-01
        8474000   0.241234E+05   0.674532E-01
        8475000   0.241283E+05   0.674625E-01
        8476000   0.241335E+05   0.674730E-01
        8477000   0.241389E+05   0.674821E-01
        8478000   0.241440E+05   0.674931E-01
        8479000   0.241495E+05   0.675056E-01
        8480000   0.241552E+05   0.675159E-01
        8481000   0.241604E+05   0.675234E-01
        8482000   0.241658E+05   0.675331E-01
        8483000   0.241711E+05   0.675415E-01
        8484000   0.241762E+05   0.675517E-01
        8485000   0.241814E+05   0.675594E-01
        8486000   0.241869E+05   0.675695E-01
        8487000   0.241924E+05   0.675791E-01
        8488000   0.241979E+05   0.675904E-01
        8489000   0.242034E+05   0.676018E-01
        8490000   0.242089E+05   0.676142E-01
        8491000   0.242142E+05   0.676232E-01
        8492000   0.242194E+05   0.676341E-01
        8493000   0.242248E+05   0.676456E-01
        8494000   0.242302E+05   0.676557E-01
        8495000   0.242356E+05   0.676653E-01
        8496000   0.242405E+05   0.676772E-01
        8497000   0.242457E+05   0.676883E-01
        8498000   0.242504E+05   0.676983E-01
        8499000   0.242557E+05   0.677072E-01
        8500000   0.242609E+05   0.677147E-01
        8501000   0.242663E+05   0.677238E-01
        8502000   0.242716E+05   0.677308E-01
        8503000   0.242773E+05   0.677401E-01
        8504000   0.242830E+05   0.677496E-01
        8505000   0.242882E+05   0.677600E-01
        8506000   0.242934E+05   0.677686E-01
        8507000   0.242984E+05   0.677797E-01
        8508000   0.243038E+05   0.677879E-01
        8509000   0.243090E+05   0.677996E-01
        8510000   0.243147E+05   0.678097E-01
        8511000   0.243198E+05   0.678188E-01
        8512000   0.243251E+05   0.678306E-01
        8513000   0.243302E+05   0.678410E-01
        8514000   0.243357E+05   0.678503E-01
        8515000   0.243411E+05   0.678599E-01
        8516000   0.243465E+05   0.678696E-01
        8517000   0.243519E+05   0.678809E-01
        8518000   0.243575E+05   0.678901E-01
        8519000   0.243631E+05   0.678986E-01
        8520000   0.243682E+05   0.679093E-01
        8521000   0.243733E+05   0.679188E-01
        8522000   0.243786E+05   0.679291E-01
        8523000   0.243837E+05   0.679368E-01
        8524000   0.243888E+05   0.679468E-01
        8525000   0.243941E+05   0.679566E-01
        8526000   0.243994E+05   0.679684E-01
        8527000   0.244046E+05   0.679777E-01
        8528000   0.244099E+05   0.679895E-01
        8529000   0.244154E+05   0.680009E-01
        8530000   0.244206E+05   0.680113E-01
        8531000   0.244261E+05   0.680212E-01
        8532000   0.244317E+05   0.680309E-01
        8533000   0.244369E+05   0.680421E-01
        8534000   0.244424E+05   0.680506E-01
        8535000   0.244480E+05   0.680601E-01
        8536000   0.244534E+05   0.680701E-01
        8537000   0.244584E+05   0.680822E-01
        8538000   0.244638E+05   0.680943E-01
        8539000   0.244693E+05   0.681050E-01
        8540000   0.244745E+05   0.681164E-01
        8541000   0.244799E+05   0.681269E-01
        8542000   0.244855E+05   0.681368E-01
        8543000   0.244910E+05   0.681466E-01
        8544000   0.244966E+05   0.681592E-01
        8545000   0.245021E+05   0.681675E-01
        8546000   0.245076E+05   0.681755E-01
        8547000   0.245127E+05   0.681846E-01
        8548000   0.245181E+05   0.681947E-01
        8549000   0.245234E+05   0.682048E-01
        8550000   0.245289E+05   0.682118E-01
        8551000   0.245346E+05   0.682198E-01
        8552000   0.245399E+05   0.682292E-01
        8553000   0.245456E+05   0.682377E-01
        8554000   0.245508E+05   0.682499E-01
        8555000   0.245559E+05   0.682588E-01
        8556000   0.245611E+05   0.682678E-01
        8557000   0.245666E+05   0.682765E-01
        8558000   0.245715E+05   0.682852E-01
        8559000   0.245769E+05   0.682945E-01
        8560000   0.245820E+05   0.683027E-01
        8561000   0.245874E+05   0.683127E-01
        8562000   0.245929E+05   0.683200E-01
        8563000   0.245985E+05   0.683264E-01
        8564000   0.246041E+05   0.683355E-01
        8565000   0.246093E+05   0.683466E-01
        8566000   0.246147E+05   0.683544E-01
        8567000   0.246203E+05   0.683652E-01
        8568000   0.246255E+05   0.683722E-01
        8569000   0.246312E+05   0.683804E-01
        8570000   0.246363E+05   0.683910E-01
        8571000   0.246418E+05   0.684044E-01
        8572000   0.246471E+05   0.684139E-01
        8573000   0.246523E+05   0.684259E-01
        8574000   0.246578E+05   0.684357E-01
        8575000   0.246630E+05   0.684471E-01
        8576000   0.246689E+05   0.684571E-01
        8577000   0.246744E+05   0.684680E-01
        8578000   0.246800E+05   0.684787E-01
        8579000   0.246854E+05   0.684875E-01
        8580000   0.246908E+05   0.684960E-01
        8581000   0.246961E+05   0.685041E-01
        8582000   0.247017E+05   0.685148E-01
        8583000   0.247075E+05   0.685235E-01
        8584000   0.247129E+05   0.685333E-01
        8585000   0.247186E+05   0.685461E-01
        8586000   0.247241E+05   0.685605E-01
        8587000   0.247299E+05   0.685749E-01
        8588000   0.247355E+05   0.685882E-01
        8589000   0.247410E+05   0.686017E-01
        8590000   0.247467E+05   0.686142E-01
        8591000   0.247523E+05   0.686266E-01
        8592000   0.247577E+05   0.686396E-01
        8593000   0.247631E+05   0.686524E-01
        8594000   0.247687E+05   0.686639E-01
        8595000   0.247740E+05   0.686780E-01
        8596000   0.247794E+05   0.686861E-01
        8597000   0.247852E+05   0.686960E-01
        8598000   0.247908E+05   0.687061E-01
        8599000   0.247962E+05   0.687161E-01
        8600000   0.248017E+05   0.687278E-01
        8601000   0.248070E+05   0.687395E-01
        8602000   0.248122E+05   0.687508E-01
        8603000   0.248178E+05   0.687625E-01
        8604000   0.248229E+05   0.687730E-01
        8605000   0.248283E+05   0.687836E-01
        8606000   0.248340E+05   0.687937E-01
        8607000   0.248402E+05   0.688046E-01
        8608000   0.248458E+05   0.688190E-01
        8609000   0.248516E+05   0.688305E-01
        8610000   0.248571E+05   0.688422E-01
        8611000   0.248626E+05   0.688542E-01
        8612000   0.248681E+05   0.688652E-01
        8613000   0.248739E+05   0.688750E-01
        8614000   0.248797E+05   0.688855E-01
        8615000   0.248853E+05   0.688962E-01
        8616000   0.248904E+05   0.689069E-01
        8617000   0.248957E+05   0.689204E-01
        8618000   0.249010E+05   0.689306E-01
        8619000   0.249071E+05   0.689438E-01
        8620000   0.249126E+05   0.689564E-01
        8621000   0.249186E+05   0.689691E-01
        8622000   0.249244E+05   0.689808E-01
        8623000   0.249304E+05   0.689937E-01
        8624000   0.249357E+05   0.690061E-01
        8625000   0.249414E+05   0.690188E-01
        8626000   0.249467E+05   0.690301E-01
        8627000   0.249526E+05   0.690430E-01
        8628000   0.249583E+05   0.690554E-01
        8629000   0.249637E+05   0.690642E-01
        8630000   0.249692E+05   0.690747E-01
        8631000   0.249747E+05   0.690852E-01
        8632000   0.249798E+05   0.690955E-01
        8633000   0.249852E+05   0.691083E-01
        8634000   0.249911E+05   0.691218E-01
        8635000   0.249970E+05   0.691321E-01
        8636000   0.250026E+05   0.691455E-01
        8637000   0.250081E+05   0.691556E-01
        8638000   0.250139E+05   0.691661E-01
        8639000   0.250192E+05   0.691760E-01
        8640000   0.250247E+05   0.691882E-01
        8641000   0.250304E+05   0.691990E-01
        8642000   0.250359E+05   0.692100E-01
        8643000   0.250413E+05   0.692228E-01
        8644000   0.250466E+05   0.692350E-01
        8645000   0.250520E+05   0.692441E-01
        8646000   0.250574E+05   0.692549E-01
        8647000   0.250627E+05   0.692651E-01
        8648000   0.250685E+05   0.692756E-01
        8649000   0.250741E+05   0.692869E-01
        8650000   0.250798E+05   0.692961E-01
        8651000   0.250854E+05   0.693100E-01
        8652000   0.250910E+05   0.693206E-01
        8653000   0.250967E+05   0.693332E-01
        8654000   0.251022E+05   0.693479E-01
        8655000   0.251082E+05   0.693636E-01
        8656000   0.251139E+05   0.693765E-01
        8657000   0.251195E+05   0.693915E-01
        8658000   0.251249E+05   0.694067E-01
        8659000   0.251305E+05   0.694225E-01
        8660000   0.251360E+05   0.694370E-01
        8661000   0.251417E+05   0.694505E-01
        8662000   0.251477E+05   0.694622E-01
        8663000   0.251533E+05   0.694751E-01
        8664000   0.251590E+05   0.694887E-01
        8665000   0.251648E+05   0.695025E-01
        8666000   0.251707E+05   0.695173E-01
        8667000   0.251765E+05   0.695297E-01
        8668000   0.251823E+05   0.695449E-01
        8669000   0.251879E+05   0.695583E-01
        8670000   0.251937E+05   0.695691E-01
        8671000   0.251992E+05   0.695810E-01
        8672000   0.252044E+05   0.695915E-01
        8673000   0.252098E+05   0.696020E-01
        8674000   0.252154E+05   0.696132E-01
        8675000   0.252209E+05   0.696231E-01
        8676000   0.252269E+05   0.696355E-01
        8677000   0.252326E+05   0.696444E-01
        8678000   0.252383E+05   0.696568E-01
        8679000   0.252439E+05   0.696675E-01
        8680000   0.252497E+05   0.696810E-01
        8681000   0.252554E+05   0.696942E-01
        8682000   0.252606E+05   0.697065E-01
        8683000   0.252663E+05   0.697201E-01
        8684000   0.252715E+05   0.697306E-01
        8685000   0.252772E+05   0.697429E-01
        8686000   0.252830E+05   0.697583E-01
        8687000   0.252883E+05   0.697737E-01
        8688000   0.252940E+05   0.697894E-01
        8689000   0.252993E+05   0.698050E-01
        8690000   0.253050E+05   0.698195E-01
[truncated: 520,261 more chars]
