# Supplementary material for: Room temperature ionic liquids with two symmetric ions
Source: Chem Sci. 2023 Sep 8;14(37):10340–6. doi: 10.1039/d3sc03240j (PMC10530934; doi:10.1039/d3sc03240j)
Supplement: SC-014-D3SC03240J-s001 [file SC-014-D3SC03240J-s001.zip › MDresults-prealpha/P5555BF4/MSD_projection_1_self_diffusion]

 This file contains diffusion information based on the input file 'diffusion2.inp'
   Projection 1 (+1 +1 +1), Molecule type 1 (a)
       timeline         <R**2>            <R>
              0   0.000000E+00   0.000000E+00
           1000   0.727999E+00   0.420548E-05
           2000   0.104242E+01   0.875241E-05
           3000   0.120343E+01   0.128513E-04
           4000   0.131312E+01   0.170129E-04
           5000   0.139913E+01   0.216525E-04
           6000   0.146925E+01   0.262227E-04
           7000   0.152840E+01   0.306095E-04
           8000   0.158054E+01   0.352396E-04
           9000   0.162953E+01   0.397448E-04
          10000   0.167808E+01   0.443808E-04
          11000   0.172686E+01   0.486442E-04
          12000   0.177533E+01   0.534715E-04
          13000   0.182247E+01   0.581436E-04
          14000   0.186875E+01   0.626980E-04
          15000   0.191428E+01   0.672541E-04
          16000   0.195886E+01   0.719533E-04
          17000   0.200194E+01   0.764917E-04
          18000   0.204276E+01   0.806059E-04
          19000   0.208159E+01   0.852595E-04
          20000   0.211829E+01   0.898673E-04
          21000   0.215323E+01   0.944764E-04
          22000   0.218720E+01   0.994132E-04
          23000   0.222089E+01   0.104220E-03
          24000   0.225448E+01   0.109390E-03
          25000   0.228762E+01   0.114073E-03
          26000   0.232050E+01   0.118567E-03
          27000   0.235260E+01   0.123149E-03
          28000   0.238422E+01   0.128030E-03
          29000   0.241553E+01   0.132537E-03
          30000   0.244634E+01   0.137499E-03
          31000   0.247595E+01   0.141954E-03
          32000   0.250490E+01   0.146042E-03
          33000   0.253295E+01   0.150295E-03
          34000   0.256085E+01   0.155096E-03
          35000   0.258870E+01   0.160573E-03
          36000   0.261677E+01   0.165679E-03
          37000   0.264422E+01   0.170486E-03
          38000   0.267152E+01   0.175003E-03
          39000   0.269854E+01   0.179852E-03
          40000   0.272493E+01   0.184652E-03
          41000   0.275096E+01   0.189140E-03
          42000   0.277669E+01   0.193529E-03
          43000   0.280205E+01   0.198354E-03
          44000   0.282706E+01   0.202913E-03
          45000   0.285181E+01   0.207367E-03
          46000   0.287599E+01   0.212156E-03
          47000   0.290038E+01   0.216575E-03
          48000   0.292437E+01   0.221640E-03
          49000   0.294847E+01   0.226355E-03
          50000   0.297247E+01   0.231028E-03
          51000   0.299602E+01   0.235780E-03
          52000   0.301941E+01   0.240338E-03
          53000   0.304289E+01   0.244889E-03
          54000   0.306594E+01   0.249034E-03
          55000   0.308871E+01   0.253567E-03
          56000   0.311073E+01   0.257728E-03
          57000   0.313329E+01   0.262073E-03
          58000   0.315568E+01   0.266846E-03
          59000   0.317788E+01   0.271207E-03
          60000   0.319980E+01   0.275688E-03
          61000   0.322171E+01   0.281018E-03
          62000   0.324358E+01   0.285519E-03
          63000   0.326497E+01   0.290067E-03
          64000   0.328599E+01   0.294505E-03
          65000   0.330716E+01   0.299329E-03
          66000   0.332826E+01   0.303821E-03
          67000   0.334937E+01   0.308148E-03
          68000   0.337037E+01   0.312484E-03
          69000   0.339148E+01   0.316898E-03
          70000   0.341219E+01   0.321605E-03
          71000   0.343294E+01   0.326706E-03
          72000   0.345324E+01   0.331458E-03
          73000   0.347328E+01   0.336321E-03
          74000   0.349305E+01   0.340498E-03
          75000   0.351293E+01   0.345374E-03
          76000   0.353252E+01   0.350232E-03
          77000   0.355233E+01   0.354627E-03
          78000   0.357216E+01   0.358719E-03
          79000   0.359219E+01   0.363704E-03
          80000   0.361213E+01   0.368400E-03
          81000   0.363211E+01   0.372449E-03
          82000   0.365153E+01   0.377257E-03
          83000   0.367031E+01   0.381848E-03
          84000   0.368897E+01   0.386644E-03
          85000   0.370801E+01   0.391589E-03
          86000   0.372712E+01   0.396383E-03
          87000   0.374576E+01   0.401301E-03
          88000   0.376446E+01   0.405702E-03
          89000   0.378369E+01   0.410062E-03
          90000   0.380298E+01   0.414570E-03
          91000   0.382206E+01   0.419112E-03
          92000   0.384098E+01   0.423393E-03
          93000   0.385997E+01   0.427958E-03
          94000   0.387866E+01   0.432530E-03
          95000   0.389760E+01   0.436964E-03
          96000   0.391584E+01   0.441566E-03
          97000   0.393380E+01   0.445953E-03
          98000   0.395153E+01   0.450834E-03
          99000   0.396937E+01   0.455512E-03
         100000   0.398748E+01   0.460074E-03
         101000   0.400552E+01   0.464433E-03
         102000   0.402362E+01   0.468627E-03
         103000   0.404179E+01   0.472690E-03
         104000   0.405975E+01   0.476988E-03
         105000   0.407757E+01   0.480984E-03
         106000   0.409516E+01   0.485657E-03
         107000   0.411281E+01   0.489998E-03
         108000   0.413037E+01   0.494527E-03
         109000   0.414806E+01   0.499340E-03
         110000   0.416552E+01   0.503802E-03
         111000   0.418286E+01   0.508823E-03
         112000   0.420041E+01   0.513111E-03
         113000   0.421807E+01   0.517088E-03
         114000   0.423559E+01   0.521361E-03
         115000   0.425250E+01   0.525319E-03
         116000   0.426957E+01   0.529965E-03
         117000   0.428689E+01   0.534436E-03
         118000   0.430401E+01   0.538887E-03
         119000   0.432119E+01   0.543623E-03
         120000   0.433869E+01   0.548402E-03
         121000   0.435647E+01   0.552500E-03
         122000   0.437421E+01   0.556904E-03
         123000   0.439154E+01   0.561729E-03
         124000   0.440856E+01   0.565869E-03
         125000   0.442535E+01   0.570013E-03
         126000   0.444185E+01   0.574351E-03
         127000   0.445814E+01   0.579011E-03
         128000   0.447457E+01   0.583690E-03
         129000   0.449153E+01   0.588386E-03
         130000   0.450864E+01   0.592906E-03
         131000   0.452574E+01   0.597690E-03
         132000   0.454286E+01   0.602070E-03
         133000   0.455994E+01   0.606295E-03
         134000   0.457692E+01   0.610847E-03
         135000   0.459391E+01   0.614880E-03
         136000   0.461064E+01   0.619321E-03
         137000   0.462713E+01   0.622941E-03
         138000   0.464335E+01   0.626687E-03
         139000   0.465896E+01   0.630722E-03
         140000   0.467458E+01   0.634765E-03
         141000   0.469063E+01   0.638762E-03
         142000   0.470691E+01   0.642846E-03
         143000   0.472362E+01   0.647168E-03
         144000   0.474028E+01   0.651461E-03
         145000   0.475688E+01   0.655513E-03
         146000   0.477365E+01   0.659112E-03
         147000   0.479035E+01   0.662561E-03
         148000   0.480686E+01   0.666750E-03
         149000   0.482289E+01   0.670520E-03
         150000   0.483882E+01   0.674295E-03
         151000   0.485451E+01   0.677624E-03
         152000   0.487035E+01   0.681276E-03
         153000   0.488634E+01   0.685179E-03
         154000   0.490249E+01   0.689275E-03
         155000   0.491813E+01   0.693636E-03
         156000   0.493401E+01   0.697645E-03
         157000   0.495035E+01   0.701519E-03
         158000   0.496649E+01   0.705627E-03
         159000   0.498283E+01   0.709614E-03
         160000   0.499895E+01   0.713509E-03
         161000   0.501519E+01   0.717613E-03
         162000   0.503111E+01   0.721669E-03
         163000   0.504703E+01   0.725335E-03
         164000   0.506272E+01   0.729479E-03
         165000   0.507861E+01   0.733492E-03
         166000   0.509467E+01   0.737307E-03
         167000   0.511033E+01   0.741216E-03
         168000   0.512621E+01   0.744788E-03
         169000   0.514183E+01   0.749119E-03
         170000   0.515695E+01   0.752603E-03
         171000   0.517214E+01   0.756122E-03
         172000   0.518767E+01   0.760115E-03
         173000   0.520321E+01   0.764356E-03
         174000   0.521886E+01   0.768570E-03
         175000   0.523450E+01   0.772401E-03
         176000   0.524971E+01   0.776153E-03
         177000   0.526462E+01   0.779593E-03
         178000   0.527968E+01   0.782978E-03
         179000   0.529477E+01   0.787225E-03
         180000   0.530976E+01   0.791658E-03
         181000   0.532507E+01   0.796062E-03
         182000   0.534039E+01   0.800146E-03
         183000   0.535529E+01   0.803933E-03
         184000   0.537071E+01   0.807094E-03
         185000   0.538623E+01   0.810829E-03
         186000   0.540184E+01   0.813998E-03
         187000   0.541710E+01   0.817759E-03
         188000   0.543207E+01   0.821648E-03
         189000   0.544727E+01   0.825583E-03
         190000   0.546221E+01   0.829494E-03
         191000   0.547706E+01   0.833066E-03
         192000   0.549186E+01   0.836572E-03
         193000   0.550618E+01   0.839860E-03
         194000   0.552129E+01   0.843065E-03
         195000   0.553620E+01   0.846592E-03
         196000   0.555099E+01   0.849861E-03
         197000   0.556612E+01   0.853865E-03
         198000   0.558099E+01   0.857360E-03
         199000   0.559581E+01   0.860849E-03
         200000   0.561095E+01   0.864572E-03
         201000   0.562610E+01   0.867718E-03
         202000   0.564162E+01   0.871126E-03
         203000   0.565713E+01   0.874300E-03
         204000   0.567221E+01   0.877594E-03
         205000   0.568718E+01   0.880787E-03
         206000   0.570202E+01   0.884161E-03
         207000   0.571695E+01   0.887233E-03
         208000   0.573143E+01   0.890271E-03
         209000   0.574636E+01   0.893698E-03
         210000   0.576120E+01   0.897077E-03
         211000   0.577626E+01   0.900447E-03
         212000   0.579118E+01   0.904398E-03
         213000   0.580607E+01   0.908204E-03
         214000   0.582112E+01   0.911740E-03
         215000   0.583631E+01   0.914902E-03
         216000   0.585157E+01   0.918769E-03
         217000   0.586647E+01   0.922225E-03
         218000   0.588112E+01   0.925931E-03
         219000   0.589523E+01   0.929367E-03
         220000   0.590975E+01   0.933208E-03
         221000   0.592448E+01   0.936950E-03
         222000   0.593919E+01   0.941013E-03
         223000   0.595368E+01   0.944391E-03
         224000   0.596864E+01   0.948127E-03
         225000   0.598351E+01   0.951253E-03
         226000   0.599875E+01   0.954459E-03
         227000   0.601371E+01   0.957934E-03
         228000   0.602860E+01   0.961401E-03
         229000   0.604311E+01   0.965266E-03
         230000   0.605777E+01   0.968308E-03
         231000   0.607248E+01   0.971697E-03
         232000   0.608672E+01   0.974782E-03
         233000   0.610136E+01   0.978286E-03
         234000   0.611609E+01   0.981603E-03
         235000   0.613048E+01   0.985089E-03
         236000   0.614488E+01   0.988450E-03
         237000   0.615890E+01   0.991245E-03
         238000   0.617317E+01   0.993947E-03
         239000   0.618766E+01   0.997018E-03
         240000   0.620191E+01   0.999520E-03
         241000   0.621618E+01   0.100262E-02
         242000   0.623048E+01   0.100563E-02
         243000   0.624477E+01   0.100866E-02
         244000   0.625893E+01   0.101206E-02
         245000   0.627332E+01   0.101507E-02
         246000   0.628770E+01   0.101778E-02
         247000   0.630202E+01   0.102077E-02
         248000   0.631664E+01   0.102382E-02
         249000   0.633122E+01   0.102692E-02
         250000   0.634540E+01   0.102970E-02
         251000   0.635951E+01   0.103275E-02
         252000   0.637366E+01   0.103651E-02
         253000   0.638793E+01   0.103990E-02
         254000   0.640187E+01   0.104292E-02
         255000   0.641585E+01   0.104578E-02
         256000   0.642972E+01   0.104883E-02
         257000   0.644417E+01   0.105179E-02
         258000   0.645829E+01   0.105444E-02
         259000   0.647254E+01   0.105714E-02
         260000   0.648636E+01   0.105930E-02
         261000   0.650020E+01   0.106232E-02
         262000   0.651472E+01   0.106518E-02
         263000   0.652905E+01   0.106817E-02
         264000   0.654339E+01   0.107119E-02
         265000   0.655761E+01   0.107426E-02
         266000   0.657163E+01   0.107696E-02
         267000   0.658593E+01   0.107938E-02
         268000   0.660013E+01   0.108284E-02
         269000   0.661414E+01   0.108518E-02
         270000   0.662810E+01   0.108785E-02
         271000   0.664238E+01   0.109087E-02
         272000   0.665677E+01   0.109332E-02
         273000   0.667060E+01   0.109606E-02
         274000   0.668481E+01   0.109872E-02
         275000   0.669851E+01   0.110141E-02
         276000   0.671185E+01   0.110402E-02
         277000   0.672550E+01   0.110694E-02
         278000   0.673936E+01   0.111059E-02
         279000   0.675306E+01   0.111384E-02
         280000   0.676687E+01   0.111692E-02
         281000   0.678111E+01   0.112013E-02
         282000   0.679523E+01   0.112365E-02
         283000   0.680940E+01   0.112697E-02
         284000   0.682361E+01   0.113021E-02
         285000   0.683784E+01   0.113332E-02
         286000   0.685222E+01   0.113669E-02
         287000   0.686645E+01   0.113982E-02
         288000   0.688024E+01   0.114326E-02
         289000   0.689380E+01   0.114717E-02
         290000   0.690715E+01   0.115065E-02
         291000   0.692014E+01   0.115418E-02
         292000   0.693324E+01   0.115769E-02
         293000   0.694675E+01   0.116085E-02
         294000   0.696035E+01   0.116466E-02
         295000   0.697424E+01   0.116836E-02
         296000   0.698843E+01   0.117194E-02
         297000   0.700218E+01   0.117559E-02
         298000   0.701576E+01   0.117913E-02
         299000   0.702965E+01   0.118258E-02
         300000   0.704334E+01   0.118559E-02
         301000   0.705680E+01   0.118883E-02
         302000   0.707003E+01   0.119253E-02
         303000   0.708334E+01   0.119591E-02
         304000   0.709685E+01   0.119894E-02
         305000   0.711037E+01   0.120210E-02
         306000   0.712414E+01   0.120551E-02
         307000   0.713773E+01   0.120879E-02
         308000   0.715175E+01   0.121259E-02
         309000   0.716509E+01   0.121551E-02
         310000   0.717826E+01   0.121848E-02
         311000   0.719143E+01   0.122208E-02
         312000   0.720436E+01   0.122512E-02
         313000   0.721702E+01   0.122894E-02
         314000   0.722974E+01   0.123262E-02
         315000   0.724271E+01   0.123638E-02
         316000   0.725582E+01   0.123935E-02
         317000   0.726921E+01   0.124263E-02
         318000   0.728254E+01   0.124558E-02
         319000   0.729628E+01   0.124892E-02
         320000   0.731006E+01   0.125209E-02
         321000   0.732294E+01   0.125520E-02
         322000   0.733569E+01   0.125844E-02
         323000   0.734870E+01   0.126185E-02
         324000   0.736165E+01   0.126504E-02
         325000   0.737469E+01   0.126904E-02
         326000   0.738751E+01   0.127318E-02
         327000   0.740062E+01   0.127645E-02
         328000   0.741404E+01   0.127969E-02
         329000   0.742745E+01   0.128301E-02
         330000   0.744052E+01   0.128663E-02
         331000   0.745362E+01   0.129051E-02
         332000   0.746693E+01   0.129424E-02
         333000   0.747988E+01   0.129718E-02
         334000   0.749276E+01   0.130104E-02
         335000   0.750555E+01   0.130463E-02
         336000   0.751821E+01   0.130785E-02
         337000   0.753128E+01   0.131148E-02
         338000   0.754463E+01   0.131462E-02
         339000   0.755772E+01   0.131746E-02
         340000   0.757072E+01   0.132045E-02
         341000   0.758355E+01   0.132356E-02
         342000   0.759665E+01   0.132673E-02
         343000   0.761020E+01   0.132979E-02
         344000   0.762380E+01   0.133308E-02
         345000   0.763745E+01   0.133611E-02
         346000   0.765074E+01   0.133887E-02
         347000   0.766387E+01   0.134179E-02
         348000   0.767652E+01   0.134455E-02
         349000   0.768950E+01   0.134733E-02
         350000   0.770254E+01   0.135007E-02
         351000   0.771565E+01   0.135253E-02
         352000   0.772882E+01   0.135536E-02
         353000   0.774201E+01   0.135815E-02
         354000   0.775515E+01   0.136052E-02
         355000   0.776843E+01   0.136231E-02
         356000   0.778179E+01   0.136505E-02
         357000   0.779564E+01   0.136860E-02
         358000   0.780920E+01   0.137189E-02
         359000   0.782260E+01   0.137456E-02
         360000   0.783567E+01   0.137757E-02
         361000   0.784864E+01   0.138085E-02
         362000   0.786199E+01   0.138340E-02
         363000   0.787512E+01   0.138630E-02
         364000   0.788816E+01   0.138943E-02
         365000   0.790110E+01   0.139202E-02
         366000   0.791359E+01   0.139428E-02
         367000   0.792635E+01   0.139685E-02
         368000   0.793881E+01   0.139970E-02
         369000   0.795144E+01   0.140267E-02
         370000   0.796455E+01   0.140524E-02
         371000   0.797755E+01   0.140727E-02
         372000   0.799046E+01   0.140950E-02
         373000   0.800359E+01   0.141195E-02
         374000   0.801696E+01   0.141486E-02
         375000   0.803038E+01   0.141777E-02
         376000   0.804345E+01   0.142061E-02
         377000   0.805657E+01   0.142344E-02
         378000   0.806985E+01   0.142584E-02
         379000   0.808281E+01   0.142846E-02
         380000   0.809564E+01   0.143087E-02
         381000   0.810827E+01   0.143347E-02
         382000   0.812053E+01   0.143657E-02
         383000   0.813295E+01   0.143918E-02
         384000   0.814581E+01   0.144214E-02
         385000   0.815903E+01   0.144451E-02
         386000   0.817202E+01   0.144683E-02
         387000   0.818469E+01   0.144942E-02
         388000   0.819772E+01   0.145173E-02
         389000   0.821062E+01   0.145401E-02
         390000   0.822384E+01   0.145674E-02
         391000   0.823748E+01   0.145959E-02
         392000   0.825033E+01   0.146247E-02
         393000   0.826318E+01   0.146563E-02
         394000   0.827631E+01   0.146856E-02
         395000   0.828966E+01   0.147140E-02
         396000   0.830299E+01   0.147400E-02
         397000   0.831587E+01   0.147660E-02
         398000   0.832874E+01   0.147962E-02
         399000   0.834168E+01   0.148241E-02
         400000   0.835498E+01   0.148487E-02
         401000   0.836811E+01   0.148794E-02
         402000   0.838135E+01   0.149102E-02
         403000   0.839437E+01   0.149450E-02
         404000   0.840735E+01   0.149783E-02
         405000   0.842058E+01   0.150054E-02
         406000   0.843338E+01   0.150350E-02
         407000   0.844627E+01   0.150652E-02
         408000   0.845894E+01   0.150922E-02
         409000   0.847119E+01   0.151180E-02
         410000   0.848359E+01   0.151453E-02
         411000   0.849622E+01   0.151711E-02
         412000   0.850878E+01   0.152001E-02
         413000   0.852133E+01   0.152279E-02
         414000   0.853465E+01   0.152574E-02
         415000   0.854770E+01   0.152894E-02
         416000   0.856050E+01   0.153215E-02
         417000   0.857314E+01   0.153548E-02
         418000   0.858603E+01   0.153837E-02
         419000   0.859900E+01   0.154150E-02
         420000   0.861213E+01   0.154465E-02
         421000   0.862472E+01   0.154781E-02
         422000   0.863698E+01   0.155088E-02
         423000   0.864918E+01   0.155327E-02
         424000   0.866124E+01   0.155604E-02
         425000   0.867374E+01   0.155864E-02
         426000   0.868608E+01   0.156154E-02
         427000   0.869882E+01   0.156436E-02
         428000   0.871153E+01   0.156716E-02
         429000   0.872420E+01   0.156982E-02
         430000   0.873739E+01   0.157250E-02
         431000   0.875053E+01   0.157553E-02
         432000   0.876366E+01   0.157826E-02
         433000   0.877672E+01   0.158056E-02
         434000   0.878901E+01   0.158369E-02
         435000   0.880139E+01   0.158645E-02
         436000   0.881394E+01   0.158897E-02
         437000   0.882650E+01   0.159123E-02
         438000   0.883917E+01   0.159416E-02
         439000   0.885158E+01   0.159657E-02
         440000   0.886413E+01   0.159913E-02
         441000   0.887642E+01   0.160169E-02
         442000   0.888857E+01   0.160445E-02
         443000   0.890123E+01   0.160687E-02
         444000   0.891410E+01   0.160999E-02
         445000   0.892696E+01   0.161230E-02
         446000   0.893987E+01   0.161490E-02
         447000   0.895284E+01   0.161782E-02
         448000   0.896535E+01   0.162028E-02
         449000   0.897820E+01   0.162292E-02
         450000   0.899140E+01   0.162538E-02
         451000   0.900395E+01   0.162759E-02
         452000   0.901606E+01   0.162998E-02
         453000   0.902844E+01   0.163316E-02
         454000   0.904103E+01   0.163542E-02
         455000   0.905351E+01   0.163833E-02
         456000   0.906594E+01   0.164032E-02
         457000   0.907831E+01   0.164281E-02
         458000   0.909053E+01   0.164524E-02
         459000   0.910334E+01   0.164795E-02
         460000   0.911612E+01   0.165069E-02
         461000   0.912890E+01   0.165345E-02
         462000   0.914188E+01   0.165585E-02
         463000   0.915498E+01   0.165860E-02
         464000   0.916786E+01   0.166141E-02
         465000   0.918008E+01   0.166413E-02
         466000   0.919276E+01   0.166675E-02
         467000   0.920535E+01   0.166929E-02
         468000   0.921788E+01   0.167260E-02
         469000   0.923026E+01   0.167527E-02
         470000   0.924283E+01   0.167860E-02
         471000   0.925550E+01   0.168136E-02
         472000   0.926817E+01   0.168399E-02
         473000   0.928063E+01   0.168716E-02
         474000   0.929316E+01   0.169026E-02
         475000   0.930567E+01   0.169341E-02
         476000   0.931824E+01   0.169663E-02
         477000   0.933118E+01   0.169972E-02
         478000   0.934402E+01   0.170285E-02
         479000   0.935661E+01   0.170601E-02
         480000   0.936863E+01   0.170922E-02
         481000   0.938078E+01   0.171247E-02
         482000   0.939305E+01   0.171587E-02
         483000   0.940560E+01   0.171927E-02
         484000   0.941778E+01   0.172215E-02
         485000   0.943011E+01   0.172572E-02
         486000   0.944285E+01   0.172819E-02
         487000   0.945586E+01   0.173116E-02
         488000   0.946888E+01   0.173425E-02
         489000   0.948176E+01   0.173726E-02
         490000   0.949471E+01   0.174026E-02
         491000   0.950760E+01   0.174343E-02
         492000   0.952035E+01   0.174637E-02
         493000   0.953253E+01   0.174953E-02
         494000   0.954424E+01   0.175275E-02
         495000   0.955624E+01   0.175569E-02
         496000   0.956874E+01   0.175937E-02
         497000   0.958110E+01   0.176265E-02
         498000   0.959356E+01   0.176586E-02
         499000   0.960568E+01   0.176839E-02
         500000   0.961798E+01   0.177075E-02
         501000   0.963076E+01   0.177348E-02
         502000   0.964322E+01   0.177627E-02
         503000   0.965556E+01   0.177928E-02
         504000   0.966822E+01   0.178193E-02
         505000   0.968056E+01   0.178488E-02
         506000   0.969279E+01   0.178764E-02
         507000   0.970511E+01   0.179063E-02
         508000   0.971765E+01   0.179326E-02
         509000   0.973027E+01   0.179585E-02
         510000   0.974274E+01   0.179912E-02
         511000   0.975573E+01   0.180216E-02
         512000   0.976859E+01   0.180516E-02
         513000   0.978135E+01   0.180803E-02
         514000   0.979386E+01   0.181098E-02
         515000   0.980620E+01   0.181397E-02
         516000   0.981819E+01   0.181681E-02
         517000   0.983027E+01   0.182009E-02
         518000   0.984251E+01   0.182336E-02
         519000   0.985503E+01   0.182657E-02
         520000   0.986762E+01   0.182945E-02
         521000   0.988012E+01   0.183239E-02
         522000   0.989231E+01   0.183470E-02
         523000   0.990462E+01   0.183726E-02
         524000   0.991697E+01   0.183989E-02
         525000   0.992960E+01   0.184249E-02
         526000   0.994202E+01   0.184475E-02
         527000   0.995448E+01   0.184670E-02
         528000   0.996678E+01   0.184898E-02
         529000   0.997890E+01   0.185136E-02
         530000   0.999147E+01   0.185408E-02
         531000   0.100042E+02   0.185651E-02
         532000   0.100166E+02   0.185931E-02
         533000   0.100291E+02   0.186155E-02
         534000   0.100418E+02   0.186434E-02
         535000   0.100543E+02   0.186689E-02
         536000   0.100669E+02   0.186883E-02
         537000   0.100793E+02   0.187127E-02
         538000   0.100918E+02   0.187352E-02
         539000   0.101040E+02   0.187585E-02
         540000   0.101161E+02   0.187839E-02
         541000   0.101283E+02   0.188051E-02
         542000   0.101405E+02   0.188215E-02
         543000   0.101524E+02   0.188444E-02
         544000   0.101650E+02   0.188724E-02
         545000   0.101774E+02   0.188995E-02
         546000   0.101893E+02   0.189214E-02
         547000   0.102019E+02   0.189513E-02
         548000   0.102144E+02   0.189790E-02
         549000   0.102268E+02   0.190109E-02
         550000   0.102391E+02   0.190369E-02
         551000   0.102511E+02   0.190657E-02
         552000   0.102627E+02   0.190949E-02
         553000   0.102750E+02   0.191215E-02
         554000   0.102874E+02   0.191530E-02
         555000   0.103003E+02   0.191833E-02
         556000   0.103127E+02   0.192105E-02
         557000   0.103251E+02   0.192386E-02
         558000   0.103375E+02   0.192693E-02
         559000   0.103493E+02   0.192962E-02
         560000   0.103612E+02   0.193263E-02
         561000   0.103733E+02   0.193526E-02
         562000   0.103860E+02   0.193779E-02
         563000   0.103986E+02   0.194065E-02
         564000   0.104107E+02   0.194306E-02
         565000   0.104228E+02   0.194608E-02
         566000   0.104349E+02   0.194894E-02
         567000   0.104470E+02   0.195156E-02
         568000   0.104595E+02   0.195449E-02
         569000   0.104722E+02   0.195704E-02
         570000   0.104854E+02   0.196002E-02
         571000   0.104978E+02   0.196277E-02
         572000   0.105101E+02   0.196525E-02
         573000   0.105223E+02   0.196827E-02
         574000   0.105343E+02   0.197095E-02
         575000   0.105461E+02   0.197331E-02
         576000   0.105582E+02   0.197552E-02
         577000   0.105703E+02   0.197795E-02
         578000   0.105826E+02   0.197967E-02
         579000   0.105949E+02   0.198185E-02
         580000   0.106071E+02   0.198374E-02
         581000   0.106192E+02   0.198583E-02
         582000   0.106318E+02   0.198792E-02
         583000   0.106440E+02   0.199046E-02
         584000   0.106565E+02   0.199275E-02
         585000   0.106684E+02   0.199485E-02
         586000   0.106805E+02   0.199715E-02
         587000   0.106926E+02   0.199944E-02
         588000   0.107044E+02   0.200199E-02
         589000   0.107165E+02   0.200399E-02
         590000   0.107289E+02   0.200609E-02
         591000   0.107415E+02   0.200793E-02
         592000   0.107541E+02   0.201021E-02
         593000   0.107667E+02   0.201251E-02
         594000   0.107789E+02   0.201512E-02
         595000   0.107908E+02   0.201784E-02
         596000   0.108031E+02   0.202035E-02
         597000   0.108154E+02   0.202278E-02
         598000   0.108275E+02   0.202505E-02
         599000   0.108398E+02   0.202745E-02
         600000   0.108522E+02   0.202937E-02
         601000   0.108640E+02   0.203210E-02
         602000   0.108761E+02   0.203440E-02
         603000   0.108886E+02   0.203682E-02
         604000   0.109011E+02   0.203878E-02
         605000   0.109134E+02   0.204098E-02
         606000   0.109257E+02   0.204391E-02
         607000   0.109379E+02   0.204646E-02
         608000   0.109500E+02   0.204886E-02
         609000   0.109624E+02   0.205137E-02
         610000   0.109744E+02   0.205376E-02
         611000   0.109861E+02   0.205634E-02
         612000   0.109978E+02   0.205914E-02
         613000   0.110094E+02   0.206165E-02
         614000   0.110210E+02   0.206400E-02
         615000   0.110330E+02   0.206656E-02
         616000   0.110453E+02   0.206868E-02
         617000   0.110580E+02   0.207090E-02
         618000   0.110705E+02   0.207321E-02
         619000   0.110830E+02   0.207525E-02
         620000   0.110951E+02   0.207726E-02
         621000   0.111069E+02   0.207873E-02
         622000   0.111187E+02   0.208058E-02
         623000   0.111305E+02   0.208232E-02
         624000   0.111422E+02   0.208452E-02
         625000   0.111544E+02   0.208630E-02
         626000   0.111664E+02   0.208844E-02
         627000   0.111787E+02   0.209030E-02
         628000   0.111911E+02   0.209252E-02
         629000   0.112034E+02   0.209459E-02
         630000   0.112153E+02   0.209700E-02
         631000   0.112270E+02   0.209935E-02
         632000   0.112389E+02   0.210154E-02
         633000   0.112511E+02   0.210401E-02
         634000   0.112631E+02   0.210642E-02
         635000   0.112750E+02   0.210858E-02
         636000   0.112869E+02   0.211071E-02
         637000   0.112987E+02   0.211287E-02
         638000   0.113109E+02   0.211506E-02
         639000   0.113227E+02   0.211715E-02
         640000   0.113344E+02   0.211862E-02
         641000   0.113458E+02   0.212032E-02
         642000   0.113573E+02   0.212248E-02
         643000   0.113693E+02   0.212445E-02
         644000   0.113813E+02   0.212643E-02
         645000   0.113933E+02   0.212875E-02
         646000   0.114055E+02   0.213104E-02
         647000   0.114176E+02   0.213319E-02
         648000   0.114296E+02   0.213552E-02
         649000   0.114416E+02   0.213781E-02
         650000   0.114534E+02   0.213979E-02
         651000   0.114661E+02   0.214210E-02
         652000   0.114781E+02   0.214424E-02
         653000   0.114901E+02   0.214617E-02
         654000   0.115021E+02   0.214799E-02
         655000   0.115142E+02   0.215041E-02
         656000   0.115260E+02   0.215224E-02
         657000   0.115378E+02   0.215432E-02
         658000   0.115496E+02   0.215629E-02
         659000   0.115616E+02   0.215854E-02
         660000   0.115737E+02   0.216096E-02
         661000   0.115856E+02   0.216339E-02
         662000   0.115972E+02   0.216573E-02
         663000   0.116088E+02   0.216761E-02
         664000   0.116207E+02   0.216951E-02
         665000   0.116327E+02   0.217192E-02
         666000   0.116451E+02   0.217445E-02
         667000   0.116572E+02   0.217713E-02
         668000   0.116686E+02   0.217960E-02
         669000   0.116803E+02   0.218157E-02
         670000   0.116926E+02   0.218390E-02
         671000   0.117048E+02   0.218614E-02
         672000   0.117171E+02   0.218779E-02
         673000   0.117293E+02   0.218971E-02
         674000   0.117418E+02   0.219140E-02
         675000   0.117541E+02   0.219355E-02
         676000   0.117658E+02   0.219582E-02
         677000   0.117776E+02   0.219757E-02
         678000   0.117892E+02   0.219903E-02
         679000   0.118011E+02   0.220070E-02
         680000   0.118133E+02   0.220198E-02
         681000   0.118253E+02   0.220356E-02
         682000   0.118370E+02   0.220524E-02
         683000   0.118489E+02   0.220647E-02
         684000   0.118612E+02   0.220881E-02
         685000   0.118734E+02   0.221062E-02
         686000   0.118855E+02   0.221285E-02
         687000   0.118974E+02   0.221453E-02
         688000   0.119095E+02   0.221627E-02
         689000   0.119217E+02   0.221845E-02
         690000   0.119343E+02   0.222060E-02
         691000   0.119461E+02   0.222249E-02
         692000   0.119577E+02   0.222434E-02
         693000   0.119691E+02   0.222565E-02
         694000   0.119806E+02   0.222742E-02
         695000   0.119925E+02   0.222937E-02
         696000   0.120042E+02   0.223154E-02
         697000   0.120159E+02   0.223334E-02
         698000   0.120281E+02   0.223554E-02
         699000   0.120402E+02   0.223745E-02
         700000   0.120521E+02   0.223933E-02
         701000   0.120636E+02   0.224097E-02
         702000   0.120754E+02   0.224305E-02
         703000   0.120874E+02   0.224511E-02
         704000   0.120997E+02   0.224711E-02
         705000   0.121121E+02   0.224973E-02
         706000   0.121241E+02   0.225220E-02
         707000   0.121363E+02   0.225452E-02
         708000   0.121481E+02   0.225658E-02
         709000   0.121596E+02   0.225870E-02
         710000   0.121714E+02   0.226099E-02
         711000   0.121833E+02   0.226294E-02
         712000   0.121950E+02   0.226529E-02
         713000   0.122068E+02   0.226713E-02
         714000   0.122191E+02   0.226961E-02
         715000   0.122313E+02   0.227232E-02
         716000   0.122431E+02   0.227474E-02
         717000   0.122546E+02   0.227733E-02
         718000   0.122663E+02   0.227979E-02
         719000   0.122782E+02   0.228248E-02
         720000   0.122903E+02   0.228499E-02
         721000   0.123023E+02   0.228777E-02
         722000   0.123141E+02   0.228998E-02
         723000   0.123263E+02   0.229244E-02
         724000   0.123389E+02   0.229464E-02
         725000   0.123508E+02   0.229691E-02
         726000   0.123625E+02   0.229977E-02
         727000   0.123740E+02   0.230254E-02
         728000   0.123855E+02   0.230548E-02
         729000   0.123969E+02   0.230844E-02
         730000   0.124087E+02   0.231114E-02
         731000   0.124206E+02   0.231354E-02
         732000   0.124321E+02   0.231606E-02
         733000   0.124438E+02   0.231860E-02
         734000   0.124557E+02   0.232120E-02
         735000   0.124683E+02   0.232302E-02
         736000   0.124803E+02   0.232565E-02
         737000   0.124920E+02   0.232819E-02
         738000   0.125037E+02   0.233024E-02
         739000   0.125153E+02   0.233262E-02
         740000   0.125266E+02   0.233513E-02
         741000   0.125384E+02   0.233800E-02
         742000   0.125500E+02   0.234038E-02
         743000   0.125614E+02   0.234272E-02
         744000   0.125728E+02   0.234496E-02
         745000   0.125842E+02   0.234729E-02
         746000   0.125957E+02   0.234979E-02
         747000   0.126076E+02   0.235194E-02
         748000   0.126195E+02   0.235409E-02
         749000   0.126315E+02   0.235693E-02
         750000   0.126433E+02   0.235869E-02
         751000   0.126553E+02   0.236118E-02
         752000   0.126675E+02   0.236357E-02
         753000   0.126795E+02   0.236597E-02
         754000   0.126913E+02   0.236783E-02
         755000   0.127031E+02   0.236982E-02
         756000   0.127149E+02   0.237192E-02
         757000   0.127262E+02   0.237378E-02
         758000   0.127374E+02   0.237552E-02
         759000   0.127487E+02   0.237748E-02
         760000   0.127605E+02   0.237948E-02
         761000   0.127728E+02   0.238120E-02
         762000   0.127854E+02   0.238344E-02
         763000   0.127973E+02   0.238560E-02
         764000   0.128086E+02   0.238770E-02
         765000   0.128202E+02   0.238971E-02
         766000   0.128320E+02   0.239249E-02
         767000   0.128438E+02   0.239437E-02
         768000   0.128556E+02   0.239683E-02
         769000   0.128673E+02   0.239883E-02
         770000   0.128793E+02   0.240137E-02
         771000   0.128913E+02   0.240346E-02
         772000   0.129033E+02   0.240541E-02
         773000   0.129152E+02   0.240747E-02
         774000   0.129270E+02   0.240957E-02
         775000   0.129386E+02   0.241190E-02
         776000   0.129503E+02   0.241395E-02
         777000   0.129620E+02   0.241604E-02
         778000   0.129737E+02   0.241797E-02
         779000   0.129854E+02   0.242062E-02
         780000   0.129967E+02   0.242286E-02
         781000   0.130081E+02   0.242536E-02
         782000   0.130195E+02   0.242757E-02
         783000   0.130307E+02   0.242964E-02
         784000   0.130423E+02   0.243192E-02
         785000   0.130539E+02   0.243369E-02
         786000   0.130657E+02   0.243638E-02
         787000   0.130776E+02   0.243841E-02
         788000   0.130892E+02   0.244068E-02
         789000   0.131009E+02   0.244307E-02
         790000   0.131126E+02   0.244500E-02
         791000   0.131245E+02   0.244650E-02
         792000   0.131366E+02   0.244807E-02
         793000   0.131485E+02   0.245039E-02
         794000   0.131602E+02   0.245224E-02
         795000   0.131721E+02   0.245338E-02
         796000   0.131837E+02   0.245509E-02
         797000   0.131955E+02   0.245625E-02
         798000   0.132077E+02   0.245783E-02
         799000   0.132198E+02   0.245972E-02
         800000   0.132318E+02   0.246054E-02
         801000   0.132437E+02   0.246160E-02
         802000   0.132554E+02   0.246314E-02
         803000   0.132672E+02   0.246423E-02
         804000   0.132788E+02   0.246580E-02
         805000   0.132904E+02   0.246770E-02
         806000   0.133022E+02   0.246968E-02
         807000   0.133137E+02   0.247125E-02
         808000   0.133251E+02   0.247296E-02
         809000   0.133366E+02   0.247421E-02
         810000   0.133487E+02   0.247528E-02
         811000   0.133603E+02   0.247669E-02
         812000   0.133721E+02   0.247794E-02
         813000   0.133837E+02   0.247893E-02
         814000   0.133952E+02   0.248049E-02
         815000   0.134069E+02   0.248177E-02
         816000   0.134189E+02   0.248323E-02
         817000   0.134308E+02   0.248481E-02
         818000   0.134426E+02   0.248680E-02
         819000   0.134544E+02   0.248819E-02
         820000   0.134663E+02   0.249011E-02
         821000   0.134782E+02   0.249167E-02
         822000   0.134894E+02   0.249355E-02
         823000   0.135006E+02   0.249553E-02
         824000   0.135119E+02   0.249708E-02
         825000   0.135232E+02   0.249821E-02
         826000   0.135348E+02   0.250028E-02
         827000   0.135464E+02   0.250169E-02
         828000   0.135581E+02   0.250351E-02
         829000   0.135702E+02   0.250490E-02
         830000   0.135824E+02   0.250670E-02
         831000   0.135944E+02   0.250846E-02
         832000   0.136063E+02   0.251013E-02
         833000   0.136178E+02   0.251225E-02
         834000   0.136293E+02   0.251415E-02
         835000   0.136406E+02   0.251620E-02
         836000   0.136516E+02   0.251836E-02
         837000   0.136633E+02   0.252069E-02
         838000   0.136750E+02   0.252214E-02
         839000   0.136869E+02   0.252460E-02
         840000   0.136987E+02   0.252693E-02
         841000   0.137105E+02   0.252888E-02
         842000   0.137224E+02   0.253104E-02
         843000   0.137341E+02   0.253310E-02
         844000   0.137454E+02   0.253521E-02
         845000   0.137567E+02   0.253709E-02
         846000   0.137680E+02   0.253921E-02
         847000   0.137795E+02   0.254128E-02
         848000   0.137910E+02   0.254304E-02
         849000   0.138026E+02   0.254477E-02
         850000   0.138140E+02   0.254703E-02
         851000   0.138254E+02   0.254918E-02
         852000   0.138369E+02   0.255062E-02
         853000   0.138486E+02   0.255245E-02
         854000   0.138604E+02   0.255386E-02
         855000   0.138723E+02   0.255554E-02
         856000   0.138839E+02   0.255744E-02
         857000   0.138957E+02   0.255928E-02
         858000   0.139071E+02   0.256103E-02
         859000   0.139184E+02   0.256346E-02
         860000   0.139300E+02   0.256567E-02
         861000   0.139413E+02   0.256773E-02
         862000   0.139526E+02   0.256973E-02
         863000   0.139642E+02   0.257175E-02
         864000   0.139758E+02   0.257328E-02
         865000   0.139872E+02   0.257490E-02
         866000   0.139983E+02   0.257631E-02
         867000   0.140098E+02   0.257760E-02
         868000   0.140218E+02   0.257926E-02
         869000   0.140334E+02   0.258095E-02
         870000   0.140445E+02   0.258270E-02
         871000   0.140561E+02   0.258453E-02
         872000   0.140675E+02   0.258608E-02
         873000   0.140791E+02   0.258776E-02
         874000   0.140906E+02   0.258920E-02
         875000   0.141017E+02   0.259045E-02
         876000   0.141125E+02   0.259257E-02
         877000   0.141238E+02   0.259480E-02
         878000   0.141351E+02   0.259627E-02
         879000   0.141464E+02   0.259808E-02
         880000   0.141579E+02   0.259918E-02
         881000   0.141694E+02   0.260089E-02
         882000   0.141804E+02   0.260218E-02
         883000   0.141914E+02   0.260303E-02
         884000   0.142030E+02   0.260413E-02
         885000   0.142149E+02   0.260539E-02
         886000   0.142269E+02   0.260631E-02
         887000   0.142384E+02   0.260742E-02
         888000   0.142498E+02   0.260908E-02
         889000   0.142616E+02   0.260978E-02
         890000   0.142731E+02   0.261120E-02
         891000   0.142842E+02   0.261229E-02
         892000   0.142954E+02   0.261366E-02
         893000   0.143067E+02   0.261488E-02
         894000   0.143176E+02   0.261645E-02
         895000   0.143284E+02   0.261726E-02
         896000   0.143396E+02   0.261839E-02
         897000   0.143511E+02   0.261979E-02
         898000   0.143626E+02   0.262073E-02
         899000   0.143741E+02   0.262170E-02
         900000   0.143853E+02   0.262248E-02
         901000   0.143965E+02   0.262411E-02
         902000   0.144081E+02   0.262514E-02
         903000   0.144196E+02   0.262608E-02
         904000   0.144312E+02   0.262732E-02
         905000   0.144431E+02   0.262885E-02
         906000   0.144544E+02   0.263005E-02
         907000   0.144654E+02   0.263113E-02
         908000   0.144764E+02   0.263260E-02
         909000   0.144877E+02   0.263387E-02
         910000   0.144992E+02   0.263497E-02
         911000   0.145109E+02   0.263591E-02
         912000   0.145225E+02   0.263657E-02
         913000   0.145340E+02   0.263746E-02
         914000   0.145454E+02   0.263836E-02
         915000   0.145565E+02   0.263919E-02
         916000   0.145679E+02   0.263990E-02
         917000   0.145792E+02   0.264036E-02
         918000   0.145904E+02   0.264127E-02
         919000   0.146018E+02   0.264181E-02
         920000   0.146133E+02   0.264217E-02
         921000   0.146249E+02   0.264284E-02
         922000   0.146363E+02   0.264356E-02
         923000   0.146476E+02   0.264410E-02
         924000   0.146588E+02   0.264454E-02
         925000   0.146702E+02   0.264523E-02
         926000   0.146812E+02   0.264648E-02
         927000   0.146925E+02   0.264729E-02
         928000   0.147039E+02   0.264824E-02
         929000   0.147152E+02   0.265022E-02
         930000   0.147267E+02   0.265124E-02
         931000   0.147379E+02   0.265222E-02
         932000   0.147494E+02   0.265324E-02
         933000   0.147613E+02   0.265435E-02
         934000   0.147733E+02   0.265515E-02
         935000   0.147852E+02   0.265624E-02
         936000   0.147969E+02   0.265762E-02
         937000   0.148086E+02   0.265944E-02
         938000   0.148199E+02   0.266075E-02
         939000   0.148311E+02   0.266193E-02
         940000   0.148423E+02   0.266322E-02
         941000   0.148537E+02   0.266433E-02
         942000   0.148651E+02   0.266561E-02
         943000   0.148766E+02   0.266677E-02
         944000   0.148879E+02   0.266835E-02
         945000   0.148990E+02   0.266931E-02
         946000   0.149104E+02   0.267071E-02
         947000   0.149221E+02   0.267148E-02
         948000   0.149339E+02   0.267270E-02
         949000   0.149456E+02   0.267389E-02
         950000   0.149575E+02   0.267471E-02
         951000   0.149691E+02   0.267630E-02
         952000   0.149805E+02   0.267831E-02
         953000   0.149920E+02   0.267988E-02
         954000   0.150036E+02   0.268160E-02
         955000   0.150154E+02   0.268322E-02
         956000   0.150272E+02   0.268460E-02
         957000   0.150385E+02   0.268604E-02
         958000   0.150494E+02   0.268730E-02
         959000   0.150604E+02   0.268796E-02
         960000   0.150721E+02   0.268887E-02
         961000   0.150838E+02   0.268991E-02
         962000   0.150954E+02   0.269086E-02
         963000   0.151065E+02   0.269223E-02
         964000   0.151177E+02   0.269331E-02
         965000   0.151290E+02   0.269468E-02
         966000   0.151403E+02   0.269643E-02
         967000   0.151514E+02   0.269801E-02
         968000   0.151629E+02   0.269929E-02
         969000   0.151746E+02   0.270093E-02
         970000   0.151863E+02   0.270210E-02
         971000   0.151979E+02   0.270333E-02
         972000   0.152094E+02   0.270423E-02
         973000   0.152210E+02   0.270567E-02
         974000   0.152326E+02   0.270691E-02
         975000   0.152441E+02   0.270869E-02
         976000   0.152552E+02   0.271042E-02
         977000   0.152664E+02   0.271186E-02
         978000   0.152778E+02   0.271330E-02
         979000   0.152888E+02   0.271460E-02
         980000   0.153001E+02   0.271547E-02
         981000   0.153116E+02   0.271646E-02
         982000   0.153231E+02   0.271697E-02
         983000   0.153348E+02   0.271798E-02
         984000   0.153465E+02   0.271914E-02
         985000   0.153587E+02   0.271984E-02
         986000   0.153708E+02   0.272064E-02
         987000   0.153827E+02   0.272151E-02
         988000   0.153944E+02   0.272309E-02
         989000   0.154058E+02   0.272428E-02
         990000   0.154172E+02   0.272547E-02
         991000   0.154283E+02   0.272684E-02
         992000   0.154396E+02   0.272808E-02
         993000   0.154508E+02   0.272929E-02
         994000   0.154622E+02   0.273009E-02
         995000   0.154738E+02   0.273103E-02
         996000   0.154855E+02   0.273203E-02
         997000   0.154975E+02   0.273296E-02
         998000   0.155090E+02   0.273429E-02
         999000   0.155208E+02   0.273499E-02
        1000000   0.155329E+02   0.273626E-02
        1001000   0.155450E+02   0.273727E-02
        1002000   0.155569E+02   0.273800E-02
        1003000   0.155683E+02   0.273934E-02
        1004000   0.155801E+02   0.274003E-02
        1005000   0.155917E+02   0.274086E-02
        1006000   0.156030E+02   0.274194E-02
        1007000   0.156143E+02   0.274331E-02
        1008000   0.156262E+02   0.274444E-02
        1009000   0.156386E+02   0.274538E-02
        1010000   0.156506E+02   0.274620E-02
        1011000   0.156623E+02   0.274669E-02
        1012000   0.156741E+02   0.274701E-02
        1013000   0.156857E+02   0.274761E-02
        1014000   0.156974E+02   0.274823E-02
        1015000   0.157091E+02   0.274889E-02
        1016000   0.157205E+02   0.275005E-02
        1017000   0.157316E+02   0.275071E-02
        1018000   0.157429E+02   0.275117E-02
        1019000   0.157545E+02   0.275187E-02
        1020000   0.157666E+02   0.275312E-02
        1021000   0.157785E+02   0.275427E-02
        1022000   0.157902E+02   0.275519E-02
        1023000   0.158021E+02   0.275635E-02
        1024000   0.158138E+02   0.275741E-02
        1025000   0.158248E+02   0.275841E-02
        1026000   0.158361E+02   0.275987E-02
        1027000   0.158476E+02   0.276101E-02
        1028000   0.158593E+02   0.276192E-02
        1029000   0.158711E+02   0.276329E-02
        1030000   0.158826E+02   0.276475E-02
        1031000   0.158944E+02   0.276595E-02
        1032000   0.159057E+02   0.276686E-02
        1033000   0.159169E+02   0.276835E-02
        1034000   0.159279E+02   0.276974E-02
        1035000   0.159390E+02   0.277126E-02
        1036000   0.159505E+02   0.277301E-02
        1037000   0.159619E+02   0.277455E-02
        1038000   0.159732E+02   0.277614E-02
        1039000   0.159849E+02   0.277707E-02
        1040000   0.159963E+02   0.277782E-02
        1041000   0.160076E+02   0.277849E-02
        1042000   0.160189E+02   0.277977E-02
        1043000   0.160300E+02   0.278100E-02
        1044000   0.160414E+02   0.278199E-02
        1045000   0.160529E+02   0.278393E-02
        1046000   0.160642E+02   0.278553E-02
        1047000   0.160756E+02   0.278723E-02
        1048000   0.160868E+02   0.278840E-02
        1049000   0.160983E+02   0.278937E-02
        1050000   0.161095E+02   0.279099E-02
        1051000   0.161206E+02   0.279183E-02
        1052000   0.161316E+02   0.279329E-02
        1053000   0.161428E+02   0.279465E-02
        1054000   0.161541E+02   0.279563E-02
        1055000   0.161653E+02   0.279657E-02
        1056000   0.161762E+02   0.279759E-02
        1057000   0.161876E+02   0.279807E-02
        1058000   0.161991E+02   0.279897E-02
        1059000   0.162106E+02   0.280030E-02
        1060000   0.162222E+02   0.280086E-02
        1061000   0.162338E+02   0.280200E-02
        1062000   0.162452E+02   0.280307E-02
        1063000   0.162562E+02   0.280414E-02
        1064000   0.162675E+02   0.280513E-02
        1065000   0.162791E+02   0.280602E-02
        1066000   0.162901E+02   0.280682E-02
        1067000   0.163010E+02   0.280768E-02
        1068000   0.163121E+02   0.280925E-02
        1069000   0.163234E+02   0.281038E-02
        1070000   0.163347E+02   0.281126E-02
        1071000   0.163460E+02   0.281243E-02
        1072000   0.163573E+02   0.281352E-02
        1073000   0.163686E+02   0.281448E-02
        1074000   0.163802E+02   0.281555E-02
        1075000   0.163916E+02   0.281666E-02
        1076000   0.164033E+02   0.281733E-02
        1077000   0.164147E+02   0.281824E-02
        1078000   0.164261E+02   0.281992E-02
        1079000   0.164371E+02   0.282148E-02
        1080000   0.164482E+02   0.282309E-02
        1081000   0.164594E+02   0.282428E-02
        1082000   0.164707E+02   0.282480E-02
        1083000   0.164821E+02   0.282619E-02
        1084000   0.164939E+02   0.282703E-02
        1085000   0.165056E+02   0.282824E-02
        1086000   0.165170E+02   0.282957E-02
        1087000   0.165283E+02   0.283062E-02
        1088000   0.165396E+02   0.283156E-02
        1089000   0.165508E+02   0.283290E-02
        1090000   0.165621E+02   0.283463E-02
        1091000   0.165734E+02   0.283599E-02
        1092000   0.165844E+02   0.283708E-02
        1093000   0.165956E+02   0.283825E-02
        1094000   0.166070E+02   0.283953E-02
        1095000   0.166187E+02   0.284087E-02
        1096000   0.166303E+02   0.284222E-02
        1097000   0.166419E+02   0.284360E-02
        1098000   0.166529E+02   0.284523E-02
        1099000   0.166636E+02   0.284652E-02
        1100000   0.166745E+02   0.284799E-02
        1101000   0.166858E+02   0.284927E-02
        1102000   0.166970E+02   0.285074E-02
        1103000   0.167079E+02   0.285231E-02
        1104000   0.167190E+02   0.285347E-02
        1105000   0.167300E+02   0.285447E-02
        1106000   0.167413E+02   0.285505E-02
        1107000   0.167531E+02   0.285638E-02
        1108000   0.167645E+02   0.285725E-02
        1109000   0.167757E+02   0.285838E-02
        1110000   0.167869E+02   0.285924E-02
        1111000   0.167980E+02   0.286009E-02
        1112000   0.168093E+02   0.286054E-02
        1113000   0.168206E+02   0.286099E-02
        1114000   0.168320E+02   0.286163E-02
        1115000   0.168430E+02   0.286230E-02
        1116000   0.168543E+02   0.286328E-02
        1117000   0.168656E+02   0.286400E-02
        1118000   0.168770E+02   0.286421E-02
        1119000   0.168883E+02   0.286407E-02
        1120000   0.168995E+02   0.286458E-02
        1121000   0.169110E+02   0.286548E-02
        1122000   0.169226E+02   0.286632E-02
        1123000   0.169338E+02   0.286706E-02
        1124000   0.169451E+02   0.286786E-02
        1125000   0.169568E+02   0.286876E-02
        1126000   0.169681E+02   0.286938E-02
        1127000   0.169795E+02   0.287004E-02
        1128000   0.169909E+02   0.287078E-02
        1129000   0.170022E+02   0.287165E-02
        1130000   0.170135E+02   0.287253E-02
        1131000   0.170251E+02   0.287304E-02
        1132000   0.170364E+02   0.287311E-02
        1133000   0.170478E+02   0.287365E-02
        1134000   0.170592E+02   0.287385E-02
        1135000   0.170707E+02   0.287485E-02
        1136000   0.170818E+02   0.287507E-02
        1137000   0.170929E+02   0.287576E-02
        1138000   0.171047E+02   0.287625E-02
        1139000   0.171166E+02   0.287692E-02
        1140000   0.171279E+02   0.287738E-02
        1141000   0.171393E+02   0.287820E-02
        1142000   0.171509E+02   0.287867E-02
        1143000   0.171620E+02   0.287944E-02
        1144000   0.171727E+02   0.287979E-02
        1145000   0.171834E+02   0.288030E-02
        1146000   0.171946E+02   0.288051E-02
        1147000   0.172060E+02   0.288120E-02
        1148000   0.172175E+02   0.288138E-02
        1149000   0.172295E+02   0.288167E-02
        1150000   0.172412E+02   0.288197E-02
        1151000   0.172528E+02   0.288215E-02
        1152000   0.172640E+02   0.288196E-02
        1153000   0.172751E+02   0.288228E-02
        1154000   0.172858E+02   0.288275E-02
        1155000   0.172969E+02   0.288306E-02
        1156000   0.173081E+02   0.288368E-02
        1157000   0.173193E+02   0.288399E-02
        1158000   0.173306E+02   0.288468E-02
        1159000   0.173421E+02   0.288566E-02
        1160000   0.173531E+02   0.288622E-02
        1161000   0.173641E+02   0.288656E-02
        1162000   0.173753E+02   0.288715E-02
        1163000   0.173867E+02   0.288810E-02
        1164000   0.173981E+02   0.288890E-02
        1165000   0.174095E+02   0.288977E-02
        1166000   0.174211E+02   0.289072E-02
        1167000   0.174326E+02   0.289172E-02
        1168000   0.174437E+02   0.289234E-02
        1169000   0.174549E+02   0.289354E-02
        1170000   0.174661E+02   0.289469E-02
        1171000   0.174773E+02   0.289552E-02
        1172000   0.174887E+02   0.289593E-02
        1173000   0.175004E+02   0.289707E-02
        1174000   0.175118E+02   0.289769E-02
        1175000   0.175230E+02   0.289845E-02
        1176000   0.175344E+02   0.289937E-02
        1177000   0.175457E+02   0.289994E-02
        1178000   0.175570E+02   0.290070E-02
        1179000   0.175684E+02   0.290114E-02
        1180000   0.175795E+02   0.290150E-02
        1181000   0.175910E+02   0.290213E-02
        1182000   0.176024E+02   0.290279E-02
        1183000   0.176139E+02   0.290293E-02
        1184000   0.176253E+02   0.290330E-02
        1185000   0.176362E+02   0.290372E-02
        1186000   0.176475E+02   0.290442E-02
        1187000   0.176586E+02   0.290511E-02
        1188000   0.176694E+02   0.290621E-02
        1189000   0.176805E+02   0.290667E-02
        1190000   0.176916E+02   0.290734E-02
        1191000   0.177029E+02   0.290826E-02
        1192000   0.177145E+02   0.290837E-02
        1193000   0.177254E+02   0.290977E-02
        1194000   0.177365E+02   0.291021E-02
        1195000   0.177476E+02   0.291057E-02
        1196000   0.177588E+02   0.291121E-02
        1197000   0.177700E+02   0.291186E-02
        1198000   0.177815E+02   0.291270E-02
        1199000   0.177927E+02   0.291329E-02
        1200000   0.178041E+02   0.291469E-02
        1201000   0.178153E+02   0.291604E-02
        1202000   0.178268E+02   0.291715E-02
        1203000   0.178382E+02   0.291862E-02
        1204000   0.178498E+02   0.291945E-02
        1205000   0.178611E+02   0.292028E-02
        1206000   0.178725E+02   0.292168E-02
        1207000   0.178839E+02   0.292232E-02
        1208000   0.178948E+02   0.292351E-02
        1209000   0.179058E+02   0.292532E-02
        1210000   0.179168E+02   0.292674E-02
        1211000   0.179281E+02   0.292831E-02
        1212000   0.179393E+02   0.293020E-02
        1213000   0.179506E+02   0.293104E-02
        1214000   0.179621E+02   0.293247E-02
        1215000   0.179734E+02   0.293383E-02
        1216000   0.179848E+02   0.293529E-02
        1217000   0.179962E+02   0.293643E-02
        1218000   0.180078E+02   0.293813E-02
        1219000   0.180188E+02   0.293977E-02
        1220000   0.180302E+02   0.294118E-02
        1221000   0.180415E+02   0.294299E-02
        1222000   0.180528E+02   0.294455E-02
        1223000   0.180641E+02   0.294591E-02
        1224000   0.180754E+02   0.294815E-02
        1225000   0.180870E+02   0.294916E-02
        1226000   0.180987E+02   0.295109E-02
        1227000   0.181105E+02   0.295347E-02
        1228000   0.181218E+02   0.295511E-02
        1229000   0.181331E+02   0.295716E-02
        1230000   0.181444E+02   0.295820E-02
        1231000   0.181557E+02   0.296017E-02
        1232000   0.181668E+02   0.296179E-02
        1233000   0.181780E+02   0.296309E-02
        1234000   0.181891E+02   0.296434E-02
        1235000   0.182004E+02   0.296595E-02
        1236000   0.182118E+02   0.296782E-02
        1237000   0.182231E+02   0.296936E-02
        1238000   0.182344E+02   0.297082E-02
        1239000   0.182458E+02   0.297179E-02
        1240000   0.182571E+02   0.297292E-02
        1241000   0.182684E+02   0.297413E-02
        1242000   0.182799E+02   0.297599E-02
        1243000   0.182913E+02   0.297744E-02
        1244000   0.183025E+02   0.297913E-02
        1245000   0.183134E+02   0.298093E-02
        1246000   0.183244E+02   0.298231E-02
        1247000   0.183351E+02   0.298403E-02
        1248000   0.183462E+02   0.298580E-02
        1249000   0.183573E+02   0.298691E-02
        1250000   0.183689E+02   0.298881E-02
        1251000   0.183807E+02   0.299052E-02
        1252000   0.183926E+02   0.299170E-02
        1253000   0.184037E+02   0.299273E-02
        1254000   0.184148E+02   0.299354E-02
        1255000   0.184253E+02   0.299441E-02
        1256000   0.184361E+02   0.299539E-02
        1257000   0.184470E+02   0.299639E-02
        1258000   0.184584E+02   0.299747E-02
        1259000   0.184697E+02   0.299876E-02
        1260000   0.184813E+02   0.300009E-02
        1261000   0.184927E+02   0.300129E-02
        1262000   0.185040E+02   0.300246E-02
        1263000   0.185153E+02   0.300450E-02
        1264000   0.185263E+02   0.300593E-02
        1265000   0.185376E+02   0.300713E-02
        1266000   0.185493E+02   0.300837E-02
        1267000   0.185607E+02   0.300941E-02
        1268000   0.185715E+02   0.301099E-02
        1269000   0.185822E+02   0.301250E-02
        1270000   0.185932E+02   0.301389E-02
        1271000   0.186039E+02   0.301516E-02
        1272000   0.186147E+02   0.301678E-02
        1273000   0.186260E+02   0.301766E-02
        1274000   0.186375E+02   0.301893E-02
        1275000   0.186488E+02   0.302075E-02
        1276000   0.186601E+02   0.302241E-02
        1277000   0.186712E+02   0.302411E-02
        1278000   0.186821E+02   0.302531E-02
        1279000   0.186931E+02   0.302619E-02
        1280000   0.187042E+02   0.302754E-02
        1281000   0.187153E+02   0.302926E-02
        1282000   0.187268E+02   0.303099E-02
        1283000   0.187382E+02   0.303281E-02
        1284000   0.187498E+02   0.303404E-02
        1285000   0.187611E+02   0.303566E-02
        1286000   0.187724E+02   0.303689E-02
        1287000   0.187837E+02   0.303857E-02
        1288000   0.187948E+02   0.304049E-02
        1289000   0.188060E+02   0.304251E-02
        1290000   0.188172E+02   0.304427E-02
        1291000   0.188286E+02   0.304594E-02
        1292000   0.188397E+02   0.304770E-02
        1293000   0.188512E+02   0.305003E-02
        1294000   0.188624E+02   0.305225E-02
        1295000   0.188735E+02   0.305417E-02
        1296000   0.188848E+02   0.305592E-02
        1297000   0.188961E+02   0.305736E-02
        1298000   0.189077E+02   0.305936E-02
        1299000   0.189186E+02   0.306102E-02
        1300000   0.189296E+02   0.306228E-02
        1301000   0.189406E+02   0.306388E-02
        1302000   0.189519E+02   0.306566E-02
        1303000   0.189634E+02   0.306692E-02
        1304000   0.189747E+02   0.306944E-02
        1305000   0.189861E+02   0.307108E-02
        1306000   0.189972E+02   0.307281E-02
        1307000   0.190086E+02   0.307451E-02
        1308000   0.190204E+02   0.307632E-02
        1309000   0.190317E+02   0.307769E-02
        1310000   0.190432E+02   0.307928E-02
        1311000   0.190545E+02   0.308056E-02
        1312000   0.190657E+02   0.308183E-02
        1313000   0.190765E+02   0.308349E-02
        1314000   0.190873E+02   0.308522E-02
        1315000   0.190985E+02   0.308696E-02
        1316000   0.191095E+02   0.308865E-02
        1317000   0.191209E+02   0.308997E-02
        1318000   0.191322E+02   0.309120E-02
        1319000   0.191435E+02   0.309257E-02
        1320000   0.191547E+02   0.309406E-02
        1321000   0.191661E+02   0.309494E-02
        1322000   0.191773E+02   0.309689E-02
        1323000   0.191887E+02   0.309867E-02
        1324000   0.192004E+02   0.309963E-02
        1325000   0.192117E+02   0.310145E-02
        1326000   0.192227E+02   0.310314E-02
        1327000   0.192338E+02   0.310446E-02
        1328000   0.192450E+02   0.310593E-02
        1329000   0.192566E+02   0.310777E-02
        1330000   0.192679E+02   0.310922E-02
        1331000   0.192792E+02   0.311098E-02
        1332000   0.192906E+02   0.311284E-02
        1333000   0.193019E+02   0.311397E-02
        1334000   0.193131E+02   0.311613E-02
        1335000   0.193243E+02   0.311782E-02
        1336000   0.193357E+02   0.312001E-02
        1337000   0.193468E+02   0.312192E-02
        1338000   0.193581E+02   0.312416E-02
        1339000   0.193695E+02   0.312614E-02
        1340000   0.193805E+02   0.312786E-02
        1341000   0.193917E+02   0.312948E-02
        1342000   0.194034E+02   0.313110E-02
        1343000   0.194151E+02   0.313296E-02
        1344000   0.194265E+02   0.313426E-02
        1345000   0.194383E+02   0.313559E-02
        1346000   0.194497E+02   0.313761E-02
        1347000   0.194612E+02   0.313934E-02
        1348000   0.194724E+02   0.314110E-02
        1349000   0.194835E+02   0.314230E-02
        1350000   0.194947E+02   0.314391E-02
        1351000   0.195058E+02   0.314571E-02
        1352000   0.195173E+02   0.314721E-02
        1353000   0.195288E+02   0.314853E-02
        1354000   0.195400E+02   0.315011E-02
        1355000   0.195512E+02   0.315111E-02
        1356000   0.195628E+02   0.315275E-02
        1357000   0.195746E+02   0.315383E-02
        1358000   0.195863E+02   0.315486E-02
        1359000   0.195977E+02   0.315605E-02
        1360000   0.196092E+02   0.315757E-02
        1361000   0.196208E+02   0.315854E-02
        1362000   0.196321E+02   0.315979E-02
        1363000   0.196434E+02   0.316062E-02
        1364000   0.196542E+02   0.316152E-02
        1365000   0.196649E+02   0.316290E-02
        1366000   0.196758E+02   0.316396E-02
        1367000   0.196866E+02   0.316506E-02
        1368000   0.196978E+02   0.316648E-02
        1369000   0.197092E+02   0.316767E-02
        1370000   0.197211E+02   0.316891E-02
        1371000   0.197327E+02   0.317002E-02
        1372000   0.197441E+02   0.317153E-02
        1373000   0.197554E+02   0.317334E-02
        1374000   0.197665E+02   0.317445E-02
        1375000   0.197772E+02   0.317563E-02
        1376000   0.197882E+02   0.317655E-02
        1377000   0.197990E+02   0.317773E-02
        1378000   0.198101E+02   0.317870E-02
        1379000   0.198213E+02   0.317950E-02
        1380000   0.198326E+02   0.317953E-02
        1381000   0.198438E+02   0.318043E-02
        1382000   0.198548E+02   0.318119E-02
        1383000   0.198663E+02   0.318162E-02
        1384000   0.198780E+02   0.318243E-02
        1385000   0.198897E+02   0.318301E-02
        1386000   0.199011E+02   0.318365E-02
        1387000   0.199119E+02   0.318422E-02
        1388000   0.199230E+02   0.318514E-02
        1389000   0.199342E+02   0.318607E-02
        1390000   0.199456E+02   0.318671E-02
        1391000   0.199574E+02   0.318722E-02
        1392000   0.199693E+02   0.318808E-02
        1393000   0.199810E+02   0.318886E-02
        1394000   0.199925E+02   0.318986E-02
        1395000   0.200038E+02   0.319108E-02
        1396000   0.200147E+02   0.319258E-02
        1397000   0.200253E+02   0.319378E-02
        1398000   0.200363E+02   0.319527E-02
        1399000   0.200473E+02   0.319626E-02
        1400000   0.200584E+02   0.319727E-02
        1401000   0.200692E+02   0.319807E-02
        1402000   0.200799E+02   0.319920E-02
        1403000   0.200911E+02   0.320002E-02
        1404000   0.201026E+02   0.320152E-02
        1405000   0.201138E+02   0.320235E-02
        1406000   0.201249E+02   0.320353E-02
        1407000   0.201367E+02   0.320511E-02
        1408000   0.201482E+02   0.320622E-02
        1409000   0.201597E+02   0.320761E-02
        1410000   0.201708E+02   0.320852E-02
        1411000   0.201819E+02   0.321003E-02
        1412000   0.201929E+02   0.321111E-02
        1413000   0.202044E+02   0.321231E-02
        1414000   0.202158E+02   0.321286E-02
        1415000   0.202268E+02   0.321400E-02
        1416000   0.202376E+02   0.321517E-02
        1417000   0.202489E+02   0.321642E-02
        1418000   0.202602E+02   0.321786E-02
        1419000   0.202715E+02   0.321887E-02
        1420000   0.202827E+02   0.322006E-02
        1421000   0.202938E+02   0.322100E-02
        1422000   0.203050E+02   0.322205E-02
        1423000   0.203164E+02   0.322312E-02
        1424000   0.203277E+02   0.322441E-02
        1425000   0.203390E+02   0.322513E-02
        1426000   0.203505E+02   0.322596E-02
        1427000   0.203620E+02   0.322741E-02
        1428000   0.203732E+02   0.322889E-02
        1429000   0.203843E+02   0.323019E-02
        1430000   0.203954E+02   0.323133E-02
        1431000   0.204066E+02   0.323230E-02
        1432000   0.204179E+02   0.323322E-02
        1433000   0.204293E+02   0.323441E-02
        1434000   0.204407E+02   0.323525E-02
        1435000   0.204522E+02   0.323686E-02
        1436000   0.204631E+02   0.323769E-02
        1437000   0.204736E+02   0.323830E-02
        1438000   0.204846E+02   0.323964E-02
        1439000   0.204951E+02   0.324106E-02
        1440000   0.205060E+02   0.324236E-02
        1441000   0.205170E+02   0.324393E-02
        1442000   0.205279E+02   0.324535E-02
        1443000   0.205386E+02   0.324731E-02
        1444000   0.205499E+02   0.324843E-02
        1445000   0.205617E+02   0.324994E-02
        1446000   0.205726E+02   0.325119E-02
        1447000   0.205835E+02   0.325315E-02
        1448000   0.205941E+02   0.325470E-02
        1449000   0.206046E+02   0.325589E-02
        1450000   0.206156E+02   0.325740E-02
        1451000   0.206268E+02   0.325850E-02
        1452000   0.206377E+02   0.326000E-02
        1453000   0.206489E+02   0.326153E-02
        1454000   0.206604E+02   0.326279E-02
        1455000   0.206717E+02   0.326327E-02
        1456000   0.206831E+02   0.326436E-02
        1457000   0.206943E+02   0.326545E-02
        1458000   0.207058E+02   0.326670E-02
        1459000   0.207170E+02   0.326747E-02
        1460000   0.207278E+02   0.326841E-02
        1461000   0.207387E+02   0.326928E-02
        1462000   0.207497E+02   0.327024E-02
        1463000   0.207607E+02   0.327117E-02
        1464000   0.207715E+02   0.327207E-02
        1465000   0.207828E+02   0.327329E-02
        1466000   0.207941E+02   0.327412E-02
        1467000   0.208055E+02   0.327491E-02
        1468000   0.208167E+02   0.327621E-02
        1469000   0.208280E+02   0.327662E-02
        1470000   0.208392E+02   0.327707E-02
        1471000   0.208502E+02   0.327777E-02
        1472000   0.208612E+02   0.327896E-02
        1473000   0.208728E+02   0.328028E-02
        1474000   0.208842E+02   0.328104E-02
        1475000   0.208953E+02   0.328199E-02
        1476000   0.209065E+02   0.328260E-02
        1477000   0.209177E+02   0.328346E-02
        1478000   0.209285E+02   0.328444E-02
        1479000   0.209396E+02   0.328555E-02
        1480000   0.209504E+02   0.328673E-02
        1481000   0.209618E+02   0.328787E-02
        1482000   0.209731E+02   0.328857E-02
        1483000   0.209844E+02   0.328979E-02
        1484000   0.209959E+02   0.329089E-02
        1485000   0.210075E+02   0.329241E-02
        1486000   0.210188E+02   0.329343E-02
        1487000   0.210299E+02   0.329434E-02
        1488000   0.210410E+02   0.329514E-02
        1489000   0.210521E+02   0.329581E-02
        1490000   0.210629E+02   0.329640E-02
        1491000   0.210743E+02   0.329740E-02
        1492000   0.210855E+02   0.329881E-02
        1493000   0.210967E+02   0.330025E-02
        1494000   0.211080E+02   0.330187E-02
        1495000   0.211194E+02   0.330290E-02
        1496000   0.211308E+02   0.330413E-02
        1497000   0.211420E+02   0.330527E-02
        1498000   0.211535E+02   0.330644E-02
        1499000   0.211652E+02   0.330805E-02
        1500000   0.211765E+02   0.331000E-02
        1501000   0.211874E+02   0.331060E-02
        1502000   0.211986E+02   0.331240E-02
        1503000   0.212097E+02   0.331362E-02
        1504000   0.212210E+02   0.331518E-02
        1505000   0.212318E+02   0.331630E-02
        1506000   0.212427E+02   0.331782E-02
        1507000   0.212539E+02   0.331950E-02
        1508000   0.212649E+02   0.331999E-02
        1509000   0.212766E+02   0.332115E-02
        1510000   0.212879E+02   0.332207E-02
        1511000   0.212988E+02   0.332358E-02
        1512000   0.213096E+02   0.332546E-02
        1513000   0.213207E+02   0.332667E-02
        1514000   0.213319E+02   0.332817E-02
        1515000   0.213430E+02   0.332957E-02
        1516000   0.213539E+02   0.333130E-02
        1517000   0.213647E+02   0.333284E-02
        1518000   0.213757E+02   0.333514E-02
        1519000   0.213866E+02   0.333696E-02
        1520000   0.213975E+02   0.333982E-02
        1521000   0.214087E+02   0.334171E-02
        1522000   0.214203E+02   0.334425E-02
        1523000   0.214315E+02   0.334610E-02
        1524000   0.214430E+02   0.334818E-02
        1525000   0.214543E+02   0.335032E-02
        1526000   0.214657E+02   0.335254E-02
        1527000   0.214770E+02   0.335488E-02
        1528000   0.214883E+02   0.335666E-02
        1529000   0.214993E+02   0.335875E-02
        1530000   0.215103E+02   0.336112E-02
        1531000   0.215215E+02   0.336366E-02
        1532000   0.215329E+02   0.336622E-02
        1533000   0.215443E+02   0.336837E-02
        1534000   0.215553E+02   0.337103E-02
        1535000   0.215666E+02   0.337304E-02
        1536000   0.215779E+02   0.337557E-02
        1537000   0.215895E+02   0.337805E-02
        1538000   0.216010E+02   0.338034E-02
        1539000   0.216116E+02   0.338254E-02
        1540000   0.216222E+02   0.338494E-02
        1541000   0.216333E+02   0.338758E-02
        1542000   0.216446E+02   0.339000E-02
        1543000   0.216558E+02   0.339278E-02
        1544000   0.216670E+02   0.339536E-02
        1545000   0.216785E+02   0.339739E-02
        1546000   0.216899E+02   0.340035E-02
        1547000   0.217011E+02   0.340269E-02
        1548000   0.217124E+02   0.340512E-02
        1549000   0.217234E+02   0.340720E-02
        1550000   0.217344E+02   0.340985E-02
        1551000   0.217459E+02   0.341212E-02
        1552000   0.217575E+02   0.341435E-02
        1553000   0.217693E+02   0.341665E-02
        1554000   0.217805E+02   0.341904E-02
        1555000   0.217918E+02   0.342132E-02
        1556000   0.218029E+02   0.342367E-02
        1557000   0.218139E+02   0.342601E-02
        1558000   0.218252E+02   0.342842E-02
        1559000   0.218366E+02   0.343037E-02
        1560000   0.218478E+02   0.343272E-02
        1561000   0.218591E+02   0.343518E-02
        1562000   0.218703E+02   0.343753E-02
        1563000   0.218816E+02   0.343929E-02
        1564000   0.218934E+02   0.344101E-02
        1565000   0.219050E+02   0.344322E-02
        1566000   0.219169E+02   0.344542E-02
        1567000   0.219285E+02   0.344734E-02
        1568000   0.219401E+02   0.344980E-02
        1569000   0.219517E+02   0.345231E-02
        1570000   0.219631E+02   0.345411E-02
        1571000   0.219740E+02   0.345634E-02
        1572000   0.219852E+02   0.345849E-02
        1573000   0.219966E+02   0.346103E-02
        1574000   0.220078E+02   0.346349E-02
        1575000   0.220193E+02   0.346569E-02
        1576000   0.220303E+02   0.346771E-02
        1577000   0.220416E+02   0.346952E-02
        1578000   0.220530E+02   0.347113E-02
        1579000   0.220645E+02   0.347334E-02
        1580000   0.220754E+02   0.347548E-02
        1581000   0.220865E+02   0.347755E-02
        1582000   0.220978E+02   0.347998E-02
        1583000   0.221091E+02   0.348227E-02
        1584000   0.221201E+02   0.348433E-02
        1585000   0.221314E+02   0.348603E-02
        1586000   0.221423E+02   0.348807E-02
        1587000   0.221534E+02   0.348965E-02
        1588000   0.221644E+02   0.349166E-02
        1589000   0.221755E+02   0.349301E-02
        1590000   0.221867E+02   0.349501E-02
        1591000   0.221977E+02   0.349716E-02
        1592000   0.222086E+02   0.349860E-02
        1593000   0.222200E+02   0.350045E-02
        1594000   0.222311E+02   0.350210E-02
        1595000   0.222422E+02   0.350355E-02
        1596000   0.222532E+02   0.350530E-02
        1597000   0.222643E+02   0.350701E-02
        1598000   0.222753E+02   0.350829E-02
        1599000   0.222864E+02   0.351013E-02
        1600000   0.222972E+02   0.351160E-02
        1601000   0.223082E+02   0.351308E-02
        1602000   0.223193E+02   0.351454E-02
        1603000   0.223304E+02   0.351573E-02
        1604000   0.223412E+02   0.351671E-02
        1605000   0.223525E+02   0.351859E-02
        1606000   0.223640E+02   0.352073E-02
        1607000   0.223754E+02   0.352233E-02
        1608000   0.223866E+02   0.352410E-02
        1609000   0.223977E+02   0.352502E-02
        1610000   0.224090E+02   0.352636E-02
        1611000   0.224200E+02   0.352777E-02
        1612000   0.224310E+02   0.352962E-02
        1613000   0.224416E+02   0.353113E-02
        1614000   0.224522E+02   0.353210E-02
        1615000   0.224630E+02   0.353324E-02
        1616000   0.224742E+02   0.353469E-02
        1617000   0.224855E+02   0.353719E-02
        1618000   0.224968E+02   0.353902E-02
        1619000   0.225078E+02   0.354137E-02
        1620000   0.225190E+02   0.354320E-02
        1621000   0.225302E+02   0.354499E-02
        1622000   0.225412E+02   0.354643E-02
        1623000   0.225526E+02   0.354877E-02
        1624000   0.225644E+02   0.355038E-02
        1625000   0.225762E+02   0.355212E-02
        1626000   0.225876E+02   0.355331E-02
        1627000   0.225991E+02   0.355481E-02
        1628000   0.226103E+02   0.355629E-02
        1629000   0.226215E+02   0.355841E-02
        1630000   0.226324E+02   0.356017E-02
        1631000   0.226431E+02   0.356221E-02
        1632000   0.226541E+02   0.356426E-02
        1633000   0.226650E+02   0.356662E-02
        1634000   0.226760E+02   0.356881E-02
        1635000   0.226873E+02   0.357034E-02
        1636000   0.226985E+02   0.357271E-02
        1637000   0.227098E+02   0.357497E-02
        1638000   0.227212E+02   0.357767E-02
        1639000   0.227320E+02   0.357955E-02
        1640000   0.227430E+02   0.358155E-02
        1641000   0.227540E+02   0.358328E-02
        1642000   0.227648E+02   0.358474E-02
        1643000   0.227759E+02   0.358672E-02
        1644000   0.227874E+02   0.358853E-02
        1645000   0.227982E+02   0.359011E-02
        1646000   0.228090E+02   0.359182E-02
        1647000   0.228199E+02   0.359393E-02
        1648000   0.228309E+02   0.359578E-02
        1649000   0.228420E+02   0.359728E-02
        1650000   0.228525E+02   0.359902E-02
        1651000   0.228637E+02   0.360099E-02
        1652000   0.228751E+02   0.360242E-02
        1653000   0.228867E+02   0.360365E-02
        1654000   0.228978E+02   0.360545E-02
        1655000   0.229088E+02   0.360714E-02
        1656000   0.229197E+02   0.360911E-02
        1657000   0.229307E+02   0.361048E-02
        1658000   0.229414E+02   0.361235E-02
        1659000   0.229525E+02   0.361424E-02
        1660000   0.229635E+02   0.361596E-02
        1661000   0.229751E+02   0.361736E-02
        1662000   0.229863E+02   0.361852E-02
        1663000   0.229977E+02   0.361985E-02
        1664000   0.230090E+02   0.362172E-02
        1665000   0.230201E+02   0.362245E-02
        1666000   0.230313E+02   0.362404E-02
        1667000   0.230426E+02   0.362535E-02
        1668000   0.230536E+02   0.362656E-02
        1669000   0.230644E+02   0.362780E-02
        1670000   0.230757E+02   0.362914E-02
        1671000   0.230870E+02   0.363023E-02
        1672000   0.230981E+02   0.363119E-02
        1673000   0.231094E+02   0.363239E-02
        1674000   0.231204E+02   0.363394E-02
        1675000   0.231317E+02   0.363542E-02
        1676000   0.231433E+02   0.363651E-02
        1677000   0.231545E+02   0.363807E-02
        1678000   0.231661E+02   0.363946E-02
        1679000   0.231777E+02   0.364061E-02
        1680000   0.231897E+02   0.364171E-02
        1681000   0.232019E+02   0.364333E-02
        1682000   0.232136E+02   0.364456E-02
        1683000   0.232250E+02   0.364614E-02
        1684000   0.232361E+02   0.364759E-02
        1685000   0.232469E+02   0.364981E-02
        1686000   0.232580E+02   0.365207E-02
        1687000   0.232695E+02   0.365400E-02
        1688000   0.232804E+02   0.365571E-02
        1689000   0.232912E+02   0.365811E-02
        1690000   0.233025E+02   0.365999E-02
        1691000   0.233140E+02   0.366150E-02
        1692000   0.233259E+02   0.366360E-02
        1693000   0.233375E+02   0.366538E-02
        1694000   0.233488E+02   0.366691E-02
        1695000   0.233602E+02   0.366910E-02
        1696000   0.233713E+02   0.367172E-02
        1697000   0.233824E+02   0.367398E-02
        1698000   0.233938E+02   0.367575E-02
        1699000   0.234054E+02   0.367783E-02
        1700000   0.234165E+02   0.367978E-02
        1701000   0.234277E+02   0.368122E-02
        1702000   0.234393E+02   0.368297E-02
        1703000   0.234512E+02   0.368514E-02
        1704000   0.234630E+02   0.368663E-02
        1705000   0.234741E+02   0.368812E-02
        1706000   0.234846E+02   0.369008E-02
        1707000   0.234952E+02   0.369157E-02
        1708000   0.235060E+02   0.369325E-02
        1709000   0.235170E+02   0.369493E-02
        1710000   0.235278E+02   0.369662E-02
        1711000   0.235390E+02   0.369887E-02
        1712000   0.235505E+02   0.370128E-02
        1713000   0.235619E+02   0.370316E-02
        1714000   0.235735E+02   0.370483E-02
        1715000   0.235844E+02   0.370690E-02
        1716000   0.235955E+02   0.370902E-02
        1717000   0.236068E+02   0.371105E-02
        1718000   0.236179E+02   0.371267E-02
        1719000   0.236286E+02   0.371455E-02
        1720000   0.236395E+02   0.371628E-02
        1721000   0.236508E+02   0.371819E-02
        1722000   0.236622E+02   0.371989E-02
        1723000   0.236736E+02   0.372124E-02
        1724000   0.236849E+02   0.372285E-02
        1725000   0.236962E+02   0.372490E-02
        1726000   0.237074E+02   0.372664E-02
        1727000   0.237187E+02   0.372758E-02
        1728000   0.237299E+02   0.372875E-02
        1729000   0.237414E+02   0.372995E-02
        1730000   0.237525E+02   0.373128E-02
        1731000   0.237637E+02   0.373302E-02
        1732000   0.237745E+02   0.373444E-02
        1733000   0.237855E+02   0.373604E-02
        1734000   0.237967E+02   0.373703E-02
        1735000   0.238084E+02   0.373858E-02
        1736000   0.238200E+02   0.374010E-02
        1737000   0.238315E+02   0.374156E-02
        1738000   0.238428E+02   0.374331E-02
        1739000   0.238544E+02   0.374452E-02
        1740000   0.238660E+02   0.374585E-02
        1741000   0.238770E+02   0.374737E-02
        1742000   0.238876E+02   0.374904E-02
        1743000   0.238985E+02   0.375034E-02
        1744000   0.239095E+02   0.375193E-02
        1745000   0.239203E+02   0.375357E-02
        1746000   0.239313E+02   0.375504E-02
        1747000   0.239426E+02   0.375644E-02
        1748000   0.239541E+02   0.375840E-02
        1749000   0.239656E+02   0.376003E-02
        1750000   0.239769E+02   0.376192E-02
        1751000   0.239882E+02   0.376375E-02
        1752000   0.239993E+02   0.376552E-02
        1753000   0.240104E+02   0.376687E-02
        1754000   0.240220E+02   0.376861E-02
        1755000   0.240333E+02   0.377063E-02
        1756000   0.240449E+02   0.377264E-02
        1757000   0.240558E+02   0.377439E-02
        1758000   0.240673E+02   0.377600E-02
        1759000   0.240784E+02   0.377791E-02
        1760000   0.240892E+02   0.377975E-02
        1761000   0.241005E+02   0.378152E-02
        1762000   0.241117E+02   0.378337E-02
        1763000   0.241226E+02   0.378495E-02
        1764000   0.241337E+02   0.378682E-02
        1765000   0.241448E+02   0.378860E-02
        1766000   0.241561E+02   0.378994E-02
        1767000   0.241676E+02   0.379103E-02
        1768000   0.241790E+02   0.379234E-02
        1769000   0.241904E+02   0.379373E-02
        1770000   0.242020E+02   0.379532E-02
        1771000   0.242138E+02   0.379648E-02
        1772000   0.242257E+02   0.379794E-02
        1773000   0.242372E+02   0.380034E-02
        1774000   0.242486E+02   0.380217E-02
        1775000   0.242600E+02   0.380347E-02
        1776000   0.242709E+02   0.380554E-02
        1777000   0.242816E+02   0.380727E-02
        1778000   0.242923E+02   0.380859E-02
        1779000   0.243030E+02   0.381044E-02
        1780000   0.243141E+02   0.381213E-02
        1781000   0.243254E+02   0.381414E-02
        1782000   0.243366E+02   0.381618E-02
        1783000   0.243482E+02   0.381798E-02
        1784000   0.243600E+02   0.381967E-02
        1785000   0.243718E+02   0.382110E-02
        1786000   0.243834E+02   0.382315E-02
        1787000   0.243946E+02   0.382461E-02
        1788000   0.244057E+02   0.382638E-02
        1789000   0.244168E+02   0.382845E-02
        1790000   0.244284E+02   0.383005E-02
        1791000   0.244397E+02   0.383233E-02
        1792000   0.244510E+02   0.383450E-02
        1793000   0.244624E+02   0.383609E-02
        1794000   0.244738E+02   0.383772E-02
        1795000   0.244852E+02   0.383980E-02
        1796000   0.244964E+02   0.384220E-02
        1797000   0.245077E+02   0.384444E-02
        1798000   0.245187E+02   0.384632E-02
        1799000   0.245296E+02   0.384729E-02
        1800000   0.245402E+02   0.384847E-02
        1801000   0.245513E+02   0.385050E-02
        1802000   0.245627E+02   0.385224E-02
        1803000   0.245739E+02   0.385382E-02
        1804000   0.245849E+02   0.385596E-02
        1805000   0.245959E+02   0.385797E-02
        1806000   0.246068E+02   0.385961E-02
        1807000   0.246178E+02   0.386207E-02
        1808000   0.246289E+02   0.386417E-02
        1809000   0.246395E+02   0.386633E-02
        1810000   0.246508E+02   0.386847E-02
        1811000   0.246619E+02   0.387053E-02
        1812000   0.246731E+02   0.387184E-02
        1813000   0.246844E+02   0.387367E-02
        1814000   0.246952E+02   0.387494E-02
        1815000   0.247064E+02   0.387602E-02
        1816000   0.247183E+02   0.387748E-02
        1817000   0.247295E+02   0.387863E-02
        1818000   0.247405E+02   0.387988E-02
        1819000   0.247511E+02   0.388165E-02
        1820000   0.247619E+02   0.388348E-02
        1821000   0.247729E+02   0.388508E-02
        1822000   0.247837E+02   0.388686E-02
        1823000   0.247945E+02   0.388788E-02
        1824000   0.248058E+02   0.388952E-02
        1825000   0.248170E+02   0.389200E-02
        1826000   0.248280E+02   0.389418E-02
        1827000   0.248395E+02   0.389614E-02
        1828000   0.248508E+02   0.389825E-02
        1829000   0.248618E+02   0.389994E-02
        1830000   0.248729E+02   0.390143E-02
        1831000   0.248838E+02   0.390317E-02
        1832000   0.248949E+02   0.390473E-02
        1833000   0.249058E+02   0.390598E-02
        1834000   0.249168E+02   0.390748E-02
        1835000   0.249274E+02   0.390868E-02
        1836000   0.249381E+02   0.391003E-02
        1837000   0.249494E+02   0.391145E-02
        1838000   0.249609E+02   0.391308E-02
        1839000   0.249723E+02   0.391476E-02
        1840000   0.249839E+02   0.391656E-02
        1841000   0.249952E+02   0.391811E-02
        1842000   0.250063E+02   0.391937E-02
        1843000   0.250175E+02   0.392056E-02
        1844000   0.250286E+02   0.392223E-02
        1845000   0.250394E+02   0.392352E-02
        1846000   0.250498E+02   0.392460E-02
        1847000   0.250602E+02   0.392604E-02
        1848000   0.250708E+02   0.392755E-02
        1849000   0.250817E+02   0.392934E-02
        1850000   0.250927E+02   0.393110E-02
        1851000   0.251035E+02   0.393317E-02
        1852000   0.251141E+02   0.393470E-02
        1853000   0.251253E+02   0.393588E-02
        1854000   0.251366E+02   0.393774E-02
        1855000   0.251474E+02   0.393869E-02
        1856000   0.251580E+02   0.394016E-02
        1857000   0.251686E+02   0.394177E-02
        1858000   0.251790E+02   0.394283E-02
        1859000   0.251894E+02   0.394392E-02
        1860000   0.252004E+02   0.394461E-02
        1861000   0.252115E+02   0.394581E-02
        1862000   0.252226E+02   0.394731E-02
        1863000   0.252341E+02   0.394884E-02
        1864000   0.252451E+02   0.395050E-02
        1865000   0.252565E+02   0.395202E-02
        1866000   0.252675E+02   0.395348E-02
        1867000   0.252779E+02   0.395502E-02
        1868000   0.252885E+02   0.395690E-02
        1869000   0.252990E+02   0.395876E-02
        1870000   0.253099E+02   0.396105E-02
        1871000   0.253210E+02   0.396299E-02
        1872000   0.253316E+02   0.396498E-02
        1873000   0.253419E+02   0.396703E-02
        1874000   0.253526E+02   0.396889E-02
        1875000   0.253634E+02   0.397102E-02
        1876000   0.253747E+02   0.397290E-02
        1877000   0.253860E+02   0.397483E-02
        1878000   0.253972E+02   0.397693E-02
        1879000   0.254084E+02   0.397957E-02
        1880000   0.254196E+02   0.398206E-02
        1881000   0.254309E+02   0.398434E-02
        1882000   0.254418E+02   0.398600E-02
        1883000   0.254526E+02   0.398794E-02
        1884000   0.254633E+02   0.399020E-02
        1885000   0.254741E+02   0.399253E-02
        1886000   0.254847E+02   0.399483E-02
        1887000   0.254957E+02   0.399756E-02
        1888000   0.255066E+02   0.400015E-02
        1889000   0.255177E+02   0.400286E-02
        1890000   0.255288E+02   0.400511E-02
        1891000   0.255402E+02   0.400760E-02
        1892000   0.255513E+02   0.401019E-02
        1893000   0.255624E+02   0.401321E-02
        1894000   0.255733E+02   0.401574E-02
        1895000   0.255844E+02   0.401863E-02
        1896000   0.255958E+02   0.402147E-02
        1897000   0.256067E+02   0.402410E-02
        1898000   0.256176E+02   0.402688E-02
        1899000   0.256285E+02   0.402955E-02
        1900000   0.256396E+02   0.403179E-02
        1901000   0.256505E+02   0.403399E-02
        1902000   0.256611E+02   0.403679E-02
        1903000   0.256722E+02   0.403951E-02
        1904000   0.256835E+02   0.404261E-02
        1905000   0.256952E+02   0.404471E-02
        1906000   0.257068E+02   0.404729E-02
        1907000   0.257180E+02   0.404982E-02
        1908000   0.257292E+02   0.405240E-02
        1909000   0.257404E+02   0.405481E-02
        1910000   0.257514E+02   0.405712E-02
        1911000   0.257622E+02   0.405854E-02
        1912000   0.257733E+02   0.406046E-02
        1913000   0.257843E+02   0.406235E-02
        1914000   0.257957E+02   0.406469E-02
        1915000   0.258074E+02   0.406740E-02
        1916000   0.258188E+02   0.407014E-02
        1917000   0.258300E+02   0.407293E-02
        1918000   0.258409E+02   0.407555E-02
        1919000   0.258519E+02   0.407900E-02
        1920000   0.258628E+02   0.408187E-02
        1921000   0.258735E+02   0.408480E-02
        1922000   0.258846E+02   0.408807E-02
        1923000   0.258956E+02   0.409129E-02
        1924000   0.259065E+02   0.409465E-02
        1925000   0.259177E+02   0.409752E-02
        1926000   0.259284E+02   0.410066E-02
        1927000   0.259396E+02   0.410340E-02
        1928000   0.259508E+02   0.410613E-02
        1929000   0.259623E+02   0.410957E-02
        1930000   0.259738E+02   0.411231E-02
        1931000   0.259850E+02   0.411496E-02
        1932000   0.259959E+02   0.411736E-02
        1933000   0.260066E+02   0.411999E-02
        1934000   0.260174E+02   0.412259E-02
        1935000   0.260281E+02   0.412479E-02
        1936000   0.260391E+02   0.412765E-02
        1937000   0.260504E+02   0.413008E-02
        1938000   0.260615E+02   0.413210E-02
        1939000   0.260725E+02   0.413402E-02
        1940000   0.260839E+02   0.413703E-02
        1941000   0.260952E+02   0.413951E-02
        1942000   0.261065E+02   0.414248E-02
        1943000   0.261180E+02   0.414537E-02
        1944000   0.261293E+02   0.414804E-02
        1945000   0.261406E+02   0.415090E-02
        1946000   0.261517E+02   0.415364E-02
        1947000   0.261626E+02   0.415573E-02
        1948000   0.261738E+02   0.415836E-02
        1949000   0.261851E+02   0.416145E-02
        1950000   0.261965E+02   0.416426E-02
        1951000   0.262078E+02   0.416634E-02
        1952000   0.262186E+02   0.416870E-02
        1953000   0.262291E+02   0.417138E-02
        1954000   0.262401E+02   0.417385E-02
        1955000   0.262516E+02   0.417652E-02
        1956000   0.262627E+02   0.417857E-02
        1957000   0.262736E+02   0.418106E-02
        1958000   0.262844E+02   0.418347E-02
        1959000   0.262955E+02   0.418592E-02
        1960000   0.263062E+02   0.418869E-02
        1961000   0.263175E+02   0.419066E-02
        1962000   0.263288E+02   0.419311E-02
        1963000   0.263399E+02   0.419602E-02
        1964000   0.263511E+02   0.419882E-02
        1965000   0.263619E+02   0.420163E-02
        1966000   0.263734E+02   0.420394E-02
        1967000   0.263843E+02   0.420598E-02
        1968000   0.263957E+02   0.420877E-02
        1969000   0.264073E+02   0.421112E-02
        1970000   0.264186E+02   0.421393E-02
        1971000   0.264300E+02   0.421681E-02
        1972000   0.264414E+02   0.421993E-02
        1973000   0.264526E+02   0.422321E-02
        1974000   0.264638E+02   0.422663E-02
        1975000   0.264750E+02   0.422948E-02
        1976000   0.264865E+02   0.423266E-02
        1977000   0.264972E+02   0.423507E-02
        1978000   0.265080E+02   0.423741E-02
        1979000   0.265188E+02   0.423972E-02
        1980000   0.265301E+02   0.424228E-02
        1981000   0.265414E+02   0.424514E-02
        1982000   0.265525E+02   0.424820E-02
        1983000   0.265633E+02   0.425148E-02
        1984000   0.265741E+02   0.425414E-02
        1985000   0.265846E+02   0.425643E-02
        1986000   0.265951E+02   0.425899E-02
        1987000   0.266060E+02   0.426199E-02
        1988000   0.266170E+02   0.426489E-02
        1989000   0.266278E+02   0.426801E-02
        1990000   0.266385E+02   0.427081E-02
        1991000   0.266494E+02   0.427361E-02
        1992000   0.266608E+02   0.427690E-02
        1993000   0.266722E+02   0.427951E-02
        1994000   0.266840E+02   0.428305E-02
        1995000   0.266956E+02   0.428633E-02
        1996000   0.267068E+02   0.428996E-02
        1997000   0.267176E+02   0.429304E-02
        1998000   0.267280E+02   0.429624E-02
        1999000   0.267385E+02   0.429965E-02
        2000000   0.267495E+02   0.430320E-02
        2001000   0.267611E+02   0.430659E-02
        2002000   0.267723E+02   0.431047E-02
        2003000   0.267835E+02   0.431369E-02
        2004000   0.267944E+02   0.431682E-02
        2005000   0.268057E+02   0.432045E-02
        2006000   0.268171E+02   0.432418E-02
        2007000   0.268281E+02   0.432748E-02
        2008000   0.268388E+02   0.433061E-02
        2009000   0.268497E+02   0.433431E-02
        2010000   0.268607E+02   0.433718E-02
        2011000   0.268719E+02   0.434060E-02
        2012000   0.268830E+02   0.434377E-02
        2013000   0.268938E+02   0.434707E-02
        2014000   0.269048E+02   0.435036E-02
        2015000   0.269161E+02   0.435333E-02
        2016000   0.269271E+02   0.435680E-02
        2017000   0.269386E+02   0.436008E-02
        2018000   0.269501E+02   0.436355E-02
        2019000   0.269616E+02   0.436690E-02
        2020000   0.269731E+02   0.437064E-02
        2021000   0.269842E+02   0.437391E-02
        2022000   0.269950E+02   0.437771E-02
        2023000   0.270055E+02   0.438128E-02
        2024000   0.270159E+02   0.438508E-02
        2025000   0.270264E+02   0.438841E-02
        2026000   0.270371E+02   0.439226E-02
        2027000   0.270480E+02   0.439528E-02
        2028000   0.270585E+02   0.439841E-02
        2029000   0.270692E+02   0.440183E-02
        2030000   0.270798E+02   0.440511E-02
        2031000   0.270906E+02   0.440889E-02
        2032000   0.271019E+02   0.441180E-02
        2033000   0.271129E+02   0.441483E-02
        2034000   0.271240E+02   0.441804E-02
        2035000   0.271352E+02   0.442101E-02
        2036000   0.271461E+02   0.442416E-02
        2037000   0.271569E+02   0.442748E-02
        2038000   0.271677E+02   0.443070E-02
        2039000   0.271783E+02   0.443432E-02
        2040000   0.271890E+02   0.443782E-02
        2041000   0.271997E+02   0.444102E-02
        2042000   0.272107E+02   0.444417E-02
        2043000   0.272217E+02   0.444723E-02
        2044000   0.272329E+02   0.445021E-02
        2045000   0.272440E+02   0.445334E-02
        2046000   0.272549E+02   0.445583E-02
        2047000   0.272659E+02   0.445817E-02
        2048000   0.272769E+02   0.445988E-02
        2049000   0.272878E+02   0.446192E-02
        2050000   0.272988E+02   0.446470E-02
        2051000   0.273095E+02   0.446701E-02
        2052000   0.273205E+02   0.446938E-02
        2053000   0.273316E+02   0.447175E-02
        2054000   0.273428E+02   0.447440E-02
        2055000   0.273541E+02   0.447700E-02
        2056000   0.273650E+02   0.447981E-02
        2057000   0.273755E+02   0.448238E-02
        2058000   0.273860E+02   0.448491E-02
        2059000   0.273969E+02   0.448774E-02
        2060000   0.274076E+02   0.449006E-02
        2061000   0.274181E+02   0.449257E-02
        2062000   0.274285E+02   0.449529E-02
        2063000   0.274393E+02   0.449763E-02
        2064000   0.274500E+02   0.450013E-02
        2065000   0.274605E+02   0.450301E-02
        2066000   0.274718E+02   0.450568E-02
        2067000   0.274829E+02   0.450874E-02
        2068000   0.274941E+02   0.451175E-02
        2069000   0.275052E+02   0.451505E-02
        2070000   0.275160E+02   0.451761E-02
        2071000   0.275269E+02   0.451988E-02
        2072000   0.275376E+02   0.452204E-02
        2073000   0.275485E+02   0.452484E-02
        2074000   0.275597E+02   0.452707E-02
        2075000   0.275706E+02   0.452973E-02
        2076000   0.275813E+02   0.453156E-02
        2077000   0.275916E+02   0.453416E-02
        2078000   0.276023E+02   0.453699E-02
        2079000   0.276133E+02   0.453975E-02
        2080000   0.276240E+02   0.454239E-02
        2081000   0.276355E+02   0.454458E-02
        2082000   0.276474E+02   0.454730E-02
        2083000   0.276589E+02   0.455045E-02
        2084000   0.276703E+02   0.455322E-02
        2085000   0.276810E+02   0.455623E-02
        2086000   0.276916E+02   0.455905E-02
        2087000   0.277020E+02   0.456154E-02
        2088000   0.277124E+02   0.456367E-02
        2089000   0.277231E+02   0.456626E-02
        2090000   0.277340E+02   0.456943E-02
        2091000   0.277449E+02   0.457222E-02
        2092000   0.277556E+02   0.457493E-02
        2093000   0.277663E+02   0.457731E-02
        2094000   0.277772E+02   0.458029E-02
        2095000   0.277882E+02   0.458358E-02
        2096000   0.277993E+02   0.458650E-02
        2097000   0.278101E+02   0.458891E-02
        2098000   0.278208E+02   0.459151E-02
        2099000   0.278318E+02   0.459395E-02
        2100000   0.278427E+02   0.459641E-02
        2101000   0.278536E+02   0.459921E-02
        2102000   0.278646E+02   0.460203E-02
        2103000   0.278755E+02   0.460499E-02
        2104000   0.278865E+02   0.460837E-02
        2105000   0.278977E+02   0.461184E-02
        2106000   0.279087E+02   0.461502E-02
        2107000   0.279199E+02   0.461797E-02
        2108000   0.279304E+02   0.462108E-02
        2109000   0.279412E+02   0.462388E-02
        2110000   0.279523E+02   0.462698E-02
        2111000   0.279634E+02   0.463019E-02
        2112000   0.279746E+02   0.463305E-02
        2113000   0.279852E+02   0.463587E-02
        2114000   0.279959E+02   0.463838E-02
        2115000   0.280072E+02   0.464087E-02
        2116000   0.280183E+02   0.464345E-02
        2117000   0.280293E+02   0.464593E-02
        2118000   0.280406E+02   0.464836E-02
        2119000   0.280520E+02   0.465083E-02
        2120000   0.280631E+02   0.465375E-02
        2121000   0.280740E+02   0.465680E-02
        2122000   0.280850E+02   0.465930E-02
        2123000   0.280955E+02   0.466217E-02
        2124000   0.281058E+02   0.466494E-02
        2125000   0.281164E+02   0.466742E-02
        2126000   0.281271E+02   0.466960E-02
        2127000   0.281380E+02   0.467209E-02
        2128000   0.281489E+02   0.467463E-02
        2129000   0.281599E+02   0.467751E-02
        2130000   0.281712E+02   0.468007E-02
        2131000   0.281826E+02   0.468192E-02
        2132000   0.281943E+02   0.468454E-02
        2133000   0.282056E+02   0.468658E-02
        2134000   0.282164E+02   0.468943E-02
        2135000   0.282274E+02   0.469201E-02
        2136000   0.282380E+02   0.469431E-02
        2137000   0.282491E+02   0.469683E-02
        2138000   0.282603E+02   0.469920E-02
        2139000   0.282711E+02   0.470126E-02
        2140000   0.282818E+02   0.470343E-02
        2141000   0.282927E+02   0.470569E-02
        2142000   0.283034E+02   0.470705E-02
        2143000   0.283141E+02   0.470938E-02
        2144000   0.283248E+02   0.471180E-02
        2145000   0.283357E+02   0.471403E-02
        2146000   0.283464E+02   0.471619E-02
        2147000   0.283573E+02   0.471838E-02
        2148000   0.283679E+02   0.472088E-02
        2149000   0.283784E+02   0.472320E-02
        2150000   0.283892E+02   0.472558E-02
        2151000   0.284000E+02   0.472805E-02
        2152000   0.284112E+02   0.473052E-02
        2153000   0.284227E+02   0.473305E-02
        2154000   0.284346E+02   0.473574E-02
        2155000   0.284461E+02   0.473786E-02
        2156000   0.284573E+02   0.473980E-02
        2157000   0.284681E+02   0.474232E-02
        2158000   0.284790E+02   0.474462E-02
        2159000   0.284897E+02   0.474709E-02
        2160000   0.285007E+02   0.474983E-02
        2161000   0.285113E+02   0.475246E-02
        2162000   0.285220E+02   0.475518E-02
        2163000   0.285330E+02   0.475713E-02
        2164000   0.285441E+02   0.475950E-02
        2165000   0.285552E+02   0.476146E-02
        2166000   0.285661E+02   0.476362E-02
        2167000   0.285773E+02   0.476570E-02
        2168000   0.285886E+02   0.476774E-02
        2169000   0.285996E+02   0.477030E-02
        2170000   0.286105E+02   0.477287E-02
        2171000   0.286215E+02   0.477554E-02
        2172000   0.286324E+02   0.477760E-02
        2173000   0.286434E+02   0.477974E-02
        2174000   0.286544E+02   0.478217E-02
        2175000   0.286651E+02   0.478427E-02
        2176000   0.286763E+02   0.478677E-02
        2177000   0.286873E+02   0.478929E-02
        2178000   0.286980E+02   0.479141E-02
        2179000   0.287091E+02   0.479347E-02
        2180000   0.287203E+02   0.479582E-02
        2181000   0.287313E+02   0.479799E-02
        2182000   0.287423E+02   0.480084E-02
        2183000   0.287536E+02   0.480344E-02
        2184000   0.287650E+02   0.480533E-02
        2185000   0.287761E+02   0.480766E-02
        2186000   0.287874E+02   0.481019E-02
        2187000   0.287986E+02   0.481252E-02
        2188000   0.288092E+02   0.481494E-02
        2189000   0.288197E+02   0.481735E-02
        2190000   0.288302E+02   0.481982E-02
        2191000   0.288407E+02   0.482228E-02
        2192000   0.288511E+02   0.482484E-02
        2193000   0.288620E+02   0.482707E-02
        2194000   0.288730E+02   0.482924E-02
        2195000   0.288844E+02   0.483157E-02
        2196000   0.288957E+02   0.483420E-02
        2197000   0.289070E+02   0.483673E-02
        2198000   0.289187E+02   0.483909E-02
        2199000   0.289298E+02   0.484128E-02
        2200000   0.289407E+02   0.484398E-02
        2201000   0.289514E+02   0.484616E-02
        2202000   0.289620E+02   0.484817E-02
        2203000   0.289730E+02   0.485059E-02
        2204000   0.289841E+02   0.485278E-02
        2205000   0.289950E+02   0.485546E-02
        2206000   0.290058E+02   0.485738E-02
        2207000   0.290167E+02   0.485941E-02
        2208000   0.290278E+02   0.486160E-02
        2209000   0.290388E+02   0.486342E-02
        2210000   0.290500E+02   0.486553E-02
        2211000   0.290611E+02   0.486746E-02
        2212000   0.290720E+02   0.486966E-02
        2213000   0.290827E+02   0.487174E-02
        2214000   0.290935E+02   0.487427E-02
        2215000   0.291046E+02   0.487651E-02
        2216000   0.291155E+02   0.487862E-02
        2217000   0.291270E+02   0.488030E-02
        2218000   0.291383E+02   0.488257E-02
        2219000   0.291494E+02   0.488526E-02
        2220000   0.291604E+02   0.488711E-02
        2221000   0.291715E+02   0.488922E-02
        2222000   0.291824E+02   0.489166E-02
        2223000   0.291932E+02   0.489395E-02
        2224000   0.292044E+02   0.489630E-02
        2225000   0.292157E+02   0.489868E-02
        2226000   0.292268E+02   0.490061E-02
        2227000   0.292378E+02   0.490239E-02
        2228000   0.292490E+02   0.490452E-02
        2229000   0.292600E+02   0.490738E-02
        2230000   0.292712E+02   0.490997E-02
        2231000   0.292819E+02   0.491189E-02
        2232000   0.292928E+02   0.491444E-02
        2233000   0.293038E+02   0.491695E-02
        2234000   0.293148E+02   0.491934E-02
        2235000   0.293257E+02   0.492087E-02
        2236000   0.293364E+02   0.492285E-02
        2237000   0.293475E+02   0.492507E-02
        2238000   0.293586E+02   0.492718E-02
        2239000   0.293694E+02   0.492928E-02
        2240000   0.293802E+02   0.493158E-02
        2241000   0.293912E+02   0.493397E-02
        2242000   0.294019E+02   0.493629E-02
        2243000   0.294126E+02   0.493878E-02
        2244000   0.294233E+02   0.494085E-02
        2245000   0.294341E+02   0.494305E-02
        2246000   0.294451E+02   0.494519E-02
        2247000   0.294561E+02   0.494766E-02
        2248000   0.294672E+02   0.495039E-02
        2249000   0.294781E+02   0.495363E-02
        2250000   0.294886E+02   0.495654E-02
        2251000   0.294991E+02   0.495975E-02
        2252000   0.295099E+02   0.496236E-02
        2253000   0.295205E+02   0.496556E-02
        2254000   0.295315E+02   0.496900E-02
        2255000   0.295425E+02   0.497154E-02
        2256000   0.295536E+02   0.497447E-02
        2257000   0.295648E+02   0.497729E-02
        2258000   0.295760E+02   0.498032E-02
        2259000   0.295872E+02   0.498291E-02
        2260000   0.295983E+02   0.498581E-02
        2261000   0.296091E+02   0.498824E-02
        2262000   0.296197E+02   0.499141E-02
        2263000   0.296307E+02   0.499443E-02
        2264000   0.296413E+02   0.499752E-02
        2265000   0.296519E+02   0.500072E-02
        2266000   0.296626E+02   0.500330E-02
        2267000   0.296737E+02   0.500675E-02
        2268000   0.296845E+02   0.500944E-02
        2269000   0.296953E+02   0.501260E-02
        2270000   0.297063E+02   0.501596E-02
        2271000   0.297174E+02   0.501870E-02
        2272000   0.297285E+02   0.502172E-02
        2273000   0.297394E+02   0.502514E-02
        2274000   0.297504E+02   0.502900E-02
        2275000   0.297613E+02   0.503287E-02
        2276000   0.297722E+02   0.503615E-02
        2277000   0.297832E+02   0.503937E-02
        2278000   0.297943E+02   0.504237E-02
        2279000   0.298052E+02   0.504529E-02
        2280000   0.298163E+02   0.504857E-02
        2281000   0.298269E+02   0.505168E-02
        2282000   0.298379E+02   0.505429E-02
        2283000   0.298492E+02   0.505641E-02
        2284000   0.298601E+02   0.505999E-02
        2285000   0.298710E+02   0.506292E-02
        2286000   0.298818E+02   0.506566E-02
        2287000   0.298930E+02   0.506898E-02
        2288000   0.299041E+02   0.507206E-02
        2289000   0.299152E+02   0.507527E-02
        2290000   0.299257E+02   0.507856E-02
        2291000   0.299364E+02   0.508098E-02
        2292000   0.299474E+02   0.508351E-02
        2293000   0.299583E+02   0.508615E-02
        2294000   0.299691E+02   0.508883E-02
        2295000   0.299800E+02   0.509140E-02
        2296000   0.299910E+02   0.509367E-02
        2297000   0.300025E+02   0.509605E-02
        2298000   0.300137E+02   0.509881E-02
        2299000   0.300248E+02   0.510113E-02
        2300000   0.300361E+02   0.510324E-02
        2301000   0.300471E+02   0.510537E-02
        2302000   0.300582E+02   0.510781E-02
        2303000   0.300695E+02   0.511068E-02
        2304000   0.300804E+02   0.511339E-02
        2305000   0.300913E+02   0.511548E-02
        2306000   0.301023E+02   0.511832E-02
        2307000   0.301132E+02   0.512032E-02
        2308000   0.301243E+02   0.512251E-02
        2309000   0.301349E+02   0.512574E-02
        2310000   0.301454E+02   0.512885E-02
        2311000   0.301559E+02   0.513160E-02
        2312000   0.301669E+02   0.513477E-02
        2313000   0.301783E+02   0.513770E-02
        2314000   0.301891E+02   0.514049E-02
        2315000   0.302000E+02   0.514329E-02
        2316000   0.302110E+02   0.514647E-02
        2317000   0.302222E+02   0.514968E-02
        2318000   0.302332E+02   0.515289E-02
        2319000   0.302446E+02   0.515628E-02
        2320000   0.302563E+02   0.515953E-02
        2321000   0.302677E+02   0.516273E-02
        2322000   0.302785E+02   0.516582E-02
        2323000   0.302894E+02   0.516838E-02
        2324000   0.303002E+02   0.517188E-02
        2325000   0.303112E+02   0.517490E-02
        2326000   0.303222E+02   0.517759E-02
        2327000   0.303332E+02   0.518040E-02
        2328000   0.303443E+02   0.518298E-02
        2329000   0.303553E+02   0.518539E-02
        2330000   0.303663E+02   0.518882E-02
        2331000   0.303767E+02   0.519178E-02
        2332000   0.303873E+02   0.519389E-02
        2333000   0.303983E+02   0.519638E-02
        2334000   0.304094E+02   0.519892E-02
        2335000   0.304208E+02   0.520191E-02
        2336000   0.304324E+02   0.520463E-02
        2337000   0.304437E+02   0.520778E-02
        2338000   0.304549E+02   0.521139E-02
        2339000   0.304657E+02   0.521513E-02
        2340000   0.304765E+02   0.521874E-02
        2341000   0.304868E+02   0.522219E-02
        2342000   0.304973E+02   0.522540E-02
        2343000   0.305076E+02   0.522822E-02
        2344000   0.305187E+02   0.523106E-02
        2345000   0.305298E+02   0.523383E-02
        2346000   0.305409E+02   0.523686E-02
        2347000   0.305513E+02   0.523956E-02
        2348000   0.305621E+02   0.524310E-02
        2349000   0.305730E+02   0.524658E-02
        2350000   0.305839E+02   0.524980E-02
        2351000   0.305953E+02   0.525293E-02
        2352000   0.306062E+02   0.525653E-02
        2353000   0.306174E+02   0.525957E-02
        2354000   0.306280E+02   0.526199E-02
        2355000   0.306381E+02   0.526451E-02
        2356000   0.306485E+02   0.526756E-02
        2357000   0.306594E+02   0.527065E-02
        2358000   0.306700E+02   0.527379E-02
        2359000   0.306805E+02   0.527667E-02
        2360000   0.306915E+02   0.527984E-02
        2361000   0.307025E+02   0.528328E-02
        2362000   0.307136E+02   0.528560E-02
        2363000   0.307243E+02   0.528859E-02
        2364000   0.307352E+02   0.529102E-02
        2365000   0.307464E+02   0.529342E-02
        2366000   0.307571E+02   0.529620E-02
        2367000   0.307678E+02   0.529843E-02
        2368000   0.307783E+02   0.530127E-02
        2369000   0.307891E+02   0.530370E-02
        2370000   0.308000E+02   0.530642E-02
        2371000   0.308110E+02   0.530879E-02
        2372000   0.308218E+02   0.531129E-02
        2373000   0.308325E+02   0.531333E-02
        2374000   0.308433E+02   0.531607E-02
        2375000   0.308542E+02   0.531902E-02
        2376000   0.308653E+02   0.532139E-02
        2377000   0.308761E+02   0.532416E-02
        2378000   0.308869E+02   0.532679E-02
        2379000   0.308978E+02   0.532950E-02
        2380000   0.309085E+02   0.533224E-02
        2381000   0.309193E+02   0.533463E-02
        2382000   0.309303E+02   0.533693E-02
        2383000   0.309412E+02   0.533974E-02
        2384000   0.309519E+02   0.534223E-02
        2385000   0.309626E+02   0.534444E-02
        2386000   0.309737E+02   0.534702E-02
        2387000   0.309846E+02   0.534947E-02
        2388000   0.309954E+02   0.535210E-02
        2389000   0.310064E+02   0.535416E-02
        2390000   0.310171E+02   0.535654E-02
        2391000   0.310280E+02   0.535876E-02
        2392000   0.310387E+02   0.536131E-02
        2393000   0.310495E+02   0.536367E-02
        2394000   0.310604E+02   0.536626E-02
        2395000   0.310711E+02   0.536850E-02
        2396000   0.310818E+02   0.537112E-02
        2397000   0.310929E+02   0.537362E-02
        2398000   0.311039E+02   0.537609E-02
        2399000   0.311146E+02   0.537777E-02
        2400000   0.311256E+02   0.538007E-02
        2401000   0.311366E+02   0.538243E-02
        2402000   0.311480E+02   0.538483E-02
        2403000   0.311593E+02   0.538649E-02
        2404000   0.311704E+02   0.538851E-02
        2405000   0.311815E+02   0.539068E-02
        2406000   0.311920E+02   0.539204E-02
        2407000   0.312026E+02   0.539349E-02
        2408000   0.312131E+02   0.539515E-02
        2409000   0.312240E+02   0.539649E-02
        2410000   0.312349E+02   0.539861E-02
        2411000   0.312462E+02   0.540092E-02
        2412000   0.312577E+02   0.540320E-02
        2413000   0.312690E+02   0.540499E-02
        2414000   0.312800E+02   0.540707E-02
        2415000   0.312911E+02   0.540924E-02
        2416000   0.313024E+02   0.541054E-02
        2417000   0.313131E+02   0.541146E-02
        2418000   0.313235E+02   0.541290E-02
        2419000   0.313344E+02   0.541431E-02
        2420000   0.313452E+02   0.541591E-02
        2421000   0.313561E+02   0.541713E-02
        2422000   0.313675E+02   0.541846E-02
        2423000   0.313787E+02   0.542013E-02
        2424000   0.313897E+02   0.542163E-02
        2425000   0.314002E+02   0.542325E-02
        2426000   0.314112E+02   0.542548E-02
        2427000   0.314220E+02   0.542723E-02
        2428000   0.314332E+02   0.542925E-02
        2429000   0.314440E+02   0.543122E-02
        2430000   0.314545E+02   0.543285E-02
        2431000   0.314652E+02   0.543445E-02
        2432000   0.314766E+02   0.543666E-02
        2433000   0.314880E+02   0.543868E-02
        2434000   0.314998E+02   0.544071E-02
        2435000   0.315111E+02   0.544289E-02
        2436000   0.315222E+02   0.544433E-02
        2437000   0.315334E+02   0.544646E-02
        2438000   0.315441E+02   0.544844E-02
        2439000   0.315545E+02   0.545048E-02
        2440000   0.315649E+02   0.545294E-02
        2441000   0.315757E+02   0.545511E-02
        2442000   0.315862E+02   0.545739E-02
        2443000   0.315973E+02   0.545984E-02
        2444000   0.316083E+02   0.546206E-02
        2445000   0.316192E+02   0.546488E-02
        2446000   0.316305E+02   0.546668E-02
        2447000   0.316414E+02   0.546853E-02
        2448000   0.316525E+02   0.547050E-02
        2449000   0.316634E+02   0.547284E-02
        2450000   0.316742E+02   0.547470E-02
        2451000   0.316853E+02   0.547736E-02
        2452000   0.316966E+02   0.547975E-02
        2453000   0.317074E+02   0.548206E-02
        2454000   0.317182E+02   0.548451E-02
        2455000   0.317294E+02   0.548695E-02
        2456000   0.317402E+02   0.548933E-02
        2457000   0.317513E+02   0.549209E-02
        2458000   0.317618E+02   0.549511E-02
        2459000   0.317726E+02   0.549774E-02
        2460000   0.317836E+02   0.550071E-02
        2461000   0.317945E+02   0.550330E-02
        2462000   0.318052E+02   0.550621E-02
        2463000   0.318162E+02   0.550903E-02
        2464000   0.318272E+02   0.551127E-02
        2465000   0.318383E+02   0.551393E-02
        2466000   0.318496E+02   0.551692E-02
        2467000   0.318605E+02   0.551965E-02
        2468000   0.318712E+02   0.552217E-02
        2469000   0.318821E+02   0.552450E-02
        2470000   0.318928E+02   0.552753E-02
        2471000   0.319036E+02   0.553029E-02
        2472000   0.319144E+02   0.553284E-02
        2473000   0.319252E+02   0.553509E-02
        2474000   0.319362E+02   0.553793E-02
        2475000   0.319470E+02   0.554090E-02
        2476000   0.319578E+02   0.554351E-02
        2477000   0.319683E+02   0.554587E-02
        2478000   0.319793E+02   0.554849E-02
        2479000   0.319904E+02   0.555142E-02
        2480000   0.320013E+02   0.555436E-02
        2481000   0.320118E+02   0.555664E-02
        2482000   0.320224E+02   0.555953E-02
        2483000   0.320328E+02   0.556203E-02
        2484000   0.320435E+02   0.556472E-02
        2485000   0.320546E+02   0.556736E-02
        2486000   0.320659E+02   0.556998E-02
        2487000   0.320773E+02   0.557220E-02
        2488000   0.320884E+02   0.557429E-02
        2489000   0.320996E+02   0.557666E-02
        2490000   0.321106E+02   0.557839E-02
        2491000   0.321214E+02   0.558111E-02
        2492000   0.321322E+02   0.558294E-02
        2493000   0.321431E+02   0.558565E-02
        2494000   0.321540E+02   0.558785E-02
        2495000   0.321651E+02   0.559025E-02
        2496000   0.321758E+02   0.559283E-02
        2497000   0.321863E+02   0.559484E-02
        2498000   0.321970E+02   0.559725E-02
        2499000   0.322083E+02   0.559935E-02
        2500000   0.322198E+02   0.560131E-02
        2501000   0.322314E+02   0.560409E-02
        2502000   0.322425E+02   0.560694E-02
        2503000   0.322531E+02   0.560899E-02
        2504000   0.322641E+02   0.561189E-02
        2505000   0.322752E+02   0.561488E-02
        2506000   0.322861E+02   0.561746E-02
        2507000   0.322971E+02   0.561979E-02
        2508000   0.323077E+02   0.562207E-02
        2509000   0.323188E+02   0.562510E-02
        2510000   0.323302E+02   0.562737E-02
        2511000   0.323417E+02   0.563062E-02
        2512000   0.323529E+02   0.563385E-02
        2513000   0.323638E+02   0.563684E-02
        2514000   0.323748E+02   0.563942E-02
        2515000   0.323858E+02   0.564207E-02
        2516000   0.323965E+02   0.564458E-02
        2517000   0.324081E+02   0.564710E-02
        2518000   0.324194E+02   0.565004E-02
        2519000   0.324305E+02   0.565311E-02
        2520000   0.324417E+02   0.565603E-02
        2521000   0.324529E+02   0.565884E-02
        2522000   0.324638E+02   0.566181E-02
        2523000   0.324745E+02   0.566464E-02
        2524000   0.324849E+02   0.566760E-02
        2525000   0.324958E+02   0.567032E-02
        2526000   0.325068E+02   0.567305E-02
        2527000   0.325176E+02   0.567589E-02
        2528000   0.325284E+02   0.567886E-02
        2529000   0.325392E+02   0.568153E-02
        2530000   0.325502E+02   0.568432E-02
        2531000   0.325614E+02   0.568733E-02
        2532000   0.325724E+02   0.569062E-02
        2533000   0.325833E+02   0.569380E-02
        2534000   0.325943E+02   0.569727E-02
        2535000   0.326053E+02   0.570015E-02
        2536000   0.326163E+02   0.570328E-02
        2537000   0.326267E+02   0.570677E-02
        2538000   0.326371E+02   0.570997E-02
        2539000   0.326477E+02   0.571289E-02
        2540000   0.326583E+02   0.571622E-02
        2541000   0.326695E+02   0.571909E-02
        2542000   0.326811E+02   0.572227E-02
        2543000   0.326923E+02   0.572453E-02
        2544000   0.327035E+02   0.572725E-02
        2545000   0.327146E+02   0.572978E-02
        2546000   0.327255E+02   0.573268E-02
        2547000   0.327363E+02   0.573554E-02
        2548000   0.327472E+02   0.573802E-02
        2549000   0.327581E+02   0.574037E-02
        2550000   0.327690E+02   0.574228E-02
        2551000   0.327799E+02   0.574420E-02
        2552000   0.327910E+02   0.574658E-02
        2553000   0.328022E+02   0.574882E-02
        2554000   0.328136E+02   0.575136E-02
        2555000   0.328251E+02   0.575341E-02
        2556000   0.328360E+02   0.575558E-02
        2557000   0.328471E+02   0.575801E-02
        2558000   0.328579E+02   0.576006E-02
        2559000   0.328687E+02   0.576249E-02
        2560000   0.328793E+02   0.576551E-02
        2561000   0.328897E+02   0.576797E-02
        2562000   0.329003E+02   0.577071E-02
        2563000   0.329111E+02   0.577385E-02
        2564000   0.329222E+02   0.577675E-02
        2565000   0.329334E+02   0.577913E-02
        2566000   0.329447E+02   0.578116E-02
        2567000   0.329560E+02   0.578278E-02
        2568000   0.329671E+02   0.578476E-02
        2569000   0.329781E+02   0.578679E-02
        2570000   0.329891E+02   0.578875E-02
        2571000   0.330003E+02   0.579147E-02
        2572000   0.330113E+02   0.579363E-02
        2573000   0.330218E+02   0.579543E-02
        2574000   0.330320E+02   0.579785E-02
        2575000   0.330427E+02   0.579996E-02
        2576000   0.330537E+02   0.580203E-02
        2577000   0.330649E+02   0.580373E-02
        2578000   0.330764E+02   0.580586E-02
        2579000   0.330876E+02   0.580745E-02
        2580000   0.330986E+02   0.580972E-02
        2581000   0.331097E+02   0.581176E-02
        2582000   0.331208E+02   0.581401E-02
        2583000   0.331318E+02   0.581525E-02
        2584000   0.331426E+02   0.581662E-02
        2585000   0.331536E+02   0.581875E-02
        2586000   0.331644E+02   0.582066E-02
        2587000   0.331754E+02   0.582277E-02
        2588000   0.331867E+02   0.582466E-02
        2589000   0.331980E+02   0.582675E-02
        2590000   0.332096E+02   0.582855E-02
        2591000   0.332208E+02   0.583041E-02
        2592000   0.332320E+02   0.583169E-02
        2593000   0.332433E+02   0.583279E-02
        2594000   0.332546E+02   0.583395E-02
        2595000   0.332656E+02   0.583562E-02
        2596000   0.332765E+02   0.583668E-02
        2597000   0.332871E+02   0.583868E-02
        2598000   0.332980E+02   0.584041E-02
        2599000   0.333089E+02   0.584203E-02
        2600000   0.333198E+02   0.584417E-02
        2601000   0.333308E+02   0.584584E-02
        2602000   0.333419E+02   0.584807E-02
        2603000   0.333532E+02   0.585034E-02
        2604000   0.333645E+02   0.585217E-02
        2605000   0.333753E+02   0.585479E-02
        2606000   0.333865E+02   0.585713E-02
        2607000   0.333972E+02   0.585952E-02
        2608000   0.334084E+02   0.586227E-02
        2609000   0.334192E+02   0.586481E-02
        2610000   0.334301E+02   0.586737E-02
        2611000   0.334410E+02   0.586983E-02
        2612000   0.334524E+02   0.587178E-02
        2613000   0.334639E+02   0.587362E-02
        2614000   0.334753E+02   0.587588E-02
        2615000   0.334869E+02   0.587782E-02
        2616000   0.334987E+02   0.587952E-02
        2617000   0.335103E+02   0.588160E-02
        2618000   0.335217E+02   0.588329E-02
        2619000   0.335332E+02   0.588477E-02
        2620000   0.335446E+02   0.588689E-02
        2621000   0.335560E+02   0.588911E-02
        2622000   0.335672E+02   0.589136E-02
        2623000   0.335783E+02   0.589336E-02
        2624000   0.335892E+02   0.589574E-02
        2625000   0.336002E+02   0.589776E-02
        2626000   0.336112E+02   0.589953E-02
        2627000   0.336222E+02   0.590173E-02
        2628000   0.336331E+02   0.590380E-02
        2629000   0.336443E+02   0.590604E-02
        2630000   0.336556E+02   0.590811E-02
        2631000   0.336670E+02   0.591036E-02
        2632000   0.336786E+02   0.591292E-02
        2633000   0.336898E+02   0.591567E-02
        2634000   0.337009E+02   0.591808E-02
        2635000   0.337125E+02   0.592065E-02
        2636000   0.337233E+02   0.592347E-02
        2637000   0.337343E+02   0.592598E-02
        2638000   0.337453E+02   0.592831E-02
        2639000   0.337568E+02   0.593118E-02
        2640000   0.337679E+02   0.593356E-02
        2641000   0.337791E+02   0.593651E-02
        2642000   0.337906E+02   0.593893E-02
        2643000   0.338021E+02   0.594146E-02
        2644000   0.338138E+02   0.594383E-02
        2645000   0.338249E+02   0.594589E-02
        2646000   0.338357E+02   0.594809E-02
        2647000   0.338469E+02   0.595066E-02
        2648000   0.338582E+02   0.595280E-02
        2649000   0.338699E+02   0.595482E-02
        2650000   0.338814E+02   0.595742E-02
        2651000   0.338930E+02   0.595926E-02
        2652000   0.339040E+02   0.596170E-02
        2653000   0.339152E+02   0.596453E-02
        2654000   0.339263E+02   0.596707E-02
        2655000   0.339372E+02   0.596927E-02
        2656000   0.339484E+02   0.597159E-02
        2657000   0.339602E+02   0.597284E-02
        2658000   0.339715E+02   0.597523E-02
        2659000   0.339826E+02   0.597758E-02
        2660000   0.339939E+02   0.598019E-02
        2661000   0.340054E+02   0.598239E-02
        2662000   0.340165E+02   0.598431E-02
        2663000   0.340276E+02   0.598644E-02
        2664000   0.340382E+02   0.598830E-02
        2665000   0.340491E+02   0.599054E-02
        2666000   0.340601E+02   0.599258E-02
        2667000   0.340707E+02   0.599450E-02
        2668000   0.340820E+02   0.599676E-02
        2669000   0.340933E+02   0.599950E-02
        2670000   0.341047E+02   0.600178E-02
        2671000   0.341159E+02   0.600404E-02
        2672000   0.341268E+02   0.600611E-02
        2673000   0.341378E+02   0.600847E-02
        2674000   0.341486E+02   0.601060E-02
        2675000   0.341598E+02   0.601283E-02
        2676000   0.341708E+02   0.601521E-02
        2677000   0.341815E+02   0.601758E-02
        2678000   0.341925E+02   0.602058E-02
        2679000   0.342033E+02   0.602281E-02
        2680000   0.342142E+02   0.602475E-02
        2681000   0.342252E+02   0.602670E-02
        2682000   0.342360E+02   0.602864E-02
        2683000   0.342468E+02   0.603024E-02
        2684000   0.342580E+02   0.603204E-02
        2685000   0.342692E+02   0.603411E-02
        2686000   0.342798E+02   0.603570E-02
        2687000   0.342906E+02   0.603745E-02
        2688000   0.343014E+02   0.603891E-02
        2689000   0.343119E+02   0.604052E-02
        2690000   0.343222E+02   0.604221E-02
        2691000   0.343326E+02   0.604374E-02
        2692000   0.343429E+02   0.604548E-02
        2693000   0.343541E+02   0.604777E-02
        2694000   0.343649E+02   0.604929E-02
        2695000   0.343760E+02   0.605125E-02
        2696000   0.343874E+02   0.605310E-02
        2697000   0.343988E+02   0.605550E-02
        2698000   0.344098E+02   0.605732E-02
        2699000   0.344211E+02   0.605891E-02
        2700000   0.344324E+02   0.606105E-02
        2701000   0.344430E+02   0.606330E-02
        2702000   0.344533E+02   0.606529E-02
        2703000   0.344640E+02   0.606734E-02
        2704000   0.344749E+02   0.606863E-02
        2705000   0.344862E+02   0.606971E-02
        2706000   0.344972E+02   0.607152E-02
        2707000   0.345080E+02   0.607314E-02
        2708000   0.345192E+02   0.607510E-02
        2709000   0.345304E+02   0.607704E-02
        2710000   0.345416E+02   0.607892E-02
        2711000   0.345524E+02   0.608025E-02
        2712000   0.345630E+02   0.608228E-02
        2713000   0.345738E+02   0.608381E-02
        2714000   0.345847E+02   0.608529E-02
        2715000   0.345953E+02   0.608667E-02
        2716000   0.346056E+02   0.608859E-02
        2717000   0.346157E+02   0.608998E-02
        2718000   0.346264E+02   0.609125E-02
        2719000   0.346374E+02   0.609209E-02
        2720000   0.346487E+02   0.609353E-02
        2721000   0.346597E+02   0.609504E-02
        2722000   0.346709E+02   0.609654E-02
        2723000   0.346822E+02   0.609799E-02
        2724000   0.346929E+02   0.609921E-02
        2725000   0.347038E+02   0.610090E-02
        2726000   0.347147E+02   0.610205E-02
        2727000   0.347259E+02   0.610366E-02
        2728000   0.347368E+02   0.610569E-02
        2729000   0.347477E+02   0.610737E-02
        2730000   0.347586E+02   0.610927E-02
        2731000   0.347692E+02   0.611153E-02
        2732000   0.347799E+02   0.611359E-02
        2733000   0.347906E+02   0.611548E-02
        2734000   0.348012E+02   0.611731E-02
        2735000   0.348119E+02   0.611961E-02
        2736000   0.348229E+02   0.612189E-02
        2737000   0.348344E+02   0.612405E-02
        2738000   0.348454E+02   0.612600E-02
        2739000   0.348562E+02   0.612779E-02
        2740000   0.348670E+02   0.612925E-02
        2741000   0.348780E+02   0.613151E-02
        2742000   0.348894E+02   0.613348E-02
        2743000   0.349006E+02   0.613531E-02
        2744000   0.349115E+02   0.613725E-02
        2745000   0.349228E+02   0.613859E-02
        2746000   0.349343E+02   0.614020E-02
        2747000   0.349454E+02   0.614153E-02
        2748000   0.349566E+02   0.614224E-02
        2749000   0.349679E+02   0.614368E-02
        2750000   0.349792E+02   0.614487E-02
        2751000   0.349905E+02   0.614604E-02
        2752000   0.350017E+02   0.614752E-02
        2753000   0.350128E+02   0.614924E-02
        2754000   0.350240E+02   0.615058E-02
        2755000   0.350350E+02   0.615237E-02
        2756000   0.350461E+02   0.615398E-02
        2757000   0.350570E+02   0.615557E-02
        2758000   0.350677E+02   0.615701E-02
        2759000   0.350790E+02   0.615833E-02
        2760000   0.350901E+02   0.616050E-02
        2761000   0.351014E+02   0.616246E-02
        2762000   0.351126E+02   0.616459E-02
        2763000   0.351238E+02   0.616628E-02
        2764000   0.351352E+02   0.616762E-02
        2765000   0.351464E+02   0.616874E-02
        2766000   0.351575E+02   0.616989E-02
        2767000   0.351684E+02   0.617122E-02
        2768000   0.351793E+02   0.617279E-02
        2769000   0.351900E+02   0.617439E-02
        2770000   0.352010E+02   0.617589E-02
        2771000   0.352120E+02   0.617781E-02
        2772000   0.352228E+02   0.617919E-02
        2773000   0.352336E+02   0.618057E-02
        2774000   0.352443E+02   0.618221E-02
        2775000   0.352553E+02   0.618336E-02
        2776000   0.352665E+02   0.618425E-02
        2777000   0.352773E+02   0.618549E-02
        2778000   0.352884E+02   0.618734E-02
        2779000   0.352994E+02   0.618881E-02
        2780000   0.353107E+02   0.619017E-02
        2781000   0.353217E+02   0.619110E-02
        2782000   0.353329E+02   0.619259E-02
        2783000   0.353438E+02   0.619362E-02
        2784000   0.353553E+02   0.619458E-02
        2785000   0.353665E+02   0.619557E-02
        2786000   0.353777E+02   0.619720E-02
        2787000   0.353888E+02   0.619874E-02
        2788000   0.353998E+02   0.619965E-02
        2789000   0.354105E+02   0.620081E-02
        2790000   0.354220E+02   0.620244E-02
        2791000   0.354332E+02   0.620348E-02
        2792000   0.354443E+02   0.620464E-02
        2793000   0.354558E+02   0.620637E-02
        2794000   0.354676E+02   0.620816E-02
        2795000   0.354788E+02   0.620989E-02
        2796000   0.354899E+02   0.621145E-02
        2797000   0.355009E+02   0.621361E-02
        2798000   0.355121E+02   0.621544E-02
        2799000   0.355230E+02   0.621759E-02
        2800000   0.355341E+02   0.622039E-02
        2801000   0.355455E+02   0.622201E-02
        2802000   0.355570E+02   0.622386E-02
        2803000   0.355681E+02   0.622532E-02
        2804000   0.355792E+02   0.622646E-02
        2805000   0.355902E+02   0.622860E-02
        2806000   0.356018E+02   0.623031E-02
        2807000   0.356131E+02   0.623167E-02
        2808000   0.356246E+02   0.623271E-02
        2809000   0.356358E+02   0.623437E-02
        2810000   0.356470E+02   0.623668E-02
        2811000   0.356582E+02   0.623880E-02
        2812000   0.356695E+02   0.624001E-02
        2813000   0.356809E+02   0.624105E-02
        2814000   0.356925E+02   0.624320E-02
        2815000   0.357043E+02   0.624458E-02
        2816000   0.357151E+02   0.624573E-02
        2817000   0.357262E+02   0.624760E-02
        2818000   0.357372E+02   0.624928E-02
        2819000   0.357487E+02   0.625116E-02
        2820000   0.357600E+02   0.625310E-02
        2821000   0.357715E+02   0.625546E-02
        2822000   0.357828E+02   0.625732E-02
        2823000   0.357939E+02   0.625873E-02
        2824000   0.358046E+02   0.626067E-02
        2825000   0.358150E+02   0.626218E-02
        2826000   0.358257E+02   0.626481E-02
        2827000   0.358373E+02   0.626635E-02
        2828000   0.358485E+02   0.626782E-02
        2829000   0.358600E+02   0.626930E-02
        2830000   0.358714E+02   0.627090E-02
        2831000   0.358827E+02   0.627266E-02
        2832000   0.358936E+02   0.627360E-02
        2833000   0.359045E+02   0.627432E-02
        2834000   0.359153E+02   0.627576E-02
        2835000   0.359263E+02   0.627752E-02
        2836000   0.359375E+02   0.627911E-02
        2837000   0.359489E+02   0.628057E-02
        2838000   0.359605E+02   0.628257E-02
        2839000   0.359717E+02   0.628412E-02
        2840000   0.359828E+02   0.628556E-02
        2841000   0.359940E+02   0.628709E-02
        2842000   0.360048E+02   0.628886E-02
        2843000   0.360154E+02   0.629085E-02
        2844000   0.360259E+02   0.629331E-02
        2845000   0.360368E+02   0.629544E-02
        2846000   0.360476E+02   0.629709E-02
        2847000   0.360584E+02   0.629875E-02
        2848000   0.360698E+02   0.630030E-02
        2849000   0.360813E+02   0.630134E-02
        2850000   0.360925E+02   0.630263E-02
        2851000   0.361031E+02   0.630479E-02
        2852000   0.361140E+02   0.630676E-02
        2853000   0.361246E+02   0.630845E-02
        2854000   0.361355E+02   0.630941E-02
        2855000   0.361466E+02   0.631119E-02
        2856000   0.361577E+02   0.631289E-02
        2857000   0.361688E+02   0.631410E-02
        2858000   0.361801E+02   0.631580E-02
        2859000   0.361914E+02   0.631729E-02
        2860000   0.362025E+02   0.631938E-02
        2861000   0.362137E+02   0.632105E-02
        2862000   0.362248E+02   0.632331E-02
        2863000   0.362354E+02   0.632458E-02
        2864000   0.362463E+02   0.632608E-02
        2865000   0.362567E+02   0.632790E-02
        2866000   0.362676E+02   0.632962E-02
        2867000   0.362786E+02   0.633169E-02
        2868000   0.362896E+02   0.633385E-02
        2869000   0.363007E+02   0.633529E-02
        2870000   0.363116E+02   0.633670E-02
        2871000   0.363227E+02   0.633880E-02
        2872000   0.363334E+02   0.634090E-02
        2873000   0.363443E+02   0.634340E-02
        2874000   0.363549E+02   0.634580E-02
        2875000   0.363657E+02   0.634747E-02
        2876000   0.363766E+02   0.634977E-02
        2877000   0.363876E+02   0.635117E-02
        2878000   0.363989E+02   0.635384E-02
        2879000   0.364095E+02   0.635615E-02
        2880000   0.364202E+02   0.635859E-02
        2881000   0.364310E+02   0.636073E-02
        2882000   0.364422E+02   0.636303E-02
        2883000   0.364535E+02   0.636449E-02
        2884000   0.364649E+02   0.636633E-02
        2885000   0.364764E+02   0.636779E-02
        2886000   0.364874E+02   0.636939E-02
        2887000   0.364982E+02   0.637098E-02
        2888000   0.365090E+02   0.637229E-02
        2889000   0.365199E+02   0.637381E-02
        2890000   0.365308E+02   0.637532E-02
        2891000   0.365418E+02   0.637692E-02
        2892000   0.365527E+02   0.637830E-02
        2893000   0.365641E+02   0.637961E-02
        2894000   0.365752E+02   0.638142E-02
        2895000   0.365861E+02   0.638352E-02
        2896000   0.365973E+02   0.638484E-02
        2897000   0.366084E+02   0.638640E-02
        2898000   0.366198E+02   0.638823E-02
        2899000   0.366312E+02   0.638947E-02
        2900000   0.366423E+02   0.639128E-02
        2901000   0.366531E+02   0.639295E-02
        2902000   0.366639E+02   0.639471E-02
        2903000   0.366746E+02   0.639632E-02
        2904000   0.366855E+02   0.639779E-02
        2905000   0.366963E+02   0.639941E-02
        2906000   0.367073E+02   0.640072E-02
        2907000   0.367182E+02   0.640254E-02
        2908000   0.367294E+02   0.640370E-02
        2909000   0.367405E+02   0.640494E-02
        2910000   0.367513E+02   0.640658E-02
        2911000   0.367618E+02   0.640840E-02
        2912000   0.367723E+02   0.640994E-02
        2913000   0.367830E+02   0.641131E-02
        2914000   0.367940E+02   0.641259E-02
        2915000   0.368050E+02   0.641466E-02
        2916000   0.368161E+02   0.641555E-02
        2917000   0.368271E+02   0.641780E-02
        2918000   0.368382E+02   0.641942E-02
        2919000   0.368490E+02   0.642113E-02
        2920000   0.368592E+02   0.642283E-02
        2921000   0.368701E+02   0.642432E-02
        2922000   0.368807E+02   0.642564E-02
        2923000   0.368917E+02   0.642625E-02
        2924000   0.369027E+02   0.642734E-02
        2925000   0.369138E+02   0.642833E-02
        2926000   0.369251E+02   0.642982E-02
        2927000   0.369365E+02   0.643132E-02
        2928000   0.369475E+02   0.643288E-02
        2929000   0.369583E+02   0.643408E-02
        2930000   0.369691E+02   0.643514E-02
        2931000   0.369798E+02   0.643659E-02
        2932000   0.369907E+02   0.643724E-02
        2933000   0.370012E+02   0.643783E-02
        2934000   0.370119E+02   0.643912E-02
        2935000   0.370224E+02   0.644070E-02
        2936000   0.370330E+02   0.644237E-02
        2937000   0.370440E+02   0.644402E-02
        2938000   0.370555E+02   0.644508E-02
        2939000   0.370665E+02   0.644641E-02
        2940000   0.370773E+02   0.644746E-02
        2941000   0.370881E+02   0.644885E-02
        2942000   0.370991E+02   0.645133E-02
        2943000   0.371101E+02   0.645343E-02
        2944000   0.371214E+02   0.645582E-02
        2945000   0.371325E+02   0.645729E-02
        2946000   0.371433E+02   0.645911E-02
        2947000   0.371544E+02   0.646032E-02
        2948000   0.371655E+02   0.646204E-02
        2949000   0.371770E+02   0.646421E-02
        2950000   0.371879E+02   0.646683E-02
        2951000   0.371987E+02   0.646918E-02
        2952000   0.372096E+02   0.647167E-02
        2953000   0.372202E+02   0.647414E-02
        2954000   0.372312E+02   0.647650E-02
        2955000   0.372419E+02   0.647904E-02
        2956000   0.372525E+02   0.648092E-02
        2957000   0.372626E+02   0.648320E-02
        2958000   0.372733E+02   0.648585E-02
        2959000   0.372843E+02   0.648791E-02
        2960000   0.372959E+02   0.649039E-02
        2961000   0.373074E+02   0.649241E-02
        2962000   0.373188E+02   0.649453E-02
        2963000   0.373302E+02   0.649657E-02
        2964000   0.373407E+02   0.649854E-02
        2965000   0.373515E+02   0.650107E-02
        2966000   0.373623E+02   0.650249E-02
        2967000   0.373730E+02   0.650458E-02
        2968000   0.373836E+02   0.650606E-02
        2969000   0.373940E+02   0.650814E-02
        2970000   0.374046E+02   0.650941E-02
        2971000   0.374154E+02   0.651121E-02
        2972000   0.374264E+02   0.651240E-02
        2973000   0.374375E+02   0.651392E-02
        2974000   0.374483E+02   0.651617E-02
        2975000   0.374594E+02   0.651799E-02
        2976000   0.374704E+02   0.651968E-02
        2977000   0.374809E+02   0.652093E-02
        2978000   0.374910E+02   0.652262E-02
        2979000   0.375016E+02   0.652431E-02
        2980000   0.375124E+02   0.652573E-02
        2981000   0.375234E+02   0.652725E-02
        2982000   0.375345E+02   0.652858E-02
        2983000   0.375455E+02   0.653023E-02
        2984000   0.375564E+02   0.653224E-02
        2985000   0.375674E+02   0.653412E-02
        2986000   0.375784E+02   0.653521E-02
        2987000   0.375889E+02   0.653733E-02
        2988000   0.375995E+02   0.653928E-02
        2989000   0.376104E+02   0.654113E-02
        2990000   0.376211E+02   0.654298E-02
        2991000   0.376319E+02   0.654479E-02
        2992000   0.376428E+02   0.654622E-02
        2993000   0.376536E+02   0.654878E-02
        2994000   0.376648E+02   0.655043E-02
        2995000   0.376761E+02   0.655204E-02
        2996000   0.376876E+02   0.655363E-02
        2997000   0.376985E+02   0.655488E-02
        2998000   0.377093E+02   0.655731E-02
        2999000   0.377199E+02   0.655878E-02
        3000000   0.377306E+02   0.656070E-02
        3001000   0.377419E+02   0.656228E-02
        3002000   0.377531E+02   0.656362E-02
        3003000   0.377646E+02   0.656526E-02
        3004000   0.377758E+02   0.656705E-02
        3005000   0.377867E+02   0.656823E-02
        3006000   0.377974E+02   0.657030E-02
        3007000   0.378082E+02   0.657204E-02
        3008000   0.378189E+02   0.657418E-02
        3009000   0.378296E+02   0.657613E-02
        3010000   0.378409E+02   0.657770E-02
        3011000   0.378524E+02   0.657950E-02
        3012000   0.378637E+02   0.658127E-02
        3013000   0.378753E+02   0.658279E-02
        3014000   0.378866E+02   0.658442E-02
        3015000   0.378978E+02   0.658643E-02
        3016000   0.379091E+02   0.658801E-02
        3017000   0.379203E+02   0.658961E-02
        3018000   0.379318E+02   0.659106E-02
        3019000   0.379428E+02   0.659288E-02
        3020000   0.379536E+02   0.659434E-02
        3021000   0.379648E+02   0.659587E-02
        3022000   0.379762E+02   0.659747E-02
        3023000   0.379871E+02   0.659890E-02
        3024000   0.379981E+02   0.659973E-02
        3025000   0.380094E+02   0.660139E-02
        3026000   0.380202E+02   0.660279E-02
        3027000   0.380308E+02   0.660369E-02
        3028000   0.380415E+02   0.660465E-02
        3029000   0.380521E+02   0.660665E-02
        3030000   0.380635E+02   0.660814E-02
        3031000   0.380750E+02   0.660923E-02
        3032000   0.380862E+02   0.661124E-02
        3033000   0.380972E+02   0.661302E-02
        3034000   0.381080E+02   0.661485E-02
        3035000   0.381188E+02   0.661658E-02
        3036000   0.381293E+02   0.661806E-02
        3037000   0.381401E+02   0.661970E-02
        3038000   0.381508E+02   0.662144E-02
        3039000   0.381614E+02   0.662264E-02
        3040000   0.381723E+02   0.662427E-02
        3041000   0.381836E+02   0.662589E-02
        3042000   0.381946E+02   0.662778E-02
        3043000   0.382056E+02   0.662926E-02
        3044000   0.382165E+02   0.663064E-02
        3045000   0.382278E+02   0.663188E-02
        3046000   0.382390E+02   0.663365E-02
        3047000   0.382499E+02   0.663512E-02
        3048000   0.382609E+02   0.663708E-02
        3049000   0.382719E+02   0.663838E-02
        3050000   0.382824E+02   0.663984E-02
        3051000   0.382930E+02   0.664132E-02
        3052000   0.383037E+02   0.664298E-02
        3053000   0.383145E+02   0.664428E-02
        3054000   0.383255E+02   0.664597E-02
        3055000   0.383367E+02   0.664745E-02
        3056000   0.383478E+02   0.664878E-02
        3057000   0.383591E+02   0.665049E-02
        3058000   0.383699E+02   0.665182E-02
        3059000   0.383809E+02   0.665351E-02
        3060000   0.383918E+02   0.665496E-02
        3061000   0.384024E+02   0.665696E-02
        3062000   0.384131E+02   0.665840E-02
        3063000   0.384242E+02   0.666043E-02
        3064000   0.384353E+02   0.666215E-02
        3065000   0.384467E+02   0.666345E-02
        3066000   0.384578E+02   0.666481E-02
        3067000   0.384687E+02   0.666630E-02
        3068000   0.384795E+02   0.666804E-02
        3069000   0.384905E+02   0.666963E-02
        3070000   0.385013E+02   0.667079E-02
        3071000   0.385118E+02   0.667215E-02
        3072000   0.385224E+02   0.667328E-02
        3073000   0.385333E+02   0.667476E-02
        3074000   0.385444E+02   0.667653E-02
        3075000   0.385555E+02   0.667737E-02
        3076000   0.385663E+02   0.667796E-02
        3077000   0.385772E+02   0.667916E-02
        3078000   0.385884E+02   0.668068E-02
        3079000   0.385992E+02   0.668172E-02
        3080000   0.386103E+02   0.668358E-02
        3081000   0.386212E+02   0.668527E-02
        3082000   0.386320E+02   0.668680E-02
        3083000   0.386431E+02   0.668804E-02
        3084000   0.386544E+02   0.668973E-02
        3085000   0.386659E+02   0.669144E-02
        3086000   0.386770E+02   0.669211E-02
        3087000   0.386881E+02   0.669381E-02
        3088000   0.386990E+02   0.669491E-02
        3089000   0.387100E+02   0.669661E-02
        3090000   0.387206E+02   0.669817E-02
        3091000   0.387316E+02   0.669950E-02
        3092000   0.387426E+02   0.670170E-02
        3093000   0.387528E+02   0.670366E-02
        3094000   0.387636E+02   0.670576E-02
        3095000   0.387749E+02   0.670764E-02
        3096000   0.387864E+02   0.670994E-02
        3097000   0.387979E+02   0.671141E-02
        3098000   0.388093E+02   0.671332E-02
        3099000   0.388203E+02   0.671489E-02
        3100000   0.388316E+02   0.671615E-02
        3101000   0.388426E+02   0.671806E-02
        3102000   0.388530E+02   0.671963E-02
        3103000   0.388635E+02   0.672113E-02
        3104000   0.388742E+02   0.672311E-02
        3105000   0.388855E+02   0.672459E-02
        3106000   0.388969E+02   0.672607E-02
        3107000   0.389079E+02   0.672719E-02
        3108000   0.389185E+02   0.672909E-02
        3109000   0.389287E+02   0.673081E-02
        3110000   0.389393E+02   0.673300E-02
        3111000   0.389502E+02   0.673418E-02
        3112000   0.389613E+02   0.673585E-02
        3113000   0.389721E+02   0.673706E-02
        3114000   0.389832E+02   0.673844E-02
        3115000   0.389945E+02   0.673964E-02
        3116000   0.390055E+02   0.674085E-02
        3117000   0.390166E+02   0.674184E-02
        3118000   0.390272E+02   0.674356E-02
        3119000   0.390385E+02   0.674530E-02
        3120000   0.390497E+02   0.674655E-02
        3121000   0.390606E+02   0.674804E-02
        3122000   0.390719E+02   0.674957E-02
        3123000   0.390834E+02   0.675132E-02
        3124000   0.390947E+02   0.675317E-02
        3125000   0.391059E+02   0.675530E-02
        3126000   0.391175E+02   0.675678E-02
        3127000   0.391286E+02   0.675783E-02
        3128000   0.391395E+02   0.675923E-02
        3129000   0.391506E+02   0.676030E-02
        3130000   0.391617E+02   0.676164E-02
        3131000   0.391724E+02   0.676272E-02
        3132000   0.391834E+02   0.676384E-02
        3133000   0.391941E+02   0.676544E-02
        3134000   0.392049E+02   0.676631E-02
        3135000   0.392161E+02   0.676771E-02
        3136000   0.392275E+02   0.676827E-02
        3137000   0.392387E+02   0.676884E-02
        3138000   0.392500E+02   0.676969E-02
        3139000   0.392610E+02   0.677062E-02
        3140000   0.392719E+02   0.677071E-02
        3141000   0.392829E+02   0.677201E-02
        3142000   0.392939E+02   0.677313E-02
        3143000   0.393047E+02   0.677405E-02
        3144000   0.393154E+02   0.677501E-02
        3145000   0.393260E+02   0.677682E-02
        3146000   0.393364E+02   0.677843E-02
        3147000   0.393468E+02   0.678024E-02
        3148000   0.393575E+02   0.678153E-02
        3149000   0.393684E+02   0.678254E-02
        3150000   0.393795E+02   0.678407E-02
        3151000   0.393905E+02   0.678553E-02
        3152000   0.394014E+02   0.678686E-02
        3153000   0.394120E+02   0.678757E-02
        3154000   0.394226E+02   0.678909E-02
        3155000   0.394335E+02   0.679027E-02
        3156000   0.394449E+02   0.679140E-02
        3157000   0.394558E+02   0.679278E-02
        3158000   0.394671E+02   0.679420E-02
        3159000   0.394785E+02   0.679476E-02
        3160000   0.394903E+02   0.679597E-02
        3161000   0.395014E+02   0.679705E-02
        3162000   0.395128E+02   0.679823E-02
        3163000   0.395241E+02   0.679923E-02
        3164000   0.395350E+02   0.680020E-02
        3165000   0.395463E+02   0.680166E-02
        3166000   0.395576E+02   0.680304E-02
        3167000   0.395686E+02   0.680387E-02
        3168000   0.395792E+02   0.680475E-02
        3169000   0.395902E+02   0.680567E-02
        3170000   0.396012E+02   0.680723E-02
        3171000   0.396122E+02   0.680850E-02
        3172000   0.396235E+02   0.680973E-02
        3173000   0.396349E+02   0.681068E-02
        3174000   0.396467E+02   0.681204E-02
        3175000   0.396582E+02   0.681332E-02
        3176000   0.396692E+02   0.681494E-02
        3177000   0.396799E+02   0.681701E-02
        3178000   0.396908E+02   0.681854E-02
        3179000   0.397019E+02   0.681995E-02
        3180000   0.397125E+02   0.682131E-02
        3181000   0.397231E+02   0.682288E-02
        3182000   0.397332E+02   0.682441E-02
        3183000   0.397435E+02   0.682622E-02
        3184000   0.397545E+02   0.682802E-02
        3185000   0.397656E+02   0.682988E-02
        3186000   0.397768E+02   0.683160E-02
        3187000   0.397878E+02   0.683373E-02
        3188000   0.397987E+02   0.683599E-02
        3189000   0.398095E+02   0.683778E-02
        3190000   0.398202E+02   0.684014E-02
        3191000   0.398307E+02   0.684200E-02
        3192000   0.398418E+02   0.684437E-02
        3193000   0.398534E+02   0.684632E-02
        3194000   0.398649E+02   0.684737E-02
        3195000   0.398759E+02   0.684941E-02
        3196000   0.398870E+02   0.685097E-02
        3197000   0.398974E+02   0.685270E-02
        3198000   0.399078E+02   0.685489E-02
        3199000   0.399184E+02   0.685672E-02
        3200000   0.399293E+02   0.685850E-02
        3201000   0.399401E+02   0.686019E-02
        3202000   0.399512E+02   0.686213E-02
        3203000   0.399621E+02   0.686463E-02
        3204000   0.399734E+02   0.686695E-02
        3205000   0.399844E+02   0.686941E-02
        3206000   0.399955E+02   0.687152E-02
        3207000   0.400064E+02   0.687374E-02
        3208000   0.400177E+02   0.687628E-02
        3209000   0.400289E+02   0.687860E-02
        3210000   0.400402E+02   0.688104E-02
        3211000   0.400514E+02   0.688345E-02
        3212000   0.400624E+02   0.688543E-02
        3213000   0.400729E+02   0.688685E-02
        3214000   0.400835E+02   0.688899E-02
        3215000   0.400942E+02   0.689074E-02
        3216000   0.401049E+02   0.689237E-02
        3217000   0.401151E+02   0.689398E-02
        3218000   0.401251E+02   0.689552E-02
        3219000   0.401362E+02   0.689725E-02
        3220000   0.401476E+02   0.689964E-02
        3221000   0.401585E+02   0.690152E-02
        3222000   0.401696E+02   0.690406E-02
        3223000   0.401800E+02   0.690618E-02
        3224000   0.401907E+02   0.690851E-02
        3225000   0.402014E+02   0.691095E-02
        3226000   0.402124E+02   0.691310E-02
        3227000   0.402234E+02   0.691532E-02
        3228000   0.402341E+02   0.691785E-02
        3229000   0.402450E+02   0.691931E-02
        3230000   0.402558E+02   0.692128E-02
        3231000   0.402667E+02   0.692340E-02
        3232000   0.402774E+02   0.692563E-02
        3233000   0.402881E+02   0.692719E-02
        3234000   0.402989E+02   0.692870E-02
        3235000   0.403101E+02   0.693056E-02
        3236000   0.403212E+02   0.693241E-02
        3237000   0.403324E+02   0.693441E-02
        3238000   0.403435E+02   0.693637E-02
        3239000   0.403547E+02   0.693851E-02
        3240000   0.403652E+02   0.694054E-02
        3241000   0.403758E+02   0.694241E-02
        3242000   0.403861E+02   0.694439E-02
        3243000   0.403966E+02   0.694569E-02
        3244000   0.404072E+02   0.694730E-02
        3245000   0.404178E+02   0.694910E-02
        3246000   0.404284E+02   0.695083E-02
        3247000   0.404393E+02   0.695258E-02
        3248000   0.404502E+02   0.695507E-02
        3249000   0.404609E+02   0.695708E-02
        3250000   0.404717E+02   0.695908E-02
        3251000   0.404828E+02   0.696117E-02
        3252000   0.404942E+02   0.696279E-02
        3253000   0.405056E+02   0.696486E-02
        3254000   0.405172E+02   0.696714E-02
        3255000   0.405282E+02   0.696901E-02
        3256000   0.405389E+02   0.697052E-02
        3257000   0.405494E+02   0.697247E-02
        3258000   0.405595E+02   0.697486E-02
        3259000   0.405702E+02   0.697699E-02
        3260000   0.405813E+02   0.697906E-02
        3261000   0.405926E+02   0.698109E-02
        3262000   0.406031E+02   0.698304E-02
        3263000   0.406135E+02   0.698454E-02
        3264000   0.406245E+02   0.698561E-02
        3265000   0.406359E+02   0.698745E-02
        3266000   0.406468E+02   0.698957E-02
        3267000   0.406577E+02   0.699205E-02
        3268000   0.406687E+02   0.699427E-02
        3269000   0.406794E+02   0.699681E-02
        3270000   0.406901E+02   0.699991E-02
        3271000   0.407005E+02   0.700271E-02
        3272000   0.407107E+02   0.700485E-02
        3273000   0.407212E+02   0.700730E-02
        3274000   0.407319E+02   0.700949E-02
        3275000   0.407429E+02   0.701180E-02
        3276000   0.407542E+02   0.701432E-02
        3277000   0.407655E+02   0.701690E-02
        3278000   0.407766E+02   0.701940E-02
        3279000   0.407877E+02   0.702154E-02
        3280000   0.407986E+02   0.702367E-02
        3281000   0.408092E+02   0.702613E-02
        3282000   0.408199E+02   0.702862E-02
        3283000   0.408306E+02   0.703114E-02
        3284000   0.408415E+02   0.703295E-02
        3285000   0.408527E+02   0.703502E-02
        3286000   0.408639E+02   0.703704E-02
        3287000   0.408752E+02   0.703848E-02
        3288000   0.408862E+02   0.704049E-02
        3289000   0.408971E+02   0.704346E-02
        3290000   0.409079E+02   0.704575E-02
        3291000   0.409186E+02   0.704808E-02
        3292000   0.409295E+02   0.705038E-02
        3293000   0.409406E+02   0.705332E-02
        3294000   0.409519E+02   0.705544E-02
        3295000   0.409631E+02   0.705783E-02
        3296000   0.409746E+02   0.706044E-02
        3297000   0.409856E+02   0.706265E-02
        3298000   0.409963E+02   0.706465E-02
        3299000   0.410067E+02   0.706621E-02
        3300000   0.410170E+02   0.706884E-02
        3301000   0.410275E+02   0.707148E-02
        3302000   0.410381E+02   0.707372E-02
        3303000   0.410491E+02   0.707615E-02
        3304000   0.410604E+02   0.707816E-02
        3305000   0.410714E+02   0.708090E-02
        3306000   0.410819E+02   0.708383E-02
        3307000   0.410928E+02   0.708674E-02
        3308000   0.411036E+02   0.708897E-02
        3309000   0.411143E+02   0.709120E-02
        3310000   0.411252E+02   0.709332E-02
        3311000   0.411362E+02   0.709543E-02
        3312000   0.411468E+02   0.709825E-02
        3313000   0.411572E+02   0.710086E-02
        3314000   0.411681E+02   0.710349E-02
        3315000   0.411791E+02   0.710638E-02
        3316000   0.411901E+02   0.710891E-02
        3317000   0.412012E+02   0.711144E-02
        3318000   0.412122E+02   0.711408E-02
        3319000   0.412231E+02   0.711671E-02
        3320000   0.412344E+02   0.711908E-02
        3321000   0.412455E+02   0.712137E-02
        3322000   0.412562E+02   0.712376E-02
        3323000   0.412670E+02   0.712670E-02
        3324000   0.412774E+02   0.712975E-02
        3325000   0.412879E+02   0.713268E-02
        3326000   0.412986E+02   0.713518E-02
        3327000   0.413092E+02   0.713774E-02
        3328000   0.413198E+02   0.714056E-02
        3329000   0.413304E+02   0.714289E-02
        3330000   0.413413E+02   0.714524E-02
        3331000   0.413521E+02   0.714827E-02
        3332000   0.413626E+02   0.715003E-02
        3333000   0.413730E+02   0.715199E-02
        3334000   0.413837E+02   0.715415E-02
        3335000   0.413942E+02   0.715623E-02
        3336000   0.414048E+02   0.715894E-02
        3337000   0.414155E+02   0.716185E-02
        3338000   0.414259E+02   0.716435E-02
        3339000   0.414362E+02   0.716668E-02
        3340000   0.414465E+02   0.716882E-02
        3341000   0.414573E+02   0.717091E-02
        3342000   0.414679E+02   0.717365E-02
        3343000   0.414787E+02   0.717630E-02
        3344000   0.414896E+02   0.717917E-02
        3345000   0.414998E+02   0.718134E-02
        3346000   0.415104E+02   0.718412E-02
        3347000   0.415210E+02   0.718618E-02
        3348000   0.415318E+02   0.718913E-02
        3349000   0.415424E+02   0.719227E-02
        3350000   0.415530E+02   0.719522E-02
        3351000   0.415633E+02   0.719848E-02
        3352000   0.415735E+02   0.720077E-02
        3353000   0.415834E+02   0.720296E-02
        3354000   0.415934E+02   0.720546E-02
        3355000   0.416037E+02   0.720784E-02
        3356000   0.416144E+02   0.720995E-02
        3357000   0.416251E+02   0.721169E-02
        3358000   0.416360E+02   0.721320E-02
        3359000   0.416468E+02   0.721486E-02
        3360000   0.416575E+02   0.721657E-02
        3361000   0.416681E+02   0.721852E-02
        3362000   0.416788E+02   0.722078E-02
        3363000   0.416900E+02   0.722322E-02
        3364000   0.417014E+02   0.722522E-02
        3365000   0.417124E+02   0.722678E-02
        3366000   0.417233E+02   0.722926E-02
        3367000   0.417342E+02   0.723160E-02
        3368000   0.417445E+02   0.723382E-02
        3369000   0.417550E+02   0.723576E-02
        3370000   0.417654E+02   0.723750E-02
        3371000   0.417758E+02   0.723972E-02
        3372000   0.417867E+02   0.724177E-02
        3373000   0.417972E+02   0.724374E-02
        3374000   0.418077E+02   0.724523E-02
        3375000   0.418180E+02   0.724566E-02
        3376000   0.418286E+02   0.724678E-02
        3377000   0.418394E+02   0.724812E-02
        3378000   0.418502E+02   0.724956E-02
        3379000   0.418611E+02   0.725092E-02
        3380000   0.418717E+02   0.725251E-02
        3381000   0.418821E+02   0.725404E-02
        3382000   0.418928E+02   0.725532E-02
        3383000   0.419037E+02   0.725665E-02
        3384000   0.419147E+02   0.725830E-02
        3385000   0.419254E+02   0.726025E-02
        3386000   0.419365E+02   0.726215E-02
        3387000   0.419475E+02   0.726363E-02
        3388000   0.419586E+02   0.726526E-02
        3389000   0.419692E+02   0.726635E-02
        3390000   0.419798E+02   0.726752E-02
        3391000   0.419902E+02   0.726917E-02
        3392000   0.420009E+02   0.727055E-02
        3393000   0.420111E+02   0.727221E-02
        3394000   0.420215E+02   0.727385E-02
        3395000   0.420320E+02   0.727512E-02
        3396000   0.420425E+02   0.727709E-02
        3397000   0.420535E+02   0.727870E-02
        3398000   0.420644E+02   0.728066E-02
        3399000   0.420748E+02   0.728211E-02
        3400000   0.420855E+02   0.728339E-02
        3401000   0.420961E+02   0.728443E-02
        3402000   0.421067E+02   0.728595E-02
        3403000   0.421169E+02   0.728781E-02
        3404000   0.421275E+02   0.728983E-02
        3405000   0.421378E+02   0.729216E-02
        3406000   0.421482E+02   0.729414E-02
        3407000   0.421589E+02   0.729625E-02
        3408000   0.421699E+02   0.729789E-02
        3409000   0.421809E+02   0.729970E-02
        3410000   0.421915E+02   0.730106E-02
        3411000   0.422024E+02   0.730259E-02
        3412000   0.422130E+02   0.730455E-02
        3413000   0.422237E+02   0.730636E-02
        3414000   0.422345E+02   0.730740E-02
        3415000   0.422456E+02   0.730947E-02
        3416000   0.422568E+02   0.731122E-02
        3417000   0.422678E+02   0.731286E-02
        3418000   0.422785E+02   0.731464E-02
        3419000   0.422893E+02   0.731659E-02
        3420000   0.422997E+02   0.731911E-02
        3421000   0.423105E+02   0.732084E-02
        3422000   0.423212E+02   0.732261E-02
        3423000   0.423320E+02   0.732393E-02
        3424000   0.423428E+02   0.732519E-02
        3425000   0.423536E+02   0.732674E-02
        3426000   0.423640E+02   0.732856E-02
        3427000   0.423743E+02   0.733037E-02
        3428000   0.423846E+02   0.733254E-02
        3429000   0.423952E+02   0.733475E-02
        3430000   0.424059E+02   0.733736E-02
        3431000   0.424163E+02   0.733930E-02
        3432000   0.424269E+02   0.734160E-02
        3433000   0.424375E+02   0.734365E-02
        3434000   0.424482E+02   0.734504E-02
        3435000   0.424587E+02   0.734745E-02
        3436000   0.424696E+02   0.734955E-02
        3437000   0.424803E+02   0.735173E-02
        3438000   0.424913E+02   0.735394E-02
        3439000   0.425021E+02   0.735609E-02
        3440000   0.425128E+02   0.735772E-02
        3441000   0.425232E+02   0.736001E-02
        3442000   0.425337E+02   0.736115E-02
        3443000   0.425439E+02   0.736268E-02
        3444000   0.425545E+02   0.736440E-02
        3445000   0.425655E+02   0.736621E-02
        3446000   0.425764E+02   0.736728E-02
        3447000   0.425874E+02   0.736894E-02
        3448000   0.425986E+02   0.737040E-02
        3449000   0.426096E+02   0.737206E-02
        3450000   0.426205E+02   0.737447E-02
        3451000   0.426311E+02   0.737560E-02
        3452000   0.426419E+02   0.737718E-02
        3453000   0.426527E+02   0.737877E-02
        3454000   0.426637E+02   0.738027E-02
        3455000   0.426746E+02   0.738117E-02
        3456000   0.426856E+02   0.738272E-02
        3457000   0.426965E+02   0.738340E-02
        3458000   0.427076E+02   0.738470E-02
        3459000   0.427184E+02   0.738653E-02
        3460000   0.427287E+02   0.738832E-02
        3461000   0.427388E+02   0.738987E-02
        3462000   0.427489E+02   0.739203E-02
        3463000   0.427593E+02   0.739434E-02
        3464000   0.427702E+02   0.739644E-02
        3465000   0.427808E+02   0.739837E-02
        3466000   0.427916E+02   0.740073E-02
        3467000   0.428026E+02   0.740310E-02
        3468000   0.428132E+02   0.740612E-02
        3469000   0.428241E+02   0.740843E-02
        3470000   0.428347E+02   0.741105E-02
        3471000   0.428454E+02   0.741385E-02
        3472000   0.428562E+02   0.741620E-02
        3473000   0.428671E+02   0.741894E-02
        3474000   0.428786E+02   0.742105E-02
        3475000   0.428901E+02   0.742368E-02
        3476000   0.429007E+02   0.742616E-02
        3477000   0.429114E+02   0.742879E-02
        3478000   0.429222E+02   0.743101E-02
        3479000   0.429329E+02   0.743304E-02
        3480000   0.429437E+02   0.743502E-02
        3481000   0.429546E+02   0.743716E-02
        3482000   0.429658E+02   0.743928E-02
        3483000   0.429762E+02   0.744178E-02
        3484000   0.429869E+02   0.744446E-02
        3485000   0.429976E+02   0.744711E-02
        3486000   0.430086E+02   0.744934E-02
        3487000   0.430194E+02   0.745162E-02
        3488000   0.430301E+02   0.745423E-02
        3489000   0.430407E+02   0.745583E-02
        3490000   0.430511E+02   0.745809E-02
        3491000   0.430615E+02   0.746046E-02
        3492000   0.430722E+02   0.746270E-02
        3493000   0.430833E+02   0.746450E-02
        3494000   0.430941E+02   0.746718E-02
        3495000   0.431051E+02   0.746867E-02
        3496000   0.431158E+02   0.747106E-02
        3497000   0.431263E+02   0.747337E-02
        3498000   0.431373E+02   0.747562E-02
        3499000   0.431483E+02   0.747824E-02
        3500000   0.431593E+02   0.748057E-02
        3501000   0.431702E+02   0.748300E-02
        3502000   0.431811E+02   0.748489E-02
        3503000   0.431919E+02   0.748640E-02
        3504000   0.432025E+02   0.748836E-02
        3505000   0.432130E+02   0.748966E-02
        3506000   0.432238E+02   0.749111E-02
        3507000   0.432344E+02   0.749335E-02
        3508000   0.432449E+02   0.749560E-02
        3509000   0.432555E+02   0.749806E-02
        3510000   0.432662E+02   0.750047E-02
        3511000   0.432767E+02   0.750274E-02
        3512000   0.432872E+02   0.750509E-02
        3513000   0.432976E+02   0.750811E-02
        3514000   0.433086E+02   0.751017E-02
        3515000   0.433196E+02   0.751274E-02
        3516000   0.433310E+02   0.751505E-02
        3517000   0.433417E+02   0.751746E-02
        3518000   0.433528E+02   0.751931E-02
        3519000   0.433637E+02   0.752054E-02
        3520000   0.433740E+02   0.752245E-02
        3521000   0.433848E+02   0.752371E-02
        3522000   0.433951E+02   0.752489E-02
        3523000   0.434055E+02   0.752658E-02
        3524000   0.434160E+02   0.752843E-02
        3525000   0.434269E+02   0.752994E-02
        3526000   0.434380E+02   0.753217E-02
        3527000   0.434490E+02   0.753398E-02
        3528000   0.434595E+02   0.753585E-02
        3529000   0.434705E+02   0.753819E-02
        3530000   0.434806E+02   0.753993E-02
        3531000   0.434907E+02   0.754196E-02
        3532000   0.435014E+02   0.754392E-02
        3533000   0.435121E+02   0.754632E-02
        3534000   0.435230E+02   0.754865E-02
        3535000   0.435337E+02   0.755097E-02
        3536000   0.435443E+02   0.755366E-02
        3537000   0.435556E+02   0.755601E-02
        3538000   0.435667E+02   0.755847E-02
        3539000   0.435779E+02   0.756103E-02
        3540000   0.435890E+02   0.756386E-02
        3541000   0.436005E+02   0.756625E-02
        3542000   0.436116E+02   0.756885E-02
        3543000   0.436224E+02   0.757084E-02
        3544000   0.436329E+02   0.757287E-02
        3545000   0.436432E+02   0.757515E-02
        3546000   0.436534E+02   0.757721E-02
        3547000   0.436636E+02   0.757965E-02
        3548000   0.436742E+02   0.758118E-02
        3549000   0.436854E+02   0.758323E-02
        3550000   0.436970E+02   0.758535E-02
        3551000   0.437079E+02   0.758808E-02
        3552000   0.437186E+02   0.759099E-02
        3553000   0.437293E+02   0.759373E-02
        3554000   0.437400E+02   0.759647E-02
        3555000   0.437505E+02   0.759902E-02
        3556000   0.437610E+02   0.760074E-02
        3557000   0.437717E+02   0.760281E-02
        3558000   0.437823E+02   0.760515E-02
        3559000   0.437930E+02   0.760806E-02
        3560000   0.438035E+02   0.761062E-02
        3561000   0.438144E+02   0.761326E-02
        3562000   0.438253E+02   0.761524E-02
        3563000   0.438361E+02   0.761699E-02
        3564000   0.438473E+02   0.761853E-02
        3565000   0.438587E+02   0.762035E-02
        3566000   0.438698E+02   0.762245E-02
        3567000   0.438806E+02   0.762456E-02
        3568000   0.438916E+02   0.762629E-02
        3569000   0.439022E+02   0.762790E-02
        3570000   0.439126E+02   0.762984E-02
        3571000   0.439234E+02   0.763232E-02
        3572000   0.439343E+02   0.763459E-02
        3573000   0.439452E+02   0.763654E-02
        3574000   0.439560E+02   0.763803E-02
        3575000   0.439664E+02   0.764076E-02
        3576000   0.439772E+02   0.764338E-02
        3577000   0.439881E+02   0.764606E-02
        3578000   0.439984E+02   0.764836E-02
        3579000   0.440091E+02   0.765105E-02
        3580000   0.440195E+02   0.765317E-02
        3581000   0.440303E+02   0.765575E-02
        3582000   0.440410E+02   0.765741E-02
        3583000   0.440520E+02   0.765918E-02
        3584000   0.440630E+02   0.766148E-02
        3585000   0.440740E+02   0.766321E-02
        3586000   0.440850E+02   0.766566E-02
        3587000   0.440954E+02   0.766790E-02
        3588000   0.441062E+02   0.766991E-02
        3589000   0.441173E+02   0.767241E-02
        3590000   0.441281E+02   0.767423E-02
        3591000   0.441390E+02   0.767597E-02
        3592000   0.441498E+02   0.767760E-02
        3593000   0.441610E+02   0.767952E-02
        3594000   0.441721E+02   0.768095E-02
        3595000   0.441835E+02   0.768270E-02
        3596000   0.441945E+02   0.768508E-02
        3597000   0.442052E+02   0.768742E-02
        3598000   0.442162E+02   0.768931E-02
        3599000   0.442267E+02   0.769123E-02
        3600000   0.442375E+02   0.769298E-02
        3601000   0.442480E+02   0.769511E-02
        3602000   0.442589E+02   0.769742E-02
        3603000   0.442699E+02   0.769971E-02
        3604000   0.442807E+02   0.770179E-02
        3605000   0.442910E+02   0.770439E-02
        3606000   0.443016E+02   0.770682E-02
        3607000   0.443122E+02   0.770904E-02
        3608000   0.443232E+02   0.771142E-02
        3609000   0.443338E+02   0.771379E-02
        3610000   0.443447E+02   0.771613E-02
        3611000   0.443552E+02   0.771884E-02
        3612000   0.443661E+02   0.772133E-02
        3613000   0.443774E+02   0.772431E-02
        3614000   0.443886E+02   0.772769E-02
        3615000   0.443995E+02   0.773029E-02
        3616000   0.444107E+02   0.773303E-02
        3617000   0.444219E+02   0.773523E-02
        3618000   0.444325E+02   0.773792E-02
        3619000   0.444427E+02   0.774054E-02
        3620000   0.444534E+02   0.774316E-02
        3621000   0.444646E+02   0.774553E-02
        3622000   0.444759E+02   0.774819E-02
        3623000   0.444868E+02   0.775062E-02
        3624000   0.444978E+02   0.775376E-02
        3625000   0.445091E+02   0.775640E-02
        3626000   0.445203E+02   0.775937E-02
        3627000   0.445314E+02   0.776233E-02
        3628000   0.445420E+02   0.776520E-02
        3629000   0.445525E+02   0.776857E-02
        3630000   0.445627E+02   0.777125E-02
        3631000   0.445733E+02   0.777436E-02
        3632000   0.445840E+02   0.777697E-02
        3633000   0.445951E+02   0.777955E-02
        3634000   0.446062E+02   0.778185E-02
        3635000   0.446168E+02   0.778458E-02
        3636000   0.446277E+02   0.778637E-02
        3637000   0.446385E+02   0.778841E-02
        3638000   0.446489E+02   0.779050E-02
        3639000   0.446595E+02   0.779270E-02
        3640000   0.446703E+02   0.779432E-02
        3641000   0.446811E+02   0.779620E-02
        3642000   0.446916E+02   0.779817E-02
        3643000   0.447020E+02   0.780045E-02
        3644000   0.447131E+02   0.780295E-02
        3645000   0.447245E+02   0.780516E-02
        3646000   0.447363E+02   0.780719E-02
        3647000   0.447474E+02   0.780932E-02
        3648000   0.447586E+02   0.781197E-02
        3649000   0.447697E+02   0.781440E-02
        3650000   0.447804E+02   0.781696E-02
        3651000   0.447909E+02   0.781930E-02
        3652000   0.448014E+02   0.782231E-02
        3653000   0.448120E+02   0.782464E-02
        3654000   0.448229E+02   0.782680E-02
        3655000   0.448333E+02   0.782889E-02
        3656000   0.448441E+02   0.783073E-02
        3657000   0.448549E+02   0.783305E-02
        3658000   0.448657E+02   0.783536E-02
        3659000   0.448765E+02   0.783743E-02
        3660000   0.448876E+02   0.783960E-02
        3661000   0.448984E+02   0.784182E-02
        3662000   0.449089E+02   0.784420E-02
        3663000   0.449199E+02   0.784670E-02
        3664000   0.449306E+02   0.784890E-02
        3665000   0.449413E+02   0.785129E-02
        3666000   0.449519E+02   0.785343E-02
        3667000   0.449627E+02   0.785535E-02
        3668000   0.449735E+02   0.785725E-02
        3669000   0.449837E+02   0.785970E-02
        3670000   0.449944E+02   0.786193E-02
        3671000   0.450053E+02   0.786413E-02
        3672000   0.450161E+02   0.786684E-02
        3673000   0.450265E+02   0.786950E-02
        3674000   0.450369E+02   0.787209E-02
        3675000   0.450476E+02   0.787434E-02
        3676000   0.450580E+02   0.787661E-02
        3677000   0.450685E+02   0.787870E-02
        3678000   0.450795E+02   0.788127E-02
        3679000   0.450906E+02   0.788393E-02
        3680000   0.451016E+02   0.788646E-02
        3681000   0.451124E+02   0.788837E-02
        3682000   0.451235E+02   0.789122E-02
        3683000   0.451344E+02   0.789353E-02
        3684000   0.451447E+02   0.789606E-02
        3685000   0.451549E+02   0.789891E-02
        3686000   0.451656E+02   0.790182E-02
        3687000   0.451760E+02   0.790453E-02
        3688000   0.451868E+02   0.790780E-02
        3689000   0.451975E+02   0.791099E-02
        3690000   0.452085E+02   0.791393E-02
        3691000   0.452197E+02   0.791687E-02
        3692000   0.452303E+02   0.791996E-02
        3693000   0.452413E+02   0.792239E-02
        3694000   0.452521E+02   0.792498E-02
        3695000   0.452633E+02   0.792771E-02
        3696000   0.452748E+02   0.793007E-02
        3697000   0.452857E+02   0.793262E-02
        3698000   0.452962E+02   0.793514E-02
        3699000   0.453063E+02   0.793753E-02
        3700000   0.453169E+02   0.794074E-02
        3701000   0.453275E+02   0.794381E-02
        3702000   0.453386E+02   0.794699E-02
        3703000   0.453497E+02   0.795066E-02
        3704000   0.453606E+02   0.795434E-02
        3705000   0.453714E+02   0.795758E-02
        3706000   0.453824E+02   0.796071E-02
        3707000   0.453931E+02   0.796315E-02
        3708000   0.454037E+02   0.796669E-02
        3709000   0.454141E+02   0.796974E-02
        3710000   0.454247E+02   0.797266E-02
        3711000   0.454351E+02   0.797571E-02
        3712000   0.454448E+02   0.797936E-02
        3713000   0.454551E+02   0.798260E-02
        3714000   0.454656E+02   0.798586E-02
        3715000   0.454761E+02   0.798807E-02
        3716000   0.454872E+02   0.799129E-02
        3717000   0.454984E+02   0.799467E-02
        3718000   0.455098E+02   0.799705E-02
        3719000   0.455213E+02   0.799977E-02
        3720000   0.455320E+02   0.800206E-02
        3721000   0.455424E+02   0.800481E-02
        3722000   0.455524E+02   0.800733E-02
        3723000   0.455626E+02   0.800956E-02
        3724000   0.455728E+02   0.801162E-02
        3725000   0.455833E+02   0.801426E-02
        3726000   0.455938E+02   0.801650E-02
        3727000   0.456044E+02   0.801981E-02
        3728000   0.456154E+02   0.802321E-02
        3729000   0.456263E+02   0.802546E-02
        3730000   0.456370E+02   0.802751E-02
        3731000   0.456478E+02   0.803011E-02
        3732000   0.456585E+02   0.803283E-02
        3733000   0.456690E+02   0.803584E-02
        3734000   0.456796E+02   0.803898E-02
        3735000   0.456897E+02   0.804205E-02
        3736000   0.457001E+02   0.804507E-02
        3737000   0.457108E+02   0.804779E-02
        3738000   0.457215E+02   0.805021E-02
        3739000   0.457321E+02   0.805274E-02
        3740000   0.457429E+02   0.805518E-02
        3741000   0.457539E+02   0.805795E-02
        3742000   0.457651E+02   0.806094E-02
        3743000   0.457759E+02   0.806414E-02
        3744000   0.457870E+02   0.806693E-02
        3745000   0.457980E+02   0.807007E-02
        3746000   0.458091E+02   0.807278E-02
        3747000   0.458196E+02   0.807542E-02
        3748000   0.458304E+02   0.807746E-02
        3749000   0.458408E+02   0.808016E-02
        3750000   0.458515E+02   0.808318E-02
        3751000   0.458626E+02   0.808613E-02
        3752000   0.458734E+02   0.808882E-02
        3753000   0.458842E+02   0.809191E-02
        3754000   0.458948E+02   0.809482E-02
        3755000   0.459052E+02   0.809758E-02
        3756000   0.459160E+02   0.810069E-02
        3757000   0.459267E+02   0.810328E-02
        3758000   0.459375E+02   0.810567E-02
        3759000   0.459478E+02   0.810824E-02
        3760000   0.459586E+02   0.811048E-02
        3761000   0.459697E+02   0.811323E-02
        3762000   0.459808E+02   0.811545E-02
        3763000   0.459921E+02   0.811801E-02
        3764000   0.460030E+02   0.812072E-02
        3765000   0.460136E+02   0.812308E-02
        3766000   0.460245E+02   0.812528E-02
        3767000   0.460358E+02   0.812797E-02
        3768000   0.460465E+02   0.813042E-02
        3769000   0.460572E+02   0.813224E-02
        3770000   0.460674E+02   0.813437E-02
        3771000   0.460776E+02   0.813649E-02
        3772000   0.460879E+02   0.813876E-02
        3773000   0.460990E+02   0.814104E-02
        3774000   0.461102E+02   0.814359E-02
        3775000   0.461215E+02   0.814614E-02
        3776000   0.461323E+02   0.814912E-02
        3777000   0.461430E+02   0.815166E-02
        3778000   0.461539E+02   0.815463E-02
        3779000   0.461645E+02   0.815702E-02
        3780000   0.461757E+02   0.815992E-02
        3781000   0.461867E+02   0.816230E-02
        3782000   0.461978E+02   0.816390E-02
        3783000   0.462087E+02   0.816621E-02
        3784000   0.462194E+02   0.816848E-02
        3785000   0.462301E+02   0.817045E-02
        3786000   0.462408E+02   0.817270E-02
        3787000   0.462514E+02   0.817475E-02
        3788000   0.462624E+02   0.817723E-02
        3789000   0.462732E+02   0.817898E-02
        3790000   0.462843E+02   0.818116E-02
        3791000   0.462955E+02   0.818368E-02
        3792000   0.463064E+02   0.818597E-02
        3793000   0.463170E+02   0.818896E-02
        3794000   0.463276E+02   0.819202E-02
        3795000   0.463379E+02   0.819511E-02
        3796000   0.463485E+02   0.819789E-02
        3797000   0.463593E+02   0.820020E-02
        3798000   0.463707E+02   0.820247E-02
        3799000   0.463819E+02   0.820509E-02
        3800000   0.463930E+02   0.820833E-02
        3801000   0.464037E+02   0.821094E-02
        3802000   0.464144E+02   0.821330E-02
        3803000   0.464252E+02   0.821650E-02
        3804000   0.464355E+02   0.821956E-02
        3805000   0.464459E+02   0.822229E-02
        3806000   0.464566E+02   0.822539E-02
        3807000   0.464676E+02   0.822824E-02
        3808000   0.464787E+02   0.823092E-02
        3809000   0.464901E+02   0.823363E-02
        3810000   0.465012E+02   0.823655E-02
        3811000   0.465123E+02   0.823978E-02
        3812000   0.465231E+02   0.824177E-02
        3813000   0.465338E+02   0.824446E-02
        3814000   0.465442E+02   0.824761E-02
        3815000   0.465549E+02   0.825066E-02
        3816000   0.465653E+02   0.825347E-02
        3817000   0.465756E+02   0.825640E-02
        3818000   0.465856E+02   0.826008E-02
        3819000   0.465962E+02   0.826410E-02
        3820000   0.466072E+02   0.826820E-02
        3821000   0.466184E+02   0.827188E-02
        3822000   0.466290E+02   0.827623E-02
        3823000   0.466402E+02   0.828027E-02
        3824000   0.466514E+02   0.828389E-02
        3825000   0.466623E+02   0.828779E-02
        3826000   0.466736E+02   0.829149E-02
        3827000   0.466844E+02   0.829543E-02
        3828000   0.466950E+02   0.829830E-02
        3829000   0.467054E+02   0.830205E-02
        3830000   0.467161E+02   0.830527E-02
        3831000   0.467274E+02   0.830888E-02
        3832000   0.467386E+02   0.831229E-02
        3833000   0.467500E+02   0.831566E-02
        3834000   0.467613E+02   0.831949E-02
        3835000   0.467721E+02   0.832285E-02
        3836000   0.467827E+02   0.832536E-02
        3837000   0.467934E+02   0.832811E-02
        3838000   0.468039E+02   0.833042E-02
        3839000   0.468148E+02   0.833351E-02
        3840000   0.468261E+02   0.833666E-02
        3841000   0.468380E+02   0.834016E-02
        3842000   0.468499E+02   0.834323E-02
        3843000   0.468615E+02   0.834624E-02
        3844000   0.468731E+02   0.834938E-02
        3845000   0.468843E+02   0.835259E-02
        3846000   0.468954E+02   0.835585E-02
        3847000   0.469062E+02   0.835898E-02
        3848000   0.469169E+02   0.836154E-02
        3849000   0.469278E+02   0.836442E-02
        3850000   0.469387E+02   0.836773E-02
        3851000   0.469496E+02   0.837076E-02
        3852000   0.469604E+02   0.837342E-02
        3853000   0.469714E+02   0.837667E-02
        3854000   0.469821E+02   0.838002E-02
        3855000   0.469931E+02   0.838359E-02
        3856000   0.470035E+02   0.838697E-02
        3857000   0.470142E+02   0.839033E-02
        3858000   0.470249E+02   0.839353E-02
        3859000   0.470355E+02   0.839680E-02
        3860000   0.470461E+02   0.839974E-02
        3861000   0.470569E+02   0.840236E-02
        3862000   0.470679E+02   0.840532E-02
        3863000   0.470786E+02   0.840804E-02
        3864000   0.470894E+02   0.841085E-02
        3865000   0.470998E+02   0.841417E-02
        3866000   0.471102E+02   0.841655E-02
        3867000   0.471208E+02   0.841902E-02
        3868000   0.471319E+02   0.842139E-02
        3869000   0.471427E+02   0.842370E-02
        3870000   0.471536E+02   0.842627E-02
        3871000   0.471645E+02   0.842831E-02
        3872000   0.471753E+02   0.843070E-02
        3873000   0.471861E+02   0.843240E-02
        3874000   0.471972E+02   0.843474E-02
        3875000   0.472079E+02   0.843706E-02
        3876000   0.472185E+02   0.843912E-02
        3877000   0.472290E+02   0.844143E-02
        3878000   0.472396E+02   0.844428E-02
        3879000   0.472505E+02   0.844688E-02
        3880000   0.472615E+02   0.844971E-02
        3881000   0.472727E+02   0.845181E-02
        3882000   0.472837E+02   0.845442E-02
        3883000   0.472950E+02   0.845723E-02
        3884000   0.473064E+02   0.845971E-02
        3885000   0.473176E+02   0.846176E-02
        3886000   0.473280E+02   0.846471E-02
        3887000   0.473389E+02   0.846723E-02
        3888000   0.473495E+02   0.846995E-02
        3889000   0.473601E+02   0.847312E-02
        3890000   0.473708E+02   0.847629E-02
        3891000   0.473817E+02   0.847963E-02
        3892000   0.473929E+02   0.848236E-02
        3893000   0.474041E+02   0.848492E-02
        3894000   0.474150E+02   0.848712E-02
        3895000   0.474260E+02   0.848958E-02
        3896000   0.474370E+02   0.849212E-02
        3897000   0.474482E+02   0.849452E-02
        3898000   0.474591E+02   0.849761E-02
        3899000   0.474701E+02   0.849939E-02
        3900000   0.474804E+02   0.850122E-02
        3901000   0.474913E+02   0.850316E-02
        3902000   0.475026E+02   0.850540E-02
        3903000   0.475137E+02   0.850748E-02
        3904000   0.475246E+02   0.850981E-02
        3905000   0.475357E+02   0.851273E-02
        3906000   0.475466E+02   0.851442E-02
        3907000   0.475575E+02   0.851616E-02
        3908000   0.475681E+02   0.851852E-02
        3909000   0.475791E+02   0.852068E-02
        3910000   0.475905E+02   0.852279E-02
        3911000   0.476018E+02   0.852501E-02
        3912000   0.476125E+02   0.852683E-02
        3913000   0.476235E+02   0.852828E-02
        3914000   0.476339E+02   0.853005E-02
        3915000   0.476443E+02   0.853147E-02
        3916000   0.476552E+02   0.853371E-02
        3917000   0.476657E+02   0.853585E-02
        3918000   0.476769E+02   0.853867E-02
        3919000   0.476881E+02   0.854140E-02
        3920000   0.476992E+02   0.854379E-02
        3921000   0.477101E+02   0.854721E-02
        3922000   0.477211E+02   0.854987E-02
        3923000   0.477321E+02   0.855226E-02
        3924000   0.477427E+02   0.855508E-02
        3925000   0.477533E+02   0.855779E-02
        3926000   0.477639E+02   0.855990E-02
        3927000   0.477745E+02   0.856312E-02
        3928000   0.477851E+02   0.856564E-02
        3929000   0.477958E+02   0.856866E-02
        3930000   0.478066E+02   0.857138E-02
        3931000   0.478175E+02   0.857377E-02
        3932000   0.478285E+02   0.857640E-02
        3933000   0.478396E+02   0.857909E-02
        3934000   0.478508E+02   0.858200E-02
        3935000   0.478620E+02   0.858461E-02
        3936000   0.478730E+02   0.858751E-02
        3937000   0.478832E+02   0.858955E-02
        3938000   0.478936E+02   0.859237E-02
        3939000   0.479043E+02   0.859516E-02
        3940000   0.479154E+02   0.859806E-02
        3941000   0.479265E+02   0.860031E-02
        3942000   0.479377E+02   0.860279E-02
        3943000   0.479488E+02   0.860520E-02
        3944000   0.479597E+02   0.860757E-02
        3945000   0.479708E+02   0.860933E-02
        3946000   0.479816E+02   0.861193E-02
        3947000   0.479926E+02   0.861428E-02
        3948000   0.480034E+02   0.861734E-02
        3949000   0.480145E+02   0.861966E-02
        3950000   0.480254E+02   0.862255E-02
        3951000   0.480359E+02   0.862531E-02
        3952000   0.480465E+02   0.862818E-02
        3953000   0.480574E+02   0.863054E-02
        3954000   0.480685E+02   0.863319E-02
        3955000   0.480795E+02   0.863552E-02
        3956000   0.480904E+02   0.863811E-02
        3957000   0.481013E+02   0.864070E-02
        3958000   0.481121E+02   0.864374E-02
        3959000   0.481229E+02   0.864678E-02
        3960000   0.481330E+02   0.865027E-02
        3961000   0.481432E+02   0.865323E-02
        3962000   0.481538E+02   0.865648E-02
        3963000   0.481646E+02   0.865974E-02
        3964000   0.481752E+02   0.866238E-02
        3965000   0.481857E+02   0.866523E-02
        3966000   0.481965E+02   0.866811E-02
        3967000   0.482071E+02   0.867117E-02
        3968000   0.482179E+02   0.867390E-02
        3969000   0.482290E+02   0.867729E-02
        3970000   0.482402E+02   0.868049E-02
        3971000   0.482513E+02   0.868346E-02
        3972000   0.482624E+02   0.868610E-02
        3973000   0.482727E+02   0.868912E-02
        3974000   0.482830E+02   0.869169E-02
        3975000   0.482930E+02   0.869399E-02
        3976000   0.483033E+02   0.869598E-02
        3977000   0.483140E+02   0.869754E-02
        3978000   0.483251E+02   0.869945E-02
        3979000   0.483362E+02   0.870227E-02
        3980000   0.483472E+02   0.870475E-02
        3981000   0.483577E+02   0.870720E-02
        3982000   0.483682E+02   0.870916E-02
        3983000   0.483793E+02   0.871196E-02
        3984000   0.483904E+02   0.871397E-02
        3985000   0.484016E+02   0.871636E-02
        3986000   0.484124E+02   0.871804E-02
        3987000   0.484233E+02   0.872068E-02
        3988000   0.484345E+02   0.872243E-02
        3989000   0.484458E+02   0.872468E-02
        3990000   0.484568E+02   0.872733E-02
        3991000   0.484675E+02   0.872916E-02
        3992000   0.484783E+02   0.873133E-02
        3993000   0.484892E+02   0.873330E-02
        3994000   0.485004E+02   0.873493E-02
        3995000   0.485116E+02   0.873686E-02
        3996000   0.485225E+02   0.873875E-02
        3997000   0.485328E+02   0.874095E-02
        3998000   0.485433E+02   0.874303E-02
        3999000   0.485541E+02   0.874519E-02
        4000000   0.485657E+02   0.874705E-02
        4001000   0.485769E+02   0.874905E-02
        4002000   0.485885E+02   0.875092E-02
        4003000   0.485997E+02   0.875362E-02
        4004000   0.486107E+02   0.875597E-02
        4005000   0.486218E+02   0.875829E-02
        4006000   0.486325E+02   0.876070E-02
        4007000   0.486428E+02   0.876318E-02
        4008000   0.486532E+02   0.876558E-02
        4009000   0.486639E+02   0.876803E-02
        4010000   0.486749E+02   0.877010E-02
        4011000   0.486857E+02   0.877240E-02
        4012000   0.486965E+02   0.877433E-02
        4013000   0.487073E+02   0.877603E-02
        4014000   0.487186E+02   0.877807E-02
        4015000   0.487294E+02   0.877976E-02
        4016000   0.487402E+02   0.878200E-02
        4017000   0.487512E+02   0.878461E-02
        4018000   0.487623E+02   0.878661E-02
        4019000   0.487731E+02   0.878895E-02
        4020000   0.487839E+02   0.879102E-02
        4021000   0.487944E+02   0.879336E-02
        4022000   0.488050E+02   0.879608E-02
        4023000   0.488157E+02   0.879894E-02
        4024000   0.488263E+02   0.880144E-02
        4025000   0.488370E+02   0.880378E-02
        4026000   0.488483E+02   0.880647E-02
        4027000   0.488592E+02   0.880899E-02
        4028000   0.488702E+02   0.881178E-02
        4029000   0.488810E+02   0.881446E-02
        4030000   0.488916E+02   0.881756E-02
        4031000   0.489019E+02   0.882098E-02
        4032000   0.489128E+02   0.882371E-02
        4033000   0.489235E+02   0.882630E-02
        4034000   0.489343E+02   0.882931E-02
        4035000   0.489449E+02   0.883247E-02
        4036000   0.489555E+02   0.883594E-02
        4037000   0.489662E+02   0.883895E-02
        4038000   0.489773E+02   0.884213E-02
        4039000   0.489883E+02   0.884555E-02
        4040000   0.489996E+02   0.884934E-02
        4041000   0.490104E+02   0.885277E-02
        4042000   0.490217E+02   0.885541E-02
        4043000   0.490327E+02   0.885826E-02
        4044000   0.490433E+02   0.886134E-02
        4045000   0.490540E+02   0.886451E-02
        4046000   0.490641E+02   0.886778E-02
        4047000   0.490748E+02   0.887078E-02
        4048000   0.490859E+02   0.887361E-02
        4049000   0.490970E+02   0.887720E-02
        4050000   0.491077E+02   0.888040E-02
        4051000   0.491182E+02   0.888355E-02
        4052000   0.491290E+02   0.888636E-02
        4053000   0.491398E+02   0.888896E-02
        4054000   0.491504E+02   0.889148E-02
        4055000   0.491608E+02   0.889369E-02
        4056000   0.491712E+02   0.889635E-02
        4057000   0.491818E+02   0.889903E-02
        4058000   0.491926E+02   0.890126E-02
        4059000   0.492034E+02   0.890375E-02
        4060000   0.492141E+02   0.890698E-02
        4061000   0.492253E+02   0.890996E-02
        4062000   0.492369E+02   0.891261E-02
        4063000   0.492481E+02   0.891482E-02
        4064000   0.492591E+02   0.891720E-02
        4065000   0.492696E+02   0.892028E-02
        4066000   0.492803E+02   0.892272E-02
        4067000   0.492915E+02   0.892525E-02
        4068000   0.493021E+02   0.892728E-02
        4069000   0.493128E+02   0.892937E-02
        4070000   0.493236E+02   0.893106E-02
        4071000   0.493343E+02   0.893314E-02
        4072000   0.493451E+02   0.893612E-02
        4073000   0.493559E+02   0.893797E-02
        4074000   0.493667E+02   0.893994E-02
        4075000   0.493777E+02   0.894169E-02
        4076000   0.493891E+02   0.894444E-02
        4077000   0.494004E+02   0.894691E-02
        4078000   0.494116E+02   0.894908E-02
        4079000   0.494224E+02   0.895181E-02
        4080000   0.494334E+02   0.895388E-02
        4081000   0.494443E+02   0.895633E-02
        4082000   0.494554E+02   0.895815E-02
        4083000   0.494663E+02   0.896064E-02
        4084000   0.494772E+02   0.896295E-02
        4085000   0.494884E+02   0.896541E-02
        4086000   0.494997E+02   0.896846E-02
        4087000   0.495106E+02   0.897037E-02
        4088000   0.495217E+02   0.897328E-02
        4089000   0.495324E+02   0.897564E-02
        4090000   0.495434E+02   0.897783E-02
        4091000   0.495544E+02   0.898057E-02
        4092000   0.495652E+02   0.898264E-02
        4093000   0.495760E+02   0.898469E-02
        4094000   0.495870E+02   0.898817E-02
        4095000   0.495987E+02   0.899053E-02
        4096000   0.496102E+02   0.899393E-02
        4097000   0.496215E+02   0.899694E-02
        4098000   0.496325E+02   0.900010E-02
        4099000   0.496429E+02   0.900265E-02
        4100000   0.496535E+02   0.900489E-02
        4101000   0.496640E+02   0.900731E-02
        4102000   0.496752E+02   0.900984E-02
        4103000   0.496866E+02   0.901241E-02
        4104000   0.496979E+02   0.901515E-02
        4105000   0.497095E+02   0.901748E-02
        4106000   0.497210E+02   0.901968E-02
        4107000   0.497324E+02   0.902198E-02
        4108000   0.497444E+02   0.902460E-02
        4109000   0.497557E+02   0.902690E-02
        4110000   0.497664E+02   0.902901E-02
        4111000   0.497769E+02   0.903191E-02
        4112000   0.497874E+02   0.903523E-02
        4113000   0.497980E+02   0.903842E-02
        4114000   0.498092E+02   0.904057E-02
        4115000   0.498204E+02   0.904269E-02
        4116000   0.498312E+02   0.904468E-02
        4117000   0.498419E+02   0.904679E-02
        4118000   0.498524E+02   0.904951E-02
        4119000   0.498627E+02   0.905181E-02
        4120000   0.498739E+02   0.905432E-02
        4121000   0.498849E+02   0.905671E-02
        4122000   0.498963E+02   0.905968E-02
        4123000   0.499076E+02   0.906233E-02
        4124000   0.499187E+02   0.906443E-02
        4125000   0.499294E+02   0.906688E-02
        4126000   0.499404E+02   0.906906E-02
        4127000   0.499518E+02   0.907108E-02
        4128000   0.499634E+02   0.907368E-02
        4129000   0.499745E+02   0.907621E-02
        4130000   0.499853E+02   0.907937E-02
        4131000   0.499962E+02   0.908243E-02
        4132000   0.500075E+02   0.908553E-02
        4133000   0.500184E+02   0.908819E-02
        4134000   0.500294E+02   0.909085E-02
        4135000   0.500402E+02   0.909364E-02
        4136000   0.500514E+02   0.909592E-02
        4137000   0.500628E+02   0.909899E-02
        4138000   0.500738E+02   0.910133E-02
        4139000   0.500849E+02   0.910402E-02
        4140000   0.500959E+02   0.910588E-02
        4141000   0.501068E+02   0.910828E-02
        4142000   0.501173E+02   0.911102E-02
        4143000   0.501283E+02   0.911346E-02
        4144000   0.501393E+02   0.911561E-02
        4145000   0.501505E+02   0.911816E-02
        4146000   0.501617E+02   0.912017E-02
        4147000   0.501731E+02   0.912162E-02
        4148000   0.501845E+02   0.912391E-02
        4149000   0.501956E+02   0.912622E-02
        4150000   0.502068E+02   0.912837E-02
        4151000   0.502179E+02   0.913080E-02
        4152000   0.502288E+02   0.913276E-02
        4153000   0.502398E+02   0.913461E-02
        4154000   0.502505E+02   0.913669E-02
        4155000   0.502614E+02   0.913899E-02
        4156000   0.502717E+02   0.914130E-02
        4157000   0.502825E+02   0.914309E-02
        4158000   0.502932E+02   0.914491E-02
        4159000   0.503041E+02   0.914691E-02
        4160000   0.503148E+02   0.914887E-02
        4161000   0.503258E+02   0.915078E-02
        4162000   0.503369E+02   0.915283E-02
        4163000   0.503479E+02   0.915479E-02
        4164000   0.503588E+02   0.915662E-02
        4165000   0.503698E+02   0.915851E-02
        4166000   0.503811E+02   0.916011E-02
        4167000   0.503925E+02   0.916171E-02
        4168000   0.504034E+02   0.916351E-02
        4169000   0.504137E+02   0.916590E-02
        4170000   0.504245E+02   0.916821E-02
        4171000   0.504355E+02   0.917077E-02
        4172000   0.504463E+02   0.917216E-02
        4173000   0.504566E+02   0.917406E-02
        4174000   0.504675E+02   0.917626E-02
        4175000   0.504781E+02   0.917767E-02
        4176000   0.504887E+02   0.917950E-02
        4177000   0.504992E+02   0.918141E-02
        4178000   0.505101E+02   0.918276E-02
        4179000   0.505216E+02   0.918412E-02
        4180000   0.505327E+02   0.918576E-02
        4181000   0.505440E+02   0.918670E-02
        4182000   0.505553E+02   0.918803E-02
        4183000   0.505664E+02   0.918973E-02
        4184000   0.505777E+02   0.919126E-02
        4185000   0.505888E+02   0.919307E-02
        4186000   0.505994E+02   0.919447E-02
        4187000   0.506098E+02   0.919623E-02
        4188000   0.506201E+02   0.919753E-02
        4189000   0.506304E+02   0.919921E-02
        4190000   0.506406E+02   0.920080E-02
        4191000   0.506511E+02   0.920261E-02
        4192000   0.506616E+02   0.920406E-02
        4193000   0.506727E+02   0.920556E-02
        4194000   0.506838E+02   0.920652E-02
        4195000   0.506950E+02   0.920723E-02
        4196000   0.507060E+02   0.920815E-02
        4197000   0.507165E+02   0.920960E-02
        4198000   0.507269E+02   0.921128E-02
        4199000   0.507375E+02   0.921294E-02
        4200000   0.507481E+02   0.921464E-02
        4201000   0.507587E+02   0.921649E-02
        4202000   0.507696E+02   0.921870E-02
        4203000   0.507801E+02   0.922054E-02
        4204000   0.507908E+02   0.922198E-02
        4205000   0.508012E+02   0.922461E-02
        4206000   0.508117E+02   0.922640E-02
        4207000   0.508226E+02   0.922822E-02
        4208000   0.508335E+02   0.922923E-02
        4209000   0.508447E+02   0.923123E-02
        4210000   0.508557E+02   0.923266E-02
        4211000   0.508664E+02   0.923468E-02
        4212000   0.508769E+02   0.923586E-02
        4213000   0.508877E+02   0.923725E-02
        4214000   0.508983E+02   0.923918E-02
        4215000   0.509089E+02   0.924113E-02
        4216000   0.509199E+02   0.924341E-02
        4217000   0.509309E+02   0.924525E-02
        4218000   0.509420E+02   0.924666E-02
        4219000   0.509530E+02   0.924846E-02
        4220000   0.509642E+02   0.925021E-02
        4221000   0.509751E+02   0.925169E-02
        4222000   0.509864E+02   0.925381E-02
        4223000   0.509971E+02   0.925564E-02
        4224000   0.510084E+02   0.925803E-02
        4225000   0.510196E+02   0.925998E-02
        4226000   0.510305E+02   0.926194E-02
        4227000   0.510411E+02   0.926426E-02
        4228000   0.510521E+02   0.926597E-02
        4229000   0.510630E+02   0.926767E-02
        4230000   0.510741E+02   0.927001E-02
        4231000   0.510853E+02   0.927191E-02
        4232000   0.510966E+02   0.927426E-02
        4233000   0.511072E+02   0.927674E-02
        4234000   0.511183E+02   0.927850E-02
        4235000   0.511291E+02   0.927949E-02
        4236000   0.511403E+02   0.928069E-02
        4237000   0.511515E+02   0.928118E-02
        4238000   0.511625E+02   0.928257E-02
        4239000   0.511731E+02   0.928418E-02
        4240000   0.511841E+02   0.928577E-02
        4241000   0.511951E+02   0.928814E-02
        4242000   0.512056E+02   0.929001E-02
        4243000   0.512164E+02   0.929169E-02
        4244000   0.512271E+02   0.929327E-02
        4245000   0.512377E+02   0.929501E-02
        4246000   0.512487E+02   0.929689E-02
        4247000   0.512593E+02   0.929810E-02
        4248000   0.512698E+02   0.929963E-02
        4249000   0.512807E+02   0.930114E-02
        4250000   0.512909E+02   0.930230E-02
        4251000   0.513016E+02   0.930468E-02
        4252000   0.513125E+02   0.930696E-02
        4253000   0.513237E+02   0.930829E-02
        4254000   0.513350E+02   0.930998E-02
        4255000   0.513462E+02   0.931202E-02
        4256000   0.513570E+02   0.931382E-02
        4257000   0.513677E+02   0.931603E-02
        4258000   0.513784E+02   0.931767E-02
        4259000   0.513893E+02   0.931931E-02
        4260000   0.514000E+02   0.932056E-02
        4261000   0.514105E+02   0.932194E-02
        4262000   0.514210E+02   0.932314E-02
        4263000   0.514316E+02   0.932421E-02
        4264000   0.514423E+02   0.932581E-02
        4265000   0.514534E+02   0.932724E-02
        4266000   0.514643E+02   0.932827E-02
        4267000   0.514755E+02   0.932963E-02
        4268000   0.514860E+02   0.933093E-02
        4269000   0.514966E+02   0.933235E-02
        4270000   0.515074E+02   0.933382E-02
        4271000   0.515185E+02   0.933509E-02
        4272000   0.515294E+02   0.933638E-02
        4273000   0.515402E+02   0.933731E-02
        4274000   0.515504E+02   0.933873E-02
        4275000   0.515611E+02   0.933991E-02
        4276000   0.515722E+02   0.934152E-02
        4277000   0.515833E+02   0.934380E-02
        4278000   0.515937E+02   0.934502E-02
        4279000   0.516041E+02   0.934640E-02
        4280000   0.516147E+02   0.934849E-02
        4281000   0.516252E+02   0.935047E-02
        4282000   0.516359E+02   0.935283E-02
        4283000   0.516463E+02   0.935465E-02
        4284000   0.516568E+02   0.935704E-02
        4285000   0.516676E+02   0.935889E-02
        4286000   0.516783E+02   0.936044E-02
        4287000   0.516888E+02   0.936226E-02
        4288000   0.516995E+02   0.936476E-02
        4289000   0.517100E+02   0.936641E-02
        4290000   0.517205E+02   0.936846E-02
        4291000   0.517311E+02   0.937076E-02
        4292000   0.517421E+02   0.937227E-02
        4293000   0.517526E+02   0.937405E-02
        4294000   0.517633E+02   0.937571E-02
        4295000   0.517735E+02   0.937765E-02
        4296000   0.517839E+02   0.937980E-02
        4297000   0.517948E+02   0.938198E-02
        4298000   0.518058E+02   0.938325E-02
        4299000   0.518167E+02   0.938468E-02
        4300000   0.518275E+02   0.938612E-02
        4301000   0.518383E+02   0.938789E-02
        4302000   0.518491E+02   0.938914E-02
        4303000   0.518594E+02   0.939049E-02
        4304000   0.518698E+02   0.939188E-02
        4305000   0.518804E+02   0.939268E-02
        4306000   0.518908E+02   0.939417E-02
        4307000   0.519014E+02   0.939504E-02
        4308000   0.519115E+02   0.939602E-02
        4309000   0.519218E+02   0.939744E-02
        4310000   0.519329E+02   0.939830E-02
        4311000   0.519436E+02   0.939929E-02
        4312000   0.519543E+02   0.940082E-02
        4313000   0.519651E+02   0.940211E-02
        4314000   0.519760E+02   0.940375E-02
        4315000   0.519870E+02   0.940557E-02
        4316000   0.519981E+02   0.940743E-02
        4317000   0.520089E+02   0.940870E-02
        4318000   0.520196E+02   0.941007E-02
        4319000   0.520304E+02   0.941171E-02
        4320000   0.520409E+02   0.941325E-02
        4321000   0.520515E+02   0.941446E-02
        4322000   0.520619E+02   0.941610E-02
        4323000   0.520724E+02   0.941725E-02
        4324000   0.520828E+02   0.941907E-02
        4325000   0.520936E+02   0.942095E-02
        4326000   0.521046E+02   0.942267E-02
        4327000   0.521156E+02   0.942463E-02
        4328000   0.521266E+02   0.942586E-02
        4329000   0.521375E+02   0.942742E-02
        4330000   0.521482E+02   0.942854E-02
        4331000   0.521590E+02   0.943039E-02
        4332000   0.521699E+02   0.943163E-02
        4333000   0.521804E+02   0.943320E-02
        4334000   0.521913E+02   0.943450E-02
        4335000   0.522024E+02   0.943575E-02
        4336000   0.522137E+02   0.943707E-02
        4337000   0.522248E+02   0.943846E-02
        4338000   0.522359E+02   0.944040E-02
        4339000   0.522467E+02   0.944205E-02
        4340000   0.522574E+02   0.944350E-02
        4341000   0.522681E+02   0.944507E-02
        4342000   0.522788E+02   0.944632E-02
        4343000   0.522895E+02   0.944715E-02
        4344000   0.523003E+02   0.944824E-02
        4345000   0.523111E+02   0.944892E-02
        4346000   0.523222E+02   0.944993E-02
        4347000   0.523334E+02   0.945112E-02
        4348000   0.523446E+02   0.945223E-02
        4349000   0.523559E+02   0.945346E-02
        4350000   0.523669E+02   0.945453E-02
        4351000   0.523779E+02   0.945563E-02
        4352000   0.523885E+02   0.945711E-02
        4353000   0.523990E+02   0.945778E-02
        4354000   0.524096E+02   0.945893E-02
        4355000   0.524200E+02   0.945985E-02
        4356000   0.524306E+02   0.946102E-02
        4357000   0.524414E+02   0.946264E-02
        4358000   0.524522E+02   0.946359E-02
        4359000   0.524633E+02   0.946462E-02
        4360000   0.524744E+02   0.946532E-02
        4361000   0.524850E+02   0.946530E-02
        4362000   0.524957E+02   0.946551E-02
        4363000   0.525062E+02   0.946600E-02
        4364000   0.525170E+02   0.946617E-02
        4365000   0.525277E+02   0.946703E-02
        4366000   0.525387E+02   0.946781E-02
        4367000   0.525500E+02   0.946910E-02
        4368000   0.525612E+02   0.947009E-02
        4369000   0.525725E+02   0.947084E-02
        4370000   0.525835E+02   0.947155E-02
        4371000   0.525942E+02   0.947271E-02
        4372000   0.526052E+02   0.947373E-02
        4373000   0.526162E+02   0.947512E-02
        4374000   0.526272E+02   0.947628E-02
        4375000   0.526379E+02   0.947753E-02
        4376000   0.526486E+02   0.947805E-02
        4377000   0.526597E+02   0.947922E-02
        4378000   0.526707E+02   0.948052E-02
        4379000   0.526818E+02   0.948135E-02
        4380000   0.526927E+02   0.948261E-02
        4381000   0.527036E+02   0.948391E-02
        4382000   0.527149E+02   0.948509E-02
        4383000   0.527260E+02   0.948643E-02
        4384000   0.527369E+02   0.948702E-02
        4385000   0.527477E+02   0.948755E-02
        4386000   0.527580E+02   0.948829E-02
        4387000   0.527684E+02   0.948898E-02
        4388000   0.527784E+02   0.948966E-02
        4389000   0.527886E+02   0.949071E-02
        4390000   0.527992E+02   0.949176E-02
        4391000   0.528104E+02   0.949242E-02
        4392000   0.528215E+02   0.949367E-02
        4393000   0.528325E+02   0.949517E-02
        4394000   0.528433E+02   0.949668E-02
        4395000   0.528541E+02   0.949863E-02
        4396000   0.528650E+02   0.949960E-02
        4397000   0.528757E+02   0.950132E-02
        4398000   0.528866E+02   0.950330E-02
        4399000   0.528973E+02   0.950518E-02
        4400000   0.529077E+02   0.950743E-02
        4401000   0.529181E+02   0.950935E-02
        4402000   0.529284E+02   0.951033E-02
        4403000   0.529386E+02   0.951128E-02
        4404000   0.529495E+02   0.951313E-02
        4405000   0.529607E+02   0.951509E-02
        4406000   0.529716E+02   0.951777E-02
        4407000   0.529827E+02   0.951954E-02
        4408000   0.529937E+02   0.952143E-02
        4409000   0.530047E+02   0.952290E-02
        4410000   0.530157E+02   0.952452E-02
        4411000   0.530267E+02   0.952531E-02
        4412000   0.530375E+02   0.952710E-02
        4413000   0.530480E+02   0.952824E-02
        4414000   0.530587E+02   0.952950E-02
        4415000   0.530692E+02   0.953073E-02
        4416000   0.530799E+02   0.953260E-02
        4417000   0.530903E+02   0.953476E-02
        4418000   0.531008E+02   0.953680E-02
        4419000   0.531116E+02   0.953870E-02
        4420000   0.531229E+02   0.954078E-02
        4421000   0.531342E+02   0.954263E-02
        4422000   0.531457E+02   0.954447E-02
        4423000   0.531569E+02   0.954627E-02
        4424000   0.531678E+02   0.954756E-02
        4425000   0.531788E+02   0.954949E-02
        4426000   0.531894E+02   0.955162E-02
        4427000   0.532004E+02   0.955311E-02
        4428000   0.532112E+02   0.955490E-02
        4429000   0.532219E+02   0.955652E-02
        4430000   0.532325E+02   0.955861E-02
        4431000   0.532432E+02   0.956048E-02
        4432000   0.532539E+02   0.956232E-02
        4433000   0.532648E+02   0.956433E-02
        4434000   0.532755E+02   0.956670E-02
        4435000   0.532868E+02   0.956870E-02
        4436000   0.532982E+02   0.957119E-02
        4437000   0.533090E+02   0.957411E-02
        4438000   0.533195E+02   0.957634E-02
        4439000   0.533298E+02   0.957929E-02
        4440000   0.533400E+02   0.958178E-02
        4441000   0.533504E+02   0.958454E-02
        4442000   0.533610E+02   0.958723E-02
        4443000   0.533714E+02   0.959046E-02
        4444000   0.533821E+02   0.959331E-02
        4445000   0.533926E+02   0.959535E-02
        4446000   0.534030E+02   0.959764E-02
        4447000   0.534140E+02   0.959986E-02
        4448000   0.534248E+02   0.960228E-02
        4449000   0.534357E+02   0.960452E-02
        4450000   0.534464E+02   0.960708E-02
        4451000   0.534569E+02   0.960962E-02
        4452000   0.534677E+02   0.961246E-02
        4453000   0.534783E+02   0.961547E-02
        4454000   0.534890E+02   0.961837E-02
        4455000   0.534996E+02   0.962061E-02
        4456000   0.535101E+02   0.962377E-02
        4457000   0.535206E+02   0.962636E-02
        4458000   0.535312E+02   0.962907E-02
        4459000   0.535419E+02   0.963168E-02
        4460000   0.535527E+02   0.963405E-02
        4461000   0.535636E+02   0.963571E-02
        4462000   0.535744E+02   0.963777E-02
        4463000   0.535848E+02   0.964042E-02
        4464000   0.535955E+02   0.964344E-02
        4465000   0.536063E+02   0.964578E-02
        4466000   0.536173E+02   0.964791E-02
        4467000   0.536282E+02   0.965031E-02
        4468000   0.536392E+02   0.965221E-02
        4469000   0.536500E+02   0.965461E-02
        4470000   0.536609E+02   0.965684E-02
        4471000   0.536718E+02   0.965931E-02
        4472000   0.536824E+02   0.966182E-02
        4473000   0.536924E+02   0.966467E-02
        4474000   0.537023E+02   0.966757E-02
        4475000   0.537131E+02   0.967074E-02
        4476000   0.537241E+02   0.967437E-02
        4477000   0.537353E+02   0.967756E-02
        4478000   0.537466E+02   0.968009E-02
        4479000   0.537577E+02   0.968322E-02
        4480000   0.537691E+02   0.968640E-02
        4481000   0.537803E+02   0.968967E-02
        4482000   0.537908E+02   0.969303E-02
        4483000   0.538008E+02   0.969579E-02
        4484000   0.538112E+02   0.969867E-02
        4485000   0.538217E+02   0.970201E-02
        4486000   0.538324E+02   0.970463E-02
        4487000   0.538431E+02   0.970735E-02
        4488000   0.538540E+02   0.970971E-02
        4489000   0.538651E+02   0.971206E-02
        4490000   0.538760E+02   0.971467E-02
        4491000   0.538870E+02   0.971703E-02
        4492000   0.538982E+02   0.971971E-02
        4493000   0.539095E+02   0.972190E-02
        4494000   0.539204E+02   0.972392E-02
        4495000   0.539315E+02   0.972621E-02
        4496000   0.539427E+02   0.972807E-02
        4497000   0.539537E+02   0.973070E-02
        4498000   0.539649E+02   0.973293E-02
        4499000   0.539763E+02   0.973522E-02
        4500000   0.539873E+02   0.973731E-02
        4501000   0.539983E+02   0.973922E-02
        4502000   0.540090E+02   0.974121E-02
        4503000   0.540195E+02   0.974306E-02
        4504000   0.540300E+02   0.974572E-02
        4505000   0.540409E+02   0.974733E-02
        4506000   0.540512E+02   0.974902E-02
        4507000   0.540619E+02   0.975105E-02
        4508000   0.540727E+02   0.975284E-02
        4509000   0.540839E+02   0.975529E-02
        4510000   0.540950E+02   0.975771E-02
        4511000   0.541061E+02   0.976051E-02
        4512000   0.541169E+02   0.976308E-02
        4513000   0.541281E+02   0.976598E-02
        4514000   0.541393E+02   0.976869E-02
        4515000   0.541512E+02   0.977161E-02
        4516000   0.541627E+02   0.977425E-02
        4517000   0.541743E+02   0.977722E-02
        4518000   0.541856E+02   0.978018E-02
        4519000   0.541966E+02   0.978252E-02
        4520000   0.542075E+02   0.978517E-02
        4521000   0.542181E+02   0.978770E-02
        4522000   0.542291E+02   0.979016E-02
        4523000   0.542398E+02   0.979311E-02
        4524000   0.542507E+02   0.979538E-02
        4525000   0.542616E+02   0.979757E-02
        4526000   0.542730E+02   0.979982E-02
        4527000   0.542841E+02   0.980239E-02
        4528000   0.542950E+02   0.980549E-02
        4529000   0.543063E+02   0.980833E-02
        4530000   0.543170E+02   0.981135E-02
        4531000   0.543278E+02   0.981414E-02
        4532000   0.543392E+02   0.981702E-02
        4533000   0.543502E+02   0.982043E-02
        4534000   0.543613E+02   0.982397E-02
        4535000   0.543726E+02   0.982714E-02
        4536000   0.543834E+02   0.983108E-02
        4537000   0.543941E+02   0.983434E-02
        4538000   0.544051E+02   0.983727E-02
        4539000   0.544158E+02   0.984032E-02
        4540000   0.544268E+02   0.984377E-02
        4541000   0.544382E+02   0.984683E-02
        4542000   0.544495E+02   0.984935E-02
        4543000   0.544607E+02   0.985307E-02
        4544000   0.544720E+02   0.985625E-02
        4545000   0.544835E+02   0.985991E-02
        4546000   0.544947E+02   0.986319E-02
        4547000   0.545054E+02   0.986663E-02
        4548000   0.545163E+02   0.986978E-02
        4549000   0.545275E+02   0.987354E-02
        4550000   0.545388E+02   0.987707E-02
        4551000   0.545497E+02   0.988023E-02
        4552000   0.545607E+02   0.988327E-02
        4553000   0.545715E+02   0.988638E-02
        4554000   0.545822E+02   0.988947E-02
        4555000   0.545936E+02   0.989247E-02
        4556000   0.546047E+02   0.989565E-02
        4557000   0.546152E+02   0.989818E-02
        4558000   0.546262E+02   0.990092E-02
        4559000   0.546373E+02   0.990385E-02
        4560000   0.546482E+02   0.990657E-02
        4561000   0.546595E+02   0.990992E-02
        4562000   0.546705E+02   0.991218E-02
        4563000   0.546814E+02   0.991516E-02
        4564000   0.546924E+02   0.991862E-02
        4565000   0.547033E+02   0.992101E-02
        4566000   0.547139E+02   0.992403E-02
        4567000   0.547246E+02   0.992701E-02
        4568000   0.547354E+02   0.993013E-02
        4569000   0.547465E+02   0.993312E-02
        4570000   0.547578E+02   0.993624E-02
        4571000   0.547693E+02   0.993916E-02
        4572000   0.547800E+02   0.994263E-02
        4573000   0.547906E+02   0.994546E-02
        4574000   0.548014E+02   0.994852E-02
        4575000   0.548124E+02   0.995105E-02
        4576000   0.548237E+02   0.995353E-02
        4577000   0.548353E+02   0.995519E-02
        4578000   0.548470E+02   0.995802E-02
        4579000   0.548586E+02   0.996058E-02
        4580000   0.548699E+02   0.996315E-02
        4581000   0.548806E+02   0.996531E-02
        4582000   0.548911E+02   0.996782E-02
        4583000   0.549020E+02   0.996982E-02
        4584000   0.549129E+02   0.997217E-02
        4585000   0.549239E+02   0.997413E-02
        4586000   0.549348E+02   0.997625E-02
        4587000   0.549460E+02   0.997833E-02
        4588000   0.549571E+02   0.998096E-02
        4589000   0.549680E+02   0.998336E-02
        4590000   0.549790E+02   0.998477E-02
        4591000   0.549899E+02   0.998647E-02
        4592000   0.550005E+02   0.998860E-02
        4593000   0.550112E+02   0.999098E-02
        4594000   0.550218E+02   0.999341E-02
        4595000   0.550325E+02   0.999575E-02
        4596000   0.550430E+02   0.999804E-02
        4597000   0.550533E+02   0.999995E-02
        4598000   0.550639E+02   0.100025E-01
        4599000   0.550750E+02   0.100052E-01
        4600000   0.550862E+02   0.100077E-01
        4601000   0.550974E+02   0.100104E-01
        4602000   0.551081E+02   0.100133E-01
        4603000   0.551194E+02   0.100168E-01
        4604000   0.551311E+02   0.100195E-01
        4605000   0.551426E+02   0.100223E-01
        4606000   0.551538E+02   0.100250E-01
        4607000   0.551653E+02   0.100275E-01
        4608000   0.551765E+02   0.100300E-01
        4609000   0.551877E+02   0.100326E-01
        4610000   0.551986E+02   0.100352E-01
        4611000   0.552098E+02   0.100378E-01
        4612000   0.552205E+02   0.100398E-01
        4613000   0.552311E+02   0.100420E-01
        4614000   0.552419E+02   0.100433E-01
        4615000   0.552525E+02   0.100451E-01
        4616000   0.552638E+02   0.100474E-01
        4617000   0.552750E+02   0.100496E-01
        4618000   0.552864E+02   0.100515E-01
        4619000   0.552978E+02   0.100534E-01
        4620000   0.553089E+02   0.100562E-01
        4621000   0.553197E+02   0.100588E-01
        4622000   0.553302E+02   0.100612E-01
        4623000   0.553409E+02   0.100633E-01
        4624000   0.553518E+02   0.100644E-01
        4625000   0.553629E+02   0.100659E-01
        4626000   0.553739E+02   0.100673E-01
        4627000   0.553849E+02   0.100691E-01
        4628000   0.553958E+02   0.100707E-01
        4629000   0.554064E+02   0.100726E-01
        4630000   0.554172E+02   0.100748E-01
        4631000   0.554277E+02   0.100766E-01
        4632000   0.554384E+02   0.100785E-01
        4633000   0.554489E+02   0.100807E-01
        4634000   0.554593E+02   0.100826E-01
        4635000   0.554696E+02   0.100844E-01
        4636000   0.554801E+02   0.100863E-01
        4637000   0.554910E+02   0.100876E-01
        4638000   0.555023E+02   0.100897E-01
        4639000   0.555136E+02   0.100912E-01
        4640000   0.555251E+02   0.100927E-01
        4641000   0.555363E+02   0.100946E-01
        4642000   0.555471E+02   0.100965E-01
        4643000   0.555576E+02   0.100984E-01
        4644000   0.555680E+02   0.100998E-01
        4645000   0.555786E+02   0.101017E-01
        4646000   0.555897E+02   0.101035E-01
        4647000   0.556006E+02   0.101054E-01
        4648000   0.556115E+02   0.101073E-01
        4649000   0.556222E+02   0.101094E-01
        4650000   0.556333E+02   0.101113E-01
        4651000   0.556448E+02   0.101131E-01
        4652000   0.556560E+02   0.101146E-01
        4653000   0.556669E+02   0.101165E-01
        4654000   0.556774E+02   0.101192E-01
        4655000   0.556878E+02   0.101214E-01
        4656000   0.556983E+02   0.101228E-01
        4657000   0.557090E+02   0.101246E-01
        4658000   0.557197E+02   0.101267E-01
        4659000   0.557313E+02   0.101288E-01
        4660000   0.557428E+02   0.101311E-01
        4661000   0.557537E+02   0.101332E-01
        4662000   0.557640E+02   0.101349E-01
        4663000   0.557743E+02   0.101372E-01
        4664000   0.557848E+02   0.101398E-01
        4665000   0.557954E+02   0.101420E-01
        4666000   0.558060E+02   0.101433E-01
        4667000   0.558168E+02   0.101454E-01
        4668000   0.558277E+02   0.101470E-01
        4669000   0.558386E+02   0.101488E-01
        4670000   0.558491E+02   0.101505E-01
        4671000   0.558598E+02   0.101521E-01
        4672000   0.558706E+02   0.101538E-01
        4673000   0.558812E+02   0.101551E-01
        4674000   0.558915E+02   0.101569E-01
        4675000   0.559017E+02   0.101579E-01
        4676000   0.559116E+02   0.101598E-01
        4677000   0.559216E+02   0.101607E-01
        4678000   0.559320E+02   0.101618E-01
        4679000   0.559428E+02   0.101630E-01
        4680000   0.559538E+02   0.101644E-01
        4681000   0.559655E+02   0.101663E-01
        4682000   0.559772E+02   0.101682E-01
        4683000   0.559890E+02   0.101699E-01
        4684000   0.560004E+02   0.101719E-01
        4685000   0.560114E+02   0.101732E-01
        4686000   0.560218E+02   0.101745E-01
        4687000   0.560323E+02   0.101756E-01
        4688000   0.560428E+02   0.101770E-01
        4689000   0.560535E+02   0.101789E-01
        4690000   0.560643E+02   0.101800E-01
        4691000   0.560750E+02   0.101818E-01
        4692000   0.560861E+02   0.101841E-01
        4693000   0.560971E+02   0.101871E-01
        4694000   0.561082E+02   0.101892E-01
        4695000   0.561192E+02   0.101911E-01
        4696000   0.561302E+02   0.101930E-01
        4697000   0.561408E+02   0.101948E-01
        4698000   0.561514E+02   0.101969E-01
        4699000   0.561619E+02   0.101984E-01
        4700000   0.561727E+02   0.102000E-01
        4701000   0.561831E+02   0.102015E-01
        4702000   0.561941E+02   0.102031E-01
        4703000   0.562048E+02   0.102047E-01
        4704000   0.562158E+02   0.102068E-01
        4705000   0.562269E+02   0.102097E-01
        4706000   0.562379E+02   0.102118E-01
        4707000   0.562484E+02   0.102140E-01
        4708000   0.562591E+02   0.102161E-01
        4709000   0.562699E+02   0.102187E-01
        4710000   0.562807E+02   0.102208E-01
        4711000   0.562916E+02   0.102234E-01
        4712000   0.563026E+02   0.102257E-01
        4713000   0.563137E+02   0.102277E-01
        4714000   0.563249E+02   0.102294E-01
        4715000   0.563361E+02   0.102318E-01
        4716000   0.563474E+02   0.102343E-01
        4717000   0.563583E+02   0.102365E-01
        4718000   0.563686E+02   0.102386E-01
        4719000   0.563790E+02   0.102406E-01
        4720000   0.563895E+02   0.102419E-01
        4721000   0.564000E+02   0.102438E-01
        4722000   0.564108E+02   0.102446E-01
        4723000   0.564218E+02   0.102466E-01
        4724000   0.564327E+02   0.102481E-01
        4725000   0.564436E+02   0.102497E-01
        4726000   0.564547E+02   0.102515E-01
        4727000   0.564654E+02   0.102530E-01
        4728000   0.564764E+02   0.102552E-01
        4729000   0.564873E+02   0.102561E-01
        4730000   0.564985E+02   0.102567E-01
        4731000   0.565096E+02   0.102582E-01
        4732000   0.565204E+02   0.102591E-01
        4733000   0.565311E+02   0.102608E-01
        4734000   0.565421E+02   0.102635E-01
        4735000   0.565533E+02   0.102651E-01
        4736000   0.565641E+02   0.102669E-01
        4737000   0.565749E+02   0.102683E-01
        4738000   0.565860E+02   0.102696E-01
        4739000   0.565966E+02   0.102712E-01
        4740000   0.566071E+02   0.102728E-01
        4741000   0.566173E+02   0.102743E-01
        4742000   0.566277E+02   0.102760E-01
        4743000   0.566381E+02   0.102775E-01
        4744000   0.566488E+02   0.102790E-01
        4745000   0.566597E+02   0.102804E-01
        4746000   0.566711E+02   0.102809E-01
        4747000   0.566821E+02   0.102828E-01
        4748000   0.566930E+02   0.102851E-01
        4749000   0.567037E+02   0.102872E-01
        4750000   0.567145E+02   0.102888E-01
        4751000   0.567251E+02   0.102903E-01
        4752000   0.567357E+02   0.102917E-01
        4753000   0.567467E+02   0.102936E-01
        4754000   0.567574E+02   0.102954E-01
        4755000   0.567679E+02   0.102971E-01
        4756000   0.567785E+02   0.102993E-01
        4757000   0.567890E+02   0.103013E-01
        4758000   0.567998E+02   0.103036E-01
        4759000   0.568109E+02   0.103057E-01
        4760000   0.568215E+02   0.103079E-01
        4761000   0.568321E+02   0.103105E-01
        4762000   0.568428E+02   0.103130E-01
        4763000   0.568535E+02   0.103150E-01
        4764000   0.568644E+02   0.103175E-01
        4765000   0.568751E+02   0.103205E-01
        4766000   0.568856E+02   0.103230E-01
        4767000   0.568962E+02   0.103254E-01
        4768000   0.569067E+02   0.103280E-01
        4769000   0.569174E+02   0.103309E-01
        4770000   0.569279E+02   0.103336E-01
        4771000   0.569386E+02   0.103354E-01
        4772000   0.569496E+02   0.103378E-01
        4773000   0.569609E+02   0.103404E-01
        4774000   0.569723E+02   0.103430E-01
        4775000   0.569833E+02   0.103464E-01
        4776000   0.569939E+02   0.103491E-01
        4777000   0.570044E+02   0.103522E-01
        4778000   0.570155E+02   0.103554E-01
        4779000   0.570261E+02   0.103590E-01
        4780000   0.570370E+02   0.103622E-01
        4781000   0.570478E+02   0.103658E-01
        4782000   0.570585E+02   0.103684E-01
        4783000   0.570692E+02   0.103713E-01
        4784000   0.570800E+02   0.103742E-01
        4785000   0.570906E+02   0.103769E-01
        4786000   0.571014E+02   0.103792E-01
        4787000   0.571121E+02   0.103823E-01
        4788000   0.571225E+02   0.103846E-01
        4789000   0.571331E+02   0.103873E-01
        4790000   0.571436E+02   0.103898E-01
        4791000   0.571540E+02   0.103921E-01
        4792000   0.571644E+02   0.103940E-01
        4793000   0.571748E+02   0.103967E-01
        4794000   0.571853E+02   0.103996E-01
        4795000   0.571957E+02   0.104025E-01
        4796000   0.572061E+02   0.104051E-01
        4797000   0.572167E+02   0.104068E-01
        4798000   0.572276E+02   0.104091E-01
        4799000   0.572384E+02   0.104121E-01
        4800000   0.572490E+02   0.104150E-01
        4801000   0.572597E+02   0.104180E-01
        4802000   0.572709E+02   0.104213E-01
        4803000   0.572816E+02   0.104252E-01
        4804000   0.572922E+02   0.104287E-01
        4805000   0.573028E+02   0.104317E-01
        4806000   0.573139E+02   0.104352E-01
        4807000   0.573248E+02   0.104382E-01
        4808000   0.573358E+02   0.104413E-01
        4809000   0.573465E+02   0.104439E-01
        4810000   0.573569E+02   0.104468E-01
        4811000   0.573676E+02   0.104496E-01
        4812000   0.573785E+02   0.104526E-01
        4813000   0.573894E+02   0.104552E-01
        4814000   0.573998E+02   0.104584E-01
        4815000   0.574100E+02   0.104609E-01
        4816000   0.574205E+02   0.104638E-01
        4817000   0.574310E+02   0.104668E-01
        4818000   0.574415E+02   0.104689E-01
        4819000   0.574525E+02   0.104717E-01
        4820000   0.574635E+02   0.104742E-01
        4821000   0.574744E+02   0.104765E-01
        4822000   0.574852E+02   0.104785E-01
        4823000   0.574964E+02   0.104806E-01
        4824000   0.575072E+02   0.104827E-01
        4825000   0.575180E+02   0.104850E-01
        4826000   0.575288E+02   0.104873E-01
        4827000   0.575394E+02   0.104897E-01
        4828000   0.575500E+02   0.104917E-01
        4829000   0.575607E+02   0.104940E-01
        4830000   0.575718E+02   0.104970E-01
        4831000   0.575826E+02   0.104991E-01
        4832000   0.575940E+02   0.105014E-01
        4833000   0.576051E+02   0.105042E-01
        4834000   0.576162E+02   0.105070E-01
        4835000   0.576271E+02   0.105099E-01
        4836000   0.576378E+02   0.105119E-01
        4837000   0.576485E+02   0.105145E-01
        4838000   0.576595E+02   0.105170E-01
        4839000   0.576707E+02   0.105192E-01
        4840000   0.576822E+02   0.105212E-01
        4841000   0.576932E+02   0.105241E-01
        4842000   0.577042E+02   0.105264E-01
        4843000   0.577154E+02   0.105297E-01
        4844000   0.577268E+02   0.105323E-01
        4845000   0.577381E+02   0.105356E-01
        4846000   0.577495E+02   0.105383E-01
        4847000   0.577602E+02   0.105405E-01
        4848000   0.577706E+02   0.105436E-01
        4849000   0.577814E+02   0.105461E-01
        4850000   0.577922E+02   0.105492E-01
        4851000   0.578028E+02   0.105525E-01
        4852000   0.578136E+02   0.105560E-01
        4853000   0.578241E+02   0.105595E-01
        4854000   0.578346E+02   0.105631E-01
        4855000   0.578451E+02   0.105662E-01
        4856000   0.578558E+02   0.105700E-01
        4857000   0.578664E+02   0.105735E-01
        4858000   0.578771E+02   0.105765E-01
        4859000   0.578877E+02   0.105797E-01
        4860000   0.578981E+02   0.105827E-01
        4861000   0.579084E+02   0.105856E-01
        4862000   0.579191E+02   0.105887E-01
        4863000   0.579299E+02   0.105918E-01
        4864000   0.579409E+02   0.105951E-01
        4865000   0.579521E+02   0.105972E-01
        4866000   0.579630E+02   0.106003E-01
        4867000   0.579742E+02   0.106039E-01
        4868000   0.579851E+02   0.106067E-01
        4869000   0.579962E+02   0.106098E-01
        4870000   0.580070E+02   0.106125E-01
        4871000   0.580178E+02   0.106147E-01
        4872000   0.580288E+02   0.106172E-01
        4873000   0.580394E+02   0.106202E-01
        4874000   0.580497E+02   0.106235E-01
        4875000   0.580597E+02   0.106271E-01
        4876000   0.580698E+02   0.106299E-01
        4877000   0.580804E+02   0.106330E-01
        4878000   0.580910E+02   0.106363E-01
        4879000   0.581015E+02   0.106397E-01
        4880000   0.581121E+02   0.106435E-01
        4881000   0.581229E+02   0.106469E-01
        4882000   0.581339E+02   0.106503E-01
        4883000   0.581446E+02   0.106537E-01
        4884000   0.581550E+02   0.106581E-01
        4885000   0.581654E+02   0.106611E-01
        4886000   0.581760E+02   0.106643E-01
        4887000   0.581870E+02   0.106677E-01
        4888000   0.581978E+02   0.106700E-01
        4889000   0.582089E+02   0.106727E-01
        4890000   0.582198E+02   0.106757E-01
        4891000   0.582304E+02   0.106790E-01
        4892000   0.582411E+02   0.106823E-01
        4893000   0.582524E+02   0.106859E-01
        4894000   0.582636E+02   0.106894E-01
        4895000   0.582743E+02   0.106932E-01
        4896000   0.582845E+02   0.106967E-01
        4897000   0.582948E+02   0.107000E-01
        4898000   0.583051E+02   0.107029E-01
        4899000   0.583157E+02   0.107063E-01
        4900000   0.583267E+02   0.107105E-01
        4901000   0.583374E+02   0.107145E-01
        4902000   0.583480E+02   0.107177E-01
        4903000   0.583589E+02   0.107209E-01
        4904000   0.583695E+02   0.107239E-01
        4905000   0.583798E+02   0.107272E-01
        4906000   0.583904E+02   0.107304E-01
        4907000   0.584010E+02   0.107334E-01
        4908000   0.584112E+02   0.107364E-01
        4909000   0.584218E+02   0.107401E-01
        4910000   0.584326E+02   0.107431E-01
        4911000   0.584437E+02   0.107471E-01
        4912000   0.584545E+02   0.107504E-01
        4913000   0.584655E+02   0.107537E-01
        4914000   0.584767E+02   0.107568E-01
        4915000   0.584879E+02   0.107603E-01
        4916000   0.584992E+02   0.107634E-01
        4917000   0.585100E+02   0.107671E-01
        4918000   0.585206E+02   0.107698E-01
        4919000   0.585311E+02   0.107728E-01
        4920000   0.585417E+02   0.107762E-01
        4921000   0.585522E+02   0.107806E-01
        4922000   0.585629E+02   0.107842E-01
        4923000   0.585737E+02   0.107877E-01
        4924000   0.585846E+02   0.107911E-01
        4925000   0.585957E+02   0.107943E-01
        4926000   0.586067E+02   0.107968E-01
        4927000   0.586178E+02   0.107997E-01
        4928000   0.586290E+02   0.108029E-01
        4929000   0.586400E+02   0.108048E-01
        4930000   0.586508E+02   0.108077E-01
        4931000   0.586617E+02   0.108095E-01
        4932000   0.586726E+02   0.108119E-01
        4933000   0.586832E+02   0.108148E-01
        4934000   0.586937E+02   0.108178E-01
        4935000   0.587044E+02   0.108203E-01
        4936000   0.587152E+02   0.108228E-01
        4937000   0.587262E+02   0.108248E-01
        4938000   0.587371E+02   0.108264E-01
        4939000   0.587479E+02   0.108279E-01
        4940000   0.587593E+02   0.108293E-01
        4941000   0.587701E+02   0.108316E-01
        4942000   0.587813E+02   0.108337E-01
        4943000   0.587923E+02   0.108357E-01
        4944000   0.588029E+02   0.108375E-01
        4945000   0.588132E+02   0.108397E-01
        4946000   0.588236E+02   0.108418E-01
        4947000   0.588343E+02   0.108430E-01
        4948000   0.588453E+02   0.108452E-01
        4949000   0.588565E+02   0.108468E-01
        4950000   0.588679E+02   0.108484E-01
        4951000   0.588786E+02   0.108503E-01
        4952000   0.588894E+02   0.108527E-01
        4953000   0.589003E+02   0.108548E-01
        4954000   0.589105E+02   0.108572E-01
        4955000   0.589207E+02   0.108593E-01
        4956000   0.589309E+02   0.108620E-01
        4957000   0.589411E+02   0.108638E-01
        4958000   0.589515E+02   0.108661E-01
        4959000   0.589627E+02   0.108684E-01
        4960000   0.589735E+02   0.108709E-01
        4961000   0.589844E+02   0.108739E-01
        4962000   0.589952E+02   0.108756E-01
        4963000   0.590059E+02   0.108783E-01
        4964000   0.590161E+02   0.108815E-01
        4965000   0.590268E+02   0.108841E-01
        4966000   0.590377E+02   0.108864E-01
        4967000   0.590489E+02   0.108887E-01
        4968000   0.590600E+02   0.108908E-01
        4969000   0.590707E+02   0.108937E-01
        4970000   0.590811E+02   0.108967E-01
        4971000   0.590918E+02   0.108990E-01
        4972000   0.591023E+02   0.109015E-01
        4973000   0.591129E+02   0.109036E-01
        4974000   0.591244E+02   0.109057E-01
        4975000   0.591355E+02   0.109077E-01
        4976000   0.591464E+02   0.109105E-01
        4977000   0.591569E+02   0.109126E-01
        4978000   0.591672E+02   0.109148E-01
        4979000   0.591776E+02   0.109170E-01
        4980000   0.591883E+02   0.109192E-01
        4981000   0.591992E+02   0.109217E-01
        4982000   0.592097E+02   0.109242E-01
        4983000   0.592202E+02   0.109259E-01
        4984000   0.592310E+02   0.109275E-01
        4985000   0.592419E+02   0.109293E-01
        4986000   0.592529E+02   0.109311E-01
        4987000   0.592636E+02   0.109327E-01
        4988000   0.592747E+02   0.109346E-01
        4989000   0.592857E+02   0.109368E-01
        4990000   0.592969E+02   0.109383E-01
        4991000   0.593075E+02   0.109402E-01
        4992000   0.593179E+02   0.109420E-01
        4993000   0.593280E+02   0.109443E-01
        4994000   0.593387E+02   0.109466E-01
        4995000   0.593495E+02   0.109490E-01
        4996000   0.593605E+02   0.109516E-01
        4997000   0.593715E+02   0.109541E-01
        4998000   0.593827E+02   0.109567E-01
        4999000   0.593938E+02   0.109589E-01
        5000000   0.594047E+02   0.109613E-01
        5001000   0.594157E+02   0.109635E-01
        5002000   0.594270E+02   0.109660E-01
        5003000   0.594382E+02   0.109686E-01
        5004000   0.594491E+02   0.109704E-01
        5005000   0.594601E+02   0.109725E-01
        5006000   0.594710E+02   0.109751E-01
        5007000   0.594818E+02   0.109774E-01
        5008000   0.594926E+02   0.109799E-01
        5009000   0.595033E+02   0.109824E-01
        5010000   0.595141E+02   0.109848E-01
        5011000   0.595249E+02   0.109870E-01
        5012000   0.595358E+02   0.109891E-01
        5013000   0.595468E+02   0.109914E-01
        5014000   0.595578E+02   0.109935E-01
        5015000   0.595686E+02   0.109959E-01
        5016000   0.595798E+02   0.109987E-01
        5017000   0.595911E+02   0.110011E-01
        5018000   0.596021E+02   0.110039E-01
        5019000   0.596129E+02   0.110068E-01
        5020000   0.596236E+02   0.110097E-01
        5021000   0.596344E+02   0.110124E-01
        5022000   0.596454E+02   0.110148E-01
        5023000   0.596567E+02   0.110175E-01
        5024000   0.596677E+02   0.110195E-01
        5025000   0.596785E+02   0.110216E-01
        5026000   0.596892E+02   0.110235E-01
        5027000   0.597004E+02   0.110258E-01
        5028000   0.597115E+02   0.110285E-01
        5029000   0.597224E+02   0.110305E-01
        5030000   0.597329E+02   0.110323E-01
        5031000   0.597435E+02   0.110349E-01
        5032000   0.597544E+02   0.110370E-01
        5033000   0.597658E+02   0.110394E-01
        5034000   0.597769E+02   0.110414E-01
        5035000   0.597881E+02   0.110436E-01
        5036000   0.597989E+02   0.110464E-01
        5037000   0.598093E+02   0.110492E-01
        5038000   0.598195E+02   0.110520E-01
        5039000   0.598302E+02   0.110547E-01
        5040000   0.598411E+02   0.110580E-01
        5041000   0.598522E+02   0.110610E-01
        5042000   0.598636E+02   0.110641E-01
        5043000   0.598751E+02   0.110672E-01
        5044000   0.598865E+02   0.110700E-01
        5045000   0.598980E+02   0.110726E-01
        5046000   0.599091E+02   0.110753E-01
        5047000   0.599202E+02   0.110782E-01
        5048000   0.599311E+02   0.110808E-01
        5049000   0.599422E+02   0.110837E-01
        5050000   0.599528E+02   0.110863E-01
        5051000   0.599635E+02   0.110885E-01
        5052000   0.599742E+02   0.110918E-01
        5053000   0.599849E+02   0.110944E-01
        5054000   0.599955E+02   0.110973E-01
        5055000   0.600065E+02   0.111001E-01
        5056000   0.600172E+02   0.111036E-01
        5057000   0.600280E+02   0.111060E-01
        5058000   0.600393E+02   0.111093E-01
        5059000   0.600503E+02   0.111120E-01
        5060000   0.600613E+02   0.111147E-01
        5061000   0.600726E+02   0.111178E-01
        5062000   0.600837E+02   0.111206E-01
        5063000   0.600946E+02   0.111229E-01
        5064000   0.601054E+02   0.111255E-01
        5065000   0.601165E+02   0.111286E-01
        5066000   0.601277E+02   0.111312E-01
        5067000   0.601391E+02   0.111337E-01
        5068000   0.601501E+02   0.111364E-01
        5069000   0.601608E+02   0.111388E-01
        5070000   0.601714E+02   0.111418E-01
        5071000   0.601820E+02   0.111445E-01
        5072000   0.601930E+02   0.111478E-01
        5073000   0.602039E+02   0.111507E-01
        5074000   0.602147E+02   0.111534E-01
        5075000   0.602255E+02   0.111557E-01
        5076000   0.602360E+02   0.111579E-01
        5077000   0.602468E+02   0.111597E-01
        5078000   0.602580E+02   0.111625E-01
        5079000   0.602691E+02   0.111661E-01
        5080000   0.602801E+02   0.111691E-01
        5081000   0.602914E+02   0.111721E-01
        5082000   0.603025E+02   0.111741E-01
        5083000   0.603135E+02   0.111759E-01
        5084000   0.603241E+02   0.111783E-01
        5085000   0.603349E+02   0.111806E-01
        5086000   0.603456E+02   0.111823E-01
        5087000   0.603570E+02   0.111842E-01
        5088000   0.603682E+02   0.111868E-01
        5089000   0.603799E+02   0.111890E-01
        5090000   0.603915E+02   0.111908E-01
        5091000   0.604029E+02   0.111930E-01
        5092000   0.604141E+02   0.111953E-01
        5093000   0.604256E+02   0.111978E-01
        5094000   0.604361E+02   0.112001E-01
        5095000   0.604463E+02   0.112033E-01
        5096000   0.604572E+02   0.112054E-01
        5097000   0.604682E+02   0.112074E-01
        5098000   0.604795E+02   0.112095E-01
        5099000   0.604908E+02   0.112113E-01
        5100000   0.605019E+02   0.112133E-01
        5101000   0.605131E+02   0.112162E-01
        5102000   0.605242E+02   0.112185E-01
        5103000   0.605351E+02   0.112210E-01
        5104000   0.605459E+02   0.112235E-01
        5105000   0.605569E+02   0.112259E-01
        5106000   0.605682E+02   0.112286E-01
        5107000   0.605791E+02   0.112311E-01
        5108000   0.605899E+02   0.112337E-01
        5109000   0.606005E+02   0.112362E-01
        5110000   0.606117E+02   0.112382E-01
        5111000   0.606235E+02   0.112397E-01
        5112000   0.606344E+02   0.112420E-01
        5113000   0.606456E+02   0.112444E-01
        5114000   0.606565E+02   0.112466E-01
        5115000   0.606676E+02   0.112495E-01
        5116000   0.606785E+02   0.112528E-01
        5117000   0.606888E+02   0.112558E-01
        5118000   0.606994E+02   0.112594E-01
        5119000   0.607099E+02   0.112629E-01
        5120000   0.607208E+02   0.112660E-01
        5121000   0.607318E+02   0.112682E-01
        5122000   0.607428E+02   0.112709E-01
        5123000   0.607536E+02   0.112746E-01
        5124000   0.607646E+02   0.112772E-01
        5125000   0.607756E+02   0.112802E-01
        5126000   0.607862E+02   0.112834E-01
        5127000   0.607965E+02   0.112869E-01
        5128000   0.608073E+02   0.112902E-01
        5129000   0.608182E+02   0.112933E-01
        5130000   0.608290E+02   0.112964E-01
        5131000   0.608400E+02   0.112988E-01
        5132000   0.608507E+02   0.113013E-01
        5133000   0.608617E+02   0.113040E-01
        5134000   0.608723E+02   0.113063E-01
        5135000   0.608825E+02   0.113090E-01
        5136000   0.608924E+02   0.113123E-01
        5137000   0.609030E+02   0.113147E-01
        5138000   0.609135E+02   0.113177E-01
        5139000   0.609244E+02   0.113203E-01
        5140000   0.609353E+02   0.113234E-01
        5141000   0.609465E+02   0.113265E-01
        5142000   0.609576E+02   0.113291E-01
        5143000   0.609682E+02   0.113314E-01
        5144000   0.609787E+02   0.113341E-01
        5145000   0.609891E+02   0.113364E-01
        5146000   0.609999E+02   0.113386E-01
        5147000   0.610103E+02   0.113408E-01
        5148000   0.610208E+02   0.113435E-01
        5149000   0.610318E+02   0.113460E-01
        5150000   0.610427E+02   0.113487E-01
        5151000   0.610535E+02   0.113513E-01
        5152000   0.610644E+02   0.113540E-01
        5153000   0.610755E+02   0.113567E-01
        5154000   0.610865E+02   0.113590E-01
        5155000   0.610976E+02   0.113616E-01
        5156000   0.611084E+02   0.113637E-01
        5157000   0.611194E+02   0.113664E-01
        5158000   0.611299E+02   0.113692E-01
        5159000   0.611399E+02   0.113724E-01
        5160000   0.611501E+02   0.113750E-01
        5161000   0.611608E+02   0.113775E-01
        5162000   0.611717E+02   0.113809E-01
        5163000   0.611828E+02   0.113842E-01
        5164000   0.611939E+02   0.113874E-01
        5165000   0.612051E+02   0.113910E-01
        5166000   0.612165E+02   0.113943E-01
        5167000   0.612280E+02   0.113978E-01
        5168000   0.612394E+02   0.114007E-01
        5169000   0.612505E+02   0.114036E-01
        5170000   0.612611E+02   0.114067E-01
        5171000   0.612720E+02   0.114094E-01
        5172000   0.612826E+02   0.114128E-01
        5173000   0.612924E+02   0.114161E-01
        5174000   0.613028E+02   0.114191E-01
        5175000   0.613135E+02   0.114220E-01
        5176000   0.613245E+02   0.114243E-01
        5177000   0.613357E+02   0.114271E-01
        5178000   0.613469E+02   0.114304E-01
        5179000   0.613578E+02   0.114333E-01
        5180000   0.613688E+02   0.114364E-01
        5181000   0.613798E+02   0.114384E-01
        5182000   0.613908E+02   0.114408E-01
        5183000   0.614018E+02   0.114436E-01
        5184000   0.614128E+02   0.114467E-01
        5185000   0.614237E+02   0.114488E-01
        5186000   0.614347E+02   0.114514E-01
        5187000   0.614459E+02   0.114537E-01
        5188000   0.614567E+02   0.114568E-01
        5189000   0.614675E+02   0.114598E-01
        5190000   0.614786E+02   0.114630E-01
        5191000   0.614896E+02   0.114663E-01
        5192000   0.615008E+02   0.114695E-01
        5193000   0.615116E+02   0.114728E-01
        5194000   0.615219E+02   0.114759E-01
        5195000   0.615325E+02   0.114791E-01
        5196000   0.615438E+02   0.114828E-01
        5197000   0.615549E+02   0.114863E-01
        5198000   0.615657E+02   0.114892E-01
        5199000   0.615767E+02   0.114925E-01
        5200000   0.615880E+02   0.114959E-01
        5201000   0.615991E+02   0.114997E-01
        5202000   0.616102E+02   0.115031E-01
        5203000   0.616216E+02   0.115059E-01
        5204000   0.616330E+02   0.115086E-01
        5205000   0.616438E+02   0.115120E-01
        5206000   0.616543E+02   0.115152E-01
        5207000   0.616651E+02   0.115190E-01
        5208000   0.616759E+02   0.115215E-01
        5209000   0.616869E+02   0.115244E-01
        5210000   0.616980E+02   0.115269E-01
        5211000   0.617087E+02   0.115290E-01
        5212000   0.617198E+02   0.115320E-01
        5213000   0.617310E+02   0.115343E-01
        5214000   0.617419E+02   0.115372E-01
        5215000   0.617529E+02   0.115397E-01
        5216000   0.617640E+02   0.115423E-01
        5217000   0.617750E+02   0.115453E-01
        5218000   0.617857E+02   0.115484E-01
        5219000   0.617966E+02   0.115505E-01
        5220000   0.618075E+02   0.115528E-01
        5221000   0.618187E+02   0.115557E-01
        5222000   0.618295E+02   0.115590E-01
        5223000   0.618407E+02   0.115611E-01
        5224000   0.618520E+02   0.115638E-01
        5225000   0.618629E+02   0.115664E-01
        5226000   0.618738E+02   0.115691E-01
        5227000   0.618853E+02   0.115712E-01
        5228000   0.618970E+02   0.115740E-01
        5229000   0.619082E+02   0.115768E-01
        5230000   0.619190E+02   0.115796E-01
        5231000   0.619296E+02   0.115829E-01
        5232000   0.619401E+02   0.115860E-01
        5233000   0.619506E+02   0.115886E-01
        5234000   0.619614E+02   0.115912E-01
        5235000   0.619726E+02   0.115931E-01
        5236000   0.619833E+02   0.115953E-01
        5237000   0.619943E+02   0.115978E-01
        5238000   0.620055E+02   0.116003E-01
        5239000   0.620164E+02   0.116031E-01
        5240000   0.620273E+02   0.116064E-01
        5241000   0.620379E+02   0.116091E-01
        5242000   0.620487E+02   0.116116E-01
        5243000   0.620596E+02   0.116146E-01
        5244000   0.620703E+02   0.116179E-01
        5245000   0.620808E+02   0.116212E-01
        5246000   0.620920E+02   0.116243E-01
        5247000   0.621030E+02   0.116274E-01
        5248000   0.621142E+02   0.116309E-01
        5249000   0.621254E+02   0.116339E-01
        5250000   0.621371E+02   0.116376E-01
        5251000   0.621485E+02   0.116413E-01
        5252000   0.621593E+02   0.116449E-01
        5253000   0.621698E+02   0.116481E-01
        5254000   0.621800E+02   0.116508E-01
        5255000   0.621901E+02   0.116539E-01
        5256000   0.622009E+02   0.116574E-01
        5257000   0.622120E+02   0.116609E-01
        5258000   0.622235E+02   0.116641E-01
        5259000   0.622346E+02   0.116680E-01
        5260000   0.622456E+02   0.116710E-01
        5261000   0.622568E+02   0.116745E-01
        5262000   0.622678E+02   0.116781E-01
        5263000   0.622788E+02   0.116812E-01
        5264000   0.622896E+02   0.116849E-01
        5265000   0.623005E+02   0.116876E-01
        5266000   0.623114E+02   0.116907E-01
        5267000   0.623221E+02   0.116939E-01
        5268000   0.623329E+02   0.116974E-01
        5269000   0.623433E+02   0.117006E-01
        5270000   0.623537E+02   0.117033E-01
        5271000   0.623641E+02   0.117067E-01
        5272000   0.623745E+02   0.117097E-01
        5273000   0.623854E+02   0.117130E-01
        5274000   0.623967E+02   0.117168E-01
        5275000   0.624080E+02   0.117204E-01
        5276000   0.624195E+02   0.117240E-01
        5277000   0.624307E+02   0.117271E-01
        5278000   0.624417E+02   0.117302E-01
        5279000   0.624522E+02   0.117342E-01
        5280000   0.624630E+02   0.117381E-01
        5281000   0.624737E+02   0.117422E-01
        5282000   0.624842E+02   0.117462E-01
        5283000   0.624950E+02   0.117500E-01
        5284000   0.625056E+02   0.117538E-01
        5285000   0.625162E+02   0.117571E-01
        5286000   0.625266E+02   0.117603E-01
        5287000   0.625377E+02   0.117633E-01
        5288000   0.625488E+02   0.117656E-01
        5289000   0.625597E+02   0.117681E-01
        5290000   0.625710E+02   0.117703E-01
        5291000   0.625818E+02   0.117733E-01
        5292000   0.625923E+02   0.117770E-01
        5293000   0.626025E+02   0.117800E-01
        5294000   0.626129E+02   0.117829E-01
        5295000   0.626236E+02   0.117864E-01
        5296000   0.626340E+02   0.117896E-01
        5297000   0.626450E+02   0.117925E-01
        5298000   0.626564E+02   0.117957E-01
        5299000   0.626677E+02   0.117992E-01
        5300000   0.626789E+02   0.118023E-01
        5301000   0.626902E+02   0.118057E-01
        5302000   0.627011E+02   0.118091E-01
        5303000   0.627119E+02   0.118123E-01
        5304000   0.627225E+02   0.118153E-01
        5305000   0.627330E+02   0.118181E-01
        5306000   0.627431E+02   0.118216E-01
        5307000   0.627537E+02   0.118254E-01
        5308000   0.627645E+02   0.118288E-01
        5309000   0.627754E+02   0.118320E-01
        5310000   0.627863E+02   0.118343E-01
        5311000   0.627969E+02   0.118375E-01
        5312000   0.628077E+02   0.118409E-01
        5313000   0.628192E+02   0.118439E-01
        5314000   0.628300E+02   0.118473E-01
        5315000   0.628407E+02   0.118507E-01
        5316000   0.628515E+02   0.118537E-01
        5317000   0.628625E+02   0.118565E-01
        5318000   0.628734E+02   0.118597E-01
        5319000   0.628845E+02   0.118627E-01
        5320000   0.628954E+02   0.118655E-01
        5321000   0.629057E+02   0.118680E-01
        5322000   0.629163E+02   0.118712E-01
        5323000   0.629273E+02   0.118747E-01
        5324000   0.629383E+02   0.118780E-01
        5325000   0.629494E+02   0.118815E-01
        5326000   0.629605E+02   0.118850E-01
        5327000   0.629714E+02   0.118881E-01
        5328000   0.629825E+02   0.118917E-01
        5329000   0.629937E+02   0.118949E-01
        5330000   0.630053E+02   0.118983E-01
        5331000   0.630164E+02   0.119014E-01
        5332000   0.630269E+02   0.119049E-01
        5333000   0.630375E+02   0.119083E-01
        5334000   0.630486E+02   0.119122E-01
        5335000   0.630595E+02   0.119152E-01
        5336000   0.630702E+02   0.119191E-01
        5337000   0.630812E+02   0.119229E-01
        5338000   0.630918E+02   0.119258E-01
        5339000   0.631027E+02   0.119291E-01
        5340000   0.631140E+02   0.119319E-01
        5341000   0.631252E+02   0.119346E-01
        5342000   0.631365E+02   0.119372E-01
        5343000   0.631479E+02   0.119403E-01
        5344000   0.631591E+02   0.119435E-01
        5345000   0.631699E+02   0.119460E-01
        5346000   0.631807E+02   0.119489E-01
        5347000   0.631916E+02   0.119519E-01
        5348000   0.632026E+02   0.119552E-01
        5349000   0.632135E+02   0.119585E-01
        5350000   0.632244E+02   0.119608E-01
        5351000   0.632358E+02   0.119637E-01
        5352000   0.632469E+02   0.119672E-01
        5353000   0.632579E+02   0.119704E-01
        5354000   0.632689E+02   0.119738E-01
        5355000   0.632793E+02   0.119772E-01
        5356000   0.632898E+02   0.119811E-01
        5357000   0.633003E+02   0.119846E-01
        5358000   0.633111E+02   0.119880E-01
        5359000   0.633221E+02   0.119914E-01
        5360000   0.633333E+02   0.119951E-01
        5361000   0.633443E+02   0.119984E-01
        5362000   0.633555E+02   0.120023E-01
        5363000   0.633672E+02   0.120062E-01
        5364000   0.633785E+02   0.120097E-01
        5365000   0.633894E+02   0.120124E-01
        5366000   0.633999E+02   0.120156E-01
        5367000   0.634106E+02   0.120187E-01
        5368000   0.634215E+02   0.120216E-01
        5369000   0.634319E+02   0.120249E-01
        5370000   0.634424E+02   0.120283E-01
        5371000   0.634536E+02   0.120308E-01
        5372000   0.634646E+02   0.120338E-01
        5373000   0.634756E+02   0.120370E-01
        5374000   0.634864E+02   0.120402E-01
        5375000   0.634974E+02   0.120435E-01
        5376000   0.635082E+02   0.120468E-01
        5377000   0.635189E+02   0.120498E-01
        5378000   0.635295E+02   0.120536E-01
        5379000   0.635403E+02   0.120563E-01
        5380000   0.635510E+02   0.120593E-01
        5381000   0.635619E+02   0.120631E-01
        5382000   0.635729E+02   0.120667E-01
        5383000   0.635839E+02   0.120700E-01
        5384000   0.635947E+02   0.120725E-01
        5385000   0.636055E+02   0.120752E-01
        5386000   0.636167E+02   0.120788E-01
        5387000   0.636276E+02   0.120815E-01
        5388000   0.636384E+02   0.120844E-01
        5389000   0.636496E+02   0.120872E-01
        5390000   0.636604E+02   0.120905E-01
        5391000   0.636711E+02   0.120941E-01
        5392000   0.636818E+02   0.120973E-01
        5393000   0.636928E+02   0.121008E-01
        5394000   0.637034E+02   0.121038E-01
        5395000   0.637142E+02   0.121071E-01
        5396000   0.637255E+02   0.121108E-01
        5397000   0.637371E+02   0.121138E-01
        5398000   0.637486E+02   0.121171E-01
        5399000   0.637601E+02   0.121208E-01
        5400000   0.637713E+02   0.121238E-01
        5401000   0.637822E+02   0.121273E-01
        5402000   0.637930E+02   0.121300E-01
        5403000   0.638037E+02   0.121322E-01
        5404000   0.638143E+02   0.121350E-01
        5405000   0.638245E+02   0.121379E-01
        5406000   0.638348E+02   0.121402E-01
        5407000   0.638453E+02   0.121434E-01
        5408000   0.638561E+02   0.121464E-01
        5409000   0.638673E+02   0.121495E-01
        5410000   0.638780E+02   0.121527E-01
        5411000   0.638890E+02   0.121553E-01
        5412000   0.639000E+02   0.121583E-01
        5413000   0.639107E+02   0.121616E-01
        5414000   0.639215E+02   0.121650E-01
        5415000   0.639321E+02   0.121684E-01
        5416000   0.639424E+02   0.121719E-01
        5417000   0.639527E+02   0.121756E-01
        5418000   0.639633E+02   0.121792E-01
        5419000   0.639737E+02   0.121827E-01
        5420000   0.639839E+02   0.121859E-01
        5421000   0.639949E+02   0.121899E-01
        5422000   0.640062E+02   0.121938E-01
        5423000   0.640175E+02   0.121973E-01
        5424000   0.640286E+02   0.122013E-01
        5425000   0.640395E+02   0.122045E-01
        5426000   0.640506E+02   0.122086E-01
        5427000   0.640615E+02   0.122127E-01
        5428000   0.640725E+02   0.122170E-01
        5429000   0.640835E+02   0.122208E-01
        5430000   0.640948E+02   0.122250E-01
        5431000   0.641061E+02   0.122302E-01
        5432000   0.641169E+02   0.122352E-01
        5433000   0.641278E+02   0.122407E-01
        5434000   0.641386E+02   0.122459E-01
        5435000   0.641498E+02   0.122506E-01
        5436000   0.641609E+02   0.122545E-01
        5437000   0.641719E+02   0.122590E-01
        5438000   0.641826E+02   0.122631E-01
        5439000   0.641937E+02   0.122671E-01
        5440000   0.642050E+02   0.122712E-01
        5441000   0.642161E+02   0.122747E-01
        5442000   0.642275E+02   0.122786E-01
        5443000   0.642382E+02   0.122822E-01
        5444000   0.642492E+02   0.122858E-01
        5445000   0.642602E+02   0.122895E-01
        5446000   0.642713E+02   0.122932E-01
        5447000   0.642823E+02   0.122963E-01
        5448000   0.642936E+02   0.123000E-01
        5449000   0.643043E+02   0.123041E-01
        5450000   0.643152E+02   0.123071E-01
        5451000   0.643259E+02   0.123108E-01
        5452000   0.643367E+02   0.123145E-01
        5453000   0.643475E+02   0.123185E-01
        5454000   0.643581E+02   0.123217E-01
        5455000   0.643691E+02   0.123247E-01
        5456000   0.643803E+02   0.123290E-01
        5457000   0.643914E+02   0.123331E-01
        5458000   0.644026E+02   0.123371E-01
        5459000   0.644139E+02   0.123407E-01
        5460000   0.644253E+02   0.123442E-01
        5461000   0.644365E+02   0.123477E-01
        5462000   0.644477E+02   0.123513E-01
        5463000   0.644583E+02   0.123542E-01
        5464000   0.644693E+02   0.123576E-01
        5465000   0.644801E+02   0.123611E-01
        5466000   0.644908E+02   0.123646E-01
        5467000   0.645014E+02   0.123669E-01
        5468000   0.645123E+02   0.123695E-01
        5469000   0.645232E+02   0.123725E-01
        5470000   0.645344E+02   0.123760E-01
        5471000   0.645456E+02   0.123785E-01
        5472000   0.645567E+02   0.123815E-01
        5473000   0.645678E+02   0.123851E-01
        5474000   0.645784E+02   0.123886E-01
        5475000   0.645891E+02   0.123922E-01
        5476000   0.646000E+02   0.123962E-01
        5477000   0.646106E+02   0.123998E-01
        5478000   0.646215E+02   0.124028E-01
        5479000   0.646329E+02   0.124068E-01
        5480000   0.646443E+02   0.124104E-01
        5481000   0.646554E+02   0.124138E-01
        5482000   0.646664E+02   0.124175E-01
        5483000   0.646769E+02   0.124207E-01
        5484000   0.646880E+02   0.124244E-01
        5485000   0.646992E+02   0.124282E-01
        5486000   0.647105E+02   0.124318E-01
        5487000   0.647216E+02   0.124355E-01
        5488000   0.647327E+02   0.124386E-01
        5489000   0.647438E+02   0.124423E-01
        5490000   0.647544E+02   0.124457E-01
        5491000   0.647647E+02   0.124488E-01
        5492000   0.647754E+02   0.124523E-01
        5493000   0.647865E+02   0.124559E-01
        5494000   0.647974E+02   0.124596E-01
        5495000   0.648083E+02   0.124637E-01
        5496000   0.648194E+02   0.124664E-01
        5497000   0.648306E+02   0.124696E-01
        5498000   0.648418E+02   0.124729E-01
        5499000   0.648528E+02   0.124760E-01
        5500000   0.648637E+02   0.124799E-01
        5501000   0.648744E+02   0.124834E-01
        5502000   0.648854E+02   0.124869E-01
        5503000   0.648961E+02   0.124901E-01
        5504000   0.649066E+02   0.124926E-01
        5505000   0.649180E+02   0.124964E-01
        5506000   0.649293E+02   0.124999E-01
        5507000   0.649408E+02   0.125032E-01
        5508000   0.649520E+02   0.125062E-01
        5509000   0.649628E+02   0.125091E-01
        5510000   0.649734E+02   0.125121E-01
        5511000   0.649842E+02   0.125148E-01
        5512000   0.649953E+02   0.125170E-01
        5513000   0.650062E+02   0.125200E-01
        5514000   0.650174E+02   0.125232E-01
        5515000   0.650284E+02   0.125270E-01
        5516000   0.650399E+02   0.125301E-01
        5517000   0.650514E+02   0.125330E-01
        5518000   0.650626E+02   0.125360E-01
        5519000   0.650742E+02   0.125389E-01
        5520000   0.650853E+02   0.125417E-01
        5521000   0.650966E+02   0.125451E-01
        5522000   0.651075E+02   0.125482E-01
        5523000   0.651185E+02   0.125519E-01
        5524000   0.651293E+02   0.125546E-01
        5525000   0.651398E+02   0.125575E-01
        5526000   0.651503E+02   0.125608E-01
        5527000   0.651608E+02   0.125634E-01
        5528000   0.651715E+02   0.125665E-01
        5529000   0.651824E+02   0.125699E-01
        5530000   0.651936E+02   0.125732E-01
        5531000   0.652048E+02   0.125762E-01
        5532000   0.652158E+02   0.125794E-01
        5533000   0.652267E+02   0.125830E-01
        5534000   0.652374E+02   0.125855E-01
        5535000   0.652483E+02   0.125887E-01
        5536000   0.652597E+02   0.125920E-01
        5537000   0.652709E+02   0.125952E-01
        5538000   0.652825E+02   0.125980E-01
        5539000   0.652937E+02   0.126007E-01
        5540000   0.653052E+02   0.126034E-01
        5541000   0.653164E+02   0.126066E-01
        5542000   0.653272E+02   0.126094E-01
        5543000   0.653382E+02   0.126124E-01
        5544000   0.653486E+02   0.126163E-01
        5545000   0.653595E+02   0.126197E-01
        5546000   0.653711E+02   0.126229E-01
        5547000   0.653829E+02   0.126264E-01
        5548000   0.653947E+02   0.126298E-01
        5549000   0.654065E+02   0.126328E-01
        5550000   0.654178E+02   0.126360E-01
        5551000   0.654290E+02   0.126387E-01
        5552000   0.654401E+02   0.126420E-01
        5553000   0.654512E+02   0.126450E-01
        5554000   0.654623E+02   0.126484E-01
        5555000   0.654731E+02   0.126507E-01
        5556000   0.654840E+02   0.126542E-01
        5557000   0.654948E+02   0.126576E-01
        5558000   0.655057E+02   0.126609E-01
        5559000   0.655168E+02   0.126632E-01
        5560000   0.655282E+02   0.126668E-01
        5561000   0.655399E+02   0.126693E-01
        5562000   0.655512E+02   0.126719E-01
        5563000   0.655631E+02   0.126753E-01
        5564000   0.655748E+02   0.126784E-01
        5565000   0.655860E+02   0.126813E-01
        5566000   0.655971E+02   0.126843E-01
        5567000   0.656082E+02   0.126866E-01
        5568000   0.656189E+02   0.126894E-01
        5569000   0.656300E+02   0.126918E-01
        5570000   0.656410E+02   0.126946E-01
        5571000   0.656524E+02   0.126972E-01
        5572000   0.656638E+02   0.126994E-01
        5573000   0.656754E+02   0.127010E-01
        5574000   0.656866E+02   0.127038E-01
        5575000   0.656980E+02   0.127058E-01
        5576000   0.657098E+02   0.127080E-01
        5577000   0.657213E+02   0.127102E-01
        5578000   0.657329E+02   0.127121E-01
        5579000   0.657441E+02   0.127142E-01
        5580000   0.657555E+02   0.127161E-01
        5581000   0.657668E+02   0.127194E-01
        5582000   0.657781E+02   0.127219E-01
        5583000   0.657891E+02   0.127237E-01
        5584000   0.658002E+02   0.127258E-01
        5585000   0.658115E+02   0.127277E-01
        5586000   0.658227E+02   0.127301E-01
        5587000   0.658337E+02   0.127324E-01
        5588000   0.658450E+02   0.127347E-01
        5589000   0.658562E+02   0.127365E-01
        5590000   0.658673E+02   0.127385E-01
        5591000   0.658778E+02   0.127409E-01
        5592000   0.658888E+02   0.127436E-01
        5593000   0.658997E+02   0.127452E-01
        5594000   0.659109E+02   0.127470E-01
        5595000   0.659216E+02   0.127484E-01
        5596000   0.659324E+02   0.127500E-01
        5597000   0.659433E+02   0.127518E-01
        5598000   0.659542E+02   0.127539E-01
        5599000   0.659651E+02   0.127563E-01
        5600000   0.659764E+02   0.127579E-01
        5601000   0.659878E+02   0.127598E-01
        5602000   0.659993E+02   0.127616E-01
        5603000   0.660101E+02   0.127641E-01
        5604000   0.660209E+02   0.127666E-01
        5605000   0.660317E+02   0.127681E-01
        5606000   0.660429E+02   0.127699E-01
        5607000   0.660545E+02   0.127713E-01
        5608000   0.660660E+02   0.127736E-01
        5609000   0.660774E+02   0.127758E-01
        5610000   0.660886E+02   0.127786E-01
        5611000   0.660993E+02   0.127809E-01
        5612000   0.661101E+02   0.127834E-01
        5613000   0.661216E+02   0.127855E-01
        5614000   0.661328E+02   0.127874E-01
        5615000   0.661438E+02   0.127898E-01
        5616000   0.661549E+02   0.127917E-01
        5617000   0.661660E+02   0.127939E-01
        5618000   0.661769E+02   0.127961E-01
        5619000   0.661875E+02   0.127980E-01
        5620000   0.661983E+02   0.127996E-01
        5621000   0.662093E+02   0.128011E-01
        5622000   0.662204E+02   0.128029E-01
        5623000   0.662315E+02   0.128049E-01
        5624000   0.662427E+02   0.128071E-01
        5625000   0.662533E+02   0.128097E-01
        5626000   0.662643E+02   0.128124E-01
        5627000   0.662755E+02   0.128138E-01
        5628000   0.662868E+02   0.128152E-01
        5629000   0.662982E+02   0.128174E-01
        5630000   0.663093E+02   0.128196E-01
        5631000   0.663205E+02   0.128219E-01
        5632000   0.663316E+02   0.128234E-01
        5633000   0.663423E+02   0.128259E-01
        5634000   0.663534E+02   0.128285E-01
        5635000   0.663647E+02   0.128308E-01
        5636000   0.663760E+02   0.128330E-01
        5637000   0.663872E+02   0.128356E-01
        5638000   0.663986E+02   0.128379E-01
        5639000   0.664099E+02   0.128397E-01
        5640000   0.664212E+02   0.128415E-01
        5641000   0.664321E+02   0.128434E-01
        5642000   0.664427E+02   0.128458E-01
        5643000   0.664536E+02   0.128485E-01
        5644000   0.664650E+02   0.128504E-01
        5645000   0.664765E+02   0.128522E-01
        5646000   0.664879E+02   0.128539E-01
        5647000   0.664992E+02   0.128553E-01
        5648000   0.665105E+02   0.128567E-01
        5649000   0.665217E+02   0.128582E-01
        5650000   0.665328E+02   0.128600E-01
        5651000   0.665440E+02   0.128615E-01
        5652000   0.665547E+02   0.128634E-01
        5653000   0.665654E+02   0.128654E-01
        5654000   0.665756E+02   0.128673E-01
        5655000   0.665860E+02   0.128687E-01
        5656000   0.665968E+02   0.128706E-01
        5657000   0.666077E+02   0.128730E-01
        5658000   0.666183E+02   0.128748E-01
        5659000   0.666294E+02   0.128765E-01
        5660000   0.666401E+02   0.128786E-01
        5661000   0.666504E+02   0.128806E-01
        5662000   0.666612E+02   0.128831E-01
        5663000   0.666719E+02   0.128856E-01
        5664000   0.666826E+02   0.128882E-01
        5665000   0.666933E+02   0.128916E-01
        5666000   0.667044E+02   0.128948E-01
        5667000   0.667153E+02   0.128978E-01
        5668000   0.667262E+02   0.129002E-01
        5669000   0.667369E+02   0.129026E-01
        5670000   0.667475E+02   0.129044E-01
        5671000   0.667589E+02   0.129066E-01
        5672000   0.667704E+02   0.129092E-01
        5673000   0.667815E+02   0.129113E-01
        5674000   0.667924E+02   0.129132E-01
        5675000   0.668036E+02   0.129154E-01
        5676000   0.668146E+02   0.129185E-01
        5677000   0.668258E+02   0.129207E-01
        5678000   0.668368E+02   0.129232E-01
        5679000   0.668473E+02   0.129255E-01
        5680000   0.668577E+02   0.129282E-01
        5681000   0.668686E+02   0.129306E-01
        5682000   0.668792E+02   0.129332E-01
        5683000   0.668904E+02   0.129358E-01
        5684000   0.669018E+02   0.129382E-01
        5685000   0.669129E+02   0.129400E-01
        5686000   0.669241E+02   0.129429E-01
        5687000   0.669352E+02   0.129455E-01
        5688000   0.669466E+02   0.129479E-01
        5689000   0.669580E+02   0.129500E-01
        5690000   0.669691E+02   0.129518E-01
        5691000   0.669801E+02   0.129540E-01
        5692000   0.669911E+02   0.129557E-01
        5693000   0.670018E+02   0.129580E-01
        5694000   0.670126E+02   0.129603E-01
        5695000   0.670234E+02   0.129625E-01
        5696000   0.670347E+02   0.129652E-01
        5697000   0.670459E+02   0.129675E-01
        5698000   0.670573E+02   0.129700E-01
        5699000   0.670686E+02   0.129719E-01
        5700000   0.670795E+02   0.129744E-01
        5701000   0.670905E+02   0.129766E-01
        5702000   0.671014E+02   0.129784E-01
        5703000   0.671124E+02   0.129804E-01
        5704000   0.671235E+02   0.129823E-01
        5705000   0.671343E+02   0.129848E-01
        5706000   0.671455E+02   0.129876E-01
        5707000   0.671567E+02   0.129898E-01
        5708000   0.671678E+02   0.129919E-01
        5709000   0.671784E+02   0.129946E-01
        5710000   0.671891E+02   0.129970E-01
        5711000   0.672004E+02   0.129993E-01
        5712000   0.672118E+02   0.130016E-01
        5713000   0.672229E+02   0.130038E-01
        5714000   0.672342E+02   0.130059E-01
        5715000   0.672454E+02   0.130089E-01
        5716000   0.672567E+02   0.130115E-01
        5717000   0.672682E+02   0.130144E-01
        5718000   0.672790E+02   0.130169E-01
        5719000   0.672896E+02   0.130193E-01
        5720000   0.673005E+02   0.130220E-01
        5721000   0.673115E+02   0.130246E-01
        5722000   0.673227E+02   0.130275E-01
        5723000   0.673339E+02   0.130307E-01
        5724000   0.673454E+02   0.130338E-01
        5725000   0.673569E+02   0.130367E-01
        5726000   0.673678E+02   0.130390E-01
        5727000   0.673789E+02   0.130418E-01
        5728000   0.673897E+02   0.130444E-01
        5729000   0.674002E+02   0.130473E-01
        5730000   0.674105E+02   0.130502E-01
        5731000   0.674207E+02   0.130534E-01
        5732000   0.674315E+02   0.130568E-01
        5733000   0.674427E+02   0.130598E-01
        5734000   0.674540E+02   0.130634E-01
        5735000   0.674656E+02   0.130666E-01
        5736000   0.674772E+02   0.130699E-01
        5737000   0.674884E+02   0.130736E-01
        5738000   0.674992E+02   0.130769E-01
        5739000   0.675100E+02   0.130791E-01
        5740000   0.675209E+02   0.130819E-01
        5741000   0.675315E+02   0.130847E-01
        5742000   0.675421E+02   0.130865E-01
        5743000   0.675527E+02   0.130890E-01
        5744000   0.675635E+02   0.130908E-01
        5745000   0.675743E+02   0.130936E-01
        5746000   0.675854E+02   0.130967E-01
        5747000   0.675968E+02   0.130989E-01
        5748000   0.676077E+02   0.131013E-01
        5749000   0.676185E+02   0.131040E-01
        5750000   0.676292E+02   0.131067E-01
        5751000   0.676401E+02   0.131092E-01
        5752000   0.676508E+02   0.131118E-01
        5753000   0.676614E+02   0.131142E-01
        5754000   0.676720E+02   0.131161E-01
        5755000   0.676827E+02   0.131183E-01
        5756000   0.676939E+02   0.131211E-01
        5757000   0.677051E+02   0.131236E-01
        5758000   0.677161E+02   0.131267E-01
        5759000   0.677269E+02   0.131293E-01
        5760000   0.677368E+02   0.131324E-01
        5761000   0.677470E+02   0.131355E-01
        5762000   0.677577E+02   0.131385E-01
        5763000   0.677682E+02   0.131415E-01
        5764000   0.677790E+02   0.131442E-01
        5765000   0.677905E+02   0.131477E-01
        5766000   0.678016E+02   0.131506E-01
        5767000   0.678129E+02   0.131541E-01
        5768000   0.678242E+02   0.131573E-01
        5769000   0.678352E+02   0.131603E-01
        5770000   0.678462E+02   0.131632E-01
        5771000   0.678570E+02   0.131662E-01
        5772000   0.678679E+02   0.131689E-01
        5773000   0.678792E+02   0.131718E-01
        5774000   0.678905E+02   0.131742E-01
        5775000   0.679018E+02   0.131775E-01
        5776000   0.679130E+02   0.131808E-01
        5777000   0.679236E+02   0.131842E-01
        5778000   0.679345E+02   0.131875E-01
        5779000   0.679453E+02   0.131905E-01
        5780000   0.679559E+02   0.131943E-01
        5781000   0.679671E+02   0.131980E-01
        5782000   0.679781E+02   0.132013E-01
        5783000   0.679894E+02   0.132046E-01
        5784000   0.680005E+02   0.132078E-01
        5785000   0.680111E+02   0.132109E-01
        5786000   0.680214E+02   0.132141E-01
        5787000   0.680319E+02   0.132171E-01
        5788000   0.680426E+02   0.132198E-01
        5789000   0.680536E+02   0.132223E-01
        5790000   0.680649E+02   0.132253E-01
        5791000   0.680763E+02   0.132291E-01
        5792000   0.680879E+02   0.132322E-01
        5793000   0.680995E+02   0.132357E-01
        5794000   0.681111E+02   0.132394E-01
        5795000   0.681226E+02   0.132428E-01
        5796000   0.681336E+02   0.132461E-01
        5797000   0.681442E+02   0.132493E-01
        5798000   0.681548E+02   0.132529E-01
        5799000   0.681657E+02   0.132564E-01
        5800000   0.681765E+02   0.132600E-01
        5801000   0.681874E+02   0.132636E-01
        5802000   0.681982E+02   0.132667E-01
        5803000   0.682098E+02   0.132698E-01
        5804000   0.682213E+02   0.132729E-01
        5805000   0.682326E+02   0.132758E-01
        5806000   0.682439E+02   0.132795E-01
        5807000   0.682552E+02   0.132829E-01
        5808000   0.682665E+02   0.132855E-01
        5809000   0.682779E+02   0.132887E-01
        5810000   0.682890E+02   0.132924E-01
        5811000   0.683001E+02   0.132966E-01
        5812000   0.683109E+02   0.133007E-01
        5813000   0.683218E+02   0.133043E-01
        5814000   0.683331E+02   0.133076E-01
        5815000   0.683444E+02   0.133108E-01
        5816000   0.683558E+02   0.133146E-01
        5817000   0.683669E+02   0.133183E-01
        5818000   0.683785E+02   0.133229E-01
        5819000   0.683898E+02   0.133275E-01
        5820000   0.684009E+02   0.133320E-01
        5821000   0.684116E+02   0.133362E-01
        5822000   0.684223E+02   0.133413E-01
        5823000   0.684330E+02   0.133451E-01
        5824000   0.684441E+02   0.133490E-01
        5825000   0.684550E+02   0.133533E-01
        5826000   0.684658E+02   0.133570E-01
        5827000   0.684768E+02   0.133610E-01
        5828000   0.684879E+02   0.133649E-01
        5829000   0.684989E+02   0.133683E-01
        5830000   0.685102E+02   0.133718E-01
        5831000   0.685211E+02   0.133749E-01
        5832000   0.685327E+02   0.133784E-01
        5833000   0.685439E+02   0.133822E-01
        5834000   0.685549E+02   0.133854E-01
        5835000   0.685654E+02   0.133885E-01
        5836000   0.685762E+02   0.133923E-01
        5837000   0.685870E+02   0.133958E-01
        5838000   0.685973E+02   0.133993E-01
        5839000   0.686080E+02   0.134031E-01
        5840000   0.686190E+02   0.134064E-01
        5841000   0.686301E+02   0.134096E-01
        5842000   0.686410E+02   0.134132E-01
        5843000   0.686527E+02   0.134169E-01
        5844000   0.686639E+02   0.134209E-01
        5845000   0.686748E+02   0.134242E-01
        5846000   0.686858E+02   0.134281E-01
        5847000   0.686969E+02   0.134317E-01
        5848000   0.687081E+02   0.134350E-01
        5849000   0.687191E+02   0.134385E-01
        5850000   0.687303E+02   0.134427E-01
        5851000   0.687411E+02   0.134464E-01
        5852000   0.687518E+02   0.134502E-01
        5853000   0.687623E+02   0.134539E-01
        5854000   0.687728E+02   0.134577E-01
        5855000   0.687835E+02   0.134612E-01
        5856000   0.687941E+02   0.134643E-01
        5857000   0.688052E+02   0.134672E-01
        5858000   0.688158E+02   0.134703E-01
        5859000   0.688268E+02   0.134736E-01
        5860000   0.688378E+02   0.134767E-01
        5861000   0.688488E+02   0.134806E-01
        5862000   0.688599E+02   0.134843E-01
        5863000   0.688706E+02   0.134882E-01
        5864000   0.688811E+02   0.134913E-01
        5865000   0.688926E+02   0.134950E-01
        5866000   0.689042E+02   0.134975E-01
        5867000   0.689153E+02   0.135008E-01
        5868000   0.689260E+02   0.135035E-01
        5869000   0.689370E+02   0.135066E-01
        5870000   0.689476E+02   0.135093E-01
        5871000   0.689581E+02   0.135124E-01
        5872000   0.689689E+02   0.135155E-01
        5873000   0.689799E+02   0.135180E-01
        5874000   0.689910E+02   0.135205E-01
        5875000   0.690020E+02   0.135233E-01
        5876000   0.690129E+02   0.135256E-01
        5877000   0.690233E+02   0.135276E-01
        5878000   0.690331E+02   0.135298E-01
        5879000   0.690430E+02   0.135320E-01
        5880000   0.690536E+02   0.135353E-01
        5881000   0.690648E+02   0.135383E-01
        5882000   0.690760E+02   0.135413E-01
        5883000   0.690869E+02   0.135441E-01
        5884000   0.690978E+02   0.135470E-01
        5885000   0.691089E+02   0.135503E-01
        5886000   0.691197E+02   0.135537E-01
        5887000   0.691299E+02   0.135568E-01
        5888000   0.691407E+02   0.135598E-01
        5889000   0.691518E+02   0.135627E-01
        5890000   0.691634E+02   0.135662E-01
        5891000   0.691746E+02   0.135686E-01
        5892000   0.691855E+02   0.135706E-01
        5893000   0.691966E+02   0.135738E-01
        5894000   0.692074E+02   0.135768E-01
        5895000   0.692180E+02   0.135797E-01
        5896000   0.692286E+02   0.135829E-01
        5897000   0.692393E+02   0.135866E-01
        5898000   0.692502E+02   0.135892E-01
        5899000   0.692610E+02   0.135925E-01
        5900000   0.692718E+02   0.135958E-01
        5901000   0.692826E+02   0.135988E-01
        5902000   0.692933E+02   0.136014E-01
        5903000   0.693041E+02   0.136044E-01
        5904000   0.693146E+02   0.136072E-01
        5905000   0.693258E+02   0.136100E-01
        5906000   0.693368E+02   0.136129E-01
        5907000   0.693476E+02   0.136152E-01
        5908000   0.693581E+02   0.136177E-01
        5909000   0.693684E+02   0.136201E-01
        5910000   0.693789E+02   0.136217E-01
        5911000   0.693897E+02   0.136239E-01
        5912000   0.694002E+02   0.136261E-01
        5913000   0.694112E+02   0.136285E-01
        5914000   0.694222E+02   0.136314E-01
        5915000   0.694339E+02   0.136340E-01
        5916000   0.694454E+02   0.136367E-01
        5917000   0.694565E+02   0.136395E-01
        5918000   0.694674E+02   0.136423E-01
        5919000   0.694782E+02   0.136451E-01
        5920000   0.694890E+02   0.136481E-01
        5921000   0.694996E+02   0.136507E-01
        5922000   0.695101E+02   0.136538E-01
        5923000   0.695204E+02   0.136562E-01
        5924000   0.695308E+02   0.136583E-01
        5925000   0.695412E+02   0.136617E-01
        5926000   0.695518E+02   0.136643E-01
        5927000   0.695626E+02   0.136664E-01
        5928000   0.695740E+02   0.136694E-01
        5929000   0.695857E+02   0.136720E-01
        5930000   0.695968E+02   0.136754E-01
        5931000   0.696077E+02   0.136789E-01
        5932000   0.696188E+02   0.136812E-01
        5933000   0.696295E+02   0.136837E-01
        5934000   0.696399E+02   0.136872E-01
        5935000   0.696497E+02   0.136899E-01
        5936000   0.696598E+02   0.136924E-01
        5937000   0.696699E+02   0.136952E-01
        5938000   0.696808E+02   0.136981E-01
        5939000   0.696916E+02   0.137011E-01
        5940000   0.697025E+02   0.137037E-01
        5941000   0.697135E+02   0.137063E-01
        5942000   0.697244E+02   0.137094E-01
        5943000   0.697357E+02   0.137121E-01
        5944000   0.697468E+02   0.137154E-01
        5945000   0.697577E+02   0.137177E-01
        5946000   0.697683E+02   0.137205E-01
        5947000   0.697786E+02   0.137229E-01
        5948000   0.697886E+02   0.137257E-01
        5949000   0.697989E+02   0.137279E-01
        5950000   0.698096E+02   0.137306E-01
        5951000   0.698201E+02   0.137334E-01
        5952000   0.698306E+02   0.137367E-01
        5953000   0.698411E+02   0.137400E-01
        5954000   0.698522E+02   0.137430E-01
        5955000   0.698637E+02   0.137457E-01
        5956000   0.698749E+02   0.137494E-01
        5957000   0.698859E+02   0.137524E-01
        5958000   0.698966E+02   0.137549E-01
        5959000   0.699073E+02   0.137586E-01
        5960000   0.699178E+02   0.137617E-01
        5961000   0.699287E+02   0.137651E-01
        5962000   0.699394E+02   0.137681E-01
        5963000   0.699501E+02   0.137706E-01
        5964000   0.699614E+02   0.137741E-01
        5965000   0.699724E+02   0.137764E-01
        5966000   0.699833E+02   0.137793E-01
        5967000   0.699941E+02   0.137821E-01
        5968000   0.700049E+02   0.137844E-01
        5969000   0.700156E+02   0.137866E-01
        5970000   0.700258E+02   0.137890E-01
        5971000   0.700362E+02   0.137912E-01
        5972000   0.700466E+02   0.137934E-01
        5973000   0.700577E+02   0.137958E-01
        5974000   0.700685E+02   0.137980E-01
        5975000   0.700790E+02   0.138000E-01
        5976000   0.700899E+02   0.138018E-01
        5977000   0.701009E+02   0.138044E-01
        5978000   0.701121E+02   0.138074E-01
        5979000   0.701229E+02   0.138102E-01
        5980000   0.701336E+02   0.138126E-01
        5981000   0.701443E+02   0.138150E-01
        5982000   0.701553E+02   0.138179E-01
        5983000   0.701659E+02   0.138205E-01
        5984000   0.701762E+02   0.138224E-01
        5985000   0.701867E+02   0.138250E-01
        5986000   0.701975E+02   0.138268E-01
        5987000   0.702079E+02   0.138292E-01
        5988000   0.702186E+02   0.138319E-01
        5989000   0.702295E+02   0.138341E-01
        5990000   0.702405E+02   0.138367E-01
        5991000   0.702517E+02   0.138394E-01
        5992000   0.702624E+02   0.138421E-01
        5993000   0.702731E+02   0.138444E-01
        5994000   0.702840E+02   0.138473E-01
        5995000   0.702949E+02   0.138499E-01
        5996000   0.703057E+02   0.138524E-01
        5997000   0.703168E+02   0.138552E-01
        5998000   0.703275E+02   0.138583E-01
        5999000   0.703381E+02   0.138611E-01
        6000000   0.703488E+02   0.138645E-01
        6001000   0.703598E+02   0.138675E-01
        6002000   0.703709E+02   0.138703E-01
        6003000   0.703818E+02   0.138734E-01
        6004000   0.703921E+02   0.138760E-01
        6005000   0.704030E+02   0.138785E-01
        6006000   0.704144E+02   0.138813E-01
        6007000   0.704255E+02   0.138841E-01
        6008000   0.704361E+02   0.138869E-01
        6009000   0.704466E+02   0.138898E-01
        6010000   0.704575E+02   0.138925E-01
        6011000   0.704687E+02   0.138947E-01
        6012000   0.704796E+02   0.138974E-01
        6013000   0.704903E+02   0.139011E-01
        6014000   0.705012E+02   0.139041E-01
        6015000   0.705117E+02   0.139064E-01
        6016000   0.705226E+02   0.139093E-01
        6017000   0.705333E+02   0.139114E-01
        6018000   0.705440E+02   0.139132E-01
        6019000   0.705542E+02   0.139155E-01
        6020000   0.705649E+02   0.139180E-01
        6021000   0.705757E+02   0.139200E-01
        6022000   0.705861E+02   0.139228E-01
        6023000   0.705969E+02   0.139247E-01
        6024000   0.706078E+02   0.139273E-01
        6025000   0.706181E+02   0.139286E-01
        6026000   0.706289E+02   0.139309E-01
        6027000   0.706396E+02   0.139326E-01
        6028000   0.706502E+02   0.139352E-01
        6029000   0.706609E+02   0.139385E-01
        6030000   0.706715E+02   0.139421E-01
        6031000   0.706824E+02   0.139449E-01
        6032000   0.706925E+02   0.139485E-01
        6033000   0.707030E+02   0.139517E-01
        6034000   0.707139E+02   0.139551E-01
        6035000   0.707247E+02   0.139585E-01
        6036000   0.707354E+02   0.139615E-01
        6037000   0.707461E+02   0.139648E-01
        6038000   0.707571E+02   0.139675E-01
        6039000   0.707680E+02   0.139697E-01
        6040000   0.707786E+02   0.139726E-01
        6041000   0.707894E+02   0.139752E-01
        6042000   0.708005E+02   0.139773E-01
        6043000   0.708116E+02   0.139802E-01
        6044000   0.708223E+02   0.139824E-01
        6045000   0.708330E+02   0.139845E-01
        6046000   0.708435E+02   0.139872E-01
        6047000   0.708542E+02   0.139900E-01
        6048000   0.708651E+02   0.139929E-01
        6049000   0.708758E+02   0.139960E-01
        6050000   0.708870E+02   0.139987E-01
        6051000   0.708979E+02   0.140010E-01
        6052000   0.709085E+02   0.140040E-01
        6053000   0.709190E+02   0.140069E-01
        6054000   0.709296E+02   0.140099E-01
        6055000   0.709400E+02   0.140131E-01
        6056000   0.709510E+02   0.140159E-01
        6057000   0.709619E+02   0.140188E-01
        6058000   0.709726E+02   0.140212E-01
        6059000   0.709835E+02   0.140246E-01
        6060000   0.709941E+02   0.140277E-01
        6061000   0.710046E+02   0.140317E-01
        6062000   0.710156E+02   0.140348E-01
        6063000   0.710260E+02   0.140384E-01
        6064000   0.710365E+02   0.140417E-01
        6065000   0.710467E+02   0.140444E-01
        6066000   0.710573E+02   0.140477E-01
        6067000   0.710682E+02   0.140502E-01
        6068000   0.710788E+02   0.140536E-01
        6069000   0.710887E+02   0.140560E-01
        6070000   0.710990E+02   0.140588E-01
        6071000   0.711096E+02   0.140615E-01
        6072000   0.711202E+02   0.140649E-01
        6073000   0.711309E+02   0.140671E-01
        6074000   0.711421E+02   0.140691E-01
        6075000   0.711528E+02   0.140719E-01
        6076000   0.711640E+02   0.140747E-01
        6077000   0.711751E+02   0.140774E-01
        6078000   0.711863E+02   0.140797E-01
        6079000   0.711971E+02   0.140822E-01
        6080000   0.712075E+02   0.140852E-01
        6081000   0.712178E+02   0.140875E-01
        6082000   0.712281E+02   0.140902E-01
        6083000   0.712385E+02   0.140935E-01
        6084000   0.712492E+02   0.140965E-01
        6085000   0.712596E+02   0.141003E-01
        6086000   0.712701E+02   0.141038E-01
        6087000   0.712811E+02   0.141069E-01
        6088000   0.712925E+02   0.141101E-01
        6089000   0.713038E+02   0.141130E-01
        6090000   0.713146E+02   0.141158E-01
        6091000   0.713254E+02   0.141188E-01
        6092000   0.713364E+02   0.141216E-01
        6093000   0.713472E+02   0.141250E-01
        6094000   0.713576E+02   0.141282E-01
        6095000   0.713680E+02   0.141311E-01
        6096000   0.713783E+02   0.141339E-01
        6097000   0.713893E+02   0.141378E-01
        6098000   0.714003E+02   0.141406E-01
        6099000   0.714112E+02   0.141438E-01
        6100000   0.714219E+02   0.141473E-01
        6101000   0.714327E+02   0.141511E-01
        6102000   0.714433E+02   0.141546E-01
        6103000   0.714543E+02   0.141575E-01
        6104000   0.714650E+02   0.141606E-01
        6105000   0.714758E+02   0.141638E-01
        6106000   0.714862E+02   0.141676E-01
        6107000   0.714968E+02   0.141706E-01
        6108000   0.715070E+02   0.141740E-01
        6109000   0.715176E+02   0.141772E-01
        6110000   0.715286E+02   0.141806E-01
        6111000   0.715399E+02   0.141837E-01
        6112000   0.715508E+02   0.141870E-01
        6113000   0.715613E+02   0.141899E-01
        6114000   0.715718E+02   0.141927E-01
        6115000   0.715824E+02   0.141965E-01
        6116000   0.715930E+02   0.142003E-01
        6117000   0.716038E+02   0.142037E-01
        6118000   0.716143E+02   0.142073E-01
        6119000   0.716249E+02   0.142106E-01
        6120000   0.716354E+02   0.142133E-01
        6121000   0.716462E+02   0.142163E-01
        6122000   0.716566E+02   0.142188E-01
        6123000   0.716676E+02   0.142216E-01
        6124000   0.716786E+02   0.142238E-01
        6125000   0.716892E+02   0.142263E-01
        6126000   0.716999E+02   0.142288E-01
        6127000   0.717107E+02   0.142316E-01
        6128000   0.717213E+02   0.142350E-01
        6129000   0.717319E+02   0.142375E-01
        6130000   0.717424E+02   0.142396E-01
        6131000   0.717530E+02   0.142424E-01
        6132000   0.717635E+02   0.142447E-01
        6133000   0.717746E+02   0.142480E-01
        6134000   0.717860E+02   0.142506E-01
        6135000   0.717968E+02   0.142532E-01
        6136000   0.718070E+02   0.142553E-01
        6137000   0.718170E+02   0.142582E-01
        6138000   0.718277E+02   0.142608E-01
        6139000   0.718382E+02   0.142637E-01
        6140000   0.718483E+02   0.142673E-01
        6141000   0.718586E+02   0.142710E-01
        6142000   0.718688E+02   0.142733E-01
        6143000   0.718793E+02   0.142755E-01
        6144000   0.718900E+02   0.142776E-01
        6145000   0.719008E+02   0.142801E-01
        6146000   0.719114E+02   0.142826E-01
        6147000   0.719224E+02   0.142851E-01
        6148000   0.719329E+02   0.142871E-01
        6149000   0.719434E+02   0.142893E-01
        6150000   0.719536E+02   0.142911E-01
        6151000   0.719639E+02   0.142923E-01
        6152000   0.719745E+02   0.142938E-01
        6153000   0.719848E+02   0.142962E-01
        6154000   0.719954E+02   0.142982E-01
        6155000   0.720059E+02   0.143002E-01
        6156000   0.720164E+02   0.143021E-01
        6157000   0.720269E+02   0.143046E-01
        6158000   0.720376E+02   0.143072E-01
        6159000   0.720480E+02   0.143093E-01
        6160000   0.720588E+02   0.143123E-01
        6161000   0.720690E+02   0.143149E-01
        6162000   0.720792E+02   0.143167E-01
        6163000   0.720892E+02   0.143186E-01
        6164000   0.721000E+02   0.143203E-01
        6165000   0.721107E+02   0.143226E-01
        6166000   0.721217E+02   0.143246E-01
        6167000   0.721330E+02   0.143284E-01
        6168000   0.721444E+02   0.143313E-01
        6169000   0.721555E+02   0.143344E-01
        6170000   0.721664E+02   0.143369E-01
        6171000   0.721771E+02   0.143389E-01
        6172000   0.721879E+02   0.143412E-01
        6173000   0.721983E+02   0.143438E-01
        6174000   0.722088E+02   0.143463E-01
        6175000   0.722192E+02   0.143478E-01
        6176000   0.722296E+02   0.143501E-01
        6177000   0.722402E+02   0.143527E-01
        6178000   0.722507E+02   0.143551E-01
        6179000   0.722615E+02   0.143568E-01
        6180000   0.722722E+02   0.143594E-01
        6181000   0.722828E+02   0.143622E-01
        6182000   0.722936E+02   0.143650E-01
        6183000   0.723042E+02   0.143675E-01
        6184000   0.723145E+02   0.143703E-01
        6185000   0.723249E+02   0.143728E-01
        6186000   0.723353E+02   0.143736E-01
        6187000   0.723460E+02   0.143759E-01
        6188000   0.723561E+02   0.143782E-01
        6189000   0.723666E+02   0.143803E-01
        6190000   0.723775E+02   0.143825E-01
        6191000   0.723885E+02   0.143837E-01
        6192000   0.723999E+02   0.143861E-01
        6193000   0.724113E+02   0.143889E-01
        6194000   0.724226E+02   0.143918E-01
        6195000   0.724339E+02   0.143941E-01
        6196000   0.724447E+02   0.143960E-01
        6197000   0.724549E+02   0.143990E-01
        6198000   0.724651E+02   0.144025E-01
        6199000   0.724757E+02   0.144054E-01
        6200000   0.724863E+02   0.144084E-01
        6201000   0.724965E+02   0.144122E-01
        6202000   0.725068E+02   0.144160E-01
        6203000   0.725171E+02   0.144189E-01
        6204000   0.725277E+02   0.144221E-01
        6205000   0.725384E+02   0.144262E-01
        6206000   0.725489E+02   0.144302E-01
        6207000   0.725600E+02   0.144337E-01
        6208000   0.725713E+02   0.144369E-01
        6209000   0.725826E+02   0.144402E-01
        6210000   0.725941E+02   0.144443E-01
        6211000   0.726054E+02   0.144479E-01
        6212000   0.726160E+02   0.144514E-01
        6213000   0.726268E+02   0.144551E-01
        6214000   0.726373E+02   0.144585E-01
        6215000   0.726476E+02   0.144623E-01
        6216000   0.726582E+02   0.144660E-01
        6217000   0.726686E+02   0.144696E-01
        6218000   0.726795E+02   0.144732E-01
        6219000   0.726902E+02   0.144774E-01
        6220000   0.727009E+02   0.144818E-01
        6221000   0.727113E+02   0.144861E-01
        6222000   0.727220E+02   0.144905E-01
        6223000   0.727325E+02   0.144945E-01
        6224000   0.727432E+02   0.144984E-01
        6225000   0.727538E+02   0.145026E-01
        6226000   0.727642E+02   0.145065E-01
        6227000   0.727748E+02   0.145109E-01
        6228000   0.727856E+02   0.145151E-01
        6229000   0.727965E+02   0.145193E-01
        6230000   0.728076E+02   0.145230E-01
        6231000   0.728181E+02   0.145274E-01
        6232000   0.728290E+02   0.145314E-01
        6233000   0.728396E+02   0.145351E-01
        6234000   0.728509E+02   0.145388E-01
        6235000   0.728624E+02   0.145419E-01
        6236000   0.728733E+02   0.145453E-01
        6237000   0.728843E+02   0.145487E-01
        6238000   0.728953E+02   0.145529E-01
        6239000   0.729059E+02   0.145565E-01
        6240000   0.729162E+02   0.145600E-01
        6241000   0.729271E+02   0.145639E-01
        6242000   0.729378E+02   0.145669E-01
        6243000   0.729487E+02   0.145704E-01
        6244000   0.729597E+02   0.145736E-01
        6245000   0.729708E+02   0.145771E-01
        6246000   0.729817E+02   0.145810E-01
        6247000   0.729924E+02   0.145853E-01
        6248000   0.730032E+02   0.145896E-01
        6249000   0.730143E+02   0.145944E-01
        6250000   0.730255E+02   0.145983E-01
        6251000   0.730370E+02   0.146024E-01
        6252000   0.730482E+02   0.146071E-01
        6253000   0.730591E+02   0.146110E-01
        6254000   0.730696E+02   0.146150E-01
        6255000   0.730803E+02   0.146187E-01
        6256000   0.730904E+02   0.146228E-01
        6257000   0.731005E+02   0.146272E-01
        6258000   0.731109E+02   0.146303E-01
        6259000   0.731214E+02   0.146339E-01
        6260000   0.731322E+02   0.146377E-01
        6261000   0.731433E+02   0.146412E-01
        6262000   0.731541E+02   0.146448E-01
        6263000   0.731646E+02   0.146496E-01
        6264000   0.731753E+02   0.146539E-01
        6265000   0.731861E+02   0.146578E-01
        6266000   0.731967E+02   0.146622E-01
        6267000   0.732073E+02   0.146662E-01
        6268000   0.732181E+02   0.146700E-01
        6269000   0.732290E+02   0.146737E-01
        6270000   0.732402E+02   0.146774E-01
        6271000   0.732509E+02   0.146806E-01
        6272000   0.732614E+02   0.146827E-01
        6273000   0.732717E+02   0.146856E-01
        6274000   0.732818E+02   0.146890E-01
        6275000   0.732921E+02   0.146919E-01
        6276000   0.733026E+02   0.146949E-01
        6277000   0.733132E+02   0.146983E-01
        6278000   0.733239E+02   0.147015E-01
        6279000   0.733349E+02   0.147057E-01
        6280000   0.733461E+02   0.147089E-01
        6281000   0.733568E+02   0.147119E-01
        6282000   0.733674E+02   0.147145E-01
        6283000   0.733778E+02   0.147175E-01
        6284000   0.733886E+02   0.147199E-01
        6285000   0.733990E+02   0.147231E-01
        6286000   0.734093E+02   0.147254E-01
        6287000   0.734195E+02   0.147284E-01
        6288000   0.734298E+02   0.147315E-01
        6289000   0.734402E+02   0.147340E-01
        6290000   0.734510E+02   0.147361E-01
        6291000   0.734619E+02   0.147386E-01
        6292000   0.734730E+02   0.147406E-01
        6293000   0.734841E+02   0.147421E-01
        6294000   0.734952E+02   0.147446E-01
        6295000   0.735062E+02   0.147470E-01
        6296000   0.735168E+02   0.147492E-01
        6297000   0.735269E+02   0.147514E-01
        6298000   0.735371E+02   0.147528E-01
        6299000   0.735473E+02   0.147549E-01
        6300000   0.735576E+02   0.147574E-01
        6301000   0.735680E+02   0.147589E-01
        6302000   0.735792E+02   0.147605E-01
        6303000   0.735900E+02   0.147622E-01
        6304000   0.736006E+02   0.147632E-01
        6305000   0.736112E+02   0.147650E-01
        6306000   0.736217E+02   0.147669E-01
        6307000   0.736324E+02   0.147696E-01
        6308000   0.736428E+02   0.147710E-01
        6309000   0.736537E+02   0.147729E-01
        6310000   0.736642E+02   0.147746E-01
        6311000   0.736745E+02   0.147761E-01
        6312000   0.736850E+02   0.147777E-01
        6313000   0.736958E+02   0.147797E-01
        6314000   0.737067E+02   0.147809E-01
        6315000   0.737174E+02   0.147821E-01
        6316000   0.737283E+02   0.147833E-01
        6317000   0.737391E+02   0.147849E-01
        6318000   0.737494E+02   0.147866E-01
        6319000   0.737598E+02   0.147887E-01
        6320000   0.737699E+02   0.147910E-01
        6321000   0.737800E+02   0.147930E-01
        6322000   0.737897E+02   0.147950E-01
        6323000   0.738001E+02   0.147974E-01
        6324000   0.738104E+02   0.147985E-01
        6325000   0.738210E+02   0.147996E-01
        6326000   0.738317E+02   0.148017E-01
        6327000   0.738424E+02   0.148044E-01
        6328000   0.738530E+02   0.148058E-01
        6329000   0.738638E+02   0.148076E-01
        6330000   0.738751E+02   0.148095E-01
        6331000   0.738859E+02   0.148116E-01
        6332000   0.738965E+02   0.148138E-01
        6333000   0.739066E+02   0.148163E-01
        6334000   0.739165E+02   0.148180E-01
        6335000   0.739267E+02   0.148203E-01
        6336000   0.739373E+02   0.148221E-01
        6337000   0.739475E+02   0.148242E-01
        6338000   0.739583E+02   0.148269E-01
        6339000   0.739690E+02   0.148298E-01
        6340000   0.739799E+02   0.148317E-01
        6341000   0.739905E+02   0.148347E-01
        6342000   0.740010E+02   0.148371E-01
        6343000   0.740118E+02   0.148394E-01
        6344000   0.740221E+02   0.148429E-01
        6345000   0.740323E+02   0.148457E-01
        6346000   0.740428E+02   0.148487E-01
        6347000   0.740534E+02   0.148514E-01
        6348000   0.740637E+02   0.148538E-01
        6349000   0.740742E+02   0.148569E-01
        6350000   0.740849E+02   0.148596E-01
        6351000   0.740956E+02   0.148622E-01
        6352000   0.741059E+02   0.148642E-01
        6353000   0.741163E+02   0.148663E-01
        6354000   0.741265E+02   0.148686E-01
        6355000   0.741369E+02   0.148710E-01
        6356000   0.741469E+02   0.148726E-01
        6357000   0.741568E+02   0.148747E-01
        6358000   0.741672E+02   0.148767E-01
        6359000   0.741775E+02   0.148787E-01
        6360000   0.741879E+02   0.148804E-01
        6361000   0.741983E+02   0.148826E-01
        6362000   0.742085E+02   0.148854E-01
        6363000   0.742194E+02   0.148879E-01
        6364000   0.742301E+02   0.148905E-01
        6365000   0.742409E+02   0.148931E-01
        6366000   0.742516E+02   0.148955E-01
        6367000   0.742623E+02   0.148976E-01
        6368000   0.742730E+02   0.148991E-01
        6369000   0.742838E+02   0.149015E-01
        6370000   0.742949E+02   0.149027E-01
        6371000   0.743057E+02   0.149038E-01
        6372000   0.743162E+02   0.149057E-01
        6373000   0.743265E+02   0.149074E-01
        6374000   0.743369E+02   0.149092E-01
        6375000   0.743477E+02   0.149107E-01
        6376000   0.743585E+02   0.149129E-01
        6377000   0.743692E+02   0.149144E-01
        6378000   0.743800E+02   0.149158E-01
        6379000   0.743907E+02   0.149179E-01
        6380000   0.744017E+02   0.149202E-01
        6381000   0.744127E+02   0.149217E-01
        6382000   0.744233E+02   0.149230E-01
        6383000   0.744336E+02   0.149248E-01
        6384000   0.744440E+02   0.149263E-01
        6385000   0.744544E+02   0.149277E-01
        6386000   0.744646E+02   0.149299E-01
        6387000   0.744748E+02   0.149317E-01
        6388000   0.744852E+02   0.149342E-01
        6389000   0.744957E+02   0.149356E-01
        6390000   0.745062E+02   0.149373E-01
        6391000   0.745168E+02   0.149400E-01
        6392000   0.745271E+02   0.149418E-01
        6393000   0.745377E+02   0.149431E-01
        6394000   0.745479E+02   0.149452E-01
        6395000   0.745580E+02   0.149470E-01
        6396000   0.745681E+02   0.149490E-01
        6397000   0.745785E+02   0.149522E-01
        6398000   0.745891E+02   0.149548E-01
        6399000   0.746004E+02   0.149581E-01
        6400000   0.746118E+02   0.149611E-01
        6401000   0.746229E+02   0.149638E-01
        6402000   0.746329E+02   0.149667E-01
        6403000   0.746430E+02   0.149697E-01
        6404000   0.746530E+02   0.149722E-01
        6405000   0.746629E+02   0.149737E-01
        6406000   0.746731E+02   0.149761E-01
        6407000   0.746833E+02   0.149784E-01
        6408000   0.746940E+02   0.149811E-01
        6409000   0.747052E+02   0.149838E-01
        6410000   0.747165E+02   0.149870E-01
        6411000   0.747277E+02   0.149883E-01
        6412000   0.747385E+02   0.149896E-01
        6413000   0.747495E+02   0.149910E-01
        6414000   0.747601E+02   0.149929E-01
        6415000   0.747704E+02   0.149952E-01
        6416000   0.747806E+02   0.149973E-01
        6417000   0.747907E+02   0.149999E-01
        6418000   0.748011E+02   0.150025E-01
        6419000   0.748119E+02   0.150049E-01
        6420000   0.748229E+02   0.150075E-01
        6421000   0.748334E+02   0.150101E-01
        6422000   0.748442E+02   0.150128E-01
        6423000   0.748552E+02   0.150155E-01
        6424000   0.748657E+02   0.150176E-01
        6425000   0.748768E+02   0.150207E-01
        6426000   0.748876E+02   0.150233E-01
        6427000   0.748977E+02   0.150260E-01
        6428000   0.749081E+02   0.150292E-01
        6429000   0.749188E+02   0.150324E-01
        6430000   0.749293E+02   0.150352E-01
        6431000   0.749396E+02   0.150371E-01
        6432000   0.749500E+02   0.150396E-01
        6433000   0.749604E+02   0.150425E-01
        6434000   0.749711E+02   0.150452E-01
        6435000   0.749818E+02   0.150475E-01
        6436000   0.749919E+02   0.150496E-01
        6437000   0.750021E+02   0.150519E-01
        6438000   0.750123E+02   0.150548E-01
        6439000   0.750224E+02   0.150573E-01
        6440000   0.750326E+02   0.150598E-01
        6441000   0.750432E+02   0.150625E-01
        6442000   0.750541E+02   0.150646E-01
        6443000   0.750651E+02   0.150674E-01
        6444000   0.750761E+02   0.150698E-01
        6445000   0.750869E+02   0.150722E-01
        6446000   0.750978E+02   0.150750E-01
        6447000   0.751084E+02   0.150778E-01
        6448000   0.751192E+02   0.150810E-01
        6449000   0.751301E+02   0.150833E-01
        6450000   0.751407E+02   0.150864E-01
        6451000   0.751512E+02   0.150894E-01
        6452000   0.751613E+02   0.150918E-01
        6453000   0.751711E+02   0.150950E-01
        6454000   0.751816E+02   0.150979E-01
        6455000   0.751922E+02   0.151007E-01
        6456000   0.752028E+02   0.151038E-01
        6457000   0.752135E+02   0.151063E-01
        6458000   0.752243E+02   0.151092E-01
        6459000   0.752350E+02   0.151114E-01
        6460000   0.752455E+02   0.151144E-01
        6461000   0.752558E+02   0.151172E-01
        6462000   0.752662E+02   0.151198E-01
        6463000   0.752769E+02   0.151224E-01
        6464000   0.752877E+02   0.151245E-01
        6465000   0.752981E+02   0.151269E-01
        6466000   0.753084E+02   0.151289E-01
        6467000   0.753185E+02   0.151315E-01
        6468000   0.753289E+02   0.151337E-01
        6469000   0.753392E+02   0.151363E-01
        6470000   0.753496E+02   0.151384E-01
        6471000   0.753603E+02   0.151406E-01
        6472000   0.753713E+02   0.151432E-01
        6473000   0.753825E+02   0.151457E-01
        6474000   0.753938E+02   0.151482E-01
        6475000   0.754050E+02   0.151504E-01
        6476000   0.754152E+02   0.151534E-01
        6477000   0.754249E+02   0.151563E-01
        6478000   0.754350E+02   0.151592E-01
        6479000   0.754454E+02   0.151616E-01
        6480000   0.754556E+02   0.151643E-01
        6481000   0.754657E+02   0.151668E-01
        6482000   0.754768E+02   0.151697E-01
        6483000   0.754879E+02   0.151725E-01
        6484000   0.754989E+02   0.151743E-01
        6485000   0.755099E+02   0.151765E-01
        6486000   0.755209E+02   0.151789E-01
        6487000   0.755313E+02   0.151814E-01
        6488000   0.755421E+02   0.151842E-01
        6489000   0.755526E+02   0.151872E-01
        6490000   0.755630E+02   0.151905E-01
        6491000   0.755734E+02   0.151934E-01
        6492000   0.755840E+02   0.151966E-01
        6493000   0.755946E+02   0.152001E-01
        6494000   0.756056E+02   0.152024E-01
        6495000   0.756161E+02   0.152057E-01
        6496000   0.756263E+02   0.152094E-01
        6497000   0.756364E+02   0.152128E-01
        6498000   0.756466E+02   0.152154E-01
        6499000   0.756572E+02   0.152188E-01
        6500000   0.756677E+02   0.152217E-01
        6501000   0.756783E+02   0.152242E-01
        6502000   0.756890E+02   0.152267E-01
        6503000   0.757000E+02   0.152288E-01
        6504000   0.757107E+02   0.152312E-01
        6505000   0.757220E+02   0.152341E-01
        6506000   0.757333E+02   0.152371E-01
        6507000   0.757444E+02   0.152400E-01
        6508000   0.757553E+02   0.152433E-01
        6509000   0.757658E+02   0.152464E-01
        6510000   0.757766E+02   0.152497E-01
        6511000   0.757870E+02   0.152529E-01
        6512000   0.757976E+02   0.152556E-01
        6513000   0.758081E+02   0.152589E-01
        6514000   0.758185E+02   0.152621E-01
        6515000   0.758294E+02   0.152655E-01
        6516000   0.758404E+02   0.152680E-01
        6517000   0.758514E+02   0.152707E-01
        6518000   0.758624E+02   0.152737E-01
        6519000   0.758735E+02   0.152770E-01
        6520000   0.758852E+02   0.152802E-01
        6521000   0.758965E+02   0.152831E-01
        6522000   0.759069E+02   0.152860E-01
        6523000   0.759173E+02   0.152880E-01
        6524000   0.759273E+02   0.152901E-01
        6525000   0.759372E+02   0.152927E-01
        6526000   0.759472E+02   0.152955E-01
        6527000   0.759576E+02   0.152981E-01
        6528000   0.759688E+02   0.153003E-01
        6529000   0.759803E+02   0.153026E-01
        6530000   0.759919E+02   0.153047E-01
        6531000   0.760034E+02   0.153070E-01
        6532000   0.760148E+02   0.153088E-01
        6533000   0.760260E+02   0.153107E-01
        6534000   0.760363E+02   0.153132E-01
        6535000   0.760469E+02   0.153154E-01
        6536000   0.760574E+02   0.153169E-01
        6537000   0.760678E+02   0.153189E-01
        6538000   0.760790E+02   0.153207E-01
        6539000   0.760904E+02   0.153230E-01
        6540000   0.761021E+02   0.153251E-01
        6541000   0.761134E+02   0.153266E-01
        6542000   0.761245E+02   0.153284E-01
        6543000   0.761353E+02   0.153300E-01
        6544000   0.761463E+02   0.153320E-01
        6545000   0.761573E+02   0.153343E-01
        6546000   0.761684E+02   0.153354E-01
        6547000   0.761790E+02   0.153365E-01
        6548000   0.761896E+02   0.153389E-01
        6549000   0.761997E+02   0.153408E-01
        6550000   0.762097E+02   0.153424E-01
        6551000   0.762203E+02   0.153441E-01
        6552000   0.762312E+02   0.153450E-01
        6553000   0.762424E+02   0.153467E-01
        6554000   0.762536E+02   0.153484E-01
        6555000   0.762649E+02   0.153500E-01
        6556000   0.762762E+02   0.153523E-01
        6557000   0.762874E+02   0.153546E-01
        6558000   0.762980E+02   0.153564E-01
        6559000   0.763086E+02   0.153582E-01
        6560000   0.763187E+02   0.153605E-01
        6561000   0.763291E+02   0.153624E-01
        6562000   0.763395E+02   0.153642E-01
        6563000   0.763501E+02   0.153661E-01
        6564000   0.763610E+02   0.153675E-01
        6565000   0.763724E+02   0.153693E-01
        6566000   0.763840E+02   0.153706E-01
        6567000   0.763953E+02   0.153727E-01
        6568000   0.764062E+02   0.153749E-01
        6569000   0.764172E+02   0.153764E-01
        6570000   0.764277E+02   0.153786E-01
        6571000   0.764382E+02   0.153807E-01
        6572000   0.764488E+02   0.153822E-01
        6573000   0.764597E+02   0.153837E-01
        6574000   0.764708E+02   0.153855E-01
        6575000   0.764819E+02   0.153875E-01
        6576000   0.764926E+02   0.153894E-01
        6577000   0.765034E+02   0.153912E-01
        6578000   0.765146E+02   0.153936E-01
        6579000   0.765255E+02   0.153961E-01
        6580000   0.765364E+02   0.153977E-01
        6581000   0.765473E+02   0.153992E-01
        6582000   0.765583E+02   0.154010E-01
        6583000   0.765696E+02   0.154035E-01
        6584000   0.765809E+02   0.154054E-01
        6585000   0.765921E+02   0.154078E-01
        6586000   0.766033E+02   0.154088E-01
        6587000   0.766139E+02   0.154107E-01
        6588000   0.766244E+02   0.154127E-01
        6589000   0.766349E+02   0.154141E-01
        6590000   0.766461E+02   0.154159E-01
        6591000   0.766573E+02   0.154178E-01
        6592000   0.766685E+02   0.154205E-01
        6593000   0.766794E+02   0.154226E-01
        6594000   0.766902E+02   0.154251E-01
        6595000   0.767009E+02   0.154279E-01
        6596000   0.767115E+02   0.154301E-01
        6597000   0.767215E+02   0.154327E-01
        6598000   0.767321E+02   0.154352E-01
        6599000   0.767425E+02   0.154374E-01
        6600000   0.767531E+02   0.154397E-01
        6601000   0.767640E+02   0.154419E-01
        6602000   0.767747E+02   0.154445E-01
        6603000   0.767857E+02   0.154467E-01
        6604000   0.767970E+02   0.154498E-01
        6605000   0.768081E+02   0.154525E-01
        6606000   0.768191E+02   0.154557E-01
        6607000   0.768302E+02   0.154581E-01
        6608000   0.768414E+02   0.154603E-01
        6609000   0.768525E+02   0.154617E-01
        6610000   0.768634E+02   0.154635E-01
        6611000   0.768741E+02   0.154651E-01
        6612000   0.768846E+02   0.154673E-01
        6613000   0.768954E+02   0.154691E-01
        6614000   0.769064E+02   0.154716E-01
        6615000   0.769173E+02   0.154726E-01
        6616000   0.769281E+02   0.154746E-01
        6617000   0.769391E+02   0.154765E-01
        6618000   0.769499E+02   0.154790E-01
        6619000   0.769610E+02   0.154809E-01
        6620000   0.769719E+02   0.154829E-01
        6621000   0.769831E+02   0.154848E-01
        6622000   0.769936E+02   0.154870E-01
        6623000   0.770038E+02   0.154886E-01
        6624000   0.770143E+02   0.154909E-01
        6625000   0.770245E+02   0.154931E-01
        6626000   0.770347E+02   0.154955E-01
        6627000   0.770459E+02   0.154985E-01
        6628000   0.770569E+02   0.155010E-01
        6629000   0.770683E+02   0.155029E-01
        6630000   0.770789E+02   0.155050E-01
        6631000   0.770893E+02   0.155068E-01
        6632000   0.771003E+02   0.155091E-01
        6633000   0.771110E+02   0.155111E-01
        6634000   0.771217E+02   0.155132E-01
        6635000   0.771322E+02   0.155150E-01
        6636000   0.771429E+02   0.155169E-01
        6637000   0.771535E+02   0.155186E-01
        6638000   0.771645E+02   0.155209E-01
        6639000   0.771755E+02   0.155222E-01
        6640000   0.771869E+02   0.155242E-01
        6641000   0.771988E+02   0.155259E-01
        6642000   0.772101E+02   0.155285E-01
        6643000   0.772210E+02   0.155307E-01
        6644000   0.772320E+02   0.155331E-01
        6645000   0.772431E+02   0.155353E-01
        6646000   0.772537E+02   0.155371E-01
        6647000   0.772640E+02   0.155392E-01
        6648000   0.772742E+02   0.155412E-01
        6649000   0.772846E+02   0.155428E-01
        6650000   0.772954E+02   0.155443E-01
        6651000   0.773064E+02   0.155460E-01
        6652000   0.773177E+02   0.155483E-01
        6653000   0.773286E+02   0.155501E-01
        6654000   0.773395E+02   0.155513E-01
        6655000   0.773499E+02   0.155526E-01
        6656000   0.773606E+02   0.155545E-01
        6657000   0.773712E+02   0.155566E-01
        6658000   0.773814E+02   0.155586E-01
        6659000   0.773921E+02   0.155604E-01
        6660000   0.774032E+02   0.155627E-01
        6661000   0.774143E+02   0.155642E-01
        6662000   0.774255E+02   0.155661E-01
        6663000   0.774364E+02   0.155676E-01
        6664000   0.774475E+02   0.155696E-01
        6665000   0.774581E+02   0.155711E-01
        6666000   0.774688E+02   0.155730E-01
        6667000   0.774796E+02   0.155749E-01
        6668000   0.774899E+02   0.155755E-01
        6669000   0.775002E+02   0.155770E-01
        6670000   0.775107E+02   0.155787E-01
        6671000   0.775214E+02   0.155803E-01
        6672000   0.775322E+02   0.155825E-01
        6673000   0.775427E+02   0.155842E-01
        6674000   0.775536E+02   0.155861E-01
        6675000   0.775646E+02   0.155878E-01
        6676000   0.775757E+02   0.155897E-01
        6677000   0.775870E+02   0.155917E-01
        6678000   0.775981E+02   0.155935E-01
        6679000   0.776089E+02   0.155961E-01
        6680000   0.776196E+02   0.155982E-01
        6681000   0.776301E+02   0.156002E-01
        6682000   0.776403E+02   0.156017E-01
        6683000   0.776514E+02   0.156041E-01
        6684000   0.776627E+02   0.156059E-01
        6685000   0.776739E+02   0.156079E-01
        6686000   0.776843E+02   0.156098E-01
        6687000   0.776947E+02   0.156117E-01
        6688000   0.777049E+02   0.156137E-01
        6689000   0.777157E+02   0.156159E-01
        6690000   0.777261E+02   0.156179E-01
        6691000   0.777364E+02   0.156199E-01
        6692000   0.777473E+02   0.156215E-01
        6693000   0.777585E+02   0.156231E-01
        6694000   0.777696E+02   0.156247E-01
        6695000   0.777806E+02   0.156254E-01
        6696000   0.777915E+02   0.156270E-01
        6697000   0.778022E+02   0.156281E-01
        6698000   0.778127E+02   0.156298E-01
        6699000   0.778233E+02   0.156316E-01
        6700000   0.778339E+02   0.156335E-01
        6701000   0.778442E+02   0.156347E-01
        6702000   0.778548E+02   0.156363E-01
        6703000   0.778656E+02   0.156379E-01
        6704000   0.778767E+02   0.156399E-01
        6705000   0.778878E+02   0.156415E-01
        6706000   0.778986E+02   0.156441E-01
        6707000   0.779096E+02   0.156461E-01
        6708000   0.779205E+02   0.156477E-01
        6709000   0.779314E+02   0.156489E-01
        6710000   0.779423E+02   0.156499E-01
        6711000   0.779531E+02   0.156504E-01
        6712000   0.779636E+02   0.156513E-01
        6713000   0.779745E+02   0.156531E-01
        6714000   0.779855E+02   0.156534E-01
        6715000   0.779966E+02   0.156539E-01
        6716000   0.780082E+02   0.156543E-01
        6717000   0.780195E+02   0.156552E-01
        6718000   0.780305E+02   0.156557E-01
        6719000   0.780412E+02   0.156563E-01
        6720000   0.780521E+02   0.156566E-01
        6721000   0.780626E+02   0.156571E-01
        6722000   0.780730E+02   0.156577E-01
        6723000   0.780840E+02   0.156589E-01
        6724000   0.780949E+02   0.156597E-01
        6725000   0.781062E+02   0.156613E-01
        6726000   0.781175E+02   0.156628E-01
        6727000   0.781288E+02   0.156639E-01
        6728000   0.781399E+02   0.156658E-01
        6729000   0.781503E+02   0.156672E-01
        6730000   0.781608E+02   0.156692E-01
        6731000   0.781712E+02   0.156706E-01
        6732000   0.781814E+02   0.156721E-01
        6733000   0.781916E+02   0.156745E-01
        6734000   0.782013E+02   0.156769E-01
        6735000   0.782119E+02   0.156791E-01
        6736000   0.782223E+02   0.156813E-01
        6737000   0.782328E+02   0.156835E-01
        6738000   0.782437E+02   0.156856E-01
        6739000   0.782547E+02   0.156882E-01
        6740000   0.782658E+02   0.156910E-01
        6741000   0.782769E+02   0.156933E-01
        6742000   0.782873E+02   0.156957E-01
        6743000   0.782976E+02   0.156975E-01
        6744000   0.783076E+02   0.156996E-01
        6745000   0.783180E+02   0.157027E-01
        6746000   0.783286E+02   0.157049E-01
        6747000   0.783393E+02   0.157076E-01
        6748000   0.783503E+02   0.157095E-01
        6749000   0.783613E+02   0.157112E-01
        6750000   0.783719E+02   0.157132E-01
        6751000   0.783827E+02   0.157152E-01
        6752000   0.783937E+02   0.157169E-01
        6753000   0.784047E+02   0.157195E-01
        6754000   0.784157E+02   0.157223E-01
        6755000   0.784265E+02   0.157245E-01
        6756000   0.784371E+02   0.157275E-01
        6757000   0.784480E+02   0.157302E-01
        6758000   0.784590E+02   0.157325E-01
        6759000   0.784698E+02   0.157351E-01
        6760000   0.784807E+02   0.157379E-01
        6761000   0.784915E+02   0.157403E-01
        6762000   0.785020E+02   0.157422E-01
        6763000   0.785124E+02   0.157442E-01
        6764000   0.785229E+02   0.157461E-01
        6765000   0.785331E+02   0.157477E-01
        6766000   0.785434E+02   0.157495E-01
        6767000   0.785536E+02   0.157511E-01
        6768000   0.785640E+02   0.157529E-01
        6769000   0.785744E+02   0.157538E-01
        6770000   0.785852E+02   0.157553E-01
        6771000   0.785960E+02   0.157568E-01
        6772000   0.786066E+02   0.157577E-01
        6773000   0.786173E+02   0.157594E-01
        6774000   0.786281E+02   0.157608E-01
        6775000   0.786384E+02   0.157616E-01
        6776000   0.786487E+02   0.157636E-01
        6777000   0.786595E+02   0.157654E-01
        6778000   0.786702E+02   0.157664E-01
        6779000   0.786816E+02   0.157684E-01
        6780000   0.786927E+02   0.157697E-01
        6781000   0.787043E+02   0.157708E-01
        6782000   0.787154E+02   0.157717E-01
        6783000   0.787256E+02   0.157727E-01
        6784000   0.787361E+02   0.157737E-01
        6785000   0.787463E+02   0.157745E-01
        6786000   0.787562E+02   0.157756E-01
        6787000   0.787662E+02   0.157766E-01
        6788000   0.787767E+02   0.157775E-01
        6789000   0.787872E+02   0.157791E-01
        6790000   0.787983E+02   0.157799E-01
        6791000   0.788091E+02   0.157802E-01
        6792000   0.788199E+02   0.157807E-01
        6793000   0.788309E+02   0.157821E-01
        6794000   0.788415E+02   0.157833E-01
        6795000   0.788523E+02   0.157845E-01
        6796000   0.788628E+02   0.157853E-01
        6797000   0.788736E+02   0.157861E-01
        6798000   0.788840E+02   0.157871E-01
        6799000   0.788941E+02   0.157878E-01
        6800000   0.789046E+02   0.157890E-01
        6801000   0.789154E+02   0.157897E-01
        6802000   0.789263E+02   0.157907E-01
        6803000   0.789363E+02   0.157914E-01
        6804000   0.789468E+02   0.157925E-01
        6805000   0.789576E+02   0.157941E-01
        6806000   0.789682E+02   0.157954E-01
        6807000   0.789784E+02   0.157964E-01
        6808000   0.789889E+02   0.157972E-01
        6809000   0.789999E+02   0.157984E-01
        6810000   0.790105E+02   0.157999E-01
        6811000   0.790212E+02   0.158014E-01
        6812000   0.790321E+02   0.158029E-01
        6813000   0.790429E+02   0.158041E-01
        6814000   0.790539E+02   0.158052E-01
        6815000   0.790651E+02   0.158067E-01
        6816000   0.790759E+02   0.158079E-01
        6817000   0.790864E+02   0.158090E-01
        6818000   0.790968E+02   0.158103E-01
        6819000   0.791070E+02   0.158111E-01
        6820000   0.791173E+02   0.158123E-01
        6821000   0.791278E+02   0.158140E-01
        6822000   0.791386E+02   0.158157E-01
        6823000   0.791496E+02   0.158177E-01
        6824000   0.791599E+02   0.158196E-01
        6825000   0.791706E+02   0.158210E-01
        6826000   0.791813E+02   0.158236E-01
        6827000   0.791916E+02   0.158260E-01
        6828000   0.792023E+02   0.158282E-01
        6829000   0.792128E+02   0.158311E-01
        6830000   0.792234E+02   0.158339E-01
        6831000   0.792341E+02   0.158355E-01
        6832000   0.792447E+02   0.158374E-01
        6833000   0.792551E+02   0.158380E-01
        6834000   0.792658E+02   0.158404E-01
        6835000   0.792767E+02   0.158430E-01
        6836000   0.792873E+02   0.158453E-01
        6837000   0.792982E+02   0.158473E-01
        6838000   0.793091E+02   0.158494E-01
        6839000   0.793203E+02   0.158512E-01
        6840000   0.793313E+02   0.158544E-01
        6841000   0.793422E+02   0.158570E-01
        6842000   0.793527E+02   0.158595E-01
        6843000   0.793628E+02   0.158622E-01
        6844000   0.793724E+02   0.158650E-01
        6845000   0.793827E+02   0.158671E-01
        6846000   0.793930E+02   0.158692E-01
        6847000   0.794037E+02   0.158711E-01
        6848000   0.794147E+02   0.158728E-01
        6849000   0.794258E+02   0.158751E-01
        6850000   0.794367E+02   0.158769E-01
        6851000   0.794472E+02   0.158793E-01
        6852000   0.794575E+02   0.158814E-01
        6853000   0.794681E+02   0.158831E-01
        6854000   0.794784E+02   0.158849E-01
        6855000   0.794883E+02   0.158864E-01
        6856000   0.794989E+02   0.158880E-01
        6857000   0.795092E+02   0.158893E-01
        6858000   0.795196E+02   0.158907E-01
        6859000   0.795303E+02   0.158916E-01
        6860000   0.795407E+02   0.158923E-01
        6861000   0.795509E+02   0.158926E-01
        6862000   0.795615E+02   0.158929E-01
        6863000   0.795720E+02   0.158940E-01
        6864000   0.795825E+02   0.158946E-01
        6865000   0.795928E+02   0.158956E-01
        6866000   0.796037E+02   0.158972E-01
        6867000   0.796148E+02   0.158981E-01
        6868000   0.796259E+02   0.158996E-01
        6869000   0.796366E+02   0.159012E-01
        6870000   0.796472E+02   0.159026E-01
        6871000   0.796574E+02   0.159047E-01
        6872000   0.796678E+02   0.159063E-01
        6873000   0.796783E+02   0.159070E-01
        6874000   0.796891E+02   0.159084E-01
        6875000   0.797003E+02   0.159100E-01
        6876000   0.797113E+02   0.159113E-01
        6877000   0.797229E+02   0.159122E-01
        6878000   0.797340E+02   0.159135E-01
        6879000   0.797447E+02   0.159152E-01
        6880000   0.797551E+02   0.159160E-01
        6881000   0.797662E+02   0.159175E-01
        6882000   0.797770E+02   0.159174E-01
        6883000   0.797871E+02   0.159180E-01
        6884000   0.797970E+02   0.159186E-01
        6885000   0.798073E+02   0.159191E-01
        6886000   0.798176E+02   0.159202E-01
        6887000   0.798282E+02   0.159218E-01
        6888000   0.798386E+02   0.159237E-01
        6889000   0.798491E+02   0.159250E-01
        6890000   0.798594E+02   0.159262E-01
        6891000   0.798699E+02   0.159277E-01
        6892000   0.798812E+02   0.159293E-01
        6893000   0.798927E+02   0.159311E-01
        6894000   0.799034E+02   0.159320E-01
        6895000   0.799139E+02   0.159329E-01
        6896000   0.799245E+02   0.159332E-01
        6897000   0.799346E+02   0.159335E-01
        6898000   0.799447E+02   0.159339E-01
        6899000   0.799554E+02   0.159344E-01
        6900000   0.799663E+02   0.159355E-01
        6901000   0.799768E+02   0.159363E-01
        6902000   0.799873E+02   0.159376E-01
        6903000   0.799980E+02   0.159387E-01
        6904000   0.800085E+02   0.159400E-01
        6905000   0.800186E+02   0.159411E-01
        6906000   0.800290E+02   0.159416E-01
        6907000   0.800393E+02   0.159424E-01
        6908000   0.800499E+02   0.159428E-01
        6909000   0.800603E+02   0.159433E-01
        6910000   0.800708E+02   0.159442E-01
        6911000   0.800819E+02   0.159451E-01
        6912000   0.800924E+02   0.159459E-01
        6913000   0.801026E+02   0.159473E-01
        6914000   0.801131E+02   0.159482E-01
        6915000   0.801235E+02   0.159483E-01
        6916000   0.801341E+02   0.159490E-01
        6917000   0.801450E+02   0.159497E-01
        6918000   0.801562E+02   0.159506E-01
        6919000   0.801668E+02   0.159526E-01
        6920000   0.801770E+02   0.159542E-01
        6921000   0.801872E+02   0.159559E-01
        6922000   0.801978E+02   0.159572E-01
        6923000   0.802079E+02   0.159579E-01
        6924000   0.802180E+02   0.159590E-01
        6925000   0.802285E+02   0.159603E-01
        6926000   0.802388E+02   0.159608E-01
        6927000   0.802495E+02   0.159611E-01
        6928000   0.802604E+02   0.159627E-01
        6929000   0.802705E+02   0.159631E-01
        6930000   0.802808E+02   0.159646E-01
        6931000   0.802911E+02   0.159657E-01
        6932000   0.803010E+02   0.159669E-01
        6933000   0.803110E+02   0.159678E-01
        6934000   0.803214E+02   0.159687E-01
        6935000   0.803320E+02   0.159700E-01
        6936000   0.803423E+02   0.159708E-01
        6937000   0.803526E+02   0.159717E-01
        6938000   0.803633E+02   0.159726E-01
        6939000   0.803741E+02   0.159731E-01
        6940000   0.803853E+02   0.159733E-01
        6941000   0.803961E+02   0.159736E-01
        6942000   0.804068E+02   0.159739E-01
        6943000   0.804170E+02   0.159742E-01
        6944000   0.804274E+02   0.159747E-01
        6945000   0.804376E+02   0.159752E-01
        6946000   0.804482E+02   0.159759E-01
        6947000   0.804585E+02   0.159761E-01
        6948000   0.804693E+02   0.159772E-01
        6949000   0.804797E+02   0.159781E-01
        6950000   0.804900E+02   0.159785E-01
        6951000   0.805002E+02   0.159794E-01
        6952000   0.805103E+02   0.159801E-01
        6953000   0.805210E+02   0.159803E-01
        6954000   0.805314E+02   0.159811E-01
        6955000   0.805425E+02   0.159822E-01
        6956000   0.805528E+02   0.159831E-01
        6957000   0.805630E+02   0.159838E-01
        6958000   0.805733E+02   0.159850E-01
        6959000   0.805839E+02   0.159850E-01
        6960000   0.805943E+02   0.159851E-01
        6961000   0.806045E+02   0.159862E-01
        6962000   0.806153E+02   0.159870E-01
        6963000   0.806261E+02   0.159880E-01
        6964000   0.806365E+02   0.159883E-01
        6965000   0.806474E+02   0.159884E-01
        6966000   0.806583E+02   0.159892E-01
        6967000   0.806693E+02   0.159900E-01
        6968000   0.806797E+02   0.159908E-01
        6969000   0.806903E+02   0.159918E-01
        6970000   0.807002E+02   0.159937E-01
        6971000   0.807105E+02   0.159946E-01
        6972000   0.807206E+02   0.159958E-01
        6973000   0.807313E+02   0.159971E-01
        6974000   0.807421E+02   0.159980E-01
        6975000   0.807529E+02   0.160001E-01
        6976000   0.807633E+02   0.160014E-01
        6977000   0.807740E+02   0.160026E-01
        6978000   0.807847E+02   0.160036E-01
        6979000   0.807947E+02   0.160047E-01
        6980000   0.808047E+02   0.160054E-01
        6981000   0.808150E+02   0.160063E-01
        6982000   0.808258E+02   0.160070E-01
        6983000   0.808368E+02   0.160080E-01
        6984000   0.808477E+02   0.160089E-01
        6985000   0.808584E+02   0.160096E-01
        6986000   0.808691E+02   0.160103E-01
        6987000   0.808790E+02   0.160105E-01
        6988000   0.808895E+02   0.160111E-01
        6989000   0.808998E+02   0.160120E-01
        6990000   0.809104E+02   0.160125E-01
        6991000   0.809217E+02   0.160126E-01
        6992000   0.809329E+02   0.160133E-01
        6993000   0.809439E+02   0.160138E-01
        6994000   0.809549E+02   0.160141E-01
        6995000   0.809658E+02   0.160144E-01
        6996000   0.809768E+02   0.160149E-01
        6997000   0.809877E+02   0.160151E-01
        6998000   0.809986E+02   0.160148E-01
        6999000   0.810094E+02   0.160147E-01
        7000000   0.810200E+02   0.160144E-01
        7001000   0.810308E+02   0.160144E-01
        7002000   0.810413E+02   0.160142E-01
        7003000   0.810515E+02   0.160146E-01
        7004000   0.810625E+02   0.160149E-01
        7005000   0.810735E+02   0.160153E-01
        7006000   0.810845E+02   0.160165E-01
        7007000   0.810955E+02   0.160174E-01
        7008000   0.811064E+02   0.160178E-01
        7009000   0.811175E+02   0.160187E-01
        7010000   0.811282E+02   0.160194E-01
        7011000   0.811390E+02   0.160205E-01
        7012000   0.811496E+02   0.160228E-01
        7013000   0.811604E+02   0.160251E-01
        7014000   0.811707E+02   0.160271E-01
        7015000   0.811817E+02   0.160287E-01
        7016000   0.811930E+02   0.160307E-01
        7017000   0.812039E+02   0.160327E-01
        7018000   0.812148E+02   0.160342E-01
        7019000   0.812255E+02   0.160361E-01
        7020000   0.812358E+02   0.160374E-01
        7021000   0.812460E+02   0.160397E-01
        7022000   0.812563E+02   0.160419E-01
        7023000   0.812669E+02   0.160437E-01
        7024000   0.812777E+02   0.160462E-01
        7025000   0.812884E+02   0.160484E-01
        7026000   0.812984E+02   0.160498E-01
        7027000   0.813088E+02   0.160519E-01
        7028000   0.813196E+02   0.160534E-01
        7029000   0.813306E+02   0.160546E-01
        7030000   0.813416E+02   0.160564E-01
        7031000   0.813525E+02   0.160582E-01
        7032000   0.813627E+02   0.160597E-01
        7033000   0.813729E+02   0.160616E-01
        7034000   0.813828E+02   0.160630E-01
        7035000   0.813930E+02   0.160640E-01
        7036000   0.814031E+02   0.160652E-01
        7037000   0.814133E+02   0.160657E-01
        7038000   0.814242E+02   0.160671E-01
        7039000   0.814351E+02   0.160685E-01
        7040000   0.814459E+02   0.160706E-01
        7041000   0.814563E+02   0.160720E-01
        7042000   0.814668E+02   0.160744E-01
        7043000   0.814773E+02   0.160764E-01
        7044000   0.814881E+02   0.160781E-01
        7045000   0.814984E+02   0.160798E-01
        7046000   0.815090E+02   0.160808E-01
        7047000   0.815196E+02   0.160827E-01
        7048000   0.815299E+02   0.160832E-01
        7049000   0.815404E+02   0.160843E-01
        7050000   0.815506E+02   0.160861E-01
        7051000   0.815618E+02   0.160869E-01
        7052000   0.815727E+02   0.160886E-01
        7053000   0.815832E+02   0.160901E-01
        7054000   0.815938E+02   0.160916E-01
        7055000   0.816046E+02   0.160934E-01
        7056000   0.816150E+02   0.160945E-01
        7057000   0.816255E+02   0.160962E-01
        7058000   0.816356E+02   0.160974E-01
        7059000   0.816460E+02   0.160984E-01
        7060000   0.816568E+02   0.160992E-01
        7061000   0.816677E+02   0.160999E-01
        7062000   0.816786E+02   0.161011E-01
        7063000   0.816896E+02   0.161022E-01
        7064000   0.817004E+02   0.161021E-01
        7065000   0.817113E+02   0.161020E-01
        7066000   0.817220E+02   0.161030E-01
        7067000   0.817320E+02   0.161047E-01
        7068000   0.817417E+02   0.161059E-01
        7069000   0.817510E+02   0.161067E-01
        7070000   0.817607E+02   0.161069E-01
        7071000   0.817708E+02   0.161075E-01
        7072000   0.817813E+02   0.161080E-01
        7073000   0.817919E+02   0.161086E-01
        7074000   0.818024E+02   0.161095E-01
        7075000   0.818133E+02   0.161111E-01
        7076000   0.818242E+02   0.161123E-01
        7077000   0.818348E+02   0.161130E-01
        7078000   0.818453E+02   0.161141E-01
        7079000   0.818554E+02   0.161153E-01
        7080000   0.818657E+02   0.161161E-01
        7081000   0.818762E+02   0.161169E-01
        7082000   0.818866E+02   0.161183E-01
        7083000   0.818971E+02   0.161194E-01
        7084000   0.819075E+02   0.161219E-01
        7085000   0.819181E+02   0.161231E-01
        7086000   0.819286E+02   0.161246E-01
        7087000   0.819391E+02   0.161261E-01
        7088000   0.819498E+02   0.161275E-01
        7089000   0.819608E+02   0.161291E-01
        7090000   0.819713E+02   0.161304E-01
        7091000   0.819821E+02   0.161322E-01
        7092000   0.819927E+02   0.161338E-01
        7093000   0.820032E+02   0.161352E-01
        7094000   0.820133E+02   0.161369E-01
        7095000   0.820237E+02   0.161389E-01
        7096000   0.820342E+02   0.161410E-01
        7097000   0.820449E+02   0.161432E-01
        7098000   0.820558E+02   0.161455E-01
        7099000   0.820669E+02   0.161473E-01
        7100000   0.820777E+02   0.161491E-01
        7101000   0.820881E+02   0.161504E-01
        7102000   0.820988E+02   0.161518E-01
        7103000   0.821094E+02   0.161531E-01
        7104000   0.821201E+02   0.161545E-01
        7105000   0.821310E+02   0.161559E-01
        7106000   0.821417E+02   0.161568E-01
        7107000   0.821521E+02   0.161578E-01
        7108000   0.821624E+02   0.161592E-01
        7109000   0.821729E+02   0.161604E-01
        7110000   0.821840E+02   0.161620E-01
        7111000   0.821948E+02   0.161633E-01
        7112000   0.822058E+02   0.161641E-01
        7113000   0.822167E+02   0.161652E-01
        7114000   0.822271E+02   0.161661E-01
        7115000   0.822374E+02   0.161667E-01
        7116000   0.822475E+02   0.161675E-01
        7117000   0.822579E+02   0.161680E-01
        7118000   0.822687E+02   0.161685E-01
        7119000   0.822801E+02   0.161688E-01
        7120000   0.822911E+02   0.161696E-01
        7121000   0.823022E+02   0.161700E-01
        7122000   0.823135E+02   0.161712E-01
        7123000   0.823244E+02   0.161723E-01
        7124000   0.823352E+02   0.161729E-01
        7125000   0.823460E+02   0.161743E-01
        7126000   0.823564E+02   0.161750E-01
        7127000   0.823669E+02   0.161759E-01
        7128000   0.823775E+02   0.161775E-01
        7129000   0.823884E+02   0.161783E-01
        7130000   0.823993E+02   0.161793E-01
        7131000   0.824097E+02   0.161802E-01
        7132000   0.824202E+02   0.161815E-01
        7133000   0.824310E+02   0.161831E-01
        7134000   0.824423E+02   0.161850E-01
        7135000   0.824531E+02   0.161863E-01
        7136000   0.824640E+02   0.161875E-01
        7137000   0.824749E+02   0.161881E-01
        7138000   0.824858E+02   0.161890E-01
        7139000   0.824969E+02   0.161899E-01
        7140000   0.825077E+02   0.161913E-01
        7141000   0.825186E+02   0.161920E-01
        7142000   0.825293E+02   0.161937E-01
        7143000   0.825402E+02   0.161948E-01
        7144000   0.825510E+02   0.161965E-01
        7145000   0.825619E+02   0.161983E-01
        7146000   0.825727E+02   0.162003E-01
        7147000   0.825834E+02   0.162015E-01
        7148000   0.825944E+02   0.162034E-01
        7149000   0.826052E+02   0.162057E-01
        7150000   0.826162E+02   0.162074E-01
        7151000   0.826268E+02   0.162091E-01
        7152000   0.826371E+02   0.162122E-01
        7153000   0.826480E+02   0.162146E-01
        7154000   0.826588E+02   0.162164E-01
        7155000   0.826695E+02   0.162182E-01
        7156000   0.826799E+02   0.162206E-01
        7157000   0.826910E+02   0.162226E-01
        7158000   0.827020E+02   0.162247E-01
        7159000   0.827126E+02   0.162273E-01
        7160000   0.827226E+02   0.162298E-01
        7161000   0.827329E+02   0.162322E-01
        7162000   0.827430E+02   0.162342E-01
        7163000   0.827534E+02   0.162362E-01
        7164000   0.827644E+02   0.162390E-01
        7165000   0.827752E+02   0.162418E-01
        7166000   0.827860E+02   0.162444E-01
        7167000   0.827965E+02   0.162473E-01
        7168000   0.828072E+02   0.162496E-01
        7169000   0.828179E+02   0.162516E-01
        7170000   0.828285E+02   0.162530E-01
        7171000   0.828390E+02   0.162543E-01
        7172000   0.828495E+02   0.162563E-01
        7173000   0.828600E+02   0.162580E-01
        7174000   0.828706E+02   0.162596E-01
        7175000   0.828812E+02   0.162616E-01
        7176000   0.828918E+02   0.162633E-01
        7177000   0.829026E+02   0.162650E-01
        7178000   0.829135E+02   0.162668E-01
        7179000   0.829240E+02   0.162685E-01
        7180000   0.829350E+02   0.162710E-01
        7181000   0.829457E+02   0.162728E-01
        7182000   0.829565E+02   0.162761E-01
        7183000   0.829671E+02   0.162793E-01
        7184000   0.829775E+02   0.162821E-01
        7185000   0.829881E+02   0.162846E-01
        7186000   0.829986E+02   0.162874E-01
        7187000   0.830094E+02   0.162898E-01
        7188000   0.830202E+02   0.162919E-01
        7189000   0.830311E+02   0.162938E-01
        7190000   0.830421E+02   0.162958E-01
        7191000   0.830531E+02   0.162980E-01
        7192000   0.830643E+02   0.163003E-01
        7193000   0.830752E+02   0.163033E-01
        7194000   0.830855E+02   0.163060E-01
        7195000   0.830954E+02   0.163083E-01
        7196000   0.831060E+02   0.163108E-01
        7197000   0.831168E+02   0.163138E-01
        7198000   0.831275E+02   0.163169E-01
        7199000   0.831379E+02   0.163198E-01
        7200000   0.831485E+02   0.163228E-01
        7201000   0.831594E+02   0.163256E-01
        7202000   0.831700E+02   0.163286E-01
        7203000   0.831807E+02   0.163311E-01
        7204000   0.831913E+02   0.163334E-01
        7205000   0.832023E+02   0.163355E-01
        7206000   0.832131E+02   0.163376E-01
        7207000   0.832238E+02   0.163404E-01
        7208000   0.832347E+02   0.163424E-01
        7209000   0.832457E+02   0.163438E-01
        7210000   0.832567E+02   0.163456E-01
        7211000   0.832677E+02   0.163473E-01
        7212000   0.832782E+02   0.163491E-01
        7213000   0.832889E+02   0.163512E-01
        7214000   0.832997E+02   0.163533E-01
        7215000   0.833101E+02   0.163550E-01
        7216000   0.833209E+02   0.163563E-01
        7217000   0.833317E+02   0.163585E-01
        7218000   0.833425E+02   0.163601E-01
        7219000   0.833532E+02   0.163620E-01
        7220000   0.833643E+02   0.163634E-01
        7221000   0.833749E+02   0.163652E-01
        7222000   0.833855E+02   0.163670E-01
        7223000   0.833962E+02   0.163684E-01
        7224000   0.834068E+02   0.163708E-01
        7225000   0.834174E+02   0.163738E-01
        7226000   0.834281E+02   0.163761E-01
        7227000   0.834387E+02   0.163781E-01
        7228000   0.834488E+02   0.163803E-01
        7229000   0.834591E+02   0.163820E-01
        7230000   0.834702E+02   0.163846E-01
        7231000   0.834808E+02   0.163862E-01
        7232000   0.834916E+02   0.163883E-01
        7233000   0.835027E+02   0.163905E-01
        7234000   0.835140E+02   0.163926E-01
        7235000   0.835250E+02   0.163948E-01
        7236000   0.835356E+02   0.163977E-01
        7237000   0.835460E+02   0.164008E-01
        7238000   0.835564E+02   0.164039E-01
        7239000   0.835667E+02   0.164060E-01
        7240000   0.835769E+02   0.164079E-01
        7241000   0.835873E+02   0.164096E-01
        7242000   0.835976E+02   0.164121E-01
        7243000   0.836084E+02   0.164154E-01
        7244000   0.836194E+02   0.164184E-01
        7245000   0.836306E+02   0.164212E-01
        7246000   0.836417E+02   0.164244E-01
        7247000   0.836529E+02   0.164278E-01
        7248000   0.836644E+02   0.164305E-01
        7249000   0.836754E+02   0.164333E-01
        7250000   0.836860E+02   0.164363E-01
        7251000   0.836962E+02   0.164384E-01
        7252000   0.837067E+02   0.164410E-01
        7253000   0.837171E+02   0.164438E-01
        7254000   0.837278E+02   0.164471E-01
        7255000   0.837385E+02   0.164505E-01
        7256000   0.837495E+02   0.164538E-01
        7257000   0.837610E+02   0.164574E-01
        7258000   0.837725E+02   0.164609E-01
        7259000   0.837833E+02   0.164643E-01
        7260000   0.837938E+02   0.164674E-01
        7261000   0.838046E+02   0.164711E-01
        7262000   0.838152E+02   0.164735E-01
        7263000   0.838259E+02   0.164770E-01
        7264000   0.838364E+02   0.164801E-01
        7265000   0.838470E+02   0.164827E-01
        7266000   0.838581E+02   0.164847E-01
        7267000   0.838693E+02   0.164865E-01
        7268000   0.838801E+02   0.164883E-01
        7269000   0.838902E+02   0.164896E-01
        7270000   0.839002E+02   0.164918E-01
        7271000   0.839106E+02   0.164932E-01
        7272000   0.839214E+02   0.164950E-01
        7273000   0.839328E+02   0.164966E-01
        7274000   0.839443E+02   0.164986E-01
        7275000   0.839553E+02   0.165012E-01
        7276000   0.839660E+02   0.165037E-01
        7277000   0.839764E+02   0.165057E-01
        7278000   0.839868E+02   0.165084E-01
        7279000   0.839976E+02   0.165111E-01
        7280000   0.840084E+02   0.165132E-01
        7281000   0.840192E+02   0.165159E-01
        7282000   0.840302E+02   0.165190E-01
        7283000   0.840409E+02   0.165217E-01
        7284000   0.840515E+02   0.165241E-01
        7285000   0.840625E+02   0.165263E-01
        7286000   0.840732E+02   0.165290E-01
        7287000   0.840836E+02   0.165319E-01
        7288000   0.840938E+02   0.165348E-01
        7289000   0.841041E+02   0.165373E-01
        7290000   0.841147E+02   0.165399E-01
        7291000   0.841251E+02   0.165428E-01
        7292000   0.841354E+02   0.165457E-01
        7293000   0.841460E+02   0.165483E-01
        7294000   0.841567E+02   0.165512E-01
        7295000   0.841676E+02   0.165536E-01
        7296000   0.841787E+02   0.165563E-01
        7297000   0.841899E+02   0.165586E-01
        7298000   0.842009E+02   0.165609E-01
        7299000   0.842117E+02   0.165635E-01
        7300000   0.842226E+02   0.165655E-01
        7301000   0.842331E+02   0.165687E-01
        7302000   0.842434E+02   0.165715E-01
        7303000   0.842537E+02   0.165744E-01
        7304000   0.842642E+02   0.165771E-01
        7305000   0.842750E+02   0.165807E-01
        7306000   0.842856E+02   0.165839E-01
        7307000   0.842962E+02   0.165866E-01
        7308000   0.843075E+02   0.165895E-01
        7309000   0.843188E+02   0.165926E-01
        7310000   0.843298E+02   0.165962E-01
        7311000   0.843406E+02   0.165998E-01
        7312000   0.843518E+02   0.166026E-01
        7313000   0.843627E+02   0.166062E-01
        7314000   0.843739E+02   0.166094E-01
        7315000   0.843848E+02   0.166134E-01
        7316000   0.843957E+02   0.166167E-01
        7317000   0.844064E+02   0.166205E-01
        7318000   0.844175E+02   0.166227E-01
        7319000   0.844286E+02   0.166258E-01
        7320000   0.844394E+02   0.166289E-01
        7321000   0.844501E+02   0.166322E-01
        7322000   0.844608E+02   0.166344E-01
        7323000   0.844714E+02   0.166374E-01
        7324000   0.844819E+02   0.166409E-01
        7325000   0.844925E+02   0.166440E-01
        7326000   0.845033E+02   0.166467E-01
        7327000   0.845140E+02   0.166488E-01
        7328000   0.845245E+02   0.166514E-01
        7329000   0.845353E+02   0.166540E-01
        7330000   0.845460E+02   0.166567E-01
        7331000   0.845566E+02   0.166596E-01
        7332000   0.845672E+02   0.166614E-01
        7333000   0.845778E+02   0.166637E-01
        7334000   0.845877E+02   0.166653E-01
        7335000   0.845980E+02   0.166682E-01
        7336000   0.846085E+02   0.166720E-01
        7337000   0.846193E+02   0.166746E-01
        7338000   0.846302E+02   0.166779E-01
        7339000   0.846404E+02   0.166806E-01
        7340000   0.846505E+02   0.166823E-01
        7341000   0.846608E+02   0.166848E-01
        7342000   0.846712E+02   0.166872E-01
        7343000   0.846819E+02   0.166891E-01
        7344000   0.846925E+02   0.166902E-01
        7345000   0.847033E+02   0.166927E-01
        7346000   0.847143E+02   0.166956E-01
        7347000   0.847245E+02   0.166978E-01
        7348000   0.847352E+02   0.167007E-01
        7349000   0.847460E+02   0.167028E-01
        7350000   0.847566E+02   0.167050E-01
        7351000   0.847671E+02   0.167076E-01
        7352000   0.847778E+02   0.167100E-01
        7353000   0.847884E+02   0.167125E-01
        7354000   0.847994E+02   0.167155E-01
        7355000   0.848104E+02   0.167176E-01
        7356000   0.848214E+02   0.167199E-01
        7357000   0.848324E+02   0.167223E-01
        7358000   0.848433E+02   0.167239E-01
        7359000   0.848541E+02   0.167262E-01
        7360000   0.848645E+02   0.167287E-01
        7361000   0.848755E+02   0.167317E-01
        7362000   0.848863E+02   0.167340E-01
        7363000   0.848973E+02   0.167360E-01
        7364000   0.849080E+02   0.167377E-01
        7365000   0.849191E+02   0.167394E-01
        7366000   0.849302E+02   0.167407E-01
        7367000   0.849410E+02   0.167420E-01
        7368000   0.849517E+02   0.167437E-01
        7369000   0.849622E+02   0.167454E-01
        7370000   0.849727E+02   0.167478E-01
        7371000   0.849835E+02   0.167491E-01
        7372000   0.849937E+02   0.167503E-01
        7373000   0.850041E+02   0.167522E-01
        7374000   0.850145E+02   0.167541E-01
        7375000   0.850249E+02   0.167551E-01
        7376000   0.850359E+02   0.167570E-01
        7377000   0.850469E+02   0.167591E-01
        7378000   0.850575E+02   0.167615E-01
        7379000   0.850681E+02   0.167633E-01
        7380000   0.850788E+02   0.167654E-01
        7381000   0.850893E+02   0.167682E-01
        7382000   0.850996E+02   0.167711E-01
        7383000   0.851102E+02   0.167748E-01
        7384000   0.851211E+02   0.167779E-01
        7385000   0.851320E+02   0.167806E-01
        7386000   0.851425E+02   0.167838E-01
        7387000   0.851525E+02   0.167864E-01
        7388000   0.851627E+02   0.167891E-01
        7389000   0.851729E+02   0.167916E-01
        7390000   0.851836E+02   0.167941E-01
        7391000   0.851943E+02   0.167962E-01
        7392000   0.852055E+02   0.167989E-01
        7393000   0.852161E+02   0.168012E-01
        7394000   0.852269E+02   0.168040E-01
        7395000   0.852373E+02   0.168070E-01
        7396000   0.852476E+02   0.168096E-01
        7397000   0.852584E+02   0.168117E-01
        7398000   0.852690E+02   0.168138E-01
        7399000   0.852796E+02   0.168169E-01
        7400000   0.852902E+02   0.168192E-01
        7401000   0.853006E+02   0.168222E-01
        7402000   0.853112E+02   0.168248E-01
        7403000   0.853216E+02   0.168278E-01
        7404000   0.853326E+02   0.168309E-01
        7405000   0.853435E+02   0.168347E-01
        7406000   0.853545E+02   0.168377E-01
        7407000   0.853653E+02   0.168403E-01
        7408000   0.853762E+02   0.168417E-01
        7409000   0.853864E+02   0.168440E-01
        7410000   0.853971E+02   0.168463E-01
        7411000   0.854078E+02   0.168489E-01
        7412000   0.854185E+02   0.168513E-01
        7413000   0.854298E+02   0.168528E-01
        7414000   0.854408E+02   0.168549E-01
        7415000   0.854518E+02   0.168574E-01
        7416000   0.854621E+02   0.168598E-01
        7417000   0.854724E+02   0.168629E-01
        7418000   0.854829E+02   0.168659E-01
        7419000   0.854933E+02   0.168687E-01
        7420000   0.855035E+02   0.168720E-01
        7421000   0.855139E+02   0.168738E-01
        7422000   0.855246E+02   0.168769E-01
        7423000   0.855356E+02   0.168793E-01
        7424000   0.855467E+02   0.168818E-01
        7425000   0.855576E+02   0.168844E-01
        7426000   0.855684E+02   0.168873E-01
        7427000   0.855791E+02   0.168903E-01
        7428000   0.855901E+02   0.168935E-01
        7429000   0.856010E+02   0.168966E-01
        7430000   0.856119E+02   0.168992E-01
        7431000   0.856232E+02   0.169018E-01
        7432000   0.856340E+02   0.169046E-01
        7433000   0.856446E+02   0.169076E-01
        7434000   0.856551E+02   0.169102E-01
        7435000   0.856659E+02   0.169134E-01
        7436000   0.856762E+02   0.169161E-01
        7437000   0.856870E+02   0.169188E-01
        7438000   0.856977E+02   0.169216E-01
        7439000   0.857084E+02   0.169240E-01
        7440000   0.857192E+02   0.169261E-01
        7441000   0.857302E+02   0.169290E-01
        7442000   0.857415E+02   0.169315E-01
        7443000   0.857525E+02   0.169338E-01
        7444000   0.857634E+02   0.169362E-01
        7445000   0.857740E+02   0.169386E-01
        7446000   0.857848E+02   0.169406E-01
        7447000   0.857956E+02   0.169429E-01
        7448000   0.858065E+02   0.169442E-01
        7449000   0.858177E+02   0.169467E-01
        7450000   0.858289E+02   0.169490E-01
        7451000   0.858397E+02   0.169514E-01
        7452000   0.858505E+02   0.169536E-01
        7453000   0.858611E+02   0.169557E-01
        7454000   0.858719E+02   0.169580E-01
        7455000   0.858827E+02   0.169600E-01
        7456000   0.858937E+02   0.169613E-01
        7457000   0.859051E+02   0.169633E-01
        7458000   0.859164E+02   0.169650E-01
        7459000   0.859278E+02   0.169667E-01
        7460000   0.859391E+02   0.169679E-01
        7461000   0.859499E+02   0.169690E-01
        7462000   0.859608E+02   0.169704E-01
        7463000   0.859718E+02   0.169725E-01
        7464000   0.859825E+02   0.169737E-01
        7465000   0.859933E+02   0.169751E-01
        7466000   0.860038E+02   0.169774E-01
        7467000   0.860147E+02   0.169783E-01
        7468000   0.860252E+02   0.169791E-01
        7469000   0.860361E+02   0.169804E-01
        7470000   0.860473E+02   0.169819E-01
        7471000   0.860584E+02   0.169826E-01
        7472000   0.860697E+02   0.169848E-01
        7473000   0.860810E+02   0.169868E-01
        7474000   0.860918E+02   0.169884E-01
        7475000   0.861030E+02   0.169913E-01
        7476000   0.861137E+02   0.169933E-01
        7477000   0.861246E+02   0.169957E-01
        7478000   0.861355E+02   0.169982E-01
        7479000   0.861467E+02   0.170003E-01
        7480000   0.861581E+02   0.170030E-01
        7481000   0.861696E+02   0.170065E-01
        7482000   0.861807E+02   0.170096E-01
        7483000   0.861914E+02   0.170130E-01
        7484000   0.862024E+02   0.170156E-01
        7485000   0.862133E+02   0.170176E-01
        7486000   0.862242E+02   0.170196E-01
        7487000   0.862350E+02   0.170216E-01
        7488000   0.862454E+02   0.170241E-01
        7489000   0.862559E+02   0.170257E-01
        7490000   0.862661E+02   0.170273E-01
        7491000   0.862769E+02   0.170294E-01
        7492000   0.862879E+02   0.170319E-01
        7493000   0.862992E+02   0.170337E-01
        7494000   0.863103E+02   0.170361E-01
        7495000   0.863219E+02   0.170376E-01
        7496000   0.863332E+02   0.170398E-01
        7497000   0.863443E+02   0.170412E-01
        7498000   0.863555E+02   0.170436E-01
        7499000   0.863662E+02   0.170458E-01
        7500000   0.863768E+02   0.170477E-01
        7501000   0.863874E+02   0.170497E-01
        7502000   0.863979E+02   0.170519E-01
        7503000   0.864085E+02   0.170545E-01
        7504000   0.864191E+02   0.170561E-01
        7505000   0.864299E+02   0.170583E-01
        7506000   0.864406E+02   0.170604E-01
        7507000   0.864513E+02   0.170628E-01
        7508000   0.864625E+02   0.170645E-01
        7509000   0.864734E+02   0.170661E-01
        7510000   0.864837E+02   0.170678E-01
        7511000   0.864940E+02   0.170698E-01
        7512000   0.865049E+02   0.170720E-01
        7513000   0.865158E+02   0.170736E-01
        7514000   0.865266E+02   0.170742E-01
        7515000   0.865374E+02   0.170757E-01
        7516000   0.865485E+02   0.170767E-01
        7517000   0.865596E+02   0.170781E-01
        7518000   0.865706E+02   0.170800E-01
        7519000   0.865807E+02   0.170822E-01
        7520000   0.865909E+02   0.170842E-01
        7521000   0.866013E+02   0.170861E-01
        7522000   0.866118E+02   0.170882E-01
        7523000   0.866225E+02   0.170914E-01
        7524000   0.866333E+02   0.170943E-01
        7525000   0.866443E+02   0.170967E-01
        7526000   0.866553E+02   0.170999E-01
        7527000   0.866665E+02   0.171035E-01
        7528000   0.866772E+02   0.171055E-01
        7529000   0.866880E+02   0.171080E-01
        7530000   0.866986E+02   0.171108E-01
        7531000   0.867089E+02   0.171129E-01
        7532000   0.867193E+02   0.171160E-01
        7533000   0.867295E+02   0.171189E-01
        7534000   0.867395E+02   0.171219E-01
        7535000   0.867496E+02   0.171247E-01
        7536000   0.867599E+02   0.171277E-01
        7537000   0.867704E+02   0.171299E-01
        7538000   0.867812E+02   0.171322E-01
        7539000   0.867918E+02   0.171339E-01
        7540000   0.868024E+02   0.171355E-01
        7541000   0.868129E+02   0.171376E-01
        7542000   0.868231E+02   0.171392E-01
        7543000   0.868333E+02   0.171408E-01
        7544000   0.868437E+02   0.171435E-01
        7545000   0.868545E+02   0.171464E-01
        7546000   0.868652E+02   0.171485E-01
        7547000   0.868761E+02   0.171502E-01
        7548000   0.868869E+02   0.171516E-01
        7549000   0.868977E+02   0.171537E-01
        7550000   0.869085E+02   0.171564E-01
        7551000   0.869197E+02   0.171582E-01
        7552000   0.869302E+02   0.171605E-01
        7553000   0.869410E+02   0.171624E-01
        7554000   0.869518E+02   0.171636E-01
        7555000   0.869627E+02   0.171655E-01
        7556000   0.869731E+02   0.171675E-01
        7557000   0.869838E+02   0.171690E-01
        7558000   0.869946E+02   0.171701E-01
        7559000   0.870057E+02   0.171711E-01
        7560000   0.870160E+02   0.171727E-01
        7561000   0.870268E+02   0.171745E-01
        7562000   0.870379E+02   0.171760E-01
        7563000   0.870483E+02   0.171775E-01
        7564000   0.870588E+02   0.171801E-01
        7565000   0.870690E+02   0.171815E-01
        7566000   0.870793E+02   0.171827E-01
        7567000   0.870897E+02   0.171853E-01
        7568000   0.871003E+02   0.171875E-01
        7569000   0.871107E+02   0.171894E-01
        7570000   0.871215E+02   0.171906E-01
        7571000   0.871324E+02   0.171921E-01
        7572000   0.871432E+02   0.171942E-01
        7573000   0.871537E+02   0.171966E-01
        7574000   0.871643E+02   0.171989E-01
        7575000   0.871750E+02   0.172005E-01
        7576000   0.871855E+02   0.172024E-01
        7577000   0.871966E+02   0.172039E-01
        7578000   0.872078E+02   0.172061E-01
        7579000   0.872183E+02   0.172082E-01
        7580000   0.872289E+02   0.172103E-01
        7581000   0.872396E+02   0.172123E-01
        7582000   0.872502E+02   0.172141E-01
        7583000   0.872605E+02   0.172160E-01
        7584000   0.872709E+02   0.172185E-01
        7585000   0.872816E+02   0.172207E-01
        7586000   0.872930E+02   0.172229E-01
        7587000   0.873044E+02   0.172253E-01
        7588000   0.873151E+02   0.172274E-01
        7589000   0.873253E+02   0.172286E-01
        7590000   0.873355E+02   0.172306E-01
        7591000   0.873458E+02   0.172320E-01
        7592000   0.873563E+02   0.172339E-01
        7593000   0.873671E+02   0.172346E-01
        7594000   0.873781E+02   0.172364E-01
        7595000   0.873893E+02   0.172373E-01
        7596000   0.874002E+02   0.172385E-01
        7597000   0.874111E+02   0.172402E-01
        7598000   0.874221E+02   0.172424E-01
        7599000   0.874327E+02   0.172447E-01
        7600000   0.874429E+02   0.172461E-01
        7601000   0.874528E+02   0.172471E-01
        7602000   0.874628E+02   0.172486E-01
        7603000   0.874728E+02   0.172507E-01
        7604000   0.874832E+02   0.172524E-01
        7605000   0.874945E+02   0.172541E-01
        7606000   0.875058E+02   0.172553E-01
        7607000   0.875171E+02   0.172570E-01
        7608000   0.875281E+02   0.172585E-01
        7609000   0.875388E+02   0.172609E-01
        7610000   0.875495E+02   0.172630E-01
        7611000   0.875602E+02   0.172655E-01
        7612000   0.875709E+02   0.172675E-01
        7613000   0.875818E+02   0.172694E-01
        7614000   0.875926E+02   0.172705E-01
        7615000   0.876029E+02   0.172721E-01
        7616000   0.876133E+02   0.172743E-01
        7617000   0.876242E+02   0.172759E-01
        7618000   0.876349E+02   0.172784E-01
        7619000   0.876461E+02   0.172801E-01
        7620000   0.876570E+02   0.172828E-01
        7621000   0.876679E+02   0.172853E-01
        7622000   0.876784E+02   0.172884E-01
        7623000   0.876895E+02   0.172907E-01
        7624000   0.876999E+02   0.172938E-01
        7625000   0.877104E+02   0.172960E-01
        7626000   0.877211E+02   0.172989E-01
        7627000   0.877316E+02   0.173014E-01
        7628000   0.877422E+02   0.173038E-01
        7629000   0.877527E+02   0.173062E-01
        7630000   0.877634E+02   0.173084E-01
        7631000   0.877744E+02   0.173110E-01
        7632000   0.877859E+02   0.173137E-01
        7633000   0.877968E+02   0.173155E-01
        7634000   0.878075E+02   0.173182E-01
        7635000   0.878177E+02   0.173210E-01
        7636000   0.878281E+02   0.173246E-01
        7637000   0.878383E+02   0.173270E-01
        7638000   0.878487E+02   0.173293E-01
        7639000   0.878592E+02   0.173313E-01
        7640000   0.878699E+02   0.173343E-01
        7641000   0.878810E+02   0.173367E-01
        7642000   0.878919E+02   0.173388E-01
        7643000   0.879031E+02   0.173420E-01
        7644000   0.879138E+02   0.173449E-01
        7645000   0.879246E+02   0.173473E-01
        7646000   0.879358E+02   0.173496E-01
        7647000   0.879466E+02   0.173513E-01
        7648000   0.879575E+02   0.173530E-01
        7649000   0.879682E+02   0.173548E-01
        7650000   0.879793E+02   0.173563E-01
        7651000   0.879899E+02   0.173583E-01
        7652000   0.880005E+02   0.173597E-01
        7653000   0.880113E+02   0.173615E-01
        7654000   0.880224E+02   0.173624E-01
        7655000   0.880332E+02   0.173644E-01
        7656000   0.880436E+02   0.173660E-01
        7657000   0.880542E+02   0.173673E-01
        7658000   0.880648E+02   0.173689E-01
        7659000   0.880755E+02   0.173714E-01
        7660000   0.880862E+02   0.173738E-01
        7661000   0.880970E+02   0.173765E-01
        7662000   0.881081E+02   0.173786E-01
        7663000   0.881193E+02   0.173815E-01
        7664000   0.881304E+02   0.173841E-01
        7665000   0.881413E+02   0.173866E-01
        7666000   0.881523E+02   0.173882E-01
        7667000   0.881635E+02   0.173914E-01
        7668000   0.881746E+02   0.173939E-01
        7669000   0.881854E+02   0.173962E-01
        7670000   0.881964E+02   0.173989E-01
        7671000   0.882077E+02   0.174013E-01
        7672000   0.882187E+02   0.174038E-01
        7673000   0.882295E+02   0.174066E-01
        7674000   0.882398E+02   0.174091E-01
        7675000   0.882504E+02   0.174111E-01
        7676000   0.882612E+02   0.174144E-01
        7677000   0.882719E+02   0.174161E-01
        7678000   0.882830E+02   0.174191E-01
        7679000   0.882940E+02   0.174214E-01
        7680000   0.883047E+02   0.174237E-01
        7681000   0.883156E+02   0.174264E-01
        7682000   0.883262E+02   0.174291E-01
        7683000   0.883367E+02   0.174316E-01
        7684000   0.883476E+02   0.174338E-01
        7685000   0.883585E+02   0.174360E-01
        7686000   0.883694E+02   0.174385E-01
        7687000   0.883804E+02   0.174411E-01
        7688000   0.883915E+02   0.174427E-01
        7689000   0.884025E+02   0.174446E-01
        7690000   0.884134E+02   0.174466E-01
        7691000   0.884238E+02   0.174490E-01
        7692000   0.884345E+02   0.174520E-01
        7693000   0.884443E+02   0.174540E-01
        7694000   0.884547E+02   0.174561E-01
        7695000   0.884656E+02   0.174586E-01
        7696000   0.884769E+02   0.174607E-01
        7697000   0.884880E+02   0.174637E-01
        7698000   0.884989E+02   0.174660E-01
        7699000   0.885096E+02   0.174681E-01
        7700000   0.885210E+02   0.174705E-01
        7701000   0.885323E+02   0.174723E-01
        7702000   0.885435E+02   0.174746E-01
        7703000   0.885550E+02   0.174775E-01
        7704000   0.885660E+02   0.174792E-01
        7705000   0.885769E+02   0.174805E-01
        7706000   0.885877E+02   0.174824E-01
        7707000   0.885988E+02   0.174852E-01
        7708000   0.886101E+02   0.174874E-01
        7709000   0.886209E+02   0.174898E-01
        7710000   0.886318E+02   0.174915E-01
        7711000   0.886429E+02   0.174939E-01
        7712000   0.886544E+02   0.174964E-01
        7713000   0.886657E+02   0.174982E-01
        7714000   0.886766E+02   0.174998E-01
        7715000   0.886879E+02   0.175021E-01
        7716000   0.886988E+02   0.175036E-01
        7717000   0.887096E+02   0.175050E-01
        7718000   0.887205E+02   0.175067E-01
        7719000   0.887314E+02   0.175090E-01
        7720000   0.887423E+02   0.175111E-01
        7721000   0.887531E+02   0.175131E-01
        7722000   0.887634E+02   0.175141E-01
        7723000   0.887737E+02   0.175162E-01
        7724000   0.887845E+02   0.175180E-01
        7725000   0.887959E+02   0.175200E-01
        7726000   0.888070E+02   0.175219E-01
        7727000   0.888182E+02   0.175237E-01
        7728000   0.888288E+02   0.175256E-01
        7729000   0.888395E+02   0.175273E-01
        7730000   0.888499E+02   0.175298E-01
        7731000   0.888605E+02   0.175312E-01
        7732000   0.888711E+02   0.175330E-01
        7733000   0.888819E+02   0.175353E-01
        7734000   0.888928E+02   0.175375E-01
        7735000   0.889034E+02   0.175396E-01
        7736000   0.889139E+02   0.175413E-01
        7737000   0.889247E+02   0.175437E-01
        7738000   0.889352E+02   0.175461E-01
        7739000   0.889458E+02   0.175483E-01
        7740000   0.889570E+02   0.175504E-01
        7741000   0.889678E+02   0.175524E-01
        7742000   0.889784E+02   0.175550E-01
        7743000   0.889896E+02   0.175574E-01
        7744000   0.890007E+02   0.175591E-01
        7745000   0.890120E+02   0.175600E-01
        7746000   0.890232E+02   0.175618E-01
        7747000   0.890342E+02   0.175634E-01
        7748000   0.890453E+02   0.175652E-01
        7749000   0.890564E+02   0.175670E-01
        7750000   0.890673E+02   0.175689E-01
        7751000   0.890779E+02   0.175707E-01
        7752000   0.890888E+02   0.175723E-01
        7753000   0.890994E+02   0.175737E-01
        7754000   0.891102E+02   0.175748E-01
        7755000   0.891213E+02   0.175763E-01
        7756000   0.891323E+02   0.175788E-01
        7757000   0.891441E+02   0.175804E-01
        7758000   0.891557E+02   0.175817E-01
        7759000   0.891673E+02   0.175825E-01
        7760000   0.891790E+02   0.175849E-01
        7761000   0.891902E+02   0.175866E-01
        7762000   0.892010E+02   0.175887E-01
        7763000   0.892117E+02   0.175911E-01
        7764000   0.892229E+02   0.175937E-01
        7765000   0.892345E+02   0.175954E-01
        7766000   0.892460E+02   0.175977E-01
        7767000   0.892571E+02   0.175998E-01
        7768000   0.892680E+02   0.176023E-01
        7769000   0.892792E+02   0.176049E-01
        7770000   0.892907E+02   0.176081E-01
        7771000   0.893021E+02   0.176100E-01
        7772000   0.893134E+02   0.176130E-01
        7773000   0.893248E+02   0.176150E-01
        7774000   0.893366E+02   0.176169E-01
        7775000   0.893484E+02   0.176191E-01
        7776000   0.893601E+02   0.176216E-01
        7777000   0.893715E+02   0.176245E-01
        7778000   0.893826E+02   0.176267E-01
        7779000   0.893934E+02   0.176295E-01
        7780000   0.894047E+02   0.176321E-01
        7781000   0.894158E+02   0.176342E-01
        7782000   0.894268E+02   0.176366E-01
        7783000   0.894381E+02   0.176391E-01
        7784000   0.894495E+02   0.176415E-01
        7785000   0.894605E+02   0.176445E-01
        7786000   0.894716E+02   0.176476E-01
        7787000   0.894829E+02   0.176502E-01
        7788000   0.894943E+02   0.176535E-01
        7789000   0.895050E+02   0.176568E-01
        7790000   0.895160E+02   0.176601E-01
        7791000   0.895268E+02   0.176623E-01
        7792000   0.895380E+02   0.176652E-01
        7793000   0.895496E+02   0.176676E-01
        7794000   0.895613E+02   0.176702E-01
        7795000   0.895726E+02   0.176737E-01
        7796000   0.895844E+02   0.176778E-01
        7797000   0.895957E+02   0.176815E-01
        7798000   0.896068E+02   0.176849E-01
        7799000   0.896177E+02   0.176888E-01
        7800000   0.896289E+02   0.176925E-01
        7801000   0.896397E+02   0.176950E-01
        7802000   0.896505E+02   0.176978E-01
        7803000   0.896618E+02   0.177008E-01
        7804000   0.896733E+02   0.177031E-01
        7805000   0.896850E+02   0.177055E-01
        7806000   0.896967E+02   0.177082E-01
        7807000   0.897081E+02   0.177108E-01
        7808000   0.897198E+02   0.177140E-01
        7809000   0.897317E+02   0.177167E-01
        7810000   0.897433E+02   0.177195E-01
        7811000   0.897553E+02   0.177228E-01
        7812000   0.897666E+02   0.177260E-01
        7813000   0.897773E+02   0.177296E-01
        7814000   0.897882E+02   0.177334E-01
        7815000   0.897992E+02   0.177364E-01
        7816000   0.898098E+02   0.177390E-01
        7817000   0.898206E+02   0.177418E-01
        7818000   0.898314E+02   0.177450E-01
        7819000   0.898424E+02   0.177478E-01
        7820000   0.898540E+02   0.177508E-01
        7821000   0.898659E+02   0.177533E-01
        7822000   0.898776E+02   0.177557E-01
        7823000   0.898886E+02   0.177587E-01
        7824000   0.898999E+02   0.177615E-01
        7825000   0.899112E+02   0.177643E-01
        7826000   0.899225E+02   0.177667E-01
        7827000   0.899341E+02   0.177695E-01
        7828000   0.899453E+02   0.177725E-01
        7829000   0.899567E+02   0.177753E-01
        7830000   0.899681E+02   0.177783E-01
        7831000   0.899794E+02   0.177808E-01
        7832000   0.899905E+02   0.177836E-01
        7833000   0.900014E+02   0.177864E-01
        7834000   0.900127E+02   0.177896E-01
        7835000   0.900239E+02   0.177924E-01
        7836000   0.900350E+02   0.177964E-01
        7837000   0.900466E+02   0.177994E-01
        7838000   0.900580E+02   0.178022E-01
        7839000   0.900692E+02   0.178048E-01
        7840000   0.900799E+02   0.178071E-01
        7841000   0.900907E+02   0.178096E-01
        7842000   0.901017E+02   0.178122E-01
        7843000   0.901128E+02   0.178143E-01
        7844000   0.901240E+02   0.178167E-01
        7845000   0.901350E+02   0.178194E-01
        7846000   0.901464E+02   0.178216E-01
        7847000   0.901577E+02   0.178236E-01
        7848000   0.901691E+02   0.178264E-01
        7849000   0.901802E+02   0.178291E-01
        7850000   0.901912E+02   0.178319E-01
        7851000   0.902024E+02   0.178338E-01
        7852000   0.902141E+02   0.178371E-01
        7853000   0.902255E+02   0.178397E-01
        7854000   0.902365E+02   0.178416E-01
        7855000   0.902477E+02   0.178452E-01
        7856000   0.902588E+02   0.178478E-01
        7857000   0.902695E+02   0.178506E-01
        7858000   0.902803E+02   0.178528E-01
        7859000   0.902912E+02   0.178557E-01
        7860000   0.903027E+02   0.178597E-01
        7861000   0.903145E+02   0.178627E-01
        7862000   0.903264E+02   0.178652E-01
        7863000   0.903382E+02   0.178675E-01
        7864000   0.903499E+02   0.178703E-01
        7865000   0.903620E+02   0.178734E-01
        7866000   0.903740E+02   0.178764E-01
        7867000   0.903850E+02   0.178789E-01
        7868000   0.903961E+02   0.178816E-01
        7869000   0.904076E+02   0.178846E-01
        7870000   0.904186E+02   0.178876E-01
        7871000   0.904297E+02   0.178904E-01
        7872000   0.904411E+02   0.178929E-01
        7873000   0.904521E+02   0.178959E-01
        7874000   0.904632E+02   0.178985E-01
        7875000   0.904748E+02   0.179007E-01
        7876000   0.904864E+02   0.179028E-01
        7877000   0.904979E+02   0.179052E-01
        7878000   0.905099E+02   0.179076E-01
        7879000   0.905221E+02   0.179095E-01
        7880000   0.905334E+02   0.179120E-01
        7881000   0.905443E+02   0.179141E-01
        7882000   0.905550E+02   0.179169E-01
        7883000   0.905657E+02   0.179189E-01
        7884000   0.905762E+02   0.179211E-01
        7885000   0.905874E+02   0.179233E-01
        7886000   0.905990E+02   0.179257E-01
        7887000   0.906106E+02   0.179280E-01
        7888000   0.906224E+02   0.179294E-01
        7889000   0.906340E+02   0.179317E-01
        7890000   0.906452E+02   0.179343E-01
        7891000   0.906561E+02   0.179361E-01
        7892000   0.906670E+02   0.179378E-01
        7893000   0.906780E+02   0.179399E-01
        7894000   0.906892E+02   0.179416E-01
        7895000   0.907002E+02   0.179436E-01
        7896000   0.907116E+02   0.179457E-01
        7897000   0.907231E+02   0.179476E-01
        7898000   0.907348E+02   0.179500E-01
        7899000   0.907459E+02   0.179522E-01
        7900000   0.907569E+02   0.179544E-01
        7901000   0.907679E+02   0.179563E-01
        7902000   0.907792E+02   0.179592E-01
        7903000   0.907902E+02   0.179618E-01
        7904000   0.908011E+02   0.179641E-01
        7905000   0.908118E+02   0.179666E-01
        7906000   0.908230E+02   0.179688E-01
        7907000   0.908342E+02   0.179705E-01
        7908000   0.908458E+02   0.179726E-01
        7909000   0.908575E+02   0.179755E-01
        7910000   0.908691E+02   0.179783E-01
        7911000   0.908810E+02   0.179812E-01
        7912000   0.908928E+02   0.179847E-01
        7913000   0.909038E+02   0.179883E-01
        7914000   0.909144E+02   0.179913E-01
        7915000   0.909256E+02   0.179936E-01
        7916000   0.909366E+02   0.179955E-01
        7917000   0.909476E+02   0.179980E-01
        7918000   0.909583E+02   0.179994E-01
        7919000   0.909697E+02   0.180012E-01
        7920000   0.909813E+02   0.180035E-01
        7921000   0.909928E+02   0.180067E-01
        7922000   0.910045E+02   0.180086E-01
        7923000   0.910161E+02   0.180103E-01
        7924000   0.910280E+02   0.180123E-01
        7925000   0.910399E+02   0.180144E-01
        7926000   0.910517E+02   0.180161E-01
        7927000   0.910630E+02   0.180182E-01
        7928000   0.910737E+02   0.180203E-01
        7929000   0.910846E+02   0.180224E-01
        7930000   0.910956E+02   0.180248E-01
        7931000   0.911071E+02   0.180262E-01
        7932000   0.911188E+02   0.180275E-01
        7933000   0.911300E+02   0.180300E-01
        7934000   0.911407E+02   0.180329E-01
        7935000   0.911517E+02   0.180354E-01
        7936000   0.911622E+02   0.180379E-01
        7937000   0.911734E+02   0.180405E-01
        7938000   0.911845E+02   0.180420E-01
        7939000   0.911956E+02   0.180437E-01
        7940000   0.912073E+02   0.180462E-01
        7941000   0.912187E+02   0.180492E-01
        7942000   0.912303E+02   0.180526E-01
        7943000   0.912417E+02   0.180550E-01
        7944000   0.912532E+02   0.180567E-01
        7945000   0.912646E+02   0.180590E-01
        7946000   0.912758E+02   0.180620E-01
        7947000   0.912865E+02   0.180644E-01
        7948000   0.912976E+02   0.180664E-01
        7949000   0.913084E+02   0.180681E-01
        7950000   0.913191E+02   0.180705E-01
        7951000   0.913304E+02   0.180722E-01
        7952000   0.913419E+02   0.180736E-01
        7953000   0.913535E+02   0.180759E-01
        7954000   0.913656E+02   0.180779E-01
        7955000   0.913776E+02   0.180806E-01
        7956000   0.913898E+02   0.180835E-01
        7957000   0.914019E+02   0.180859E-01
        7958000   0.914133E+02   0.180881E-01
        7959000   0.914239E+02   0.180909E-01
        7960000   0.914348E+02   0.180936E-01
        7961000   0.914460E+02   0.180963E-01
        7962000   0.914573E+02   0.180990E-01
        7963000   0.914680E+02   0.181008E-01
        7964000   0.914791E+02   0.181028E-01
        7965000   0.914903E+02   0.181047E-01
        7966000   0.915016E+02   0.181067E-01
        7967000   0.915133E+02   0.181087E-01
        7968000   0.915251E+02   0.181119E-01
        7969000   0.915371E+02   0.181134E-01
        7970000   0.915490E+02   0.181157E-01
        7971000   0.915605E+02   0.181181E-01
        7972000   0.915716E+02   0.181199E-01
        7973000   0.915826E+02   0.181216E-01
        7974000   0.915936E+02   0.181233E-01
        7975000   0.916053E+02   0.181254E-01
        7976000   0.916168E+02   0.181275E-01
        7977000   0.916280E+02   0.181304E-01
        7978000   0.916393E+02   0.181323E-01
        7979000   0.916507E+02   0.181338E-01
        7980000   0.916621E+02   0.181358E-01
        7981000   0.916736E+02   0.181375E-01
        7982000   0.916851E+02   0.181399E-01
        7983000   0.916962E+02   0.181419E-01
        7984000   0.917072E+02   0.181441E-01
        7985000   0.917185E+02   0.181461E-01
        7986000   0.917301E+02   0.181480E-01
        7987000   0.917411E+02   0.181499E-01
        7988000   0.917520E+02   0.181525E-01
        7989000   0.917630E+02   0.181552E-01
        7990000   0.917740E+02   0.181582E-01
        7991000   0.917853E+02   0.181608E-01
        7992000   0.917968E+02   0.181636E-01
        7993000   0.918082E+02   0.181659E-01
        7994000   0.918197E+02   0.181686E-01
        7995000   0.918316E+02   0.181710E-01
        7996000   0.918433E+02   0.181734E-01
        7997000   0.918550E+02   0.181760E-01
        7998000   0.918663E+02   0.181783E-01
        7999000   0.918781E+02   0.181814E-01
        8000000   0.918899E+02   0.181838E-01
        8001000   0.919012E+02   0.181862E-01
        8002000   0.919122E+02   0.181885E-01
        8003000   0.919234E+02   0.181907E-01
        8004000   0.919344E+02   0.181924E-01
        8005000   0.919460E+02   0.181943E-01
        8006000   0.919576E+02   0.181968E-01
        8007000   0.919694E+02   0.181986E-01
        8008000   0.919806E+02   0.182005E-01
        8009000   0.919916E+02   0.182015E-01
        8010000   0.920028E+02   0.182032E-01
        8011000   0.920141E+02   0.182044E-01
        8012000   0.920254E+02   0.182067E-01
        8013000   0.920367E+02   0.182084E-01
        8014000   0.920481E+02   0.182099E-01
        8015000   0.920595E+02   0.182120E-01
        8016000   0.920710E+02   0.182147E-01
        8017000   0.920819E+02   0.182166E-01
        8018000   0.920924E+02   0.182192E-01
        8019000   0.921030E+02   0.182221E-01
        8020000   0.921141E+02   0.182247E-01
        8021000   0.921256E+02   0.182271E-01
        8022000   0.921367E+02   0.182290E-01
        8023000   0.921481E+02   0.182307E-01
        8024000   0.921594E+02   0.182328E-01
        8025000   0.921713E+02   0.182355E-01
        8026000   0.921832E+02   0.182373E-01
        8027000   0.921950E+02   0.182398E-01
        8028000   0.922066E+02   0.182430E-01
        8029000   0.922180E+02   0.182452E-01
        8030000   0.922292E+02   0.182468E-01
        8031000   0.922407E+02   0.182477E-01
        8032000   0.922523E+02   0.182484E-01
        8033000   0.922639E+02   0.182497E-01
        8034000   0.922756E+02   0.182511E-01
        8035000   0.922873E+02   0.182521E-01
        8036000   0.922994E+02   0.182526E-01
        8037000   0.923111E+02   0.182534E-01
        8038000   0.923229E+02   0.182548E-01
        8039000   0.923350E+02   0.182563E-01
        8040000   0.923463E+02   0.182574E-01
        8041000   0.923578E+02   0.182589E-01
        8042000   0.923688E+02   0.182595E-01
        8043000   0.923797E+02   0.182618E-01
        8044000   0.923910E+02   0.182632E-01
        8045000   0.924028E+02   0.182646E-01
        8046000   0.924144E+02   0.182655E-01
        8047000   0.924262E+02   0.182666E-01
        8048000   0.924384E+02   0.182686E-01
        8049000   0.924503E+02   0.182705E-01
        8050000   0.924624E+02   0.182738E-01
        8051000   0.924739E+02   0.182762E-01
        8052000   0.924851E+02   0.182773E-01
        8053000   0.924964E+02   0.182795E-01
        8054000   0.925080E+02   0.182820E-01
        8055000   0.925194E+02   0.182843E-01
        8056000   0.925306E+02   0.182872E-01
        8057000   0.925420E+02   0.182892E-01
        8058000   0.925533E+02   0.182911E-01
        8059000   0.925654E+02   0.182932E-01
        8060000   0.925773E+02   0.182950E-01
        8061000   0.925889E+02   0.182972E-01
        8062000   0.926003E+02   0.182998E-01
        8063000   0.926120E+02   0.183022E-01
        8064000   0.926234E+02   0.183044E-01
        8065000   0.926348E+02   0.183063E-01
        8066000   0.926462E+02   0.183073E-01
        8067000   0.926583E+02   0.183094E-01
        8068000   0.926705E+02   0.183103E-01
        8069000   0.926825E+02   0.183117E-01
        8070000   0.926939E+02   0.183122E-01
        8071000   0.927051E+02   0.183138E-01
        8072000   0.927168E+02   0.183146E-01
        8073000   0.927285E+02   0.183154E-01
        8074000   0.927406E+02   0.183164E-01
        8075000   0.927527E+02   0.183174E-01
        8076000   0.927652E+02   0.183198E-01
        8077000   0.927771E+02   0.183214E-01
        8078000   0.927890E+02   0.183231E-01
        8079000   0.928000E+02   0.183249E-01
        8080000   0.928113E+02   0.183257E-01
        8081000   0.928226E+02   0.183271E-01
        8082000   0.928340E+02   0.183278E-01
        8083000   0.928457E+02   0.183290E-01
        8084000   0.928573E+02   0.183298E-01
        8085000   0.928688E+02   0.183313E-01
        8086000   0.928805E+02   0.183328E-01
        8087000   0.928927E+02   0.183334E-01
        8088000   0.929050E+02   0.183342E-01
        8089000   0.929170E+02   0.183353E-01
        8090000   0.929290E+02   0.183361E-01
        8091000   0.929405E+02   0.183371E-01
        8092000   0.929518E+02   0.183379E-01
        8093000   0.929633E+02   0.183386E-01
        8094000   0.929747E+02   0.183403E-01
        8095000   0.929861E+02   0.183419E-01
        8096000   0.929980E+02   0.183442E-01
        8097000   0.930098E+02   0.183462E-01
        8098000   0.930216E+02   0.183486E-01
        8099000   0.930332E+02   0.183507E-01
        8100000   0.930446E+02   0.183530E-01
        8101000   0.930564E+02   0.183538E-01
        8102000   0.930683E+02   0.183551E-01
        8103000   0.930801E+02   0.183551E-01
        8104000   0.930919E+02   0.183560E-01
        8105000   0.931034E+02   0.183562E-01
        8106000   0.931148E+02   0.183574E-01
        8107000   0.931265E+02   0.183583E-01
        8108000   0.931385E+02   0.183594E-01
        8109000   0.931500E+02   0.183599E-01
        8110000   0.931616E+02   0.183605E-01
        8111000   0.931732E+02   0.183614E-01
        8112000   0.931846E+02   0.183623E-01
        8113000   0.931960E+02   0.183633E-01
        8114000   0.932074E+02   0.183641E-01
        8115000   0.932184E+02   0.183660E-01
        8116000   0.932305E+02   0.183670E-01
        8117000   0.932430E+02   0.183682E-01
        8118000   0.932549E+02   0.183694E-01
        8119000   0.932666E+02   0.183711E-01
        8120000   0.932781E+02   0.183725E-01
        8121000   0.932900E+02   0.183739E-01
        8122000   0.933016E+02   0.183754E-01
        8123000   0.933129E+02   0.183775E-01
        8124000   0.933241E+02   0.183787E-01
        8125000   0.933359E+02   0.183807E-01
        8126000   0.933475E+02   0.183828E-01
        8127000   0.933591E+02   0.183850E-01
        8128000   0.933705E+02   0.183867E-01
        8129000   0.933822E+02   0.183895E-01
        8130000   0.933944E+02   0.183918E-01
        8131000   0.934067E+02   0.183941E-01
        8132000   0.934188E+02   0.183957E-01
        8133000   0.934307E+02   0.183982E-01
        8134000   0.934424E+02   0.183995E-01
        8135000   0.934534E+02   0.184013E-01
        8136000   0.934645E+02   0.184032E-01
        8137000   0.934762E+02   0.184045E-01
        8138000   0.934878E+02   0.184062E-01
        8139000   0.934993E+02   0.184081E-01
        8140000   0.935115E+02   0.184089E-01
        8141000   0.935233E+02   0.184101E-01
        8142000   0.935355E+02   0.184109E-01
        8143000   0.935472E+02   0.184128E-01
        8144000   0.935590E+02   0.184142E-01
        8145000   0.935711E+02   0.184144E-01
        8146000   0.935827E+02   0.184149E-01
        8147000   0.935942E+02   0.184157E-01
        8148000   0.936056E+02   0.184169E-01
        8149000   0.936169E+02   0.184183E-01
        8150000   0.936284E+02   0.184188E-01
        8151000   0.936399E+02   0.184195E-01
        8152000   0.936516E+02   0.184204E-01
        8153000   0.936634E+02   0.184223E-01
        8154000   0.936750E+02   0.184235E-01
        8155000   0.936861E+02   0.184255E-01
        8156000   0.936972E+02   0.184269E-01
        8157000   0.937086E+02   0.184283E-01
        8158000   0.937202E+02   0.184296E-01
        8159000   0.937319E+02   0.184308E-01
        8160000   0.937440E+02   0.184324E-01
        8161000   0.937555E+02   0.184332E-01
        8162000   0.937672E+02   0.184343E-01
        8163000   0.937788E+02   0.184363E-01
        8164000   0.937901E+02   0.184377E-01
        8165000   0.938014E+02   0.184397E-01
        8166000   0.938125E+02   0.184416E-01
        8167000   0.938242E+02   0.184445E-01
        8168000   0.938360E+02   0.184472E-01
        8169000   0.938473E+02   0.184501E-01
        8170000   0.938584E+02   0.184521E-01
        8171000   0.938695E+02   0.184539E-01
        8172000   0.938807E+02   0.184558E-01
        8173000   0.938916E+02   0.184570E-01
        8174000   0.939029E+02   0.184585E-01
        8175000   0.939149E+02   0.184602E-01
        8176000   0.939267E+02   0.184628E-01
        8177000   0.939383E+02   0.184648E-01
        8178000   0.939503E+02   0.184669E-01
        8179000   0.939626E+02   0.184690E-01
        8180000   0.939747E+02   0.184706E-01
        8181000   0.939859E+02   0.184730E-01
        8182000   0.939970E+02   0.184743E-01
        8183000   0.940080E+02   0.184765E-01
        8184000   0.940193E+02   0.184779E-01
        8185000   0.940308E+02   0.184798E-01
        8186000   0.940424E+02   0.184816E-01
        8187000   0.940541E+02   0.184829E-01
        8188000   0.940658E+02   0.184844E-01
        8189000   0.940773E+02   0.184859E-01
        8190000   0.940888E+02   0.184877E-01
        8191000   0.941010E+02   0.184892E-01
        8192000   0.941128E+02   0.184906E-01
        8193000   0.941245E+02   0.184921E-01
        8194000   0.941360E+02   0.184938E-01
        8195000   0.941470E+02   0.184951E-01
        8196000   0.941583E+02   0.184955E-01
        8197000   0.941692E+02   0.184975E-01
        8198000   0.941804E+02   0.184989E-01
        8199000   0.941915E+02   0.185002E-01
        8200000   0.942025E+02   0.185015E-01
        8201000   0.942140E+02   0.185030E-01
        8202000   0.942252E+02   0.185036E-01
        8203000   0.942367E+02   0.185040E-01
        8204000   0.942483E+02   0.185043E-01
        8205000   0.942603E+02   0.185057E-01
        8206000   0.942726E+02   0.185073E-01
        8207000   0.942847E+02   0.185089E-01
        8208000   0.942967E+02   0.185107E-01
        8209000   0.943085E+02   0.185138E-01
        8210000   0.943196E+02   0.185152E-01
        8211000   0.943309E+02   0.185171E-01
        8212000   0.943418E+02   0.185198E-01
        8213000   0.943533E+02   0.185215E-01
        8214000   0.943647E+02   0.185243E-01
        8215000   0.943759E+02   0.185264E-01
        8216000   0.943871E+02   0.185289E-01
        8217000   0.943981E+02   0.185307E-01
        8218000   0.944096E+02   0.185316E-01
        8219000   0.944211E+02   0.185340E-01
        8220000   0.944328E+02   0.185361E-01
        8221000   0.944442E+02   0.185384E-01
        8222000   0.944553E+02   0.185414E-01
        8223000   0.944670E+02   0.185442E-01
        8224000   0.944787E+02   0.185466E-01
        8225000   0.944903E+02   0.185498E-01
        8226000   0.945018E+02   0.185527E-01
        8227000   0.945129E+02   0.185549E-01
        8228000   0.945242E+02   0.185569E-01
        8229000   0.945348E+02   0.185588E-01
        8230000   0.945458E+02   0.185609E-01
        8231000   0.945570E+02   0.185629E-01
        8232000   0.945681E+02   0.185645E-01
        8233000   0.945792E+02   0.185660E-01
        8234000   0.945908E+02   0.185682E-01
        8235000   0.946027E+02   0.185707E-01
        8236000   0.946140E+02   0.185735E-01
        8237000   0.946249E+02   0.185765E-01
        8238000   0.946355E+02   0.185788E-01
        8239000   0.946456E+02   0.185819E-01
        8240000   0.946569E+02   0.185851E-01
        8241000   0.946677E+02   0.185873E-01
        8242000   0.946786E+02   0.185902E-01
        8243000   0.946898E+02   0.185929E-01
        8244000   0.947012E+02   0.185954E-01
        8245000   0.947128E+02   0.185978E-01
        8246000   0.947241E+02   0.186010E-01
        8247000   0.947351E+02   0.186032E-01
        8248000   0.947462E+02   0.186062E-01
        8249000   0.947573E+02   0.186087E-01
        8250000   0.947680E+02   0.186117E-01
        8251000   0.947794E+02   0.186133E-01
        8252000   0.947908E+02   0.186161E-01
        8253000   0.948023E+02   0.186184E-01
        8254000   0.948134E+02   0.186213E-01
        8255000   0.948242E+02   0.186241E-01
        8256000   0.948354E+02   0.186262E-01
        8257000   0.948466E+02   0.186291E-01
        8258000   0.948581E+02   0.186315E-01
        8259000   0.948698E+02   0.186344E-01
        8260000   0.948815E+02   0.186375E-01
        8261000   0.948931E+02   0.186401E-01
        8262000   0.949042E+02   0.186429E-01
        8263000   0.949158E+02   0.186464E-01
        8264000   0.949275E+02   0.186503E-01
        8265000   0.949392E+02   0.186535E-01
        8266000   0.949506E+02   0.186569E-01
        8267000   0.949621E+02   0.186602E-01
        8268000   0.949734E+02   0.186640E-01
        8269000   0.949839E+02   0.186672E-01
        8270000   0.949942E+02   0.186715E-01
        8271000   0.950056E+02   0.186756E-01
        8272000   0.950172E+02   0.186793E-01
        8273000   0.950290E+02   0.186832E-01
        8274000   0.950404E+02   0.186866E-01
        8275000   0.950524E+02   0.186903E-01
        8276000   0.950641E+02   0.186940E-01
        8277000   0.950759E+02   0.186974E-01
        8278000   0.950872E+02   0.187010E-01
        8279000   0.950983E+02   0.187043E-01
        8280000   0.951093E+02   0.187076E-01
        8281000   0.951209E+02   0.187110E-01
        8282000   0.951322E+02   0.187157E-01
        8283000   0.951434E+02   0.187197E-01
        8284000   0.951548E+02   0.187240E-01
        8285000   0.951658E+02   0.187284E-01
        8286000   0.951770E+02   0.187322E-01
        8287000   0.951877E+02   0.187356E-01
        8288000   0.951985E+02   0.187390E-01
        8289000   0.952094E+02   0.187430E-01
        8290000   0.952206E+02   0.187462E-01
        8291000   0.952322E+02   0.187501E-01
        8292000   0.952438E+02   0.187539E-01
        8293000   0.952554E+02   0.187576E-01
        8294000   0.952674E+02   0.187608E-01
        8295000   0.952790E+02   0.187638E-01
        8296000   0.952904E+02   0.187675E-01
        8297000   0.953020E+02   0.187709E-01
        8298000   0.953135E+02   0.187744E-01
        8299000   0.953250E+02   0.187779E-01
        8300000   0.953361E+02   0.187809E-01
        8301000   0.953471E+02   0.187844E-01
        8302000   0.953585E+02   0.187878E-01
        8303000   0.953697E+02   0.187908E-01
        8304000   0.953809E+02   0.187939E-01
        8305000   0.953916E+02   0.187981E-01
        8306000   0.954028E+02   0.188015E-01
        8307000   0.954139E+02   0.188051E-01
        8308000   0.954254E+02   0.188077E-01
        8309000   0.954372E+02   0.188110E-01
        8310000   0.954490E+02   0.188137E-01
        8311000   0.954612E+02   0.188166E-01
        8312000   0.954735E+02   0.188205E-01
        8313000   0.954856E+02   0.188229E-01
        8314000   0.954974E+02   0.188256E-01
        8315000   0.955089E+02   0.188293E-01
        8316000   0.955200E+02   0.188324E-01
        8317000   0.955310E+02   0.188350E-01
        8318000   0.955421E+02   0.188383E-01
        8319000   0.955535E+02   0.188406E-01
        8320000   0.955651E+02   0.188440E-01
        8321000   0.955767E+02   0.188464E-01
        8322000   0.955882E+02   0.188499E-01
        8323000   0.956001E+02   0.188530E-01
        8324000   0.956117E+02   0.188562E-01
        8325000   0.956232E+02   0.188599E-01
        8326000   0.956349E+02   0.188635E-01
        8327000   0.956466E+02   0.188668E-01
        8328000   0.956582E+02   0.188698E-01
        8329000   0.956699E+02   0.188733E-01
        8330000   0.956814E+02   0.188758E-01
        8331000   0.956928E+02   0.188786E-01
        8332000   0.957041E+02   0.188815E-01
        8333000   0.957156E+02   0.188845E-01
        8334000   0.957268E+02   0.188883E-01
        8335000   0.957377E+02   0.188914E-01
        8336000   0.957486E+02   0.188957E-01
        8337000   0.957596E+02   0.188998E-01
        8338000   0.957707E+02   0.189032E-01
        8339000   0.957819E+02   0.189069E-01
        8340000   0.957933E+02   0.189102E-01
        8341000   0.958048E+02   0.189135E-01
        8342000   0.958165E+02   0.189168E-01
        8343000   0.958280E+02   0.189209E-01
        8344000   0.958397E+02   0.189251E-01
        8345000   0.958512E+02   0.189293E-01
        8346000   0.958630E+02   0.189325E-01
        8347000   0.958747E+02   0.189360E-01
        8348000   0.958861E+02   0.189396E-01
        8349000   0.958970E+02   0.189433E-01
        8350000   0.959082E+02   0.189477E-01
        8351000   0.959191E+02   0.189511E-01
        8352000   0.959298E+02   0.189550E-01
        8353000   0.959404E+02   0.189584E-01
        8354000   0.959515E+02   0.189618E-01
        8355000   0.959630E+02   0.189655E-01
        8356000   0.959751E+02   0.189687E-01
        8357000   0.959871E+02   0.189720E-01
        8358000   0.959991E+02   0.189750E-01
        8359000   0.960114E+02   0.189792E-01
        8360000   0.960236E+02   0.189835E-01
        8361000   0.960348E+02   0.189875E-01
        8362000   0.960458E+02   0.189917E-01
        8363000   0.960562E+02   0.189959E-01
        8364000   0.960669E+02   0.190011E-01
        8365000   0.960779E+02   0.190059E-01
        8366000   0.960897E+02   0.190101E-01
        8367000   0.961017E+02   0.190151E-01
        8368000   0.961142E+02   0.190203E-01
        8369000   0.961263E+02   0.190248E-01
        8370000   0.961381E+02   0.190289E-01
        8371000   0.961495E+02   0.190325E-01
        8372000   0.961608E+02   0.190355E-01
        8373000   0.961720E+02   0.190397E-01
        8374000   0.961827E+02   0.190440E-01
        8375000   0.961934E+02   0.190484E-01
        8376000   0.962044E+02   0.190523E-01
        8377000   0.962156E+02   0.190556E-01
        8378000   0.962272E+02   0.190586E-01
        8379000   0.962388E+02   0.190624E-01
        8380000   0.962506E+02   0.190661E-01
        8381000   0.962621E+02   0.190703E-01
        8382000   0.962739E+02   0.190738E-01
        8383000   0.962854E+02   0.190772E-01
        8384000   0.962971E+02   0.190794E-01
        8385000   0.963079E+02   0.190830E-01
        8386000   0.963188E+02   0.190878E-01
        8387000   0.963302E+02   0.190926E-01
        8388000   0.963415E+02   0.190971E-01
        8389000   0.963531E+02   0.191009E-01
        8390000   0.963644E+02   0.191052E-01
        8391000   0.963761E+02   0.191097E-01
        8392000   0.963880E+02   0.191137E-01
        8393000   0.963997E+02   0.191175E-01
        8394000   0.964113E+02   0.191216E-01
        8395000   0.964226E+02   0.191252E-01
        8396000   0.964342E+02   0.191295E-01
        8397000   0.964458E+02   0.191339E-01
        8398000   0.964573E+02   0.191383E-01
        8399000   0.964685E+02   0.191420E-01
        8400000   0.964798E+02   0.191459E-01
        8401000   0.964913E+02   0.191502E-01
        8402000   0.965027E+02   0.191548E-01
        8403000   0.965141E+02   0.191590E-01
        8404000   0.965253E+02   0.191631E-01
        8405000   0.965363E+02   0.191671E-01
        8406000   0.965476E+02   0.191713E-01
        8407000   0.965589E+02   0.191761E-01
        8408000   0.965704E+02   0.191805E-01
        8409000   0.965821E+02   0.191850E-01
        8410000   0.965934E+02   0.191898E-01
        8411000   0.966050E+02   0.191940E-01
        8412000   0.966167E+02   0.191989E-01
        8413000   0.966286E+02   0.192022E-01
        8414000   0.966404E+02   0.192058E-01
        8415000   0.966518E+02   0.192102E-01
        8416000   0.966632E+02   0.192139E-01
        8417000   0.966741E+02   0.192172E-01
        8418000   0.966852E+02   0.192210E-01
        8419000   0.966967E+02   0.192243E-01
        8420000   0.967079E+02   0.192286E-01
        8421000   0.967189E+02   0.192322E-01
        8422000   0.967304E+02   0.192354E-01
        8423000   0.967415E+02   0.192385E-01
        8424000   0.967526E+02   0.192424E-01
        8425000   0.967642E+02   0.192463E-01
        8426000   0.967758E+02   0.192496E-01
        8427000   0.967877E+02   0.192534E-01
        8428000   0.967996E+02   0.192564E-01
        8429000   0.968118E+02   0.192598E-01
        8430000   0.968239E+02   0.192634E-01
        8431000   0.968356E+02   0.192674E-01
        8432000   0.968470E+02   0.192711E-01
        8433000   0.968586E+02   0.192749E-01
        8434000   0.968698E+02   0.192781E-01
        8435000   0.968809E+02   0.192811E-01
        8436000   0.968917E+02   0.192844E-01
        8437000   0.969030E+02   0.192880E-01
        8438000   0.969140E+02   0.192913E-01
        8439000   0.969253E+02   0.192947E-01
        8440000   0.969365E+02   0.192976E-01
        8441000   0.969482E+02   0.193004E-01
        8442000   0.969596E+02   0.193035E-01
        8443000   0.969708E+02   0.193071E-01
        8444000   0.969820E+02   0.193113E-01
        8445000   0.969934E+02   0.193149E-01
        8446000   0.970050E+02   0.193181E-01
        8447000   0.970167E+02   0.193215E-01
        8448000   0.970285E+02   0.193250E-01
        8449000   0.970399E+02   0.193280E-01
        8450000   0.970506E+02   0.193312E-01
        8451000   0.970610E+02   0.193352E-01
        8452000   0.970721E+02   0.193382E-01
        8453000   0.970829E+02   0.193410E-01
        8454000   0.970940E+02   0.193438E-01
        8455000   0.971051E+02   0.193465E-01
        8456000   0.971160E+02   0.193496E-01
        8457000   0.971264E+02   0.193542E-01
        8458000   0.971373E+02   0.193576E-01
        8459000   0.971483E+02   0.193608E-01
        8460000   0.971591E+02   0.193643E-01
        8461000   0.971700E+02   0.193678E-01
        8462000   0.971808E+02   0.193704E-01
        8463000   0.971920E+02   0.193727E-01
        8464000   0.972035E+02   0.193762E-01
        8465000   0.972145E+02   0.193803E-01
        8466000   0.972258E+02   0.193841E-01
        8467000   0.972371E+02   0.193869E-01
        8468000   0.972482E+02   0.193895E-01
        8469000   0.972590E+02   0.193924E-01
        8470000   0.972700E+02   0.193941E-01
        8471000   0.972812E+02   0.193965E-01
        8472000   0.972928E+02   0.193994E-01
        8473000   0.973040E+02   0.194022E-01
        8474000   0.973150E+02   0.194044E-01
        8475000   0.973263E+02   0.194070E-01
        8476000   0.973370E+02   0.194099E-01
        8477000   0.973479E+02   0.194122E-01
        8478000   0.973588E+02   0.194153E-01
        8479000   0.973702E+02   0.194187E-01
        8480000   0.973815E+02   0.194210E-01
        8481000   0.973924E+02   0.194236E-01
        8482000   0.974037E+02   0.194267E-01
        8483000   0.974151E+02   0.194294E-01
        8484000   0.974263E+02   0.194323E-01
        8485000   0.974374E+02   0.194340E-01
        8486000   0.974483E+02   0.194363E-01
        8487000   0.974597E+02   0.194389E-01
        8488000   0.974714E+02   0.194420E-01
        8489000   0.974825E+02   0.194448E-01
        8490000   0.974941E+02   0.194475E-01
        8491000   0.975054E+02   0.194497E-01
        8492000   0.975164E+02   0.194527E-01
        8493000   0.975277E+02   0.194567E-01
        8494000   0.975392E+02   0.194595E-01
        8495000   0.975509E+02   0.194624E-01
        8496000   0.975622E+02   0.194650E-01
        8497000   0.975729E+02   0.194672E-01
        8498000   0.975837E+02   0.194692E-01
        8499000   0.975949E+02   0.194714E-01
        8500000   0.976063E+02   0.194732E-01
        8501000   0.976180E+02   0.194760E-01
        8502000   0.976296E+02   0.194782E-01
        8503000   0.976414E+02   0.194799E-01
        8504000   0.976534E+02   0.194822E-01
        8505000   0.976652E+02   0.194851E-01
        8506000   0.976766E+02   0.194870E-01
        8507000   0.976876E+02   0.194906E-01
        8508000   0.976983E+02   0.194931E-01
        8509000   0.977094E+02   0.194954E-01
        8510000   0.977205E+02   0.194974E-01
        8511000   0.977316E+02   0.194995E-01
        8512000   0.977425E+02   0.195029E-01
        8513000   0.977537E+02   0.195052E-01
        8514000   0.977653E+02   0.195070E-01
        8515000   0.977769E+02   0.195096E-01
        8516000   0.977877E+02   0.195122E-01
        8517000   0.977990E+02   0.195145E-01
        8518000   0.978105E+02   0.195164E-01
        8519000   0.978223E+02   0.195180E-01
        8520000   0.978337E+02   0.195202E-01
        8521000   0.978448E+02   0.195223E-01
        8522000   0.978559E+02   0.195248E-01
        8523000   0.978671E+02   0.195266E-01
        8524000   0.978780E+02   0.195287E-01
        8525000   0.978885E+02   0.195308E-01
        8526000   0.978989E+02   0.195336E-01
        8527000   0.979098E+02   0.195364E-01
        8528000   0.979212E+02   0.195394E-01
        8529000   0.979329E+02   0.195421E-01
        8530000   0.979446E+02   0.195447E-01
        8531000   0.979561E+02   0.195479E-01
        8532000   0.979676E+02   0.195498E-01
        8533000   0.979787E+02   0.195525E-01
        8534000   0.979899E+02   0.195545E-01
        8535000   0.980013E+02   0.195568E-01
        8536000   0.980126E+02   0.195591E-01
        8537000   0.980235E+02   0.195619E-01
        8538000   0.980342E+02   0.195649E-01
        8539000   0.980449E+02   0.195674E-01
        8540000   0.980562E+02   0.195703E-01
        8541000   0.980673E+02   0.195729E-01
        8542000   0.980780E+02   0.195748E-01
        8543000   0.980892E+02   0.195770E-01
        8544000   0.981002E+02   0.195799E-01
        8545000   0.981113E+02   0.195818E-01
        8546000   0.981221E+02   0.195834E-01
        8547000   0.981327E+02   0.195853E-01
        8548000   0.981433E+02   0.195875E-01
        8549000   0.981544E+02   0.195897E-01
        8550000   0.981657E+02   0.195915E-01
        8551000   0.981767E+02   0.195934E-01
        8552000   0.981875E+02   0.195957E-01
        8553000   0.981983E+02   0.195975E-01
        8554000   0.982090E+02   0.196007E-01
        8555000   0.982199E+02   0.196034E-01
        8556000   0.982309E+02   0.196061E-01
        8557000   0.982417E+02   0.196088E-01
        8558000   0.982524E+02   0.196118E-01
        8559000   0.982631E+02   0.196142E-01
        8560000   0.982737E+02   0.196164E-01
        8561000   0.982849E+02   0.196199E-01
        8562000   0.982960E+02   0.196231E-01
        8563000   0.983071E+02   0.196256E-01
        8564000   0.983182E+02   0.196283E-01
        8565000   0.983290E+02   0.196316E-01
        8566000   0.983403E+02   0.196337E-01
        8567000   0.983517E+02   0.196366E-01
        8568000   0.983628E+02   0.196388E-01
        8569000   0.983733E+02   0.196413E-01
        8570000   0.983842E+02   0.196443E-01
        8571000   0.983950E+02   0.196476E-01
        8572000   0.984052E+02   0.196497E-01
        8573000   0.984160E+02   0.196530E-01
        8574000   0.984270E+02   0.196556E-01
        8575000   0.984386E+02   0.196585E-01
        8576000   0.984499E+02   0.196614E-01
        8577000   0.984611E+02   0.196640E-01
        8578000   0.984722E+02   0.196666E-01
        8579000   0.984832E+02   0.196690E-01
        8580000   0.984944E+02   0.196715E-01
        8581000   0.985059E+02   0.196735E-01
        8582000   0.985168E+02   0.196765E-01
        8583000   0.985283E+02   0.196782E-01
        8584000   0.985393E+02   0.196805E-01
        8585000   0.985504E+02   0.196834E-01
        8586000   0.985613E+02   0.196871E-01
        8587000   0.985726E+02   0.196910E-01
        8588000   0.985841E+02   0.196941E-01
        8589000   0.985956E+02   0.196969E-01
        8590000   0.986070E+02   0.196989E-01
        8591000   0.986176E+02   0.197019E-01
        8592000   0.986285E+02   0.197047E-01
        8593000   0.986396E+02   0.197074E-01
        8594000   0.986510E+02   0.197105E-01
        8595000   0.986623E+02   0.197140E-01
        8596000   0.986736E+02   0.197156E-01
        8597000   0.986849E+02   0.197180E-01
        8598000   0.986965E+02   0.197200E-01
        8599000   0.987081E+02   0.197225E-01
        8600000   0.987199E+02   0.197259E-01
        8601000   0.987312E+02   0.197289E-01
        8602000   0.987424E+02   0.197323E-01
        8603000   0.987540E+02   0.197358E-01
        8604000   0.987652E+02   0.197391E-01
        8605000   0.987761E+02   0.197421E-01
        8606000   0.987873E+02   0.197452E-01
        8607000   0.987990E+02   0.197486E-01
        8608000   0.988109E+02   0.197526E-01
        8609000   0.988224E+02   0.197561E-01
        8610000   0.988340E+02   0.197592E-01
        8611000   0.988452E+02   0.197626E-01
        8612000   0.988566E+02   0.197652E-01
        8613000   0.988683E+02   0.197673E-01
        8614000   0.988797E+02   0.197701E-01
        8615000   0.988910E+02   0.197724E-01
        8616000   0.989023E+02   0.197746E-01
        8617000   0.989133E+02   0.197776E-01
        8618000   0.989243E+02   0.197804E-01
        8619000   0.989356E+02   0.197839E-01
        8620000   0.989471E+02   0.197871E-01
        8621000   0.989581E+02   0.197900E-01
        8622000   0.989700E+02   0.197929E-01
        8623000   0.989816E+02   0.197961E-01
        8624000   0.989931E+02   0.197988E-01
        8625000   0.990045E+02   0.198017E-01
        8626000   0.990157E+02   0.198041E-01
        8627000   0.990269E+02   0.198073E-01
        8628000   0.990378E+02   0.198104E-01
        8629000   0.990489E+02   0.198129E-01
        8630000   0.990601E+02   0.198153E-01
        8631000   0.990711E+02   0.198183E-01
        8632000   0.990826E+02   0.198202E-01
        8633000   0.990935E+02   0.198228E-01
        8634000   0.991043E+02   0.198262E-01
        8635000   0.991153E+02   0.198278E-01
        8636000   0.991266E+02   0.198306E-01
        8637000   0.991382E+02   0.198327E-01
        8638000   0.991499E+02   0.198348E-01
        8639000   0.991610E+02   0.198371E-01
        8640000   0.991721E+02   0.198395E-01
        8641000   0.991831E+02   0.198427E-01
        8642000   0.991941E+02   0.198451E-01
        8643000   0.992052E+02   0.198485E-01
        8644000   0.992165E+02   0.198516E-01
        8645000   0.992272E+02   0.198548E-01
        8646000   0.992385E+02   0.198574E-01
        8647000   0.992495E+02   0.198599E-01
        8648000   0.992611E+02   0.198633E-01
        8649000   0.992725E+02   0.198665E-01
        8650000   0.992841E+02   0.198691E-01
        8651000   0.992957E+02   0.198738E-01
        8652000   0.993074E+02   0.198770E-01
        8653000   0.993182E+02   0.198802E-01
        8654000   0.993292E+02   0.198843E-01
        8655000   0.993402E+02   0.198886E-01
        8656000   0.993511E+02   0.198918E-01
        8657000   0.993621E+02   0.198958E-01
        8658000   0.993731E+02   0.198998E-01
        8659000   0.993841E+02   0.199044E-01
        8660000   0.993951E+02   0.199084E-01
        8661000   0.994057E+02   0.199118E-01
        8662000   0.994167E+02   0.199152E-01
        8663000   0.994276E+02   0.199196E-01
        8664000   0.994389E+02   0.199235E-01
        8665000   0.994501E+02   0.199282E-01
        8666000   0.994613E+02   0.199325E-01
        8667000   0.994724E+02   0.199359E-01
        8668000   0.994838E+02   0.199407E-01
        8669000   0.994956E+02   0.199441E-01
        8670000   0.995070E+02   0.199468E-01
        8671000   0.995174E+02   0.199505E-01
        8672000   0.995277E+02   0.199539E-01
        8673000   0.995383E+02   0.199560E-01
        8674000   0.995493E+02   0.199595E-01
        8675000   0.995607E+02   0.199622E-01
        8676000   0.995716E+02   0.199659E-01
        8677000   0.995830E+02   0.199686E-01
        8678000   0.995946E+02   0.199719E-01
        8679000   0.996060E+02   0.199752E-01
        8680000   0.996169E+02   0.199792E-01
        8681000   0.996276E+02   0.199830E-01
        8682000   0.996382E+02   0.199865E-01
        8683000   0.996489E+02   0.199906E-01
        8684000   0.996595E+02   0.199940E-01
        8685000   0.996706E+02   0.199976E-01
        8686000   0.996813E+02   0.200023E-01
        8687000   0.996916E+02   0.200071E-01
        8688000   0.997025E+02   0.200123E-01
        8689000   0.997136E+02   0.200173E-01
        8690000   0.997250E+02   0.200220E-01
[truncated: 520,261 more chars]
