# Supplementary material for: Room temperature ionic liquids with two symmetric ions
Source: Chem Sci. 2023 Sep 8;14(37):10340–6. doi: 10.1039/d3sc03240j (PMC10530934; doi:10.1039/d3sc03240j)
Supplement: SC-014-D3SC03240J-s001 [file SC-014-D3SC03240J-s001.zip › MDresults-prealpha/P5555BF4/MSD_projection_2_self_diffusion]

 This file contains diffusion information based on the input file 'diffusion2.inp'
   Projection 2 (+1 +1 +1), Molecule type 2 (b)
       timeline         <R**2>            <R>
              0   0.000000E+00   0.000000E+00
           1000   0.117587E+01   0.164796E-04
           2000   0.152820E+01   0.334514E-04
           3000   0.170991E+01   0.503066E-04
           4000   0.183665E+01   0.658719E-04
           5000   0.193807E+01   0.832128E-04
           6000   0.202185E+01   0.996475E-04
           7000   0.209380E+01   0.116301E-03
           8000   0.215730E+01   0.134017E-03
           9000   0.221698E+01   0.150926E-03
          10000   0.227573E+01   0.167642E-03
          11000   0.233392E+01   0.183567E-03
          12000   0.239162E+01   0.201563E-03
          13000   0.244757E+01   0.219018E-03
          14000   0.250235E+01   0.235634E-03
          15000   0.255607E+01   0.251439E-03
          16000   0.260826E+01   0.267889E-03
          17000   0.265843E+01   0.284536E-03
          18000   0.270651E+01   0.299804E-03
          19000   0.275187E+01   0.317297E-03
          20000   0.279547E+01   0.333570E-03
          21000   0.283714E+01   0.350066E-03
          22000   0.287764E+01   0.366962E-03
          23000   0.291779E+01   0.383586E-03
          24000   0.295746E+01   0.400407E-03
          25000   0.299616E+01   0.416084E-03
          26000   0.303507E+01   0.432185E-03
          27000   0.307269E+01   0.447665E-03
          28000   0.311041E+01   0.464844E-03
          29000   0.314707E+01   0.481437E-03
          30000   0.318345E+01   0.499569E-03
          31000   0.321823E+01   0.516206E-03
          32000   0.325226E+01   0.532144E-03
          33000   0.328539E+01   0.549060E-03
          34000   0.331808E+01   0.566112E-03
          35000   0.335095E+01   0.584063E-03
          36000   0.338381E+01   0.601409E-03
          37000   0.341666E+01   0.618527E-03
          38000   0.344870E+01   0.635521E-03
          39000   0.348021E+01   0.652703E-03
          40000   0.351118E+01   0.670530E-03
          41000   0.354199E+01   0.687212E-03
          42000   0.357242E+01   0.704224E-03
          43000   0.360202E+01   0.721256E-03
          44000   0.363118E+01   0.738512E-03
          45000   0.366011E+01   0.754197E-03
          46000   0.368906E+01   0.769371E-03
          47000   0.371748E+01   0.785841E-03
          48000   0.374589E+01   0.803086E-03
          49000   0.377397E+01   0.819636E-03
          50000   0.380215E+01   0.835729E-03
          51000   0.382944E+01   0.851702E-03
          52000   0.385723E+01   0.867193E-03
          53000   0.388456E+01   0.882416E-03
          54000   0.391189E+01   0.896675E-03
          55000   0.393839E+01   0.912452E-03
          56000   0.396451E+01   0.926879E-03
          57000   0.399073E+01   0.942245E-03
          58000   0.401704E+01   0.958218E-03
          59000   0.404314E+01   0.974450E-03
          60000   0.406888E+01   0.991457E-03
          61000   0.409441E+01   0.101008E-02
          62000   0.411969E+01   0.102674E-02
          63000   0.414434E+01   0.104322E-02
          64000   0.416932E+01   0.105937E-02
          65000   0.419398E+01   0.107682E-02
          66000   0.421890E+01   0.109456E-02
          67000   0.424351E+01   0.111179E-02
          68000   0.426777E+01   0.112765E-02
          69000   0.429220E+01   0.114355E-02
          70000   0.431658E+01   0.116093E-02
          71000   0.434048E+01   0.117898E-02
          72000   0.436387E+01   0.119576E-02
          73000   0.438755E+01   0.121356E-02
          74000   0.441051E+01   0.123000E-02
          75000   0.443368E+01   0.124778E-02
          76000   0.445651E+01   0.126450E-02
          77000   0.447940E+01   0.128047E-02
          78000   0.450263E+01   0.129555E-02
          79000   0.452605E+01   0.131231E-02
          80000   0.454864E+01   0.132934E-02
          81000   0.457174E+01   0.134401E-02
          82000   0.459437E+01   0.136072E-02
          83000   0.461650E+01   0.137660E-02
          84000   0.463829E+01   0.139369E-02
          85000   0.466068E+01   0.141096E-02
          86000   0.468267E+01   0.142706E-02
          87000   0.470436E+01   0.144471E-02
          88000   0.472643E+01   0.146150E-02
          89000   0.474839E+01   0.147747E-02
          90000   0.477077E+01   0.149429E-02
          91000   0.479295E+01   0.151190E-02
          92000   0.481496E+01   0.152946E-02
          93000   0.483719E+01   0.154656E-02
          94000   0.485902E+01   0.156361E-02
          95000   0.488061E+01   0.158099E-02
          96000   0.490189E+01   0.159954E-02
          97000   0.492282E+01   0.161624E-02
          98000   0.494408E+01   0.163384E-02
          99000   0.496503E+01   0.165193E-02
         100000   0.498597E+01   0.167014E-02
         101000   0.500735E+01   0.168797E-02
         102000   0.502800E+01   0.170464E-02
         103000   0.504910E+01   0.172225E-02
         104000   0.507000E+01   0.173941E-02
         105000   0.509035E+01   0.175605E-02
         106000   0.511084E+01   0.177363E-02
         107000   0.513174E+01   0.178975E-02
         108000   0.515187E+01   0.180649E-02
         109000   0.517239E+01   0.182460E-02
         110000   0.519239E+01   0.184131E-02
         111000   0.521278E+01   0.185892E-02
         112000   0.523290E+01   0.187443E-02
         113000   0.525343E+01   0.189060E-02
         114000   0.527371E+01   0.190692E-02
         115000   0.529347E+01   0.192226E-02
         116000   0.531332E+01   0.193869E-02
         117000   0.533352E+01   0.195446E-02
         118000   0.535318E+01   0.197025E-02
         119000   0.537292E+01   0.198626E-02
         120000   0.539354E+01   0.200265E-02
         121000   0.541414E+01   0.201771E-02
         122000   0.543453E+01   0.203315E-02
         123000   0.545450E+01   0.205023E-02
         124000   0.547442E+01   0.206512E-02
         125000   0.549389E+01   0.208026E-02
         126000   0.551299E+01   0.209562E-02
         127000   0.553199E+01   0.211113E-02
         128000   0.555136E+01   0.212641E-02
         129000   0.557071E+01   0.214252E-02
         130000   0.559046E+01   0.215738E-02
         131000   0.561015E+01   0.217317E-02
         132000   0.562989E+01   0.218840E-02
         133000   0.564984E+01   0.220295E-02
         134000   0.566977E+01   0.221765E-02
         135000   0.568920E+01   0.223170E-02
         136000   0.570892E+01   0.224570E-02
         137000   0.572790E+01   0.225903E-02
         138000   0.574677E+01   0.227218E-02
         139000   0.576537E+01   0.228668E-02
         140000   0.578341E+01   0.230056E-02
         141000   0.580224E+01   0.231553E-02
         142000   0.582096E+01   0.233017E-02
         143000   0.584050E+01   0.234471E-02
         144000   0.585928E+01   0.236005E-02
         145000   0.587858E+01   0.237504E-02
         146000   0.589823E+01   0.238864E-02
         147000   0.591746E+01   0.240080E-02
         148000   0.593640E+01   0.241566E-02
         149000   0.595486E+01   0.242955E-02
         150000   0.597328E+01   0.244322E-02
         151000   0.599187E+01   0.245667E-02
         152000   0.601017E+01   0.247074E-02
         153000   0.602881E+01   0.248543E-02
         154000   0.604732E+01   0.249979E-02
         155000   0.606575E+01   0.251456E-02
         156000   0.608420E+01   0.252772E-02
         157000   0.610282E+01   0.254248E-02
         158000   0.612157E+01   0.255681E-02
         159000   0.613981E+01   0.257097E-02
         160000   0.615854E+01   0.258565E-02
         161000   0.617679E+01   0.259902E-02
         162000   0.619537E+01   0.261218E-02
         163000   0.621371E+01   0.262599E-02
         164000   0.623165E+01   0.263986E-02
         165000   0.625038E+01   0.265348E-02
         166000   0.626880E+01   0.266656E-02
         167000   0.628707E+01   0.268095E-02
         168000   0.630505E+01   0.269413E-02
         169000   0.632323E+01   0.270858E-02
         170000   0.634077E+01   0.272167E-02
         171000   0.635812E+01   0.273501E-02
         172000   0.637633E+01   0.274903E-02
         173000   0.639404E+01   0.276362E-02
         174000   0.641190E+01   0.277763E-02
         175000   0.642943E+01   0.279094E-02
         176000   0.644713E+01   0.280505E-02
         177000   0.646520E+01   0.281751E-02
         178000   0.648279E+01   0.283087E-02
         179000   0.649979E+01   0.284628E-02
         180000   0.651702E+01   0.286208E-02
         181000   0.653486E+01   0.287704E-02
         182000   0.655280E+01   0.289159E-02
         183000   0.657011E+01   0.290637E-02
         184000   0.658765E+01   0.291965E-02
         185000   0.660548E+01   0.293383E-02
         186000   0.662327E+01   0.294537E-02
         187000   0.664071E+01   0.295886E-02
         188000   0.665809E+01   0.297186E-02
         189000   0.667559E+01   0.298500E-02
         190000   0.669248E+01   0.299778E-02
         191000   0.670952E+01   0.300882E-02
         192000   0.672704E+01   0.302011E-02
         193000   0.674393E+01   0.303156E-02
         194000   0.676095E+01   0.304317E-02
         195000   0.677861E+01   0.305503E-02
         196000   0.679566E+01   0.306768E-02
         197000   0.681278E+01   0.308127E-02
         198000   0.683010E+01   0.309428E-02
         199000   0.684710E+01   0.310655E-02
         200000   0.686461E+01   0.312005E-02
         201000   0.688202E+01   0.313206E-02
         202000   0.689973E+01   0.314421E-02
         203000   0.691736E+01   0.315611E-02
         204000   0.693438E+01   0.316834E-02
         205000   0.695177E+01   0.318092E-02
         206000   0.696916E+01   0.319292E-02
         207000   0.698610E+01   0.320437E-02
         208000   0.700279E+01   0.321596E-02
         209000   0.701942E+01   0.322814E-02
         210000   0.703644E+01   0.324059E-02
         211000   0.705314E+01   0.325286E-02
         212000   0.707024E+01   0.326558E-02
         213000   0.708721E+01   0.327858E-02
         214000   0.710406E+01   0.329082E-02
         215000   0.712191E+01   0.330189E-02
         216000   0.713958E+01   0.331540E-02
         217000   0.715653E+01   0.332700E-02
         218000   0.717330E+01   0.333958E-02
         219000   0.718997E+01   0.335161E-02
         220000   0.720609E+01   0.336435E-02
         221000   0.722292E+01   0.337665E-02
         222000   0.723939E+01   0.338871E-02
         223000   0.725617E+01   0.340108E-02
         224000   0.727336E+01   0.341388E-02
         225000   0.729056E+01   0.342539E-02
         226000   0.730781E+01   0.343697E-02
         227000   0.732497E+01   0.344946E-02
         228000   0.734145E+01   0.346094E-02
         229000   0.735843E+01   0.347311E-02
         230000   0.737532E+01   0.348451E-02
         231000   0.739176E+01   0.349774E-02
         232000   0.740825E+01   0.350933E-02
         233000   0.742485E+01   0.352140E-02
         234000   0.744148E+01   0.353187E-02
         235000   0.745800E+01   0.354317E-02
         236000   0.747500E+01   0.355545E-02
         237000   0.749100E+01   0.356708E-02
         238000   0.750743E+01   0.357801E-02
         239000   0.752449E+01   0.358968E-02
         240000   0.754097E+01   0.360054E-02
         241000   0.755756E+01   0.361182E-02
         242000   0.757369E+01   0.362323E-02
         243000   0.759026E+01   0.363504E-02
         244000   0.760668E+01   0.364738E-02
         245000   0.762325E+01   0.365934E-02
         246000   0.763960E+01   0.367046E-02
         247000   0.765582E+01   0.368074E-02
         248000   0.767249E+01   0.369142E-02
         249000   0.768887E+01   0.370345E-02
         250000   0.770509E+01   0.371415E-02
         251000   0.772158E+01   0.372567E-02
         252000   0.773759E+01   0.373861E-02
         253000   0.775374E+01   0.375156E-02
         254000   0.776993E+01   0.376282E-02
         255000   0.778624E+01   0.377354E-02
         256000   0.780223E+01   0.378494E-02
         257000   0.781844E+01   0.379656E-02
         258000   0.783441E+01   0.380809E-02
         259000   0.785069E+01   0.381968E-02
         260000   0.786679E+01   0.383004E-02
         261000   0.788282E+01   0.384063E-02
         262000   0.789913E+01   0.385068E-02
         263000   0.791611E+01   0.386183E-02
         264000   0.793281E+01   0.387388E-02
         265000   0.794895E+01   0.388516E-02
         266000   0.796486E+01   0.389538E-02
         267000   0.798125E+01   0.390584E-02
         268000   0.799750E+01   0.391852E-02
         269000   0.801352E+01   0.392937E-02
         270000   0.802938E+01   0.394029E-02
         271000   0.804602E+01   0.395201E-02
         272000   0.806230E+01   0.396257E-02
         273000   0.807818E+01   0.397381E-02
         274000   0.809433E+01   0.398444E-02
         275000   0.811050E+01   0.399475E-02
         276000   0.812579E+01   0.400505E-02
         277000   0.814138E+01   0.401569E-02
         278000   0.815729E+01   0.402760E-02
         279000   0.817250E+01   0.403836E-02
         280000   0.818860E+01   0.404996E-02
         281000   0.820491E+01   0.406087E-02
         282000   0.822116E+01   0.407395E-02
         283000   0.823699E+01   0.408540E-02
         284000   0.825350E+01   0.409638E-02
         285000   0.826980E+01   0.410713E-02
         286000   0.828615E+01   0.411837E-02
         287000   0.830280E+01   0.412937E-02
         288000   0.831868E+01   0.414065E-02
         289000   0.833416E+01   0.415335E-02
         290000   0.834959E+01   0.416487E-02
         291000   0.836486E+01   0.417753E-02
         292000   0.838002E+01   0.418876E-02
         293000   0.839561E+01   0.420079E-02
         294000   0.841107E+01   0.421265E-02
         295000   0.842710E+01   0.422468E-02
         296000   0.844302E+01   0.423559E-02
         297000   0.845869E+01   0.424660E-02
         298000   0.847430E+01   0.425728E-02
         299000   0.848998E+01   0.426828E-02
         300000   0.850595E+01   0.427751E-02
         301000   0.852175E+01   0.428783E-02
         302000   0.853727E+01   0.429948E-02
         303000   0.855278E+01   0.431099E-02
         304000   0.856841E+01   0.432147E-02
         305000   0.858396E+01   0.433258E-02
         306000   0.859958E+01   0.434357E-02
         307000   0.861497E+01   0.435422E-02
         308000   0.863125E+01   0.436516E-02
         309000   0.864651E+01   0.437456E-02
         310000   0.866168E+01   0.438540E-02
         311000   0.867663E+01   0.439705E-02
         312000   0.869182E+01   0.440884E-02
         313000   0.870650E+01   0.442006E-02
         314000   0.872172E+01   0.443171E-02
         315000   0.873683E+01   0.444348E-02
         316000   0.875187E+01   0.445362E-02
         317000   0.876707E+01   0.446400E-02
         318000   0.878251E+01   0.447360E-02
         319000   0.879867E+01   0.448352E-02
         320000   0.881441E+01   0.449369E-02
         321000   0.883015E+01   0.450370E-02
         322000   0.884484E+01   0.451404E-02
         323000   0.885972E+01   0.452523E-02
         324000   0.887507E+01   0.453611E-02
         325000   0.889018E+01   0.454840E-02
         326000   0.890542E+01   0.456165E-02
         327000   0.892070E+01   0.457250E-02
         328000   0.893584E+01   0.458334E-02
         329000   0.895128E+01   0.459330E-02
         330000   0.896665E+01   0.460500E-02
         331000   0.898205E+01   0.461663E-02
         332000   0.899730E+01   0.462856E-02
         333000   0.901225E+01   0.463787E-02
         334000   0.902711E+01   0.464992E-02
         335000   0.904209E+01   0.466103E-02
         336000   0.905675E+01   0.467245E-02
         337000   0.907185E+01   0.468437E-02
         338000   0.908786E+01   0.469544E-02
         339000   0.910276E+01   0.470549E-02
         340000   0.911754E+01   0.471578E-02
         341000   0.913243E+01   0.472704E-02
         342000   0.914753E+01   0.473834E-02
         343000   0.916357E+01   0.474881E-02
         344000   0.917935E+01   0.475826E-02
         345000   0.919516E+01   0.476875E-02
         346000   0.921086E+01   0.477840E-02
         347000   0.922636E+01   0.478700E-02
         348000   0.924118E+01   0.479455E-02
         349000   0.925623E+01   0.480352E-02
         350000   0.927187E+01   0.481232E-02
         351000   0.928691E+01   0.482075E-02
         352000   0.930266E+01   0.482944E-02
         353000   0.931830E+01   0.483838E-02
         354000   0.933352E+01   0.484641E-02
         355000   0.934895E+01   0.485295E-02
         356000   0.936466E+01   0.486176E-02
         357000   0.938040E+01   0.487222E-02
         358000   0.939567E+01   0.488320E-02
         359000   0.941112E+01   0.489222E-02
         360000   0.942641E+01   0.490171E-02
         361000   0.944143E+01   0.491216E-02
         362000   0.945643E+01   0.492179E-02
         363000   0.947202E+01   0.493187E-02
         364000   0.948702E+01   0.494191E-02
         365000   0.950179E+01   0.495099E-02
         366000   0.951648E+01   0.495896E-02
         367000   0.953138E+01   0.496783E-02
         368000   0.954561E+01   0.497715E-02
         369000   0.956049E+01   0.498687E-02
         370000   0.957577E+01   0.499618E-02
         371000   0.959082E+01   0.500445E-02
         372000   0.960605E+01   0.501219E-02
         373000   0.962105E+01   0.502008E-02
         374000   0.963616E+01   0.502928E-02
         375000   0.965221E+01   0.503946E-02
         376000   0.966749E+01   0.504939E-02
         377000   0.968241E+01   0.505965E-02
         378000   0.969780E+01   0.506913E-02
         379000   0.971248E+01   0.507827E-02
         380000   0.972799E+01   0.508571E-02
         381000   0.974252E+01   0.509338E-02
         382000   0.975727E+01   0.510258E-02
         383000   0.977166E+01   0.511124E-02
         384000   0.978640E+01   0.511971E-02
         385000   0.980133E+01   0.512781E-02
         386000   0.981661E+01   0.513629E-02
         387000   0.983141E+01   0.514517E-02
         388000   0.984661E+01   0.515165E-02
         389000   0.986199E+01   0.515888E-02
         390000   0.987752E+01   0.516676E-02
         391000   0.989346E+01   0.517538E-02
         392000   0.990835E+01   0.518390E-02
         393000   0.992351E+01   0.519328E-02
         394000   0.993914E+01   0.520241E-02
         395000   0.995458E+01   0.521089E-02
         396000   0.996949E+01   0.521825E-02
         397000   0.998447E+01   0.522719E-02
         398000   0.999959E+01   0.523633E-02
         399000   0.100150E+02   0.524586E-02
         400000   0.100301E+02   0.525383E-02
         401000   0.100455E+02   0.526312E-02
         402000   0.100606E+02   0.527147E-02
         403000   0.100759E+02   0.528059E-02
         404000   0.100914E+02   0.528891E-02
         405000   0.101067E+02   0.529627E-02
         406000   0.101216E+02   0.530404E-02
         407000   0.101364E+02   0.531283E-02
         408000   0.101510E+02   0.532086E-02
         409000   0.101654E+02   0.532860E-02
         410000   0.101802E+02   0.533787E-02
         411000   0.101946E+02   0.534585E-02
         412000   0.102093E+02   0.535501E-02
         413000   0.102241E+02   0.536384E-02
         414000   0.102395E+02   0.537250E-02
         415000   0.102547E+02   0.538177E-02
         416000   0.102694E+02   0.539059E-02
         417000   0.102838E+02   0.539943E-02
         418000   0.102987E+02   0.540786E-02
         419000   0.103140E+02   0.541740E-02
         420000   0.103291E+02   0.542639E-02
         421000   0.103438E+02   0.543635E-02
         422000   0.103582E+02   0.544529E-02
         423000   0.103726E+02   0.545292E-02
         424000   0.103866E+02   0.546223E-02
         425000   0.104008E+02   0.547116E-02
         426000   0.104152E+02   0.548162E-02
         427000   0.104299E+02   0.549179E-02
         428000   0.104451E+02   0.550131E-02
         429000   0.104603E+02   0.551106E-02
         430000   0.104752E+02   0.552091E-02
         431000   0.104906E+02   0.553155E-02
         432000   0.105054E+02   0.554133E-02
         433000   0.105199E+02   0.555057E-02
         434000   0.105349E+02   0.556069E-02
         435000   0.105495E+02   0.557113E-02
         436000   0.105639E+02   0.558132E-02
         437000   0.105782E+02   0.559050E-02
         438000   0.105929E+02   0.560044E-02
         439000   0.106075E+02   0.560937E-02
         440000   0.106216E+02   0.561914E-02
         441000   0.106364E+02   0.562831E-02
         442000   0.106507E+02   0.563780E-02
         443000   0.106654E+02   0.564687E-02
         444000   0.106802E+02   0.565689E-02
         445000   0.106951E+02   0.566540E-02
         446000   0.107102E+02   0.567535E-02
         447000   0.107250E+02   0.568546E-02
         448000   0.107397E+02   0.569367E-02
         449000   0.107546E+02   0.570241E-02
         450000   0.107697E+02   0.571072E-02
         451000   0.107841E+02   0.571950E-02
         452000   0.107988E+02   0.572735E-02
         453000   0.108132E+02   0.573597E-02
         454000   0.108276E+02   0.574372E-02
         455000   0.108418E+02   0.575251E-02
         456000   0.108562E+02   0.575973E-02
         457000   0.108705E+02   0.576773E-02
         458000   0.108847E+02   0.577564E-02
         459000   0.108996E+02   0.578330E-02
         460000   0.109143E+02   0.579102E-02
         461000   0.109289E+02   0.579891E-02
         462000   0.109441E+02   0.580648E-02
         463000   0.109589E+02   0.581236E-02
         464000   0.109737E+02   0.581928E-02
         465000   0.109882E+02   0.582660E-02
         466000   0.110026E+02   0.583373E-02
         467000   0.110177E+02   0.584012E-02
         468000   0.110321E+02   0.584902E-02
         469000   0.110466E+02   0.585732E-02
         470000   0.110610E+02   0.586625E-02
         471000   0.110754E+02   0.587490E-02
         472000   0.110906E+02   0.588233E-02
         473000   0.111050E+02   0.589210E-02
         474000   0.111192E+02   0.590060E-02
         475000   0.111339E+02   0.590873E-02
         476000   0.111484E+02   0.591686E-02
         477000   0.111631E+02   0.592528E-02
         478000   0.111783E+02   0.593473E-02
         479000   0.111931E+02   0.594436E-02
         480000   0.112072E+02   0.595322E-02
         481000   0.112211E+02   0.596285E-02
         482000   0.112354E+02   0.597335E-02
         483000   0.112492E+02   0.598428E-02
         484000   0.112635E+02   0.599400E-02
         485000   0.112782E+02   0.600485E-02
         486000   0.112931E+02   0.601388E-02
         487000   0.113080E+02   0.602374E-02
         488000   0.113227E+02   0.603422E-02
         489000   0.113371E+02   0.604432E-02
         490000   0.113520E+02   0.605445E-02
         491000   0.113672E+02   0.606429E-02
         492000   0.113817E+02   0.607369E-02
         493000   0.113957E+02   0.608324E-02
         494000   0.114096E+02   0.609230E-02
         495000   0.114232E+02   0.610141E-02
         496000   0.114374E+02   0.611197E-02
         497000   0.114519E+02   0.612114E-02
         498000   0.114661E+02   0.613049E-02
         499000   0.114802E+02   0.613770E-02
         500000   0.114946E+02   0.614579E-02
         501000   0.115093E+02   0.615452E-02
         502000   0.115239E+02   0.616380E-02
         503000   0.115380E+02   0.617315E-02
         504000   0.115525E+02   0.618233E-02
         505000   0.115668E+02   0.619311E-02
         506000   0.115809E+02   0.620243E-02
         507000   0.115957E+02   0.621294E-02
         508000   0.116098E+02   0.622084E-02
         509000   0.116244E+02   0.622972E-02
         510000   0.116384E+02   0.623988E-02
         511000   0.116528E+02   0.624946E-02
         512000   0.116676E+02   0.626036E-02
         513000   0.116818E+02   0.627066E-02
         514000   0.116961E+02   0.628016E-02
         515000   0.117098E+02   0.628889E-02
         516000   0.117237E+02   0.629836E-02
         517000   0.117379E+02   0.630859E-02
         518000   0.117518E+02   0.631793E-02
         519000   0.117663E+02   0.632705E-02
         520000   0.117806E+02   0.633550E-02
         521000   0.117946E+02   0.634452E-02
         522000   0.118090E+02   0.635301E-02
         523000   0.118235E+02   0.636142E-02
         524000   0.118377E+02   0.637116E-02
         525000   0.118522E+02   0.638096E-02
         526000   0.118668E+02   0.638911E-02
         527000   0.118810E+02   0.639613E-02
         528000   0.118952E+02   0.640443E-02
         529000   0.119093E+02   0.641390E-02
         530000   0.119236E+02   0.642418E-02
         531000   0.119379E+02   0.643416E-02
         532000   0.119519E+02   0.644413E-02
         533000   0.119661E+02   0.645263E-02
         534000   0.119809E+02   0.646205E-02
         535000   0.119951E+02   0.647190E-02
         536000   0.120091E+02   0.647994E-02
         537000   0.120238E+02   0.648806E-02
         538000   0.120379E+02   0.649690E-02
         539000   0.120521E+02   0.650517E-02
         540000   0.120656E+02   0.651368E-02
         541000   0.120799E+02   0.652155E-02
         542000   0.120938E+02   0.652890E-02
         543000   0.121081E+02   0.653706E-02
         544000   0.121225E+02   0.654753E-02
         545000   0.121368E+02   0.655576E-02
         546000   0.121506E+02   0.656302E-02
         547000   0.121647E+02   0.657280E-02
         548000   0.121789E+02   0.658234E-02
         549000   0.121933E+02   0.659258E-02
         550000   0.122075E+02   0.660182E-02
         551000   0.122212E+02   0.661314E-02
         552000   0.122346E+02   0.662458E-02
         553000   0.122485E+02   0.663538E-02
         554000   0.122628E+02   0.664698E-02
         555000   0.122770E+02   0.665753E-02
         556000   0.122918E+02   0.666771E-02
         557000   0.123061E+02   0.667821E-02
         558000   0.123204E+02   0.668962E-02
         559000   0.123343E+02   0.670016E-02
         560000   0.123477E+02   0.671048E-02
         561000   0.123614E+02   0.672178E-02
         562000   0.123754E+02   0.673084E-02
         563000   0.123899E+02   0.674067E-02
         564000   0.124042E+02   0.674870E-02
         565000   0.124177E+02   0.675941E-02
         566000   0.124314E+02   0.676929E-02
         567000   0.124457E+02   0.677901E-02
         568000   0.124602E+02   0.678881E-02
         569000   0.124745E+02   0.679822E-02
         570000   0.124897E+02   0.680982E-02
         571000   0.125036E+02   0.681970E-02
         572000   0.125176E+02   0.682813E-02
         573000   0.125319E+02   0.683803E-02
         574000   0.125458E+02   0.684818E-02
         575000   0.125592E+02   0.685735E-02
         576000   0.125729E+02   0.686692E-02
         577000   0.125869E+02   0.687625E-02
         578000   0.126006E+02   0.688391E-02
         579000   0.126147E+02   0.689220E-02
         580000   0.126287E+02   0.690053E-02
         581000   0.126427E+02   0.690951E-02
         582000   0.126570E+02   0.691913E-02
         583000   0.126711E+02   0.692966E-02
         584000   0.126853E+02   0.693874E-02
         585000   0.126990E+02   0.694737E-02
         586000   0.127129E+02   0.695670E-02
         587000   0.127267E+02   0.696521E-02
         588000   0.127406E+02   0.697536E-02
         589000   0.127547E+02   0.698472E-02
         590000   0.127688E+02   0.699454E-02
         591000   0.127830E+02   0.700385E-02
         592000   0.127975E+02   0.701368E-02
         593000   0.128122E+02   0.702293E-02
         594000   0.128259E+02   0.703464E-02
         595000   0.128398E+02   0.704603E-02
         596000   0.128539E+02   0.705708E-02
         597000   0.128677E+02   0.706654E-02
         598000   0.128818E+02   0.707545E-02
         599000   0.128959E+02   0.708576E-02
         600000   0.129100E+02   0.709417E-02
         601000   0.129238E+02   0.710328E-02
         602000   0.129374E+02   0.711191E-02
         603000   0.129522E+02   0.712126E-02
         604000   0.129667E+02   0.712944E-02
         605000   0.129811E+02   0.713796E-02
         606000   0.129943E+02   0.714850E-02
         607000   0.130079E+02   0.715772E-02
         608000   0.130220E+02   0.716564E-02
         609000   0.130357E+02   0.717427E-02
         610000   0.130495E+02   0.718287E-02
         611000   0.130633E+02   0.719153E-02
         612000   0.130775E+02   0.720145E-02
         613000   0.130905E+02   0.721101E-02
         614000   0.131037E+02   0.721961E-02
         615000   0.131175E+02   0.722931E-02
         616000   0.131317E+02   0.723910E-02
         617000   0.131459E+02   0.724822E-02
         618000   0.131601E+02   0.725656E-02
         619000   0.131740E+02   0.726457E-02
         620000   0.131875E+02   0.727289E-02
         621000   0.132010E+02   0.727936E-02
         622000   0.132143E+02   0.728708E-02
         623000   0.132276E+02   0.729540E-02
         624000   0.132412E+02   0.730333E-02
         625000   0.132557E+02   0.731023E-02
         626000   0.132694E+02   0.731918E-02
         627000   0.132832E+02   0.732661E-02
         628000   0.132977E+02   0.733531E-02
         629000   0.133113E+02   0.734318E-02
         630000   0.133250E+02   0.735153E-02
         631000   0.133388E+02   0.736062E-02
         632000   0.133523E+02   0.736935E-02
         633000   0.133668E+02   0.737922E-02
         634000   0.133804E+02   0.738900E-02
         635000   0.133937E+02   0.739697E-02
         636000   0.134076E+02   0.740565E-02
         637000   0.134211E+02   0.741462E-02
         638000   0.134348E+02   0.742447E-02
         639000   0.134485E+02   0.743387E-02
         640000   0.134621E+02   0.744108E-02
         641000   0.134752E+02   0.744956E-02
         642000   0.134883E+02   0.745920E-02
         643000   0.135019E+02   0.746802E-02
         644000   0.135157E+02   0.747610E-02
         645000   0.135296E+02   0.748546E-02
         646000   0.135436E+02   0.749549E-02
         647000   0.135573E+02   0.750420E-02
         648000   0.135712E+02   0.751402E-02
         649000   0.135847E+02   0.752314E-02
         650000   0.135985E+02   0.753107E-02
         651000   0.136128E+02   0.753967E-02
         652000   0.136267E+02   0.754849E-02
         653000   0.136402E+02   0.755659E-02
         654000   0.136541E+02   0.756495E-02
         655000   0.136682E+02   0.757415E-02
         656000   0.136821E+02   0.758194E-02
         657000   0.136957E+02   0.759009E-02
         658000   0.137091E+02   0.759879E-02
         659000   0.137232E+02   0.760628E-02
         660000   0.137365E+02   0.761597E-02
         661000   0.137501E+02   0.762516E-02
         662000   0.137638E+02   0.763403E-02
         663000   0.137771E+02   0.764228E-02
         664000   0.137905E+02   0.765041E-02
         665000   0.138045E+02   0.765965E-02
         666000   0.138182E+02   0.766986E-02
         667000   0.138321E+02   0.768093E-02
         668000   0.138456E+02   0.769125E-02
         669000   0.138591E+02   0.769988E-02
         670000   0.138727E+02   0.770949E-02
         671000   0.138868E+02   0.771857E-02
         672000   0.139005E+02   0.772764E-02
         673000   0.139147E+02   0.773625E-02
         674000   0.139286E+02   0.774498E-02
         675000   0.139425E+02   0.775352E-02
         676000   0.139567E+02   0.776256E-02
         677000   0.139700E+02   0.777032E-02
         678000   0.139831E+02   0.777838E-02
         679000   0.139970E+02   0.778635E-02
         680000   0.140107E+02   0.779403E-02
         681000   0.140242E+02   0.780193E-02
         682000   0.140379E+02   0.781069E-02
         683000   0.140515E+02   0.781932E-02
         684000   0.140662E+02   0.782952E-02
         685000   0.140801E+02   0.783884E-02
         686000   0.140935E+02   0.784824E-02
         687000   0.141074E+02   0.785674E-02
         688000   0.141216E+02   0.786532E-02
         689000   0.141358E+02   0.787376E-02
         690000   0.141501E+02   0.788230E-02
         691000   0.141638E+02   0.789028E-02
         692000   0.141776E+02   0.789804E-02
         693000   0.141905E+02   0.790379E-02
         694000   0.142042E+02   0.791082E-02
         695000   0.142180E+02   0.791906E-02
         696000   0.142314E+02   0.792727E-02
         697000   0.142451E+02   0.793435E-02
         698000   0.142592E+02   0.794239E-02
         699000   0.142729E+02   0.795068E-02
         700000   0.142865E+02   0.795863E-02
         701000   0.143001E+02   0.796671E-02
         702000   0.143138E+02   0.797505E-02
         703000   0.143281E+02   0.798304E-02
         704000   0.143426E+02   0.799067E-02
         705000   0.143561E+02   0.799911E-02
         706000   0.143698E+02   0.800811E-02
         707000   0.143839E+02   0.801688E-02
         708000   0.143976E+02   0.802497E-02
         709000   0.144111E+02   0.803316E-02
         710000   0.144246E+02   0.804092E-02
         711000   0.144376E+02   0.804914E-02
         712000   0.144510E+02   0.805836E-02
         713000   0.144648E+02   0.806582E-02
         714000   0.144791E+02   0.807450E-02
         715000   0.144930E+02   0.808373E-02
         716000   0.145068E+02   0.809254E-02
         717000   0.145201E+02   0.810129E-02
         718000   0.145339E+02   0.811007E-02
         719000   0.145478E+02   0.811948E-02
         720000   0.145624E+02   0.812821E-02
         721000   0.145761E+02   0.813809E-02
         722000   0.145899E+02   0.814615E-02
         723000   0.146042E+02   0.815615E-02
         724000   0.146187E+02   0.816500E-02
         725000   0.146328E+02   0.817548E-02
         726000   0.146469E+02   0.818675E-02
         727000   0.146605E+02   0.819659E-02
         728000   0.146741E+02   0.820635E-02
         729000   0.146872E+02   0.821663E-02
         730000   0.147007E+02   0.822586E-02
         731000   0.147141E+02   0.823387E-02
         732000   0.147273E+02   0.824194E-02
         733000   0.147409E+02   0.825171E-02
         734000   0.147549E+02   0.826118E-02
         735000   0.147693E+02   0.826936E-02
         736000   0.147831E+02   0.827873E-02
         737000   0.147969E+02   0.828791E-02
         738000   0.148103E+02   0.829669E-02
         739000   0.148239E+02   0.830541E-02
         740000   0.148374E+02   0.831423E-02
         741000   0.148510E+02   0.832432E-02
         742000   0.148645E+02   0.833369E-02
         743000   0.148780E+02   0.834413E-02
         744000   0.148911E+02   0.835383E-02
         745000   0.149045E+02   0.836263E-02
         746000   0.149176E+02   0.837146E-02
         747000   0.149314E+02   0.837926E-02
         748000   0.149455E+02   0.838711E-02
         749000   0.149593E+02   0.839605E-02
         750000   0.149731E+02   0.840395E-02
         751000   0.149869E+02   0.841381E-02
         752000   0.150011E+02   0.842216E-02
         753000   0.150149E+02   0.843076E-02
         754000   0.150281E+02   0.843826E-02
         755000   0.150419E+02   0.844645E-02
         756000   0.150555E+02   0.845369E-02
         757000   0.150685E+02   0.846063E-02
         758000   0.150816E+02   0.846747E-02
         759000   0.150950E+02   0.847499E-02
         760000   0.151087E+02   0.848203E-02
         761000   0.151224E+02   0.848854E-02
         762000   0.151369E+02   0.849643E-02
         763000   0.151507E+02   0.850511E-02
         764000   0.151638E+02   0.851255E-02
         765000   0.151765E+02   0.851998E-02
         766000   0.151903E+02   0.852932E-02
         767000   0.152039E+02   0.853650E-02
         768000   0.152178E+02   0.854452E-02
         769000   0.152315E+02   0.855130E-02
         770000   0.152455E+02   0.855949E-02
         771000   0.152597E+02   0.856824E-02
         772000   0.152733E+02   0.857588E-02
         773000   0.152872E+02   0.858351E-02
         774000   0.153011E+02   0.859245E-02
         775000   0.153150E+02   0.860202E-02
         776000   0.153288E+02   0.860960E-02
         777000   0.153424E+02   0.861739E-02
         778000   0.153557E+02   0.862366E-02
         779000   0.153695E+02   0.863175E-02
         780000   0.153826E+02   0.863987E-02
         781000   0.153961E+02   0.864737E-02
         782000   0.154091E+02   0.865511E-02
         783000   0.154225E+02   0.866252E-02
         784000   0.154359E+02   0.867032E-02
         785000   0.154489E+02   0.867670E-02
         786000   0.154631E+02   0.868519E-02
         787000   0.154770E+02   0.869210E-02
         788000   0.154909E+02   0.870038E-02
         789000   0.155045E+02   0.870739E-02
         790000   0.155187E+02   0.871446E-02
         791000   0.155324E+02   0.872114E-02
         792000   0.155462E+02   0.872730E-02
         793000   0.155602E+02   0.873514E-02
         794000   0.155737E+02   0.874121E-02
         795000   0.155873E+02   0.874467E-02
         796000   0.156008E+02   0.875025E-02
         797000   0.156143E+02   0.875340E-02
         798000   0.156285E+02   0.875759E-02
         799000   0.156426E+02   0.876225E-02
         800000   0.156563E+02   0.876580E-02
         801000   0.156707E+02   0.876941E-02
         802000   0.156841E+02   0.877344E-02
         803000   0.156979E+02   0.877697E-02
         804000   0.157113E+02   0.878067E-02
         805000   0.157246E+02   0.878511E-02
         806000   0.157386E+02   0.878910E-02
         807000   0.157520E+02   0.879318E-02
         808000   0.157654E+02   0.879756E-02
         809000   0.157789E+02   0.880121E-02
         810000   0.157923E+02   0.880451E-02
         811000   0.158060E+02   0.880838E-02
         812000   0.158197E+02   0.881295E-02
         813000   0.158328E+02   0.881610E-02
         814000   0.158459E+02   0.882056E-02
         815000   0.158596E+02   0.882542E-02
         816000   0.158735E+02   0.882996E-02
         817000   0.158871E+02   0.883512E-02
         818000   0.159007E+02   0.884156E-02
         819000   0.159142E+02   0.884632E-02
         820000   0.159277E+02   0.885248E-02
         821000   0.159413E+02   0.885779E-02
         822000   0.159546E+02   0.886343E-02
         823000   0.159672E+02   0.886984E-02
         824000   0.159804E+02   0.887344E-02
         825000   0.159936E+02   0.887689E-02
         826000   0.160068E+02   0.888288E-02
         827000   0.160201E+02   0.888813E-02
         828000   0.160340E+02   0.889386E-02
         829000   0.160479E+02   0.890004E-02
         830000   0.160623E+02   0.890635E-02
         831000   0.160760E+02   0.891208E-02
         832000   0.160902E+02   0.891691E-02
         833000   0.161037E+02   0.892318E-02
         834000   0.161169E+02   0.892876E-02
         835000   0.161298E+02   0.893637E-02
         836000   0.161428E+02   0.894418E-02
         837000   0.161558E+02   0.895224E-02
         838000   0.161695E+02   0.895755E-02
         839000   0.161834E+02   0.896526E-02
         840000   0.161971E+02   0.897220E-02
         841000   0.162112E+02   0.897806E-02
         842000   0.162244E+02   0.898447E-02
         843000   0.162380E+02   0.899058E-02
         844000   0.162517E+02   0.899663E-02
         845000   0.162647E+02   0.900269E-02
         846000   0.162781E+02   0.900814E-02
         847000   0.162910E+02   0.901283E-02
         848000   0.163047E+02   0.901759E-02
         849000   0.163183E+02   0.902339E-02
         850000   0.163313E+02   0.903024E-02
         851000   0.163444E+02   0.903573E-02
         852000   0.163580E+02   0.903921E-02
         853000   0.163715E+02   0.904459E-02
         854000   0.163854E+02   0.904877E-02
         855000   0.163991E+02   0.905516E-02
         856000   0.164127E+02   0.906174E-02
         857000   0.164261E+02   0.906819E-02
         858000   0.164396E+02   0.907380E-02
         859000   0.164528E+02   0.908122E-02
         860000   0.164663E+02   0.908768E-02
         861000   0.164792E+02   0.909381E-02
         862000   0.164924E+02   0.909941E-02
         863000   0.165059E+02   0.910490E-02
         864000   0.165195E+02   0.910949E-02
         865000   0.165329E+02   0.911401E-02
         866000   0.165465E+02   0.911838E-02
         867000   0.165593E+02   0.912300E-02
         868000   0.165732E+02   0.912900E-02
         869000   0.165866E+02   0.913432E-02
         870000   0.165999E+02   0.913982E-02
         871000   0.166132E+02   0.914665E-02
         872000   0.166258E+02   0.915244E-02
         873000   0.166390E+02   0.915793E-02
         874000   0.166526E+02   0.916268E-02
         875000   0.166658E+02   0.916691E-02
         876000   0.166789E+02   0.917345E-02
         877000   0.166918E+02   0.917855E-02
         878000   0.167054E+02   0.918372E-02
         879000   0.167187E+02   0.918882E-02
         880000   0.167321E+02   0.919248E-02
         881000   0.167453E+02   0.919817E-02
         882000   0.167585E+02   0.920388E-02
         883000   0.167716E+02   0.920806E-02
         884000   0.167854E+02   0.921219E-02
         885000   0.167987E+02   0.921640E-02
         886000   0.168120E+02   0.922079E-02
         887000   0.168255E+02   0.922615E-02
         888000   0.168389E+02   0.923203E-02
         889000   0.168524E+02   0.923630E-02
         890000   0.168656E+02   0.924323E-02
         891000   0.168783E+02   0.924951E-02
         892000   0.168913E+02   0.925543E-02
         893000   0.169042E+02   0.926100E-02
         894000   0.169174E+02   0.926831E-02
         895000   0.169299E+02   0.927343E-02
         896000   0.169431E+02   0.927938E-02
         897000   0.169562E+02   0.928404E-02
         898000   0.169696E+02   0.928843E-02
         899000   0.169829E+02   0.929357E-02
         900000   0.169963E+02   0.929676E-02
         901000   0.170092E+02   0.930194E-02
         902000   0.170227E+02   0.930701E-02
         903000   0.170360E+02   0.931122E-02
         904000   0.170492E+02   0.931593E-02
         905000   0.170632E+02   0.932038E-02
         906000   0.170765E+02   0.932543E-02
         907000   0.170894E+02   0.932977E-02
         908000   0.171021E+02   0.933610E-02
         909000   0.171157E+02   0.934187E-02
         910000   0.171288E+02   0.934672E-02
         911000   0.171425E+02   0.935224E-02
         912000   0.171558E+02   0.935739E-02
         913000   0.171689E+02   0.936335E-02
         914000   0.171824E+02   0.936867E-02
         915000   0.171955E+02   0.937354E-02
         916000   0.172087E+02   0.937756E-02
         917000   0.172215E+02   0.938232E-02
         918000   0.172349E+02   0.938744E-02
         919000   0.172483E+02   0.939169E-02
         920000   0.172614E+02   0.939541E-02
         921000   0.172745E+02   0.939933E-02
         922000   0.172881E+02   0.940374E-02
         923000   0.173013E+02   0.940678E-02
         924000   0.173147E+02   0.940928E-02
         925000   0.173278E+02   0.941363E-02
         926000   0.173407E+02   0.941874E-02
         927000   0.173539E+02   0.942392E-02
         928000   0.173670E+02   0.942938E-02
         929000   0.173803E+02   0.943631E-02
         930000   0.173932E+02   0.944106E-02
         931000   0.174063E+02   0.944589E-02
         932000   0.174193E+02   0.945082E-02
         933000   0.174327E+02   0.945562E-02
         934000   0.174465E+02   0.945938E-02
         935000   0.174600E+02   0.946369E-02
         936000   0.174733E+02   0.946945E-02
         937000   0.174870E+02   0.947568E-02
         938000   0.175005E+02   0.948067E-02
         939000   0.175136E+02   0.948591E-02
         940000   0.175269E+02   0.949133E-02
         941000   0.175403E+02   0.949640E-02
         942000   0.175537E+02   0.950234E-02
         943000   0.175669E+02   0.950799E-02
         944000   0.175803E+02   0.951402E-02
         945000   0.175940E+02   0.951848E-02
         946000   0.176068E+02   0.952401E-02
         947000   0.176204E+02   0.952745E-02
         948000   0.176340E+02   0.953258E-02
         949000   0.176481E+02   0.953917E-02
         950000   0.176617E+02   0.954404E-02
         951000   0.176747E+02   0.955072E-02
         952000   0.176882E+02   0.955793E-02
         953000   0.177012E+02   0.956434E-02
         954000   0.177148E+02   0.957127E-02
         955000   0.177285E+02   0.957827E-02
         956000   0.177418E+02   0.958436E-02
         957000   0.177552E+02   0.959024E-02
         958000   0.177683E+02   0.959567E-02
         959000   0.177816E+02   0.960095E-02
         960000   0.177951E+02   0.960608E-02
         961000   0.178092E+02   0.961108E-02
         962000   0.178224E+02   0.961537E-02
         963000   0.178354E+02   0.962071E-02
         964000   0.178482E+02   0.962539E-02
         965000   0.178613E+02   0.963033E-02
         966000   0.178743E+02   0.963637E-02
         967000   0.178872E+02   0.964159E-02
         968000   0.179004E+02   0.964572E-02
         969000   0.179141E+02   0.965034E-02
         970000   0.179277E+02   0.965376E-02
         971000   0.179410E+02   0.965659E-02
         972000   0.179544E+02   0.965893E-02
         973000   0.179683E+02   0.966257E-02
         974000   0.179820E+02   0.966649E-02
         975000   0.179952E+02   0.967068E-02
         976000   0.180083E+02   0.967556E-02
         977000   0.180213E+02   0.967966E-02
         978000   0.180344E+02   0.968394E-02
         979000   0.180475E+02   0.968787E-02
         980000   0.180605E+02   0.969090E-02
         981000   0.180740E+02   0.969405E-02
         982000   0.180879E+02   0.969652E-02
         983000   0.181017E+02   0.969924E-02
         984000   0.181152E+02   0.970261E-02
         985000   0.181290E+02   0.970536E-02
         986000   0.181428E+02   0.970894E-02
         987000   0.181564E+02   0.971155E-02
         988000   0.181699E+02   0.971554E-02
         989000   0.181834E+02   0.971919E-02
         990000   0.181964E+02   0.972261E-02
         991000   0.182098E+02   0.972590E-02
         992000   0.182229E+02   0.972937E-02
         993000   0.182361E+02   0.973256E-02
         994000   0.182494E+02   0.973647E-02
         995000   0.182628E+02   0.974099E-02
         996000   0.182765E+02   0.974442E-02
         997000   0.182902E+02   0.974824E-02
         998000   0.183039E+02   0.975263E-02
         999000   0.183178E+02   0.975549E-02
        1000000   0.183320E+02   0.975929E-02
        1001000   0.183460E+02   0.976304E-02
        1002000   0.183595E+02   0.976662E-02
        1003000   0.183729E+02   0.977115E-02
        1004000   0.183862E+02   0.977385E-02
        1005000   0.183997E+02   0.977693E-02
        1006000   0.184129E+02   0.978101E-02
        1007000   0.184266E+02   0.978574E-02
        1008000   0.184401E+02   0.979007E-02
        1009000   0.184541E+02   0.979414E-02
        1010000   0.184682E+02   0.979840E-02
        1011000   0.184819E+02   0.980248E-02
        1012000   0.184959E+02   0.980494E-02
        1013000   0.185095E+02   0.980851E-02
        1014000   0.185231E+02   0.981184E-02
        1015000   0.185369E+02   0.981447E-02
        1016000   0.185503E+02   0.982007E-02
        1017000   0.185634E+02   0.982484E-02
        1018000   0.185765E+02   0.982860E-02
        1019000   0.185900E+02   0.983167E-02
        1020000   0.186041E+02   0.983628E-02
        1021000   0.186176E+02   0.984084E-02
        1022000   0.186315E+02   0.984472E-02
        1023000   0.186454E+02   0.984934E-02
        1024000   0.186590E+02   0.985352E-02
        1025000   0.186717E+02   0.985662E-02
        1026000   0.186849E+02   0.986071E-02
        1027000   0.186985E+02   0.986474E-02
        1028000   0.187118E+02   0.986780E-02
        1029000   0.187252E+02   0.987148E-02
        1030000   0.187391E+02   0.987613E-02
        1031000   0.187526E+02   0.988055E-02
        1032000   0.187656E+02   0.988368E-02
        1033000   0.187790E+02   0.988843E-02
        1034000   0.187923E+02   0.989142E-02
        1035000   0.188053E+02   0.989623E-02
        1036000   0.188187E+02   0.990151E-02
        1037000   0.188322E+02   0.990594E-02
        1038000   0.188455E+02   0.990954E-02
        1039000   0.188589E+02   0.991187E-02
        1040000   0.188722E+02   0.991376E-02
        1041000   0.188854E+02   0.991678E-02
        1042000   0.188986E+02   0.992026E-02
        1043000   0.189119E+02   0.992385E-02
        1044000   0.189253E+02   0.992713E-02
        1045000   0.189387E+02   0.993190E-02
        1046000   0.189519E+02   0.993560E-02
        1047000   0.189651E+02   0.993852E-02
        1048000   0.189785E+02   0.994018E-02
        1049000   0.189920E+02   0.994186E-02
        1050000   0.190055E+02   0.994514E-02
        1051000   0.190187E+02   0.994715E-02
        1052000   0.190317E+02   0.995001E-02
        1053000   0.190451E+02   0.995422E-02
        1054000   0.190586E+02   0.995749E-02
        1055000   0.190715E+02   0.996064E-02
        1056000   0.190845E+02   0.996447E-02
        1057000   0.190977E+02   0.996705E-02
        1058000   0.191111E+02   0.996990E-02
        1059000   0.191247E+02   0.997381E-02
        1060000   0.191384E+02   0.997660E-02
        1061000   0.191522E+02   0.998075E-02
        1062000   0.191657E+02   0.998461E-02
        1063000   0.191786E+02   0.998812E-02
        1064000   0.191920E+02   0.999151E-02
        1065000   0.192058E+02   0.999334E-02
        1066000   0.192188E+02   0.999580E-02
        1067000   0.192318E+02   0.999823E-02
        1068000   0.192449E+02   0.100021E-01
        1069000   0.192576E+02   0.100051E-01
        1070000   0.192707E+02   0.100076E-01
        1071000   0.192842E+02   0.100101E-01
        1072000   0.192974E+02   0.100120E-01
        1073000   0.193106E+02   0.100145E-01
        1074000   0.193243E+02   0.100165E-01
        1075000   0.193375E+02   0.100187E-01
        1076000   0.193510E+02   0.100198E-01
        1077000   0.193645E+02   0.100212E-01
        1078000   0.193777E+02   0.100234E-01
        1079000   0.193906E+02   0.100251E-01
        1080000   0.194040E+02   0.100286E-01
        1081000   0.194172E+02   0.100308E-01
        1082000   0.194302E+02   0.100311E-01
        1083000   0.194437E+02   0.100333E-01
        1084000   0.194574E+02   0.100342E-01
        1085000   0.194713E+02   0.100358E-01
        1086000   0.194846E+02   0.100363E-01
        1087000   0.194976E+02   0.100351E-01
        1088000   0.195110E+02   0.100348E-01
        1089000   0.195240E+02   0.100359E-01
        1090000   0.195375E+02   0.100371E-01
        1091000   0.195507E+02   0.100378E-01
        1092000   0.195636E+02   0.100382E-01
        1093000   0.195771E+02   0.100384E-01
        1094000   0.195904E+02   0.100398E-01
        1095000   0.196039E+02   0.100409E-01
        1096000   0.196175E+02   0.100428E-01
        1097000   0.196304E+02   0.100451E-01
        1098000   0.196433E+02   0.100478E-01
        1099000   0.196557E+02   0.100503E-01
        1100000   0.196685E+02   0.100529E-01
        1101000   0.196819E+02   0.100553E-01
        1102000   0.196946E+02   0.100573E-01
        1103000   0.197079E+02   0.100601E-01
        1104000   0.197209E+02   0.100624E-01
        1105000   0.197339E+02   0.100632E-01
        1106000   0.197470E+02   0.100638E-01
        1107000   0.197605E+02   0.100656E-01
        1108000   0.197739E+02   0.100657E-01
        1109000   0.197870E+02   0.100683E-01
        1110000   0.198002E+02   0.100703E-01
        1111000   0.198130E+02   0.100724E-01
        1112000   0.198260E+02   0.100726E-01
        1113000   0.198388E+02   0.100736E-01
        1114000   0.198518E+02   0.100743E-01
        1115000   0.198653E+02   0.100750E-01
        1116000   0.198782E+02   0.100764E-01
        1117000   0.198915E+02   0.100786E-01
        1118000   0.199046E+02   0.100778E-01
        1119000   0.199182E+02   0.100769E-01
        1120000   0.199317E+02   0.100781E-01
        1121000   0.199456E+02   0.100792E-01
        1122000   0.199590E+02   0.100788E-01
        1123000   0.199721E+02   0.100790E-01
        1124000   0.199853E+02   0.100798E-01
        1125000   0.199988E+02   0.100811E-01
        1126000   0.200118E+02   0.100818E-01
        1127000   0.200255E+02   0.100824E-01
        1128000   0.200386E+02   0.100828E-01
        1129000   0.200513E+02   0.100840E-01
        1130000   0.200647E+02   0.100848E-01
        1131000   0.200786E+02   0.100858E-01
        1132000   0.200921E+02   0.100855E-01
        1133000   0.201053E+02   0.100850E-01
        1134000   0.201186E+02   0.100852E-01
        1135000   0.201317E+02   0.100877E-01
        1136000   0.201447E+02   0.100870E-01
        1137000   0.201582E+02   0.100878E-01
        1138000   0.201718E+02   0.100878E-01
        1139000   0.201852E+02   0.100883E-01
        1140000   0.201983E+02   0.100888E-01
        1141000   0.202116E+02   0.100888E-01
        1142000   0.202248E+02   0.100890E-01
        1143000   0.202382E+02   0.100892E-01
        1144000   0.202509E+02   0.100896E-01
        1145000   0.202636E+02   0.100907E-01
        1146000   0.202762E+02   0.100914E-01
        1147000   0.202895E+02   0.100924E-01
        1148000   0.203026E+02   0.100928E-01
        1149000   0.203163E+02   0.100928E-01
        1150000   0.203299E+02   0.100929E-01
        1151000   0.203435E+02   0.100930E-01
        1152000   0.203565E+02   0.100921E-01
        1153000   0.203694E+02   0.100922E-01
        1154000   0.203819E+02   0.100937E-01
        1155000   0.203946E+02   0.100941E-01
        1156000   0.204077E+02   0.100959E-01
        1157000   0.204209E+02   0.100983E-01
        1158000   0.204340E+02   0.101013E-01
        1159000   0.204471E+02   0.101046E-01
        1160000   0.204598E+02   0.101066E-01
        1161000   0.204729E+02   0.101082E-01
        1162000   0.204863E+02   0.101104E-01
        1163000   0.204997E+02   0.101136E-01
        1164000   0.205124E+02   0.101159E-01
        1165000   0.205256E+02   0.101165E-01
        1166000   0.205388E+02   0.101177E-01
        1167000   0.205522E+02   0.101200E-01
        1168000   0.205650E+02   0.101219E-01
        1169000   0.205781E+02   0.101240E-01
        1170000   0.205911E+02   0.101258E-01
        1171000   0.206040E+02   0.101264E-01
        1172000   0.206171E+02   0.101275E-01
        1173000   0.206300E+02   0.101311E-01
        1174000   0.206435E+02   0.101334E-01
        1175000   0.206566E+02   0.101368E-01
        1176000   0.206697E+02   0.101401E-01
        1177000   0.206831E+02   0.101418E-01
        1178000   0.206964E+02   0.101444E-01
        1179000   0.207094E+02   0.101453E-01
        1180000   0.207227E+02   0.101462E-01
        1181000   0.207357E+02   0.101476E-01
        1182000   0.207490E+02   0.101484E-01
        1183000   0.207623E+02   0.101499E-01
        1184000   0.207754E+02   0.101523E-01
        1185000   0.207885E+02   0.101540E-01
        1186000   0.208016E+02   0.101557E-01
        1187000   0.208143E+02   0.101595E-01
        1188000   0.208268E+02   0.101634E-01
        1189000   0.208399E+02   0.101664E-01
        1190000   0.208530E+02   0.101693E-01
        1191000   0.208665E+02   0.101717E-01
        1192000   0.208797E+02   0.101740E-01
        1193000   0.208928E+02   0.101788E-01
        1194000   0.209058E+02   0.101816E-01
        1195000   0.209183E+02   0.101832E-01
        1196000   0.209314E+02   0.101860E-01
        1197000   0.209446E+02   0.101888E-01
        1198000   0.209580E+02   0.101917E-01
        1199000   0.209707E+02   0.101945E-01
        1200000   0.209839E+02   0.101971E-01
        1201000   0.209970E+02   0.101991E-01
        1202000   0.210105E+02   0.102017E-01
        1203000   0.210235E+02   0.102038E-01
        1204000   0.210370E+02   0.102060E-01
        1205000   0.210501E+02   0.102080E-01
        1206000   0.210632E+02   0.102114E-01
        1207000   0.210764E+02   0.102129E-01
        1208000   0.210892E+02   0.102166E-01
        1209000   0.211014E+02   0.102215E-01
        1210000   0.211144E+02   0.102250E-01
        1211000   0.211278E+02   0.102284E-01
        1212000   0.211406E+02   0.102329E-01
        1213000   0.211535E+02   0.102350E-01
        1214000   0.211665E+02   0.102392E-01
        1215000   0.211797E+02   0.102433E-01
        1216000   0.211932E+02   0.102468E-01
        1217000   0.212065E+02   0.102499E-01
        1218000   0.212192E+02   0.102533E-01
        1219000   0.212324E+02   0.102572E-01
        1220000   0.212458E+02   0.102604E-01
        1221000   0.212588E+02   0.102636E-01
        1222000   0.212719E+02   0.102673E-01
        1223000   0.212844E+02   0.102697E-01
        1224000   0.212976E+02   0.102747E-01
        1225000   0.213104E+02   0.102776E-01
        1226000   0.213243E+02   0.102815E-01
        1227000   0.213385E+02   0.102868E-01
        1228000   0.213517E+02   0.102913E-01
        1229000   0.213646E+02   0.102967E-01
        1230000   0.213775E+02   0.102997E-01
        1231000   0.213903E+02   0.103043E-01
        1232000   0.214035E+02   0.103084E-01
        1233000   0.214163E+02   0.103120E-01
        1234000   0.214294E+02   0.103154E-01
        1235000   0.214423E+02   0.103196E-01
        1236000   0.214551E+02   0.103246E-01
        1237000   0.214684E+02   0.103290E-01
        1238000   0.214818E+02   0.103331E-01
        1239000   0.214947E+02   0.103356E-01
        1240000   0.215079E+02   0.103392E-01
        1241000   0.215213E+02   0.103434E-01
        1242000   0.215342E+02   0.103485E-01
        1243000   0.215476E+02   0.103540E-01
        1244000   0.215613E+02   0.103590E-01
        1245000   0.215737E+02   0.103644E-01
        1246000   0.215868E+02   0.103681E-01
        1247000   0.215994E+02   0.103744E-01
        1248000   0.216122E+02   0.103818E-01
        1249000   0.216256E+02   0.103867E-01
        1250000   0.216388E+02   0.103934E-01
        1251000   0.216527E+02   0.104005E-01
        1252000   0.216662E+02   0.104052E-01
        1253000   0.216792E+02   0.104095E-01
        1254000   0.216923E+02   0.104134E-01
        1255000   0.217049E+02   0.104169E-01
        1256000   0.217172E+02   0.104216E-01
        1257000   0.217298E+02   0.104266E-01
        1258000   0.217435E+02   0.104309E-01
        1259000   0.217574E+02   0.104358E-01
        1260000   0.217703E+02   0.104396E-01
        1261000   0.217836E+02   0.104433E-01
        1262000   0.217964E+02   0.104474E-01
        1263000   0.218097E+02   0.104534E-01
        1264000   0.218223E+02   0.104588E-01
        1265000   0.218354E+02   0.104647E-01
        1266000   0.218487E+02   0.104694E-01
        1267000   0.218623E+02   0.104734E-01
        1268000   0.218750E+02   0.104796E-01
        1269000   0.218878E+02   0.104841E-01
        1270000   0.219002E+02   0.104899E-01
        1271000   0.219129E+02   0.104947E-01
        1272000   0.219254E+02   0.104993E-01
        1273000   0.219385E+02   0.105038E-01
        1274000   0.219520E+02   0.105081E-01
        1275000   0.219653E+02   0.105127E-01
        1276000   0.219781E+02   0.105175E-01
        1277000   0.219910E+02   0.105232E-01
        1278000   0.220041E+02   0.105272E-01
        1279000   0.220165E+02   0.105308E-01
        1280000   0.220292E+02   0.105343E-01
        1281000   0.220420E+02   0.105401E-01
        1282000   0.220552E+02   0.105455E-01
        1283000   0.220687E+02   0.105510E-01
        1284000   0.220818E+02   0.105555E-01
        1285000   0.220946E+02   0.105608E-01
        1286000   0.221079E+02   0.105646E-01
        1287000   0.221208E+02   0.105696E-01
        1288000   0.221340E+02   0.105752E-01
        1289000   0.221473E+02   0.105803E-01
        1290000   0.221601E+02   0.105849E-01
        1291000   0.221732E+02   0.105907E-01
        1292000   0.221864E+02   0.105965E-01
        1293000   0.221995E+02   0.106036E-01
        1294000   0.222127E+02   0.106104E-01
        1295000   0.222260E+02   0.106162E-01
        1296000   0.222391E+02   0.106205E-01
        1297000   0.222519E+02   0.106256E-01
        1298000   0.222651E+02   0.106316E-01
        1299000   0.222777E+02   0.106375E-01
        1300000   0.222910E+02   0.106431E-01
        1301000   0.223038E+02   0.106484E-01
        1302000   0.223165E+02   0.106537E-01
        1303000   0.223294E+02   0.106579E-01
        1304000   0.223429E+02   0.106642E-01
        1305000   0.223559E+02   0.106700E-01
        1306000   0.223683E+02   0.106760E-01
        1307000   0.223821E+02   0.106818E-01
        1308000   0.223957E+02   0.106865E-01
        1309000   0.224089E+02   0.106906E-01
        1310000   0.224220E+02   0.106961E-01
        1311000   0.224352E+02   0.107011E-01
        1312000   0.224481E+02   0.107054E-01
        1313000   0.224607E+02   0.107094E-01
        1314000   0.224735E+02   0.107134E-01
        1315000   0.224866E+02   0.107186E-01
        1316000   0.225000E+02   0.107236E-01
        1317000   0.225129E+02   0.107273E-01
        1318000   0.225260E+02   0.107310E-01
        1319000   0.225392E+02   0.107349E-01
        1320000   0.225525E+02   0.107387E-01
        1321000   0.225655E+02   0.107425E-01
        1322000   0.225787E+02   0.107478E-01
        1323000   0.225923E+02   0.107519E-01
        1324000   0.226059E+02   0.107546E-01
        1325000   0.226191E+02   0.107595E-01
        1326000   0.226319E+02   0.107637E-01
        1327000   0.226449E+02   0.107675E-01
        1328000   0.226583E+02   0.107713E-01
        1329000   0.226718E+02   0.107763E-01
        1330000   0.226854E+02   0.107800E-01
        1331000   0.226981E+02   0.107842E-01
        1332000   0.227112E+02   0.107892E-01
        1333000   0.227246E+02   0.107919E-01
        1334000   0.227376E+02   0.107970E-01
        1335000   0.227513E+02   0.108011E-01
        1336000   0.227642E+02   0.108063E-01
        1337000   0.227780E+02   0.108109E-01
        1338000   0.227911E+02   0.108159E-01
        1339000   0.228039E+02   0.108201E-01
        1340000   0.228165E+02   0.108229E-01
        1341000   0.228297E+02   0.108254E-01
        1342000   0.228436E+02   0.108286E-01
        1343000   0.228568E+02   0.108331E-01
        1344000   0.228703E+02   0.108348E-01
        1345000   0.228838E+02   0.108380E-01
        1346000   0.228972E+02   0.108431E-01
        1347000   0.229108E+02   0.108463E-01
        1348000   0.229240E+02   0.108503E-01
        1349000   0.229372E+02   0.108528E-01
        1350000   0.229503E+02   0.108580E-01
        1351000   0.229634E+02   0.108619E-01
        1352000   0.229766E+02   0.108658E-01
        1353000   0.229899E+02   0.108693E-01
        1354000   0.230029E+02   0.108742E-01
        1355000   0.230160E+02   0.108780E-01
        1356000   0.230291E+02   0.108828E-01
        1357000   0.230428E+02   0.108860E-01
        1358000   0.230562E+02   0.108888E-01
        1359000   0.230699E+02   0.108927E-01
        1360000   0.230837E+02   0.108957E-01
        1361000   0.230971E+02   0.108990E-01
        1362000   0.231100E+02   0.109013E-01
        1363000   0.231230E+02   0.109045E-01
        1364000   0.231353E+02   0.109077E-01
        1365000   0.231475E+02   0.109120E-01
        1366000   0.231605E+02   0.109149E-01
        1367000   0.231732E+02   0.109181E-01
        1368000   0.231856E+02   0.109215E-01
        1369000   0.231987E+02   0.109241E-01
        1370000   0.232121E+02   0.109270E-01
        1371000   0.232261E+02   0.109296E-01
        1372000   0.232393E+02   0.109331E-01
        1373000   0.232519E+02   0.109377E-01
        1374000   0.232651E+02   0.109404E-01
        1375000   0.232776E+02   0.109435E-01
        1376000   0.232898E+02   0.109463E-01
        1377000   0.233026E+02   0.109497E-01
        1378000   0.233155E+02   0.109530E-01
        1379000   0.233284E+02   0.109566E-01
        1380000   0.233413E+02   0.109581E-01
        1381000   0.233544E+02   0.109613E-01
        1382000   0.233672E+02   0.109640E-01
        1383000   0.233806E+02   0.109657E-01
        1384000   0.233941E+02   0.109686E-01
        1385000   0.234078E+02   0.109719E-01
        1386000   0.234208E+02   0.109753E-01
        1387000   0.234336E+02   0.109778E-01
        1388000   0.234463E+02   0.109818E-01
        1389000   0.234596E+02   0.109850E-01
        1390000   0.234725E+02   0.109869E-01
        1391000   0.234859E+02   0.109911E-01
        1392000   0.234992E+02   0.109948E-01
        1393000   0.235128E+02   0.109990E-01
        1394000   0.235264E+02   0.110028E-01
        1395000   0.235393E+02   0.110066E-01
        1396000   0.235524E+02   0.110114E-01
        1397000   0.235646E+02   0.110153E-01
        1398000   0.235772E+02   0.110197E-01
        1399000   0.235897E+02   0.110239E-01
        1400000   0.236027E+02   0.110267E-01
        1401000   0.236154E+02   0.110306E-01
        1402000   0.236280E+02   0.110346E-01
        1403000   0.236413E+02   0.110379E-01
        1404000   0.236542E+02   0.110422E-01
        1405000   0.236674E+02   0.110451E-01
        1406000   0.236803E+02   0.110485E-01
        1407000   0.236942E+02   0.110534E-01
        1408000   0.237075E+02   0.110582E-01
        1409000   0.237209E+02   0.110627E-01
        1410000   0.237339E+02   0.110668E-01
        1411000   0.237464E+02   0.110715E-01
        1412000   0.237591E+02   0.110755E-01
        1413000   0.237725E+02   0.110781E-01
        1414000   0.237856E+02   0.110809E-01
        1415000   0.237984E+02   0.110847E-01
        1416000   0.238114E+02   0.110883E-01
        1417000   0.238243E+02   0.110927E-01
        1418000   0.238374E+02   0.110967E-01
        1419000   0.238504E+02   0.111012E-01
        1420000   0.238638E+02   0.111047E-01
        1421000   0.238771E+02   0.111087E-01
        1422000   0.238900E+02   0.111128E-01
        1423000   0.239029E+02   0.111178E-01
        1424000   0.239162E+02   0.111221E-01
        1425000   0.239292E+02   0.111255E-01
        1426000   0.239424E+02   0.111289E-01
        1427000   0.239558E+02   0.111338E-01
        1428000   0.239688E+02   0.111391E-01
        1429000   0.239814E+02   0.111430E-01
        1430000   0.239944E+02   0.111463E-01
        1431000   0.240073E+02   0.111502E-01
        1432000   0.240206E+02   0.111538E-01
        1433000   0.240336E+02   0.111576E-01
        1434000   0.240467E+02   0.111610E-01
        1435000   0.240602E+02   0.111657E-01
        1436000   0.240731E+02   0.111684E-01
        1437000   0.240854E+02   0.111709E-01
        1438000   0.240977E+02   0.111739E-01
        1439000   0.241101E+02   0.111770E-01
        1440000   0.241227E+02   0.111792E-01
        1441000   0.241351E+02   0.111828E-01
        1442000   0.241478E+02   0.111861E-01
        1443000   0.241607E+02   0.111899E-01
        1444000   0.241738E+02   0.111920E-01
        1445000   0.241870E+02   0.111962E-01
        1446000   0.242000E+02   0.111991E-01
        1447000   0.242125E+02   0.112036E-01
        1448000   0.242249E+02   0.112083E-01
        1449000   0.242373E+02   0.112129E-01
        1450000   0.242497E+02   0.112179E-01
        1451000   0.242625E+02   0.112231E-01
        1452000   0.242758E+02   0.112303E-01
        1453000   0.242888E+02   0.112368E-01
        1454000   0.243020E+02   0.112415E-01
        1455000   0.243147E+02   0.112449E-01
        1456000   0.243280E+02   0.112493E-01
        1457000   0.243412E+02   0.112545E-01
        1458000   0.243543E+02   0.112604E-01
        1459000   0.243673E+02   0.112645E-01
        1460000   0.243802E+02   0.112687E-01
        1461000   0.243931E+02   0.112722E-01
        1462000   0.244058E+02   0.112768E-01
        1463000   0.244190E+02   0.112811E-01
        1464000   0.244318E+02   0.112842E-01
        1465000   0.244446E+02   0.112882E-01
        1466000   0.244575E+02   0.112916E-01
        1467000   0.244703E+02   0.112948E-01
        1468000   0.244833E+02   0.112991E-01
        1469000   0.244963E+02   0.113021E-01
        1470000   0.245095E+02   0.113054E-01
        1471000   0.245220E+02   0.113084E-01
        1472000   0.245349E+02   0.113130E-01
        1473000   0.245483E+02   0.113175E-01
        1474000   0.245611E+02   0.113203E-01
        1475000   0.245739E+02   0.113243E-01
        1476000   0.245868E+02   0.113268E-01
        1477000   0.245998E+02   0.113308E-01
        1478000   0.246122E+02   0.113357E-01
        1479000   0.246249E+02   0.113402E-01
        1480000   0.246372E+02   0.113446E-01
        1481000   0.246503E+02   0.113481E-01
        1482000   0.246634E+02   0.113527E-01
        1483000   0.246763E+02   0.113570E-01
        1484000   0.246891E+02   0.113613E-01
        1485000   0.247025E+02   0.113670E-01
        1486000   0.247155E+02   0.113702E-01
        1487000   0.247284E+02   0.113735E-01
        1488000   0.247411E+02   0.113757E-01
        1489000   0.247540E+02   0.113780E-01
        1490000   0.247664E+02   0.113801E-01
        1491000   0.247794E+02   0.113843E-01
        1492000   0.247923E+02   0.113904E-01
        1493000   0.248054E+02   0.113960E-01
        1494000   0.248187E+02   0.114018E-01
        1495000   0.248315E+02   0.114060E-01
        1496000   0.248441E+02   0.114112E-01
        1497000   0.248572E+02   0.114160E-01
        1498000   0.248702E+02   0.114205E-01
        1499000   0.248835E+02   0.114253E-01
        1500000   0.248967E+02   0.114305E-01
        1501000   0.249091E+02   0.114318E-01
        1502000   0.249222E+02   0.114360E-01
        1503000   0.249350E+02   0.114391E-01
        1504000   0.249479E+02   0.114430E-01
        1505000   0.249603E+02   0.114460E-01
        1506000   0.249725E+02   0.114500E-01
        1507000   0.249855E+02   0.114553E-01
        1508000   0.249985E+02   0.114588E-01
        1509000   0.250118E+02   0.114625E-01
        1510000   0.250248E+02   0.114672E-01
        1511000   0.250377E+02   0.114717E-01
        1512000   0.250505E+02   0.114774E-01
        1513000   0.250632E+02   0.114816E-01
        1514000   0.250763E+02   0.114877E-01
        1515000   0.250891E+02   0.114928E-01
        1516000   0.251017E+02   0.114982E-01
        1517000   0.251142E+02   0.115031E-01
        1518000   0.251268E+02   0.115099E-01
        1519000   0.251399E+02   0.115166E-01
        1520000   0.251527E+02   0.115252E-01
        1521000   0.251656E+02   0.115314E-01
        1522000   0.251784E+02   0.115391E-01
        1523000   0.251913E+02   0.115445E-01
        1524000   0.252048E+02   0.115512E-01
        1525000   0.252178E+02   0.115577E-01
        1526000   0.252305E+02   0.115646E-01
        1527000   0.252433E+02   0.115715E-01
        1528000   0.252560E+02   0.115778E-01
        1529000   0.252691E+02   0.115849E-01
        1530000   0.252816E+02   0.115918E-01
        1531000   0.252946E+02   0.115993E-01
        1532000   0.253078E+02   0.116065E-01
        1533000   0.253208E+02   0.116130E-01
        1534000   0.253337E+02   0.116218E-01
        1535000   0.253468E+02   0.116293E-01
        1536000   0.253595E+02   0.116379E-01
        1537000   0.253728E+02   0.116466E-01
        1538000   0.253857E+02   0.116541E-01
        1539000   0.253982E+02   0.116622E-01
        1540000   0.254106E+02   0.116707E-01
        1541000   0.254234E+02   0.116785E-01
        1542000   0.254366E+02   0.116855E-01
        1543000   0.254492E+02   0.116944E-01
        1544000   0.254619E+02   0.117020E-01
        1545000   0.254752E+02   0.117078E-01
        1546000   0.254885E+02   0.117164E-01
        1547000   0.255012E+02   0.117234E-01
        1548000   0.255139E+02   0.117306E-01
        1549000   0.255263E+02   0.117372E-01
        1550000   0.255395E+02   0.117444E-01
        1551000   0.255523E+02   0.117516E-01
        1552000   0.255651E+02   0.117594E-01
        1553000   0.255786E+02   0.117677E-01
        1554000   0.255920E+02   0.117762E-01
        1555000   0.256051E+02   0.117848E-01
        1556000   0.256182E+02   0.117923E-01
        1557000   0.256307E+02   0.117999E-01
        1558000   0.256432E+02   0.118077E-01
        1559000   0.256562E+02   0.118145E-01
        1560000   0.256691E+02   0.118221E-01
        1561000   0.256821E+02   0.118299E-01
        1562000   0.256948E+02   0.118378E-01
        1563000   0.257081E+02   0.118435E-01
        1564000   0.257215E+02   0.118483E-01
        1565000   0.257353E+02   0.118545E-01
        1566000   0.257489E+02   0.118610E-01
        1567000   0.257617E+02   0.118679E-01
        1568000   0.257747E+02   0.118752E-01
        1569000   0.257882E+02   0.118829E-01
        1570000   0.258014E+02   0.118889E-01
        1571000   0.258143E+02   0.118961E-01
        1572000   0.258273E+02   0.119032E-01
        1573000   0.258405E+02   0.119111E-01
        1574000   0.258533E+02   0.119187E-01
        1575000   0.258667E+02   0.119262E-01
        1576000   0.258794E+02   0.119335E-01
        1577000   0.258926E+02   0.119403E-01
        1578000   0.259059E+02   0.119467E-01
        1579000   0.259189E+02   0.119542E-01
        1580000   0.259316E+02   0.119614E-01
        1581000   0.259439E+02   0.119695E-01
        1582000   0.259569E+02   0.119774E-01
        1583000   0.259696E+02   0.119850E-01
        1584000   0.259821E+02   0.119924E-01
        1585000   0.259949E+02   0.119994E-01
        1586000   0.260078E+02   0.120064E-01
        1587000   0.260205E+02   0.120132E-01
        1588000   0.260334E+02   0.120204E-01
        1589000   0.260462E+02   0.120265E-01
        1590000   0.260587E+02   0.120337E-01
        1591000   0.260714E+02   0.120407E-01
        1592000   0.260839E+02   0.120461E-01
        1593000   0.260964E+02   0.120526E-01
        1594000   0.261089E+02   0.120583E-01
        1595000   0.261215E+02   0.120638E-01
        1596000   0.261340E+02   0.120692E-01
        1597000   0.261463E+02   0.120751E-01
        1598000   0.261587E+02   0.120800E-01
        1599000   0.261715E+02   0.120852E-01
        1600000   0.261837E+02   0.120902E-01
        1601000   0.261961E+02   0.120950E-01
        1602000   0.262088E+02   0.120999E-01
        1603000   0.262219E+02   0.121051E-01
        1604000   0.262343E+02   0.121094E-01
        1605000   0.262474E+02   0.121158E-01
        1606000   0.262605E+02   0.121220E-01
        1607000   0.262735E+02   0.121273E-01
        1608000   0.262860E+02   0.121326E-01
        1609000   0.262991E+02   0.121363E-01
        1610000   0.263120E+02   0.121411E-01
        1611000   0.263244E+02   0.121466E-01
        1612000   0.263368E+02   0.121530E-01
        1613000   0.263493E+02   0.121589E-01
        1614000   0.263615E+02   0.121633E-01
        1615000   0.263742E+02   0.121678E-01
        1616000   0.263871E+02   0.121734E-01
        1617000   0.263998E+02   0.121808E-01
        1618000   0.264130E+02   0.121866E-01
        1619000   0.264257E+02   0.121942E-01
        1620000   0.264383E+02   0.122009E-01
        1621000   0.264509E+02   0.122068E-01
        1622000   0.264633E+02   0.122130E-01
        1623000   0.264764E+02   0.122203E-01
        1624000   0.264900E+02   0.122265E-01
        1625000   0.265030E+02   0.122329E-01
        1626000   0.265162E+02   0.122384E-01
        1627000   0.265289E+02   0.122452E-01
        1628000   0.265417E+02   0.122500E-01
        1629000   0.265539E+02   0.122566E-01
        1630000   0.265666E+02   0.122622E-01
        1631000   0.265796E+02   0.122691E-01
        1632000   0.265920E+02   0.122760E-01
        1633000   0.266044E+02   0.122838E-01
        1634000   0.266172E+02   0.122910E-01
        1635000   0.266298E+02   0.122981E-01
        1636000   0.266428E+02   0.123064E-01
        1637000   0.266557E+02   0.123150E-01
        1638000   0.266683E+02   0.123235E-01
        1639000   0.266807E+02   0.123321E-01
        1640000   0.266935E+02   0.123402E-01
        1641000   0.267063E+02   0.123481E-01
        1642000   0.267187E+02   0.123554E-01
        1643000   0.267315E+02   0.123639E-01
        1644000   0.267445E+02   0.123721E-01
        1645000   0.267570E+02   0.123785E-01
        1646000   0.267695E+02   0.123856E-01
        1647000   0.267822E+02   0.123936E-01
        1648000   0.267953E+02   0.124004E-01
        1649000   0.268076E+02   0.124080E-01
        1650000   0.268194E+02   0.124136E-01
        1651000   0.268323E+02   0.124210E-01
        1652000   0.268454E+02   0.124271E-01
        1653000   0.268585E+02   0.124318E-01
        1654000   0.268712E+02   0.124384E-01
        1655000   0.268836E+02   0.124443E-01
        1656000   0.268964E+02   0.124508E-01
        1657000   0.269094E+02   0.124547E-01
        1658000   0.269215E+02   0.124624E-01
        1659000   0.269339E+02   0.124691E-01
        1660000   0.269465E+02   0.124752E-01
        1661000   0.269601E+02   0.124807E-01
        1662000   0.269728E+02   0.124874E-01
        1663000   0.269859E+02   0.124928E-01
        1664000   0.269989E+02   0.124996E-01
        1665000   0.270118E+02   0.125040E-01
        1666000   0.270249E+02   0.125093E-01
        1667000   0.270372E+02   0.125141E-01
        1668000   0.270498E+02   0.125192E-01
        1669000   0.270624E+02   0.125238E-01
        1670000   0.270752E+02   0.125301E-01
        1671000   0.270883E+02   0.125352E-01
        1672000   0.271011E+02   0.125406E-01
        1673000   0.271138E+02   0.125465E-01
        1674000   0.271267E+02   0.125522E-01
        1675000   0.271395E+02   0.125574E-01
        1676000   0.271526E+02   0.125609E-01
        1677000   0.271659E+02   0.125652E-01
        1678000   0.271788E+02   0.125697E-01
        1679000   0.271921E+02   0.125745E-01
        1680000   0.272056E+02   0.125794E-01
        1681000   0.272196E+02   0.125852E-01
        1682000   0.272330E+02   0.125893E-01
        1683000   0.272459E+02   0.125951E-01
        1684000   0.272586E+02   0.126000E-01
        1685000   0.272706E+02   0.126072E-01
        1686000   0.272830E+02   0.126143E-01
        1687000   0.272958E+02   0.126212E-01
        1688000   0.273081E+02   0.126268E-01
        1689000   0.273208E+02   0.126350E-01
        1690000   0.273337E+02   0.126408E-01
        1691000   0.273468E+02   0.126470E-01
        1692000   0.273598E+02   0.126531E-01
        1693000   0.273729E+02   0.126589E-01
        1694000   0.273857E+02   0.126640E-01
        1695000   0.273986E+02   0.126693E-01
        1696000   0.274114E+02   0.126773E-01
        1697000   0.274241E+02   0.126843E-01
        1698000   0.274372E+02   0.126898E-01
        1699000   0.274505E+02   0.126958E-01
        1700000   0.274630E+02   0.127012E-01
        1701000   0.274755E+02   0.127058E-01
        1702000   0.274887E+02   0.127109E-01
        1703000   0.275024E+02   0.127172E-01
        1704000   0.275158E+02   0.127227E-01
        1705000   0.275289E+02   0.127285E-01
        1706000   0.275411E+02   0.127354E-01
        1707000   0.275535E+02   0.127408E-01
        1708000   0.275657E+02   0.127463E-01
        1709000   0.275781E+02   0.127517E-01
        1710000   0.275909E+02   0.127571E-01
        1711000   0.276038E+02   0.127645E-01
        1712000   0.276173E+02   0.127716E-01
        1713000   0.276302E+02   0.127777E-01
        1714000   0.276436E+02   0.127828E-01
        1715000   0.276565E+02   0.127890E-01
        1716000   0.276694E+02   0.127943E-01
        1717000   0.276826E+02   0.127998E-01
        1718000   0.276956E+02   0.128049E-01
        1719000   0.277078E+02   0.128115E-01
        1720000   0.277200E+02   0.128173E-01
        1721000   0.277326E+02   0.128231E-01
        1722000   0.277456E+02   0.128294E-01
        1723000   0.277584E+02   0.128341E-01
        1724000   0.277718E+02   0.128390E-01
        1725000   0.277851E+02   0.128447E-01
        1726000   0.277982E+02   0.128499E-01
        1727000   0.278110E+02   0.128546E-01
        1728000   0.278239E+02   0.128593E-01
        1729000   0.278372E+02   0.128648E-01
        1730000   0.278499E+02   0.128689E-01
        1731000   0.278627E+02   0.128755E-01
        1732000   0.278750E+02   0.128801E-01
        1733000   0.278879E+02   0.128854E-01
        1734000   0.279010E+02   0.128908E-01
        1735000   0.279142E+02   0.128961E-01
        1736000   0.279275E+02   0.129014E-01
        1737000   0.279403E+02   0.129054E-01
        1738000   0.279535E+02   0.129108E-01
        1739000   0.279667E+02   0.129147E-01
        1740000   0.279798E+02   0.129189E-01
        1741000   0.279926E+02   0.129240E-01
        1742000   0.280048E+02   0.129297E-01
        1743000   0.280177E+02   0.129341E-01
        1744000   0.280305E+02   0.129399E-01
        1745000   0.280430E+02   0.129461E-01
        1746000   0.280559E+02   0.129525E-01
        1747000   0.280691E+02   0.129585E-01
        1748000   0.280821E+02   0.129639E-01
        1749000   0.280955E+02   0.129698E-01
        1750000   0.281088E+02   0.129761E-01
        1751000   0.281222E+02   0.129818E-01
        1752000   0.281349E+02   0.129869E-01
        1753000   0.281477E+02   0.129917E-01
        1754000   0.281609E+02   0.129979E-01
        1755000   0.281739E+02   0.130048E-01
        1756000   0.281874E+02   0.130129E-01
        1757000   0.282003E+02   0.130191E-01
        1758000   0.282133E+02   0.130253E-01
        1759000   0.282263E+02   0.130313E-01
        1760000   0.282390E+02   0.130374E-01
        1761000   0.282516E+02   0.130434E-01
        1762000   0.282647E+02   0.130498E-01
        1763000   0.282767E+02   0.130565E-01
        1764000   0.282894E+02   0.130633E-01
        1765000   0.283025E+02   0.130702E-01
        1766000   0.283156E+02   0.130764E-01
        1767000   0.283292E+02   0.130812E-01
        1768000   0.283421E+02   0.130867E-01
        1769000   0.283550E+02   0.130921E-01
        1770000   0.283680E+02   0.130973E-01
        1771000   0.283818E+02   0.131015E-01
        1772000   0.283955E+02   0.131064E-01
        1773000   0.284086E+02   0.131140E-01
        1774000   0.284216E+02   0.131208E-01
        1775000   0.284344E+02   0.131264E-01
        1776000   0.284473E+02   0.131330E-01
        1777000   0.284598E+02   0.131398E-01
        1778000   0.284721E+02   0.131454E-01
        1779000   0.284840E+02   0.131514E-01
        1780000   0.284964E+02   0.131576E-01
        1781000   0.285095E+02   0.131651E-01
        1782000   0.285226E+02   0.131716E-01
        1783000   0.285362E+02   0.131774E-01
        1784000   0.285497E+02   0.131833E-01
        1785000   0.285628E+02   0.131883E-01
        1786000   0.285761E+02   0.131947E-01
        1787000   0.285888E+02   0.132006E-01
        1788000   0.286017E+02   0.132060E-01
        1789000   0.286143E+02   0.132127E-01
        1790000   0.286273E+02   0.132189E-01
        1791000   0.286400E+02   0.132252E-01
        1792000   0.286527E+02   0.132313E-01
        1793000   0.286658E+02   0.132366E-01
        1794000   0.286788E+02   0.132419E-01
        1795000   0.286917E+02   0.132473E-01
        1796000   0.287044E+02   0.132538E-01
        1797000   0.287176E+02   0.132607E-01
        1798000   0.287303E+02   0.132667E-01
        1799000   0.287424E+02   0.132719E-01
        1800000   0.287548E+02   0.132758E-01
        1801000   0.287678E+02   0.132831E-01
        1802000   0.287809E+02   0.132893E-01
        1803000   0.287938E+02   0.132952E-01
        1804000   0.288062E+02   0.133010E-01
        1805000   0.288187E+02   0.133077E-01
        1806000   0.288316E+02   0.133135E-01
        1807000   0.288445E+02   0.133200E-01
        1808000   0.288572E+02   0.133263E-01
        1809000   0.288698E+02   0.133321E-01
        1810000   0.288823E+02   0.133385E-01
        1811000   0.288957E+02   0.133445E-01
        1812000   0.289084E+02   0.133493E-01
        1813000   0.289214E+02   0.133556E-01
        1814000   0.289340E+02   0.133611E-01
        1815000   0.289465E+02   0.133656E-01
        1816000   0.289593E+02   0.133708E-01
        1817000   0.289723E+02   0.133765E-01
        1818000   0.289845E+02   0.133820E-01
        1819000   0.289971E+02   0.133877E-01
        1820000   0.290094E+02   0.133931E-01
        1821000   0.290221E+02   0.133993E-01
        1822000   0.290349E+02   0.134051E-01
        1823000   0.290474E+02   0.134092E-01
        1824000   0.290602E+02   0.134146E-01
        1825000   0.290728E+02   0.134213E-01
        1826000   0.290855E+02   0.134276E-01
        1827000   0.290986E+02   0.134331E-01
        1828000   0.291112E+02   0.134392E-01
        1829000   0.291244E+02   0.134446E-01
        1830000   0.291370E+02   0.134492E-01
        1831000   0.291495E+02   0.134553E-01
        1832000   0.291625E+02   0.134591E-01
        1833000   0.291756E+02   0.134623E-01
        1834000   0.291884E+02   0.134674E-01
        1835000   0.292006E+02   0.134711E-01
        1836000   0.292132E+02   0.134755E-01
        1837000   0.292261E+02   0.134805E-01
        1838000   0.292396E+02   0.134867E-01
        1839000   0.292525E+02   0.134920E-01
        1840000   0.292660E+02   0.134977E-01
        1841000   0.292791E+02   0.135030E-01
        1842000   0.292918E+02   0.135080E-01
        1843000   0.293049E+02   0.135123E-01
        1844000   0.293175E+02   0.135191E-01
        1845000   0.293298E+02   0.135245E-01
        1846000   0.293420E+02   0.135302E-01
        1847000   0.293544E+02   0.135370E-01
        1848000   0.293669E+02   0.135436E-01
        1849000   0.293796E+02   0.135517E-01
        1850000   0.293925E+02   0.135597E-01
        1851000   0.294046E+02   0.135662E-01
        1852000   0.294173E+02   0.135718E-01
        1853000   0.294305E+02   0.135785E-01
        1854000   0.294434E+02   0.135856E-01
        1855000   0.294565E+02   0.135905E-01
        1856000   0.294689E+02   0.135956E-01
        1857000   0.294808E+02   0.136009E-01
        1858000   0.294932E+02   0.136042E-01
        1859000   0.295058E+02   0.136090E-01
        1860000   0.295186E+02   0.136134E-01
        1861000   0.295314E+02   0.136183E-01
        1862000   0.295445E+02   0.136249E-01
        1863000   0.295576E+02   0.136313E-01
        1864000   0.295704E+02   0.136377E-01
        1865000   0.295840E+02   0.136447E-01
        1866000   0.295968E+02   0.136511E-01
        1867000   0.296087E+02   0.136571E-01
        1868000   0.296212E+02   0.136641E-01
        1869000   0.296338E+02   0.136696E-01
        1870000   0.296464E+02   0.136765E-01
        1871000   0.296590E+02   0.136839E-01
        1872000   0.296713E+02   0.136910E-01
        1873000   0.296829E+02   0.136989E-01
        1874000   0.296952E+02   0.137055E-01
        1875000   0.297083E+02   0.137132E-01
        1876000   0.297213E+02   0.137215E-01
        1877000   0.297346E+02   0.137285E-01
        1878000   0.297474E+02   0.137366E-01
        1879000   0.297605E+02   0.137447E-01
        1880000   0.297733E+02   0.137530E-01
        1881000   0.297865E+02   0.137612E-01
        1882000   0.297990E+02   0.137675E-01
        1883000   0.298115E+02   0.137762E-01
        1884000   0.298234E+02   0.137853E-01
        1885000   0.298358E+02   0.137943E-01
        1886000   0.298482E+02   0.138031E-01
        1887000   0.298609E+02   0.138124E-01
        1888000   0.298737E+02   0.138203E-01
        1889000   0.298865E+02   0.138285E-01
        1890000   0.298998E+02   0.138372E-01
        1891000   0.299130E+02   0.138462E-01
        1892000   0.299262E+02   0.138554E-01
        1893000   0.299388E+02   0.138653E-01
        1894000   0.299520E+02   0.138753E-01
        1895000   0.299650E+02   0.138852E-01
        1896000   0.299778E+02   0.138947E-01
        1897000   0.299909E+02   0.139045E-01
        1898000   0.300032E+02   0.139140E-01
        1899000   0.300155E+02   0.139232E-01
        1900000   0.300286E+02   0.139305E-01
        1901000   0.300411E+02   0.139388E-01
        1902000   0.300538E+02   0.139489E-01
        1903000   0.300668E+02   0.139576E-01
        1904000   0.300799E+02   0.139666E-01
        1905000   0.300933E+02   0.139744E-01
        1906000   0.301067E+02   0.139826E-01
        1907000   0.301197E+02   0.139916E-01
        1908000   0.301329E+02   0.139997E-01
        1909000   0.301459E+02   0.140074E-01
        1910000   0.301589E+02   0.140155E-01
        1911000   0.301715E+02   0.140219E-01
        1912000   0.301839E+02   0.140304E-01
        1913000   0.301967E+02   0.140389E-01
        1914000   0.302099E+02   0.140474E-01
        1915000   0.302232E+02   0.140568E-01
        1916000   0.302364E+02   0.140657E-01
        1917000   0.302490E+02   0.140747E-01
        1918000   0.302618E+02   0.140836E-01
        1919000   0.302743E+02   0.140943E-01
        1920000   0.302872E+02   0.141047E-01
        1921000   0.302996E+02   0.141127E-01
        1922000   0.303117E+02   0.141224E-01
        1923000   0.303245E+02   0.141311E-01
        1924000   0.303367E+02   0.141408E-01
        1925000   0.303495E+02   0.141495E-01
        1926000   0.303626E+02   0.141595E-01
        1927000   0.303751E+02   0.141675E-01
        1928000   0.303875E+02   0.141763E-01
        1929000   0.304005E+02   0.141865E-01
        1930000   0.304134E+02   0.141950E-01
        1931000   0.304264E+02   0.142044E-01
        1932000   0.304390E+02   0.142130E-01
        1933000   0.304514E+02   0.142217E-01
        1934000   0.304640E+02   0.142313E-01
        1935000   0.304767E+02   0.142394E-01
        1936000   0.304894E+02   0.142477E-01
        1937000   0.305022E+02   0.142554E-01
        1938000   0.305148E+02   0.142634E-01
        1939000   0.305278E+02   0.142709E-01
        1940000   0.305406E+02   0.142792E-01
        1941000   0.305531E+02   0.142875E-01
        1942000   0.305665E+02   0.142967E-01
        1943000   0.305791E+02   0.143067E-01
        1944000   0.305921E+02   0.143157E-01
        1945000   0.306055E+02   0.143245E-01
        1946000   0.306182E+02   0.143340E-01
        1947000   0.306309E+02   0.143414E-01
        1948000   0.306434E+02   0.143500E-01
        1949000   0.306563E+02   0.143592E-01
        1950000   0.306694E+02   0.143692E-01
        1951000   0.306825E+02   0.143757E-01
        1952000   0.306953E+02   0.143840E-01
        1953000   0.307074E+02   0.143926E-01
        1954000   0.307198E+02   0.144008E-01
        1955000   0.307330E+02   0.144092E-01
        1956000   0.307459E+02   0.144159E-01
        1957000   0.307584E+02   0.144231E-01
        1958000   0.307710E+02   0.144317E-01
        1959000   0.307836E+02   0.144411E-01
        1960000   0.307964E+02   0.144512E-01
        1961000   0.308097E+02   0.144593E-01
        1962000   0.308225E+02   0.144676E-01
        1963000   0.308352E+02   0.144776E-01
        1964000   0.308482E+02   0.144873E-01
        1965000   0.308607E+02   0.144987E-01
        1966000   0.308737E+02   0.145080E-01
        1967000   0.308866E+02   0.145175E-01
        1968000   0.308997E+02   0.145292E-01
        1969000   0.309129E+02   0.145394E-01
        1970000   0.309266E+02   0.145495E-01
        1971000   0.309401E+02   0.145606E-01
        1972000   0.309529E+02   0.145721E-01
        1973000   0.309657E+02   0.145839E-01
        1974000   0.309786E+02   0.145957E-01
        1975000   0.309917E+02   0.146065E-01
        1976000   0.310047E+02   0.146183E-01
        1977000   0.310179E+02   0.146276E-01
        1978000   0.310303E+02   0.146367E-01
        1979000   0.310432E+02   0.146467E-01
        1980000   0.310560E+02   0.146564E-01
        1981000   0.310688E+02   0.146661E-01
        1982000   0.310819E+02   0.146760E-01
        1983000   0.310949E+02   0.146876E-01
        1984000   0.311078E+02   0.146970E-01
        1985000   0.311201E+02   0.147051E-01
        1986000   0.311326E+02   0.147141E-01
        1987000   0.311451E+02   0.147248E-01
        1988000   0.311578E+02   0.147352E-01
        1989000   0.311701E+02   0.147454E-01
        1990000   0.311830E+02   0.147551E-01
        1991000   0.311956E+02   0.147656E-01
        1992000   0.312087E+02   0.147767E-01
        1993000   0.312220E+02   0.147857E-01
        1994000   0.312350E+02   0.147973E-01
        1995000   0.312483E+02   0.148086E-01
        1996000   0.312610E+02   0.148203E-01
        1997000   0.312741E+02   0.148321E-01
        1998000   0.312865E+02   0.148428E-01
        1999000   0.312990E+02   0.148544E-01
        2000000   0.313116E+02   0.148663E-01
        2001000   0.313248E+02   0.148782E-01
        2002000   0.313377E+02   0.148901E-01
        2003000   0.313500E+02   0.149013E-01
        2004000   0.313633E+02   0.149125E-01
        2005000   0.313759E+02   0.149244E-01
        2006000   0.313890E+02   0.149381E-01
        2007000   0.314018E+02   0.149497E-01
        2008000   0.314138E+02   0.149618E-01
        2009000   0.314264E+02   0.149747E-01
        2010000   0.314391E+02   0.149853E-01
        2011000   0.314522E+02   0.149974E-01
        2012000   0.314649E+02   0.150105E-01
        2013000   0.314778E+02   0.150217E-01
        2014000   0.314902E+02   0.150335E-01
        2015000   0.315029E+02   0.150447E-01
        2016000   0.315158E+02   0.150569E-01
        2017000   0.315286E+02   0.150675E-01
        2018000   0.315420E+02   0.150790E-01
        2019000   0.315558E+02   0.150897E-01
        2020000   0.315688E+02   0.151008E-01
        2021000   0.315816E+02   0.151122E-01
        2022000   0.315940E+02   0.151247E-01
        2023000   0.316063E+02   0.151355E-01
        2024000   0.316184E+02   0.151468E-01
        2025000   0.316306E+02   0.151586E-01
        2026000   0.316432E+02   0.151704E-01
        2027000   0.316564E+02   0.151804E-01
        2028000   0.316687E+02   0.151908E-01
        2029000   0.316809E+02   0.152021E-01
        2030000   0.316934E+02   0.152134E-01
        2031000   0.317064E+02   0.152257E-01
        2032000   0.317191E+02   0.152368E-01
        2033000   0.317323E+02   0.152470E-01
        2034000   0.317451E+02   0.152575E-01
        2035000   0.317583E+02   0.152676E-01
        2036000   0.317705E+02   0.152788E-01
        2037000   0.317831E+02   0.152899E-01
        2038000   0.317952E+02   0.153007E-01
        2039000   0.318075E+02   0.153124E-01
        2040000   0.318202E+02   0.153246E-01
        2041000   0.318326E+02   0.153361E-01
        2042000   0.318453E+02   0.153470E-01
        2043000   0.318578E+02   0.153569E-01
        2044000   0.318702E+02   0.153667E-01
        2045000   0.318835E+02   0.153765E-01
        2046000   0.318959E+02   0.153849E-01
        2047000   0.319081E+02   0.153935E-01
        2048000   0.319208E+02   0.154006E-01
        2049000   0.319331E+02   0.154087E-01
        2050000   0.319462E+02   0.154180E-01
        2051000   0.319588E+02   0.154271E-01
        2052000   0.319707E+02   0.154360E-01
        2053000   0.319835E+02   0.154447E-01
        2054000   0.319963E+02   0.154540E-01
        2055000   0.320092E+02   0.154640E-01
        2056000   0.320219E+02   0.154754E-01
        2057000   0.320338E+02   0.154843E-01
        2058000   0.320465E+02   0.154930E-01
        2059000   0.320589E+02   0.155037E-01
        2060000   0.320715E+02   0.155140E-01
        2061000   0.320835E+02   0.155243E-01
        2062000   0.320956E+02   0.155355E-01
        2063000   0.321079E+02   0.155451E-01
        2064000   0.321206E+02   0.155562E-01
        2065000   0.321333E+02   0.155694E-01
        2066000   0.321466E+02   0.155806E-01
        2067000   0.321596E+02   0.155919E-01
        2068000   0.321725E+02   0.156029E-01
        2069000   0.321853E+02   0.156154E-01
        2070000   0.321981E+02   0.156258E-01
        2071000   0.322109E+02   0.156344E-01
        2072000   0.322240E+02   0.156426E-01
        2073000   0.322363E+02   0.156535E-01
        2074000   0.322489E+02   0.156626E-01
        2075000   0.322616E+02   0.156738E-01
        2076000   0.322744E+02   0.156834E-01
        2077000   0.322866E+02   0.156945E-01
        2078000   0.322990E+02   0.157058E-01
        2079000   0.323113E+02   0.157162E-01
        2080000   0.323246E+02   0.157271E-01
        2081000   0.323378E+02   0.157365E-01
        2082000   0.323509E+02   0.157472E-01
        2083000   0.323644E+02   0.157582E-01
        2084000   0.323774E+02   0.157684E-01
        2085000   0.323899E+02   0.157777E-01
        2086000   0.324028E+02   0.157866E-01
        2087000   0.324152E+02   0.157943E-01
        2088000   0.324279E+02   0.158013E-01
        2089000   0.324403E+02   0.158104E-01
        2090000   0.324527E+02   0.158208E-01
        2091000   0.324655E+02   0.158297E-01
        2092000   0.324780E+02   0.158377E-01
        2093000   0.324905E+02   0.158450E-01
        2094000   0.325035E+02   0.158520E-01
        2095000   0.325157E+02   0.158619E-01
        2096000   0.325285E+02   0.158702E-01
        2097000   0.325411E+02   0.158771E-01
        2098000   0.325540E+02   0.158838E-01
        2099000   0.325667E+02   0.158923E-01
        2100000   0.325793E+02   0.159003E-01
        2101000   0.325922E+02   0.159079E-01
        2102000   0.326048E+02   0.159170E-01
        2103000   0.326177E+02   0.159262E-01
        2104000   0.326305E+02   0.159356E-01
        2105000   0.326435E+02   0.159431E-01
        2106000   0.326561E+02   0.159521E-01
        2107000   0.326686E+02   0.159618E-01
        2108000   0.326812E+02   0.159716E-01
        2109000   0.326935E+02   0.159803E-01
        2110000   0.327062E+02   0.159883E-01
        2111000   0.327193E+02   0.159975E-01
        2112000   0.327321E+02   0.160064E-01
        2113000   0.327443E+02   0.160149E-01
        2114000   0.327567E+02   0.160223E-01
        2115000   0.327698E+02   0.160299E-01
        2116000   0.327828E+02   0.160384E-01
        2117000   0.327962E+02   0.160465E-01
        2118000   0.328093E+02   0.160553E-01
        2119000   0.328221E+02   0.160630E-01
        2120000   0.328350E+02   0.160729E-01
        2121000   0.328478E+02   0.160819E-01
        2122000   0.328602E+02   0.160904E-01
        2123000   0.328728E+02   0.160991E-01
        2124000   0.328852E+02   0.161074E-01
        2125000   0.328975E+02   0.161146E-01
        2126000   0.329098E+02   0.161208E-01
        2127000   0.329223E+02   0.161281E-01
        2128000   0.329347E+02   0.161358E-01
        2129000   0.329474E+02   0.161441E-01
        2130000   0.329604E+02   0.161520E-01
        2131000   0.329737E+02   0.161588E-01
        2132000   0.329866E+02   0.161670E-01
        2133000   0.329996E+02   0.161754E-01
        2134000   0.330123E+02   0.161841E-01
        2135000   0.330249E+02   0.161928E-01
        2136000   0.330372E+02   0.162012E-01
        2137000   0.330499E+02   0.162099E-01
        2138000   0.330631E+02   0.162184E-01
        2139000   0.330753E+02   0.162266E-01
        2140000   0.330878E+02   0.162345E-01
        2141000   0.331005E+02   0.162424E-01
        2142000   0.331131E+02   0.162502E-01
        2143000   0.331256E+02   0.162585E-01
        2144000   0.331381E+02   0.162675E-01
        2145000   0.331507E+02   0.162749E-01
        2146000   0.331629E+02   0.162836E-01
        2147000   0.331754E+02   0.162922E-01
        2148000   0.331878E+02   0.163013E-01
        2149000   0.332003E+02   0.163099E-01
        2150000   0.332128E+02   0.163184E-01
        2151000   0.332255E+02   0.163264E-01
        2152000   0.332386E+02   0.163336E-01
        2153000   0.332519E+02   0.163408E-01
        2154000   0.332652E+02   0.163481E-01
        2155000   0.332785E+02   0.163546E-01
        2156000   0.332915E+02   0.163607E-01
        2157000   0.333042E+02   0.163675E-01
        2158000   0.333165E+02   0.163759E-01
        2159000   0.333288E+02   0.163838E-01
        2160000   0.333418E+02   0.163911E-01
        2161000   0.333543E+02   0.163989E-01
        2162000   0.333666E+02   0.164058E-01
        2163000   0.333787E+02   0.164116E-01
        2164000   0.333918E+02   0.164184E-01
        2165000   0.334045E+02   0.164250E-01
        2166000   0.334172E+02   0.164321E-01
        2167000   0.334302E+02   0.164378E-01
        2168000   0.334436E+02   0.164441E-01
        2169000   0.334565E+02   0.164518E-01
        2170000   0.334692E+02   0.164602E-01
        2171000   0.334820E+02   0.164671E-01
        2172000   0.334950E+02   0.164744E-01
        2173000   0.335074E+02   0.164814E-01
        2174000   0.335204E+02   0.164905E-01
        2175000   0.335329E+02   0.164968E-01
        2176000   0.335456E+02   0.165032E-01
        2177000   0.335580E+02   0.165107E-01
        2178000   0.335704E+02   0.165178E-01
        2179000   0.335837E+02   0.165251E-01
        2180000   0.335969E+02   0.165313E-01
        2181000   0.336097E+02   0.165389E-01
        2182000   0.336222E+02   0.165467E-01
        2183000   0.336355E+02   0.165547E-01
        2184000   0.336484E+02   0.165618E-01
        2185000   0.336616E+02   0.165692E-01
        2186000   0.336745E+02   0.165769E-01
        2187000   0.336871E+02   0.165855E-01
        2188000   0.336998E+02   0.165946E-01
        2189000   0.337119E+02   0.166039E-01
        2190000   0.337244E+02   0.166119E-01
        2191000   0.337366E+02   0.166202E-01
        2192000   0.337489E+02   0.166288E-01
        2193000   0.337615E+02   0.166367E-01
        2194000   0.337743E+02   0.166442E-01
        2195000   0.337878E+02   0.166520E-01
        2196000   0.338010E+02   0.166612E-01
        2197000   0.338143E+02   0.166689E-01
        2198000   0.338277E+02   0.166766E-01
        2199000   0.338408E+02   0.166834E-01
        2200000   0.338533E+02   0.166913E-01
        2201000   0.338663E+02   0.166983E-01
        2202000   0.338783E+02   0.167051E-01
        2203000   0.338912E+02   0.167127E-01
        2204000   0.339042E+02   0.167193E-01
        2205000   0.339168E+02   0.167267E-01
        2206000   0.339297E+02   0.167330E-01
        2207000   0.339423E+02   0.167399E-01
        2208000   0.339549E+02   0.167463E-01
        2209000   0.339679E+02   0.167531E-01
        2210000   0.339808E+02   0.167592E-01
        2211000   0.339941E+02   0.167664E-01
        2212000   0.340066E+02   0.167745E-01
        2213000   0.340188E+02   0.167819E-01
        2214000   0.340315E+02   0.167909E-01
        2215000   0.340440E+02   0.167980E-01
        2216000   0.340567E+02   0.168062E-01
        2217000   0.340702E+02   0.168133E-01
        2218000   0.340833E+02   0.168210E-01
        2219000   0.340962E+02   0.168299E-01
        2220000   0.341091E+02   0.168362E-01
        2221000   0.341219E+02   0.168433E-01
        2222000   0.341340E+02   0.168520E-01
        2223000   0.341468E+02   0.168592E-01
        2224000   0.341593E+02   0.168658E-01
        2225000   0.341722E+02   0.168728E-01
        2226000   0.341848E+02   0.168774E-01
        2227000   0.341977E+02   0.168830E-01
        2228000   0.342100E+02   0.168896E-01
        2229000   0.342227E+02   0.168975E-01
        2230000   0.342359E+02   0.169060E-01
        2231000   0.342483E+02   0.169133E-01
        2232000   0.342611E+02   0.169225E-01
        2233000   0.342730E+02   0.169321E-01
        2234000   0.342856E+02   0.169402E-01
        2235000   0.342983E+02   0.169462E-01
        2236000   0.343109E+02   0.169547E-01
        2237000   0.343235E+02   0.169632E-01
        2238000   0.343359E+02   0.169721E-01
        2239000   0.343483E+02   0.169801E-01
        2240000   0.343609E+02   0.169884E-01
        2241000   0.343734E+02   0.169969E-01
        2242000   0.343855E+02   0.170055E-01
        2243000   0.343981E+02   0.170150E-01
        2244000   0.344106E+02   0.170238E-01
        2245000   0.344229E+02   0.170327E-01
        2246000   0.344357E+02   0.170405E-01
        2247000   0.344483E+02   0.170502E-01
        2248000   0.344612E+02   0.170606E-01
        2249000   0.344740E+02   0.170715E-01
        2250000   0.344863E+02   0.170804E-01
        2251000   0.344983E+02   0.170905E-01
        2252000   0.345104E+02   0.171009E-01
        2253000   0.345231E+02   0.171112E-01
        2254000   0.345358E+02   0.171227E-01
        2255000   0.345487E+02   0.171318E-01
        2256000   0.345615E+02   0.171412E-01
        2257000   0.345748E+02   0.171495E-01
        2258000   0.345877E+02   0.171595E-01
        2259000   0.346007E+02   0.171678E-01
        2260000   0.346132E+02   0.171759E-01
        2261000   0.346258E+02   0.171838E-01
        2262000   0.346390E+02   0.171914E-01
        2263000   0.346514E+02   0.171990E-01
        2264000   0.346638E+02   0.172060E-01
        2265000   0.346757E+02   0.172142E-01
        2266000   0.346884E+02   0.172217E-01
        2267000   0.347007E+02   0.172298E-01
        2268000   0.347134E+02   0.172380E-01
        2269000   0.347262E+02   0.172475E-01
        2270000   0.347392E+02   0.172559E-01
        2271000   0.347522E+02   0.172630E-01
        2272000   0.347648E+02   0.172704E-01
        2273000   0.347774E+02   0.172797E-01
        2274000   0.347897E+02   0.172903E-01
        2275000   0.348024E+02   0.173011E-01
        2276000   0.348152E+02   0.173094E-01
        2277000   0.348279E+02   0.173173E-01
        2278000   0.348412E+02   0.173251E-01
        2279000   0.348540E+02   0.173331E-01
        2280000   0.348665E+02   0.173417E-01
        2281000   0.348789E+02   0.173500E-01
        2282000   0.348915E+02   0.173576E-01
        2283000   0.349048E+02   0.173638E-01
        2284000   0.349178E+02   0.173727E-01
        2285000   0.349304E+02   0.173802E-01
        2286000   0.349432E+02   0.173882E-01
        2287000   0.349560E+02   0.173967E-01
        2288000   0.349690E+02   0.174050E-01
        2289000   0.349817E+02   0.174127E-01
        2290000   0.349942E+02   0.174222E-01
        2291000   0.350068E+02   0.174292E-01
        2292000   0.350198E+02   0.174374E-01
        2293000   0.350323E+02   0.174440E-01
        2294000   0.350452E+02   0.174530E-01
        2295000   0.350578E+02   0.174614E-01
        2296000   0.350708E+02   0.174691E-01
        2297000   0.350839E+02   0.174758E-01
        2298000   0.350974E+02   0.174841E-01
        2299000   0.351103E+02   0.174919E-01
        2300000   0.351235E+02   0.174984E-01
        2301000   0.351364E+02   0.175056E-01
        2302000   0.351496E+02   0.175137E-01
        2303000   0.351624E+02   0.175225E-01
        2304000   0.351753E+02   0.175316E-01
        2305000   0.351879E+02   0.175388E-01
        2306000   0.352008E+02   0.175479E-01
        2307000   0.352132E+02   0.175554E-01
        2308000   0.352262E+02   0.175637E-01
        2309000   0.352386E+02   0.175736E-01
        2310000   0.352511E+02   0.175825E-01
        2311000   0.352630E+02   0.175905E-01
        2312000   0.352759E+02   0.175997E-01
        2313000   0.352888E+02   0.176083E-01
        2314000   0.353011E+02   0.176174E-01
        2315000   0.353141E+02   0.176253E-01
        2316000   0.353274E+02   0.176356E-01
        2317000   0.353403E+02   0.176455E-01
        2318000   0.353533E+02   0.176551E-01
        2319000   0.353663E+02   0.176653E-01
        2320000   0.353803E+02   0.176751E-01
        2321000   0.353936E+02   0.176852E-01
        2322000   0.354062E+02   0.176950E-01
        2323000   0.354193E+02   0.177045E-01
        2324000   0.354322E+02   0.177153E-01
        2325000   0.354453E+02   0.177259E-01
        2326000   0.354583E+02   0.177358E-01
        2327000   0.354710E+02   0.177463E-01
        2328000   0.354837E+02   0.177555E-01
        2329000   0.354965E+02   0.177636E-01
        2330000   0.355097E+02   0.177741E-01
        2331000   0.355218E+02   0.177823E-01
        2332000   0.355345E+02   0.177906E-01
        2333000   0.355472E+02   0.177991E-01
        2334000   0.355600E+02   0.178090E-01
        2335000   0.355738E+02   0.178193E-01
        2336000   0.355871E+02   0.178302E-01
        2337000   0.356004E+02   0.178407E-01
        2338000   0.356133E+02   0.178524E-01
        2339000   0.356254E+02   0.178653E-01
        2340000   0.356380E+02   0.178766E-01
        2341000   0.356500E+02   0.178872E-01
        2342000   0.356622E+02   0.178979E-01
        2343000   0.356749E+02   0.179083E-01
        2344000   0.356873E+02   0.179190E-01
        2345000   0.357000E+02   0.179287E-01
        2346000   0.357125E+02   0.179392E-01
        2347000   0.357249E+02   0.179482E-01
        2348000   0.357375E+02   0.179594E-01
        2349000   0.357505E+02   0.179711E-01
        2350000   0.357634E+02   0.179826E-01
        2351000   0.357767E+02   0.179942E-01
        2352000   0.357900E+02   0.180061E-01
        2353000   0.358029E+02   0.180174E-01
        2354000   0.358149E+02   0.180272E-01
        2355000   0.358270E+02   0.180356E-01
        2356000   0.358393E+02   0.180450E-01
        2357000   0.358518E+02   0.180555E-01
        2358000   0.358647E+02   0.180657E-01
        2359000   0.358769E+02   0.180757E-01
        2360000   0.358900E+02   0.180874E-01
        2361000   0.359024E+02   0.180997E-01
        2362000   0.359151E+02   0.181100E-01
        2363000   0.359277E+02   0.181225E-01
        2364000   0.359405E+02   0.181329E-01
        2365000   0.359533E+02   0.181422E-01
        2366000   0.359663E+02   0.181531E-01
        2367000   0.359790E+02   0.181621E-01
        2368000   0.359912E+02   0.181721E-01
        2369000   0.360036E+02   0.181821E-01
        2370000   0.360163E+02   0.181919E-01
        2371000   0.360293E+02   0.182004E-01
        2372000   0.360418E+02   0.182092E-01
        2373000   0.360546E+02   0.182159E-01
        2374000   0.360670E+02   0.182240E-01
        2375000   0.360796E+02   0.182333E-01
        2376000   0.360924E+02   0.182423E-01
        2377000   0.361052E+02   0.182516E-01
        2378000   0.361178E+02   0.182609E-01
        2379000   0.361306E+02   0.182705E-01
        2380000   0.361436E+02   0.182806E-01
        2381000   0.361563E+02   0.182891E-01
        2382000   0.361685E+02   0.182994E-01
        2383000   0.361813E+02   0.183089E-01
        2384000   0.361942E+02   0.183174E-01
        2385000   0.362073E+02   0.183267E-01
        2386000   0.362204E+02   0.183368E-01
        2387000   0.362331E+02   0.183458E-01
        2388000   0.362457E+02   0.183546E-01
        2389000   0.362583E+02   0.183627E-01
        2390000   0.362712E+02   0.183719E-01
        2391000   0.362839E+02   0.183812E-01
        2392000   0.362966E+02   0.183912E-01
        2393000   0.363092E+02   0.184010E-01
        2394000   0.363219E+02   0.184114E-01
        2395000   0.363353E+02   0.184199E-01
        2396000   0.363478E+02   0.184301E-01
        2397000   0.363607E+02   0.184392E-01
        2398000   0.363734E+02   0.184476E-01
        2399000   0.363861E+02   0.184540E-01
        2400000   0.363987E+02   0.184626E-01
        2401000   0.364115E+02   0.184713E-01
        2402000   0.364248E+02   0.184802E-01
        2403000   0.364378E+02   0.184880E-01
        2404000   0.364506E+02   0.184959E-01
        2405000   0.364630E+02   0.185027E-01
        2406000   0.364750E+02   0.185101E-01
        2407000   0.364874E+02   0.185170E-01
        2408000   0.364999E+02   0.185263E-01
        2409000   0.365122E+02   0.185349E-01
        2410000   0.365252E+02   0.185439E-01
        2411000   0.365382E+02   0.185524E-01
        2412000   0.365517E+02   0.185613E-01
        2413000   0.365652E+02   0.185687E-01
        2414000   0.365780E+02   0.185770E-01
        2415000   0.365912E+02   0.185849E-01
        2416000   0.366040E+02   0.185926E-01
        2417000   0.366164E+02   0.185998E-01
        2418000   0.366286E+02   0.186062E-01
        2419000   0.366417E+02   0.186140E-01
        2420000   0.366547E+02   0.186215E-01
        2421000   0.366671E+02   0.186276E-01
        2422000   0.366801E+02   0.186343E-01
        2423000   0.366933E+02   0.186419E-01
        2424000   0.367059E+02   0.186478E-01
        2425000   0.367185E+02   0.186546E-01
        2426000   0.367311E+02   0.186625E-01
        2427000   0.367441E+02   0.186685E-01
        2428000   0.367567E+02   0.186759E-01
        2429000   0.367692E+02   0.186815E-01
        2430000   0.367811E+02   0.186881E-01
        2431000   0.367938E+02   0.186944E-01
        2432000   0.368070E+02   0.187026E-01
        2433000   0.368201E+02   0.187105E-01
        2434000   0.368335E+02   0.187166E-01
        2435000   0.368464E+02   0.187236E-01
        2436000   0.368591E+02   0.187286E-01
        2437000   0.368719E+02   0.187357E-01
        2438000   0.368845E+02   0.187420E-01
        2439000   0.368967E+02   0.187488E-01
        2440000   0.369092E+02   0.187563E-01
        2441000   0.369217E+02   0.187637E-01
        2442000   0.369342E+02   0.187705E-01
        2443000   0.369471E+02   0.187775E-01
        2444000   0.369598E+02   0.187849E-01
        2445000   0.369726E+02   0.187934E-01
        2446000   0.369853E+02   0.188010E-01
        2447000   0.369984E+02   0.188090E-01
        2448000   0.370111E+02   0.188163E-01
        2449000   0.370240E+02   0.188255E-01
        2450000   0.370366E+02   0.188322E-01
        2451000   0.370490E+02   0.188393E-01
        2452000   0.370618E+02   0.188466E-01
        2453000   0.370748E+02   0.188538E-01
        2454000   0.370872E+02   0.188620E-01
        2455000   0.370998E+02   0.188697E-01
        2456000   0.371129E+02   0.188778E-01
        2457000   0.371254E+02   0.188849E-01
        2458000   0.371378E+02   0.188925E-01
        2459000   0.371500E+02   0.188989E-01
        2460000   0.371626E+02   0.189067E-01
        2461000   0.371756E+02   0.189137E-01
        2462000   0.371886E+02   0.189203E-01
        2463000   0.372011E+02   0.189283E-01
        2464000   0.372136E+02   0.189354E-01
        2465000   0.372263E+02   0.189427E-01
        2466000   0.372395E+02   0.189510E-01
        2467000   0.372521E+02   0.189597E-01
        2468000   0.372644E+02   0.189671E-01
        2469000   0.372770E+02   0.189758E-01
        2470000   0.372896E+02   0.189856E-01
        2471000   0.373022E+02   0.189937E-01
        2472000   0.373146E+02   0.190023E-01
        2473000   0.373271E+02   0.190101E-01
        2474000   0.373399E+02   0.190181E-01
        2475000   0.373522E+02   0.190280E-01
        2476000   0.373646E+02   0.190384E-01
        2477000   0.373772E+02   0.190464E-01
        2478000   0.373901E+02   0.190551E-01
        2479000   0.374032E+02   0.190653E-01
        2480000   0.374160E+02   0.190746E-01
        2481000   0.374284E+02   0.190817E-01
        2482000   0.374409E+02   0.190911E-01
        2483000   0.374531E+02   0.190986E-01
        2484000   0.374657E+02   0.191080E-01
        2485000   0.374787E+02   0.191175E-01
        2486000   0.374916E+02   0.191253E-01
        2487000   0.375052E+02   0.191321E-01
        2488000   0.375183E+02   0.191394E-01
        2489000   0.375312E+02   0.191464E-01
        2490000   0.375439E+02   0.191530E-01
        2491000   0.375564E+02   0.191623E-01
        2492000   0.375690E+02   0.191689E-01
        2493000   0.375817E+02   0.191777E-01
        2494000   0.375942E+02   0.191853E-01
        2495000   0.376070E+02   0.191923E-01
        2496000   0.376195E+02   0.191998E-01
        2497000   0.376311E+02   0.192065E-01
        2498000   0.376438E+02   0.192139E-01
        2499000   0.376570E+02   0.192215E-01
        2500000   0.376698E+02   0.192284E-01
        2501000   0.376831E+02   0.192363E-01
        2502000   0.376955E+02   0.192442E-01
        2503000   0.377083E+02   0.192518E-01
        2504000   0.377206E+02   0.192599E-01
        2505000   0.377337E+02   0.192691E-01
        2506000   0.377465E+02   0.192761E-01
        2507000   0.377590E+02   0.192844E-01
        2508000   0.377714E+02   0.192924E-01
        2509000   0.377840E+02   0.193023E-01
        2510000   0.377973E+02   0.193097E-01
        2511000   0.378104E+02   0.193193E-01
        2512000   0.378234E+02   0.193288E-01
        2513000   0.378363E+02   0.193388E-01
        2514000   0.378492E+02   0.193477E-01
        2515000   0.378616E+02   0.193560E-01
        2516000   0.378738E+02   0.193647E-01
        2517000   0.378870E+02   0.193712E-01
        2518000   0.379003E+02   0.193793E-01
        2519000   0.379129E+02   0.193883E-01
        2520000   0.379258E+02   0.193981E-01
        2521000   0.379383E+02   0.194070E-01
        2522000   0.379510E+02   0.194159E-01
        2523000   0.379635E+02   0.194252E-01
        2524000   0.379755E+02   0.194347E-01
        2525000   0.379881E+02   0.194440E-01
        2526000   0.380009E+02   0.194534E-01
        2527000   0.380132E+02   0.194629E-01
        2528000   0.380258E+02   0.194716E-01
        2529000   0.380383E+02   0.194804E-01
        2530000   0.380509E+02   0.194892E-01
        2531000   0.380635E+02   0.194985E-01
        2532000   0.380762E+02   0.195091E-01
        2533000   0.380888E+02   0.195196E-01
        2534000   0.381015E+02   0.195311E-01
        2535000   0.381138E+02   0.195411E-01
        2536000   0.381266E+02   0.195511E-01
        2537000   0.381385E+02   0.195620E-01
        2538000   0.381505E+02   0.195737E-01
        2539000   0.381629E+02   0.195835E-01
        2540000   0.381750E+02   0.195931E-01
        2541000   0.381875E+02   0.196019E-01
        2542000   0.382005E+02   0.196105E-01
        2543000   0.382132E+02   0.196187E-01
        2544000   0.382265E+02   0.196274E-01
        2545000   0.382393E+02   0.196362E-01
        2546000   0.382520E+02   0.196453E-01
        2547000   0.382643E+02   0.196549E-01
        2548000   0.382768E+02   0.196656E-01
        2549000   0.382892E+02   0.196752E-01
        2550000   0.383017E+02   0.196833E-01
        2551000   0.383144E+02   0.196918E-01
        2552000   0.383268E+02   0.197013E-01
        2553000   0.383401E+02   0.197104E-01
        2554000   0.383530E+02   0.197201E-01
        2555000   0.383660E+02   0.197277E-01
        2556000   0.383785E+02   0.197348E-01
        2557000   0.383910E+02   0.197437E-01
        2558000   0.384036E+02   0.197532E-01
        2559000   0.384160E+02   0.197619E-01
        2560000   0.384284E+02   0.197718E-01
        2561000   0.384406E+02   0.197804E-01
        2562000   0.384529E+02   0.197895E-01
        2563000   0.384653E+02   0.197976E-01
        2564000   0.384780E+02   0.198075E-01
        2565000   0.384909E+02   0.198163E-01
        2566000   0.385043E+02   0.198251E-01
        2567000   0.385168E+02   0.198329E-01
        2568000   0.385297E+02   0.198424E-01
        2569000   0.385423E+02   0.198506E-01
        2570000   0.385547E+02   0.198588E-01
        2571000   0.385675E+02   0.198694E-01
        2572000   0.385803E+02   0.198797E-01
        2573000   0.385927E+02   0.198877E-01
        2574000   0.386050E+02   0.198965E-01
        2575000   0.386172E+02   0.199049E-01
        2576000   0.386298E+02   0.199135E-01
        2577000   0.386428E+02   0.199213E-01
        2578000   0.386555E+02   0.199305E-01
        2579000   0.386685E+02   0.199383E-01
        2580000   0.386811E+02   0.199471E-01
        2581000   0.386939E+02   0.199555E-01
        2582000   0.387068E+02   0.199652E-01
        2583000   0.387196E+02   0.199720E-01
        2584000   0.387322E+02   0.199801E-01
        2585000   0.387449E+02   0.199887E-01
        2586000   0.387578E+02   0.199965E-01
        2587000   0.387711E+02   0.200052E-01
        2588000   0.387836E+02   0.200139E-01
        2589000   0.387964E+02   0.200240E-01
        2590000   0.388095E+02   0.200308E-01
        2591000   0.388228E+02   0.200386E-01
        2592000   0.388357E+02   0.200454E-01
        2593000   0.388489E+02   0.200522E-01
        2594000   0.388619E+02   0.200594E-01
        2595000   0.388744E+02   0.200662E-01
        2596000   0.388873E+02   0.200727E-01
        2597000   0.388998E+02   0.200820E-01
        2598000   0.389124E+02   0.200907E-01
        2599000   0.389252E+02   0.200991E-01
        2600000   0.389379E+02   0.201086E-01
        2601000   0.389510E+02   0.201165E-01
        2602000   0.389637E+02   0.201262E-01
        2603000   0.389768E+02   0.201363E-01
        2604000   0.389894E+02   0.201438E-01
        2605000   0.390021E+02   0.201529E-01
        2606000   0.390148E+02   0.201601E-01
        2607000   0.390272E+02   0.201684E-01
        2608000   0.390399E+02   0.201774E-01
        2609000   0.390528E+02   0.201839E-01
        2610000   0.390653E+02   0.201910E-01
        2611000   0.390778E+02   0.201980E-01
        2612000   0.390908E+02   0.202050E-01
        2613000   0.391040E+02   0.202119E-01
        2614000   0.391170E+02   0.202196E-01
        2615000   0.391303E+02   0.202273E-01
        2616000   0.391435E+02   0.202348E-01
        2617000   0.391561E+02   0.202424E-01
        2618000   0.391692E+02   0.202496E-01
        2619000   0.391819E+02   0.202547E-01
        2620000   0.391952E+02   0.202610E-01
        2621000   0.392082E+02   0.202674E-01
        2622000   0.392210E+02   0.202743E-01
        2623000   0.392341E+02   0.202817E-01
        2624000   0.392467E+02   0.202886E-01
        2625000   0.392596E+02   0.202947E-01
        2626000   0.392722E+02   0.203016E-01
        2627000   0.392850E+02   0.203104E-01
        2628000   0.392979E+02   0.203175E-01
        2629000   0.393108E+02   0.203247E-01
        2630000   0.393234E+02   0.203332E-01
        2631000   0.393368E+02   0.203417E-01
        2632000   0.393497E+02   0.203511E-01
        2633000   0.393629E+02   0.203609E-01
        2634000   0.393753E+02   0.203697E-01
        2635000   0.393883E+02   0.203802E-01
        2636000   0.394014E+02   0.203912E-01
        2637000   0.394140E+02   0.204013E-01
        2638000   0.394266E+02   0.204118E-01
        2639000   0.394394E+02   0.204226E-01
        2640000   0.394525E+02   0.204317E-01
        2641000   0.394656E+02   0.204423E-01
        2642000   0.394792E+02   0.204523E-01
        2643000   0.394927E+02   0.204622E-01
        2644000   0.395065E+02   0.204714E-01
        2645000   0.395191E+02   0.204808E-01
        2646000   0.395317E+02   0.204894E-01
        2647000   0.395443E+02   0.204990E-01
        2648000   0.395575E+02   0.205084E-01
        2649000   0.395711E+02   0.205166E-01
        2650000   0.395841E+02   0.205258E-01
        2651000   0.395973E+02   0.205327E-01
        2652000   0.396103E+02   0.205410E-01
        2653000   0.396231E+02   0.205513E-01
        2654000   0.396354E+02   0.205597E-01
        2655000   0.396480E+02   0.205681E-01
        2656000   0.396607E+02   0.205768E-01
        2657000   0.396743E+02   0.205816E-01
        2658000   0.396871E+02   0.205894E-01
        2659000   0.397005E+02   0.205971E-01
        2660000   0.397128E+02   0.206060E-01
        2661000   0.397260E+02   0.206146E-01
        2662000   0.397389E+02   0.206216E-01
        2663000   0.397520E+02   0.206293E-01
        2664000   0.397641E+02   0.206353E-01
        2665000   0.397767E+02   0.206431E-01
        2666000   0.397894E+02   0.206496E-01
        2667000   0.398018E+02   0.206554E-01
        2668000   0.398143E+02   0.206629E-01
        2669000   0.398274E+02   0.206704E-01
        2670000   0.398403E+02   0.206785E-01
        2671000   0.398532E+02   0.206853E-01
        2672000   0.398661E+02   0.206927E-01
        2673000   0.398786E+02   0.206993E-01
        2674000   0.398911E+02   0.207047E-01
        2675000   0.399039E+02   0.207116E-01
        2676000   0.399171E+02   0.207182E-01
        2677000   0.399298E+02   0.207254E-01
        2678000   0.399426E+02   0.207329E-01
        2679000   0.399553E+02   0.207393E-01
        2680000   0.399683E+02   0.207452E-01
        2681000   0.399811E+02   0.207520E-01
        2682000   0.399939E+02   0.207591E-01
        2683000   0.400065E+02   0.207640E-01
        2684000   0.400195E+02   0.207692E-01
        2685000   0.400324E+02   0.207751E-01
        2686000   0.400448E+02   0.207804E-01
        2687000   0.400575E+02   0.207869E-01
        2688000   0.400702E+02   0.207928E-01
        2689000   0.400827E+02   0.207997E-01
        2690000   0.400946E+02   0.208051E-01
        2691000   0.401068E+02   0.208093E-01
        2692000   0.401183E+02   0.208149E-01
        2693000   0.401309E+02   0.208217E-01
        2694000   0.401438E+02   0.208271E-01
        2695000   0.401567E+02   0.208336E-01
        2696000   0.401697E+02   0.208401E-01
        2697000   0.401828E+02   0.208476E-01
        2698000   0.401954E+02   0.208529E-01
        2699000   0.402082E+02   0.208574E-01
        2700000   0.402213E+02   0.208641E-01
        2701000   0.402341E+02   0.208714E-01
        2702000   0.402462E+02   0.208783E-01
        2703000   0.402589E+02   0.208855E-01
        2704000   0.402715E+02   0.208893E-01
        2705000   0.402845E+02   0.208929E-01
        2706000   0.402973E+02   0.208978E-01
        2707000   0.403097E+02   0.209036E-01
        2708000   0.403226E+02   0.209087E-01
        2709000   0.403353E+02   0.209146E-01
        2710000   0.403479E+02   0.209194E-01
        2711000   0.403604E+02   0.209243E-01
        2712000   0.403730E+02   0.209294E-01
        2713000   0.403852E+02   0.209342E-01
        2714000   0.403974E+02   0.209391E-01
        2715000   0.404098E+02   0.209450E-01
        2716000   0.404216E+02   0.209520E-01
        2717000   0.404336E+02   0.209579E-01
        2718000   0.404457E+02   0.209628E-01
        2719000   0.404583E+02   0.209676E-01
        2720000   0.404707E+02   0.209736E-01
        2721000   0.404835E+02   0.209789E-01
        2722000   0.404967E+02   0.209842E-01
        2723000   0.405092E+02   0.209890E-01
        2724000   0.405217E+02   0.209935E-01
        2725000   0.405344E+02   0.209975E-01
        2726000   0.405469E+02   0.210015E-01
        2727000   0.405596E+02   0.210070E-01
        2728000   0.405721E+02   0.210123E-01
        2729000   0.405850E+02   0.210167E-01
        2730000   0.405974E+02   0.210222E-01
        2731000   0.406096E+02   0.210290E-01
        2732000   0.406219E+02   0.210357E-01
        2733000   0.406341E+02   0.210428E-01
        2734000   0.406466E+02   0.210486E-01
        2735000   0.406594E+02   0.210547E-01
        2736000   0.406725E+02   0.210626E-01
        2737000   0.406852E+02   0.210696E-01
        2738000   0.406977E+02   0.210757E-01
        2739000   0.407105E+02   0.210822E-01
        2740000   0.407230E+02   0.210883E-01
        2741000   0.407355E+02   0.210944E-01
        2742000   0.407488E+02   0.210995E-01
        2743000   0.407613E+02   0.211046E-01
        2744000   0.407739E+02   0.211083E-01
        2745000   0.407868E+02   0.211117E-01
        2746000   0.408000E+02   0.211154E-01
        2747000   0.408123E+02   0.211193E-01
        2748000   0.408250E+02   0.211220E-01
        2749000   0.408381E+02   0.211261E-01
        2750000   0.408514E+02   0.211308E-01
        2751000   0.408640E+02   0.211352E-01
        2752000   0.408771E+02   0.211411E-01
        2753000   0.408901E+02   0.211452E-01
        2754000   0.409030E+02   0.211493E-01
        2755000   0.409160E+02   0.211544E-01
        2756000   0.409280E+02   0.211587E-01
        2757000   0.409408E+02   0.211625E-01
        2758000   0.409533E+02   0.211675E-01
        2759000   0.409664E+02   0.211731E-01
        2760000   0.409789E+02   0.211798E-01
        2761000   0.409922E+02   0.211872E-01
        2762000   0.410053E+02   0.211953E-01
        2763000   0.410183E+02   0.212010E-01
        2764000   0.410313E+02   0.212066E-01
        2765000   0.410446E+02   0.212134E-01
        2766000   0.410576E+02   0.212192E-01
        2767000   0.410702E+02   0.212251E-01
        2768000   0.410830E+02   0.212307E-01
        2769000   0.410954E+02   0.212359E-01
        2770000   0.411079E+02   0.212421E-01
        2771000   0.411202E+02   0.212488E-01
        2772000   0.411322E+02   0.212537E-01
        2773000   0.411450E+02   0.212595E-01
        2774000   0.411575E+02   0.212652E-01
        2775000   0.411708E+02   0.212703E-01
        2776000   0.411835E+02   0.212756E-01
        2777000   0.411959E+02   0.212817E-01
        2778000   0.412085E+02   0.212880E-01
        2779000   0.412213E+02   0.212939E-01
        2780000   0.412340E+02   0.212997E-01
        2781000   0.412467E+02   0.213031E-01
        2782000   0.412596E+02   0.213085E-01
        2783000   0.412726E+02   0.213131E-01
        2784000   0.412859E+02   0.213178E-01
        2785000   0.412989E+02   0.213229E-01
        2786000   0.413121E+02   0.213287E-01
        2787000   0.413253E+02   0.213339E-01
        2788000   0.413378E+02   0.213388E-01
        2789000   0.413507E+02   0.213446E-01
        2790000   0.413639E+02   0.213508E-01
        2791000   0.413770E+02   0.213552E-01
        2792000   0.413901E+02   0.213601E-01
        2793000   0.414030E+02   0.213655E-01
        2794000   0.414165E+02   0.213716E-01
        2795000   0.414298E+02   0.213765E-01
        2796000   0.414418E+02   0.213837E-01
        2797000   0.414550E+02   0.213903E-01
        2798000   0.414676E+02   0.213963E-01
        2799000   0.414805E+02   0.214042E-01
        2800000   0.414934E+02   0.214116E-01
        2801000   0.415066E+02   0.214170E-01
        2802000   0.415193E+02   0.214240E-01
        2803000   0.415323E+02   0.214300E-01
        2804000   0.415452E+02   0.214361E-01
        2805000   0.415579E+02   0.214435E-01
        2806000   0.415711E+02   0.214493E-01
        2807000   0.415840E+02   0.214542E-01
        2808000   0.415968E+02   0.214591E-01
        2809000   0.416098E+02   0.214659E-01
        2810000   0.416228E+02   0.214737E-01
        2811000   0.416357E+02   0.214818E-01
        2812000   0.416487E+02   0.214872E-01
        2813000   0.416617E+02   0.214928E-01
        2814000   0.416744E+02   0.214997E-01
        2815000   0.416879E+02   0.215061E-01
        2816000   0.417004E+02   0.215122E-01
        2817000   0.417131E+02   0.215195E-01
        2818000   0.417263E+02   0.215268E-01
        2819000   0.417398E+02   0.215339E-01
        2820000   0.417530E+02   0.215403E-01
        2821000   0.417661E+02   0.215481E-01
        2822000   0.417792E+02   0.215550E-01
        2823000   0.417919E+02   0.215604E-01
        2824000   0.418045E+02   0.215674E-01
        2825000   0.418165E+02   0.215724E-01
        2826000   0.418296E+02   0.215796E-01
        2827000   0.418427E+02   0.215845E-01
        2828000   0.418558E+02   0.215897E-01
        2829000   0.418696E+02   0.215950E-01
        2830000   0.418826E+02   0.216006E-01
        2831000   0.418958E+02   0.216058E-01
        2832000   0.419087E+02   0.216087E-01
        2833000   0.419215E+02   0.216121E-01
        2834000   0.419343E+02   0.216166E-01
        2835000   0.419470E+02   0.216220E-01
        2836000   0.419600E+02   0.216276E-01
        2837000   0.419733E+02   0.216331E-01
        2838000   0.419864E+02   0.216399E-01
        2839000   0.420000E+02   0.216455E-01
        2840000   0.420126E+02   0.216506E-01
        2841000   0.420257E+02   0.216565E-01
        2842000   0.420383E+02   0.216627E-01
        2843000   0.420507E+02   0.216694E-01
        2844000   0.420632E+02   0.216774E-01
        2845000   0.420752E+02   0.216840E-01
        2846000   0.420879E+02   0.216907E-01
        2847000   0.421007E+02   0.216973E-01
        2848000   0.421137E+02   0.217034E-01
        2849000   0.421268E+02   0.217073E-01
        2850000   0.421397E+02   0.217114E-01
        2851000   0.421521E+02   0.217169E-01
        2852000   0.421648E+02   0.217223E-01
        2853000   0.421778E+02   0.217291E-01
        2854000   0.421908E+02   0.217342E-01
        2855000   0.422038E+02   0.217401E-01
        2856000   0.422170E+02   0.217461E-01
        2857000   0.422302E+02   0.217522E-01
        2858000   0.422433E+02   0.217584E-01
        2859000   0.422562E+02   0.217633E-01
        2860000   0.422694E+02   0.217698E-01
        2861000   0.422825E+02   0.217761E-01
        2862000   0.422948E+02   0.217834E-01
        2863000   0.423073E+02   0.217884E-01
        2864000   0.423199E+02   0.217932E-01
        2865000   0.423327E+02   0.217995E-01
        2866000   0.423458E+02   0.218063E-01
        2867000   0.423583E+02   0.218118E-01
        2868000   0.423714E+02   0.218174E-01
        2869000   0.423846E+02   0.218221E-01
        2870000   0.423972E+02   0.218258E-01
        2871000   0.424096E+02   0.218319E-01
        2872000   0.424228E+02   0.218385E-01
        2873000   0.424356E+02   0.218452E-01
        2874000   0.424484E+02   0.218509E-01
        2875000   0.424614E+02   0.218558E-01
        2876000   0.424743E+02   0.218618E-01
        2877000   0.424874E+02   0.218667E-01
        2878000   0.425008E+02   0.218734E-01
        2879000   0.425135E+02   0.218795E-01
        2880000   0.425261E+02   0.218863E-01
        2881000   0.425387E+02   0.218928E-01
        2882000   0.425519E+02   0.218994E-01
        2883000   0.425648E+02   0.219040E-01
        2884000   0.425780E+02   0.219099E-01
        2885000   0.425913E+02   0.219159E-01
        2886000   0.426041E+02   0.219217E-01
        2887000   0.426170E+02   0.219261E-01
        2888000   0.426295E+02   0.219312E-01
        2889000   0.426423E+02   0.219372E-01
        2890000   0.426554E+02   0.219427E-01
        2891000   0.426683E+02   0.219476E-01
        2892000   0.426815E+02   0.219516E-01
        2893000   0.426944E+02   0.219566E-01
        2894000   0.427079E+02   0.219617E-01
        2895000   0.427206E+02   0.219667E-01
        2896000   0.427334E+02   0.219721E-01
        2897000   0.427468E+02   0.219771E-01
        2898000   0.427598E+02   0.219835E-01
        2899000   0.427730E+02   0.219887E-01
        2900000   0.427857E+02   0.219945E-01
        2901000   0.427985E+02   0.220008E-01
        2902000   0.428114E+02   0.220071E-01
        2903000   0.428241E+02   0.220120E-01
        2904000   0.428370E+02   0.220176E-01
        2905000   0.428499E+02   0.220230E-01
        2906000   0.428627E+02   0.220272E-01
        2907000   0.428760E+02   0.220325E-01
        2908000   0.428885E+02   0.220374E-01
        2909000   0.429013E+02   0.220420E-01
        2910000   0.429138E+02   0.220466E-01
        2911000   0.429261E+02   0.220535E-01
        2912000   0.429386E+02   0.220595E-01
        2913000   0.429512E+02   0.220648E-01
        2914000   0.429638E+02   0.220693E-01
        2915000   0.429768E+02   0.220746E-01
        2916000   0.429900E+02   0.220772E-01
        2917000   0.430025E+02   0.220849E-01
        2918000   0.430157E+02   0.220898E-01
        2919000   0.430282E+02   0.220961E-01
        2920000   0.430408E+02   0.221015E-01
        2921000   0.430537E+02   0.221079E-01
        2922000   0.430662E+02   0.221139E-01
        2923000   0.430788E+02   0.221190E-01
        2924000   0.430920E+02   0.221246E-01
        2925000   0.431050E+02   0.221287E-01
        2926000   0.431182E+02   0.221349E-01
        2927000   0.431314E+02   0.221413E-01
        2928000   0.431447E+02   0.221471E-01
        2929000   0.431574E+02   0.221532E-01
        2930000   0.431698E+02   0.221583E-01
        2931000   0.431822E+02   0.221651E-01
        2932000   0.431946E+02   0.221690E-01
        2933000   0.432077E+02   0.221737E-01
        2934000   0.432202E+02   0.221798E-01
        2935000   0.432328E+02   0.221851E-01
        2936000   0.432454E+02   0.221902E-01
        2937000   0.432586E+02   0.221970E-01
        2938000   0.432713E+02   0.222023E-01
        2939000   0.432836E+02   0.222070E-01
        2940000   0.432963E+02   0.222125E-01
        2941000   0.433093E+02   0.222177E-01
        2942000   0.433221E+02   0.222247E-01
        2943000   0.433354E+02   0.222302E-01
        2944000   0.433483E+02   0.222374E-01
        2945000   0.433615E+02   0.222419E-01
        2946000   0.433743E+02   0.222466E-01
        2947000   0.433869E+02   0.222514E-01
        2948000   0.433995E+02   0.222563E-01
        2949000   0.434127E+02   0.222630E-01
        2950000   0.434254E+02   0.222700E-01
        2951000   0.434381E+02   0.222771E-01
        2952000   0.434505E+02   0.222841E-01
        2953000   0.434630E+02   0.222916E-01
        2954000   0.434760E+02   0.222982E-01
        2955000   0.434885E+02   0.223051E-01
        2956000   0.435005E+02   0.223102E-01
        2957000   0.435129E+02   0.223154E-01
        2958000   0.435251E+02   0.223232E-01
        2959000   0.435381E+02   0.223277E-01
        2960000   0.435513E+02   0.223337E-01
        2961000   0.435648E+02   0.223394E-01
        2962000   0.435786E+02   0.223460E-01
        2963000   0.435916E+02   0.223512E-01
        2964000   0.436043E+02   0.223568E-01
        2965000   0.436167E+02   0.223634E-01
        2966000   0.436293E+02   0.223680E-01
        2967000   0.436423E+02   0.223747E-01
        2968000   0.436551E+02   0.223804E-01
        2969000   0.436674E+02   0.223864E-01
        2970000   0.436799E+02   0.223914E-01
        2971000   0.436925E+02   0.223971E-01
        2972000   0.437052E+02   0.224008E-01
        2973000   0.437180E+02   0.224068E-01
        2974000   0.437312E+02   0.224130E-01
        2975000   0.437436E+02   0.224189E-01
        2976000   0.437566E+02   0.224245E-01
        2977000   0.437691E+02   0.224296E-01
        2978000   0.437814E+02   0.224348E-01
        2979000   0.437936E+02   0.224412E-01
        2980000   0.438065E+02   0.224468E-01
        2981000   0.438196E+02   0.224517E-01
        2982000   0.438324E+02   0.224566E-01
        2983000   0.438454E+02   0.224617E-01
        2984000   0.438581E+02   0.224675E-01
        2985000   0.438711E+02   0.224737E-01
        2986000   0.438839E+02   0.224776E-01
        2987000   0.438965E+02   0.224839E-01
        2988000   0.439089E+02   0.224910E-01
        2989000   0.439218E+02   0.224982E-01
        2990000   0.439343E+02   0.225051E-01
        2991000   0.439470E+02   0.225126E-01
        2992000   0.439600E+02   0.225179E-01
        2993000   0.439726E+02   0.225257E-01
        2994000   0.439855E+02   0.225327E-01
        2995000   0.439985E+02   0.225381E-01
        2996000   0.440114E+02   0.225443E-01
        2997000   0.440244E+02   0.225488E-01
        2998000   0.440374E+02   0.225575E-01
        2999000   0.440496E+02   0.225630E-01
        3000000   0.440617E+02   0.225702E-01
        3001000   0.440747E+02   0.225761E-01
        3002000   0.440880E+02   0.225816E-01
        3003000   0.441014E+02   0.225879E-01
        3004000   0.441143E+02   0.225934E-01
        3005000   0.441275E+02   0.225992E-01
        3006000   0.441400E+02   0.226063E-01
        3007000   0.441524E+02   0.226131E-01
        3008000   0.441652E+02   0.226195E-01
        3009000   0.441774E+02   0.226256E-01
        3010000   0.441903E+02   0.226306E-01
        3011000   0.442033E+02   0.226366E-01
        3012000   0.442164E+02   0.226425E-01
        3013000   0.442297E+02   0.226485E-01
        3014000   0.442424E+02   0.226545E-01
        3015000   0.442559E+02   0.226613E-01
        3016000   0.442689E+02   0.226684E-01
        3017000   0.442825E+02   0.226743E-01
        3018000   0.442961E+02   0.226809E-01
        3019000   0.443092E+02   0.226867E-01
        3020000   0.443218E+02   0.226918E-01
        3021000   0.443346E+02   0.226973E-01
        3022000   0.443474E+02   0.227036E-01
        3023000   0.443603E+02   0.227079E-01
        3024000   0.443732E+02   0.227113E-01
        3025000   0.443861E+02   0.227180E-01
        3026000   0.443988E+02   0.227220E-01
        3027000   0.444110E+02   0.227257E-01
        3028000   0.444232E+02   0.227299E-01
        3029000   0.444358E+02   0.227369E-01
        3030000   0.444493E+02   0.227426E-01
        3031000   0.444624E+02   0.227467E-01
        3032000   0.444757E+02   0.227528E-01
        3033000   0.444884E+02   0.227592E-01
        3034000   0.445011E+02   0.227650E-01
        3035000   0.445132E+02   0.227719E-01
        3036000   0.445256E+02   0.227771E-01
        3037000   0.445381E+02   0.227825E-01
        3038000   0.445504E+02   0.227882E-01
        3039000   0.445631E+02   0.227937E-01
        3040000   0.445754E+02   0.228007E-01
        3041000   0.445887E+02   0.228069E-01
        3042000   0.446015E+02   0.228133E-01
        3043000   0.446143E+02   0.228199E-01
        3044000   0.446268E+02   0.228252E-01
        3045000   0.446400E+02   0.228306E-01
        3046000   0.446530E+02   0.228375E-01
        3047000   0.446654E+02   0.228443E-01
        3048000   0.446781E+02   0.228521E-01
        3049000   0.446912E+02   0.228590E-01
        3050000   0.447034E+02   0.228662E-01
        3051000   0.447163E+02   0.228742E-01
        3052000   0.447292E+02   0.228819E-01
        3053000   0.447416E+02   0.228871E-01
        3054000   0.447543E+02   0.228949E-01
        3055000   0.447669E+02   0.229019E-01
        3056000   0.447798E+02   0.229091E-01
        3057000   0.447925E+02   0.229148E-01
        3058000   0.448057E+02   0.229228E-01
        3059000   0.448182E+02   0.229291E-01
        3060000   0.448307E+02   0.229344E-01
        3061000   0.448437E+02   0.229423E-01
        3062000   0.448562E+02   0.229494E-01
        3063000   0.448687E+02   0.229559E-01
        3064000   0.448816E+02   0.229625E-01
        3065000   0.448948E+02   0.229689E-01
        3066000   0.449074E+02   0.229750E-01
        3067000   0.449205E+02   0.229811E-01
        3068000   0.449330E+02   0.229876E-01
        3069000   0.449460E+02   0.229940E-01
        3070000   0.449586E+02   0.229995E-01
        3071000   0.449710E+02   0.230066E-01
        3072000   0.449829E+02   0.230131E-01
        3073000   0.449954E+02   0.230198E-01
        3074000   0.450084E+02   0.230276E-01
        3075000   0.450218E+02   0.230328E-01
        3076000   0.450340E+02   0.230369E-01
        3077000   0.450468E+02   0.230439E-01
        3078000   0.450596E+02   0.230513E-01
        3079000   0.450724E+02   0.230570E-01
        3080000   0.450855E+02   0.230644E-01
        3081000   0.450984E+02   0.230710E-01
        3082000   0.451111E+02   0.230775E-01
        3083000   0.451235E+02   0.230847E-01
        3084000   0.451363E+02   0.230926E-01
        3085000   0.451500E+02   0.230987E-01
        3086000   0.451635E+02   0.231047E-01
        3087000   0.451760E+02   0.231114E-01
        3088000   0.451888E+02   0.231176E-01
        3089000   0.452012E+02   0.231249E-01
        3090000   0.452141E+02   0.231330E-01
        3091000   0.452269E+02   0.231402E-01
        3092000   0.452399E+02   0.231482E-01
        3093000   0.452520E+02   0.231558E-01
        3094000   0.452649E+02   0.231645E-01
        3095000   0.452779E+02   0.231718E-01
        3096000   0.452912E+02   0.231815E-01
        3097000   0.453047E+02   0.231876E-01
        3098000   0.453178E+02   0.231943E-01
        3099000   0.453311E+02   0.232003E-01
        3100000   0.453443E+02   0.232070E-01
        3101000   0.453571E+02   0.232140E-01
        3102000   0.453697E+02   0.232202E-01
        3103000   0.453821E+02   0.232251E-01
        3104000   0.453950E+02   0.232322E-01
        3105000   0.454083E+02   0.232383E-01
        3106000   0.454216E+02   0.232449E-01
        3107000   0.454341E+02   0.232508E-01
        3108000   0.454468E+02   0.232582E-01
        3109000   0.454587E+02   0.232645E-01
        3110000   0.454712E+02   0.232728E-01
        3111000   0.454841E+02   0.232793E-01
        3112000   0.454968E+02   0.232866E-01
        3113000   0.455098E+02   0.232931E-01
        3114000   0.455226E+02   0.233001E-01
        3115000   0.455356E+02   0.233062E-01
        3116000   0.455491E+02   0.233123E-01
        3117000   0.455619E+02   0.233181E-01
        3118000   0.455744E+02   0.233253E-01
        3119000   0.455877E+02   0.233317E-01
        3120000   0.456011E+02   0.233367E-01
        3121000   0.456140E+02   0.233433E-01
        3122000   0.456268E+02   0.233494E-01
        3123000   0.456402E+02   0.233554E-01
        3124000   0.456533E+02   0.233610E-01
        3125000   0.456663E+02   0.233682E-01
        3126000   0.456793E+02   0.233735E-01
        3127000   0.456929E+02   0.233768E-01
        3128000   0.457056E+02   0.233819E-01
        3129000   0.457183E+02   0.233854E-01
        3130000   0.457313E+02   0.233894E-01
        3131000   0.457437E+02   0.233934E-01
        3132000   0.457566E+02   0.233978E-01
        3133000   0.457690E+02   0.234034E-01
        3134000   0.457824E+02   0.234062E-01
        3135000   0.457952E+02   0.234108E-01
        3136000   0.458082E+02   0.234143E-01
        3137000   0.458213E+02   0.234178E-01
        3138000   0.458349E+02   0.234219E-01
        3139000   0.458478E+02   0.234263E-01
        3140000   0.458605E+02   0.234279E-01
        3141000   0.458734E+02   0.234318E-01
        3142000   0.458866E+02   0.234361E-01
        3143000   0.458991E+02   0.234394E-01
        3144000   0.459118E+02   0.234433E-01
        3145000   0.459238E+02   0.234487E-01
        3146000   0.459361E+02   0.234534E-01
        3147000   0.459486E+02   0.234582E-01
        3148000   0.459606E+02   0.234630E-01
        3149000   0.459736E+02   0.234667E-01
        3150000   0.459864E+02   0.234720E-01
        3151000   0.459991E+02   0.234765E-01
        3152000   0.460122E+02   0.234807E-01
        3153000   0.460247E+02   0.234840E-01
        3154000   0.460372E+02   0.234903E-01
        3155000   0.460501E+02   0.234960E-01
        3156000   0.460633E+02   0.235015E-01
        3157000   0.460765E+02   0.235074E-01
        3158000   0.460894E+02   0.235133E-01
        3159000   0.461025E+02   0.235172E-01
        3160000   0.461158E+02   0.235223E-01
        3161000   0.461291E+02   0.235267E-01
        3162000   0.461425E+02   0.235317E-01
        3163000   0.461557E+02   0.235357E-01
        3164000   0.461691E+02   0.235393E-01
        3165000   0.461821E+02   0.235452E-01
        3166000   0.461952E+02   0.235497E-01
        3167000   0.462076E+02   0.235539E-01
        3168000   0.462207E+02   0.235567E-01
        3169000   0.462335E+02   0.235606E-01
        3170000   0.462464E+02   0.235651E-01
        3171000   0.462593E+02   0.235690E-01
        3172000   0.462723E+02   0.235730E-01
        3173000   0.462856E+02   0.235768E-01
        3174000   0.462990E+02   0.235808E-01
        3175000   0.463121E+02   0.235845E-01
        3176000   0.463252E+02   0.235891E-01
        3177000   0.463382E+02   0.235938E-01
        3178000   0.463511E+02   0.235976E-01
        3179000   0.463640E+02   0.236018E-01
        3180000   0.463769E+02   0.236058E-01
        3181000   0.463896E+02   0.236097E-01
        3182000   0.464016E+02   0.236132E-01
        3183000   0.464140E+02   0.236187E-01
        3184000   0.464268E+02   0.236233E-01
        3185000   0.464398E+02   0.236273E-01
        3186000   0.464526E+02   0.236329E-01
        3187000   0.464656E+02   0.236379E-01
        3188000   0.464785E+02   0.236447E-01
        3189000   0.464912E+02   0.236494E-01
        3190000   0.465038E+02   0.236559E-01
        3191000   0.465166E+02   0.236622E-01
        3192000   0.465299E+02   0.236683E-01
        3193000   0.465431E+02   0.236736E-01
        3194000   0.465566E+02   0.236786E-01
        3195000   0.465702E+02   0.236848E-01
        3196000   0.465827E+02   0.236903E-01
        3197000   0.465951E+02   0.236963E-01
        3198000   0.466076E+02   0.237026E-01
        3199000   0.466202E+02   0.237087E-01
        3200000   0.466330E+02   0.237155E-01
        3201000   0.466455E+02   0.237224E-01
        3202000   0.466585E+02   0.237295E-01
        3203000   0.466708E+02   0.237380E-01
        3204000   0.466840E+02   0.237467E-01
        3205000   0.466971E+02   0.237546E-01
        3206000   0.467100E+02   0.237624E-01
        3207000   0.467230E+02   0.237705E-01
        3208000   0.467359E+02   0.237785E-01
        3209000   0.467490E+02   0.237877E-01
        3210000   0.467623E+02   0.237958E-01
        3211000   0.467753E+02   0.238032E-01
        3212000   0.467881E+02   0.238113E-01
        3213000   0.468000E+02   0.238185E-01
        3214000   0.468124E+02   0.238273E-01
        3215000   0.468250E+02   0.238350E-01
        3216000   0.468376E+02   0.238436E-01
        3217000   0.468496E+02   0.238516E-01
        3218000   0.468620E+02   0.238579E-01
        3219000   0.468755E+02   0.238646E-01
        3220000   0.468888E+02   0.238728E-01
        3221000   0.469019E+02   0.238799E-01
        3222000   0.469148E+02   0.238882E-01
        3223000   0.469275E+02   0.238963E-01
        3224000   0.469402E+02   0.239048E-01
        3225000   0.469534E+02   0.239136E-01
        3226000   0.469660E+02   0.239231E-01
        3227000   0.469790E+02   0.239321E-01
        3228000   0.469921E+02   0.239410E-01
        3229000   0.470048E+02   0.239472E-01
        3230000   0.470173E+02   0.239545E-01
        3231000   0.470298E+02   0.239633E-01
        3232000   0.470422E+02   0.239714E-01
        3233000   0.470548E+02   0.239775E-01
        3234000   0.470679E+02   0.239840E-01
        3235000   0.470812E+02   0.239925E-01
        3236000   0.470940E+02   0.240005E-01
        3237000   0.471070E+02   0.240077E-01
        3238000   0.471201E+02   0.240157E-01
        3239000   0.471331E+02   0.240235E-01
        3240000   0.471455E+02   0.240303E-01
        3241000   0.471579E+02   0.240362E-01
        3242000   0.471702E+02   0.240426E-01
        3243000   0.471827E+02   0.240478E-01
        3244000   0.471951E+02   0.240548E-01
        3245000   0.472078E+02   0.240620E-01
        3246000   0.472204E+02   0.240693E-01
        3247000   0.472332E+02   0.240763E-01
        3248000   0.472459E+02   0.240850E-01
        3249000   0.472589E+02   0.240934E-01
        3250000   0.472713E+02   0.241017E-01
        3251000   0.472842E+02   0.241097E-01
        3252000   0.472970E+02   0.241154E-01
        3253000   0.473101E+02   0.241221E-01
        3254000   0.473234E+02   0.241290E-01
        3255000   0.473369E+02   0.241348E-01
        3256000   0.473491E+02   0.241410E-01
        3257000   0.473614E+02   0.241483E-01
        3258000   0.473741E+02   0.241555E-01
        3259000   0.473863E+02   0.241621E-01
        3260000   0.473992E+02   0.241693E-01
        3261000   0.474126E+02   0.241760E-01
        3262000   0.474251E+02   0.241829E-01
        3263000   0.474378E+02   0.241893E-01
        3264000   0.474510E+02   0.241942E-01
        3265000   0.474644E+02   0.242010E-01
        3266000   0.474777E+02   0.242079E-01
        3267000   0.474905E+02   0.242161E-01
        3268000   0.475035E+02   0.242228E-01
        3269000   0.475163E+02   0.242317E-01
        3270000   0.475291E+02   0.242412E-01
        3271000   0.475418E+02   0.242502E-01
        3272000   0.475540E+02   0.242576E-01
        3273000   0.475663E+02   0.242653E-01
        3274000   0.475794E+02   0.242729E-01
        3275000   0.475924E+02   0.242799E-01
        3276000   0.476050E+02   0.242875E-01
        3277000   0.476188E+02   0.242958E-01
        3278000   0.476313E+02   0.243046E-01
        3279000   0.476439E+02   0.243125E-01
        3280000   0.476567E+02   0.243205E-01
        3281000   0.476694E+02   0.243282E-01
        3282000   0.476820E+02   0.243361E-01
        3283000   0.476946E+02   0.243439E-01
        3284000   0.477070E+02   0.243514E-01
        3285000   0.477201E+02   0.243597E-01
        3286000   0.477336E+02   0.243673E-01
        3287000   0.477462E+02   0.243734E-01
        3288000   0.477595E+02   0.243814E-01
        3289000   0.477722E+02   0.243906E-01
        3290000   0.477849E+02   0.243980E-01
        3291000   0.477979E+02   0.244061E-01
        3292000   0.478106E+02   0.244143E-01
        3293000   0.478231E+02   0.244239E-01
        3294000   0.478366E+02   0.244327E-01
        3295000   0.478497E+02   0.244410E-01
        3296000   0.478627E+02   0.244497E-01
        3297000   0.478758E+02   0.244579E-01
        3298000   0.478885E+02   0.244656E-01
        3299000   0.479005E+02   0.244720E-01
        3300000   0.479128E+02   0.244811E-01
        3301000   0.479257E+02   0.244916E-01
        3302000   0.479377E+02   0.245001E-01
        3303000   0.479505E+02   0.245094E-01
        3304000   0.479633E+02   0.245177E-01
        3305000   0.479760E+02   0.245273E-01
        3306000   0.479881E+02   0.245384E-01
        3307000   0.480005E+02   0.245482E-01
        3308000   0.480131E+02   0.245583E-01
        3309000   0.480260E+02   0.245671E-01
        3310000   0.480384E+02   0.245766E-01
        3311000   0.480510E+02   0.245852E-01
        3312000   0.480635E+02   0.245952E-01
        3313000   0.480756E+02   0.246045E-01
        3314000   0.480886E+02   0.246141E-01
        3315000   0.481013E+02   0.246237E-01
        3316000   0.481143E+02   0.246319E-01
        3317000   0.481274E+02   0.246399E-01
        3318000   0.481405E+02   0.246484E-01
        3319000   0.481532E+02   0.246570E-01
        3320000   0.481661E+02   0.246654E-01
        3321000   0.481786E+02   0.246728E-01
        3322000   0.481914E+02   0.246795E-01
        3323000   0.482040E+02   0.246882E-01
        3324000   0.482158E+02   0.246965E-01
        3325000   0.482282E+02   0.247059E-01
        3326000   0.482409E+02   0.247144E-01
        3327000   0.482534E+02   0.247248E-01
        3328000   0.482660E+02   0.247350E-01
        3329000   0.482784E+02   0.247437E-01
        3330000   0.482909E+02   0.247533E-01
        3331000   0.483035E+02   0.247629E-01
        3332000   0.483155E+02   0.247699E-01
        3333000   0.483282E+02   0.247783E-01
        3334000   0.483406E+02   0.247860E-01
        3335000   0.483530E+02   0.247936E-01
        3336000   0.483653E+02   0.248026E-01
        3337000   0.483781E+02   0.248119E-01
        3338000   0.483901E+02   0.248192E-01
        3339000   0.484025E+02   0.248260E-01
        3340000   0.484145E+02   0.248337E-01
        3341000   0.484269E+02   0.248402E-01
        3342000   0.484393E+02   0.248484E-01
        3343000   0.484522E+02   0.248563E-01
        3344000   0.484652E+02   0.248640E-01
        3345000   0.484777E+02   0.248693E-01
        3346000   0.484901E+02   0.248760E-01
        3347000   0.485023E+02   0.248822E-01
        3348000   0.485153E+02   0.248894E-01
        3349000   0.485278E+02   0.248986E-01
        3350000   0.485401E+02   0.249064E-01
        3351000   0.485525E+02   0.249148E-01
        3352000   0.485645E+02   0.249210E-01
        3353000   0.485761E+02   0.249276E-01
        3354000   0.485878E+02   0.249347E-01
        3355000   0.485996E+02   0.249399E-01
        3356000   0.486122E+02   0.249454E-01
        3357000   0.486248E+02   0.249508E-01
        3358000   0.486375E+02   0.249550E-01
        3359000   0.486499E+02   0.249608E-01
        3360000   0.486625E+02   0.249663E-01
        3361000   0.486751E+02   0.249719E-01
        3362000   0.486881E+02   0.249776E-01
        3363000   0.487009E+02   0.249837E-01
        3364000   0.487140E+02   0.249880E-01
        3365000   0.487267E+02   0.249932E-01
        3366000   0.487397E+02   0.249994E-01
        3367000   0.487523E+02   0.250057E-01
        3368000   0.487648E+02   0.250106E-01
        3369000   0.487768E+02   0.250154E-01
        3370000   0.487890E+02   0.250206E-01
        3371000   0.488016E+02   0.250262E-01
        3372000   0.488142E+02   0.250317E-01
        3373000   0.488267E+02   0.250384E-01
        3374000   0.488393E+02   0.250445E-01
        3375000   0.488513E+02   0.250471E-01
        3376000   0.488635E+02   0.250519E-01
        3377000   0.488762E+02   0.250562E-01
        3378000   0.488890E+02   0.250624E-01
        3379000   0.489017E+02   0.250680E-01
        3380000   0.489145E+02   0.250732E-01
        3381000   0.489267E+02   0.250777E-01
        3382000   0.489389E+02   0.250809E-01
        3383000   0.489514E+02   0.250833E-01
        3384000   0.489649E+02   0.250875E-01
        3385000   0.489777E+02   0.250926E-01
        3386000   0.489908E+02   0.250977E-01
        3387000   0.490036E+02   0.251023E-01
        3388000   0.490165E+02   0.251048E-01
        3389000   0.490288E+02   0.251077E-01
        3390000   0.490408E+02   0.251105E-01
        3391000   0.490533E+02   0.251139E-01
        3392000   0.490654E+02   0.251168E-01
        3393000   0.490776E+02   0.251224E-01
        3394000   0.490902E+02   0.251266E-01
        3395000   0.491026E+02   0.251308E-01
        3396000   0.491156E+02   0.251352E-01
        3397000   0.491284E+02   0.251387E-01
        3398000   0.491413E+02   0.251438E-01
        3399000   0.491539E+02   0.251478E-01
        3400000   0.491665E+02   0.251527E-01
        3401000   0.491789E+02   0.251557E-01
        3402000   0.491921E+02   0.251594E-01
        3403000   0.492042E+02   0.251639E-01
        3404000   0.492167E+02   0.251704E-01
        3405000   0.492291E+02   0.251782E-01
        3406000   0.492410E+02   0.251834E-01
        3407000   0.492532E+02   0.251897E-01
        3408000   0.492665E+02   0.251953E-01
        3409000   0.492794E+02   0.252023E-01
        3410000   0.492921E+02   0.252071E-01
        3411000   0.493041E+02   0.252119E-01
        3412000   0.493169E+02   0.252184E-01
        3413000   0.493294E+02   0.252234E-01
        3414000   0.493419E+02   0.252261E-01
        3415000   0.493548E+02   0.252299E-01
        3416000   0.493678E+02   0.252345E-01
        3417000   0.493810E+02   0.252381E-01
        3418000   0.493934E+02   0.252424E-01
        3419000   0.494057E+02   0.252468E-01
        3420000   0.494185E+02   0.252517E-01
        3421000   0.494311E+02   0.252563E-01
        3422000   0.494431E+02   0.252614E-01
        3423000   0.494557E+02   0.252656E-01
        3424000   0.494681E+02   0.252701E-01
        3425000   0.494805E+02   0.252748E-01
        3426000   0.494927E+02   0.252789E-01
        3427000   0.495044E+02   0.252830E-01
        3428000   0.495159E+02   0.252888E-01
        3429000   0.495285E+02   0.252944E-01
        3430000   0.495418E+02   0.253032E-01
        3431000   0.495538E+02   0.253093E-01
        3432000   0.495660E+02   0.253154E-01
        3433000   0.495784E+02   0.253213E-01
        3434000   0.495908E+02   0.253256E-01
        3435000   0.496031E+02   0.253324E-01
        3436000   0.496156E+02   0.253379E-01
        3437000   0.496285E+02   0.253448E-01
        3438000   0.496414E+02   0.253515E-01
        3439000   0.496541E+02   0.253582E-01
        3440000   0.496667E+02   0.253635E-01
        3441000   0.496789E+02   0.253694E-01
        3442000   0.496913E+02   0.253734E-01
        3443000   0.497035E+02   0.253792E-01
        3444000   0.497154E+02   0.253846E-01
        3445000   0.497280E+02   0.253903E-01
        3446000   0.497402E+02   0.253939E-01
        3447000   0.497533E+02   0.253992E-01
        3448000   0.497659E+02   0.254036E-01
        3449000   0.497786E+02   0.254089E-01
        3450000   0.497915E+02   0.254153E-01
        3451000   0.498044E+02   0.254190E-01
        3452000   0.498170E+02   0.254234E-01
        3453000   0.498298E+02   0.254285E-01
        3454000   0.498419E+02   0.254339E-01
        3455000   0.498551E+02   0.254383E-01
        3456000   0.498681E+02   0.254442E-01
        3457000   0.498812E+02   0.254482E-01
        3458000   0.498937E+02   0.254515E-01
        3459000   0.499067E+02   0.254563E-01
        3460000   0.499187E+02   0.254607E-01
        3461000   0.499305E+02   0.254646E-01
        3462000   0.499428E+02   0.254692E-01
        3463000   0.499550E+02   0.254739E-01
        3464000   0.499673E+02   0.254799E-01
        3465000   0.499796E+02   0.254844E-01
        3466000   0.499922E+02   0.254907E-01
        3467000   0.500049E+02   0.254958E-01
        3468000   0.500175E+02   0.255023E-01
        3469000   0.500297E+02   0.255083E-01
        3470000   0.500420E+02   0.255146E-01
        3471000   0.500546E+02   0.255213E-01
        3472000   0.500672E+02   0.255269E-01
        3473000   0.500805E+02   0.255339E-01
        3474000   0.500935E+02   0.255383E-01
        3475000   0.501067E+02   0.255449E-01
        3476000   0.501194E+02   0.255505E-01
        3477000   0.501320E+02   0.255568E-01
        3478000   0.501450E+02   0.255634E-01
        3479000   0.501573E+02   0.255686E-01
        3480000   0.501702E+02   0.255731E-01
        3481000   0.501829E+02   0.255779E-01
        3482000   0.501960E+02   0.255831E-01
        3483000   0.502083E+02   0.255902E-01
        3484000   0.502204E+02   0.255963E-01
        3485000   0.502330E+02   0.256045E-01
        3486000   0.502457E+02   0.256128E-01
        3487000   0.502583E+02   0.256201E-01
        3488000   0.502715E+02   0.256280E-01
        3489000   0.502842E+02   0.256342E-01
        3490000   0.502968E+02   0.256411E-01
        3491000   0.503090E+02   0.256495E-01
        3492000   0.503220E+02   0.256570E-01
        3493000   0.503347E+02   0.256629E-01
        3494000   0.503476E+02   0.256712E-01
        3495000   0.503600E+02   0.256767E-01
        3496000   0.503725E+02   0.256847E-01
        3497000   0.503848E+02   0.256908E-01
        3498000   0.503977E+02   0.256979E-01
        3499000   0.504106E+02   0.257070E-01
        3500000   0.504235E+02   0.257158E-01
        3501000   0.504366E+02   0.257249E-01
        3502000   0.504498E+02   0.257326E-01
        3503000   0.504625E+02   0.257395E-01
        3504000   0.504751E+02   0.257471E-01
        3505000   0.504877E+02   0.257544E-01
        3506000   0.505004E+02   0.257601E-01
        3507000   0.505133E+02   0.257674E-01
        3508000   0.505261E+02   0.257750E-01
        3509000   0.505392E+02   0.257834E-01
        3510000   0.505514E+02   0.257904E-01
        3511000   0.505637E+02   0.257976E-01
        3512000   0.505763E+02   0.258043E-01
        3513000   0.505885E+02   0.258124E-01
        3514000   0.506014E+02   0.258194E-01
        3515000   0.506147E+02   0.258274E-01
        3516000   0.506277E+02   0.258342E-01
        3517000   0.506405E+02   0.258419E-01
        3518000   0.506534E+02   0.258489E-01
        3519000   0.506662E+02   0.258549E-01
        3520000   0.506782E+02   0.258618E-01
        3521000   0.506912E+02   0.258668E-01
        3522000   0.507040E+02   0.258730E-01
        3523000   0.507167E+02   0.258787E-01
        3524000   0.507290E+02   0.258839E-01
        3525000   0.507426E+02   0.258890E-01
        3526000   0.507558E+02   0.258961E-01
        3527000   0.507684E+02   0.259024E-01
        3528000   0.507812E+02   0.259092E-01
        3529000   0.507940E+02   0.259168E-01
        3530000   0.508063E+02   0.259232E-01
        3531000   0.508184E+02   0.259292E-01
        3532000   0.508305E+02   0.259362E-01
        3533000   0.508437E+02   0.259437E-01
        3534000   0.508563E+02   0.259509E-01
        3535000   0.508689E+02   0.259572E-01
        3536000   0.508817E+02   0.259662E-01
        3537000   0.508941E+02   0.259739E-01
        3538000   0.509077E+02   0.259815E-01
        3539000   0.509210E+02   0.259885E-01
        3540000   0.509343E+02   0.259964E-01
        3541000   0.509474E+02   0.260020E-01
        3542000   0.509607E+02   0.260093E-01
        3543000   0.509736E+02   0.260134E-01
        3544000   0.509856E+02   0.260201E-01
        3545000   0.509980E+02   0.260260E-01
        3546000   0.510102E+02   0.260316E-01
        3547000   0.510227E+02   0.260375E-01
        3548000   0.510352E+02   0.260409E-01
        3549000   0.510489E+02   0.260472E-01
        3550000   0.510623E+02   0.260524E-01
        3551000   0.510752E+02   0.260591E-01
        3552000   0.510880E+02   0.260663E-01
        3553000   0.511012E+02   0.260734E-01
        3554000   0.511137E+02   0.260797E-01
        3555000   0.511261E+02   0.260849E-01
        3556000   0.511386E+02   0.260892E-01
        3557000   0.511511E+02   0.260954E-01
        3558000   0.511641E+02   0.261011E-01
        3559000   0.511766E+02   0.261085E-01
        3560000   0.511893E+02   0.261154E-01
        3561000   0.512024E+02   0.261220E-01
        3562000   0.512151E+02   0.261272E-01
        3563000   0.512282E+02   0.261320E-01
        3564000   0.512414E+02   0.261363E-01
        3565000   0.512544E+02   0.261418E-01
        3566000   0.512675E+02   0.261473E-01
        3567000   0.512806E+02   0.261534E-01
        3568000   0.512933E+02   0.261587E-01
        3569000   0.513059E+02   0.261639E-01
        3570000   0.513181E+02   0.261689E-01
        3571000   0.513305E+02   0.261753E-01
        3572000   0.513430E+02   0.261820E-01
        3573000   0.513561E+02   0.261876E-01
        3574000   0.513689E+02   0.261916E-01
        3575000   0.513817E+02   0.261995E-01
        3576000   0.513941E+02   0.262061E-01
        3577000   0.514067E+02   0.262138E-01
        3578000   0.514187E+02   0.262207E-01
        3579000   0.514312E+02   0.262273E-01
        3580000   0.514441E+02   0.262321E-01
        3581000   0.514565E+02   0.262396E-01
        3582000   0.514692E+02   0.262462E-01
        3583000   0.514819E+02   0.262521E-01
        3584000   0.514945E+02   0.262582E-01
        3585000   0.515072E+02   0.262631E-01
        3586000   0.515200E+02   0.262707E-01
        3587000   0.515326E+02   0.262776E-01
        3588000   0.515459E+02   0.262849E-01
        3589000   0.515590E+02   0.262929E-01
        3590000   0.515714E+02   0.263003E-01
        3591000   0.515837E+02   0.263077E-01
        3592000   0.515967E+02   0.263146E-01
        3593000   0.516098E+02   0.263223E-01
        3594000   0.516227E+02   0.263295E-01
        3595000   0.516358E+02   0.263370E-01
        3596000   0.516491E+02   0.263450E-01
        3597000   0.516617E+02   0.263535E-01
        3598000   0.516748E+02   0.263615E-01
        3599000   0.516874E+02   0.263702E-01
        3600000   0.517004E+02   0.263774E-01
        3601000   0.517126E+02   0.263867E-01
        3602000   0.517258E+02   0.263963E-01
        3603000   0.517383E+02   0.264042E-01
        3604000   0.517508E+02   0.264123E-01
        3605000   0.517633E+02   0.264194E-01
        3606000   0.517756E+02   0.264263E-01
        3607000   0.517881E+02   0.264320E-01
        3608000   0.518010E+02   0.264386E-01
        3609000   0.518138E+02   0.264451E-01
        3610000   0.518262E+02   0.264529E-01
        3611000   0.518384E+02   0.264602E-01
        3612000   0.518511E+02   0.264663E-01
        3613000   0.518644E+02   0.264734E-01
        3614000   0.518775E+02   0.264803E-01
        3615000   0.518905E+02   0.264863E-01
        3616000   0.519033E+02   0.264930E-01
        3617000   0.519164E+02   0.265002E-01
        3618000   0.519288E+02   0.265077E-01
        3619000   0.519412E+02   0.265152E-01
        3620000   0.519535E+02   0.265233E-01
        3621000   0.519667E+02   0.265297E-01
        3622000   0.519798E+02   0.265383E-01
        3623000   0.519924E+02   0.265455E-01
        3624000   0.520053E+02   0.265549E-01
        3625000   0.520185E+02   0.265626E-01
        3626000   0.520316E+02   0.265715E-01
        3627000   0.520444E+02   0.265794E-01
        3628000   0.520569E+02   0.265874E-01
        3629000   0.520694E+02   0.265968E-01
        3630000   0.520816E+02   0.266057E-01
        3631000   0.520944E+02   0.266140E-01
        3632000   0.521069E+02   0.266206E-01
        3633000   0.521195E+02   0.266280E-01
        3634000   0.521326E+02   0.266344E-01
        3635000   0.521455E+02   0.266423E-01
        3636000   0.521582E+02   0.266488E-01
        3637000   0.521706E+02   0.266562E-01
        3638000   0.521832E+02   0.266645E-01
        3639000   0.521959E+02   0.266723E-01
        3640000   0.522086E+02   0.266777E-01
        3641000   0.522214E+02   0.266832E-01
        3642000   0.522336E+02   0.266900E-01
        3643000   0.522461E+02   0.266968E-01
        3644000   0.522593E+02   0.267048E-01
        3645000   0.522725E+02   0.267115E-01
        3646000   0.522859E+02   0.267190E-01
        3647000   0.522992E+02   0.267264E-01
        3648000   0.523124E+02   0.267349E-01
        3649000   0.523257E+02   0.267439E-01
        3650000   0.523377E+02   0.267535E-01
        3651000   0.523502E+02   0.267623E-01
        3652000   0.523625E+02   0.267722E-01
        3653000   0.523755E+02   0.267803E-01
        3654000   0.523879E+02   0.267879E-01
        3655000   0.524002E+02   0.267941E-01
        3656000   0.524124E+02   0.268022E-01
        3657000   0.524252E+02   0.268111E-01
        3658000   0.524382E+02   0.268183E-01
        3659000   0.524511E+02   0.268261E-01
        3660000   0.524641E+02   0.268335E-01
        3661000   0.524768E+02   0.268427E-01
        3662000   0.524894E+02   0.268508E-01
        3663000   0.525020E+02   0.268587E-01
        3664000   0.525148E+02   0.268664E-01
        3665000   0.525277E+02   0.268743E-01
        3666000   0.525401E+02   0.268816E-01
        3667000   0.525528E+02   0.268892E-01
        3668000   0.525659E+02   0.268957E-01
        3669000   0.525782E+02   0.269051E-01
        3670000   0.525908E+02   0.269146E-01
        3671000   0.526039E+02   0.269237E-01
        3672000   0.526168E+02   0.269322E-01
        3673000   0.526293E+02   0.269408E-01
        3674000   0.526421E+02   0.269495E-01
        3675000   0.526541E+02   0.269578E-01
        3676000   0.526665E+02   0.269655E-01
        3677000   0.526789E+02   0.269737E-01
        3678000   0.526914E+02   0.269829E-01
        3679000   0.527040E+02   0.269924E-01
        3680000   0.527171E+02   0.270016E-01
        3681000   0.527296E+02   0.270076E-01
        3682000   0.527427E+02   0.270164E-01
        3683000   0.527551E+02   0.270252E-01
        3684000   0.527676E+02   0.270335E-01
        3685000   0.527802E+02   0.270427E-01
        3686000   0.527930E+02   0.270520E-01
        3687000   0.528054E+02   0.270619E-01
        3688000   0.528178E+02   0.270732E-01
        3689000   0.528301E+02   0.270831E-01
        3690000   0.528427E+02   0.270943E-01
        3691000   0.528557E+02   0.271050E-01
        3692000   0.528688E+02   0.271161E-01
        3693000   0.528815E+02   0.271257E-01
        3694000   0.528942E+02   0.271346E-01
        3695000   0.529071E+02   0.271446E-01
        3696000   0.529196E+02   0.271539E-01
        3697000   0.529330E+02   0.271632E-01
        3698000   0.529454E+02   0.271721E-01
        3699000   0.529578E+02   0.271811E-01
        3700000   0.529700E+02   0.271915E-01
        3701000   0.529828E+02   0.272019E-01
        3702000   0.529958E+02   0.272120E-01
        3703000   0.530086E+02   0.272237E-01
        3704000   0.530215E+02   0.272349E-01
        3705000   0.530345E+02   0.272450E-01
        3706000   0.530469E+02   0.272550E-01
        3707000   0.530592E+02   0.272635E-01
        3708000   0.530714E+02   0.272741E-01
        3709000   0.530838E+02   0.272842E-01
        3710000   0.530964E+02   0.272945E-01
        3711000   0.531085E+02   0.273025E-01
        3712000   0.531207E+02   0.273135E-01
        3713000   0.531325E+02   0.273239E-01
        3714000   0.531444E+02   0.273350E-01
        3715000   0.531574E+02   0.273437E-01
        3716000   0.531707E+02   0.273554E-01
        3717000   0.531838E+02   0.273680E-01
        3718000   0.531971E+02   0.273789E-01
        3719000   0.532104E+02   0.273892E-01
        3720000   0.532230E+02   0.273994E-01
        3721000   0.532349E+02   0.274101E-01
        3722000   0.532470E+02   0.274193E-01
        3723000   0.532594E+02   0.274282E-01
        3724000   0.532711E+02   0.274388E-01
        3725000   0.532834E+02   0.274490E-01
        3726000   0.532962E+02   0.274575E-01
        3727000   0.533092E+02   0.274700E-01
        3728000   0.533222E+02   0.274817E-01
        3729000   0.533352E+02   0.274907E-01
        3730000   0.533481E+02   0.274987E-01
        3731000   0.533606E+02   0.275102E-01
        3732000   0.533735E+02   0.275209E-01
        3733000   0.533863E+02   0.275310E-01
        3734000   0.533991E+02   0.275416E-01
        3735000   0.534113E+02   0.275515E-01
        3736000   0.534242E+02   0.275621E-01
        3737000   0.534370E+02   0.275717E-01
        3738000   0.534497E+02   0.275810E-01
        3739000   0.534619E+02   0.275893E-01
        3740000   0.534743E+02   0.275986E-01
        3741000   0.534879E+02   0.276073E-01
        3742000   0.535006E+02   0.276156E-01
        3743000   0.535135E+02   0.276247E-01
        3744000   0.535268E+02   0.276340E-01
        3745000   0.535398E+02   0.276431E-01
        3746000   0.535527E+02   0.276525E-01
        3747000   0.535656E+02   0.276618E-01
        3748000   0.535782E+02   0.276683E-01
        3749000   0.535909E+02   0.276769E-01
        3750000   0.536032E+02   0.276862E-01
        3751000   0.536160E+02   0.276935E-01
        3752000   0.536289E+02   0.277014E-01
        3753000   0.536418E+02   0.277101E-01
        3754000   0.536544E+02   0.277180E-01
        3755000   0.536672E+02   0.277259E-01
        3756000   0.536795E+02   0.277352E-01
        3757000   0.536925E+02   0.277441E-01
        3758000   0.537051E+02   0.277525E-01
        3759000   0.537179E+02   0.277611E-01
        3760000   0.537304E+02   0.277693E-01
        3761000   0.537432E+02   0.277776E-01
        3762000   0.537565E+02   0.277860E-01
        3763000   0.537694E+02   0.277937E-01
        3764000   0.537822E+02   0.278031E-01
        3765000   0.537949E+02   0.278118E-01
        3766000   0.538075E+02   0.278204E-01
        3767000   0.538203E+02   0.278291E-01
        3768000   0.538331E+02   0.278370E-01
        3769000   0.538454E+02   0.278445E-01
        3770000   0.538574E+02   0.278535E-01
        3771000   0.538696E+02   0.278614E-01
        3772000   0.538822E+02   0.278691E-01
        3773000   0.538953E+02   0.278763E-01
        3774000   0.539080E+02   0.278853E-01
        3775000   0.539210E+02   0.278930E-01
        3776000   0.539340E+02   0.279019E-01
        3777000   0.539466E+02   0.279105E-01
        3778000   0.539596E+02   0.279198E-01
        3779000   0.539723E+02   0.279278E-01
        3780000   0.539854E+02   0.279372E-01
        3781000   0.539982E+02   0.279461E-01
        3782000   0.540111E+02   0.279534E-01
        3783000   0.540237E+02   0.279617E-01
        3784000   0.540364E+02   0.279693E-01
        3785000   0.540488E+02   0.279778E-01
        3786000   0.540615E+02   0.279863E-01
        3787000   0.540744E+02   0.279937E-01
        3788000   0.540879E+02   0.280029E-01
        3789000   0.541006E+02   0.280111E-01
        3790000   0.541139E+02   0.280191E-01
        3791000   0.541269E+02   0.280282E-01
        3792000   0.541399E+02   0.280367E-01
        3793000   0.541526E+02   0.280469E-01
        3794000   0.541652E+02   0.280557E-01
        3795000   0.541771E+02   0.280648E-01
        3796000   0.541894E+02   0.280743E-01
        3797000   0.542025E+02   0.280832E-01
        3798000   0.542156E+02   0.280918E-01
        3799000   0.542287E+02   0.281009E-01
        3800000   0.542416E+02   0.281108E-01
        3801000   0.542544E+02   0.281200E-01
        3802000   0.542665E+02   0.281283E-01
        3803000   0.542792E+02   0.281387E-01
        3804000   0.542913E+02   0.281481E-01
        3805000   0.543031E+02   0.281579E-01
        3806000   0.543160E+02   0.281680E-01
        3807000   0.543288E+02   0.281769E-01
        3808000   0.543416E+02   0.281858E-01
        3809000   0.543555E+02   0.281944E-01
        3810000   0.543688E+02   0.282051E-01
        3811000   0.543820E+02   0.282162E-01
        3812000   0.543952E+02   0.282245E-01
        3813000   0.544076E+02   0.282351E-01
        3814000   0.544205E+02   0.282452E-01
        3815000   0.544325E+02   0.282558E-01
        3816000   0.544447E+02   0.282659E-01
        3817000   0.544568E+02   0.282758E-01
        3818000   0.544691E+02   0.282883E-01
        3819000   0.544812E+02   0.282998E-01
        3820000   0.544941E+02   0.283125E-01
        3821000   0.545068E+02   0.283243E-01
        3822000   0.545194E+02   0.283373E-01
        3823000   0.545325E+02   0.283495E-01
        3824000   0.545454E+02   0.283617E-01
        3825000   0.545586E+02   0.283742E-01
        3826000   0.545717E+02   0.283866E-01
        3827000   0.545844E+02   0.283996E-01
        3828000   0.545968E+02   0.284101E-01
        3829000   0.546091E+02   0.284217E-01
        3830000   0.546218E+02   0.284318E-01
        3831000   0.546350E+02   0.284429E-01
        3832000   0.546487E+02   0.284531E-01
        3833000   0.546620E+02   0.284652E-01
        3834000   0.546747E+02   0.284769E-01
        3835000   0.546878E+02   0.284876E-01
        3836000   0.547001E+02   0.284966E-01
        3837000   0.547123E+02   0.285065E-01
        3838000   0.547253E+02   0.285153E-01
        3839000   0.547381E+02   0.285248E-01
        3840000   0.547515E+02   0.285360E-01
        3841000   0.547649E+02   0.285467E-01
        3842000   0.547781E+02   0.285568E-01
        3843000   0.547915E+02   0.285675E-01
        3844000   0.548046E+02   0.285772E-01
        3845000   0.548176E+02   0.285875E-01
        3846000   0.548303E+02   0.285982E-01
        3847000   0.548430E+02   0.286070E-01
        3848000   0.548559E+02   0.286151E-01
        3849000   0.548689E+02   0.286253E-01
        3850000   0.548815E+02   0.286352E-01
        3851000   0.548944E+02   0.286447E-01
        3852000   0.549073E+02   0.286534E-01
        3853000   0.549198E+02   0.286628E-01
        3854000   0.549324E+02   0.286739E-01
        3855000   0.549455E+02   0.286850E-01
        3856000   0.549583E+02   0.286957E-01
        3857000   0.549709E+02   0.287067E-01
        3858000   0.549833E+02   0.287166E-01
        3859000   0.549960E+02   0.287262E-01
        3860000   0.550085E+02   0.287361E-01
        3861000   0.550214E+02   0.287455E-01
        3862000   0.550344E+02   0.287552E-01
        3863000   0.550470E+02   0.287651E-01
        3864000   0.550589E+02   0.287749E-01
        3865000   0.550713E+02   0.287861E-01
        3866000   0.550837E+02   0.287944E-01
        3867000   0.550961E+02   0.288035E-01
        3868000   0.551094E+02   0.288120E-01
        3869000   0.551223E+02   0.288204E-01
        3870000   0.551349E+02   0.288294E-01
        3871000   0.551477E+02   0.288359E-01
        3872000   0.551608E+02   0.288449E-01
        3873000   0.551732E+02   0.288527E-01
        3874000   0.551859E+02   0.288619E-01
        3875000   0.551984E+02   0.288713E-01
        3876000   0.552109E+02   0.288803E-01
        3877000   0.552229E+02   0.288881E-01
        3878000   0.552351E+02   0.288975E-01
        3879000   0.552480E+02   0.289057E-01
        3880000   0.552610E+02   0.289149E-01
        3881000   0.552739E+02   0.289230E-01
        3882000   0.552874E+02   0.289316E-01
        3883000   0.553000E+02   0.289411E-01
        3884000   0.553132E+02   0.289499E-01
        3885000   0.553261E+02   0.289577E-01
        3886000   0.553384E+02   0.289680E-01
        3887000   0.553509E+02   0.289768E-01
        3888000   0.553629E+02   0.289874E-01
        3889000   0.553752E+02   0.289984E-01
        3890000   0.553875E+02   0.290099E-01
        3891000   0.554007E+02   0.290225E-01
        3892000   0.554129E+02   0.290340E-01
        3893000   0.554257E+02   0.290442E-01
        3894000   0.554386E+02   0.290541E-01
        3895000   0.554510E+02   0.290648E-01
        3896000   0.554639E+02   0.290761E-01
        3897000   0.554764E+02   0.290865E-01
        3898000   0.554891E+02   0.290987E-01
        3899000   0.555015E+02   0.291082E-01
        3900000   0.555144E+02   0.291165E-01
        3901000   0.555268E+02   0.291243E-01
        3902000   0.555398E+02   0.291324E-01
        3903000   0.555530E+02   0.291409E-01
        3904000   0.555662E+02   0.291493E-01
        3905000   0.555789E+02   0.291596E-01
        3906000   0.555918E+02   0.291683E-01
        3907000   0.556042E+02   0.291763E-01
        3908000   0.556167E+02   0.291878E-01
        3909000   0.556291E+02   0.291972E-01
        3910000   0.556425E+02   0.292068E-01
        3911000   0.556554E+02   0.292157E-01
        3912000   0.556681E+02   0.292230E-01
        3913000   0.556808E+02   0.292298E-01
        3914000   0.556936E+02   0.292371E-01
        3915000   0.557059E+02   0.292445E-01
        3916000   0.557183E+02   0.292529E-01
        3917000   0.557311E+02   0.292618E-01
        3918000   0.557441E+02   0.292716E-01
        3919000   0.557571E+02   0.292817E-01
        3920000   0.557703E+02   0.292891E-01
        3921000   0.557832E+02   0.293001E-01
        3922000   0.557965E+02   0.293101E-01
        3923000   0.558092E+02   0.293193E-01
        3924000   0.558219E+02   0.293275E-01
        3925000   0.558344E+02   0.293365E-01
        3926000   0.558470E+02   0.293431E-01
        3927000   0.558595E+02   0.293521E-01
        3928000   0.558722E+02   0.293596E-01
        3929000   0.558843E+02   0.293678E-01
        3930000   0.558978E+02   0.293765E-01
        3931000   0.559105E+02   0.293851E-01
        3932000   0.559235E+02   0.293948E-01
        3933000   0.559365E+02   0.294036E-01
        3934000   0.559492E+02   0.294139E-01
        3935000   0.559624E+02   0.294237E-01
        3936000   0.559753E+02   0.294347E-01
        3937000   0.559871E+02   0.294427E-01
        3938000   0.559998E+02   0.294535E-01
        3939000   0.560123E+02   0.294626E-01
        3940000   0.560248E+02   0.294727E-01
        3941000   0.560375E+02   0.294819E-01
        3942000   0.560504E+02   0.294908E-01
        3943000   0.560637E+02   0.294992E-01
        3944000   0.560764E+02   0.295077E-01
        3945000   0.560893E+02   0.295146E-01
        3946000   0.561019E+02   0.295239E-01
        3947000   0.561146E+02   0.295325E-01
        3948000   0.561277E+02   0.295412E-01
        3949000   0.561400E+02   0.295477E-01
        3950000   0.561528E+02   0.295564E-01
        3951000   0.561655E+02   0.295643E-01
        3952000   0.561782E+02   0.295731E-01
        3953000   0.561912E+02   0.295809E-01
        3954000   0.562041E+02   0.295889E-01
        3955000   0.562165E+02   0.295963E-01
        3956000   0.562296E+02   0.296045E-01
        3957000   0.562424E+02   0.296128E-01
        3958000   0.562543E+02   0.296214E-01
        3959000   0.562666E+02   0.296293E-01
        3960000   0.562784E+02   0.296380E-01
        3961000   0.562904E+02   0.296459E-01
        3962000   0.563032E+02   0.296540E-01
        3963000   0.563159E+02   0.296629E-01
        3964000   0.563284E+02   0.296698E-01
        3965000   0.563405E+02   0.296762E-01
        3966000   0.563529E+02   0.296836E-01
        3967000   0.563654E+02   0.296916E-01
        3968000   0.563778E+02   0.296999E-01
        3969000   0.563903E+02   0.297098E-01
        3970000   0.564031E+02   0.297187E-01
        3971000   0.564163E+02   0.297272E-01
        3972000   0.564288E+02   0.297340E-01
        3973000   0.564408E+02   0.297420E-01
        3974000   0.564531E+02   0.297487E-01
        3975000   0.564651E+02   0.297560E-01
        3976000   0.564769E+02   0.297622E-01
        3977000   0.564894E+02   0.297671E-01
        3978000   0.565019E+02   0.297734E-01
        3979000   0.565147E+02   0.297807E-01
        3980000   0.565276E+02   0.297891E-01
        3981000   0.565396E+02   0.297968E-01
        3982000   0.565522E+02   0.298042E-01
        3983000   0.565647E+02   0.298132E-01
        3984000   0.565772E+02   0.298192E-01
        3985000   0.565901E+02   0.298265E-01
        3986000   0.566031E+02   0.298319E-01
        3987000   0.566156E+02   0.298392E-01
        3988000   0.566278E+02   0.298452E-01
        3989000   0.566406E+02   0.298519E-01
        3990000   0.566531E+02   0.298594E-01
        3991000   0.566659E+02   0.298655E-01
        3992000   0.566783E+02   0.298721E-01
        3993000   0.566908E+02   0.298778E-01
        3994000   0.567037E+02   0.298828E-01
        3995000   0.567171E+02   0.298878E-01
        3996000   0.567294E+02   0.298930E-01
        3997000   0.567409E+02   0.298995E-01
        3998000   0.567527E+02   0.299059E-01
        3999000   0.567653E+02   0.299116E-01
        4000000   0.567784E+02   0.299180E-01
        4001000   0.567912E+02   0.299242E-01
        4002000   0.568041E+02   0.299307E-01
        4003000   0.568166E+02   0.299392E-01
        4004000   0.568293E+02   0.299461E-01
        4005000   0.568414E+02   0.299537E-01
        4006000   0.568542E+02   0.299611E-01
        4007000   0.568664E+02   0.299682E-01
        4008000   0.568784E+02   0.299753E-01
        4009000   0.568909E+02   0.299834E-01
        4010000   0.569036E+02   0.299905E-01
        4011000   0.569161E+02   0.299975E-01
        4012000   0.569284E+02   0.300047E-01
        4013000   0.569408E+02   0.300110E-01
        4014000   0.569532E+02   0.300173E-01
        4015000   0.569656E+02   0.300225E-01
        4016000   0.569784E+02   0.300288E-01
        4017000   0.569907E+02   0.300364E-01
        4018000   0.570029E+02   0.300427E-01
        4019000   0.570150E+02   0.300507E-01
        4020000   0.570275E+02   0.300576E-01
        4021000   0.570397E+02   0.300654E-01
        4022000   0.570516E+02   0.300742E-01
        4023000   0.570635E+02   0.300834E-01
        4024000   0.570756E+02   0.300911E-01
        4025000   0.570875E+02   0.300990E-01
        4026000   0.571000E+02   0.301091E-01
        4027000   0.571125E+02   0.301166E-01
        4028000   0.571248E+02   0.301254E-01
        4029000   0.571369E+02   0.301350E-01
        4030000   0.571491E+02   0.301445E-01
        4031000   0.571610E+02   0.301540E-01
        4032000   0.571732E+02   0.301623E-01
        4033000   0.571861E+02   0.301705E-01
        4034000   0.571988E+02   0.301795E-01
        4035000   0.572105E+02   0.301891E-01
        4036000   0.572228E+02   0.301989E-01
        4037000   0.572352E+02   0.302072E-01
        4038000   0.572479E+02   0.302159E-01
        4039000   0.572604E+02   0.302251E-01
        4040000   0.572732E+02   0.302358E-01
        4041000   0.572863E+02   0.302460E-01
        4042000   0.572987E+02   0.302545E-01
        4043000   0.573108E+02   0.302630E-01
        4044000   0.573233E+02   0.302719E-01
        4045000   0.573352E+02   0.302815E-01
        4046000   0.573472E+02   0.302909E-01
        4047000   0.573595E+02   0.303008E-01
        4048000   0.573720E+02   0.303073E-01
        4049000   0.573849E+02   0.303171E-01
        4050000   0.573973E+02   0.303257E-01
        4051000   0.574097E+02   0.303337E-01
        4052000   0.574223E+02   0.303393E-01
        4053000   0.574345E+02   0.303454E-01
        4054000   0.574470E+02   0.303525E-01
        4055000   0.574595E+02   0.303576E-01
        4056000   0.574720E+02   0.303642E-01
        4057000   0.574845E+02   0.303707E-01
        4058000   0.574968E+02   0.303759E-01
        4059000   0.575090E+02   0.303812E-01
        4060000   0.575223E+02   0.303887E-01
        4061000   0.575350E+02   0.303962E-01
        4062000   0.575477E+02   0.304018E-01
        4063000   0.575607E+02   0.304060E-01
        4064000   0.575731E+02   0.304103E-01
        4065000   0.575853E+02   0.304176E-01
        4066000   0.575980E+02   0.304236E-01
        4067000   0.576108E+02   0.304298E-01
        4068000   0.576233E+02   0.304359E-01
        4069000   0.576359E+02   0.304410E-01
        4070000   0.576486E+02   0.304455E-01
        4071000   0.576607E+02   0.304512E-01
        4072000   0.576732E+02   0.304581E-01
        4073000   0.576860E+02   0.304625E-01
        4074000   0.576983E+02   0.304665E-01
        4075000   0.577108E+02   0.304705E-01
        4076000   0.577240E+02   0.304766E-01
        4077000   0.577367E+02   0.304833E-01
        4078000   0.577490E+02   0.304885E-01
        4079000   0.577619E+02   0.304953E-01
        4080000   0.577745E+02   0.305006E-01
        4081000   0.577872E+02   0.305080E-01
        4082000   0.578000E+02   0.305129E-01
        4083000   0.578128E+02   0.305191E-01
        4084000   0.578258E+02   0.305257E-01
        4085000   0.578392E+02   0.305320E-01
        4086000   0.578519E+02   0.305406E-01
        4087000   0.578643E+02   0.305463E-01
        4088000   0.578765E+02   0.305544E-01
        4089000   0.578892E+02   0.305614E-01
        4090000   0.579019E+02   0.305678E-01
        4091000   0.579141E+02   0.305759E-01
        4092000   0.579269E+02   0.305824E-01
        4093000   0.579390E+02   0.305885E-01
        4094000   0.579516E+02   0.305976E-01
        4095000   0.579645E+02   0.306049E-01
        4096000   0.579777E+02   0.306154E-01
        4097000   0.579905E+02   0.306228E-01
        4098000   0.580031E+02   0.306304E-01
        4099000   0.580156E+02   0.306379E-01
        4100000   0.580274E+02   0.306441E-01
        4101000   0.580395E+02   0.306530E-01
        4102000   0.580522E+02   0.306622E-01
        4103000   0.580651E+02   0.306701E-01
        4104000   0.580777E+02   0.306776E-01
        4105000   0.580910E+02   0.306858E-01
        4106000   0.581043E+02   0.306937E-01
        4107000   0.581175E+02   0.307015E-01
        4108000   0.581309E+02   0.307101E-01
        4109000   0.581439E+02   0.307171E-01
        4110000   0.581563E+02   0.307238E-01
        4111000   0.581687E+02   0.307319E-01
        4112000   0.581813E+02   0.307418E-01
        4113000   0.581933E+02   0.307502E-01
        4114000   0.582059E+02   0.307574E-01
        4115000   0.582195E+02   0.307645E-01
        4116000   0.582319E+02   0.307718E-01
        4117000   0.582443E+02   0.307779E-01
        4118000   0.582569E+02   0.307853E-01
        4119000   0.582695E+02   0.307918E-01
        4120000   0.582820E+02   0.307978E-01
        4121000   0.582951E+02   0.308031E-01
        4122000   0.583080E+02   0.308109E-01
        4123000   0.583211E+02   0.308175E-01
        4124000   0.583338E+02   0.308238E-01
        4125000   0.583463E+02   0.308300E-01
        4126000   0.583588E+02   0.308352E-01
        4127000   0.583719E+02   0.308398E-01
        4128000   0.583850E+02   0.308462E-01
        4129000   0.583978E+02   0.308518E-01
        4130000   0.584101E+02   0.308583E-01
        4131000   0.584229E+02   0.308657E-01
        4132000   0.584358E+02   0.308720E-01
        4133000   0.584484E+02   0.308788E-01
        4134000   0.584610E+02   0.308852E-01
        4135000   0.584738E+02   0.308915E-01
        4136000   0.584864E+02   0.308957E-01
        4137000   0.584997E+02   0.309024E-01
        4138000   0.585123E+02   0.309065E-01
        4139000   0.585254E+02   0.309131E-01
        4140000   0.585378E+02   0.309174E-01
        4141000   0.585508E+02   0.309230E-01
        4142000   0.585629E+02   0.309299E-01
        4143000   0.585754E+02   0.309373E-01
        4144000   0.585885E+02   0.309429E-01
        4145000   0.586012E+02   0.309498E-01
        4146000   0.586144E+02   0.309548E-01
        4147000   0.586274E+02   0.309600E-01
        4148000   0.586404E+02   0.309674E-01
        4149000   0.586530E+02   0.309752E-01
        4150000   0.586654E+02   0.309823E-01
        4151000   0.586785E+02   0.309911E-01
        4152000   0.586912E+02   0.309978E-01
        4153000   0.587042E+02   0.310055E-01
        4154000   0.587164E+02   0.310130E-01
        4155000   0.587288E+02   0.310203E-01
        4156000   0.587416E+02   0.310286E-01
        4157000   0.587537E+02   0.310350E-01
        4158000   0.587660E+02   0.310404E-01
        4159000   0.587788E+02   0.310465E-01
        4160000   0.587910E+02   0.310527E-01
        4161000   0.588039E+02   0.310582E-01
        4162000   0.588171E+02   0.310648E-01
        4163000   0.588298E+02   0.310706E-01
        4164000   0.588421E+02   0.310772E-01
        4165000   0.588546E+02   0.310830E-01
        4166000   0.588674E+02   0.310875E-01
        4167000   0.588802E+02   0.310912E-01
        4168000   0.588928E+02   0.310964E-01
        4169000   0.589052E+02   0.311022E-01
        4170000   0.589174E+02   0.311074E-01
        4171000   0.589304E+02   0.311130E-01
        4172000   0.589430E+02   0.311169E-01
        4173000   0.589551E+02   0.311220E-01
        4174000   0.589677E+02   0.311283E-01
        4175000   0.589801E+02   0.311333E-01
        4176000   0.589923E+02   0.311375E-01
        4177000   0.590047E+02   0.311431E-01
        4178000   0.590177E+02   0.311470E-01
        4179000   0.590301E+02   0.311511E-01
        4180000   0.590432E+02   0.311556E-01
        4181000   0.590563E+02   0.311581E-01
        4182000   0.590690E+02   0.311612E-01
        4183000   0.590821E+02   0.311664E-01
        4184000   0.590954E+02   0.311717E-01
        4185000   0.591085E+02   0.311764E-01
        4186000   0.591205E+02   0.311808E-01
        4187000   0.591325E+02   0.311853E-01
        4188000   0.591448E+02   0.311883E-01
        4189000   0.591570E+02   0.311921E-01
        4190000   0.591687E+02   0.311963E-01
        4191000   0.591807E+02   0.312000E-01
        4192000   0.591932E+02   0.312031E-01
        4193000   0.592057E+02   0.312076E-01
        4194000   0.592185E+02   0.312098E-01
        4195000   0.592315E+02   0.312114E-01
        4196000   0.592438E+02   0.312142E-01
        4197000   0.592556E+02   0.312166E-01
        4198000   0.592676E+02   0.312207E-01
        4199000   0.592796E+02   0.312248E-01
        4200000   0.592921E+02   0.312287E-01
        4201000   0.593048E+02   0.312327E-01
        4202000   0.593171E+02   0.312361E-01
        4203000   0.593294E+02   0.312397E-01
        4204000   0.593418E+02   0.312421E-01
        4205000   0.593539E+02   0.312478E-01
        4206000   0.593662E+02   0.312513E-01
        4207000   0.593786E+02   0.312548E-01
        4208000   0.593910E+02   0.312559E-01
        4209000   0.594044E+02   0.312602E-01
        4210000   0.594171E+02   0.312622E-01
        4211000   0.594295E+02   0.312653E-01
        4212000   0.594416E+02   0.312656E-01
        4213000   0.594538E+02   0.312679E-01
        4214000   0.594662E+02   0.312699E-01
        4215000   0.594779E+02   0.312728E-01
        4216000   0.594909E+02   0.312774E-01
        4217000   0.595036E+02   0.312820E-01
        4218000   0.595167E+02   0.312849E-01
        4219000   0.595290E+02   0.312890E-01
        4220000   0.595418E+02   0.312928E-01
        4221000   0.595543E+02   0.312955E-01
        4222000   0.595670E+02   0.313010E-01
        4223000   0.595796E+02   0.313041E-01
        4224000   0.595921E+02   0.313096E-01
        4225000   0.596049E+02   0.313154E-01
        4226000   0.596177E+02   0.313209E-01
        4227000   0.596301E+02   0.313260E-01
        4228000   0.596426E+02   0.313299E-01
        4229000   0.596552E+02   0.313342E-01
        4230000   0.596679E+02   0.313399E-01
        4231000   0.596813E+02   0.313450E-01
        4232000   0.596936E+02   0.313505E-01
        4233000   0.597061E+02   0.313567E-01
        4234000   0.597182E+02   0.313608E-01
        4235000   0.597310E+02   0.313639E-01
        4236000   0.597438E+02   0.313662E-01
        4237000   0.597565E+02   0.313666E-01
        4238000   0.597691E+02   0.313692E-01
        4239000   0.597813E+02   0.313732E-01
        4240000   0.597939E+02   0.313771E-01
        4241000   0.598065E+02   0.313819E-01
        4242000   0.598189E+02   0.313844E-01
        4243000   0.598318E+02   0.313872E-01
        4244000   0.598442E+02   0.313911E-01
        4245000   0.598569E+02   0.313947E-01
        4246000   0.598695E+02   0.313996E-01
        4247000   0.598820E+02   0.314041E-01
        4248000   0.598943E+02   0.314080E-01
        4249000   0.599060E+02   0.314125E-01
        4250000   0.599178E+02   0.314143E-01
        4251000   0.599297E+02   0.314188E-01
        4252000   0.599422E+02   0.314237E-01
        4253000   0.599545E+02   0.314264E-01
        4254000   0.599676E+02   0.314299E-01
        4255000   0.599802E+02   0.314344E-01
        4256000   0.599929E+02   0.314397E-01
        4257000   0.600060E+02   0.314467E-01
        4258000   0.600181E+02   0.314498E-01
        4259000   0.600306E+02   0.314540E-01
        4260000   0.600428E+02   0.314576E-01
        4261000   0.600543E+02   0.314608E-01
        4262000   0.600668E+02   0.314633E-01
        4263000   0.600789E+02   0.314658E-01
        4264000   0.600913E+02   0.314698E-01
        4265000   0.601038E+02   0.314731E-01
        4266000   0.601165E+02   0.314754E-01
        4267000   0.601292E+02   0.314788E-01
        4268000   0.601419E+02   0.314816E-01
        4269000   0.601543E+02   0.314849E-01
        4270000   0.601667E+02   0.314875E-01
        4271000   0.601798E+02   0.314906E-01
        4272000   0.601926E+02   0.314949E-01
        4273000   0.602045E+02   0.314974E-01
        4274000   0.602167E+02   0.315016E-01
        4275000   0.602292E+02   0.315048E-01
        4276000   0.602417E+02   0.315103E-01
        4277000   0.602544E+02   0.315154E-01
        4278000   0.602665E+02   0.315178E-01
        4279000   0.602787E+02   0.315206E-01
        4280000   0.602907E+02   0.315261E-01
        4281000   0.603030E+02   0.315313E-01
        4282000   0.603152E+02   0.315377E-01
        4283000   0.603274E+02   0.315422E-01
        4284000   0.603396E+02   0.315485E-01
        4285000   0.603519E+02   0.315537E-01
        4286000   0.603643E+02   0.315575E-01
        4287000   0.603767E+02   0.315625E-01
        4288000   0.603888E+02   0.315688E-01
        4289000   0.604011E+02   0.315718E-01
        4290000   0.604129E+02   0.315762E-01
        4291000   0.604250E+02   0.315811E-01
        4292000   0.604374E+02   0.315841E-01
        4293000   0.604502E+02   0.315882E-01
        4294000   0.604621E+02   0.315923E-01
        4295000   0.604742E+02   0.315975E-01
        4296000   0.604864E+02   0.316036E-01
        4297000   0.604987E+02   0.316103E-01
        4298000   0.605118E+02   0.316157E-01
        4299000   0.605240E+02   0.316209E-01
        4300000   0.605360E+02   0.316264E-01
        4301000   0.605486E+02   0.316331E-01
        4302000   0.605610E+02   0.316395E-01
        4303000   0.605728E+02   0.316460E-01
        4304000   0.605852E+02   0.316520E-01
        4305000   0.605972E+02   0.316571E-01
        4306000   0.606094E+02   0.316629E-01
        4307000   0.606213E+02   0.316676E-01
        4308000   0.606328E+02   0.316730E-01
        4309000   0.606448E+02   0.316782E-01
        4310000   0.606571E+02   0.316824E-01
        4311000   0.606693E+02   0.316870E-01
        4312000   0.606816E+02   0.316920E-01
        4313000   0.606939E+02   0.316964E-01
        4314000   0.607066E+02   0.317020E-01
        4315000   0.607191E+02   0.317071E-01
        4316000   0.607315E+02   0.317124E-01
        4317000   0.607435E+02   0.317176E-01
        4318000   0.607556E+02   0.317237E-01
        4319000   0.607678E+02   0.317294E-01
        4320000   0.607795E+02   0.317332E-01
        4321000   0.607915E+02   0.317380E-01
        4322000   0.608039E+02   0.317431E-01
        4323000   0.608155E+02   0.317470E-01
        4324000   0.608275E+02   0.317528E-01
        4325000   0.608400E+02   0.317577E-01
        4326000   0.608526E+02   0.317613E-01
        4327000   0.608651E+02   0.317670E-01
        4328000   0.608776E+02   0.317703E-01
        4329000   0.608900E+02   0.317770E-01
        4330000   0.609022E+02   0.317825E-01
        4331000   0.609143E+02   0.317886E-01
        4332000   0.609266E+02   0.317940E-01
        4333000   0.609390E+02   0.317996E-01
        4334000   0.609514E+02   0.318046E-01
        4335000   0.609638E+02   0.318092E-01
        4336000   0.609765E+02   0.318152E-01
        4337000   0.609890E+02   0.318193E-01
        4338000   0.610013E+02   0.318249E-01
        4339000   0.610136E+02   0.318302E-01
        4340000   0.610252E+02   0.318350E-01
        4341000   0.610374E+02   0.318389E-01
        4342000   0.610493E+02   0.318428E-01
        4343000   0.610617E+02   0.318457E-01
        4344000   0.610741E+02   0.318502E-01
        4345000   0.610862E+02   0.318518E-01
        4346000   0.610990E+02   0.318541E-01
        4347000   0.611110E+02   0.318565E-01
        4348000   0.611237E+02   0.318594E-01
        4349000   0.611366E+02   0.318630E-01
        4350000   0.611491E+02   0.318662E-01
        4351000   0.611610E+02   0.318693E-01
        4352000   0.611734E+02   0.318722E-01
        4353000   0.611856E+02   0.318750E-01
        4354000   0.611976E+02   0.318784E-01
        4355000   0.612092E+02   0.318815E-01
        4356000   0.612214E+02   0.318852E-01
        4357000   0.612336E+02   0.318900E-01
        4358000   0.612455E+02   0.318937E-01
        4359000   0.612584E+02   0.318972E-01
        4360000   0.612714E+02   0.319010E-01
        4361000   0.612835E+02   0.319022E-01
        4362000   0.612963E+02   0.319034E-01
        4363000   0.613086E+02   0.319046E-01
        4364000   0.613210E+02   0.319063E-01
        4365000   0.613337E+02   0.319085E-01
        4366000   0.613462E+02   0.319100E-01
        4367000   0.613588E+02   0.319138E-01
        4368000   0.613713E+02   0.319162E-01
        4369000   0.613841E+02   0.319186E-01
        4370000   0.613971E+02   0.319213E-01
        4371000   0.614097E+02   0.319261E-01
        4372000   0.614221E+02   0.319291E-01
        4373000   0.614344E+02   0.319325E-01
        4374000   0.614464E+02   0.319350E-01
        4375000   0.614590E+02   0.319387E-01
        4376000   0.614717E+02   0.319405E-01
        4377000   0.614840E+02   0.319441E-01
        4378000   0.614968E+02   0.319477E-01
        4379000   0.615097E+02   0.319513E-01
        4380000   0.615224E+02   0.319567E-01
        4381000   0.615348E+02   0.319609E-01
        4382000   0.615475E+02   0.319663E-01
        4383000   0.615601E+02   0.319715E-01
        4384000   0.615727E+02   0.319754E-01
        4385000   0.615853E+02   0.319796E-01
        4386000   0.615976E+02   0.319841E-01
        4387000   0.616096E+02   0.319883E-01
        4388000   0.616211E+02   0.319929E-01
        4389000   0.616331E+02   0.319973E-01
        4390000   0.616456E+02   0.320009E-01
        4391000   0.616588E+02   0.320041E-01
        4392000   0.616719E+02   0.320085E-01
        4393000   0.616844E+02   0.320135E-01
        4394000   0.616971E+02   0.320186E-01
        4395000   0.617098E+02   0.320236E-01
        4396000   0.617222E+02   0.320272E-01
        4397000   0.617351E+02   0.320323E-01
        4398000   0.617480E+02   0.320376E-01
        4399000   0.617602E+02   0.320432E-01
        4400000   0.617727E+02   0.320502E-01
        4401000   0.617851E+02   0.320563E-01
        4402000   0.617975E+02   0.320601E-01
        4403000   0.618100E+02   0.320642E-01
        4404000   0.618230E+02   0.320691E-01
        4405000   0.618357E+02   0.320734E-01
        4406000   0.618478E+02   0.320801E-01
        4407000   0.618608E+02   0.320834E-01
        4408000   0.618735E+02   0.320885E-01
        4409000   0.618865E+02   0.320926E-01
        4410000   0.618990E+02   0.320977E-01
        4411000   0.619114E+02   0.321011E-01
        4412000   0.619238E+02   0.321088E-01
        4413000   0.619364E+02   0.321136E-01
        4414000   0.619486E+02   0.321184E-01
        4415000   0.619612E+02   0.321239E-01
        4416000   0.619736E+02   0.321297E-01
        4417000   0.619854E+02   0.321363E-01
        4418000   0.619979E+02   0.321431E-01
        4419000   0.620107E+02   0.321474E-01
        4420000   0.620240E+02   0.321528E-01
        4421000   0.620368E+02   0.321573E-01
        4422000   0.620497E+02   0.321621E-01
        4423000   0.620624E+02   0.321665E-01
        4424000   0.620751E+02   0.321700E-01
        4425000   0.620873E+02   0.321748E-01
        4426000   0.620998E+02   0.321805E-01
        4427000   0.621125E+02   0.321848E-01
        4428000   0.621252E+02   0.321892E-01
        4429000   0.621379E+02   0.321930E-01
        4430000   0.621508E+02   0.321980E-01
        4431000   0.621629E+02   0.322019E-01
        4432000   0.621754E+02   0.322063E-01
        4433000   0.621886E+02   0.322115E-01
        4434000   0.622011E+02   0.322188E-01
        4435000   0.622141E+02   0.322227E-01
        4436000   0.622271E+02   0.322289E-01
        4437000   0.622400E+02   0.322350E-01
        4438000   0.622522E+02   0.322411E-01
        4439000   0.622644E+02   0.322475E-01
        4440000   0.622766E+02   0.322521E-01
        4441000   0.622885E+02   0.322591E-01
        4442000   0.623008E+02   0.322658E-01
        4443000   0.623132E+02   0.322731E-01
        4444000   0.623258E+02   0.322805E-01
        4445000   0.623384E+02   0.322874E-01
        4446000   0.623504E+02   0.322935E-01
        4447000   0.623627E+02   0.322996E-01
        4448000   0.623757E+02   0.323065E-01
        4449000   0.623889E+02   0.323126E-01
        4450000   0.624009E+02   0.323177E-01
        4451000   0.624133E+02   0.323236E-01
        4452000   0.624254E+02   0.323305E-01
        4453000   0.624383E+02   0.323374E-01
        4454000   0.624510E+02   0.323449E-01
        4455000   0.624633E+02   0.323490E-01
        4456000   0.624755E+02   0.323558E-01
        4457000   0.624878E+02   0.323614E-01
        4458000   0.625003E+02   0.323684E-01
        4459000   0.625128E+02   0.323746E-01
        4460000   0.625250E+02   0.323798E-01
        4461000   0.625379E+02   0.323845E-01
        4462000   0.625502E+02   0.323896E-01
        4463000   0.625626E+02   0.323958E-01
        4464000   0.625752E+02   0.324022E-01
        4465000   0.625881E+02   0.324081E-01
        4466000   0.626006E+02   0.324136E-01
        4467000   0.626133E+02   0.324200E-01
        4468000   0.626258E+02   0.324258E-01
        4469000   0.626383E+02   0.324319E-01
        4470000   0.626512E+02   0.324370E-01
        4471000   0.626636E+02   0.324432E-01
        4472000   0.626758E+02   0.324488E-01
        4473000   0.626871E+02   0.324556E-01
        4474000   0.626990E+02   0.324627E-01
        4475000   0.627121E+02   0.324704E-01
        4476000   0.627252E+02   0.324782E-01
        4477000   0.627379E+02   0.324852E-01
        4478000   0.627508E+02   0.324920E-01
        4479000   0.627641E+02   0.324991E-01
        4480000   0.627769E+02   0.325057E-01
        4481000   0.627897E+02   0.325130E-01
        4482000   0.628023E+02   0.325203E-01
        4483000   0.628143E+02   0.325262E-01
        4484000   0.628260E+02   0.325333E-01
        4485000   0.628379E+02   0.325406E-01
        4486000   0.628504E+02   0.325470E-01
        4487000   0.628635E+02   0.325528E-01
        4488000   0.628762E+02   0.325579E-01
        4489000   0.628890E+02   0.325639E-01
        4490000   0.629013E+02   0.325705E-01
        4491000   0.629139E+02   0.325763E-01
        4492000   0.629269E+02   0.325834E-01
        4493000   0.629396E+02   0.325901E-01
        4494000   0.629521E+02   0.325973E-01
        4495000   0.629647E+02   0.326040E-01
        4496000   0.629771E+02   0.326114E-01
        4497000   0.629901E+02   0.326210E-01
        4498000   0.630031E+02   0.326285E-01
        4499000   0.630160E+02   0.326366E-01
        4500000   0.630288E+02   0.326436E-01
        4501000   0.630420E+02   0.326509E-01
        4502000   0.630544E+02   0.326583E-01
        4503000   0.630666E+02   0.326653E-01
        4504000   0.630789E+02   0.326741E-01
        4505000   0.630912E+02   0.326807E-01
        4506000   0.631035E+02   0.326866E-01
        4507000   0.631159E+02   0.326933E-01
        4508000   0.631287E+02   0.326995E-01
        4509000   0.631413E+02   0.327078E-01
        4510000   0.631534E+02   0.327161E-01
        4511000   0.631662E+02   0.327263E-01
        4512000   0.631786E+02   0.327354E-01
        4513000   0.631914E+02   0.327453E-01
        4514000   0.632047E+02   0.327543E-01
        4515000   0.632182E+02   0.327653E-01
        4516000   0.632314E+02   0.327753E-01
        4517000   0.632443E+02   0.327863E-01
        4518000   0.632570E+02   0.327975E-01
        4519000   0.632696E+02   0.328066E-01
        4520000   0.632819E+02   0.328163E-01
        4521000   0.632940E+02   0.328274E-01
        4522000   0.633063E+02   0.328380E-01
        4523000   0.633182E+02   0.328489E-01
        4524000   0.633301E+02   0.328595E-01
        4525000   0.633424E+02   0.328684E-01
        4526000   0.633552E+02   0.328785E-01
        4527000   0.633683E+02   0.328898E-01
        4528000   0.633815E+02   0.329022E-01
        4529000   0.633937E+02   0.329141E-01
        4530000   0.634064E+02   0.329259E-01
        4531000   0.634187E+02   0.329363E-01
        4532000   0.634314E+02   0.329464E-01
        4533000   0.634436E+02   0.329577E-01
        4534000   0.634565E+02   0.329704E-01
        4535000   0.634695E+02   0.329827E-01
        4536000   0.634810E+02   0.329972E-01
        4537000   0.634933E+02   0.330093E-01
        4538000   0.635057E+02   0.330214E-01
        4539000   0.635179E+02   0.330333E-01
        4540000   0.635303E+02   0.330458E-01
        4541000   0.635434E+02   0.330587E-01
        4542000   0.635566E+02   0.330700E-01
        4543000   0.635696E+02   0.330834E-01
        4544000   0.635818E+02   0.330952E-01
        4545000   0.635946E+02   0.331065E-01
        4546000   0.636073E+02   0.331181E-01
        4547000   0.636201E+02   0.331307E-01
        4548000   0.636325E+02   0.331415E-01
        4549000   0.636454E+02   0.331540E-01
        4550000   0.636577E+02   0.331655E-01
        4551000   0.636705E+02   0.331754E-01
        4552000   0.636829E+02   0.331869E-01
        4553000   0.636949E+02   0.331969E-01
        4554000   0.637077E+02   0.332064E-01
        4555000   0.637208E+02   0.332167E-01
        4556000   0.637336E+02   0.332284E-01
        4557000   0.637461E+02   0.332392E-01
        4558000   0.637585E+02   0.332500E-01
        4559000   0.637709E+02   0.332616E-01
        4560000   0.637834E+02   0.332727E-01
        4561000   0.637962E+02   0.332867E-01
        4562000   0.638093E+02   0.332974E-01
        4563000   0.638219E+02   0.333083E-01
        4564000   0.638345E+02   0.333208E-01
        4565000   0.638468E+02   0.333293E-01
        4566000   0.638589E+02   0.333408E-01
        4567000   0.638714E+02   0.333520E-01
        4568000   0.638838E+02   0.333627E-01
        4569000   0.638966E+02   0.333730E-01
        4570000   0.639102E+02   0.333830E-01
        4571000   0.639226E+02   0.333933E-01
        4572000   0.639350E+02   0.334038E-01
        4573000   0.639473E+02   0.334144E-01
        4574000   0.639600E+02   0.334244E-01
        4575000   0.639720E+02   0.334342E-01
        4576000   0.639847E+02   0.334433E-01
        4577000   0.639979E+02   0.334500E-01
        4578000   0.640115E+02   0.334605E-01
        4579000   0.640244E+02   0.334717E-01
        4580000   0.640375E+02   0.334821E-01
        4581000   0.640496E+02   0.334910E-01
        4582000   0.640621E+02   0.335016E-01
        4583000   0.640744E+02   0.335116E-01
        4584000   0.640868E+02   0.335216E-01
        4585000   0.640997E+02   0.335310E-01
        4586000   0.641120E+02   0.335409E-01
        4587000   0.641245E+02   0.335503E-01
        4588000   0.641366E+02   0.335613E-01
        4589000   0.641489E+02   0.335723E-01
        4590000   0.641612E+02   0.335804E-01
        4591000   0.641736E+02   0.335882E-01
        4592000   0.641861E+02   0.335967E-01
        4593000   0.641980E+02   0.336066E-01
        4594000   0.642101E+02   0.336156E-01
        4595000   0.642222E+02   0.336241E-01
        4596000   0.642342E+02   0.336316E-01
        4597000   0.642461E+02   0.336382E-01
        4598000   0.642588E+02   0.336478E-01
        4599000   0.642712E+02   0.336572E-01
        4600000   0.642839E+02   0.336636E-01
        4601000   0.642963E+02   0.336721E-01
        4602000   0.643091E+02   0.336807E-01
        4603000   0.643218E+02   0.336924E-01
        4604000   0.643344E+02   0.337029E-01
        4605000   0.643478E+02   0.337133E-01
        4606000   0.643601E+02   0.337228E-01
        4607000   0.643735E+02   0.337322E-01
        4608000   0.643868E+02   0.337413E-01
        4609000   0.643993E+02   0.337500E-01
        4610000   0.644117E+02   0.337601E-01
        4611000   0.644248E+02   0.337685E-01
        4612000   0.644378E+02   0.337764E-01
        4613000   0.644500E+02   0.337839E-01
        4614000   0.644621E+02   0.337904E-01
        4615000   0.644740E+02   0.337976E-01
        4616000   0.644865E+02   0.338064E-01
        4617000   0.644991E+02   0.338150E-01
        4618000   0.645119E+02   0.338236E-01
        4619000   0.645245E+02   0.338322E-01
        4620000   0.645372E+02   0.338423E-01
        4621000   0.645493E+02   0.338519E-01
        4622000   0.645610E+02   0.338616E-01
        4623000   0.645732E+02   0.338702E-01
        4624000   0.645859E+02   0.338765E-01
        4625000   0.645989E+02   0.338826E-01
        4626000   0.646116E+02   0.338901E-01
        4627000   0.646242E+02   0.338980E-01
        4628000   0.646367E+02   0.339062E-01
        4629000   0.646490E+02   0.339142E-01
        4630000   0.646613E+02   0.339230E-01
        4631000   0.646735E+02   0.339315E-01
        4632000   0.646860E+02   0.339391E-01
        4633000   0.646979E+02   0.339485E-01
        4634000   0.647095E+02   0.339569E-01
        4635000   0.647214E+02   0.339649E-01
        4636000   0.647335E+02   0.339724E-01
        4637000   0.647460E+02   0.339802E-01
        4638000   0.647587E+02   0.339897E-01
        4639000   0.647716E+02   0.339978E-01
        4640000   0.647844E+02   0.340048E-01
        4641000   0.647973E+02   0.340129E-01
        4642000   0.648095E+02   0.340224E-01
        4643000   0.648215E+02   0.340330E-01
        4644000   0.648338E+02   0.340395E-01
        4645000   0.648458E+02   0.340478E-01
        4646000   0.648582E+02   0.340576E-01
        4647000   0.648710E+02   0.340656E-01
        4648000   0.648828E+02   0.340722E-01
        4649000   0.648955E+02   0.340802E-01
        4650000   0.649084E+02   0.340881E-01
        4651000   0.649215E+02   0.340952E-01
        4652000   0.649342E+02   0.341018E-01
        4653000   0.649467E+02   0.341086E-01
        4654000   0.649590E+02   0.341195E-01
        4655000   0.649709E+02   0.341289E-01
        4656000   0.649827E+02   0.341367E-01
        4657000   0.649948E+02   0.341456E-01
        4658000   0.650071E+02   0.341542E-01
        4659000   0.650202E+02   0.341649E-01
        4660000   0.650331E+02   0.341762E-01
        4661000   0.650455E+02   0.341865E-01
        4662000   0.650576E+02   0.341967E-01
        4663000   0.650693E+02   0.342063E-01
        4664000   0.650813E+02   0.342169E-01
        4665000   0.650935E+02   0.342276E-01
        4666000   0.651055E+02   0.342372E-01
        4667000   0.651181E+02   0.342477E-01
        4668000   0.651305E+02   0.342571E-01
        4669000   0.651430E+02   0.342672E-01
        4670000   0.651550E+02   0.342765E-01
        4671000   0.651668E+02   0.342859E-01
        4672000   0.651789E+02   0.342953E-01
        4673000   0.651914E+02   0.343041E-01
        4674000   0.652035E+02   0.343132E-01
        4675000   0.652156E+02   0.343220E-01
        4676000   0.652272E+02   0.343317E-01
        4677000   0.652392E+02   0.343393E-01
        4678000   0.652512E+02   0.343462E-01
        4679000   0.652633E+02   0.343545E-01
        4680000   0.652762E+02   0.343632E-01
        4681000   0.652892E+02   0.343734E-01
        4682000   0.653024E+02   0.343836E-01
        4683000   0.653157E+02   0.343911E-01
        4684000   0.653287E+02   0.343997E-01
        4685000   0.653416E+02   0.344065E-01
        4686000   0.653535E+02   0.344150E-01
        4687000   0.653655E+02   0.344221E-01
        4688000   0.653775E+02   0.344293E-01
        4689000   0.653896E+02   0.344376E-01
        4690000   0.654020E+02   0.344453E-01
        4691000   0.654145E+02   0.344559E-01
        4692000   0.654267E+02   0.344673E-01
        4693000   0.654396E+02   0.344805E-01
        4694000   0.654518E+02   0.344918E-01
        4695000   0.654641E+02   0.345016E-01
        4696000   0.654769E+02   0.345119E-01
        4697000   0.654892E+02   0.345222E-01
        4698000   0.655014E+02   0.345330E-01
        4699000   0.655137E+02   0.345418E-01
        4700000   0.655258E+02   0.345514E-01
        4701000   0.655380E+02   0.345602E-01
        4702000   0.655504E+02   0.345704E-01
        4703000   0.655625E+02   0.345795E-01
        4704000   0.655749E+02   0.345895E-01
        4705000   0.655872E+02   0.346008E-01
        4706000   0.655998E+02   0.346120E-01
        4707000   0.656119E+02   0.346218E-01
        4708000   0.656239E+02   0.346313E-01
        4709000   0.656366E+02   0.346418E-01
        4710000   0.656490E+02   0.346522E-01
        4711000   0.656613E+02   0.346639E-01
        4712000   0.656736E+02   0.346724E-01
        4713000   0.656862E+02   0.346806E-01
        4714000   0.656988E+02   0.346882E-01
        4715000   0.657115E+02   0.346975E-01
        4716000   0.657244E+02   0.347070E-01
        4717000   0.657369E+02   0.347163E-01
        4718000   0.657489E+02   0.347256E-01
        4719000   0.657609E+02   0.347358E-01
        4720000   0.657730E+02   0.347453E-01
        4721000   0.657847E+02   0.347539E-01
        4722000   0.657971E+02   0.347621E-01
        4723000   0.658095E+02   0.347717E-01
        4724000   0.658217E+02   0.347799E-01
        4725000   0.658339E+02   0.347887E-01
        4726000   0.658465E+02   0.347987E-01
        4727000   0.658596E+02   0.348067E-01
        4728000   0.658720E+02   0.348183E-01
        4729000   0.658843E+02   0.348262E-01
        4730000   0.658970E+02   0.348341E-01
        4731000   0.659095E+02   0.348433E-01
        4732000   0.659213E+02   0.348511E-01
        4733000   0.659339E+02   0.348607E-01
        4734000   0.659470E+02   0.348723E-01
        4735000   0.659592E+02   0.348797E-01
        4736000   0.659719E+02   0.348889E-01
        4737000   0.659841E+02   0.348963E-01
        4738000   0.659964E+02   0.349046E-01
        4739000   0.660084E+02   0.349131E-01
        4740000   0.660204E+02   0.349219E-01
        4741000   0.660324E+02   0.349321E-01
        4742000   0.660441E+02   0.349415E-01
        4743000   0.660562E+02   0.349502E-01
        4744000   0.660684E+02   0.349585E-01
        4745000   0.660809E+02   0.349681E-01
        4746000   0.660936E+02   0.349751E-01
        4747000   0.661058E+02   0.349848E-01
        4748000   0.661183E+02   0.349960E-01
        4749000   0.661304E+02   0.350059E-01
        4750000   0.661425E+02   0.350151E-01
        4751000   0.661548E+02   0.350257E-01
        4752000   0.661675E+02   0.350355E-01
        4753000   0.661791E+02   0.350458E-01
        4754000   0.661914E+02   0.350554E-01
        4755000   0.662026E+02   0.350639E-01
        4756000   0.662145E+02   0.350739E-01
        4757000   0.662266E+02   0.350844E-01
        4758000   0.662396E+02   0.350950E-01
        4759000   0.662518E+02   0.351064E-01
        4760000   0.662641E+02   0.351173E-01
        4761000   0.662761E+02   0.351282E-01
        4762000   0.662882E+02   0.351389E-01
        4763000   0.663008E+02   0.351474E-01
        4764000   0.663132E+02   0.351571E-01
        4765000   0.663255E+02   0.351689E-01
        4766000   0.663375E+02   0.351790E-01
        4767000   0.663498E+02   0.351891E-01
        4768000   0.663624E+02   0.351989E-01
        4769000   0.663747E+02   0.352081E-01
        4770000   0.663869E+02   0.352180E-01
        4771000   0.663992E+02   0.352271E-01
        4772000   0.664120E+02   0.352349E-01
        4773000   0.664251E+02   0.352453E-01
        4774000   0.664375E+02   0.352553E-01
        4775000   0.664499E+02   0.352660E-01
        4776000   0.664623E+02   0.352764E-01
        4777000   0.664746E+02   0.352873E-01
        4778000   0.664865E+02   0.352979E-01
        4779000   0.664986E+02   0.353096E-01
        4780000   0.665110E+02   0.353206E-01
        4781000   0.665234E+02   0.353326E-01
        4782000   0.665358E+02   0.353435E-01
        4783000   0.665483E+02   0.353542E-01
        4784000   0.665605E+02   0.353653E-01
        4785000   0.665727E+02   0.353759E-01
        4786000   0.665848E+02   0.353865E-01
        4787000   0.665973E+02   0.353974E-01
        4788000   0.666096E+02   0.354079E-01
        4789000   0.666214E+02   0.354173E-01
        4790000   0.666335E+02   0.354281E-01
        4791000   0.666454E+02   0.354368E-01
        4792000   0.666576E+02   0.354460E-01
        4793000   0.666697E+02   0.354554E-01
        4794000   0.666819E+02   0.354657E-01
        4795000   0.666938E+02   0.354761E-01
        4796000   0.667058E+02   0.354860E-01
        4797000   0.667184E+02   0.354946E-01
        4798000   0.667311E+02   0.355035E-01
        4799000   0.667437E+02   0.355138E-01
        4800000   0.667559E+02   0.355237E-01
        4801000   0.667678E+02   0.355348E-01
        4802000   0.667805E+02   0.355467E-01
        4803000   0.667927E+02   0.355582E-01
        4804000   0.668050E+02   0.355701E-01
        4805000   0.668172E+02   0.355796E-01
        4806000   0.668296E+02   0.355899E-01
        4807000   0.668422E+02   0.356010E-01
        4808000   0.668551E+02   0.356120E-01
        4809000   0.668670E+02   0.356217E-01
        4810000   0.668789E+02   0.356314E-01
        4811000   0.668910E+02   0.356425E-01
        4812000   0.669037E+02   0.356525E-01
        4813000   0.669167E+02   0.356629E-01
        4814000   0.669284E+02   0.356737E-01
        4815000   0.669404E+02   0.356838E-01
        4816000   0.669524E+02   0.356946E-01
        4817000   0.669642E+02   0.357058E-01
        4818000   0.669761E+02   0.357151E-01
        4819000   0.669888E+02   0.357252E-01
        4820000   0.670015E+02   0.357357E-01
        4821000   0.670141E+02   0.357447E-01
        4822000   0.670265E+02   0.357528E-01
        4823000   0.670391E+02   0.357616E-01
        4824000   0.670512E+02   0.357706E-01
        4825000   0.670640E+02   0.357798E-01
        4826000   0.670762E+02   0.357886E-01
        4827000   0.670882E+02   0.357993E-01
        4828000   0.671003E+02   0.358097E-01
        4829000   0.671127E+02   0.358199E-01
        4830000   0.671249E+02   0.358308E-01
        4831000   0.671374E+02   0.358399E-01
        4832000   0.671504E+02   0.358496E-01
        4833000   0.671632E+02   0.358612E-01
        4834000   0.671755E+02   0.358732E-01
        4835000   0.671876E+02   0.358849E-01
        4836000   0.672000E+02   0.358947E-01
        4837000   0.672120E+02   0.359066E-01
        4838000   0.672249E+02   0.359170E-01
        4839000   0.672374E+02   0.359271E-01
        4840000   0.672504E+02   0.359361E-01
        4841000   0.672630E+02   0.359460E-01
        4842000   0.672753E+02   0.359559E-01
        4843000   0.672880E+02   0.359676E-01
        4844000   0.673006E+02   0.359789E-01
        4845000   0.673134E+02   0.359913E-01
        4846000   0.673261E+02   0.360019E-01
        4847000   0.673384E+02   0.360111E-01
        4848000   0.673505E+02   0.360217E-01
        4849000   0.673628E+02   0.360307E-01
        4850000   0.673752E+02   0.360409E-01
        4851000   0.673873E+02   0.360513E-01
        4852000   0.673996E+02   0.360620E-01
        4853000   0.674115E+02   0.360727E-01
        4854000   0.674241E+02   0.360833E-01
        4855000   0.674363E+02   0.360942E-01
        4856000   0.674485E+02   0.361059E-01
        4857000   0.674608E+02   0.361169E-01
        4858000   0.674730E+02   0.361278E-01
        4859000   0.674846E+02   0.361396E-01
        4860000   0.674968E+02   0.361504E-01
        4861000   0.675092E+02   0.361603E-01
        4862000   0.675212E+02   0.361720E-01
        4863000   0.675338E+02   0.361825E-01
        4864000   0.675462E+02   0.361935E-01
        4865000   0.675586E+02   0.362033E-01
        4866000   0.675719E+02   0.362151E-01
        4867000   0.675845E+02   0.362275E-01
        4868000   0.675966E+02   0.362386E-01
        4869000   0.676088E+02   0.362500E-01
        4870000   0.676213E+02   0.362620E-01
        4871000   0.676333E+02   0.362723E-01
        4872000   0.676457E+02   0.362833E-01
        4873000   0.676574E+02   0.362932E-01
        4874000   0.676695E+02   0.363060E-01
        4875000   0.676812E+02   0.363193E-01
        4876000   0.676927E+02   0.363302E-01
        4877000   0.677046E+02   0.363409E-01
        4878000   0.677173E+02   0.363523E-01
        4879000   0.677294E+02   0.363654E-01
        4880000   0.677418E+02   0.363779E-01
        4881000   0.677543E+02   0.363908E-01
        4882000   0.677666E+02   0.364035E-01
        4883000   0.677783E+02   0.364150E-01
        4884000   0.677904E+02   0.364308E-01
        4885000   0.678026E+02   0.364430E-01
        4886000   0.678146E+02   0.364538E-01
        4887000   0.678268E+02   0.364675E-01
        4888000   0.678392E+02   0.364784E-01
        4889000   0.678514E+02   0.364891E-01
        4890000   0.678636E+02   0.365003E-01
        4891000   0.678756E+02   0.365125E-01
        4892000   0.678879E+02   0.365245E-01
        4893000   0.679006E+02   0.365375E-01
        4894000   0.679130E+02   0.365504E-01
        4895000   0.679253E+02   0.365632E-01
        4896000   0.679371E+02   0.365743E-01
        4897000   0.679486E+02   0.365840E-01
        4898000   0.679603E+02   0.365932E-01
        4899000   0.679721E+02   0.366041E-01
        4900000   0.679841E+02   0.366169E-01
        4901000   0.679965E+02   0.366295E-01
        4902000   0.680086E+02   0.366397E-01
        4903000   0.680208E+02   0.366491E-01
        4904000   0.680326E+02   0.366585E-01
        4905000   0.680446E+02   0.366689E-01
        4906000   0.680564E+02   0.366798E-01
        4907000   0.680681E+02   0.366912E-01
        4908000   0.680801E+02   0.367022E-01
        4909000   0.680923E+02   0.367152E-01
        4910000   0.681047E+02   0.367261E-01
        4911000   0.681168E+02   0.367385E-01
        4912000   0.681292E+02   0.367496E-01
        4913000   0.681417E+02   0.367609E-01
        4914000   0.681545E+02   0.367712E-01
        4915000   0.681676E+02   0.367802E-01
        4916000   0.681802E+02   0.367912E-01
        4917000   0.681927E+02   0.368031E-01
        4918000   0.682053E+02   0.368119E-01
        4919000   0.682178E+02   0.368221E-01
        4920000   0.682304E+02   0.368337E-01
        4921000   0.682422E+02   0.368474E-01
        4922000   0.682544E+02   0.368589E-01
        4923000   0.682664E+02   0.368699E-01
        4924000   0.682788E+02   0.368798E-01
        4925000   0.682916E+02   0.368901E-01
        4926000   0.683042E+02   0.368981E-01
        4927000   0.683167E+02   0.369078E-01
        4928000   0.683296E+02   0.369193E-01
        4929000   0.683426E+02   0.369272E-01
        4930000   0.683551E+02   0.369364E-01
        4931000   0.683675E+02   0.369432E-01
        4932000   0.683801E+02   0.369509E-01
        4933000   0.683924E+02   0.369595E-01
        4934000   0.684053E+02   0.369680E-01
        4935000   0.684172E+02   0.369757E-01
        4936000   0.684293E+02   0.369832E-01
        4937000   0.684420E+02   0.369908E-01
        4938000   0.684539E+02   0.369958E-01
        4939000   0.684664E+02   0.370002E-01
        4940000   0.684792E+02   0.370049E-01
        4941000   0.684921E+02   0.370115E-01
        4942000   0.685046E+02   0.370184E-01
        4943000   0.685174E+02   0.370242E-01
        4944000   0.685296E+02   0.370292E-01
        4945000   0.685416E+02   0.370354E-01
        4946000   0.685533E+02   0.370429E-01
        4947000   0.685659E+02   0.370492E-01
        4948000   0.685784E+02   0.370563E-01
        4949000   0.685909E+02   0.370627E-01
        4950000   0.686037E+02   0.370698E-01
        4951000   0.686164E+02   0.370766E-01
        4952000   0.686289E+02   0.370851E-01
        4953000   0.686410E+02   0.370942E-01
        4954000   0.686532E+02   0.371017E-01
        4955000   0.686648E+02   0.371092E-01
        4956000   0.686768E+02   0.371171E-01
        4957000   0.686890E+02   0.371221E-01
        4958000   0.687012E+02   0.371281E-01
        4959000   0.687136E+02   0.371351E-01
        4960000   0.687265E+02   0.371419E-01
        4961000   0.687390E+02   0.371515E-01
        4962000   0.687516E+02   0.371578E-01
        4963000   0.687634E+02   0.371654E-01
        4964000   0.687754E+02   0.371762E-01
        4965000   0.687873E+02   0.371854E-01
        4966000   0.688002E+02   0.371937E-01
        4967000   0.688129E+02   0.372014E-01
        4968000   0.688251E+02   0.372084E-01
        4969000   0.688374E+02   0.372173E-01
        4970000   0.688500E+02   0.372265E-01
        4971000   0.688623E+02   0.372342E-01
        4972000   0.688747E+02   0.372420E-01
        4973000   0.688868E+02   0.372496E-01
        4974000   0.688999E+02   0.372581E-01
        4975000   0.689128E+02   0.372657E-01
        4976000   0.689253E+02   0.372744E-01
        4977000   0.689378E+02   0.372814E-01
        4978000   0.689501E+02   0.372897E-01
        4979000   0.689621E+02   0.372981E-01
        4980000   0.689740E+02   0.373050E-01
        4981000   0.689863E+02   0.373135E-01
        4982000   0.689982E+02   0.373229E-01
        4983000   0.690106E+02   0.373300E-01
        4984000   0.690228E+02   0.373371E-01
        4985000   0.690348E+02   0.373439E-01
        4986000   0.690474E+02   0.373514E-01
        4987000   0.690603E+02   0.373592E-01
        4988000   0.690729E+02   0.373664E-01
        4989000   0.690856E+02   0.373749E-01
        4990000   0.690984E+02   0.373826E-01
        4991000   0.691107E+02   0.373916E-01
        4992000   0.691229E+02   0.373982E-01
        4993000   0.691351E+02   0.374059E-01
        4994000   0.691470E+02   0.374147E-01
        4995000   0.691591E+02   0.374235E-01
        4996000   0.691714E+02   0.374312E-01
        4997000   0.691832E+02   0.374389E-01
        4998000   0.691956E+02   0.374456E-01
        4999000   0.692086E+02   0.374515E-01
        5000000   0.692206E+02   0.374588E-01
        5001000   0.692332E+02   0.374669E-01
        5002000   0.692463E+02   0.374737E-01
        5003000   0.692594E+02   0.374811E-01
        5004000   0.692716E+02   0.374873E-01
        5005000   0.692838E+02   0.374938E-01
        5006000   0.692961E+02   0.375015E-01
        5007000   0.693082E+02   0.375083E-01
        5008000   0.693205E+02   0.375149E-01
        5009000   0.693331E+02   0.375222E-01
        5010000   0.693452E+02   0.375299E-01
        5011000   0.693581E+02   0.375380E-01
        5012000   0.693709E+02   0.375441E-01
        5013000   0.693830E+02   0.375517E-01
        5014000   0.693952E+02   0.375593E-01
        5015000   0.694076E+02   0.375660E-01
        5016000   0.694201E+02   0.375732E-01
        5017000   0.694323E+02   0.375809E-01
        5018000   0.694449E+02   0.375886E-01
        5019000   0.694572E+02   0.375959E-01
        5020000   0.694693E+02   0.376034E-01
        5021000   0.694812E+02   0.376106E-01
        5022000   0.694944E+02   0.376188E-01
        5023000   0.695076E+02   0.376267E-01
        5024000   0.695202E+02   0.376327E-01
        5025000   0.695326E+02   0.376386E-01
        5026000   0.695450E+02   0.376453E-01
        5027000   0.695575E+02   0.376528E-01
        5028000   0.695701E+02   0.376600E-01
        5029000   0.695823E+02   0.376662E-01
        5030000   0.695942E+02   0.376712E-01
        5031000   0.696063E+02   0.376789E-01
        5032000   0.696185E+02   0.376862E-01
        5033000   0.696312E+02   0.376937E-01
        5034000   0.696438E+02   0.377024E-01
        5035000   0.696558E+02   0.377109E-01
        5036000   0.696681E+02   0.377213E-01
        5037000   0.696796E+02   0.377314E-01
        5038000   0.696914E+02   0.377411E-01
        5039000   0.697037E+02   0.377506E-01
        5040000   0.697158E+02   0.377606E-01
        5041000   0.697286E+02   0.377707E-01
        5042000   0.697410E+02   0.377816E-01
        5043000   0.697539E+02   0.377914E-01
        5044000   0.697667E+02   0.378016E-01
        5045000   0.697792E+02   0.378105E-01
        5046000   0.697922E+02   0.378204E-01
        5047000   0.698046E+02   0.378306E-01
        5048000   0.698166E+02   0.378389E-01
        5049000   0.698286E+02   0.378493E-01
        5050000   0.698407E+02   0.378584E-01
        5051000   0.698529E+02   0.378640E-01
        5052000   0.698652E+02   0.378748E-01
        5053000   0.698777E+02   0.378835E-01
        5054000   0.698900E+02   0.378925E-01
        5055000   0.699023E+02   0.379019E-01
        5056000   0.699145E+02   0.379127E-01
        5057000   0.699266E+02   0.379224E-01
        5058000   0.699391E+02   0.379332E-01
        5059000   0.699516E+02   0.379431E-01
        5060000   0.699644E+02   0.379531E-01
        5061000   0.699769E+02   0.379637E-01
        5062000   0.699900E+02   0.379732E-01
        5063000   0.700025E+02   0.379822E-01
        5064000   0.700151E+02   0.379912E-01
        5065000   0.700278E+02   0.379996E-01
        5066000   0.700405E+02   0.380077E-01
        5067000   0.700538E+02   0.380161E-01
        5068000   0.700668E+02   0.380249E-01
        5069000   0.700791E+02   0.380331E-01
        5070000   0.700914E+02   0.380426E-01
        5071000   0.701036E+02   0.380506E-01
        5072000   0.701163E+02   0.380605E-01
        5073000   0.701289E+02   0.380681E-01
        5074000   0.701408E+02   0.380755E-01
        5075000   0.701532E+02   0.380821E-01
        5076000   0.701658E+02   0.380879E-01
        5077000   0.701786E+02   0.380955E-01
        5078000   0.701914E+02   0.381047E-01
        5079000   0.702045E+02   0.381142E-01
        5080000   0.702174E+02   0.381236E-01
        5081000   0.702302E+02   0.381334E-01
        5082000   0.702429E+02   0.381397E-01
        5083000   0.702554E+02   0.381470E-01
        5084000   0.702673E+02   0.381560E-01
        5085000   0.702801E+02   0.381635E-01
        5086000   0.702927E+02   0.381708E-01
        5087000   0.703057E+02   0.381780E-01
        5088000   0.703186E+02   0.381866E-01
        5089000   0.703314E+02   0.381941E-01
        5090000   0.703447E+02   0.382024E-01
        5091000   0.703578E+02   0.382112E-01
        5092000   0.703706E+02   0.382200E-01
        5093000   0.703839E+02   0.382296E-01
        5094000   0.703963E+02   0.382387E-01
        5095000   0.704081E+02   0.382499E-01
        5096000   0.704198E+02   0.382590E-01
        5097000   0.704330E+02   0.382678E-01
        5098000   0.704458E+02   0.382769E-01
        5099000   0.704587E+02   0.382861E-01
        5100000   0.704711E+02   0.382951E-01
        5101000   0.704839E+02   0.383049E-01
        5102000   0.704963E+02   0.383158E-01
        5103000   0.705087E+02   0.383251E-01
        5104000   0.705207E+02   0.383338E-01
        5105000   0.705335E+02   0.383421E-01
        5106000   0.705459E+02   0.383506E-01
        5107000   0.705581E+02   0.383592E-01
        5108000   0.705704E+02   0.383686E-01
        5109000   0.705831E+02   0.383770E-01
        5110000   0.705957E+02   0.383849E-01
        5111000   0.706087E+02   0.383913E-01
        5112000   0.706212E+02   0.384006E-01
        5113000   0.706338E+02   0.384087E-01
        5114000   0.706460E+02   0.384176E-01
        5115000   0.706587E+02   0.384292E-01
        5116000   0.706712E+02   0.384406E-01
        5117000   0.706827E+02   0.384501E-01
        5118000   0.706942E+02   0.384606E-01
        5119000   0.707057E+02   0.384733E-01
        5120000   0.707184E+02   0.384840E-01
        5121000   0.707306E+02   0.384924E-01
        5122000   0.707432E+02   0.385029E-01
        5123000   0.707554E+02   0.385150E-01
        5124000   0.707683E+02   0.385263E-01
        5125000   0.707804E+02   0.385388E-01
        5126000   0.707927E+02   0.385516E-01
        5127000   0.708049E+02   0.385636E-01
        5128000   0.708173E+02   0.385750E-01
        5129000   0.708294E+02   0.385860E-01
        5130000   0.708417E+02   0.385983E-01
        5131000   0.708543E+02   0.386086E-01
        5132000   0.708669E+02   0.386194E-01
        5133000   0.708789E+02   0.386304E-01
        5134000   0.708908E+02   0.386409E-01
        5135000   0.709026E+02   0.386514E-01
        5136000   0.709147E+02   0.386632E-01
        5137000   0.709263E+02   0.386731E-01
        5138000   0.709384E+02   0.386832E-01
        5139000   0.709502E+02   0.386943E-01
        5140000   0.709633E+02   0.387060E-01
        5141000   0.709758E+02   0.387202E-01
        5142000   0.709883E+02   0.387322E-01
        5143000   0.710010E+02   0.387431E-01
        5144000   0.710128E+02   0.387533E-01
        5145000   0.710247E+02   0.387634E-01
        5146000   0.710373E+02   0.387736E-01
        5147000   0.710496E+02   0.387829E-01
        5148000   0.710615E+02   0.387938E-01
        5149000   0.710743E+02   0.388044E-01
        5150000   0.710866E+02   0.388139E-01
        5151000   0.710987E+02   0.388242E-01
        5152000   0.711112E+02   0.388348E-01
        5153000   0.711237E+02   0.388450E-01
        5154000   0.711362E+02   0.388542E-01
        5155000   0.711486E+02   0.388646E-01
        5156000   0.711610E+02   0.388736E-01
        5157000   0.711736E+02   0.388840E-01
        5158000   0.711853E+02   0.388952E-01
        5159000   0.711972E+02   0.389053E-01
        5160000   0.712091E+02   0.389152E-01
        5161000   0.712203E+02   0.389269E-01
        5162000   0.712326E+02   0.389399E-01
        5163000   0.712450E+02   0.389520E-01
        5164000   0.712577E+02   0.389638E-01
        5165000   0.712700E+02   0.389774E-01
        5166000   0.712831E+02   0.389891E-01
        5167000   0.712961E+02   0.390014E-01
        5168000   0.713087E+02   0.390132E-01
        5169000   0.713214E+02   0.390248E-01
        5170000   0.713334E+02   0.390362E-01
        5171000   0.713452E+02   0.390470E-01
        5172000   0.713574E+02   0.390597E-01
        5173000   0.713689E+02   0.390719E-01
        5174000   0.713804E+02   0.390820E-01
        5175000   0.713927E+02   0.390932E-01
        5176000   0.714052E+02   0.391028E-01
        5177000   0.714176E+02   0.391139E-01
        5178000   0.714304E+02   0.391256E-01
        5179000   0.714428E+02   0.391370E-01
        5180000   0.714551E+02   0.391483E-01
        5181000   0.714676E+02   0.391588E-01
        5182000   0.714796E+02   0.391685E-01
        5183000   0.714917E+02   0.391779E-01
        5184000   0.715041E+02   0.391879E-01
        5185000   0.715163E+02   0.391973E-01
        5186000   0.715291E+02   0.392069E-01
        5187000   0.715416E+02   0.392163E-01
        5188000   0.715538E+02   0.392273E-01
        5189000   0.715663E+02   0.392390E-01
        5190000   0.715783E+02   0.392525E-01
        5191000   0.715906E+02   0.392641E-01
        5192000   0.716033E+02   0.392767E-01
        5193000   0.716156E+02   0.392917E-01
        5194000   0.716276E+02   0.393044E-01
        5195000   0.716395E+02   0.393155E-01
        5196000   0.716521E+02   0.393290E-01
        5197000   0.716645E+02   0.393412E-01
        5198000   0.716768E+02   0.393519E-01
        5199000   0.716888E+02   0.393626E-01
        5200000   0.717011E+02   0.393744E-01
        5201000   0.717138E+02   0.393870E-01
        5202000   0.717264E+02   0.393982E-01
        5203000   0.717389E+02   0.394075E-01
        5204000   0.717514E+02   0.394173E-01
        5205000   0.717644E+02   0.394282E-01
        5206000   0.717764E+02   0.394393E-01
        5207000   0.717887E+02   0.394513E-01
        5208000   0.718007E+02   0.394603E-01
        5209000   0.718130E+02   0.394704E-01
        5210000   0.718255E+02   0.394811E-01
        5211000   0.718376E+02   0.394907E-01
        5212000   0.718508E+02   0.395026E-01
        5213000   0.718632E+02   0.395137E-01
        5214000   0.718753E+02   0.395259E-01
        5215000   0.718878E+02   0.395369E-01
        5216000   0.719005E+02   0.395478E-01
        5217000   0.719130E+02   0.395595E-01
        5218000   0.719255E+02   0.395719E-01
        5219000   0.719376E+02   0.395818E-01
        5220000   0.719499E+02   0.395923E-01
        5221000   0.719626E+02   0.396043E-01
        5222000   0.719749E+02   0.396158E-01
        5223000   0.719881E+02   0.396255E-01
        5224000   0.720011E+02   0.396353E-01
        5225000   0.720136E+02   0.396452E-01
        5226000   0.720260E+02   0.396568E-01
        5227000   0.720389E+02   0.396666E-01
        5228000   0.720519E+02   0.396777E-01
        5229000   0.720644E+02   0.396868E-01
        5230000   0.720765E+02   0.396971E-01
        5231000   0.720884E+02   0.397089E-01
        5232000   0.721006E+02   0.397207E-01
        5233000   0.721135E+02   0.397320E-01
        5234000   0.721257E+02   0.397416E-01
        5235000   0.721381E+02   0.397498E-01
        5236000   0.721509E+02   0.397583E-01
        5237000   0.721628E+02   0.397685E-01
        5238000   0.721755E+02   0.397780E-01
        5239000   0.721880E+02   0.397880E-01
        5240000   0.722002E+02   0.397980E-01
        5241000   0.722125E+02   0.398064E-01
        5242000   0.722245E+02   0.398153E-01
        5243000   0.722370E+02   0.398254E-01
        5244000   0.722494E+02   0.398351E-01
        5245000   0.722617E+02   0.398455E-01
        5246000   0.722742E+02   0.398563E-01
        5247000   0.722866E+02   0.398660E-01
        5248000   0.722994E+02   0.398776E-01
        5249000   0.723122E+02   0.398874E-01
        5250000   0.723250E+02   0.398988E-01
        5251000   0.723381E+02   0.399106E-01
        5252000   0.723504E+02   0.399227E-01
        5253000   0.723623E+02   0.399335E-01
        5254000   0.723743E+02   0.399446E-01
        5255000   0.723862E+02   0.399558E-01
        5256000   0.723984E+02   0.399676E-01
        5257000   0.724117E+02   0.399790E-01
        5258000   0.724246E+02   0.399903E-01
        5259000   0.724378E+02   0.400017E-01
        5260000   0.724505E+02   0.400115E-01
        5261000   0.724630E+02   0.400239E-01
        5262000   0.724750E+02   0.400361E-01
        5263000   0.724878E+02   0.400467E-01
        5264000   0.725006E+02   0.400591E-01
        5265000   0.725133E+02   0.400691E-01
        5266000   0.725257E+02   0.400812E-01
        5267000   0.725383E+02   0.400932E-01
        5268000   0.725506E+02   0.401057E-01
        5269000   0.725626E+02   0.401179E-01
        5270000   0.725749E+02   0.401285E-01
        5271000   0.725870E+02   0.401410E-01
        5272000   0.725991E+02   0.401537E-01
        5273000   0.726114E+02   0.401666E-01
        5274000   0.726245E+02   0.401804E-01
        5275000   0.726380E+02   0.401946E-01
        5276000   0.726509E+02   0.402083E-01
        5277000   0.726637E+02   0.402206E-01
        5278000   0.726759E+02   0.402319E-01
        5279000   0.726880E+02   0.402450E-01
        5280000   0.727002E+02   0.402586E-01
        5281000   0.727125E+02   0.402726E-01
        5282000   0.727244E+02   0.402855E-01
        5283000   0.727370E+02   0.402971E-01
        5284000   0.727495E+02   0.403104E-01
        5285000   0.727613E+02   0.403217E-01
        5286000   0.727738E+02   0.403332E-01
        5287000   0.727866E+02   0.403459E-01
        5288000   0.727988E+02   0.403545E-01
        5289000   0.728116E+02   0.403647E-01
        5290000   0.728244E+02   0.403733E-01
        5291000   0.728367E+02   0.403837E-01
        5292000   0.728482E+02   0.403977E-01
        5293000   0.728601E+02   0.404083E-01
        5294000   0.728726E+02   0.404196E-01
        5295000   0.728855E+02   0.404341E-01
        5296000   0.728976E+02   0.404458E-01
        5297000   0.729096E+02   0.404563E-01
        5298000   0.729222E+02   0.404674E-01
        5299000   0.729350E+02   0.404785E-01
        5300000   0.729486E+02   0.404889E-01
        5301000   0.729617E+02   0.405003E-01
        5302000   0.729745E+02   0.405113E-01
        5303000   0.729869E+02   0.405243E-01
        5304000   0.729993E+02   0.405360E-01
        5305000   0.730115E+02   0.405465E-01
        5306000   0.730234E+02   0.405586E-01
        5307000   0.730354E+02   0.405705E-01
        5308000   0.730478E+02   0.405808E-01
        5309000   0.730602E+02   0.405906E-01
        5310000   0.730724E+02   0.405993E-01
        5311000   0.730848E+02   0.406092E-01
        5312000   0.730975E+02   0.406187E-01
        5313000   0.731099E+02   0.406302E-01
        5314000   0.731227E+02   0.406421E-01
        5315000   0.731353E+02   0.406543E-01
        5316000   0.731479E+02   0.406656E-01
        5317000   0.731603E+02   0.406767E-01
        5318000   0.731724E+02   0.406865E-01
        5319000   0.731855E+02   0.406966E-01
        5320000   0.731976E+02   0.407057E-01
        5321000   0.732095E+02   0.407157E-01
        5322000   0.732216E+02   0.407264E-01
        5323000   0.732337E+02   0.407391E-01
        5324000   0.732463E+02   0.407510E-01
        5325000   0.732589E+02   0.407627E-01
        5326000   0.732721E+02   0.407745E-01
        5327000   0.732839E+02   0.407840E-01
        5328000   0.732965E+02   0.407955E-01
        5329000   0.733090E+02   0.408065E-01
        5330000   0.733224E+02   0.408184E-01
        5331000   0.733349E+02   0.408297E-01
        5332000   0.733470E+02   0.408412E-01
        5333000   0.733591E+02   0.408529E-01
        5334000   0.733715E+02   0.408649E-01
        5335000   0.733840E+02   0.408773E-01
        5336000   0.733967E+02   0.408914E-01
        5337000   0.734088E+02   0.409046E-01
        5338000   0.734209E+02   0.409160E-01
        5339000   0.734336E+02   0.409278E-01
        5340000   0.734464E+02   0.409382E-01
        5341000   0.734591E+02   0.409492E-01
        5342000   0.734719E+02   0.409596E-01
        5343000   0.734847E+02   0.409720E-01
        5344000   0.734973E+02   0.409836E-01
        5345000   0.735096E+02   0.409942E-01
        5346000   0.735220E+02   0.410062E-01
        5347000   0.735344E+02   0.410182E-01
        5348000   0.735468E+02   0.410297E-01
        5349000   0.735594E+02   0.410420E-01
        5350000   0.735717E+02   0.410528E-01
        5351000   0.735846E+02   0.410636E-01
        5352000   0.735972E+02   0.410764E-01
        5353000   0.736096E+02   0.410872E-01
        5354000   0.736222E+02   0.410985E-01
        5355000   0.736344E+02   0.411091E-01
        5356000   0.736460E+02   0.411218E-01
        5357000   0.736578E+02   0.411338E-01
        5358000   0.736701E+02   0.411455E-01
        5359000   0.736826E+02   0.411563E-01
        5360000   0.736947E+02   0.411671E-01
        5361000   0.737071E+02   0.411777E-01
        5362000   0.737195E+02   0.411896E-01
        5363000   0.737324E+02   0.412019E-01
        5364000   0.737454E+02   0.412130E-01
        5365000   0.737577E+02   0.412223E-01
        5366000   0.737699E+02   0.412322E-01
        5367000   0.737820E+02   0.412405E-01
        5368000   0.737950E+02   0.412505E-01
        5369000   0.738069E+02   0.412612E-01
        5370000   0.738191E+02   0.412720E-01
        5371000   0.738316E+02   0.412806E-01
        5372000   0.738440E+02   0.412900E-01
        5373000   0.738568E+02   0.413007E-01
        5374000   0.738691E+02   0.413112E-01
        5375000   0.738812E+02   0.413215E-01
        5376000   0.738935E+02   0.413321E-01
        5377000   0.739058E+02   0.413427E-01
        5378000   0.739180E+02   0.413546E-01
        5379000   0.739303E+02   0.413650E-01
        5380000   0.739424E+02   0.413749E-01
        5381000   0.739544E+02   0.413869E-01
        5382000   0.739669E+02   0.413974E-01
        5383000   0.739792E+02   0.414053E-01
        5384000   0.739910E+02   0.414125E-01
        5385000   0.740034E+02   0.414204E-01
        5386000   0.740160E+02   0.414300E-01
        5387000   0.740284E+02   0.414382E-01
        5388000   0.740409E+02   0.414459E-01
        5389000   0.740535E+02   0.414544E-01
        5390000   0.740661E+02   0.414651E-01
        5391000   0.740783E+02   0.414744E-01
        5392000   0.740908E+02   0.414847E-01
        5393000   0.741027E+02   0.414934E-01
        5394000   0.741147E+02   0.415007E-01
        5395000   0.741267E+02   0.415099E-01
        5396000   0.741392E+02   0.415211E-01
        5397000   0.741526E+02   0.415299E-01
        5398000   0.741653E+02   0.415398E-01
        5399000   0.741782E+02   0.415511E-01
        5400000   0.741913E+02   0.415603E-01
        5401000   0.742038E+02   0.415704E-01
        5402000   0.742161E+02   0.415798E-01
        5403000   0.742285E+02   0.415875E-01
        5404000   0.742406E+02   0.415962E-01
        5405000   0.742523E+02   0.416060E-01
        5406000   0.742639E+02   0.416132E-01
        5407000   0.742756E+02   0.416232E-01
        5408000   0.742877E+02   0.416329E-01
        5409000   0.743003E+02   0.416420E-01
        5410000   0.743127E+02   0.416517E-01
        5411000   0.743254E+02   0.416602E-01
        5412000   0.743379E+02   0.416722E-01
        5413000   0.743503E+02   0.416821E-01
        5414000   0.743624E+02   0.416918E-01
        5415000   0.743746E+02   0.417023E-01
        5416000   0.743869E+02   0.417140E-01
        5417000   0.743988E+02   0.417250E-01
        5418000   0.744112E+02   0.417355E-01
        5419000   0.744238E+02   0.417451E-01
        5420000   0.744357E+02   0.417553E-01
        5421000   0.744477E+02   0.417653E-01
        5422000   0.744603E+02   0.417756E-01
        5423000   0.744727E+02   0.417864E-01
        5424000   0.744853E+02   0.417966E-01
        5425000   0.744981E+02   0.418066E-01
        5426000   0.745106E+02   0.418186E-01
        5427000   0.745235E+02   0.418306E-01
        5428000   0.745361E+02   0.418432E-01
        5429000   0.745485E+02   0.418543E-01
        5430000   0.745611E+02   0.418667E-01
        5431000   0.745740E+02   0.418797E-01
        5432000   0.745868E+02   0.418933E-01
        5433000   0.745991E+02   0.419060E-01
        5434000   0.746114E+02   0.419201E-01
        5435000   0.746239E+02   0.419334E-01
        5436000   0.746365E+02   0.419454E-01
        5437000   0.746488E+02   0.419578E-01
        5438000   0.746612E+02   0.419703E-01
        5439000   0.746740E+02   0.419832E-01
        5440000   0.746867E+02   0.419957E-01
        5441000   0.746995E+02   0.420064E-01
        5442000   0.747121E+02   0.420188E-01
        5443000   0.747243E+02   0.420304E-01
        5444000   0.747368E+02   0.420420E-01
        5445000   0.747491E+02   0.420529E-01
        5446000   0.747618E+02   0.420652E-01
        5447000   0.747742E+02   0.420775E-01
        5448000   0.747869E+02   0.420892E-01
        5449000   0.747990E+02   0.421033E-01
        5450000   0.748112E+02   0.421144E-01
        5451000   0.748239E+02   0.421270E-01
        5452000   0.748358E+02   0.421394E-01
        5453000   0.748478E+02   0.421523E-01
        5454000   0.748594E+02   0.421636E-01
        5455000   0.748717E+02   0.421740E-01
        5456000   0.748838E+02   0.421883E-01
        5457000   0.748965E+02   0.422007E-01
        5458000   0.749092E+02   0.422130E-01
        5459000   0.749218E+02   0.422247E-01
        5460000   0.749345E+02   0.422363E-01
        5461000   0.749474E+02   0.422487E-01
        5462000   0.749602E+02   0.422595E-01
        5463000   0.749722E+02   0.422693E-01
        5464000   0.749850E+02   0.422804E-01
        5465000   0.749976E+02   0.422919E-01
        5466000   0.750094E+02   0.423026E-01
        5467000   0.750214E+02   0.423115E-01
        5468000   0.750338E+02   0.423205E-01
        5469000   0.750464E+02   0.423311E-01
        5470000   0.750588E+02   0.423418E-01
        5471000   0.750717E+02   0.423507E-01
        5472000   0.750845E+02   0.423607E-01
        5473000   0.750967E+02   0.423723E-01
        5474000   0.751084E+02   0.423837E-01
        5475000   0.751206E+02   0.423961E-01
        5476000   0.751326E+02   0.424093E-01
        5477000   0.751448E+02   0.424205E-01
        5478000   0.751574E+02   0.424300E-01
        5479000   0.751701E+02   0.424425E-01
        5480000   0.751830E+02   0.424534E-01
        5481000   0.751957E+02   0.424638E-01
        5482000   0.752085E+02   0.424764E-01
        5483000   0.752207E+02   0.424868E-01
        5484000   0.752335E+02   0.424985E-01
        5485000   0.752457E+02   0.425111E-01
        5486000   0.752580E+02   0.425231E-01
        5487000   0.752707E+02   0.425351E-01
        5488000   0.752832E+02   0.425449E-01
        5489000   0.752957E+02   0.425574E-01
        5490000   0.753079E+02   0.425691E-01
        5491000   0.753202E+02   0.425798E-01
        5492000   0.753327E+02   0.425923E-01
        5493000   0.753451E+02   0.426044E-01
        5494000   0.753570E+02   0.426168E-01
        5495000   0.753696E+02   0.426295E-01
        5496000   0.753818E+02   0.426401E-01
        5497000   0.753949E+02   0.426504E-01
        5498000   0.754076E+02   0.426601E-01
        5499000   0.754198E+02   0.426695E-01
        5500000   0.754327E+02   0.426801E-01
        5501000   0.754449E+02   0.426906E-01
        5502000   0.754571E+02   0.427003E-01
        5503000   0.754691E+02   0.427106E-01
        5504000   0.754809E+02   0.427194E-01
        5505000   0.754934E+02   0.427307E-01
        5506000   0.755062E+02   0.427417E-01
        5507000   0.755188E+02   0.427534E-01
        5508000   0.755312E+02   0.427637E-01
        5509000   0.755435E+02   0.427739E-01
        5510000   0.755554E+02   0.427841E-01
        5511000   0.755678E+02   0.427937E-01
        5512000   0.755800E+02   0.428019E-01
        5513000   0.755926E+02   0.428126E-01
        5514000   0.756048E+02   0.428244E-01
        5515000   0.756175E+02   0.428372E-01
        5516000   0.756306E+02   0.428477E-01
        5517000   0.756432E+02   0.428574E-01
        5518000   0.756562E+02   0.428678E-01
        5519000   0.756688E+02   0.428777E-01
        5520000   0.756816E+02   0.428885E-01
        5521000   0.756939E+02   0.428989E-01
        5522000   0.757065E+02   0.429077E-01
        5523000   0.757190E+02   0.429189E-01
        5524000   0.757311E+02   0.429264E-01
        5525000   0.757431E+02   0.429353E-01
        5526000   0.757548E+02   0.429444E-01
        5527000   0.757670E+02   0.429510E-01
        5528000   0.757791E+02   0.429592E-01
        5529000   0.757918E+02   0.429668E-01
        5530000   0.758043E+02   0.429748E-01
        5531000   0.758169E+02   0.429825E-01
        5532000   0.758295E+02   0.429921E-01
        5533000   0.758416E+02   0.430027E-01
        5534000   0.758541E+02   0.430123E-01
        5535000   0.758664E+02   0.430214E-01
        5536000   0.758790E+02   0.430291E-01
        5537000   0.758922E+02   0.430371E-01
        5538000   0.759048E+02   0.430437E-01
        5539000   0.759175E+02   0.430498E-01
        5540000   0.759303E+02   0.430569E-01
        5541000   0.759428E+02   0.430650E-01
        5542000   0.759547E+02   0.430744E-01
        5543000   0.759667E+02   0.430828E-01
        5544000   0.759787E+02   0.430924E-01
        5545000   0.759909E+02   0.431014E-01
        5546000   0.760042E+02   0.431098E-01
        5547000   0.760173E+02   0.431198E-01
        5548000   0.760309E+02   0.431295E-01
        5549000   0.760436E+02   0.431365E-01
        5550000   0.760562E+02   0.431440E-01
        5551000   0.760685E+02   0.431511E-01
        5552000   0.760806E+02   0.431592E-01
        5553000   0.760931E+02   0.431678E-01
        5554000   0.761056E+02   0.431766E-01
        5555000   0.761173E+02   0.431827E-01
        5556000   0.761295E+02   0.431913E-01
        5557000   0.761416E+02   0.431991E-01
        5558000   0.761537E+02   0.432069E-01
        5559000   0.761662E+02   0.432132E-01
        5560000   0.761788E+02   0.432206E-01
        5561000   0.761915E+02   0.432276E-01
        5562000   0.762044E+02   0.432346E-01
        5563000   0.762174E+02   0.432428E-01
        5564000   0.762301E+02   0.432504E-01
        5565000   0.762426E+02   0.432583E-01
        5566000   0.762555E+02   0.432671E-01
        5567000   0.762679E+02   0.432738E-01
        5568000   0.762802E+02   0.432831E-01
        5569000   0.762927E+02   0.432902E-01
        5570000   0.763050E+02   0.432978E-01
        5571000   0.763178E+02   0.433052E-01
        5572000   0.763301E+02   0.433105E-01
        5573000   0.763428E+02   0.433155E-01
        5574000   0.763556E+02   0.433242E-01
        5575000   0.763684E+02   0.433305E-01
        5576000   0.763816E+02   0.433362E-01
        5577000   0.763942E+02   0.433420E-01
        5578000   0.764072E+02   0.433489E-01
        5579000   0.764198E+02   0.433551E-01
        5580000   0.764322E+02   0.433605E-01
        5581000   0.764447E+02   0.433691E-01
        5582000   0.764578E+02   0.433778E-01
        5583000   0.764702E+02   0.433850E-01
        5584000   0.764823E+02   0.433914E-01
        5585000   0.764943E+02   0.433975E-01
        5586000   0.765065E+02   0.434034E-01
        5587000   0.765192E+02   0.434110E-01
        5588000   0.765320E+02   0.434174E-01
        5589000   0.765444E+02   0.434241E-01
        5590000   0.765567E+02   0.434307E-01
        5591000   0.765688E+02   0.434376E-01
        5592000   0.765811E+02   0.434455E-01
        5593000   0.765941E+02   0.434506E-01
        5594000   0.766064E+02   0.434556E-01
        5595000   0.766180E+02   0.434601E-01
        5596000   0.766303E+02   0.434656E-01
        5597000   0.766422E+02   0.434704E-01
        5598000   0.766546E+02   0.434768E-01
        5599000   0.766667E+02   0.434838E-01
        5600000   0.766793E+02   0.434879E-01
        5601000   0.766921E+02   0.434936E-01
        5602000   0.767048E+02   0.434998E-01
        5603000   0.767173E+02   0.435060E-01
        5604000   0.767291E+02   0.435108E-01
        5605000   0.767414E+02   0.435150E-01
        5606000   0.767540E+02   0.435203E-01
        5607000   0.767666E+02   0.435228E-01
        5608000   0.767794E+02   0.435289E-01
        5609000   0.767916E+02   0.435360E-01
        5610000   0.768042E+02   0.435430E-01
        5611000   0.768165E+02   0.435487E-01
        5612000   0.768289E+02   0.435546E-01
        5613000   0.768412E+02   0.435587E-01
        5614000   0.768535E+02   0.435626E-01
        5615000   0.768661E+02   0.435690E-01
        5616000   0.768784E+02   0.435746E-01
        5617000   0.768909E+02   0.435797E-01
        5618000   0.769031E+02   0.435851E-01
        5619000   0.769150E+02   0.435893E-01
        5620000   0.769271E+02   0.435925E-01
        5621000   0.769392E+02   0.435965E-01
        5622000   0.769517E+02   0.436014E-01
        5623000   0.769643E+02   0.436072E-01
        5624000   0.769767E+02   0.436132E-01
        5625000   0.769886E+02   0.436210E-01
        5626000   0.770003E+02   0.436294E-01
        5627000   0.770123E+02   0.436338E-01
        5628000   0.770253E+02   0.436374E-01
        5629000   0.770376E+02   0.436437E-01
        5630000   0.770500E+02   0.436512E-01
        5631000   0.770627E+02   0.436570E-01
        5632000   0.770747E+02   0.436626E-01
        5633000   0.770868E+02   0.436691E-01
        5634000   0.770997E+02   0.436757E-01
        5635000   0.771124E+02   0.436810E-01
        5636000   0.771250E+02   0.436869E-01
        5637000   0.771371E+02   0.436936E-01
        5638000   0.771497E+02   0.437007E-01
        5639000   0.771617E+02   0.437068E-01
        5640000   0.771739E+02   0.437121E-01
        5641000   0.771863E+02   0.437179E-01
        5642000   0.771984E+02   0.437265E-01
        5643000   0.772110E+02   0.437347E-01
        5644000   0.772237E+02   0.437404E-01
        5645000   0.772367E+02   0.437465E-01
        5646000   0.772493E+02   0.437517E-01
        5647000   0.772617E+02   0.437562E-01
        5648000   0.772745E+02   0.437613E-01
        5649000   0.772872E+02   0.437670E-01
        5650000   0.772996E+02   0.437719E-01
        5651000   0.773121E+02   0.437754E-01
        5652000   0.773244E+02   0.437815E-01
        5653000   0.773367E+02   0.437865E-01
        5654000   0.773481E+02   0.437918E-01
        5655000   0.773599E+02   0.437953E-01
        5656000   0.773717E+02   0.438005E-01
        5657000   0.773840E+02   0.438054E-01
        5658000   0.773964E+02   0.438108E-01
        5659000   0.774088E+02   0.438173E-01
        5660000   0.774209E+02   0.438243E-01
        5661000   0.774329E+02   0.438296E-01
        5662000   0.774452E+02   0.438367E-01
        5663000   0.774575E+02   0.438435E-01
        5664000   0.774692E+02   0.438505E-01
        5665000   0.774811E+02   0.438607E-01
        5666000   0.774935E+02   0.438703E-01
        5667000   0.775059E+02   0.438785E-01
        5668000   0.775177E+02   0.438861E-01
        5669000   0.775298E+02   0.438940E-01
        5670000   0.775418E+02   0.439006E-01
        5671000   0.775543E+02   0.439081E-01
        5672000   0.775670E+02   0.439164E-01
        5673000   0.775790E+02   0.439234E-01
        5674000   0.775912E+02   0.439289E-01
        5675000   0.776039E+02   0.439349E-01
        5676000   0.776158E+02   0.439425E-01
        5677000   0.776282E+02   0.439501E-01
        5678000   0.776406E+02   0.439574E-01
        5679000   0.776530E+02   0.439634E-01
        5680000   0.776649E+02   0.439720E-01
        5681000   0.776771E+02   0.439801E-01
        5682000   0.776891E+02   0.439880E-01
        5683000   0.777015E+02   0.439955E-01
        5684000   0.777140E+02   0.440021E-01
        5685000   0.777267E+02   0.440102E-01
        5686000   0.777392E+02   0.440184E-01
        5687000   0.777520E+02   0.440274E-01
        5688000   0.777643E+02   0.440345E-01
        5689000   0.777768E+02   0.440412E-01
        5690000   0.777892E+02   0.440470E-01
        5691000   0.778015E+02   0.440554E-01
        5692000   0.778136E+02   0.440604E-01
        5693000   0.778257E+02   0.440677E-01
        5694000   0.778373E+02   0.440725E-01
        5695000   0.778495E+02   0.440788E-01
        5696000   0.778624E+02   0.440861E-01
        5697000   0.778750E+02   0.440938E-01
        5698000   0.778875E+02   0.441016E-01
        5699000   0.779005E+02   0.441093E-01
        5700000   0.779129E+02   0.441175E-01
        5701000   0.779250E+02   0.441259E-01
        5702000   0.779373E+02   0.441338E-01
        5703000   0.779498E+02   0.441417E-01
        5704000   0.779622E+02   0.441495E-01
        5705000   0.779746E+02   0.441578E-01
        5706000   0.779873E+02   0.441659E-01
        5707000   0.780000E+02   0.441730E-01
        5708000   0.780125E+02   0.441803E-01
        5709000   0.780251E+02   0.441877E-01
        5710000   0.780375E+02   0.441949E-01
        5711000   0.780498E+02   0.442036E-01
        5712000   0.780629E+02   0.442111E-01
        5713000   0.780754E+02   0.442202E-01
        5714000   0.780885E+02   0.442273E-01
        5715000   0.781011E+02   0.442366E-01
        5716000   0.781137E+02   0.442453E-01
        5717000   0.781268E+02   0.442547E-01
        5718000   0.781390E+02   0.442638E-01
        5719000   0.781510E+02   0.442720E-01
        5720000   0.781634E+02   0.442804E-01
        5721000   0.781754E+02   0.442885E-01
        5722000   0.781882E+02   0.442975E-01
        5723000   0.782007E+02   0.443080E-01
        5724000   0.782138E+02   0.443181E-01
        5725000   0.782259E+02   0.443282E-01
        5726000   0.782387E+02   0.443370E-01
        5727000   0.782513E+02   0.443456E-01
        5728000   0.782633E+02   0.443546E-01
        5729000   0.782758E+02   0.443615E-01
        5730000   0.782874E+02   0.443695E-01
        5731000   0.782988E+02   0.443794E-01
        5732000   0.783107E+02   0.443904E-01
        5733000   0.783233E+02   0.443997E-01
        5734000   0.783361E+02   0.444112E-01
        5735000   0.783495E+02   0.444195E-01
        5736000   0.783623E+02   0.444299E-01
        5737000   0.783751E+02   0.444395E-01
        5738000   0.783870E+02   0.444490E-01
        5739000   0.783992E+02   0.444563E-01
        5740000   0.784115E+02   0.444644E-01
        5741000   0.784232E+02   0.444728E-01
        5742000   0.784349E+02   0.444791E-01
        5743000   0.784472E+02   0.444867E-01
        5744000   0.784592E+02   0.444941E-01
        5745000   0.784717E+02   0.445039E-01
        5746000   0.784844E+02   0.445142E-01
        5747000   0.784972E+02   0.445231E-01
        5748000   0.785099E+02   0.445308E-01
        5749000   0.785225E+02   0.445383E-01
        5750000   0.785345E+02   0.445477E-01
        5751000   0.785467E+02   0.445565E-01
        5752000   0.785591E+02   0.445640E-01
        5753000   0.785707E+02   0.445717E-01
        5754000   0.785827E+02   0.445780E-01
        5755000   0.785952E+02   0.445857E-01
        5756000   0.786076E+02   0.445939E-01
        5757000   0.786206E+02   0.446024E-01
        5758000   0.786332E+02   0.446105E-01
        5759000   0.786455E+02   0.446183E-01
        5760000   0.786573E+02   0.446264E-01
        5761000   0.786691E+02   0.446353E-01
        5762000   0.786815E+02   0.446430E-01
        5763000   0.786936E+02   0.446519E-01
        5764000   0.787059E+02   0.446590E-01
        5765000   0.787187E+02   0.446681E-01
        5766000   0.787315E+02   0.446759E-01
        5767000   0.787439E+02   0.446855E-01
        5768000   0.787570E+02   0.446937E-01
        5769000   0.787697E+02   0.447021E-01
        5770000   0.787827E+02   0.447101E-01
        5771000   0.787949E+02   0.447191E-01
        5772000   0.788074E+02   0.447279E-01
        5773000   0.788206E+02   0.447370E-01
        5774000   0.788334E+02   0.447450E-01
        5775000   0.788461E+02   0.447546E-01
        5776000   0.788588E+02   0.447633E-01
        5777000   0.788707E+02   0.447724E-01
        5778000   0.788834E+02   0.447797E-01
        5779000   0.788957E+02   0.447863E-01
        5780000   0.789083E+02   0.447947E-01
        5781000   0.789209E+02   0.448041E-01
        5782000   0.789337E+02   0.448130E-01
        5783000   0.789461E+02   0.448233E-01
        5784000   0.789588E+02   0.448327E-01
        5785000   0.789710E+02   0.448413E-01
        5786000   0.789833E+02   0.448495E-01
        5787000   0.789955E+02   0.448582E-01
        5788000   0.790079E+02   0.448653E-01
        5789000   0.790209E+02   0.448726E-01
        5790000   0.790339E+02   0.448819E-01
        5791000   0.790467E+02   0.448934E-01
        5792000   0.790599E+02   0.449004E-01
        5793000   0.790737E+02   0.449088E-01
        5794000   0.790871E+02   0.449178E-01
        5795000   0.790998E+02   0.449268E-01
        5796000   0.791127E+02   0.449357E-01
        5797000   0.791255E+02   0.449436E-01
        5798000   0.791378E+02   0.449541E-01
        5799000   0.791498E+02   0.449646E-01
        5800000   0.791623E+02   0.449746E-01
        5801000   0.791747E+02   0.449847E-01
        5802000   0.791871E+02   0.449942E-01
        5803000   0.792000E+02   0.450031E-01
        5804000   0.792127E+02   0.450121E-01
        5805000   0.792257E+02   0.450218E-01
        5806000   0.792383E+02   0.450328E-01
        5807000   0.792506E+02   0.450443E-01
        5808000   0.792632E+02   0.450540E-01
        5809000   0.792765E+02   0.450633E-01
        5810000   0.792890E+02   0.450757E-01
        5811000   0.793015E+02   0.450882E-01
        5812000   0.793138E+02   0.451000E-01
        5813000   0.793264E+02   0.451120E-01
        5814000   0.793388E+02   0.451234E-01
        5815000   0.793517E+02   0.451347E-01
        5816000   0.793644E+02   0.451479E-01
        5817000   0.793772E+02   0.451594E-01
        5818000   0.793902E+02   0.451718E-01
        5819000   0.794030E+02   0.451862E-01
        5820000   0.794153E+02   0.451996E-01
        5821000   0.794274E+02   0.452123E-01
        5822000   0.794395E+02   0.452264E-01
        5823000   0.794518E+02   0.452364E-01
        5824000   0.794646E+02   0.452493E-01
        5825000   0.794766E+02   0.452617E-01
        5826000   0.794892E+02   0.452734E-01
        5827000   0.795016E+02   0.452858E-01
        5828000   0.795142E+02   0.452982E-01
        5829000   0.795266E+02   0.453095E-01
        5830000   0.795392E+02   0.453201E-01
        5831000   0.795515E+02   0.453305E-01
        5832000   0.795638E+02   0.453422E-01
        5833000   0.795762E+02   0.453530E-01
        5834000   0.795885E+02   0.453633E-01
        5835000   0.796009E+02   0.453731E-01
        5836000   0.796131E+02   0.453839E-01
        5837000   0.796252E+02   0.453956E-01
        5838000   0.796368E+02   0.454056E-01
        5839000   0.796488E+02   0.454165E-01
        5840000   0.796613E+02   0.454265E-01
        5841000   0.796738E+02   0.454367E-01
        5842000   0.796863E+02   0.454466E-01
        5843000   0.796991E+02   0.454569E-01
        5844000   0.797111E+02   0.454683E-01
        5845000   0.797237E+02   0.454769E-01
        5846000   0.797364E+02   0.454867E-01
        5847000   0.797489E+02   0.454953E-01
        5848000   0.797615E+02   0.455038E-01
        5849000   0.797738E+02   0.455138E-01
        5850000   0.797870E+02   0.455232E-01
        5851000   0.797997E+02   0.455323E-01
        5852000   0.798117E+02   0.455406E-01
        5853000   0.798233E+02   0.455499E-01
        5854000   0.798358E+02   0.455591E-01
        5855000   0.798479E+02   0.455675E-01
        5856000   0.798600E+02   0.455764E-01
        5857000   0.798723E+02   0.455852E-01
        5858000   0.798843E+02   0.455949E-01
        5859000   0.798975E+02   0.456039E-01
        5860000   0.799096E+02   0.456144E-01
        5861000   0.799219E+02   0.456259E-01
        5862000   0.799344E+02   0.456367E-01
        5863000   0.799468E+02   0.456475E-01
        5864000   0.799592E+02   0.456573E-01
        5865000   0.799723E+02   0.456698E-01
        5866000   0.799856E+02   0.456779E-01
        5867000   0.799977E+02   0.456874E-01
        5868000   0.800102E+02   0.456961E-01
        5869000   0.800227E+02   0.457060E-01
        5870000   0.800354E+02   0.457150E-01
        5871000   0.800481E+02   0.457254E-01
        5872000   0.800597E+02   0.457352E-01
        5873000   0.800718E+02   0.457446E-01
        5874000   0.800845E+02   0.457536E-01
        5875000   0.800973E+02   0.457632E-01
        5876000   0.801097E+02   0.457715E-01
        5877000   0.801217E+02   0.457786E-01
        5878000   0.801332E+02   0.457866E-01
        5879000   0.801446E+02   0.457942E-01
        5880000   0.801569E+02   0.458037E-01
        5881000   0.801696E+02   0.458126E-01
        5882000   0.801824E+02   0.458214E-01
        5883000   0.801951E+02   0.458286E-01
        5884000   0.802075E+02   0.458364E-01
        5885000   0.802206E+02   0.458460E-01
        5886000   0.802332E+02   0.458566E-01
        5887000   0.802451E+02   0.458650E-01
        5888000   0.802573E+02   0.458747E-01
        5889000   0.802696E+02   0.458837E-01
        5890000   0.802825E+02   0.458946E-01
        5891000   0.802952E+02   0.459032E-01
        5892000   0.803081E+02   0.459102E-01
        5893000   0.803204E+02   0.459195E-01
        5894000   0.803326E+02   0.459289E-01
        5895000   0.803448E+02   0.459369E-01
        5896000   0.803575E+02   0.459453E-01
        5897000   0.803702E+02   0.459546E-01
        5898000   0.803827E+02   0.459625E-01
        5899000   0.803955E+02   0.459711E-01
        5900000   0.804082E+02   0.459801E-01
        5901000   0.804205E+02   0.459886E-01
        5902000   0.804328E+02   0.459970E-01
        5903000   0.804450E+02   0.460058E-01
        5904000   0.804576E+02   0.460142E-01
        5905000   0.804707E+02   0.460233E-01
        5906000   0.804835E+02   0.460321E-01
        5907000   0.804959E+02   0.460397E-01
        5908000   0.805079E+02   0.460478E-01
        5909000   0.805199E+02   0.460560E-01
        5910000   0.805319E+02   0.460620E-01
        5911000   0.805443E+02   0.460683E-01
        5912000   0.805570E+02   0.460752E-01
        5913000   0.805699E+02   0.460832E-01
        5914000   0.805827E+02   0.460916E-01
        5915000   0.805963E+02   0.460997E-01
        5916000   0.806095E+02   0.461078E-01
        5917000   0.806223E+02   0.461167E-01
        5918000   0.806346E+02   0.461258E-01
        5919000   0.806470E+02   0.461358E-01
        5920000   0.806596E+02   0.461462E-01
        5921000   0.806716E+02   0.461557E-01
        5922000   0.806834E+02   0.461663E-01
        5923000   0.806953E+02   0.461744E-01
        5924000   0.807070E+02   0.461839E-01
        5925000   0.807192E+02   0.461961E-01
        5926000   0.807317E+02   0.462060E-01
        5927000   0.807444E+02   0.462151E-01
        5928000   0.807573E+02   0.462267E-01
        5929000   0.807708E+02   0.462356E-01
        5930000   0.807837E+02   0.462473E-01
        5931000   0.807959E+02   0.462582E-01
        5932000   0.808081E+02   0.462677E-01
        5933000   0.808206E+02   0.462783E-01
        5934000   0.808329E+02   0.462910E-01
        5935000   0.808445E+02   0.463016E-01
        5936000   0.808561E+02   0.463123E-01
        5937000   0.808681E+02   0.463223E-01
        5938000   0.808805E+02   0.463339E-01
        5939000   0.808927E+02   0.463453E-01
        5940000   0.809055E+02   0.463565E-01
        5941000   0.809181E+02   0.463670E-01
        5942000   0.809308E+02   0.463797E-01
        5943000   0.809432E+02   0.463905E-01
        5944000   0.809558E+02   0.464025E-01
        5945000   0.809688E+02   0.464140E-01
        5946000   0.809810E+02   0.464242E-01
        5947000   0.809931E+02   0.464345E-01
        5948000   0.810051E+02   0.464452E-01
        5949000   0.810177E+02   0.464550E-01
        5950000   0.810295E+02   0.464654E-01
        5951000   0.810417E+02   0.464760E-01
        5952000   0.810540E+02   0.464876E-01
        5953000   0.810662E+02   0.464991E-01
        5954000   0.810788E+02   0.465104E-01
        5955000   0.810917E+02   0.465206E-01
        5956000   0.811043E+02   0.465324E-01
        5957000   0.811167E+02   0.465425E-01
        5958000   0.811288E+02   0.465530E-01
        5959000   0.811409E+02   0.465647E-01
        5960000   0.811524E+02   0.465746E-01
        5961000   0.811652E+02   0.465867E-01
        5962000   0.811776E+02   0.465968E-01
        5963000   0.811900E+02   0.466063E-01
        5964000   0.812032E+02   0.466176E-01
        5965000   0.812157E+02   0.466268E-01
        5966000   0.812281E+02   0.466364E-01
        5967000   0.812406E+02   0.466459E-01
        5968000   0.812529E+02   0.466543E-01
        5969000   0.812647E+02   0.466622E-01
        5970000   0.812772E+02   0.466705E-01
        5971000   0.812888E+02   0.466786E-01
        5972000   0.813010E+02   0.466869E-01
        5973000   0.813137E+02   0.466970E-01
        5974000   0.813262E+02   0.467057E-01
        5975000   0.813385E+02   0.467137E-01
        5976000   0.813505E+02   0.467225E-01
        5977000   0.813629E+02   0.467333E-01
        5978000   0.813756E+02   0.467435E-01
        5979000   0.813879E+02   0.467531E-01
        5980000   0.814005E+02   0.467621E-01
        5981000   0.814123E+02   0.467726E-01
        5982000   0.814248E+02   0.467833E-01
        5983000   0.814365E+02   0.467934E-01
        5984000   0.814488E+02   0.468025E-01
        5985000   0.814613E+02   0.468104E-01
        5986000   0.814734E+02   0.468188E-01
        5987000   0.814855E+02   0.468274E-01
        5988000   0.814971E+02   0.468375E-01
        5989000   0.815092E+02   0.468443E-01
        5990000   0.815220E+02   0.468526E-01
        5991000   0.815345E+02   0.468603E-01
        5992000   0.815474E+02   0.468687E-01
        5993000   0.815598E+02   0.468771E-01
        5994000   0.815722E+02   0.468856E-01
        5995000   0.815843E+02   0.468941E-01
        5996000   0.815969E+02   0.469022E-01
        5997000   0.816094E+02   0.469093E-01
        5998000   0.816213E+02   0.469182E-01
        5999000   0.816335E+02   0.469286E-01
        6000000   0.816454E+02   0.469412E-01
        6001000   0.816576E+02   0.469518E-01
        6002000   0.816701E+02   0.469630E-01
        6003000   0.816825E+02   0.469745E-01
        6004000   0.816948E+02   0.469841E-01
        6005000   0.817069E+02   0.469941E-01
        6006000   0.817193E+02   0.470049E-01
        6007000   0.817316E+02   0.470135E-01
        6008000   0.817435E+02   0.470228E-01
        6009000   0.817556E+02   0.470305E-01
        6010000   0.817678E+02   0.470383E-01
        6011000   0.817804E+02   0.470466E-01
        6012000   0.817930E+02   0.470549E-01
        6013000   0.818047E+02   0.470640E-01
        6014000   0.818168E+02   0.470736E-01
        6015000   0.818284E+02   0.470815E-01
        6016000   0.818403E+02   0.470912E-01
        6017000   0.818521E+02   0.470980E-01
        6018000   0.818639E+02   0.471047E-01
        6019000   0.818753E+02   0.471124E-01
        6020000   0.818870E+02   0.471202E-01
        6021000   0.818993E+02   0.471275E-01
        6022000   0.819112E+02   0.471372E-01
        6023000   0.819235E+02   0.471447E-01
        6024000   0.819354E+02   0.471539E-01
        6025000   0.819473E+02   0.471604E-01
        6026000   0.819596E+02   0.471698E-01
        6027000   0.819715E+02   0.471772E-01
        6028000   0.819833E+02   0.471867E-01
        6029000   0.819958E+02   0.471971E-01
        6030000   0.820079E+02   0.472089E-01
        6031000   0.820200E+02   0.472193E-01
        6032000   0.820317E+02   0.472315E-01
        6033000   0.820432E+02   0.472432E-01
        6034000   0.820555E+02   0.472547E-01
        6035000   0.820674E+02   0.472653E-01
        6036000   0.820795E+02   0.472749E-01
        6037000   0.820916E+02   0.472847E-01
        6038000   0.821039E+02   0.472943E-01
        6039000   0.821160E+02   0.473018E-01
        6040000   0.821280E+02   0.473119E-01
        6041000   0.821407E+02   0.473191E-01
        6042000   0.821530E+02   0.473246E-01
        6043000   0.821650E+02   0.473345E-01
        6044000   0.821773E+02   0.473409E-01
        6045000   0.821891E+02   0.473470E-01
        6046000   0.822017E+02   0.473554E-01
        6047000   0.822139E+02   0.473629E-01
        6048000   0.822257E+02   0.473700E-01
        6049000   0.822382E+02   0.473783E-01
        6050000   0.822509E+02   0.473863E-01
        6051000   0.822631E+02   0.473939E-01
        6052000   0.822754E+02   0.474028E-01
        6053000   0.822872E+02   0.474112E-01
        6054000   0.822987E+02   0.474199E-01
        6055000   0.823106E+02   0.474290E-01
        6056000   0.823229E+02   0.474362E-01
        6057000   0.823347E+02   0.474453E-01
        6058000   0.823473E+02   0.474550E-01
        6059000   0.823595E+02   0.474657E-01
        6060000   0.823719E+02   0.474765E-01
        6061000   0.823838E+02   0.474877E-01
        6062000   0.823961E+02   0.474968E-01
        6063000   0.824081E+02   0.475080E-01
        6064000   0.824197E+02   0.475179E-01
        6065000   0.824322E+02   0.475258E-01
        6066000   0.824446E+02   0.475364E-01
        6067000   0.824563E+02   0.475451E-01
        6068000   0.824684E+02   0.475563E-01
        6069000   0.824801E+02   0.475634E-01
        6070000   0.824916E+02   0.475732E-01
        6071000   0.825039E+02   0.475815E-01
        6072000   0.825157E+02   0.475910E-01
        6073000   0.825277E+02   0.475970E-01
        6074000   0.825402E+02   0.476024E-01
        6075000   0.825521E+02   0.476087E-01
        6076000   0.825643E+02   0.476145E-01
        6077000   0.825770E+02   0.476219E-01
        6078000   0.825897E+02   0.476284E-01
        6079000   0.826020E+02   0.476362E-01
        6080000   0.826139E+02   0.476447E-01
        6081000   0.826257E+02   0.476507E-01
        6082000   0.826374E+02   0.476588E-01
        6083000   0.826496E+02   0.476683E-01
        6084000   0.826615E+02   0.476767E-01
        6085000   0.826732E+02   0.476871E-01
        6086000   0.826848E+02   0.476966E-01
        6087000   0.826972E+02   0.477056E-01
        6088000   0.827102E+02   0.477142E-01
        6089000   0.827231E+02   0.477231E-01
        6090000   0.827359E+02   0.477299E-01
        6091000   0.827482E+02   0.477376E-01
        6092000   0.827602E+02   0.477461E-01
        6093000   0.827728E+02   0.477556E-01
        6094000   0.827848E+02   0.477652E-01
        6095000   0.827967E+02   0.477736E-01
        6096000   0.828092E+02   0.477812E-01
        6097000   0.828217E+02   0.477912E-01
        6098000   0.828348E+02   0.477992E-01
        6099000   0.828474E+02   0.478076E-01
        6100000   0.828597E+02   0.478171E-01
        6101000   0.828721E+02   0.478274E-01
        6102000   0.828842E+02   0.478361E-01
        6103000   0.828964E+02   0.478427E-01
        6104000   0.829087E+02   0.478497E-01
        6105000   0.829208E+02   0.478558E-01
        6106000   0.829326E+02   0.478652E-01
        6107000   0.829450E+02   0.478723E-01
        6108000   0.829566E+02   0.478802E-01
        6109000   0.829690E+02   0.478880E-01
        6110000   0.829819E+02   0.478961E-01
        6111000   0.829944E+02   0.479053E-01
        6112000   0.830070E+02   0.479141E-01
        6113000   0.830192E+02   0.479220E-01
        6114000   0.830309E+02   0.479307E-01
        6115000   0.830430E+02   0.479404E-01
        6116000   0.830553E+02   0.479511E-01
        6117000   0.830676E+02   0.479617E-01
        6118000   0.830800E+02   0.479723E-01
        6119000   0.830919E+02   0.479814E-01
        6120000   0.831039E+02   0.479883E-01
        6121000   0.831161E+02   0.479975E-01
        6122000   0.831280E+02   0.480072E-01
        6123000   0.831401E+02   0.480168E-01
        6124000   0.831525E+02   0.480241E-01
        6125000   0.831644E+02   0.480310E-01
        6126000   0.831764E+02   0.480379E-01
        6127000   0.831884E+02   0.480467E-01
        6128000   0.832005E+02   0.480553E-01
        6129000   0.832125E+02   0.480642E-01
        6130000   0.832247E+02   0.480711E-01
        6131000   0.832364E+02   0.480796E-01
        6132000   0.832486E+02   0.480874E-01
        6133000   0.832614E+02   0.480980E-01
        6134000   0.832738E+02   0.481067E-01
        6135000   0.832860E+02   0.481162E-01
        6136000   0.832983E+02   0.481240E-01
        6137000   0.833104E+02   0.481326E-01
        6138000   0.833220E+02   0.481407E-01
        6139000   0.833335E+02   0.481494E-01
        6140000   0.833456E+02   0.481596E-01
        6141000   0.833571E+02   0.481692E-01
        6142000   0.833681E+02   0.481760E-01
        6143000   0.833799E+02   0.481825E-01
        6144000   0.833923E+02   0.481883E-01
        6145000   0.834047E+02   0.481953E-01
        6146000   0.834164E+02   0.482026E-01
        6147000   0.834288E+02   0.482090E-01
        6148000   0.834405E+02   0.482158E-01
        6149000   0.834524E+02   0.482217E-01
        6150000   0.834642E+02   0.482270E-01
        6151000   0.834761E+02   0.482328E-01
        6152000   0.834888E+02   0.482384E-01
        6153000   0.835008E+02   0.482459E-01
        6154000   0.835128E+02   0.482525E-01
        6155000   0.835250E+02   0.482598E-01
        6156000   0.835372E+02   0.482660E-01
        6157000   0.835494E+02   0.482735E-01
        6158000   0.835614E+02   0.482832E-01
        6159000   0.835738E+02   0.482902E-01
        6160000   0.835862E+02   0.483008E-01
        6161000   0.835982E+02   0.483101E-01
        6162000   0.836096E+02   0.483180E-01
        6163000   0.836208E+02   0.483254E-01
        6164000   0.836328E+02   0.483312E-01
        6165000   0.836449E+02   0.483401E-01
        6166000   0.836577E+02   0.483471E-01
        6167000   0.836703E+02   0.483575E-01
        6168000   0.836829E+02   0.483654E-01
        6169000   0.836955E+02   0.483739E-01
        6170000   0.837080E+02   0.483812E-01
        6171000   0.837198E+02   0.483877E-01
        6172000   0.837318E+02   0.483943E-01
        6173000   0.837439E+02   0.484021E-01
        6174000   0.837562E+02   0.484097E-01
        6175000   0.837682E+02   0.484143E-01
        6176000   0.837803E+02   0.484212E-01
        6177000   0.837925E+02   0.484281E-01
        6178000   0.838043E+02   0.484351E-01
        6179000   0.838163E+02   0.484419E-01
        6180000   0.838282E+02   0.484495E-01
        6181000   0.838407E+02   0.484573E-01
        6182000   0.838526E+02   0.484649E-01
        6183000   0.838650E+02   0.484709E-01
        6184000   0.838767E+02   0.484789E-01
        6185000   0.838890E+02   0.484857E-01
        6186000   0.839004E+02   0.484893E-01
        6187000   0.839125E+02   0.484964E-01
        6188000   0.839241E+02   0.485025E-01
        6189000   0.839364E+02   0.485079E-01
        6190000   0.839489E+02   0.485143E-01
        6191000   0.839619E+02   0.485194E-01
        6192000   0.839745E+02   0.485265E-01
        6193000   0.839873E+02   0.485347E-01
        6194000   0.839998E+02   0.485427E-01
        6195000   0.840125E+02   0.485481E-01
        6196000   0.840248E+02   0.485541E-01
        6197000   0.840370E+02   0.485623E-01
        6198000   0.840488E+02   0.485721E-01
        6199000   0.840609E+02   0.485784E-01
        6200000   0.840731E+02   0.485873E-01
        6201000   0.840847E+02   0.485971E-01
        6202000   0.840961E+02   0.486085E-01
        6203000   0.841078E+02   0.486178E-01
        6204000   0.841201E+02   0.486288E-01
        6205000   0.841321E+02   0.486420E-01
        6206000   0.841443E+02   0.486513E-01
        6207000   0.841563E+02   0.486609E-01
        6208000   0.841693E+02   0.486692E-01
        6209000   0.841820E+02   0.486775E-01
        6210000   0.841950E+02   0.486865E-01
        6211000   0.842073E+02   0.486966E-01
        6212000   0.842197E+02   0.487073E-01
        6213000   0.842320E+02   0.487180E-01
        6214000   0.842433E+02   0.487295E-01
        6215000   0.842549E+02   0.487406E-01
        6216000   0.842669E+02   0.487515E-01
        6217000   0.842787E+02   0.487623E-01
        6218000   0.842908E+02   0.487727E-01
        6219000   0.843034E+02   0.487852E-01
        6220000   0.843153E+02   0.487960E-01
        6221000   0.843275E+02   0.488077E-01
        6222000   0.843400E+02   0.488192E-01
        6223000   0.843517E+02   0.488308E-01
        6224000   0.843640E+02   0.488425E-01
        6225000   0.843759E+02   0.488556E-01
        6226000   0.843878E+02   0.488683E-01
        6227000   0.843994E+02   0.488812E-01
        6228000   0.844120E+02   0.488928E-01
        6229000   0.844246E+02   0.489055E-01
        6230000   0.844367E+02   0.489167E-01
        6231000   0.844484E+02   0.489308E-01
        6232000   0.844605E+02   0.489427E-01
        6233000   0.844731E+02   0.489550E-01
        6234000   0.844859E+02   0.489669E-01
        6235000   0.844980E+02   0.489779E-01
        6236000   0.845101E+02   0.489896E-01
        6237000   0.845223E+02   0.490003E-01
        6238000   0.845351E+02   0.490130E-01
        6239000   0.845478E+02   0.490249E-01
        6240000   0.845596E+02   0.490353E-01
        6241000   0.845715E+02   0.490474E-01
        6242000   0.845835E+02   0.490581E-01
        6243000   0.845963E+02   0.490685E-01
        6244000   0.846090E+02   0.490783E-01
        6245000   0.846213E+02   0.490903E-01
        6246000   0.846336E+02   0.491031E-01
        6247000   0.846456E+02   0.491171E-01
        6248000   0.846579E+02   0.491311E-01
        6249000   0.846706E+02   0.491464E-01
        6250000   0.846837E+02   0.491587E-01
        6251000   0.846957E+02   0.491727E-01
        6252000   0.847082E+02   0.491855E-01
        6253000   0.847210E+02   0.491979E-01
        6254000   0.847328E+02   0.492097E-01
        6255000   0.847444E+02   0.492211E-01
        6256000   0.847560E+02   0.492341E-01
        6257000   0.847679E+02   0.492473E-01
        6258000   0.847796E+02   0.492575E-01
        6259000   0.847915E+02   0.492692E-01
        6260000   0.848037E+02   0.492815E-01
        6261000   0.848166E+02   0.492926E-01
        6262000   0.848286E+02   0.493025E-01
        6263000   0.848408E+02   0.493161E-01
        6264000   0.848532E+02   0.493288E-01
        6265000   0.848653E+02   0.493398E-01
        6266000   0.848777E+02   0.493511E-01
        6267000   0.848901E+02   0.493606E-01
        6268000   0.849026E+02   0.493697E-01
        6269000   0.849151E+02   0.493795E-01
        6270000   0.849280E+02   0.493895E-01
        6271000   0.849400E+02   0.493972E-01
        6272000   0.849524E+02   0.494031E-01
        6273000   0.849638E+02   0.494110E-01
        6274000   0.849757E+02   0.494211E-01
        6275000   0.849878E+02   0.494294E-01
        6276000   0.849999E+02   0.494380E-01
        6277000   0.850123E+02   0.494477E-01
        6278000   0.850248E+02   0.494556E-01
        6279000   0.850371E+02   0.494644E-01
        6280000   0.850500E+02   0.494729E-01
        6281000   0.850618E+02   0.494814E-01
        6282000   0.850739E+02   0.494894E-01
        6283000   0.850861E+02   0.494979E-01
        6284000   0.850979E+02   0.495052E-01
        6285000   0.851099E+02   0.495144E-01
        6286000   0.851220E+02   0.495221E-01
        6287000   0.851339E+02   0.495296E-01
        6288000   0.851459E+02   0.495382E-01
        6289000   0.851581E+02   0.495434E-01
        6290000   0.851701E+02   0.495496E-01
        6291000   0.851826E+02   0.495560E-01
        6292000   0.851952E+02   0.495623E-01
        6293000   0.852079E+02   0.495669E-01
        6294000   0.852209E+02   0.495746E-01
        6295000   0.852337E+02   0.495827E-01
        6296000   0.852456E+02   0.495892E-01
        6297000   0.852573E+02   0.495972E-01
        6298000   0.852689E+02   0.496039E-01
        6299000   0.852807E+02   0.496118E-01
        6300000   0.852927E+02   0.496197E-01
        6301000   0.853043E+02   0.496267E-01
        6302000   0.853163E+02   0.496346E-01
        6303000   0.853288E+02   0.496408E-01
        6304000   0.853409E+02   0.496455E-01
        6305000   0.853525E+02   0.496519E-01
        6306000   0.853647E+02   0.496595E-01
        6307000   0.853763E+02   0.496678E-01
        6308000   0.853881E+02   0.496746E-01
        6309000   0.854008E+02   0.496835E-01
        6310000   0.854127E+02   0.496914E-01
        6311000   0.854246E+02   0.496990E-01
        6312000   0.854363E+02   0.497065E-01
        6313000   0.854484E+02   0.497140E-01
        6314000   0.854605E+02   0.497211E-01
        6315000   0.854733E+02   0.497277E-01
        6316000   0.854860E+02   0.497353E-01
        6317000   0.854976E+02   0.497427E-01
        6318000   0.855097E+02   0.497515E-01
        6319000   0.855214E+02   0.497596E-01
        6320000   0.855330E+02   0.497694E-01
        6321000   0.855447E+02   0.497777E-01
        6322000   0.855559E+02   0.497853E-01
        6323000   0.855675E+02   0.497930E-01
        6324000   0.855797E+02   0.497987E-01
        6325000   0.855921E+02   0.498029E-01
        6326000   0.856040E+02   0.498103E-01
        6327000   0.856163E+02   0.498172E-01
        6328000   0.856286E+02   0.498207E-01
        6329000   0.856415E+02   0.498271E-01
        6330000   0.856542E+02   0.498331E-01
        6331000   0.856666E+02   0.498397E-01
        6332000   0.856789E+02   0.498484E-01
        6333000   0.856902E+02   0.498559E-01
        6334000   0.857015E+02   0.498621E-01
        6335000   0.857136E+02   0.498686E-01
        6336000   0.857258E+02   0.498760E-01
        6337000   0.857382E+02   0.498836E-01
        6338000   0.857504E+02   0.498941E-01
        6339000   0.857629E+02   0.499055E-01
        6340000   0.857757E+02   0.499118E-01
        6341000   0.857879E+02   0.499208E-01
        6342000   0.857996E+02   0.499280E-01
        6343000   0.858114E+02   0.499369E-01
        6344000   0.858231E+02   0.499477E-01
        6345000   0.858350E+02   0.499563E-01
        6346000   0.858474E+02   0.499665E-01
        6347000   0.858591E+02   0.499757E-01
        6348000   0.858712E+02   0.499843E-01
        6349000   0.858838E+02   0.499941E-01
        6350000   0.858960E+02   0.500029E-01
        6351000   0.859083E+02   0.500119E-01
        6352000   0.859202E+02   0.500194E-01
        6353000   0.859321E+02   0.500279E-01
        6354000   0.859444E+02   0.500358E-01
        6355000   0.859564E+02   0.500439E-01
        6356000   0.859678E+02   0.500511E-01
        6357000   0.859794E+02   0.500585E-01
        6358000   0.859912E+02   0.500654E-01
        6359000   0.860032E+02   0.500724E-01
        6360000   0.860155E+02   0.500790E-01
        6361000   0.860279E+02   0.500850E-01
        6362000   0.860402E+02   0.500937E-01
        6363000   0.860523E+02   0.501029E-01
        6364000   0.860648E+02   0.501122E-01
        6365000   0.860772E+02   0.501211E-01
        6366000   0.860897E+02   0.501300E-01
        6367000   0.861019E+02   0.501380E-01
        6368000   0.861138E+02   0.501442E-01
        6369000   0.861263E+02   0.501537E-01
        6370000   0.861386E+02   0.501597E-01
        6371000   0.861509E+02   0.501642E-01
        6372000   0.861636E+02   0.501701E-01
        6373000   0.861757E+02   0.501767E-01
        6374000   0.861879E+02   0.501833E-01
        6375000   0.862000E+02   0.501884E-01
        6376000   0.862127E+02   0.501955E-01
        6377000   0.862253E+02   0.502011E-01
        6378000   0.862374E+02   0.502070E-01
        6379000   0.862500E+02   0.502153E-01
        6380000   0.862619E+02   0.502240E-01
        6381000   0.862749E+02   0.502308E-01
        6382000   0.862868E+02   0.502367E-01
        6383000   0.862985E+02   0.502447E-01
        6384000   0.863105E+02   0.502514E-01
        6385000   0.863224E+02   0.502587E-01
        6386000   0.863347E+02   0.502669E-01
        6387000   0.863459E+02   0.502730E-01
        6388000   0.863581E+02   0.502800E-01
        6389000   0.863702E+02   0.502867E-01
        6390000   0.863824E+02   0.502941E-01
        6391000   0.863947E+02   0.503040E-01
        6392000   0.864066E+02   0.503112E-01
        6393000   0.864191E+02   0.503172E-01
        6394000   0.864308E+02   0.503265E-01
        6395000   0.864430E+02   0.503335E-01
        6396000   0.864545E+02   0.503415E-01
        6397000   0.864662E+02   0.503529E-01
        6398000   0.864785E+02   0.503625E-01
        6399000   0.864915E+02   0.503731E-01
        6400000   0.865041E+02   0.503836E-01
        6401000   0.865166E+02   0.503930E-01
        6402000   0.865280E+02   0.504023E-01
        6403000   0.865398E+02   0.504130E-01
        6404000   0.865512E+02   0.504233E-01
        6405000   0.865627E+02   0.504300E-01
        6406000   0.865742E+02   0.504372E-01
        6407000   0.865864E+02   0.504460E-01
        6408000   0.865983E+02   0.504561E-01
        6409000   0.866115E+02   0.504655E-01
        6410000   0.866239E+02   0.504776E-01
        6411000   0.866369E+02   0.504830E-01
        6412000   0.866494E+02   0.504899E-01
        6413000   0.866621E+02   0.504973E-01
        6414000   0.866737E+02   0.505057E-01
        6415000   0.866855E+02   0.505146E-01
        6416000   0.866974E+02   0.505220E-01
        6417000   0.867092E+02   0.505311E-01
        6418000   0.867211E+02   0.505401E-01
        6419000   0.867336E+02   0.505493E-01
        6420000   0.867464E+02   0.505585E-01
        6421000   0.867588E+02   0.505687E-01
        6422000   0.867713E+02   0.505803E-01
        6423000   0.867838E+02   0.505904E-01
        6424000   0.867957E+02   0.505985E-01
        6425000   0.868084E+02   0.506080E-01
        6426000   0.868208E+02   0.506175E-01
        6427000   0.868328E+02   0.506271E-01
        6428000   0.868452E+02   0.506378E-01
        6429000   0.868570E+02   0.506479E-01
        6430000   0.868687E+02   0.506575E-01
        6431000   0.868802E+02   0.506641E-01
        6432000   0.868924E+02   0.506739E-01
        6433000   0.869039E+02   0.506832E-01
        6434000   0.869162E+02   0.506929E-01
        6435000   0.869280E+02   0.507014E-01
        6436000   0.869401E+02   0.507107E-01
        6437000   0.869518E+02   0.507193E-01
        6438000   0.869636E+02   0.507298E-01
        6439000   0.869754E+02   0.507394E-01
        6440000   0.869876E+02   0.507498E-01
        6441000   0.870002E+02   0.507587E-01
        6442000   0.870121E+02   0.507666E-01
        6443000   0.870245E+02   0.507753E-01
        6444000   0.870368E+02   0.507843E-01
        6445000   0.870496E+02   0.507898E-01
        6446000   0.870617E+02   0.507983E-01
        6447000   0.870743E+02   0.508072E-01
        6448000   0.870866E+02   0.508153E-01
        6449000   0.870991E+02   0.508215E-01
        6450000   0.871114E+02   0.508291E-01
        6451000   0.871235E+02   0.508378E-01
        6452000   0.871353E+02   0.508449E-01
        6453000   0.871467E+02   0.508533E-01
        6454000   0.871585E+02   0.508614E-01
        6455000   0.871713E+02   0.508699E-01
        6456000   0.871836E+02   0.508806E-01
        6457000   0.871956E+02   0.508884E-01
        6458000   0.872078E+02   0.508961E-01
        6459000   0.872203E+02   0.509041E-01
        6460000   0.872320E+02   0.509133E-01
        6461000   0.872432E+02   0.509214E-01
        6462000   0.872553E+02   0.509299E-01
        6463000   0.872674E+02   0.509412E-01
        6464000   0.872794E+02   0.509480E-01
        6465000   0.872910E+02   0.509563E-01
        6466000   0.873027E+02   0.509633E-01
        6467000   0.873147E+02   0.509731E-01
        6468000   0.873269E+02   0.509819E-01
        6469000   0.873388E+02   0.509910E-01
        6470000   0.873510E+02   0.510010E-01
        6471000   0.873632E+02   0.510105E-01
        6472000   0.873759E+02   0.510214E-01
        6473000   0.873889E+02   0.510325E-01
        6474000   0.874013E+02   0.510445E-01
        6475000   0.874139E+02   0.510560E-01
        6476000   0.874257E+02   0.510680E-01
        6477000   0.874373E+02   0.510802E-01
        6478000   0.874486E+02   0.510922E-01
        6479000   0.874606E+02   0.511038E-01
        6480000   0.874725E+02   0.511142E-01
        6481000   0.874839E+02   0.511242E-01
        6482000   0.874965E+02   0.511361E-01
        6483000   0.875095E+02   0.511476E-01
        6484000   0.875219E+02   0.511555E-01
        6485000   0.875345E+02   0.511644E-01
        6486000   0.875466E+02   0.511730E-01
        6487000   0.875589E+02   0.511828E-01
        6488000   0.875707E+02   0.511936E-01
        6489000   0.875826E+02   0.512057E-01
        6490000   0.875951E+02   0.512169E-01
        6491000   0.876071E+02   0.512269E-01
        6492000   0.876195E+02   0.512373E-01
        6493000   0.876318E+02   0.512482E-01
        6494000   0.876444E+02   0.512578E-01
        6495000   0.876566E+02   0.512679E-01
        6496000   0.876683E+02   0.512786E-01
        6497000   0.876802E+02   0.512890E-01
        6498000   0.876926E+02   0.512974E-01
        6499000   0.877049E+02   0.513062E-01
        6500000   0.877169E+02   0.513151E-01
        6501000   0.877285E+02   0.513245E-01
        6502000   0.877405E+02   0.513335E-01
        6503000   0.877529E+02   0.513422E-01
        6504000   0.877651E+02   0.513515E-01
        6505000   0.877775E+02   0.513617E-01
        6506000   0.877905E+02   0.513711E-01
        6507000   0.878030E+02   0.513796E-01
        6508000   0.878153E+02   0.513887E-01
        6509000   0.878277E+02   0.513971E-01
        6510000   0.878401E+02   0.514055E-01
        6511000   0.878525E+02   0.514141E-01
        6512000   0.878647E+02   0.514221E-01
        6513000   0.878765E+02   0.514311E-01
        6514000   0.878891E+02   0.514406E-01
        6515000   0.879011E+02   0.514503E-01
        6516000   0.879135E+02   0.514571E-01
        6517000   0.879264E+02   0.514637E-01
        6518000   0.879391E+02   0.514699E-01
        6519000   0.879521E+02   0.514778E-01
        6520000   0.879648E+02   0.514844E-01
        6521000   0.879777E+02   0.514918E-01
        6522000   0.879900E+02   0.514986E-01
        6523000   0.880021E+02   0.515023E-01
        6524000   0.880137E+02   0.515067E-01
        6525000   0.880253E+02   0.515122E-01
        6526000   0.880369E+02   0.515197E-01
        6527000   0.880490E+02   0.515263E-01
        6528000   0.880620E+02   0.515328E-01
        6529000   0.880752E+02   0.515379E-01
        6530000   0.880880E+02   0.515430E-01
        6531000   0.881006E+02   0.515478E-01
        6532000   0.881129E+02   0.515527E-01
        6533000   0.881259E+02   0.515570E-01
        6534000   0.881385E+02   0.515631E-01
        6535000   0.881508E+02   0.515679E-01
        6536000   0.881624E+02   0.515716E-01
        6537000   0.881741E+02   0.515775E-01
        6538000   0.881864E+02   0.515824E-01
        6539000   0.881997E+02   0.515869E-01
        6540000   0.882126E+02   0.515922E-01
        6541000   0.882252E+02   0.515962E-01
        6542000   0.882380E+02   0.516009E-01
        6543000   0.882501E+02   0.516066E-01
        6544000   0.882626E+02   0.516124E-01
        6545000   0.882754E+02   0.516188E-01
        6546000   0.882877E+02   0.516227E-01
        6547000   0.883004E+02   0.516264E-01
        6548000   0.883121E+02   0.516330E-01
        6549000   0.883245E+02   0.516400E-01
        6550000   0.883362E+02   0.516456E-01
        6551000   0.883483E+02   0.516515E-01
        6552000   0.883608E+02   0.516576E-01
        6553000   0.883732E+02   0.516639E-01
        6554000   0.883861E+02   0.516701E-01
        6555000   0.883991E+02   0.516757E-01
        6556000   0.884117E+02   0.516829E-01
        6557000   0.884244E+02   0.516881E-01
        6558000   0.884367E+02   0.516939E-01
        6559000   0.884491E+02   0.516993E-01
        6560000   0.884606E+02   0.517062E-01
        6561000   0.884726E+02   0.517102E-01
        6562000   0.884847E+02   0.517147E-01
        6563000   0.884971E+02   0.517205E-01
        6564000   0.885095E+02   0.517257E-01
        6565000   0.885224E+02   0.517320E-01
        6566000   0.885359E+02   0.517372E-01
        6567000   0.885488E+02   0.517420E-01
        6568000   0.885614E+02   0.517478E-01
        6569000   0.885737E+02   0.517506E-01
        6570000   0.885852E+02   0.517556E-01
        6571000   0.885974E+02   0.517598E-01
        6572000   0.886092E+02   0.517634E-01
        6573000   0.886209E+02   0.517680E-01
        6574000   0.886332E+02   0.517719E-01
        6575000   0.886453E+02   0.517759E-01
        6576000   0.886577E+02   0.517790E-01
        6577000   0.886702E+02   0.517837E-01
        6578000   0.886827E+02   0.517891E-01
        6579000   0.886953E+02   0.517935E-01
        6580000   0.887080E+02   0.517974E-01
        6581000   0.887208E+02   0.518029E-01
        6582000   0.887338E+02   0.518086E-01
        6583000   0.887463E+02   0.518154E-01
        6584000   0.887589E+02   0.518205E-01
        6585000   0.887719E+02   0.518280E-01
        6586000   0.887842E+02   0.518317E-01
        6587000   0.887958E+02   0.518374E-01
        6588000   0.888080E+02   0.518442E-01
        6589000   0.888196E+02   0.518491E-01
        6590000   0.888324E+02   0.518549E-01
        6591000   0.888450E+02   0.518604E-01
        6592000   0.888579E+02   0.518663E-01
        6593000   0.888705E+02   0.518702E-01
        6594000   0.888826E+02   0.518769E-01
        6595000   0.888954E+02   0.518829E-01
        6596000   0.889070E+02   0.518875E-01
        6597000   0.889186E+02   0.518928E-01
        6598000   0.889312E+02   0.518982E-01
        6599000   0.889426E+02   0.519036E-01
        6600000   0.889553E+02   0.519105E-01
        6601000   0.889675E+02   0.519168E-01
        6602000   0.889801E+02   0.519244E-01
        6603000   0.889924E+02   0.519300E-01
        6604000   0.890052E+02   0.519371E-01
        6605000   0.890175E+02   0.519448E-01
        6606000   0.890301E+02   0.519535E-01
        6607000   0.890426E+02   0.519599E-01
        6608000   0.890557E+02   0.519662E-01
        6609000   0.890682E+02   0.519710E-01
        6610000   0.890803E+02   0.519771E-01
        6611000   0.890927E+02   0.519823E-01
        6612000   0.891047E+02   0.519900E-01
        6613000   0.891167E+02   0.519962E-01
        6614000   0.891289E+02   0.520054E-01
        6615000   0.891414E+02   0.520122E-01
        6616000   0.891541E+02   0.520212E-01
        6617000   0.891669E+02   0.520296E-01
        6618000   0.891789E+02   0.520381E-01
        6619000   0.891920E+02   0.520469E-01
        6620000   0.892050E+02   0.520556E-01
        6621000   0.892173E+02   0.520614E-01
        6622000   0.892293E+02   0.520690E-01
        6623000   0.892416E+02   0.520737E-01
        6624000   0.892531E+02   0.520797E-01
        6625000   0.892643E+02   0.520861E-01
        6626000   0.892760E+02   0.520928E-01
        6627000   0.892883E+02   0.521000E-01
        6628000   0.893012E+02   0.521063E-01
        6629000   0.893136E+02   0.521119E-01
        6630000   0.893262E+02   0.521177E-01
        6631000   0.893384E+02   0.521236E-01
        6632000   0.893502E+02   0.521296E-01
        6633000   0.893626E+02   0.521357E-01
        6634000   0.893755E+02   0.521431E-01
        6635000   0.893873E+02   0.521477E-01
        6636000   0.893994E+02   0.521532E-01
        6637000   0.894116E+02   0.521582E-01
        6638000   0.894242E+02   0.521644E-01
        6639000   0.894373E+02   0.521698E-01
        6640000   0.894503E+02   0.521766E-01
        6641000   0.894633E+02   0.521818E-01
        6642000   0.894763E+02   0.521877E-01
        6643000   0.894892E+02   0.521937E-01
        6644000   0.895020E+02   0.522000E-01
        6645000   0.895138E+02   0.522068E-01
        6646000   0.895263E+02   0.522135E-01
        6647000   0.895384E+02   0.522197E-01
        6648000   0.895503E+02   0.522264E-01
        6649000   0.895621E+02   0.522325E-01
        6650000   0.895746E+02   0.522389E-01
        6651000   0.895874E+02   0.522446E-01
        6652000   0.895998E+02   0.522517E-01
        6653000   0.896120E+02   0.522578E-01
        6654000   0.896246E+02   0.522644E-01
        6655000   0.896366E+02   0.522680E-01
        6656000   0.896483E+02   0.522725E-01
        6657000   0.896600E+02   0.522772E-01
        6658000   0.896722E+02   0.522819E-01
        6659000   0.896840E+02   0.522864E-01
        6660000   0.896970E+02   0.522917E-01
        6661000   0.897098E+02   0.522954E-01
        6662000   0.897225E+02   0.523023E-01
        6663000   0.897349E+02   0.523061E-01
        6664000   0.897473E+02   0.523108E-01
        6665000   0.897599E+02   0.523160E-01
        6666000   0.897724E+02   0.523219E-01
        6667000   0.897844E+02   0.523285E-01
        6668000   0.897964E+02   0.523322E-01
        6669000   0.898083E+02   0.523356E-01
        6670000   0.898203E+02   0.523410E-01
        6671000   0.898325E+02   0.523431E-01
        6672000   0.898447E+02   0.523477E-01
        6673000   0.898569E+02   0.523514E-01
        6674000   0.898695E+02   0.523556E-01
        6675000   0.898820E+02   0.523599E-01
        6676000   0.898950E+02   0.523649E-01
        6677000   0.899082E+02   0.523719E-01
        6678000   0.899207E+02   0.523771E-01
        6679000   0.899336E+02   0.523844E-01
        6680000   0.899461E+02   0.523897E-01
        6681000   0.899582E+02   0.523950E-01
        6682000   0.899703E+02   0.523999E-01
        6683000   0.899829E+02   0.524065E-01
        6684000   0.899957E+02   0.524128E-01
        6685000   0.900082E+02   0.524187E-01
        6686000   0.900206E+02   0.524263E-01
        6687000   0.900334E+02   0.524329E-01
        6688000   0.900450E+02   0.524401E-01
        6689000   0.900576E+02   0.524475E-01
        6690000   0.900696E+02   0.524540E-01
        6691000   0.900818E+02   0.524614E-01
        6692000   0.900949E+02   0.524656E-01
        6693000   0.901075E+02   0.524704E-01
        6694000   0.901202E+02   0.524765E-01
        6695000   0.901327E+02   0.524789E-01
        6696000   0.901451E+02   0.524826E-01
        6697000   0.901573E+02   0.524866E-01
        6698000   0.901696E+02   0.524916E-01
        6699000   0.901818E+02   0.524972E-01
        6700000   0.901944E+02   0.525036E-01
        6701000   0.902066E+02   0.525092E-01
        6702000   0.902191E+02   0.525146E-01
        6703000   0.902312E+02   0.525209E-01
        6704000   0.902437E+02   0.525281E-01
        6705000   0.902566E+02   0.525331E-01
        6706000   0.902692E+02   0.525410E-01
        6707000   0.902818E+02   0.525484E-01
        6708000   0.902946E+02   0.525550E-01
        6709000   0.903065E+02   0.525610E-01
        6710000   0.903190E+02   0.525663E-01
        6711000   0.903311E+02   0.525708E-01
        6712000   0.903435E+02   0.525769E-01
        6713000   0.903557E+02   0.525859E-01
        6714000   0.903684E+02   0.525902E-01
        6715000   0.903811E+02   0.525952E-01
        6716000   0.903943E+02   0.526000E-01
        6717000   0.904074E+02   0.526049E-01
        6718000   0.904202E+02   0.526098E-01
        6719000   0.904323E+02   0.526157E-01
        6720000   0.904444E+02   0.526197E-01
        6721000   0.904563E+02   0.526243E-01
        6722000   0.904687E+02   0.526286E-01
        6723000   0.904810E+02   0.526347E-01
        6724000   0.904935E+02   0.526412E-01
        6725000   0.905064E+02   0.526480E-01
        6726000   0.905193E+02   0.526554E-01
        6727000   0.905317E+02   0.526622E-01
        6728000   0.905449E+02   0.526715E-01
        6729000   0.905573E+02   0.526776E-01
        6730000   0.905688E+02   0.526870E-01
        6731000   0.905806E+02   0.526944E-01
        6732000   0.905926E+02   0.527021E-01
        6733000   0.906044E+02   0.527130E-01
        6734000   0.906158E+02   0.527236E-01
        6735000   0.906278E+02   0.527329E-01
        6736000   0.906400E+02   0.527429E-01
        6737000   0.906523E+02   0.527542E-01
        6738000   0.906640E+02   0.527648E-01
        6739000   0.906768E+02   0.527756E-01
        6740000   0.906899E+02   0.527872E-01
        6741000   0.907029E+02   0.527965E-01
        6742000   0.907154E+02   0.528056E-01
        6743000   0.907276E+02   0.528134E-01
        6744000   0.907389E+02   0.528221E-01
        6745000   0.907512E+02   0.528322E-01
        6746000   0.907634E+02   0.528387E-01
        6747000   0.907763E+02   0.528469E-01
        6748000   0.907887E+02   0.528546E-01
        6749000   0.908015E+02   0.528621E-01
        6750000   0.908140E+02   0.528711E-01
        6751000   0.908269E+02   0.528793E-01
        6752000   0.908395E+02   0.528876E-01
        6753000   0.908523E+02   0.528972E-01
        6754000   0.908646E+02   0.529086E-01
        6755000   0.908769E+02   0.529181E-01
        6756000   0.908897E+02   0.529278E-01
        6757000   0.909019E+02   0.529367E-01
        6758000   0.909143E+02   0.529449E-01
        6759000   0.909273E+02   0.529549E-01
        6760000   0.909398E+02   0.529648E-01
        6761000   0.909520E+02   0.529743E-01
        6762000   0.909646E+02   0.529823E-01
        6763000   0.909763E+02   0.529914E-01
        6764000   0.909887E+02   0.530000E-01
        6765000   0.910005E+02   0.530071E-01
        6766000   0.910121E+02   0.530154E-01
        6767000   0.910237E+02   0.530220E-01
        6768000   0.910358E+02   0.530279E-01
        6769000   0.910484E+02   0.530333E-01
        6770000   0.910604E+02   0.530391E-01
        6771000   0.910728E+02   0.530440E-01
        6772000   0.910850E+02   0.530492E-01
        6773000   0.910970E+02   0.530549E-01
        6774000   0.911093E+02   0.530612E-01
        6775000   0.911217E+02   0.530658E-01
        6776000   0.911342E+02   0.530725E-01
        6777000   0.911460E+02   0.530790E-01
        6778000   0.911590E+02   0.530854E-01
        6779000   0.911721E+02   0.530935E-01
        6780000   0.911851E+02   0.531007E-01
        6781000   0.911983E+02   0.531070E-01
        6782000   0.912108E+02   0.531115E-01
        6783000   0.912231E+02   0.531172E-01
        6784000   0.912345E+02   0.531227E-01
        6785000   0.912464E+02   0.531285E-01
        6786000   0.912585E+02   0.531359E-01
        6787000   0.912698E+02   0.531428E-01
        6788000   0.912820E+02   0.531484E-01
        6789000   0.912948E+02   0.531561E-01
        6790000   0.913078E+02   0.531620E-01
        6791000   0.913207E+02   0.531661E-01
        6792000   0.913335E+02   0.531714E-01
        6793000   0.913464E+02   0.531794E-01
        6794000   0.913593E+02   0.531869E-01
        6795000   0.913721E+02   0.531953E-01
        6796000   0.913844E+02   0.532024E-01
        6797000   0.913974E+02   0.532095E-01
        6798000   0.914095E+02   0.532154E-01
        6799000   0.914215E+02   0.532215E-01
        6800000   0.914341E+02   0.532276E-01
        6801000   0.914463E+02   0.532321E-01
        6802000   0.914593E+02   0.532389E-01
        6803000   0.914714E+02   0.532446E-01
        6804000   0.914839E+02   0.532514E-01
        6805000   0.914965E+02   0.532604E-01
        6806000   0.915094E+02   0.532677E-01
        6807000   0.915221E+02   0.532747E-01
        6808000   0.915348E+02   0.532819E-01
        6809000   0.915473E+02   0.532886E-01
        6810000   0.915599E+02   0.532961E-01
        6811000   0.915725E+02   0.533031E-01
        6812000   0.915853E+02   0.533112E-01
        6813000   0.915979E+02   0.533162E-01
        6814000   0.916108E+02   0.533225E-01
        6815000   0.916240E+02   0.533302E-01
        6816000   0.916370E+02   0.533377E-01
        6817000   0.916497E+02   0.533437E-01
        6818000   0.916621E+02   0.533503E-01
        6819000   0.916743E+02   0.533571E-01
        6820000   0.916864E+02   0.533642E-01
        6821000   0.916983E+02   0.533717E-01
        6822000   0.917112E+02   0.533790E-01
        6823000   0.917241E+02   0.533867E-01
        6824000   0.917364E+02   0.533951E-01
        6825000   0.917486E+02   0.534026E-01
        6826000   0.917612E+02   0.534119E-01
        6827000   0.917737E+02   0.534219E-01
        6828000   0.917870E+02   0.534314E-01
        6829000   0.917989E+02   0.534412E-01
        6830000   0.918114E+02   0.534495E-01
        6831000   0.918238E+02   0.534573E-01
        6832000   0.918362E+02   0.534665E-01
        6833000   0.918487E+02   0.534744E-01
        6834000   0.918609E+02   0.534858E-01
        6835000   0.918738E+02   0.534962E-01
        6836000   0.918865E+02   0.535063E-01
        6837000   0.918990E+02   0.535152E-01
        6838000   0.919113E+02   0.535241E-01
        6839000   0.919245E+02   0.535317E-01
        6840000   0.919377E+02   0.535430E-01
        6841000   0.919503E+02   0.535561E-01
        6842000   0.919623E+02   0.535673E-01
        6843000   0.919743E+02   0.535773E-01
        6844000   0.919862E+02   0.535883E-01
        6845000   0.919983E+02   0.535982E-01
        6846000   0.920109E+02   0.536064E-01
        6847000   0.920235E+02   0.536140E-01
        6848000   0.920361E+02   0.536228E-01
        6849000   0.920483E+02   0.536320E-01
        6850000   0.920617E+02   0.536396E-01
        6851000   0.920737E+02   0.536489E-01
        6852000   0.920864E+02   0.536571E-01
        6853000   0.920982E+02   0.536654E-01
        6854000   0.921106E+02   0.536727E-01
        6855000   0.921230E+02   0.536800E-01
        6856000   0.921353E+02   0.536882E-01
        6857000   0.921481E+02   0.536946E-01
        6858000   0.921606E+02   0.537033E-01
        6859000   0.921730E+02   0.537116E-01
        6860000   0.921855E+02   0.537178E-01
        6861000   0.921975E+02   0.537236E-01
        6862000   0.922096E+02   0.537293E-01
        6863000   0.922219E+02   0.537349E-01
        6864000   0.922347E+02   0.537384E-01
        6865000   0.922478E+02   0.537450E-01
        6866000   0.922607E+02   0.537522E-01
        6867000   0.922737E+02   0.537590E-01
        6868000   0.922865E+02   0.537657E-01
        6869000   0.922996E+02   0.537739E-01
        6870000   0.923120E+02   0.537805E-01
        6871000   0.923242E+02   0.537897E-01
        6872000   0.923370E+02   0.537973E-01
        6873000   0.923498E+02   0.538033E-01
        6874000   0.923628E+02   0.538108E-01
        6875000   0.923760E+02   0.538192E-01
        6876000   0.923895E+02   0.538247E-01
        6877000   0.924028E+02   0.538305E-01
        6878000   0.924159E+02   0.538360E-01
        6879000   0.924287E+02   0.538425E-01
        6880000   0.924415E+02   0.538461E-01
        6881000   0.924539E+02   0.538526E-01
        6882000   0.924666E+02   0.538555E-01
        6883000   0.924786E+02   0.538596E-01
        6884000   0.924903E+02   0.538629E-01
        6885000   0.925026E+02   0.538682E-01
        6886000   0.925148E+02   0.538749E-01
        6887000   0.925271E+02   0.538821E-01
        6888000   0.925396E+02   0.538908E-01
        6889000   0.925525E+02   0.538982E-01
        6890000   0.925646E+02   0.539043E-01
        6891000   0.925774E+02   0.539101E-01
        6892000   0.925898E+02   0.539185E-01
        6893000   0.926029E+02   0.539262E-01
        6894000   0.926163E+02   0.539311E-01
        6895000   0.926290E+02   0.539382E-01
        6896000   0.926418E+02   0.539423E-01
        6897000   0.926534E+02   0.539466E-01
        6898000   0.926659E+02   0.539512E-01
        6899000   0.926779E+02   0.539569E-01
        6900000   0.926896E+02   0.539636E-01
        6901000   0.927020E+02   0.539686E-01
        6902000   0.927142E+02   0.539759E-01
        6903000   0.927266E+02   0.539817E-01
        6904000   0.927392E+02   0.539866E-01
        6905000   0.927520E+02   0.539927E-01
        6906000   0.927638E+02   0.539964E-01
        6907000   0.927762E+02   0.540010E-01
        6908000   0.927885E+02   0.540062E-01
        6909000   0.928008E+02   0.540106E-01
        6910000   0.928126E+02   0.540162E-01
        6911000   0.928256E+02   0.540214E-01
        6912000   0.928382E+02   0.540277E-01
        6913000   0.928510E+02   0.540339E-01
        6914000   0.928635E+02   0.540396E-01
        6915000   0.928753E+02   0.540441E-01
        6916000   0.928876E+02   0.540499E-01
        6917000   0.929008E+02   0.540572E-01
        6918000   0.929137E+02   0.540623E-01
        6919000   0.929264E+02   0.540708E-01
        6920000   0.929388E+02   0.540766E-01
        6921000   0.929507E+02   0.540811E-01
        6922000   0.929634E+02   0.540853E-01
        6923000   0.929754E+02   0.540884E-01
        6924000   0.929876E+02   0.540903E-01
        6925000   0.929999E+02   0.540935E-01
        6926000   0.930122E+02   0.540951E-01
        6927000   0.930248E+02   0.540971E-01
        6928000   0.930378E+02   0.541019E-01
        6929000   0.930497E+02   0.541030E-01
        6930000   0.930621E+02   0.541069E-01
        6931000   0.930745E+02   0.541091E-01
        6932000   0.930863E+02   0.541121E-01
        6933000   0.930984E+02   0.541137E-01
        6934000   0.931103E+02   0.541151E-01
        6935000   0.931223E+02   0.541167E-01
        6936000   0.931347E+02   0.541187E-01
        6937000   0.931472E+02   0.541203E-01
        6938000   0.931597E+02   0.541226E-01
        6939000   0.931726E+02   0.541246E-01
        6940000   0.931850E+02   0.541254E-01
        6941000   0.931972E+02   0.541280E-01
        6942000   0.932100E+02   0.541298E-01
        6943000   0.932226E+02   0.541296E-01
        6944000   0.932350E+02   0.541314E-01
        6945000   0.932469E+02   0.541346E-01
        6946000   0.932593E+02   0.541369E-01
        6947000   0.932715E+02   0.541395E-01
        6948000   0.932840E+02   0.541446E-01
        6949000   0.932966E+02   0.541479E-01
        6950000   0.933094E+02   0.541512E-01
        6951000   0.933217E+02   0.541551E-01
        6952000   0.933333E+02   0.541578E-01
        6953000   0.933450E+02   0.541602E-01
        6954000   0.933577E+02   0.541639E-01
        6955000   0.933703E+02   0.541665E-01
        6956000   0.933831E+02   0.541695E-01
        6957000   0.933959E+02   0.541730E-01
        6958000   0.934078E+02   0.541767E-01
        6959000   0.934201E+02   0.541778E-01
        6960000   0.934325E+02   0.541796E-01
        6961000   0.934444E+02   0.541829E-01
        6962000   0.934566E+02   0.541878E-01
        6963000   0.934694E+02   0.541923E-01
        6964000   0.934814E+02   0.541941E-01
        6965000   0.934937E+02   0.541944E-01
        6966000   0.935061E+02   0.541972E-01
        6967000   0.935191E+02   0.542012E-01
        6968000   0.935321E+02   0.542071E-01
        6969000   0.935443E+02   0.542117E-01
        6970000   0.935563E+02   0.542196E-01
        6971000   0.935681E+02   0.542244E-01
        6972000   0.935802E+02   0.542303E-01
        6973000   0.935929E+02   0.542381E-01
        6974000   0.936055E+02   0.542438E-01
        6975000   0.936182E+02   0.542510E-01
        6976000   0.936307E+02   0.542564E-01
        6977000   0.936430E+02   0.542602E-01
        6978000   0.936554E+02   0.542635E-01
        6979000   0.936673E+02   0.542673E-01
        6980000   0.936795E+02   0.542694E-01
        6981000   0.936919E+02   0.542743E-01
        6982000   0.937053E+02   0.542773E-01
        6983000   0.937180E+02   0.542814E-01
        6984000   0.937307E+02   0.542857E-01
        6985000   0.937433E+02   0.542910E-01
        6986000   0.937552E+02   0.542949E-01
        6987000   0.937668E+02   0.542986E-01
        6988000   0.937790E+02   0.543019E-01
        6989000   0.937914E+02   0.543066E-01
        6990000   0.938042E+02   0.543100E-01
        6991000   0.938170E+02   0.543127E-01
        6992000   0.938299E+02   0.543181E-01
        6993000   0.938425E+02   0.543242E-01
        6994000   0.938549E+02   0.543272E-01
        6995000   0.938677E+02   0.543296E-01
        6996000   0.938809E+02   0.543336E-01
        6997000   0.938935E+02   0.543378E-01
        6998000   0.939058E+02   0.543402E-01
        6999000   0.939183E+02   0.543415E-01
        7000000   0.939313E+02   0.543434E-01
        7001000   0.939434E+02   0.543468E-01
        7002000   0.939555E+02   0.543494E-01
        7003000   0.939678E+02   0.543531E-01
        7004000   0.939805E+02   0.543569E-01
        7005000   0.939931E+02   0.543600E-01
        7006000   0.940058E+02   0.543668E-01
        7007000   0.940183E+02   0.543726E-01
        7008000   0.940310E+02   0.543777E-01
        7009000   0.940431E+02   0.543825E-01
        7010000   0.940560E+02   0.543865E-01
        7011000   0.940680E+02   0.543908E-01
        7012000   0.940809E+02   0.543984E-01
        7013000   0.940934E+02   0.544076E-01
        7014000   0.941059E+02   0.544153E-01
        7015000   0.941187E+02   0.544224E-01
        7016000   0.941316E+02   0.544305E-01
        7017000   0.941444E+02   0.544382E-01
        7018000   0.941569E+02   0.544431E-01
        7019000   0.941695E+02   0.544490E-01
        7020000   0.941815E+02   0.544537E-01
        7021000   0.941937E+02   0.544596E-01
        7022000   0.942053E+02   0.544653E-01
        7023000   0.942168E+02   0.544699E-01
        7024000   0.942296E+02   0.544776E-01
        7025000   0.942420E+02   0.544820E-01
        7026000   0.942539E+02   0.544876E-01
        7027000   0.942660E+02   0.544939E-01
        7028000   0.942787E+02   0.545004E-01
        7029000   0.942913E+02   0.545073E-01
        7030000   0.943037E+02   0.545134E-01
        7031000   0.943160E+02   0.545188E-01
        7032000   0.943273E+02   0.545236E-01
        7033000   0.943390E+02   0.545290E-01
        7034000   0.943512E+02   0.545332E-01
        7035000   0.943633E+02   0.545372E-01
        7036000   0.943748E+02   0.545414E-01
        7037000   0.943870E+02   0.545454E-01
        7038000   0.944001E+02   0.545499E-01
        7039000   0.944131E+02   0.545562E-01
        7040000   0.944258E+02   0.545634E-01
        7041000   0.944382E+02   0.545687E-01
        7042000   0.944509E+02   0.545756E-01
        7043000   0.944634E+02   0.545814E-01
        7044000   0.944760E+02   0.545873E-01
        7045000   0.944879E+02   0.545932E-01
        7046000   0.944997E+02   0.545978E-01
        7047000   0.945123E+02   0.546042E-01
        7048000   0.945251E+02   0.546076E-01
        7049000   0.945375E+02   0.546131E-01
        7050000   0.945498E+02   0.546219E-01
        7051000   0.945623E+02   0.546280E-01
        7052000   0.945744E+02   0.546346E-01
        7053000   0.945871E+02   0.546434E-01
        7054000   0.945997E+02   0.546529E-01
        7055000   0.946124E+02   0.546605E-01
        7056000   0.946249E+02   0.546662E-01
        7057000   0.946371E+02   0.546749E-01
        7058000   0.946492E+02   0.546827E-01
        7059000   0.946614E+02   0.546886E-01
        7060000   0.946741E+02   0.546942E-01
        7061000   0.946859E+02   0.546996E-01
        7062000   0.946989E+02   0.547054E-01
        7063000   0.947113E+02   0.547106E-01
        7064000   0.947239E+02   0.547156E-01
        7065000   0.947368E+02   0.547202E-01
        7066000   0.947491E+02   0.547274E-01
        7067000   0.947611E+02   0.547361E-01
        7068000   0.947731E+02   0.547450E-01
        7069000   0.947849E+02   0.547507E-01
        7070000   0.947972E+02   0.547531E-01
        7071000   0.948090E+02   0.547570E-01
        7072000   0.948213E+02   0.547598E-01
        7073000   0.948336E+02   0.547636E-01
        7074000   0.948466E+02   0.547678E-01
        7075000   0.948600E+02   0.547745E-01
        7076000   0.948730E+02   0.547799E-01
        7077000   0.948856E+02   0.547849E-01
        7078000   0.948979E+02   0.547900E-01
        7079000   0.949100E+02   0.547969E-01
        7080000   0.949221E+02   0.548034E-01
        7081000   0.949341E+02   0.548091E-01
        7082000   0.949463E+02   0.548165E-01
        7083000   0.949583E+02   0.548238E-01
        7084000   0.949708E+02   0.548329E-01
        7085000   0.949829E+02   0.548412E-01
        7086000   0.949951E+02   0.548486E-01
        7087000   0.950079E+02   0.548544E-01
        7088000   0.950204E+02   0.548597E-01
        7089000   0.950330E+02   0.548665E-01
        7090000   0.950453E+02   0.548717E-01
        7091000   0.950575E+02   0.548779E-01
        7092000   0.950697E+02   0.548846E-01
        7093000   0.950825E+02   0.548907E-01
        7094000   0.950943E+02   0.548958E-01
        7095000   0.951067E+02   0.549002E-01
        7096000   0.951189E+02   0.549061E-01
        7097000   0.951313E+02   0.549132E-01
        7098000   0.951442E+02   0.549195E-01
        7099000   0.951566E+02   0.549244E-01
        7100000   0.951691E+02   0.549286E-01
        7101000   0.951816E+02   0.549339E-01
        7102000   0.951942E+02   0.549389E-01
        7103000   0.952062E+02   0.549453E-01
        7104000   0.952188E+02   0.549495E-01
        7105000   0.952312E+02   0.549545E-01
        7106000   0.952434E+02   0.549592E-01
        7107000   0.952554E+02   0.549647E-01
        7108000   0.952668E+02   0.549709E-01
        7109000   0.952794E+02   0.549767E-01
        7110000   0.952909E+02   0.549822E-01
        7111000   0.953033E+02   0.549879E-01
        7112000   0.953155E+02   0.549922E-01
        7113000   0.953281E+02   0.549972E-01
        7114000   0.953404E+02   0.550012E-01
        7115000   0.953519E+02   0.550032E-01
        7116000   0.953637E+02   0.550065E-01
        7117000   0.953754E+02   0.550097E-01
        7118000   0.953880E+02   0.550132E-01
        7119000   0.954008E+02   0.550168E-01
        7120000   0.954136E+02   0.550195E-01
        7121000   0.954266E+02   0.550234E-01
        7122000   0.954391E+02   0.550297E-01
        7123000   0.954518E+02   0.550339E-01
        7124000   0.954641E+02   0.550391E-01
        7125000   0.954765E+02   0.550455E-01
        7126000   0.954884E+02   0.550495E-01
        7127000   0.955005E+02   0.550539E-01
        7128000   0.955126E+02   0.550587E-01
        7129000   0.955253E+02   0.550624E-01
        7130000   0.955380E+02   0.550670E-01
        7131000   0.955503E+02   0.550707E-01
        7132000   0.955623E+02   0.550754E-01
        7133000   0.955747E+02   0.550795E-01
        7134000   0.955867E+02   0.550866E-01
        7135000   0.955995E+02   0.550916E-01
        7136000   0.956121E+02   0.550958E-01
        7137000   0.956249E+02   0.550990E-01
        7138000   0.956378E+02   0.551014E-01
        7139000   0.956501E+02   0.551076E-01
        7140000   0.956623E+02   0.551123E-01
        7141000   0.956750E+02   0.551149E-01
        7142000   0.956875E+02   0.551197E-01
        7143000   0.957007E+02   0.551235E-01
        7144000   0.957129E+02   0.551283E-01
        7145000   0.957259E+02   0.551333E-01
        7146000   0.957382E+02   0.551394E-01
        7147000   0.957507E+02   0.551449E-01
        7148000   0.957628E+02   0.551517E-01
        7149000   0.957753E+02   0.551581E-01
        7150000   0.957879E+02   0.551629E-01
        7151000   0.957998E+02   0.551689E-01
        7152000   0.958126E+02   0.551780E-01
        7153000   0.958251E+02   0.551847E-01
        7154000   0.958373E+02   0.551909E-01
        7155000   0.958499E+02   0.551975E-01
        7156000   0.958620E+02   0.552064E-01
        7157000   0.958747E+02   0.552131E-01
        7158000   0.958874E+02   0.552213E-01
        7159000   0.958993E+02   0.552292E-01
        7160000   0.959117E+02   0.552373E-01
        7161000   0.959236E+02   0.552453E-01
        7162000   0.959358E+02   0.552519E-01
        7163000   0.959476E+02   0.552608E-01
        7164000   0.959605E+02   0.552692E-01
        7165000   0.959733E+02   0.552793E-01
        7166000   0.959854E+02   0.552899E-01
        7167000   0.959978E+02   0.553017E-01
        7168000   0.960102E+02   0.553121E-01
        7169000   0.960223E+02   0.553219E-01
        7170000   0.960346E+02   0.553292E-01
        7171000   0.960468E+02   0.553371E-01
        7172000   0.960593E+02   0.553471E-01
        7173000   0.960719E+02   0.553563E-01
        7174000   0.960843E+02   0.553648E-01
        7175000   0.960965E+02   0.553739E-01
        7176000   0.961089E+02   0.553840E-01
        7177000   0.961216E+02   0.553948E-01
        7178000   0.961341E+02   0.554051E-01
        7179000   0.961466E+02   0.554160E-01
        7180000   0.961593E+02   0.554286E-01
        7181000   0.961717E+02   0.554372E-01
        7182000   0.961841E+02   0.554490E-01
        7183000   0.961961E+02   0.554608E-01
        7184000   0.962081E+02   0.554719E-01
        7185000   0.962210E+02   0.554820E-01
        7186000   0.962336E+02   0.554939E-01
        7187000   0.962462E+02   0.555045E-01
        7188000   0.962587E+02   0.555132E-01
        7189000   0.962710E+02   0.555216E-01
        7190000   0.962836E+02   0.555308E-01
        7191000   0.962963E+02   0.555408E-01
        7192000   0.963092E+02   0.555521E-01
        7193000   0.963218E+02   0.555624E-01
        7194000   0.963331E+02   0.555742E-01
        7195000   0.963450E+02   0.555841E-01
        7196000   0.963572E+02   0.555934E-01
        7197000   0.963690E+02   0.556019E-01
        7198000   0.963813E+02   0.556130E-01
        7199000   0.963938E+02   0.556234E-01
        7200000   0.964057E+02   0.556337E-01
        7201000   0.964179E+02   0.556445E-01
        7202000   0.964299E+02   0.556548E-01
        7203000   0.964419E+02   0.556653E-01
        7204000   0.964536E+02   0.556748E-01
        7205000   0.964658E+02   0.556843E-01
        7206000   0.964779E+02   0.556913E-01
        7207000   0.964904E+02   0.557001E-01
        7208000   0.965028E+02   0.557070E-01
        7209000   0.965155E+02   0.557130E-01
        7210000   0.965275E+02   0.557214E-01
        7211000   0.965399E+02   0.557277E-01
        7212000   0.965518E+02   0.557342E-01
        7213000   0.965638E+02   0.557413E-01
        7214000   0.965759E+02   0.557500E-01
        7215000   0.965882E+02   0.557575E-01
        7216000   0.966004E+02   0.557635E-01
        7217000   0.966130E+02   0.557716E-01
        7218000   0.966251E+02   0.557775E-01
        7219000   0.966376E+02   0.557843E-01
        7220000   0.966501E+02   0.557899E-01
        7221000   0.966626E+02   0.557972E-01
        7222000   0.966749E+02   0.558035E-01
        7223000   0.966873E+02   0.558102E-01
        7224000   0.966993E+02   0.558202E-01
        7225000   0.967117E+02   0.558296E-01
        7226000   0.967243E+02   0.558375E-01
        7227000   0.967363E+02   0.558438E-01
        7228000   0.967482E+02   0.558515E-01
        7229000   0.967602E+02   0.558575E-01
        7230000   0.967730E+02   0.558635E-01
        7231000   0.967855E+02   0.558691E-01
        7232000   0.967981E+02   0.558744E-01
        7233000   0.968110E+02   0.558815E-01
        7234000   0.968239E+02   0.558868E-01
        7235000   0.968364E+02   0.558936E-01
        7236000   0.968490E+02   0.559033E-01
        7237000   0.968614E+02   0.559147E-01
        7238000   0.968736E+02   0.559251E-01
        7239000   0.968860E+02   0.559325E-01
        7240000   0.968979E+02   0.559400E-01
        7241000   0.969098E+02   0.559472E-01
        7242000   0.969225E+02   0.559564E-01
        7243000   0.969354E+02   0.559657E-01
        7244000   0.969480E+02   0.559741E-01
        7245000   0.969611E+02   0.559820E-01
        7246000   0.969737E+02   0.559904E-01
        7247000   0.969869E+02   0.560001E-01
        7248000   0.970000E+02   0.560091E-01
        7249000   0.970130E+02   0.560169E-01
        7250000   0.970252E+02   0.560251E-01
        7251000   0.970374E+02   0.560328E-01
        7252000   0.970495E+02   0.560407E-01
        7253000   0.970613E+02   0.560483E-01
        7254000   0.970740E+02   0.560573E-01
        7255000   0.970867E+02   0.560685E-01
        7256000   0.970991E+02   0.560795E-01
        7257000   0.971115E+02   0.560887E-01
        7258000   0.971245E+02   0.560981E-01
        7259000   0.971371E+02   0.561065E-01
        7260000   0.971495E+02   0.561155E-01
        7261000   0.971622E+02   0.561263E-01
        7262000   0.971749E+02   0.561347E-01
        7263000   0.971874E+02   0.561457E-01
        7264000   0.971992E+02   0.561544E-01
        7265000   0.972113E+02   0.561636E-01
        7266000   0.972242E+02   0.561718E-01
        7267000   0.972370E+02   0.561794E-01
        7268000   0.972494E+02   0.561871E-01
        7269000   0.972615E+02   0.561948E-01
        7270000   0.972738E+02   0.562029E-01
        7271000   0.972862E+02   0.562096E-01
        7272000   0.972989E+02   0.562164E-01
        7273000   0.973115E+02   0.562236E-01
        7274000   0.973244E+02   0.562315E-01
        7275000   0.973372E+02   0.562387E-01
        7276000   0.973495E+02   0.562473E-01
        7277000   0.973619E+02   0.562573E-01
        7278000   0.973742E+02   0.562680E-01
        7279000   0.973864E+02   0.562775E-01
        7280000   0.973991E+02   0.562851E-01
        7281000   0.974116E+02   0.562951E-01
        7282000   0.974242E+02   0.563060E-01
        7283000   0.974367E+02   0.563167E-01
        7284000   0.974496E+02   0.563268E-01
        7285000   0.974616E+02   0.563373E-01
        7286000   0.974743E+02   0.563478E-01
        7287000   0.974867E+02   0.563579E-01
        7288000   0.974983E+02   0.563682E-01
        7289000   0.975102E+02   0.563782E-01
        7290000   0.975221E+02   0.563877E-01
        7291000   0.975335E+02   0.563997E-01
        7292000   0.975453E+02   0.564102E-01
        7293000   0.975579E+02   0.564210E-01
        7294000   0.975703E+02   0.564321E-01
        7295000   0.975832E+02   0.564421E-01
        7296000   0.975956E+02   0.564521E-01
        7297000   0.976088E+02   0.564610E-01
        7298000   0.976218E+02   0.564699E-01
        7299000   0.976341E+02   0.564806E-01
        7300000   0.976465E+02   0.564877E-01
        7301000   0.976586E+02   0.564965E-01
        7302000   0.976704E+02   0.565049E-01
        7303000   0.976823E+02   0.565143E-01
        7304000   0.976944E+02   0.565231E-01
        7305000   0.977070E+02   0.565345E-01
        7306000   0.977188E+02   0.565441E-01
        7307000   0.977310E+02   0.565541E-01
        7308000   0.977439E+02   0.565637E-01
        7309000   0.977567E+02   0.565735E-01
        7310000   0.977694E+02   0.565839E-01
        7311000   0.977818E+02   0.565943E-01
        7312000   0.977950E+02   0.566038E-01
        7313000   0.978080E+02   0.566137E-01
        7314000   0.978203E+02   0.566245E-01
        7315000   0.978324E+02   0.566375E-01
        7316000   0.978447E+02   0.566489E-01
        7317000   0.978570E+02   0.566613E-01
        7318000   0.978694E+02   0.566716E-01
        7319000   0.978821E+02   0.566825E-01
        7320000   0.978948E+02   0.566939E-01
        7321000   0.979071E+02   0.567053E-01
        7322000   0.979194E+02   0.567147E-01
        7323000   0.979316E+02   0.567258E-01
        7324000   0.979436E+02   0.567385E-01
        7325000   0.979558E+02   0.567510E-01
        7326000   0.979678E+02   0.567607E-01
        7327000   0.979799E+02   0.567696E-01
        7328000   0.979919E+02   0.567790E-01
        7329000   0.980039E+02   0.567881E-01
        7330000   0.980166E+02   0.567976E-01
        7331000   0.980289E+02   0.568075E-01
        7332000   0.980409E+02   0.568155E-01
        7333000   0.980529E+02   0.568234E-01
        7334000   0.980645E+02   0.568308E-01
        7335000   0.980762E+02   0.568397E-01
        7336000   0.980884E+02   0.568513E-01
        7337000   0.981003E+02   0.568626E-01
        7338000   0.981130E+02   0.568729E-01
        7339000   0.981249E+02   0.568817E-01
        7340000   0.981373E+02   0.568899E-01
        7341000   0.981489E+02   0.569002E-01
        7342000   0.981615E+02   0.569104E-01
        7343000   0.981741E+02   0.569181E-01
        7344000   0.981860E+02   0.569247E-01
        7345000   0.981988E+02   0.569355E-01
        7346000   0.982118E+02   0.569458E-01
        7347000   0.982247E+02   0.569548E-01
        7348000   0.982373E+02   0.569652E-01
        7349000   0.982497E+02   0.569733E-01
        7350000   0.982615E+02   0.569804E-01
        7351000   0.982739E+02   0.569895E-01
        7352000   0.982865E+02   0.569999E-01
        7353000   0.982986E+02   0.570085E-01
        7354000   0.983112E+02   0.570184E-01
        7355000   0.983239E+02   0.570268E-01
        7356000   0.983362E+02   0.570362E-01
        7357000   0.983487E+02   0.570453E-01
        7358000   0.983614E+02   0.570516E-01
        7359000   0.983737E+02   0.570597E-01
        7360000   0.983862E+02   0.570677E-01
        7361000   0.983984E+02   0.570767E-01
        7362000   0.984106E+02   0.570849E-01
        7363000   0.984232E+02   0.570916E-01
        7364000   0.984361E+02   0.570991E-01
        7365000   0.984484E+02   0.571069E-01
        7366000   0.984610E+02   0.571152E-01
        7367000   0.984734E+02   0.571231E-01
        7368000   0.984856E+02   0.571306E-01
        7369000   0.984978E+02   0.571386E-01
        7370000   0.985104E+02   0.571474E-01
        7371000   0.985225E+02   0.571548E-01
        7372000   0.985340E+02   0.571611E-01
        7373000   0.985464E+02   0.571704E-01
        7374000   0.985579E+02   0.571796E-01
        7375000   0.985701E+02   0.571864E-01
        7376000   0.985829E+02   0.571958E-01
        7377000   0.985956E+02   0.572052E-01
        7378000   0.986078E+02   0.572172E-01
        7379000   0.986200E+02   0.572262E-01
        7380000   0.986324E+02   0.572359E-01
        7381000   0.986446E+02   0.572464E-01
        7382000   0.986565E+02   0.572565E-01
        7383000   0.986686E+02   0.572692E-01
        7384000   0.986813E+02   0.572803E-01
        7385000   0.986933E+02   0.572924E-01
        7386000   0.987054E+02   0.573043E-01
        7387000   0.987172E+02   0.573161E-01
        7388000   0.987286E+02   0.573275E-01
        7389000   0.987405E+02   0.573373E-01
        7390000   0.987527E+02   0.573488E-01
        7391000   0.987649E+02   0.573567E-01
        7392000   0.987779E+02   0.573665E-01
        7393000   0.987906E+02   0.573775E-01
        7394000   0.988032E+02   0.573872E-01
        7395000   0.988154E+02   0.573982E-01
        7396000   0.988272E+02   0.574074E-01
        7397000   0.988396E+02   0.574158E-01
        7398000   0.988517E+02   0.574244E-01
        7399000   0.988638E+02   0.574333E-01
        7400000   0.988761E+02   0.574416E-01
        7401000   0.988882E+02   0.574514E-01
        7402000   0.989003E+02   0.574603E-01
        7403000   0.989125E+02   0.574707E-01
        7404000   0.989252E+02   0.574792E-01
        7405000   0.989378E+02   0.574893E-01
        7406000   0.989506E+02   0.574985E-01
        7407000   0.989629E+02   0.575066E-01
        7408000   0.989751E+02   0.575135E-01
        7409000   0.989871E+02   0.575217E-01
        7410000   0.989994E+02   0.575306E-01
        7411000   0.990120E+02   0.575411E-01
        7412000   0.990241E+02   0.575506E-01
        7413000   0.990372E+02   0.575579E-01
        7414000   0.990504E+02   0.575654E-01
        7415000   0.990627E+02   0.575745E-01
        7416000   0.990743E+02   0.575852E-01
        7417000   0.990867E+02   0.575958E-01
        7418000   0.990988E+02   0.576063E-01
        7419000   0.991105E+02   0.576169E-01
        7420000   0.991226E+02   0.576274E-01
        7421000   0.991347E+02   0.576379E-01
        7422000   0.991468E+02   0.576507E-01
        7423000   0.991594E+02   0.576605E-01
        7424000   0.991720E+02   0.576707E-01
        7425000   0.991846E+02   0.576804E-01
        7426000   0.991971E+02   0.576915E-01
        7427000   0.992097E+02   0.577022E-01
        7428000   0.992226E+02   0.577134E-01
        7429000   0.992350E+02   0.577241E-01
        7430000   0.992478E+02   0.577346E-01
        7431000   0.992606E+02   0.577441E-01
        7432000   0.992731E+02   0.577547E-01
        7433000   0.992850E+02   0.577658E-01
        7434000   0.992967E+02   0.577750E-01
        7435000   0.993086E+02   0.577871E-01
        7436000   0.993208E+02   0.577979E-01
        7437000   0.993341E+02   0.578065E-01
        7438000   0.993463E+02   0.578178E-01
        7439000   0.993582E+02   0.578274E-01
        7440000   0.993709E+02   0.578368E-01
        7441000   0.993831E+02   0.578463E-01
        7442000   0.993956E+02   0.578558E-01
        7443000   0.994082E+02   0.578644E-01
        7444000   0.994211E+02   0.578718E-01
        7445000   0.994333E+02   0.578796E-01
        7446000   0.994458E+02   0.578874E-01
        7447000   0.994587E+02   0.578944E-01
        7448000   0.994709E+02   0.578986E-01
        7449000   0.994833E+02   0.579063E-01
        7450000   0.994963E+02   0.579146E-01
        7451000   0.995088E+02   0.579233E-01
        7452000   0.995210E+02   0.579302E-01
        7453000   0.995332E+02   0.579364E-01
        7454000   0.995460E+02   0.579422E-01
        7455000   0.995582E+02   0.579483E-01
        7456000   0.995708E+02   0.579532E-01
        7457000   0.995836E+02   0.579599E-01
        7458000   0.995964E+02   0.579660E-01
        7459000   0.996095E+02   0.579736E-01
        7460000   0.996221E+02   0.579790E-01
        7461000   0.996348E+02   0.579859E-01
        7462000   0.996478E+02   0.579928E-01
        7463000   0.996598E+02   0.580007E-01
        7464000   0.996723E+02   0.580077E-01
        7465000   0.996850E+02   0.580140E-01
        7466000   0.996976E+02   0.580236E-01
        7467000   0.997102E+02   0.580295E-01
        7468000   0.997223E+02   0.580352E-01
        7469000   0.997350E+02   0.580411E-01
        7470000   0.997472E+02   0.580472E-01
        7471000   0.997598E+02   0.580535E-01
        7472000   0.997733E+02   0.580623E-01
        7473000   0.997864E+02   0.580707E-01
        7474000   0.997985E+02   0.580799E-01
        7475000   0.998114E+02   0.580897E-01
        7476000   0.998238E+02   0.580990E-01
        7477000   0.998367E+02   0.581100E-01
        7478000   0.998486E+02   0.581194E-01
        7479000   0.998612E+02   0.581303E-01
        7480000   0.998743E+02   0.581387E-01
        7481000   0.998871E+02   0.581507E-01
        7482000   0.998995E+02   0.581605E-01
        7483000   0.999122E+02   0.581716E-01
        7484000   0.999248E+02   0.581791E-01
        7485000   0.999376E+02   0.581869E-01
        7486000   0.999503E+02   0.581950E-01
        7487000   0.999628E+02   0.582027E-01
        7488000   0.999751E+02   0.582114E-01
        7489000   0.999873E+02   0.582176E-01
        7490000   0.999991E+02   0.582238E-01
        7491000   0.100012E+03   0.582316E-01
        7492000   0.100024E+03   0.582391E-01
        7493000   0.100037E+03   0.582464E-01
        7494000   0.100050E+03   0.582544E-01
        7495000   0.100063E+03   0.582596E-01
        7496000   0.100076E+03   0.582679E-01
        7497000   0.100089E+03   0.582739E-01
        7498000   0.100102E+03   0.582825E-01
        7499000   0.100114E+03   0.582934E-01
        7500000   0.100127E+03   0.583021E-01
        7501000   0.100139E+03   0.583105E-01
        7502000   0.100151E+03   0.583191E-01
        7503000   0.100164E+03   0.583278E-01
        7504000   0.100176E+03   0.583339E-01
        7505000   0.100188E+03   0.583415E-01
        7506000   0.100201E+03   0.583491E-01
        7507000   0.100213E+03   0.583589E-01
        7508000   0.100226E+03   0.583656E-01
        7509000   0.100239E+03   0.583735E-01
        7510000   0.100251E+03   0.583780E-01
        7511000   0.100264E+03   0.583871E-01
        7512000   0.100276E+03   0.583959E-01
        7513000   0.100289E+03   0.584037E-01
        7514000   0.100302E+03   0.584083E-01
        7515000   0.100314E+03   0.584158E-01
        7516000   0.100327E+03   0.584221E-01
        7517000   0.100340E+03   0.584283E-01
        7518000   0.100353E+03   0.584366E-01
        7519000   0.100365E+03   0.584464E-01
        7520000   0.100377E+03   0.584559E-01
        7521000   0.100389E+03   0.584649E-01
        7522000   0.100401E+03   0.584712E-01
        7523000   0.100414E+03   0.584799E-01
        7524000   0.100427E+03   0.584885E-01
        7525000   0.100440E+03   0.584972E-01
        7526000   0.100452E+03   0.585061E-01
        7527000   0.100464E+03   0.585146E-01
        7528000   0.100477E+03   0.585197E-01
        7529000   0.100490E+03   0.585282E-01
        7530000   0.100502E+03   0.585364E-01
        7531000   0.100514E+03   0.585434E-01
        7532000   0.100527E+03   0.585552E-01
        7533000   0.100539E+03   0.585660E-01
        7534000   0.100551E+03   0.585776E-01
        7535000   0.100563E+03   0.585888E-01
        7536000   0.100575E+03   0.585996E-01
        7537000   0.100587E+03   0.586100E-01
        7538000   0.100600E+03   0.586228E-01
        7539000   0.100612E+03   0.586316E-01
        7540000   0.100625E+03   0.586398E-01
        7541000   0.100637E+03   0.586496E-01
        7542000   0.100649E+03   0.586605E-01
        7543000   0.100661E+03   0.586699E-01
        7544000   0.100673E+03   0.586823E-01
        7545000   0.100685E+03   0.586929E-01
        7546000   0.100697E+03   0.587018E-01
        7547000   0.100710E+03   0.587098E-01
        7548000   0.100723E+03   0.587163E-01
        7549000   0.100736E+03   0.587258E-01
        7550000   0.100748E+03   0.587355E-01
        7551000   0.100760E+03   0.587436E-01
        7552000   0.100773E+03   0.587516E-01
        7553000   0.100786E+03   0.587587E-01
        7554000   0.100799E+03   0.587663E-01
        7555000   0.100812E+03   0.587752E-01
        7556000   0.100824E+03   0.587831E-01
        7557000   0.100837E+03   0.587901E-01
        7558000   0.100849E+03   0.587967E-01
        7559000   0.100862E+03   0.588010E-01
        7560000   0.100874E+03   0.588085E-01
        7561000   0.100887E+03   0.588143E-01
        7562000   0.100900E+03   0.588202E-01
        7563000   0.100912E+03   0.588280E-01
        7564000   0.100925E+03   0.588381E-01
        7565000   0.100937E+03   0.588428E-01
        7566000   0.100949E+03   0.588497E-01
        7567000   0.100960E+03   0.588595E-01
        7568000   0.100973E+03   0.588663E-01
        7569000   0.100985E+03   0.588729E-01
        7570000   0.100997E+03   0.588793E-01
        7571000   0.101009E+03   0.588860E-01
        7572000   0.101021E+03   0.588928E-01
        7573000   0.101033E+03   0.589005E-01
        7574000   0.101045E+03   0.589085E-01
        7575000   0.101057E+03   0.589150E-01
        7576000   0.101070E+03   0.589224E-01
        7577000   0.101083E+03   0.589298E-01
        7578000   0.101096E+03   0.589367E-01
        7579000   0.101107E+03   0.589437E-01
        7580000   0.101120E+03   0.589508E-01
        7581000   0.101132E+03   0.589591E-01
        7582000   0.101144E+03   0.589653E-01
        7583000   0.101156E+03   0.589731E-01
        7584000   0.101168E+03   0.589816E-01
        7585000   0.101180E+03   0.589896E-01
        7586000   0.101193E+03   0.589977E-01
        7587000   0.101205E+03   0.590050E-01
        7588000   0.101217E+03   0.590119E-01
        7589000   0.101230E+03   0.590180E-01
        7590000   0.101241E+03   0.590254E-01
        7591000   0.101253E+03   0.590321E-01
        7592000   0.101266E+03   0.590394E-01
        7593000   0.101279E+03   0.590443E-01
        7594000   0.101291E+03   0.590511E-01
        7595000   0.101304E+03   0.590570E-01
        7596000   0.101316E+03   0.590641E-01
        7597000   0.101329E+03   0.590723E-01
        7598000   0.101342E+03   0.590831E-01
        7599000   0.101354E+03   0.590943E-01
        7600000   0.101366E+03   0.591031E-01
        7601000   0.101377E+03   0.591105E-01
        7602000   0.101389E+03   0.591193E-01
        7603000   0.101401E+03   0.591274E-01
        7604000   0.101412E+03   0.591359E-01
        7605000   0.101425E+03   0.591443E-01
        7606000   0.101438E+03   0.591519E-01
        7607000   0.101451E+03   0.591607E-01
        7608000   0.101464E+03   0.591690E-01
        7609000   0.101476E+03   0.591783E-01
        7610000   0.101488E+03   0.591870E-01
        7611000   0.101500E+03   0.591982E-01
        7612000   0.101513E+03   0.592066E-01
        7613000   0.101525E+03   0.592156E-01
        7614000   0.101537E+03   0.592201E-01
        7615000   0.101549E+03   0.592273E-01
        7616000   0.101561E+03   0.592360E-01
        7617000   0.101573E+03   0.592439E-01
        7618000   0.101585E+03   0.592546E-01
        7619000   0.101598E+03   0.592633E-01
        7620000   0.101610E+03   0.592750E-01
        7621000   0.101623E+03   0.592849E-01
        7622000   0.101636E+03   0.592970E-01
        7623000   0.101648E+03   0.593066E-01
        7624000   0.101660E+03   0.593169E-01
        7625000   0.101673E+03   0.593268E-01
        7626000   0.101685E+03   0.593377E-01
        7627000   0.101697E+03   0.593464E-01
        7628000   0.101710E+03   0.593548E-01
        7629000   0.101722E+03   0.593645E-01
        7630000   0.101735E+03   0.593738E-01
        7631000   0.101747E+03   0.593844E-01
        7632000   0.101760E+03   0.593961E-01
        7633000   0.101772E+03   0.594057E-01
        7634000   0.101785E+03   0.594150E-01
        7635000   0.101798E+03   0.594259E-01
        7636000   0.101810E+03   0.594375E-01
        7637000   0.101822E+03   0.594459E-01
        7638000   0.101834E+03   0.594556E-01
        7639000   0.101846E+03   0.594657E-01
        7640000   0.101858E+03   0.594772E-01
        7641000   0.101871E+03   0.594864E-01
        7642000   0.101883E+03   0.594963E-01
        7643000   0.101895E+03   0.595090E-01
        7644000   0.101908E+03   0.595198E-01
        7645000   0.101921E+03   0.595289E-01
        7646000   0.101934E+03   0.595404E-01
        7647000   0.101946E+03   0.595508E-01
        7648000   0.101958E+03   0.595608E-01
        7649000   0.101971E+03   0.595714E-01
        7650000   0.101984E+03   0.595811E-01
        7651000   0.101997E+03   0.595920E-01
        7652000   0.102009E+03   0.596035E-01
        7653000   0.102021E+03   0.596149E-01
        7654000   0.102033E+03   0.596244E-01
        7655000   0.102046E+03   0.596369E-01
        7656000   0.102058E+03   0.596495E-01
        7657000   0.102070E+03   0.596618E-01
        7658000   0.102082E+03   0.596737E-01
        7659000   0.102095E+03   0.596868E-01
        7660000   0.102106E+03   0.596992E-01
        7661000   0.102119E+03   0.597126E-01
        7662000   0.102132E+03   0.597254E-01
        7663000   0.102145E+03   0.597396E-01
        7664000   0.102157E+03   0.597534E-01
        7665000   0.102170E+03   0.597652E-01
        7666000   0.102183E+03   0.597770E-01
        7667000   0.102195E+03   0.597907E-01
        7668000   0.102207E+03   0.598027E-01
        7669000   0.102219E+03   0.598138E-01
        7670000   0.102233E+03   0.598256E-01
        7671000   0.102245E+03   0.598381E-01
        7672000   0.102257E+03   0.598516E-01
        7673000   0.102270E+03   0.598663E-01
        7674000   0.102282E+03   0.598777E-01
        7675000   0.102294E+03   0.598879E-01
        7676000   0.102306E+03   0.599009E-01
        7677000   0.102319E+03   0.599109E-01
        7678000   0.102332E+03   0.599244E-01
        7679000   0.102344E+03   0.599368E-01
        7680000   0.102356E+03   0.599465E-01
        7681000   0.102369E+03   0.599585E-01
        7682000   0.102381E+03   0.599711E-01
        7683000   0.102393E+03   0.599823E-01
        7684000   0.102405E+03   0.599931E-01
        7685000   0.102417E+03   0.600050E-01
        7686000   0.102430E+03   0.600160E-01
        7687000   0.102443E+03   0.600279E-01
        7688000   0.102455E+03   0.600370E-01
        7689000   0.102468E+03   0.600474E-01
        7690000   0.102480E+03   0.600578E-01
        7691000   0.102493E+03   0.600673E-01
        7692000   0.102505E+03   0.600777E-01
        7693000   0.102516E+03   0.600886E-01
        7694000   0.102528E+03   0.600996E-01
        7695000   0.102540E+03   0.601098E-01
        7696000   0.102553E+03   0.601206E-01
        7697000   0.102566E+03   0.601319E-01
        7698000   0.102578E+03   0.601422E-01
        7699000   0.102591E+03   0.601514E-01
        7700000   0.102604E+03   0.601625E-01
        7701000   0.102617E+03   0.601715E-01
        7702000   0.102629E+03   0.601819E-01
        7703000   0.102643E+03   0.601956E-01
        7704000   0.102655E+03   0.602059E-01
        7705000   0.102668E+03   0.602166E-01
        7706000   0.102680E+03   0.602259E-01
        7707000   0.102693E+03   0.602388E-01
        7708000   0.102705E+03   0.602501E-01
        7709000   0.102718E+03   0.602594E-01
        7710000   0.102731E+03   0.602701E-01
        7711000   0.102744E+03   0.602801E-01
        7712000   0.102757E+03   0.602894E-01
        7713000   0.102770E+03   0.602968E-01
        7714000   0.102782E+03   0.603050E-01
        7715000   0.102795E+03   0.603146E-01
        7716000   0.102807E+03   0.603241E-01
        7717000   0.102819E+03   0.603324E-01
        7718000   0.102832E+03   0.603426E-01
        7719000   0.102845E+03   0.603537E-01
        7720000   0.102857E+03   0.603635E-01
        7721000   0.102870E+03   0.603746E-01
        7722000   0.102882E+03   0.603827E-01
        7723000   0.102894E+03   0.603940E-01
        7724000   0.102906E+03   0.604025E-01
        7725000   0.102919E+03   0.604107E-01
        7726000   0.102932E+03   0.604191E-01
        7727000   0.102944E+03   0.604269E-01
        7728000   0.102957E+03   0.604353E-01
        7729000   0.102970E+03   0.604423E-01
        7730000   0.102982E+03   0.604524E-01
        7731000   0.102994E+03   0.604610E-01
        7732000   0.103006E+03   0.604694E-01
        7733000   0.103019E+03   0.604771E-01
        7734000   0.103032E+03   0.604854E-01
        7735000   0.103045E+03   0.604941E-01
        7736000   0.103057E+03   0.605019E-01
        7737000   0.103070E+03   0.605101E-01
        7738000   0.103082E+03   0.605191E-01
        7739000   0.103095E+03   0.605274E-01
        7740000   0.103107E+03   0.605350E-01
        7741000   0.103120E+03   0.605420E-01
        7742000   0.103133E+03   0.605518E-01
        7743000   0.103145E+03   0.605606E-01
        7744000   0.103158E+03   0.605679E-01
        7745000   0.103171E+03   0.605726E-01
        7746000   0.103184E+03   0.605792E-01
        7747000   0.103197E+03   0.605867E-01
        7748000   0.103210E+03   0.605935E-01
        7749000   0.103222E+03   0.606012E-01
        7750000   0.103234E+03   0.606092E-01
        7751000   0.103246E+03   0.606167E-01
        7752000   0.103259E+03   0.606240E-01
        7753000   0.103271E+03   0.606308E-01
        7754000   0.103283E+03   0.606364E-01
        7755000   0.103296E+03   0.606455E-01
        7756000   0.103308E+03   0.606545E-01
        7757000   0.103321E+03   0.606616E-01
        7758000   0.103334E+03   0.606679E-01
        7759000   0.103348E+03   0.606745E-01
        7760000   0.103361E+03   0.606847E-01
        7761000   0.103374E+03   0.606933E-01
        7762000   0.103387E+03   0.607012E-01
        7763000   0.103399E+03   0.607110E-01
        7764000   0.103412E+03   0.607187E-01
        7765000   0.103425E+03   0.607260E-01
        7766000   0.103438E+03   0.607347E-01
        7767000   0.103450E+03   0.607438E-01
        7768000   0.103462E+03   0.607524E-01
        7769000   0.103475E+03   0.607610E-01
        7770000   0.103488E+03   0.607714E-01
        7771000   0.103501E+03   0.607797E-01
        7772000   0.103514E+03   0.607879E-01
        7773000   0.103527E+03   0.607960E-01
        7774000   0.103539E+03   0.608041E-01
        7775000   0.103552E+03   0.608127E-01
        7776000   0.103566E+03   0.608214E-01
        7777000   0.103578E+03   0.608319E-01
        7778000   0.103591E+03   0.608408E-01
        7779000   0.103604E+03   0.608514E-01
        7780000   0.103617E+03   0.608616E-01
        7781000   0.103629E+03   0.608692E-01
        7782000   0.103642E+03   0.608779E-01
        7783000   0.103654E+03   0.608879E-01
        7784000   0.103667E+03   0.608972E-01
        7785000   0.103679E+03   0.609073E-01
        7786000   0.103692E+03   0.609169E-01
        7787000   0.103705E+03   0.609272E-01
        7788000   0.103718E+03   0.609379E-01
        7789000   0.103730E+03   0.609484E-01
        7790000   0.103742E+03   0.609588E-01
        7791000   0.103755E+03   0.609686E-01
        7792000   0.103768E+03   0.609792E-01
        7793000   0.103781E+03   0.609898E-01
        7794000   0.103793E+03   0.609999E-01
        7795000   0.103807E+03   0.610122E-01
        7796000   0.103820E+03   0.610250E-01
        7797000   0.103832E+03   0.610354E-01
        7798000   0.103845E+03   0.610436E-01
        7799000   0.103858E+03   0.610553E-01
        7800000   0.103870E+03   0.610658E-01
        7801000   0.103883E+03   0.610751E-01
        7802000   0.103895E+03   0.610852E-01
        7803000   0.103907E+03   0.610945E-01
        7804000   0.103920E+03   0.611037E-01
        7805000   0.103933E+03   0.611111E-01
        7806000   0.103946E+03   0.611195E-01
        7807000   0.103958E+03   0.611276E-01
        7808000   0.103972E+03   0.611377E-01
        7809000   0.103985E+03   0.611466E-01
        7810000   0.103998E+03   0.611571E-01
        7811000   0.104011E+03   0.611682E-01
        7812000   0.104024E+03   0.611775E-01
        7813000   0.104036E+03   0.611867E-01
        7814000   0.104048E+03   0.611986E-01
        7815000   0.104061E+03   0.612078E-01
        7816000   0.104073E+03   0.612163E-01
        7817000   0.104085E+03   0.612263E-01
        7818000   0.104098E+03   0.612357E-01
        7819000   0.104110E+03   0.612431E-01
        7820000   0.104123E+03   0.612530E-01
        7821000   0.104137E+03   0.612618E-01
        7822000   0.104150E+03   0.612704E-01
        7823000   0.104162E+03   0.612800E-01
        7824000   0.104175E+03   0.612892E-01
        7825000   0.104188E+03   0.612987E-01
        7826000   0.104201E+03   0.613055E-01
        7827000   0.104214E+03   0.613144E-01
        7828000   0.104226E+03   0.613244E-01
        7829000   0.104239E+03   0.613343E-01
        7830000   0.104252E+03   0.613444E-01
        7831000   0.104264E+03   0.613518E-01
        7832000   0.104277E+03   0.613592E-01
        7833000   0.104289E+03   0.613669E-01
        7834000   0.104302E+03   0.613742E-01
        7835000   0.104315E+03   0.613825E-01
        7836000   0.104328E+03   0.613930E-01
        7837000   0.104340E+03   0.614013E-01
        7838000   0.104353E+03   0.614085E-01
        7839000   0.104365E+03   0.614152E-01
        7840000   0.104378E+03   0.614223E-01
        7841000   0.104390E+03   0.614289E-01
        7842000   0.104403E+03   0.614360E-01
        7843000   0.104415E+03   0.614432E-01
        7844000   0.104429E+03   0.614522E-01
        7845000   0.104441E+03   0.614612E-01
        7846000   0.104453E+03   0.614687E-01
        7847000   0.104467E+03   0.614760E-01
        7848000   0.104479E+03   0.614842E-01
        7849000   0.104491E+03   0.614943E-01
        7850000   0.104504E+03   0.615035E-01
        7851000   0.104517E+03   0.615097E-01
        7852000   0.104530E+03   0.615196E-01
        7853000   0.104543E+03   0.615254E-01
        7854000   0.104556E+03   0.615331E-01
        7855000   0.104568E+03   0.615452E-01
        7856000   0.104580E+03   0.615522E-01
        7857000   0.104592E+03   0.615613E-01
        7858000   0.104604E+03   0.615681E-01
        7859000   0.104617E+03   0.615788E-01
        7860000   0.104630E+03   0.615894E-01
        7861000   0.104643E+03   0.615999E-01
        7862000   0.104656E+03   0.616089E-01
        7863000   0.104669E+03   0.616179E-01
        7864000   0.104682E+03   0.616278E-01
        7865000   0.104696E+03   0.616356E-01
        7866000   0.104709E+03   0.616456E-01
        7867000   0.104722E+03   0.616527E-01
        7868000   0.104735E+03   0.616614E-01
        7869000   0.104747E+03   0.616698E-01
        7870000   0.104760E+03   0.616787E-01
        7871000   0.104773E+03   0.616885E-01
        7872000   0.104785E+03   0.616976E-01
        7873000   0.104798E+03   0.617067E-01
        7874000   0.104811E+03   0.617162E-01
        7875000   0.104824E+03   0.617235E-01
        7876000   0.104837E+03   0.617304E-01
        7877000   0.104851E+03   0.617380E-01
        7878000   0.104863E+03   0.617447E-01
        7879000   0.104877E+03   0.617520E-01
        7880000   0.104889E+03   0.617580E-01
        7881000   0.104902E+03   0.617651E-01
        7882000   0.104914E+03   0.617732E-01
        7883000   0.104926E+03   0.617806E-01
        7884000   0.104938E+03   0.617898E-01
        7885000   0.104951E+03   0.617982E-01
        7886000   0.104964E+03   0.618061E-01
        7887000   0.104977E+03   0.618151E-01
        7888000   0.104991E+03   0.618208E-01
        7889000   0.105004E+03   0.618300E-01
        7890000   0.105016E+03   0.618390E-01
        7891000   0.105029E+03   0.618472E-01
        7892000   0.105041E+03   0.618535E-01
        7893000   0.105053E+03   0.618622E-01
        7894000   0.105066E+03   0.618677E-01
        7895000   0.105078E+03   0.618761E-01
        7896000   0.105091E+03   0.618859E-01
        7897000   0.105105E+03   0.618956E-01
        7898000   0.105118E+03   0.619051E-01
        7899000   0.105131E+03   0.619143E-01
        7900000   0.105143E+03   0.619246E-01
        7901000   0.105156E+03   0.619343E-01
        7902000   0.105170E+03   0.619418E-01
        7903000   0.105182E+03   0.619499E-01
        7904000   0.105195E+03   0.619576E-01
        7905000   0.105208E+03   0.619667E-01
        7906000   0.105221E+03   0.619744E-01
        7907000   0.105233E+03   0.619821E-01
        7908000   0.105247E+03   0.619907E-01
        7909000   0.105260E+03   0.620005E-01
        7910000   0.105274E+03   0.620085E-01
        7911000   0.105287E+03   0.620194E-01
        7912000   0.105301E+03   0.620300E-01
        7913000   0.105314E+03   0.620425E-01
        7914000   0.105326E+03   0.620547E-01
        7915000   0.105339E+03   0.620641E-01
        7916000   0.105352E+03   0.620741E-01
        7917000   0.105364E+03   0.620838E-01
        7918000   0.105376E+03   0.620924E-01
        7919000   0.105389E+03   0.621005E-01
        7920000   0.105401E+03   0.621098E-01
        7921000   0.105414E+03   0.621210E-01
        7922000   0.105427E+03   0.621294E-01
        7923000   0.105440E+03   0.621383E-01
        7924000   0.105454E+03   0.621472E-01
        7925000   0.105467E+03   0.621552E-01
        7926000   0.105481E+03   0.621613E-01
        7927000   0.105494E+03   0.621690E-01
        7928000   0.105506E+03   0.621766E-01
        7929000   0.105519E+03   0.621838E-01
        7930000   0.105531E+03   0.621932E-01
        7931000   0.105544E+03   0.622002E-01
        7932000   0.105557E+03   0.622056E-01
        7933000   0.105570E+03   0.622133E-01
        7934000   0.105582E+03   0.622231E-01
        7935000   0.105594E+03   0.622295E-01
        7936000   0.105607E+03   0.622373E-01
        7937000   0.105620E+03   0.622464E-01
        7938000   0.105632E+03   0.622528E-01
        7939000   0.105646E+03   0.622602E-01
        7940000   0.105659E+03   0.622688E-01
        7941000   0.105672E+03   0.622780E-01
        7942000   0.105684E+03   0.622883E-01
        7943000   0.105697E+03   0.622951E-01
        7944000   0.105710E+03   0.623030E-01
        7945000   0.105723E+03   0.623108E-01
        7946000   0.105736E+03   0.623221E-01
        7947000   0.105748E+03   0.623327E-01
        7948000   0.105761E+03   0.623413E-01
        7949000   0.105774E+03   0.623499E-01
        7950000   0.105786E+03   0.623598E-01
        7951000   0.105798E+03   0.623681E-01
        7952000   0.105812E+03   0.623760E-01
        7953000   0.105825E+03   0.623850E-01
        7954000   0.105839E+03   0.623933E-01
        7955000   0.105852E+03   0.624017E-01
        7956000   0.105865E+03   0.624104E-01
        7957000   0.105879E+03   0.624196E-01
        7958000   0.105891E+03   0.624275E-01
        7959000   0.105904E+03   0.624381E-01
        7960000   0.105916E+03   0.624469E-01
        7961000   0.105929E+03   0.624545E-01
        7962000   0.105941E+03   0.624629E-01
        7963000   0.105954E+03   0.624707E-01
        7964000   0.105966E+03   0.624779E-01
        7965000   0.105979E+03   0.624863E-01
        7966000   0.105992E+03   0.624932E-01
        7967000   0.106006E+03   0.624997E-01
        7968000   0.106019E+03   0.625088E-01
        7969000   0.106033E+03   0.625155E-01
        7970000   0.106046E+03   0.625221E-01
        7971000   0.106059E+03   0.625310E-01
        7972000   0.106071E+03   0.625361E-01
        7973000   0.106084E+03   0.625403E-01
        7974000   0.106097E+03   0.625448E-01
        7975000   0.106110E+03   0.625497E-01
        7976000   0.106123E+03   0.625547E-01
        7977000   0.106136E+03   0.625603E-01
        7978000   0.106149E+03   0.625648E-01
        7979000   0.106162E+03   0.625689E-01
        7980000   0.106175E+03   0.625732E-01
        7981000   0.106188E+03   0.625752E-01
        7982000   0.106200E+03   0.625803E-01
        7983000   0.106213E+03   0.625854E-01
        7984000   0.106226E+03   0.625908E-01
        7985000   0.106239E+03   0.625958E-01
        7986000   0.106252E+03   0.626008E-01
        7987000   0.106265E+03   0.626072E-01
        7988000   0.106277E+03   0.626138E-01
        7989000   0.106290E+03   0.626208E-01
        7990000   0.106303E+03   0.626272E-01
        7991000   0.106315E+03   0.626362E-01
        7992000   0.106327E+03   0.626440E-01
        7993000   0.106341E+03   0.626512E-01
        7994000   0.106354E+03   0.626588E-01
        7995000   0.106367E+03   0.626641E-01
        7996000   0.106380E+03   0.626706E-01
        7997000   0.106393E+03   0.626777E-01
        7998000   0.106406E+03   0.626845E-01
        7999000   0.106419E+03   0.626937E-01
        8000000   0.106432E+03   0.627005E-01
        8001000   0.106445E+03   0.627065E-01
        8002000   0.106458E+03   0.627119E-01
        8003000   0.106470E+03   0.627163E-01
        8004000   0.106483E+03   0.627205E-01
        8005000   0.106496E+03   0.627251E-01
        8006000   0.106509E+03   0.627286E-01
        8007000   0.106522E+03   0.627325E-01
        8008000   0.106535E+03   0.627369E-01
        8009000   0.106547E+03   0.627410E-01
        8010000   0.106560E+03   0.627450E-01
        8011000   0.106573E+03   0.627496E-01
        8012000   0.106585E+03   0.627575E-01
        8013000   0.106598E+03   0.627637E-01
        8014000   0.106611E+03   0.627698E-01
        8015000   0.106624E+03   0.627770E-01
        8016000   0.106637E+03   0.627854E-01
        8017000   0.106650E+03   0.627925E-01
        8018000   0.106662E+03   0.628021E-01
        8019000   0.106674E+03   0.628117E-01
        8020000   0.106686E+03   0.628194E-01
        8021000   0.106699E+03   0.628270E-01
        8022000   0.106712E+03   0.628352E-01
        8023000   0.106724E+03   0.628421E-01
        8024000   0.106737E+03   0.628500E-01
        8025000   0.106750E+03   0.628601E-01
        8026000   0.106763E+03   0.628670E-01
        8027000   0.106776E+03   0.628756E-01
        8028000   0.106790E+03   0.628855E-01
        8029000   0.106802E+03   0.628933E-01
        8030000   0.106815E+03   0.629015E-01
        8031000   0.106828E+03   0.629078E-01
        8032000   0.106840E+03   0.629137E-01
        8033000   0.106853E+03   0.629202E-01
        8034000   0.106866E+03   0.629277E-01
        8035000   0.106879E+03   0.629335E-01
        8036000   0.106893E+03   0.629386E-01
        8037000   0.106906E+03   0.629423E-01
        8038000   0.106919E+03   0.629492E-01
        8039000   0.106932E+03   0.629561E-01
        8040000   0.106945E+03   0.629630E-01
        8041000   0.106959E+03   0.629685E-01
        8042000   0.106971E+03   0.629723E-01
        8043000   0.106983E+03   0.629795E-01
        8044000   0.106996E+03   0.629861E-01
        8045000   0.107009E+03   0.629932E-01
        8046000   0.107022E+03   0.629993E-01
        8047000   0.107035E+03   0.630055E-01
        8048000   0.107047E+03   0.630123E-01
        8049000   0.107061E+03   0.630207E-01
        8050000   0.107074E+03   0.630315E-01
        8051000   0.107087E+03   0.630411E-01
        8052000   0.107100E+03   0.630461E-01
        8053000   0.107113E+03   0.630547E-01
        8054000   0.107125E+03   0.630633E-01
        8055000   0.107139E+03   0.630720E-01
        8056000   0.107151E+03   0.630829E-01
        8057000   0.107163E+03   0.630911E-01
        8058000   0.107176E+03   0.630975E-01
        8059000   0.107190E+03   0.631052E-01
        8060000   0.107203E+03   0.631100E-01
        8061000   0.107216E+03   0.631157E-01
        8062000   0.107228E+03   0.631232E-01
        8063000   0.107241E+03   0.631307E-01
        8064000   0.107253E+03   0.631365E-01
        8065000   0.107267E+03   0.631426E-01
        8066000   0.107280E+03   0.631484E-01
        8067000   0.107293E+03   0.631560E-01
        8068000   0.107306E+03   0.631604E-01
        8069000   0.107320E+03   0.631647E-01
        8070000   0.107333E+03   0.631686E-01
        8071000   0.107345E+03   0.631743E-01
        8072000   0.107358E+03   0.631786E-01
        8073000   0.107371E+03   0.631833E-01
        8074000   0.107384E+03   0.631880E-01
        8075000   0.107397E+03   0.631900E-01
        8076000   0.107411E+03   0.631972E-01
        8077000   0.107425E+03   0.632004E-01
        8078000   0.107438E+03   0.632046E-01
        8079000   0.107451E+03   0.632102E-01
        8080000   0.107464E+03   0.632135E-01
        8081000   0.107477E+03   0.632170E-01
        8082000   0.107490E+03   0.632196E-01
        8083000   0.107503E+03   0.632238E-01
        8084000   0.107516E+03   0.632273E-01
        8085000   0.107528E+03   0.632326E-01
        8086000   0.107542E+03   0.632384E-01
        8087000   0.107555E+03   0.632411E-01
        8088000   0.107568E+03   0.632452E-01
        8089000   0.107582E+03   0.632477E-01
        8090000   0.107595E+03   0.632531E-01
        8091000   0.107607E+03   0.632570E-01
        8092000   0.107620E+03   0.632610E-01
        8093000   0.107633E+03   0.632654E-01
        8094000   0.107646E+03   0.632698E-01
        8095000   0.107659E+03   0.632753E-01
        8096000   0.107672E+03   0.632806E-01
        8097000   0.107685E+03   0.632872E-01
        8098000   0.107698E+03   0.632947E-01
        8099000   0.107711E+03   0.633018E-01
        8100000   0.107724E+03   0.633078E-01
        8101000   0.107737E+03   0.633107E-01
        8102000   0.107750E+03   0.633165E-01
        8103000   0.107763E+03   0.633192E-01
        8104000   0.107776E+03   0.633233E-01
        8105000   0.107790E+03   0.633255E-01
        8106000   0.107803E+03   0.633300E-01
        8107000   0.107817E+03   0.633335E-01
        8108000   0.107830E+03   0.633389E-01
        8109000   0.107843E+03   0.633422E-01
        8110000   0.107856E+03   0.633455E-01
        8111000   0.107869E+03   0.633492E-01
        8112000   0.107882E+03   0.633534E-01
        8113000   0.107895E+03   0.633585E-01
        8114000   0.107907E+03   0.633637E-01
        8115000   0.107920E+03   0.633714E-01
        8116000   0.107933E+03   0.633763E-01
        8117000   0.107947E+03   0.633808E-01
        8118000   0.107961E+03   0.633851E-01
        8119000   0.107974E+03   0.633900E-01
        8120000   0.107987E+03   0.633958E-01
        8121000   0.108000E+03   0.634006E-01
        8122000   0.108013E+03   0.634054E-01
        8123000   0.108025E+03   0.634116E-01
        8124000   0.108038E+03   0.634132E-01
        8125000   0.108051E+03   0.634189E-01
        8126000   0.108063E+03   0.634226E-01
        8127000   0.108076E+03   0.634273E-01
        8128000   0.108090E+03   0.634301E-01
        8129000   0.108103E+03   0.634372E-01
        8130000   0.108117E+03   0.634438E-01
        8131000   0.108130E+03   0.634494E-01
        8132000   0.108145E+03   0.634532E-01
        8133000   0.108158E+03   0.634602E-01
        8134000   0.108171E+03   0.634637E-01
        8135000   0.108183E+03   0.634688E-01
        8136000   0.108196E+03   0.634743E-01
        8137000   0.108209E+03   0.634783E-01
        8138000   0.108221E+03   0.634844E-01
        8139000   0.108234E+03   0.634914E-01
        8140000   0.108248E+03   0.634969E-01
        8141000   0.108261E+03   0.635029E-01
        8142000   0.108275E+03   0.635065E-01
        8143000   0.108288E+03   0.635140E-01
        8144000   0.108301E+03   0.635188E-01
        8145000   0.108314E+03   0.635211E-01
        8146000   0.108327E+03   0.635242E-01
        8147000   0.108340E+03   0.635280E-01
        8148000   0.108353E+03   0.635316E-01
        8149000   0.108366E+03   0.635355E-01
        8150000   0.108378E+03   0.635372E-01
        8151000   0.108391E+03   0.635421E-01
        8152000   0.108404E+03   0.635474E-01
        8153000   0.108417E+03   0.635548E-01
        8154000   0.108430E+03   0.635597E-01
        8155000   0.108442E+03   0.635662E-01
        8156000   0.108455E+03   0.635728E-01
        8157000   0.108468E+03   0.635799E-01
        8158000   0.108481E+03   0.635879E-01
        8159000   0.108493E+03   0.635945E-01
        8160000   0.108507E+03   0.636026E-01
        8161000   0.108520E+03   0.636092E-01
        8162000   0.108533E+03   0.636150E-01
        8163000   0.108545E+03   0.636239E-01
        8164000   0.108558E+03   0.636316E-01
        8165000   0.108571E+03   0.636409E-01
        8166000   0.108583E+03   0.636504E-01
        8167000   0.108597E+03   0.636628E-01
        8168000   0.108609E+03   0.636743E-01
        8169000   0.108623E+03   0.636855E-01
        8170000   0.108635E+03   0.636957E-01
        8171000   0.108647E+03   0.637044E-01
        8172000   0.108659E+03   0.637127E-01
        8173000   0.108672E+03   0.637195E-01
        8174000   0.108684E+03   0.637253E-01
        8175000   0.108697E+03   0.637332E-01
        8176000   0.108710E+03   0.637431E-01
        8177000   0.108724E+03   0.637520E-01
        8178000   0.108737E+03   0.637611E-01
        8179000   0.108750E+03   0.637696E-01
        8180000   0.108763E+03   0.637763E-01
        8181000   0.108775E+03   0.637856E-01
        8182000   0.108787E+03   0.637908E-01
        8183000   0.108800E+03   0.637985E-01
        8184000   0.108812E+03   0.638052E-01
        8185000   0.108825E+03   0.638150E-01
        8186000   0.108838E+03   0.638222E-01
        8187000   0.108851E+03   0.638309E-01
        8188000   0.108863E+03   0.638382E-01
        8189000   0.108876E+03   0.638443E-01
        8190000   0.108889E+03   0.638509E-01
        8191000   0.108902E+03   0.638575E-01
        8192000   0.108915E+03   0.638631E-01
        8193000   0.108928E+03   0.638721E-01
        8194000   0.108941E+03   0.638812E-01
        8195000   0.108953E+03   0.638886E-01
        8196000   0.108966E+03   0.638928E-01
        8197000   0.108979E+03   0.639007E-01
        8198000   0.108991E+03   0.639090E-01
        8199000   0.109003E+03   0.639175E-01
        8200000   0.109016E+03   0.639251E-01
        8201000   0.109028E+03   0.639321E-01
        8202000   0.109041E+03   0.639389E-01
        8203000   0.109054E+03   0.639446E-01
        8204000   0.109067E+03   0.639502E-01
        8205000   0.109080E+03   0.639581E-01
        8206000   0.109093E+03   0.639667E-01
        8207000   0.109107E+03   0.639731E-01
        8208000   0.109120E+03   0.639810E-01
        8209000   0.109133E+03   0.639914E-01
        8210000   0.109146E+03   0.639986E-01
        8211000   0.109159E+03   0.640068E-01
        8212000   0.109172E+03   0.640184E-01
        8213000   0.109184E+03   0.640260E-01
        8214000   0.109197E+03   0.640353E-01
        8215000   0.109209E+03   0.640433E-01
        8216000   0.109222E+03   0.640509E-01
        8217000   0.109234E+03   0.640589E-01
        8218000   0.109247E+03   0.640650E-01
        8219000   0.109260E+03   0.640746E-01
        8220000   0.109273E+03   0.640826E-01
        8221000   0.109286E+03   0.640927E-01
        8222000   0.109299E+03   0.641015E-01
        8223000   0.109312E+03   0.641095E-01
        8224000   0.109325E+03   0.641175E-01
        8225000   0.109338E+03   0.641289E-01
        8226000   0.109351E+03   0.641396E-01
        8227000   0.109364E+03   0.641500E-01
        8228000   0.109376E+03   0.641579E-01
        8229000   0.109388E+03   0.641665E-01
        8230000   0.109401E+03   0.641739E-01
        8231000   0.109414E+03   0.641817E-01
        8232000   0.109426E+03   0.641887E-01
        8233000   0.109439E+03   0.641948E-01
        8234000   0.109453E+03   0.642026E-01
        8235000   0.109466E+03   0.642116E-01
        8236000   0.109478E+03   0.642190E-01
        8237000   0.109491E+03   0.642266E-01
        8238000   0.109503E+03   0.642343E-01
        8239000   0.109515E+03   0.642454E-01
        8240000   0.109528E+03   0.642531E-01
        8241000   0.109540E+03   0.642607E-01
        8242000   0.109552E+03   0.642697E-01
        8243000   0.109565E+03   0.642774E-01
        8244000   0.109578E+03   0.642834E-01
        8245000   0.109591E+03   0.642908E-01
        8246000   0.109604E+03   0.642998E-01
        8247000   0.109616E+03   0.643061E-01
        8248000   0.109628E+03   0.643149E-01
        8249000   0.109641E+03   0.643237E-01
        8250000   0.109653E+03   0.643332E-01
        8251000   0.109666E+03   0.643394E-01
        8252000   0.109679E+03   0.643471E-01
        8253000   0.109691E+03   0.643556E-01
        8254000   0.109704E+03   0.643653E-01
        8255000   0.109716E+03   0.643759E-01
        8256000   0.109729E+03   0.643838E-01
        8257000   0.109742E+03   0.643937E-01
        8258000   0.109755E+03   0.644028E-01
        8259000   0.109767E+03   0.644135E-01
        8260000   0.109781E+03   0.644246E-01
        8261000   0.109794E+03   0.644336E-01
        8262000   0.109807E+03   0.644419E-01
        8263000   0.109820E+03   0.644528E-01
        8264000   0.109832E+03   0.644640E-01
        8265000   0.109845E+03   0.644736E-01
        8266000   0.109859E+03   0.644853E-01
        8267000   0.109871E+03   0.644969E-01
        8268000   0.109884E+03   0.645088E-01
        8269000   0.109896E+03   0.645187E-01
        8270000   0.109907E+03   0.645324E-01
        8271000   0.109920E+03   0.645461E-01
        8272000   0.109932E+03   0.645575E-01
        8273000   0.109945E+03   0.645698E-01
        8274000   0.109958E+03   0.645804E-01
        8275000   0.109971E+03   0.645936E-01
        8276000   0.109985E+03   0.646076E-01
        8277000   0.109998E+03   0.646210E-01
        8278000   0.110010E+03   0.646359E-01
        8279000   0.110021E+03   0.646501E-01
        8280000   0.110034E+03   0.646617E-01
        8281000   0.110046E+03   0.646748E-01
        8282000   0.110059E+03   0.646895E-01
        8283000   0.110072E+03   0.647050E-01
        8284000   0.110084E+03   0.647210E-01
        8285000   0.110097E+03   0.647357E-01
        8286000   0.110109E+03   0.647506E-01
        8287000   0.110121E+03   0.647602E-01
        8288000   0.110133E+03   0.647722E-01
        8289000   0.110145E+03   0.647859E-01
        8290000   0.110158E+03   0.647981E-01
        8291000   0.110170E+03   0.648113E-01
        8292000   0.110184E+03   0.648258E-01
        8293000   0.110196E+03   0.648406E-01
        8294000   0.110209E+03   0.648544E-01
        8295000   0.110222E+03   0.648680E-01
        8296000   0.110234E+03   0.648831E-01
        8297000   0.110247E+03   0.648989E-01
        8298000   0.110260E+03   0.649147E-01
        8299000   0.110272E+03   0.649300E-01
        8300000   0.110285E+03   0.649427E-01
        8301000   0.110298E+03   0.649570E-01
        8302000   0.110310E+03   0.649714E-01
        8303000   0.110323E+03   0.649852E-01
        8304000   0.110334E+03   0.649995E-01
        8305000   0.110346E+03   0.650145E-01
        8306000   0.110359E+03   0.650292E-01
        8307000   0.110372E+03   0.650446E-01
        8308000   0.110384E+03   0.650576E-01
        8309000   0.110397E+03   0.650713E-01
        8310000   0.110410E+03   0.650823E-01
        8311000   0.110424E+03   0.650948E-01
        8312000   0.110438E+03   0.651092E-01
        8313000   0.110451E+03   0.651195E-01
        8314000   0.110464E+03   0.651305E-01
        8315000   0.110476E+03   0.651431E-01
        8316000   0.110489E+03   0.651552E-01
        8317000   0.110501E+03   0.651675E-01
        8318000   0.110514E+03   0.651818E-01
        8319000   0.110527E+03   0.651943E-01
        8320000   0.110540E+03   0.652084E-01
        8321000   0.110553E+03   0.652216E-01
        8322000   0.110566E+03   0.652374E-01
        8323000   0.110579E+03   0.652513E-01
        8324000   0.110592E+03   0.652651E-01
        8325000   0.110604E+03   0.652789E-01
        8326000   0.110617E+03   0.652949E-01
        8327000   0.110630E+03   0.653092E-01
        8328000   0.110643E+03   0.653209E-01
        8329000   0.110657E+03   0.653346E-01
        8330000   0.110670E+03   0.653450E-01
        8331000   0.110684E+03   0.653566E-01
        8332000   0.110696E+03   0.653691E-01
        8333000   0.110709E+03   0.653819E-01
        8334000   0.110722E+03   0.653960E-01
        8335000   0.110733E+03   0.654077E-01
        8336000   0.110746E+03   0.654229E-01
        8337000   0.110759E+03   0.654388E-01
        8338000   0.110771E+03   0.654535E-01
        8339000   0.110784E+03   0.654687E-01
        8340000   0.110797E+03   0.654830E-01
        8341000   0.110809E+03   0.654977E-01
        8342000   0.110822E+03   0.655111E-01
        8343000   0.110835E+03   0.655262E-01
        8344000   0.110847E+03   0.655412E-01
        8345000   0.110860E+03   0.655573E-01
        8346000   0.110874E+03   0.655692E-01
        8347000   0.110887E+03   0.655823E-01
        8348000   0.110900E+03   0.655951E-01
        8349000   0.110912E+03   0.656079E-01
        8350000   0.110924E+03   0.656234E-01
        8351000   0.110937E+03   0.656367E-01
        8352000   0.110949E+03   0.656512E-01
        8353000   0.110961E+03   0.656645E-01
        8354000   0.110974E+03   0.656792E-01
        8355000   0.110986E+03   0.656938E-01
        8356000   0.110999E+03   0.657071E-01
        8357000   0.111013E+03   0.657206E-01
        8358000   0.111026E+03   0.657311E-01
        8359000   0.111040E+03   0.657437E-01
        8360000   0.111053E+03   0.657595E-01
        8361000   0.111065E+03   0.657749E-01
        8362000   0.111077E+03   0.657903E-01
        8363000   0.111089E+03   0.658038E-01
        8364000   0.111101E+03   0.658220E-01
        8365000   0.111114E+03   0.658381E-01
        8366000   0.111127E+03   0.658534E-01
        8367000   0.111140E+03   0.658703E-01
        8368000   0.111153E+03   0.658895E-01
        8369000   0.111167E+03   0.659061E-01
        8370000   0.111180E+03   0.659220E-01
        8371000   0.111193E+03   0.659364E-01
        8372000   0.111205E+03   0.659511E-01
        8373000   0.111217E+03   0.659673E-01
        8374000   0.111230E+03   0.659841E-01
        8375000   0.111241E+03   0.660018E-01
        8376000   0.111254E+03   0.660205E-01
        8377000   0.111267E+03   0.660372E-01
        8378000   0.111280E+03   0.660522E-01
        8379000   0.111293E+03   0.660685E-01
        8380000   0.111306E+03   0.660856E-01
        8381000   0.111320E+03   0.661049E-01
        8382000   0.111333E+03   0.661219E-01
        8383000   0.111346E+03   0.661394E-01
        8384000   0.111359E+03   0.661524E-01
        8385000   0.111372E+03   0.661692E-01
        8386000   0.111384E+03   0.661866E-01
        8387000   0.111397E+03   0.662055E-01
        8388000   0.111409E+03   0.662221E-01
        8389000   0.111422E+03   0.662384E-01
        8390000   0.111435E+03   0.662537E-01
        8391000   0.111449E+03   0.662694E-01
        8392000   0.111462E+03   0.662840E-01
        8393000   0.111475E+03   0.663002E-01
        8394000   0.111488E+03   0.663165E-01
        8395000   0.111501E+03   0.663316E-01
        8396000   0.111514E+03   0.663498E-01
        8397000   0.111527E+03   0.663676E-01
        8398000   0.111540E+03   0.663862E-01
        8399000   0.111553E+03   0.664019E-01
        8400000   0.111565E+03   0.664190E-01
        8401000   0.111579E+03   0.664363E-01
        8402000   0.111591E+03   0.664527E-01
        8403000   0.111604E+03   0.664670E-01
        8404000   0.111617E+03   0.664828E-01
        8405000   0.111630E+03   0.664972E-01
        8406000   0.111643E+03   0.665121E-01
        8407000   0.111656E+03   0.665278E-01
        8408000   0.111669E+03   0.665438E-01
        8409000   0.111682E+03   0.665602E-01
        8410000   0.111695E+03   0.665791E-01
        8411000   0.111708E+03   0.665954E-01
        8412000   0.111721E+03   0.666135E-01
        8413000   0.111733E+03   0.666280E-01
        8414000   0.111747E+03   0.666431E-01
        8415000   0.111760E+03   0.666594E-01
        8416000   0.111772E+03   0.666750E-01
        8417000   0.111785E+03   0.666901E-01
        8418000   0.111797E+03   0.667057E-01
        8419000   0.111810E+03   0.667212E-01
        8420000   0.111822E+03   0.667380E-01
        8421000   0.111834E+03   0.667528E-01
        8422000   0.111847E+03   0.667682E-01
        8423000   0.111860E+03   0.667823E-01
        8424000   0.111872E+03   0.667972E-01
        8425000   0.111885E+03   0.668125E-01
        8426000   0.111898E+03   0.668265E-01
        8427000   0.111912E+03   0.668415E-01
        8428000   0.111925E+03   0.668547E-01
        8429000   0.111938E+03   0.668689E-01
        8430000   0.111951E+03   0.668841E-01
        8431000   0.111965E+03   0.669006E-01
        8432000   0.111977E+03   0.669156E-01
        8433000   0.111990E+03   0.669299E-01
        8434000   0.112003E+03   0.669439E-01
        8435000   0.112015E+03   0.669576E-01
        8436000   0.112028E+03   0.669722E-01
        8437000   0.112041E+03   0.669861E-01
        8438000   0.112053E+03   0.669995E-01
        8439000   0.112065E+03   0.670151E-01
        8440000   0.112078E+03   0.670281E-01
        8441000   0.112091E+03   0.670420E-01
        8442000   0.112104E+03   0.670555E-01
        8443000   0.112117E+03   0.670717E-01
        8444000   0.112130E+03   0.670893E-01
        8445000   0.112143E+03   0.671064E-01
        8446000   0.112156E+03   0.671218E-01
        8447000   0.112169E+03   0.671344E-01
        8448000   0.112182E+03   0.671490E-01
        8449000   0.112195E+03   0.671613E-01
        8450000   0.112207E+03   0.671742E-01
        8451000   0.112220E+03   0.671885E-01
        8452000   0.112232E+03   0.672019E-01
        8453000   0.112245E+03   0.672148E-01
        8454000   0.112257E+03   0.672281E-01
        8455000   0.112270E+03   0.672402E-01
        8456000   0.112283E+03   0.672528E-01
        8457000   0.112295E+03   0.672677E-01
        8458000   0.112307E+03   0.672815E-01
        8459000   0.112320E+03   0.672923E-01
        8460000   0.112333E+03   0.673033E-01
        8461000   0.112345E+03   0.673141E-01
        8462000   0.112357E+03   0.673234E-01
        8463000   0.112370E+03   0.673326E-01
        8464000   0.112383E+03   0.673447E-01
        8465000   0.112396E+03   0.673588E-01
        8466000   0.112409E+03   0.673722E-01
        8467000   0.112422E+03   0.673843E-01
        8468000   0.112435E+03   0.673956E-01
        8469000   0.112447E+03   0.674057E-01
        8470000   0.112459E+03   0.674130E-01
        8471000   0.112472E+03   0.674215E-01
        8472000   0.112485E+03   0.674331E-01
        8473000   0.112497E+03   0.674439E-01
        8474000   0.112511E+03   0.674532E-01
        8475000   0.112523E+03   0.674625E-01
        8476000   0.112535E+03   0.674730E-01
        8477000   0.112548E+03   0.674821E-01
        8478000   0.112560E+03   0.674931E-01
        8479000   0.112573E+03   0.675056E-01
        8480000   0.112586E+03   0.675159E-01
        8481000   0.112598E+03   0.675234E-01
        8482000   0.112611E+03   0.675331E-01
        8483000   0.112624E+03   0.675415E-01
        8484000   0.112636E+03   0.675517E-01
        8485000   0.112649E+03   0.675594E-01
        8486000   0.112661E+03   0.675695E-01
        8487000   0.112674E+03   0.675791E-01
        8488000   0.112688E+03   0.675904E-01
        8489000   0.112701E+03   0.676018E-01
        8490000   0.112714E+03   0.676142E-01
        8491000   0.112726E+03   0.676232E-01
        8492000   0.112739E+03   0.676341E-01
        8493000   0.112752E+03   0.676456E-01
        8494000   0.112765E+03   0.676557E-01
        8495000   0.112777E+03   0.676653E-01
        8496000   0.112790E+03   0.676772E-01
        8497000   0.112802E+03   0.676883E-01
        8498000   0.112813E+03   0.676983E-01
        8499000   0.112826E+03   0.677072E-01
        8500000   0.112839E+03   0.677147E-01
        8501000   0.112852E+03   0.677238E-01
        8502000   0.112864E+03   0.677308E-01
        8503000   0.112878E+03   0.677401E-01
        8504000   0.112891E+03   0.677496E-01
        8505000   0.112905E+03   0.677600E-01
        8506000   0.112918E+03   0.677686E-01
        8507000   0.112930E+03   0.677797E-01
        8508000   0.112942E+03   0.677879E-01
        8509000   0.112955E+03   0.677996E-01
        8510000   0.112968E+03   0.678097E-01
        8511000   0.112980E+03   0.678188E-01
        8512000   0.112993E+03   0.678306E-01
        8513000   0.113006E+03   0.678410E-01
        8514000   0.113019E+03   0.678503E-01
        8515000   0.113032E+03   0.678599E-01
        8516000   0.113044E+03   0.678696E-01
        8517000   0.113057E+03   0.678809E-01
        8518000   0.113070E+03   0.678901E-01
        8519000   0.113084E+03   0.678986E-01
        8520000   0.113097E+03   0.679093E-01
        8521000   0.113109E+03   0.679188E-01
        8522000   0.113122E+03   0.679291E-01
        8523000   0.113134E+03   0.679368E-01
        8524000   0.113146E+03   0.679468E-01
        8525000   0.113158E+03   0.679566E-01
        8526000   0.113170E+03   0.679684E-01
        8527000   0.113183E+03   0.679777E-01
        8528000   0.113195E+03   0.679895E-01
        8529000   0.113209E+03   0.680009E-01
        8530000   0.113222E+03   0.680113E-01
        8531000   0.113234E+03   0.680212E-01
        8532000   0.113248E+03   0.680309E-01
        8533000   0.113260E+03   0.680421E-01
        8534000   0.113273E+03   0.680506E-01
        8535000   0.113287E+03   0.680601E-01
        8536000   0.113300E+03   0.680701E-01
        8537000   0.113312E+03   0.680822E-01
        8538000   0.113324E+03   0.680943E-01
        8539000   0.113337E+03   0.681050E-01
        8540000   0.113349E+03   0.681164E-01
        8541000   0.113362E+03   0.681269E-01
        8542000   0.113375E+03   0.681368E-01
        8543000   0.113388E+03   0.681466E-01
        8544000   0.113401E+03   0.681592E-01
        8545000   0.113413E+03   0.681675E-01
        8546000   0.113427E+03   0.681755E-01
        8547000   0.113439E+03   0.681846E-01
        8548000   0.113451E+03   0.681947E-01
        8549000   0.113464E+03   0.682048E-01
        8550000   0.113477E+03   0.682118E-01
        8551000   0.113490E+03   0.682198E-01
        8552000   0.113503E+03   0.682292E-01
        8553000   0.113516E+03   0.682377E-01
        8554000   0.113528E+03   0.682499E-01
        8555000   0.113540E+03   0.682588E-01
        8556000   0.113552E+03   0.682678E-01
        8557000   0.113565E+03   0.682765E-01
        8558000   0.113577E+03   0.682852E-01
        8559000   0.113589E+03   0.682945E-01
        8560000   0.113602E+03   0.683027E-01
        8561000   0.113615E+03   0.683127E-01
        8562000   0.113628E+03   0.683200E-01
        8563000   0.113640E+03   0.683264E-01
        8564000   0.113653E+03   0.683355E-01
        8565000   0.113666E+03   0.683466E-01
        8566000   0.113679E+03   0.683544E-01
        8567000   0.113692E+03   0.683652E-01
        8568000   0.113705E+03   0.683722E-01
        8569000   0.113717E+03   0.683804E-01
        8570000   0.113729E+03   0.683910E-01
        8571000   0.113742E+03   0.684044E-01
        8572000   0.113754E+03   0.684139E-01
        8573000   0.113766E+03   0.684259E-01
        8574000   0.113778E+03   0.684357E-01
        8575000   0.113791E+03   0.684471E-01
        8576000   0.113805E+03   0.684571E-01
        8577000   0.113818E+03   0.684680E-01
        8578000   0.113830E+03   0.684787E-01
        8579000   0.113843E+03   0.684875E-01
        8580000   0.113856E+03   0.684960E-01
        8581000   0.113869E+03   0.685041E-01
        8582000   0.113882E+03   0.685148E-01
        8583000   0.113896E+03   0.685235E-01
        8584000   0.113908E+03   0.685333E-01
        8585000   0.113921E+03   0.685461E-01
        8586000   0.113934E+03   0.685605E-01
        8587000   0.113947E+03   0.685749E-01
        8588000   0.113960E+03   0.685882E-01
        8589000   0.113973E+03   0.686017E-01
        8590000   0.113986E+03   0.686142E-01
        8591000   0.113998E+03   0.686266E-01
        8592000   0.114011E+03   0.686396E-01
        8593000   0.114024E+03   0.686524E-01
        8594000   0.114037E+03   0.686639E-01
        8595000   0.114050E+03   0.686780E-01
        8596000   0.114063E+03   0.686861E-01
        8597000   0.114076E+03   0.686960E-01
        8598000   0.114089E+03   0.687061E-01
        8599000   0.114102E+03   0.687161E-01
        8600000   0.114115E+03   0.687278E-01
        8601000   0.114128E+03   0.687395E-01
        8602000   0.114141E+03   0.687508E-01
        8603000   0.114153E+03   0.687625E-01
        8604000   0.114166E+03   0.687730E-01
        8605000   0.114179E+03   0.687836E-01
        8606000   0.114192E+03   0.687937E-01
        8607000   0.114206E+03   0.688046E-01
        8608000   0.114220E+03   0.688190E-01
        8609000   0.114233E+03   0.688305E-01
        8610000   0.114246E+03   0.688422E-01
        8611000   0.114259E+03   0.688542E-01
        8612000   0.114272E+03   0.688652E-01
        8613000   0.114286E+03   0.688750E-01
        8614000   0.114299E+03   0.688855E-01
        8615000   0.114311E+03   0.688962E-01
        8616000   0.114324E+03   0.689069E-01
        8617000   0.114337E+03   0.689204E-01
        8618000   0.114349E+03   0.689306E-01
        8619000   0.114363E+03   0.689438E-01
        8620000   0.114376E+03   0.689564E-01
        8621000   0.114389E+03   0.689691E-01
        8622000   0.114403E+03   0.689808E-01
        8623000   0.114416E+03   0.689937E-01
        8624000   0.114429E+03   0.690061E-01
        8625000   0.114442E+03   0.690188E-01
        8626000   0.114455E+03   0.690301E-01
        8627000   0.114468E+03   0.690430E-01
        8628000   0.114480E+03   0.690554E-01
        8629000   0.114493E+03   0.690642E-01
        8630000   0.114506E+03   0.690747E-01
        8631000   0.114519E+03   0.690852E-01
        8632000   0.114531E+03   0.690955E-01
        8633000   0.114544E+03   0.691083E-01
        8634000   0.114557E+03   0.691218E-01
        8635000   0.114570E+03   0.691321E-01
        8636000   0.114583E+03   0.691455E-01
        8637000   0.114596E+03   0.691556E-01
        8638000   0.114610E+03   0.691661E-01
        8639000   0.114622E+03   0.691760E-01
        8640000   0.114635E+03   0.691882E-01
        8641000   0.114648E+03   0.691990E-01
        8642000   0.114661E+03   0.692100E-01
        8643000   0.114674E+03   0.692228E-01
        8644000   0.114687E+03   0.692350E-01
        8645000   0.114699E+03   0.692441E-01
        8646000   0.114712E+03   0.692549E-01
        8647000   0.114724E+03   0.692651E-01
        8648000   0.114738E+03   0.692756E-01
        8649000   0.114751E+03   0.692869E-01
        8650000   0.114765E+03   0.692961E-01
        8651000   0.114778E+03   0.693100E-01
        8652000   0.114791E+03   0.693206E-01
        8653000   0.114804E+03   0.693332E-01
        8654000   0.114817E+03   0.693479E-01
        8655000   0.114830E+03   0.693636E-01
        8656000   0.114844E+03   0.693765E-01
        8657000   0.114857E+03   0.693915E-01
        8658000   0.114869E+03   0.694067E-01
        8659000   0.114882E+03   0.694225E-01
        8660000   0.114895E+03   0.694370E-01
        8661000   0.114908E+03   0.694505E-01
        8662000   0.114921E+03   0.694622E-01
        8663000   0.114934E+03   0.694751E-01
        8664000   0.114947E+03   0.694887E-01
        8665000   0.114960E+03   0.695025E-01
        8666000   0.114974E+03   0.695173E-01
        8667000   0.114987E+03   0.695297E-01
        8668000   0.115000E+03   0.695449E-01
        8669000   0.115013E+03   0.695583E-01
        8670000   0.115027E+03   0.695691E-01
        8671000   0.115039E+03   0.695810E-01
        8672000   0.115052E+03   0.695915E-01
        8673000   0.115064E+03   0.696020E-01
        8674000   0.115077E+03   0.696132E-01
        8675000   0.115090E+03   0.696231E-01
        8676000   0.115103E+03   0.696355E-01
        8677000   0.115117E+03   0.696444E-01
        8678000   0.115130E+03   0.696568E-01
        8679000   0.115144E+03   0.696675E-01
        8680000   0.115157E+03   0.696810E-01
        8681000   0.115169E+03   0.696942E-01
        8682000   0.115181E+03   0.697065E-01
        8683000   0.115194E+03   0.697201E-01
        8684000   0.115206E+03   0.697306E-01
        8685000   0.115219E+03   0.697429E-01
        8686000   0.115232E+03   0.697583E-01
        8687000   0.115244E+03   0.697737E-01
        8688000   0.115257E+03   0.697894E-01
        8689000   0.115270E+03   0.698050E-01
        8690000   0.115284E+03   0.698195E-01
[truncated: 520,261 more chars]
