# Supplementary material for: Room temperature ionic liquids with two symmetric ions
Source: Chem Sci. 2023 Sep 8;14(37):10340–6. doi: 10.1039/d3sc03240j (PMC10530934; doi:10.1039/d3sc03240j)
Supplement: SC-014-D3SC03240J-s001 [file SC-014-D3SC03240J-s001.zip › MDresults-prealpha/P5555BF4/reference_1_all_around_1_rdf_xcharge_energyintegral]

reference vector +0 +0 +1, all molecules around type 1, (Coulomb) energy integral INT(z*e^2*r*rho*g(r)/(2*epsilon0))dR
distance E(r)[J/mol]
   0.00000000       0.00000000    
  0.151190713       0.00000000    
  0.302381426       0.00000000    
  0.453572154       0.00000000    
  0.604762852       0.00000000    
  0.755953550       0.00000000    
  0.907144308       0.00000000    
   1.05833495       0.00000000    
   1.20952570       0.00000000    
   1.36071646       0.00000000    
   1.51190710       0.00000000    
   1.66309786       0.00000000    
   1.81428862       0.00000000    
   1.96547925       0.00000000    
   2.11666989       0.00000000    
   2.26786065       0.00000000    
   2.41905141       0.00000000    
   2.57024217       0.00000000    
   2.72143292       0.00000000    
   2.87262344       0.00000000    
   3.02381420       0.00000000    
   3.17500496       0.00000000    
   3.32619572       0.00000000    
   3.47738647       0.00000000    
   3.62857723       0.00000000    
   3.77976775     -0.283165306    
   3.93095851      -6.85690975    
   4.08214903      -85.3665009    
   4.23333979      -661.656921    
   4.38453054      -3342.87109    
   4.53572130      -11836.1904    
   4.68691206      -31155.6211    
   4.83810282      -64332.0508    
   4.98929358      -109274.055    
   5.14048433      -159377.938    
   5.29167509      -207355.109    
   5.44286585      -248463.312    
   5.59405661      -281189.812    
   5.74524689      -306202.719    
   5.89643764      -324987.000    
   6.04762840      -339019.406    
   6.19881916      -349499.156    
   6.35000992      -357282.250    
   6.50120068      -362865.625    
   6.65239143      -366458.125    
   6.80358219      -368084.531    
   6.95477295      -367656.062    
   7.10596371      -365056.062    
   7.25715446      -360257.656    
   7.40834475      -353341.094    
   7.55953550      -344422.438    
   7.71072626      -333672.000    
   7.86191702      -321219.312    
   8.01310825      -307186.531    
   8.16429806      -291735.750    
   8.31548882      -275053.062    
   8.46667957      -257396.625    
   8.61787033      -239087.078    
   8.76906109      -220552.906    
   8.92025185      -202229.094    
   9.07144260      -184550.875    
   9.22263336      -167957.312    
   9.37382412      -152822.328    
   9.52501488      -139454.500    
   9.67620564      -128058.648    
   9.82739639      -118763.844    
   9.97858715      -111609.656    
   10.1297779      -106530.133    
   10.2809687      -103365.906    
   10.4321594      -101924.445    
   10.5833502      -102005.555    
   10.7345409      -103407.977    
   10.8857317      -105975.188    
   11.0369225      -109597.562    
   11.1881132      -114215.375    
   11.3393030      -119825.953    
   11.4904938      -126405.586    
   11.6416845      -133912.375    
   11.7928753      -142304.969    
   11.9440660      -151493.078    
   12.0952568      -161343.000    
   12.2464476      -171696.797    
   12.3976383      -182377.328    
   12.5488291      -193174.562    
   12.7000198      -203879.094    
   12.8512106      -214290.031    
   13.0024014      -224212.875    
   13.1535921      -233492.000    
   13.3047829      -241976.047    
   13.4559736      -249504.766    
   13.6071644      -255956.578    
   13.7583551      -261258.578    
   13.9095459      -265356.562    
   14.0607367      -268198.125    
   14.2119274      -269756.188    
   14.3631182      -270047.125    
   14.5143089      -269137.625    
   14.6654987      -267096.469    
   14.8166895      -264007.812    
   14.9678802      -259980.062    
   15.1190710      -255126.578    
   15.2702618      -249555.047    
   15.4214525      -243402.812    
   15.5726433      -236805.625    
   15.7238340      -229871.688    
   15.8750248      -222718.016    
   16.0262165      -215463.016    
   16.1774063      -208205.297    
   16.3285961      -201044.516    
   16.4797878      -194084.016    
   16.6309776      -187405.797    
   16.7821693      -181099.812    
   16.9333591      -175246.078    
   17.0845509      -169925.000    
   17.2357407      -165208.969    
   17.3869324      -161157.328    
   17.5381222      -157810.562    
   17.6893139      -155217.500    
   17.8405037      -153414.516    
   17.9916954      -152394.828    
   18.1428852      -152166.641    
   18.2940769      -152728.891    
   18.4452667      -154068.391    
   18.5964584      -156123.438    
   18.7476482      -158825.953    
   18.8988400      -162124.594    
   19.0500298      -165953.750    
   19.2012215      -170232.141    
   19.3524113      -174871.875    
   19.5036011      -179787.219    
   19.6547928      -184896.422    
   19.8059826      -190100.531    
   19.9571743      -195300.953    
   20.1083641      -200432.266    
   20.2595558      -205420.875    
   20.4107456      -210179.688    
   20.5619373      -214655.234    
   20.7131271      -218801.531    
   20.8643188      -222534.781    
   21.0155087      -225813.453    
   21.1667004      -228618.656    
   21.3178902      -230908.672    
   21.4690819      -232661.750    
   21.6202717      -233886.797    
   21.7714634      -234564.922    
   21.9226532      -234689.703    
   22.0738449      -234301.438    
   22.2250347      -233416.172    
   22.3762264      -232033.891    
   22.5274162      -230206.297    
   22.6786060      -228001.859    
   22.8297977      -225462.984    
   22.9809875      -222641.922    
   23.1321793      -219583.938    
   23.2833691      -216353.750    
   23.4345608      -213009.562    
   23.5857506      -209597.219    
   23.7369423      -206172.094    
   23.8881321      -202789.484    
   24.0393238      -199483.000    
   24.1905136      -196293.375    
   24.3417053      -193286.375    
   24.4928951      -190504.000    
   24.6440868      -187977.250    
   24.7952766      -185722.719    
   24.9464684      -183749.312    
   25.0976582      -182100.344    
   25.2488499      -180797.578    
   25.4000397      -179843.500    
   25.5512314      -179232.047    
   25.7024212      -178955.734    
   25.8536110      -179037.031    
   26.0048027      -179447.750    
   26.1559925      -180165.812    
   26.3071842      -181178.719    
   26.4583740      -182460.984    
   26.6095657      -183993.719    
   26.7607555      -185737.516    
   26.9119473      -187660.828    
   27.0631371      -189719.094    
   27.2143288      -191892.688    
   27.3655186      -194141.734    
   27.5167103      -196402.016    
   27.6679001      -198644.297    
   27.8190918      -200840.812    
   27.9702816      -202968.156    
   28.1214733      -204977.391    
   28.2726631      -206845.438    
   28.4238548      -208557.859    
   28.5750446      -210072.047    
   28.7262363      -211370.188    
   28.8774261      -212455.469    
   29.0286179      -213310.797    
   29.1798077      -213933.844    
   29.3309975      -214320.328    
   29.4821892      -214456.531    
   29.6333790      -214367.938    
   29.7845707      -214085.922    
   29.9357605      -213605.672    
   30.0869522      -212931.297    
   30.2381420      -212089.516    
   30.3893337      -211102.453    
   30.5405235      -209983.297    
   30.6917152      -208743.984    
   30.8429050      -207427.984    
   30.9940968      -206062.859    
   31.1452866      -204669.031    
   31.2964783      -203264.766    
   31.4476681      -201881.062    
   31.5988598      -200530.969    
   31.7500496      -199231.672    
   31.9012413      -198013.125    
   32.0524330      -196888.984    
   32.2036209      -195878.922    
   32.3548126      -194990.984    
   32.5060043      -194237.625    
   32.6571922      -193619.938    
   32.8083839      -193128.453    
   32.9595757      -192800.438    
   33.1107674      -192636.078    
   33.2619553      -192612.547    
   33.4131470      -192729.844    
   33.5643387      -192973.531    
   33.7155304      -193349.672    
   33.8667183      -193842.578    
   34.0179100      -194437.094    
   34.1691017      -195123.594    
   34.3202934      -195895.047    
   34.4714813      -196733.875    
   34.6226730      -197595.312    
   34.7738647      -198466.656    
   34.9250565      -199361.109    
   35.0762444      -200245.406    
   35.2274361      -201096.359    
   35.3786278      -201906.578    
   35.5298157      -202679.281    
   35.6810074      -203402.688    
   35.8321991      -204051.406    
   35.9833908      -204618.297    
   36.1345787      -205100.422    
   36.2857704      -205503.484    
   36.4369621      -205814.562    
   36.5881538      -206037.938    
   36.7393417      -206179.656    
   36.8905334      -206225.469    
   37.0417252      -206154.875    
   37.1929169      -205989.719    
   37.3441048      -205747.641    
   37.4952965      -205422.297    
   37.6464882      -205023.875    
   37.7976799      -204559.406    
   37.9488678      -204044.266    
   38.1000595      -203490.844    
   38.2512512      -202904.172    
   38.4024429      -202301.047    
   38.5536308      -201691.578    
   38.7048225      -201095.047    
   38.8560143      -200511.844    
   39.0072021      -199945.938    
   39.1583939      -199421.031    
   39.3095856      -198935.609    
   39.4607773      -198485.484    
   39.6119652      -198092.047    
   39.7631569      -197776.344    
   39.9143486      -197528.016    
   40.0655403      -197337.891    
   40.2167282      -197194.828    
   40.3679199      -197111.406    
   40.5191116      -197103.562    
   40.6703033      -197158.297    
   40.8214912      -197275.062    
   40.9726830      -197452.969    
   41.1238747      -197678.656    
   41.2750664      -197951.672    
   41.4262543      -198259.672    
   41.5774460      -198592.859    
   41.7286377      -198949.484    
   41.8798294      -199331.516    
   42.0310173      -199738.781    
   42.1822090      -200161.766    
   42.3334007      -200577.297    
   42.4845886      -200973.250    
   42.6357803      -201364.859    
   42.7869720      -201743.672    
   42.9381638      -202086.562    
   43.0893517      -202394.469    
   43.2405434      -202689.922    
   43.3917351      -202956.781    
   43.5429268      -203173.641    
   43.6941147      -203347.547    
   43.8453064      -203483.750    
   43.9964981      -203558.094    
   44.1476898      -203569.594    
   44.2988777      -203547.484    
   44.4500694      -203479.203    
   44.6012611      -203372.203    
   44.7524529      -203252.594    
   44.9036407      -203105.078    
   45.0548325      -202917.453    
   45.2060242      -202680.891    
   45.3572121      -202417.297    
