# Supplementary material for: Room temperature ionic liquids with two symmetric ions
Source: Chem Sci. 2023 Sep 8;14(37):10340–6. doi: 10.1039/d3sc03240j (PMC10530934; doi:10.1039/d3sc03240j)
Supplement: SC-014-D3SC03240J-s001 [file SC-014-D3SC03240J-s001.zip › MDresults-prealpha/P5555BF4/reference_2_all_around_2_rdf_xcharge_energyintegral]

reference vector +0 +0 +1, all molecules around type 2, (Coulomb) energy integral INT(z*e^2*r*rho*g(r)/(2*epsilon0))dR
distance E(r)[J/mol]
   0.00000000       0.00000000    
  0.151190713       0.00000000    
  0.302381426       0.00000000    
  0.453572154       0.00000000    
  0.604762852       0.00000000    
  0.755953550       0.00000000    
  0.907144308       0.00000000    
   1.05833495       0.00000000    
   1.20952570       0.00000000    
   1.36071646       0.00000000    
   1.51190710       0.00000000    
   1.66309786       0.00000000    
   1.81428862       0.00000000    
   1.96547925       0.00000000    
   2.11666989       0.00000000    
   2.26786065       0.00000000    
   2.41905141       0.00000000    
   2.57024217       0.00000000    
   2.72143292       0.00000000    
   2.87262344       0.00000000    
   3.02381420       0.00000000    
   3.17500496       0.00000000    
   3.32619572       0.00000000    
   3.47738647       0.00000000    
   3.62857723       0.00000000    
   3.77976775     -0.283169836    
   3.93095851      -6.85694027    
   4.08214903      -85.3703461    
   4.23333979      -661.670105    
   4.38453054      -3342.82422    
   4.53572130      -11836.3096    
   4.68691206      -31155.6641    
   4.83810282      -64331.3477    
   4.98929358      -109273.766    
   5.14048433      -159377.688    
   5.29167509      -207355.031    
   5.44286585      -248461.969    
   5.59405661      -281186.281    
   5.74524689      -306196.125    
   5.89643764      -324978.562    
   6.04762840      -339024.375    
   6.19881916      -349568.219    
   6.35000992      -357546.969    
   6.50120068      -363603.688    
   6.65239143      -368154.469    
   6.80358219      -371463.031    
   6.95477295      -373648.156    
   7.10596371      -374730.844    
   7.25715446      -374705.719    
   7.40834475      -373523.750    
   7.55953550      -371077.625    
   7.71072626      -367246.844    
   7.86191702      -361862.969    
   8.01310825      -354663.312    
   8.16429806      -345326.469    
   8.31548882      -333467.562    
   8.46667957      -318651.469    
   8.61787033      -300454.812    
   8.76906109      -278656.906    
   8.92025185      -253469.516    
   9.07144260      -225695.891    
   9.22263336      -196722.391    
   9.37382412      -168278.141    
   9.52501488      -142024.031    
   9.67620564      -119176.867    
   9.82739639      -100402.281    
   9.97858715      -85819.7109    
   10.1297779      -75157.8438    
   10.2809687      -67958.8984    
   10.4321594      -63722.6719    
   10.5833502      -61976.4141    
   10.7345409      -62312.2617    
   10.8857317      -64457.6484    
   11.0369225      -68246.7891    
   11.1881132      -73575.7656    
   11.3393030      -80374.3359    
   11.4904938      -88562.4609    
   11.6416845      -98065.9844    
   11.7928753      -108778.477    
   11.9440660      -120543.969    
   12.0952568      -133200.500    
   12.2464476      -146567.938    
   12.3976383      -160420.016    
   12.5488291      -174522.078    
   12.7000198      -188654.172    
   12.8512106      -202600.438    
   13.0024014      -216131.078    
   13.1535921      -229034.062    
   13.3047829      -241090.484    
   13.4559736      -252108.156    
   13.6071644      -261920.062    
   13.7583551      -270399.656    
   13.9095459      -277467.031    
   14.0607367      -283045.562    
   14.2119274      -287076.438    
   14.3631182      -289564.625    
   14.5143089      -290555.062    
   14.6654987      -290110.469    
   14.8166895      -288333.188    
   14.9678802      -285324.469    
   15.1190710      -281237.625    
   15.2702618      -276196.531    
   15.4214525      -270328.656    
   15.5726433      -263766.094    
   15.7238340      -256631.859    
   15.8750248      -249062.578    
   16.0262165      -241164.531    
   16.1774063      -233030.000    
   16.3285961      -224769.906    
   16.4797878      -216500.359    
   16.6309776      -208312.156    
   16.7821693      -200324.672    
   16.9333591      -192628.375    
   17.0845509      -185318.016    
   17.2357407      -178512.141    
   17.3869324      -172285.625    
   17.5381222      -166736.312    
   17.6893139      -161951.750    
   17.8405037      -157963.672    
   17.9916954      -154811.641    
   18.1428852      -152514.547    
   18.2940769      -151108.062    
   18.4452667      -150607.859    
   18.5964584      -150964.734    
   18.7476482      -152159.812    
   18.8988400      -154137.453    
   19.0500298      -156824.219    
   19.2012215      -160172.344    
   19.3524113      -164087.344    
   19.5036011      -168482.406    
   19.6547928      -173284.609    
   19.8059826      -178398.953    
   19.9571743      -183724.047    
   20.1083641      -189178.109    
   20.2595558      -194679.422    
   20.4107456      -200126.578    
   20.5619373      -205464.016    
   20.7131271      -210594.766    
   20.8643188      -215434.234    
   21.0155087      -219949.625    
   21.1667004      -224068.203    
   21.3178902      -227716.156    
   21.4690819      -230856.781    
   21.6202717      -233474.031    
   21.7714634      -235527.969    
   21.9226532      -236990.078    
   22.0738449      -237846.812    
   22.2250347      -238091.391    
   22.3762264      -237748.062    
   22.5274162      -236842.844    
   22.6786060      -235406.047    
   22.8297977      -233475.469    
   22.9809875      -231093.891    
   23.1321793      -228319.594    
   23.2833691      -225225.500    
   23.4345608      -221876.484    
   23.5857506      -218331.469    
   23.7369423      -214659.750    
   23.8881321      -210946.094    
   24.0393238      -207252.453    
   24.1905136      -203637.297    
   24.3417053      -200161.000    
   24.4928951      -196886.141    
   24.6440868      -193855.500    
   24.7952766      -191086.906    
   24.9464684      -188612.797    
   25.0976582      -186484.703    
   25.2488499      -184732.734    
   25.4000397      -183357.266    
   25.5512314      -182365.766    
   25.7024212      -181761.094    
   25.8536110      -181546.469    
   26.0048027      -181709.047    
   26.1559925      -182225.656    
   26.3071842      -183087.375    
   26.4583740      -184274.609    
   26.6095657      -185730.484    
   26.7607555      -187421.484    
   26.9119473      -189326.391    
   27.0631371      -191408.141    
   27.2143288      -193628.219    
   27.3655186      -195932.844    
   27.5167103      -198283.984    
   27.6679001      -200638.109    
   27.8190918      -202968.797    
   27.9702816      -205243.062    
   28.1214733      -207396.656    
   28.2726631      -209428.578    
   28.4238548      -211308.891    
   28.5750446      -212992.406    
   28.7262363      -214464.672    
   28.8774261      -215720.891    
   29.0286179      -216743.766    
   29.1798077      -217517.062    
   29.3309975      -218055.953    
   29.4821892      -218359.359    
   29.6333790      -218426.391    
   29.7845707      -218274.328    
   29.9357605      -217909.062    
   30.0869522      -217328.469    
   30.2381420      -216551.609    
   30.3893337      -215605.578    
   30.5405235      -214508.734    
   30.6917152      -213263.578    
   30.8429050      -211901.562    
   30.9940968      -210445.062    
   31.1452866      -208917.000    
   31.2964783      -207358.156    
   31.4476681      -205791.594    
   31.5988598      -204241.062    
   31.7500496      -202712.438    
   31.9012413      -201224.219    
   32.0524330      -199810.328    
   32.2036209      -198504.203    
   32.3548126      -197317.328    
   32.5060043      -196264.328    
   32.6571922      -195364.453    
   32.8083839      -194620.562    
   32.9595757      -194058.328    
   33.1107674      -193683.438    
   33.2619553      -193472.016    
   33.4131470      -193437.438    
   33.5643387      -193588.953    
   33.7155304      -193887.000    
   33.8667183      -194327.672    
   34.0179100      -194909.875    
   34.1691017      -195602.781    
   34.3202934      -196411.375    
   34.4714813      -197320.781    
   34.6226730      -198300.688    
   34.7738647      -199329.062    
   34.9250565      -200381.141    
   35.0762444      -201461.359    
   35.2274361      -202551.797    
   35.3786278      -203615.312    
   35.5298157      -204653.891    
   35.6810074      -205646.984    
   35.8321991      -206568.781    
   35.9833908      -207407.859    
   36.1345787      -208149.781    
   36.2857704      -208809.000    
   36.4369621      -209366.969    
   36.5881538      -209815.656    
   36.7393417      -210168.078    
   36.8905334      -210408.734    
   37.0417252      -210508.203    
   37.1929169      -210491.266    
   37.3441048      -210375.031    
   37.4952965      -210144.891    
   37.6464882      -209827.578    
   37.7976799      -209415.797    
   37.9488678      -208924.062    
   38.1000595      -208377.859    
   38.2512512      -207771.047    
   38.4024429      -207130.391    
   38.5536308      -206470.906    
   38.7048225      -205801.625    
   38.8560143      -205140.453    
   39.0072021      -204481.391    
   39.1583939      -203835.375    
   39.3095856      -203217.656    
   39.4607773      -202634.922    
   39.6119652      -202099.250    
   39.7631569      -201609.734    
   39.9143486      -201152.984    
   40.0655403      -200760.984    
   40.2167282      -200443.047    
   40.3679199      -200175.828    
   40.5191116      -199972.078    
   40.6703033      -199829.297    
   40.8214912      -199760.312    
   40.9726830      -199766.375    
   41.1238747      -199828.047    
   41.2750664      -199934.922    
   41.4262543      -200100.891    
   41.5774460      -200333.250    
   41.7286377      -200613.656    
   41.8798294      -200935.328    
   42.0310173      -201306.031    
   42.1822090      -201701.906    
   42.3334007      -202114.500    
   42.4845886      -202542.531    
   42.6357803      -202966.281    
   42.7869720      -203388.438    
   42.9381638      -203793.531    
   43.0893517      -204182.453    
   43.2405434      -204563.359    
   43.3917351      -204918.812    
   43.5429268      -205229.172    
   43.6941147      -205500.484    
   43.8453064      -205733.109    
   43.9964981      -205893.375    
   44.1476898      -206009.750    
   44.2988777      -206098.531    
   44.4500694      -206135.781    
   44.6012611      -206138.594    
   44.7524529      -206100.453    
   44.9036407      -206025.109    
   45.0548325      -205927.250    
   45.2060242      -205792.391    
   45.3572121      -205621.172    
