# Supplementary material for: Room temperature ionic liquids with two symmetric ions
Source: Chem Sci. 2023 Sep 8;14(37):10340–6. doi: 10.1039/d3sc03240j (PMC10530934; doi:10.1039/d3sc03240j)
Supplement: SC-014-D3SC03240J-s001 [file SC-014-D3SC03240J-s001.zip › MDresults-prealpha/P5555BF4_dependent_population]

 This file contains the 2D dependent incidence (=counts) for the dihedrals specified in 'out_1_dihedral.inp' (angle_start given)
      1-2-14-27     2-14-27-39         counts
          0.000          0.000              0
          0.000          5.000              0
          0.000         10.000              0
          0.000         15.000              0
          0.000         20.000              0
          0.000         25.000              0
          0.000         30.000              0
          0.000         35.000              0
          0.000         40.000              0
          0.000         45.000              0
          0.000         50.000              0
          0.000         55.000              0
          0.000         60.000              0
          0.000         65.000              0
          0.000         70.000              0
          0.000         75.000              1
          0.000         80.000              0
          0.000         85.000              0
          0.000         90.000              0
          0.000         95.000              0
          0.000        100.000              0
          0.000        105.000              0
          0.000        110.000              0
          0.000        115.000              0
          0.000        120.000              0
          0.000        125.000              0
          0.000        130.000              0
          0.000        135.000              1
          0.000        140.000              2
          0.000        145.000              0
          0.000        150.000              3
          0.000        155.000              5
          0.000        160.000              4
          0.000        165.000             12
          0.000        170.000             10
          0.000        175.000             10
          0.000        180.000             16
          0.000        185.000             17
          0.000        190.000             12
          0.000        195.000              8
          0.000        200.000              9
          0.000        205.000              2
          0.000        210.000              1
          0.000        215.000              0
          0.000        220.000              2
          0.000        225.000              0
          0.000        230.000              0
          0.000        235.000              0
          0.000        240.000              0
          0.000        245.000              0
          0.000        250.000              0
          0.000        255.000              0
          0.000        260.000              0
          0.000        265.000              0
          0.000        270.000              0
          0.000        275.000              0
          0.000        280.000              0
          0.000        285.000              1
          0.000        290.000              0
          0.000        295.000              0
          0.000        300.000              0
          0.000        305.000              0
          0.000        310.000              0
          0.000        315.000              0
          0.000        320.000              0
          0.000        325.000              0
          0.000        330.000              0
          0.000        335.000              0
          0.000        340.000              0
          0.000        345.000              0
          0.000        350.000              0
          0.000        355.000              0
          0.000        360.000              0
          5.000          0.000              0
          5.000          5.000              0
          5.000         10.000              0
          5.000         15.000              0
          5.000         20.000              0
          5.000         25.000              0
          5.000         30.000              0
          5.000         35.000              0
          5.000         40.000              0
          5.000         45.000              0
          5.000         50.000              0
          5.000         55.000              0
          5.000         60.000              0
          5.000         65.000              0
          5.000         70.000              0
          5.000         75.000              0
          5.000         80.000              0
          5.000         85.000              1
          5.000         90.000              0
          5.000         95.000              0
          5.000        100.000              0
          5.000        105.000              0
          5.000        110.000              1
          5.000        115.000              0
          5.000        120.000              0
          5.000        125.000              0
          5.000        130.000              0
          5.000        135.000              3
          5.000        140.000              0
          5.000        145.000              0
          5.000        150.000              0
          5.000        155.000              3
          5.000        160.000              8
          5.000        165.000             14
          5.000        170.000             13
          5.000        175.000             13
          5.000        180.000             23
          5.000        185.000             24
          5.000        190.000             12
          5.000        195.000              7
          5.000        200.000              5
          5.000        205.000              0
          5.000        210.000              1
          5.000        215.000              0
          5.000        220.000              1
          5.000        225.000              0
          5.000        230.000              0
          5.000        235.000              0
          5.000        240.000              0
          5.000        245.000              0
          5.000        250.000              0
          5.000        255.000              0
          5.000        260.000              0
          5.000        265.000              0
          5.000        270.000              0
          5.000        275.000              0
          5.000        280.000              0
          5.000        285.000              0
          5.000        290.000              0
          5.000        295.000              0
          5.000        300.000              0
          5.000        305.000              0
          5.000        310.000              0
          5.000        315.000              0
          5.000        320.000              0
          5.000        325.000              0
          5.000        330.000              0
          5.000        335.000              0
          5.000        340.000              0
          5.000        345.000              0
          5.000        350.000              0
          5.000        355.000              0
          5.000        360.000              0
         10.000          0.000              0
         10.000          5.000              0
         10.000         10.000              0
         10.000         15.000              0
         10.000         20.000              0
         10.000         25.000              0
         10.000         30.000              0
         10.000         35.000              0
         10.000         40.000              0
         10.000         45.000              0
         10.000         50.000              0
         10.000         55.000              0
         10.000         60.000              0
         10.000         65.000              0
         10.000         70.000              0
         10.000         75.000              0
         10.000         80.000              0
         10.000         85.000              1
         10.000         90.000              1
         10.000         95.000              2
         10.000        100.000              1
         10.000        105.000              0
         10.000        110.000              0
         10.000        115.000              0
         10.000        120.000              0
         10.000        125.000              0
         10.000        130.000              1
         10.000        135.000              1
         10.000        140.000              0
         10.000        145.000              4
         10.000        150.000              2
         10.000        155.000              6
         10.000        160.000             11
         10.000        165.000             16
         10.000        170.000             22
         10.000        175.000             25
         10.000        180.000             28
         10.000        185.000             35
         10.000        190.000             30
         10.000        195.000             14
         10.000        200.000             10
         10.000        205.000              7
         10.000        210.000              0
         10.000        215.000              0
         10.000        220.000              0
         10.000        225.000              2
         10.000        230.000              0
         10.000        235.000              1
         10.000        240.000              0
         10.000        245.000              0
         10.000        250.000              1
         10.000        255.000              0
         10.000        260.000              0
         10.000        265.000              0
         10.000        270.000              0
         10.000        275.000              0
         10.000        280.000              0
         10.000        285.000              0
         10.000        290.000              0
         10.000        295.000              0
         10.000        300.000              0
         10.000        305.000              0
         10.000        310.000              0
         10.000        315.000              0
         10.000        320.000              0
         10.000        325.000              0
         10.000        330.000              0
         10.000        335.000              0
         10.000        340.000              0
         10.000        345.000              0
         10.000        350.000              0
         10.000        355.000              0
         10.000        360.000              0
         15.000          0.000              0
         15.000          5.000              0
         15.000         10.000              0
         15.000         15.000              0
         15.000         20.000              0
         15.000         25.000              0
         15.000         30.000              0
         15.000         35.000              0
         15.000         40.000              0
         15.000         45.000              0
         15.000         50.000              0
         15.000         55.000              0
         15.000         60.000              0
         15.000         65.000              0
         15.000         70.000              1
         15.000         75.000              1
         15.000         80.000              2
         15.000         85.000              2
         15.000         90.000              4
         15.000         95.000              1
         15.000        100.000              1
         15.000        105.000              0
         15.000        110.000              1
         15.000        115.000              1
         15.000        120.000              1
         15.000        125.000              1
         15.000        130.000              0
         15.000        135.000              0
         15.000        140.000              2
         15.000        145.000              2
         15.000        150.000              6
         15.000        155.000             10
         15.000        160.000             26
         15.000        165.000             39
         15.000        170.000             46
         15.000        175.000             46
         15.000        180.000             63
         15.000        185.000             74
         15.000        190.000             46
         15.000        195.000             23
         15.000        200.000             16
         15.000        205.000              5
         15.000        210.000              4
         15.000        215.000              0
         15.000        220.000              0
         15.000        225.000              0
         15.000        230.000              0
         15.000        235.000              1
         15.000        240.000              1
         15.000        245.000              0
         15.000        250.000              0
         15.000        255.000              0
         15.000        260.000              1
         15.000        265.000              0
         15.000        270.000              0
         15.000        275.000              0
         15.000        280.000              0
         15.000        285.000              0
         15.000        290.000              0
         15.000        295.000              0
         15.000        300.000              0
         15.000        305.000              0
         15.000        310.000              0
         15.000        315.000              0
         15.000        320.000              0
         15.000        325.000              0
         15.000        330.000              0
         15.000        335.000              0
         15.000        340.000              0
         15.000        345.000              0
         15.000        350.000              0
         15.000        355.000              0
         15.000        360.000              0
         20.000          0.000              0
         20.000          5.000              0
         20.000         10.000              0
         20.000         15.000              0
         20.000         20.000              0
         20.000         25.000              0
         20.000         30.000              0
         20.000         35.000              0
         20.000         40.000              0
         20.000         45.000              0
         20.000         50.000              0
         20.000         55.000              0
         20.000         60.000              0
         20.000         65.000              0
         20.000         70.000              2
         20.000         75.000              6
         20.000         80.000              6
         20.000         85.000              6
         20.000         90.000              6
         20.000         95.000              4
         20.000        100.000              0
         20.000        105.000              2
         20.000        110.000              2
         20.000        115.000              0
         20.000        120.000              0
         20.000        125.000              2
         20.000        130.000              0
         20.000        135.000              2
         20.000        140.000              6
         20.000        145.000              3
         20.000        150.000              8
         20.000        155.000             11
         20.000        160.000             37
         20.000        165.000             80
         20.000        170.000             98
         20.000        175.000            130
         20.000        180.000            138
         20.000        185.000            120
         20.000        190.000             82
         20.000        195.000             36
         20.000        200.000             28
         20.000        205.000             11
         20.000        210.000              9
         20.000        215.000              5
         20.000        220.000              2
         20.000        225.000              0
         20.000        230.000              0
         20.000        235.000              0
         20.000        240.000              0
         20.000        245.000              0
         20.000        250.000              0
         20.000        255.000              1
         20.000        260.000              0
         20.000        265.000              0
         20.000        270.000              0
         20.000        275.000              0
         20.000        280.000              0
         20.000        285.000              0
         20.000        290.000              0
         20.000        295.000              0
         20.000        300.000              0
         20.000        305.000              0
         20.000        310.000              0
         20.000        315.000              0
         20.000        320.000              0
         20.000        325.000              0
         20.000        330.000              0
         20.000        335.000              0
         20.000        340.000              0
         20.000        345.000              0
         20.000        350.000              0
         20.000        355.000              0
         20.000        360.000              0
         25.000          0.000              0
         25.000          5.000              0
         25.000         10.000              0
         25.000         15.000              0
         25.000         20.000              0
         25.000         25.000              0
         25.000         30.000              0
         25.000         35.000              0
         25.000         40.000              0
         25.000         45.000              0
         25.000         50.000              0
         25.000         55.000              0
         25.000         60.000              3
         25.000         65.000              3
         25.000         70.000             10
         25.000         75.000             15
         25.000         80.000             20
         25.000         85.000             19
         25.000         90.000              7
         25.000         95.000              2
         25.000        100.000              2
         25.000        105.000              2
         25.000        110.000              0
         25.000        115.000              0
         25.000        120.000              0
         25.000        125.000              1
         25.000        130.000              2
         25.000        135.000              1
         25.000        140.000              4
         25.000        145.000             10
         25.000        150.000             20
         25.000        155.000             43
         25.000        160.000             72
         25.000        165.000            156
         25.000        170.000            208
         25.000        175.000            278
         25.000        180.000            289
         25.000        185.000            213
         25.000        190.000            139
         25.000        195.000             84
         25.000        200.000             38
         25.000        205.000             19
         25.000        210.000             10
         25.000        215.000              3
         25.000        220.000              1
         25.000        225.000              2
         25.000        230.000              1
         25.000        235.000              1
         25.000        240.000              1
         25.000        245.000              1
         25.000        250.000              1
         25.000        255.000              0
         25.000        260.000              0
         25.000        265.000              0
         25.000        270.000              0
         25.000        275.000              0
         25.000        280.000              0
         25.000        285.000              0
         25.000        290.000              0
         25.000        295.000              0
         25.000        300.000              0
         25.000        305.000              0
         25.000        310.000              0
         25.000        315.000              0
         25.000        320.000              0
         25.000        325.000              0
         25.000        330.000              0
         25.000        335.000              0
         25.000        340.000              0
         25.000        345.000              0
         25.000        350.000              0
         25.000        355.000              0
         25.000        360.000              0
         30.000          0.000              0
         30.000          5.000              0
         30.000         10.000              0
         30.000         15.000              0
         30.000         20.000              0
         30.000         25.000              0
         30.000         30.000              0
         30.000         35.000              0
         30.000         40.000              0
         30.000         45.000              0
         30.000         50.000              0
         30.000         55.000              0
         30.000         60.000              4
         30.000         65.000             12
         30.000         70.000             42
         30.000         75.000             53
         30.000         80.000             37
         30.000         85.000             35
         30.000         90.000             14
         30.000         95.000             10
         30.000        100.000              1
         30.000        105.000              3
         30.000        110.000              4
         30.000        115.000              1
         30.000        120.000              0
         30.000        125.000              4
         30.000        130.000              3
         30.000        135.000              4
         30.000        140.000             17
         30.000        145.000             21
         30.000        150.000             50
         30.000        155.000            120
         30.000        160.000            238
         30.000        165.000            412
         30.000        170.000            542
         30.000        175.000            615
         30.000        180.000            586
         30.000        185.000            381
         30.000        190.000            264
         30.000        195.000            135
         30.000        200.000             84
         30.000        205.000             28
         30.000        210.000             10
         30.000        215.000              9
         30.000        220.000              6
         30.000        225.000              4
         30.000        230.000              0
         30.000        235.000              0
         30.000        240.000              0
         30.000        245.000              0
         30.000        250.000              0
         30.000        255.000              0
         30.000        260.000              0
         30.000        265.000              0
         30.000        270.000              1
         30.000        275.000              0
         30.000        280.000              0
         30.000        285.000              0
         30.000        290.000              0
         30.000        295.000              0
         30.000        300.000              0
         30.000        305.000              0
         30.000        310.000              0
         30.000        315.000              0
         30.000        320.000              0
         30.000        325.000              0
         30.000        330.000              0
         30.000        335.000              0
         30.000        340.000              0
         30.000        345.000              0
         30.000        350.000              0
         30.000        355.000              0
         30.000        360.000              0
         35.000          0.000              0
         35.000          5.000              0
         35.000         10.000              0
         35.000         15.000              0
         35.000         20.000              0
         35.000         25.000              0
         35.000         30.000              0
         35.000         35.000              0
         35.000         40.000              0
         35.000         45.000              0
         35.000         50.000              0
         35.000         55.000              7
         35.000         60.000             30
         35.000         65.000             82
         35.000         70.000            162
         35.000         75.000            193
         35.000         80.000            131
         35.000         85.000             89
         35.000         90.000             34
         35.000         95.000             22
         35.000        100.000             21
         35.000        105.000              6
         35.000        110.000              4
         35.000        115.000              3
         35.000        120.000              5
         35.000        125.000              5
         35.000        130.000              9
         35.000        135.000             15
         35.000        140.000             21
         35.000        145.000             44
         35.000        150.000            158
         35.000        155.000            292
         35.000        160.000            537
         35.000        165.000            907
         35.000        170.000           1165
         35.000        175.000           1250
         35.000        180.000           1138
         35.000        185.000            812
         35.000        190.000            512
         35.000        195.000            265
         35.000        200.000            127
         35.000        205.000             59
         35.000        210.000             27
         35.000        215.000             14
         35.000        220.000              6
         35.000        225.000              7
         35.000        230.000              4
         35.000        235.000              1
         35.000        240.000              0
         35.000        245.000              1
         35.000        250.000              0
         35.000        255.000              0
         35.000        260.000              1
         35.000        265.000              1
         35.000        270.000              1
         35.000        275.000              1
         35.000        280.000              0
         35.000        285.000              0
         35.000        290.000              0
         35.000        295.000              0
         35.000        300.000              0
         35.000        305.000              0
         35.000        310.000              0
         35.000        315.000              0
         35.000        320.000              0
         35.000        325.000              0
         35.000        330.000              0
         35.000        335.000              0
         35.000        340.000              0
         35.000        345.000              0
         35.000        350.000              0
         35.000        355.000              0
         35.000        360.000              0
         40.000          0.000              0
         40.000          5.000              0
         40.000         10.000              0
         40.000         15.000              0
         40.000         20.000              0
         40.000         25.000              0
         40.000         30.000              0
         40.000         35.000              0
         40.000         40.000              0
         40.000         45.000              1
         40.000         50.000             11
         40.000         55.000             48
         40.000         60.000            161
         40.000         65.000            329
         40.000         70.000            441
         40.000         75.000            383
         40.000         80.000            273
         40.000         85.000            114
         40.000         90.000             68
         40.000         95.000             31
         40.000        100.000             25
         40.000        105.000             16
         40.000        110.000              5
         40.000        115.000              7
         40.000        120.000              6
         40.000        125.000              6
         40.000        130.000             17
         40.000        135.000             21
         40.000        140.000             82
         40.000        145.000            146
         40.000        150.000            344
         40.000        155.000            734
         40.000        160.000           1325
         40.000        165.000           1907
         40.000        170.000           2329
         40.000        175.000           2385
         40.000        180.000           1961
         40.000        185.000           1489
         40.000        190.000            893
         40.000        195.000            468
         40.000        200.000            250
         40.000        205.000            108
         40.000        210.000             50
         40.000        215.000             21
         40.000        220.000             13
         40.000        225.000              4
         40.000        230.000              2
         40.000        235.000              5
         40.000        240.000              0
         40.000        245.000              2
         40.000        250.000              7
         40.000        255.000              5
         40.000        260.000              2
         40.000        265.000              6
         40.000        270.000              2
         40.000        275.000              1
         40.000        280.000              0
         40.000        285.000              1
         40.000        290.000              0
         40.000        295.000              0
         40.000        300.000              0
         40.000        305.000              0
         40.000        310.000              0
         40.000        315.000              0
         40.000        320.000              0
         40.000        325.000              0
         40.000        330.000              0
         40.000        335.000              0
         40.000        340.000              0
         40.000        345.000              0
         40.000        350.000              0
         40.000        355.000              0
         40.000        360.000              0
         45.000          0.000              0
         45.000          5.000              0
         45.000         10.000              0
         45.000         15.000              0
         45.000         20.000              0
         45.000         25.000              0
         45.000         30.000              0
         45.000         35.000              0
         45.000         40.000              4
         45.000         45.000              9
         45.000         50.000             50
         45.000         55.000            225
         45.000         60.000            574
         45.000         65.000            997
         45.000         70.000           1014
         45.000         75.000            682
         45.000         80.000            421
         45.000         85.000            228
         45.000         90.000            119
         45.000         95.000             55
         45.000        100.000             26
         45.000        105.000             31
         45.000        110.000              9
         45.000        115.000             11
         45.000        120.000             13
         45.000        125.000             16
         45.000        130.000             39
         45.000        135.000             82
         45.000        140.000            161
         45.000        145.000            370
         45.000        150.000            779
         45.000        155.000           1627
         45.000        160.000           2532
         45.000        165.000           3615
         45.000        170.000           4288
         45.000        175.000           4096
         45.000        180.000           3479
         45.000        185.000           2335
         45.000        190.000           1524
         45.000        195.000            809
         45.000        200.000            390
         45.000        205.000            198
         45.000        210.000             99
         45.000        215.000             39
         45.000        220.000             32
         45.000        225.000             12
         45.000        230.000              7
         45.000        235.000              4
         45.000        240.000              3
         45.000        245.000              6
         45.000        250.000              6
         45.000        255.000              8
         45.000        260.000             11
         45.000        265.000              7
         45.000        270.000              2
         45.000        275.000              4
         45.000        280.000              0
         45.000        285.000              1
         45.000        290.000              0
         45.000        295.000              0
         45.000        300.000              0
         45.000        305.000              0
         45.000        310.000              0
         45.000        315.000              0
         45.000        320.000              0
         45.000        325.000              0
         45.000        330.000              0
         45.000        335.000              0
         45.000        340.000              0
         45.000        345.000              0
         45.000        350.000              0
         45.000        355.000              0
         45.000        360.000              0
         50.000          0.000              0
         50.000          5.000              0
         50.000         10.000              0
         50.000         15.000              0
         50.000         20.000              0
         50.000         25.000              0
         50.000         30.000              0
         50.000         35.000              2
         50.000         40.000              8
         50.000         45.000             62
         50.000         50.000            277
         50.000         55.000            805
         50.000         60.000           1568
         50.000         65.000           2035
         50.000         70.000           1683
         50.000         75.000           1164
         50.000         80.000            644
         50.000         85.000            374
         50.000         90.000            212
         50.000         95.000            111
         50.000        100.000             65
         50.000        105.000             39
         50.000        110.000             24
         50.000        115.000             22
         50.000        120.000             24
         50.000        125.000             53
         50.000        130.000             78
         50.000        135.000            154
         50.000        140.000            330
         50.000        145.000            758
         50.000        150.000           1599
         50.000        155.000           2939
         50.000        160.000           4495
         50.000        165.000           6127
         50.000        170.000           6928
         50.000        175.000           6567
         50.000        180.000           5318
         50.000        185.000           3802
         50.000        190.000           2321
         50.000        195.000           1300
         50.000        200.000            661
         50.000        205.000            329
         50.000        210.000            154
         50.000        215.000             71
         50.000        220.000             43
         50.000        225.000             29
         50.000        230.000             20
         50.000        235.000             11
         50.000        240.000              6
         50.000        245.000             14
         50.000        250.000             14
         50.000        255.000             30
         50.000        260.000             17
         50.000        265.000             13
         50.000        270.000              8
         50.000        275.000              4
         50.000        280.000              2
         50.000        285.000              0
         50.000        290.000              0
         50.000        295.000              0
         50.000        300.000              0
         50.000        305.000              0
         50.000        310.000              0
         50.000        315.000              0
         50.000        320.000              0
         50.000        325.000              0
         50.000        330.000              0
         50.000        335.000              0
         50.000        340.000              0
         50.000        345.000              0
         50.000        350.000              0
         50.000        355.000              0
         50.000        360.000              0
         55.000          0.000              0
         55.000          5.000              0
         55.000         10.000              0
         55.000         15.000              0
         55.000         20.000              0
         55.000         25.000              0
         55.000         30.000              2
         55.000         35.000             10
         55.000         40.000             45
         55.000         45.000            263
         55.000         50.000            807
         55.000         55.000           1924
         55.000         60.000           2867
         55.000         65.000           3087
         55.000         70.000           2449
         55.000         75.000           1670
         55.000         80.000            939
         55.000         85.000            544
         55.000         90.000            311
         55.000         95.000            171
         55.000        100.000             92
         55.000        105.000             56
         55.000        110.000             48
         55.000        115.000             45
         55.000        120.000             52
         55.000        125.000             94
         55.000        130.000            163
         55.000        135.000            306
         55.000        140.000            610
         55.000        145.000           1294
         55.000        150.000           2689
         55.000        155.000           4555
         55.000        160.000           6733
         55.000        165.000           8735
         55.000        170.000           9588
         55.000        175.000           9115
         55.000        180.000           7359
         55.000        185.000           5267
         55.000        190.000           3285
         55.000        195.000           1867
         55.000        200.000            905
         55.000        205.000            514
         55.000        210.000            245
         55.000        215.000            131
         55.000        220.000             70
         55.000        225.000             42
         55.000        230.000             33
         55.000        235.000             32
         55.000        240.000             31
         55.000        245.000             42
         55.000        250.000             49
         55.000        255.000             41
         55.000        260.000             27
         55.000        265.000             24
         55.000        270.000             12
         55.000        275.000              4
         55.000        280.000              1
         55.000        285.000              3
         55.000        290.000              0
         55.000        295.000              0
         55.000        300.000              0
         55.000        305.000              0
         55.000        310.000              0
         55.000        315.000              0
         55.000        320.000              0
         55.000        325.000              0
         55.000        330.000              0
         55.000        335.000              0
         55.000        340.000              0
         55.000        345.000              0
         55.000        350.000              0
         55.000        355.000              0
         55.000        360.000              0
         60.000          0.000              0
         60.000          5.000              0
         60.000         10.000              0
         60.000         15.000              0
         60.000         20.000              0
         60.000         25.000              1
         60.000         30.000              7
         60.000         35.000             29
         60.000         40.000            201
         60.000         45.000            672
         60.000         50.000           1782
         60.000         55.000           3097
         60.000         60.000           3839
         60.000         65.000           3881
         60.000         70.000           3033
         60.000         75.000           2016
         60.000         80.000           1256
         60.000         85.000            738
         60.000         90.000            390
         60.000         95.000            236
         60.000        100.000            137
         60.000        105.000             94
         60.000        110.000             73
         60.000        115.000             75
         60.000        120.000             89
         60.000        125.000            151
         60.000        130.000            252
         60.000        135.000            480
         60.000        140.000            946
         60.000        145.000           1960
         60.000        150.000           3532
         60.000        155.000           5800
         60.000        160.000           8333
         60.000        165.000          11006
         60.000        170.000          11740
         60.000        175.000          11525
         60.000        180.000           9290
         60.000        185.000           6809
         60.000        190.000           4373
         60.000        195.000           2501
         60.000        200.000           1401
         60.000        205.000            684
         60.000        210.000            371
         60.000        215.000            214
         60.000        220.000            115
         60.000        225.000             95
         60.000        230.000             66
         60.000        235.000             55
         60.000        240.000             59
         60.000        245.000             69
         60.000        250.000             52
         60.000        255.000             62
         60.000        260.000             45
         60.000        265.000             22
         60.000        270.000             20
         60.000        275.000              8
         60.000        280.000              8
         60.000        285.000              3
         60.000        290.000              0
         60.000        295.000              0
         60.000        300.000              0
         60.000        305.000              0
         60.000        310.000              0
         60.000        315.000              0
         60.000        320.000              0
         60.000        325.000              0
         60.000        330.000              0
         60.000        335.000              0
         60.000        340.000              0
         60.000        345.000              0
         60.000        350.000              0
         60.000        355.000              0
         60.000        360.000              0
         65.000          0.000              0
         65.000          5.000              0
         65.000         10.000              0
         65.000         15.000              0
         65.000         20.000              1
         65.000         25.000              3
         65.000         30.000             24
         65.000         35.000            136
         65.000         40.000            456
         65.000         45.000           1214
         65.000         50.000           2460
         65.000         55.000           3606
         65.000         60.000           4226
         65.000         65.000           4142
         65.000         70.000           3401
         65.000         75.000           2497
         65.000         80.000           1644
         65.000         85.000            907
         65.000         90.000            514
         65.000         95.000            373
         65.000        100.000            191
         65.000        105.000            131
         65.000        110.000            116
         65.000        115.000            115
         65.000        120.000            161
         65.000        125.000            196
         65.000        130.000            356
         65.000        135.000            658
         65.000        140.000           1257
         65.000        145.000           2295
         65.000        150.000           3965
         65.000        155.000           6452
         65.000        160.000           9243
         65.000        165.000          12049
         65.000        170.000          13298
         65.000        175.000          12971
         65.000        180.000          10887
         65.000        185.000           8058
         65.000        190.000           5156
         65.000        195.000           3128
         65.000        200.000           1804
         65.000        205.000           1009
         65.000        210.000            548
         65.000        215.000            321
         65.000        220.000            176
         65.000        225.000            162
         65.000        230.000            133
         65.000        235.000            118
         65.000        240.000            109
         65.000        245.000            123
         65.000        250.000            105
         65.000        255.000             85
         65.000        260.000             64
         65.000        265.000             48
         65.000        270.000             22
         65.000        275.000             15
         65.000        280.000              1
         65.000        285.000              2
         65.000        290.000              0
         65.000        295.000              0
         65.000        300.000              0
         65.000        305.000              0
         65.000        310.000              0
         65.000        315.000              1
         65.000        320.000              0
         65.000        325.000              0
         65.000        330.000              0
         65.000        335.000              0
         65.000        340.000              0
         65.000        345.000              0
         65.000        350.000              0
         65.000        355.000              0
         65.000        360.000              0
         70.000          0.000              0
         70.000          5.000              0
         70.000         10.000              1
         70.000         15.000              3
         70.000         20.000              3
         70.000         25.000             10
         70.000         30.000             54
         70.000         35.000            220
         70.000         40.000            673
         70.000         45.000           1481
         70.000         50.000           2546
         70.000         55.000           3470
         70.000         60.000           4091
         70.000         65.000           4317
         70.000         70.000           3916
         70.000         75.000           2786
         70.000         80.000           1797
         70.000         85.000           1029
         70.000         90.000            644
         70.000         95.000            405
         70.000        100.000            254
         70.000        105.000            198
         70.000        110.000            166
         70.000        115.000            157
         70.000        120.000            192
         70.000        125.000            272
         70.000        130.000            444
         70.000        135.000            787
         70.000        140.000           1313
         70.000        145.000           2350
         70.000        150.000           4210
         70.000        155.000           6467
         70.000        160.000           9481
         70.000        165.000          12043
         70.000        170.000          13759
         70.000        175.000          13453
         70.000        180.000          11769
         70.000        185.000           8645
         70.000        190.000           5930
         70.000        195.000           3674
         70.000        200.000           2179
         70.000        205.000           1188
         70.000        210.000            722
         70.000        215.000            439
         70.000        220.000            259
         70.000        225.000            188
         70.000        230.000            185
         70.000        235.000            159
         70.000        240.000            130
         70.000        245.000            124
         70.000        250.000            113
         70.000        255.000             88
         70.000        260.000             63
         70.000        265.000             31
         70.000        270.000             23
         70.000        275.000              9
         70.000        280.000              6
         70.000        285.000              1
         70.000        290.000              1
         70.000        295.000              1
         70.000        300.000              1
         70.000        305.000              0
         70.000        310.000              0
         70.000        315.000              0
         70.000        320.000              0
         70.000        325.000              0
         70.000        330.000              0
         70.000        335.000              0
         70.000        340.000              0
         70.000        345.000              0
         70.000        350.000              0
         70.000        355.000              0
         70.000        360.000              0
         75.000          0.000              0
         75.000          5.000              0
         75.000         10.000              1
         75.000         15.000              4
         75.000         20.000             12
         75.000         25.000             25
         75.000         30.000            117
         75.000         35.000            299
         75.000         40.000            668
         75.000         45.000           1352
         75.000         50.000           2264
         75.000         55.000           3237
         75.000         60.000           4141
         75.000         65.000           4424
         75.000         70.000           3923
         75.000         75.000           2892
         75.000         80.000           1942
         75.000         85.000           1157
         75.000         90.000            694
         75.000         95.000            478
         75.000        100.000            303
         75.000        105.000            240
         75.000        110.000            201
         75.000        115.000            175
         75.000        120.000            213
         75.000        125.000            339
         75.000        130.000            430
         75.000        135.000            695
         75.000        140.000           1248
         75.000        145.000           2244
         75.000        150.000           3636
         75.000        155.000           5898
         75.000        160.000           8778
         75.000        165.000          11337
         75.000        170.000          13693
         75.000        175.000          13660
         75.000        180.000          12076
         75.000        185.000           9316
         75.000        190.000           6576
         75.000        195.000           4285
         75.000        200.000           2678
         75.000        205.000           1579
         75.000        210.000            946
         75.000        215.000            550
         75.000        220.000            412
         75.000        225.000            261
         75.000        230.000            189
         75.000        235.000            190
         75.000        240.000            144
         75.000        245.000            130
         75.000        250.000             96
         75.000        255.000             80
         75.000        260.000             59
         75.000        265.000             35
         75.000        270.000             21
         75.000        275.000             12
         75.000        280.000             12
         75.000        285.000              4
         75.000        290.000              2
         75.000        295.000              1
         75.000        300.000              0
         75.000        305.000              0
         75.000        310.000              0
         75.000        315.000              0
         75.000        320.000              0
         75.000        325.000              0
         75.000        330.000              0
         75.000        335.000              0
         75.000        340.000              0
         75.000        345.000              0
         75.000        350.000              0
         75.000        355.000              0
         75.000        360.000              0
         80.000          0.000              0
         80.000          5.000              0
         80.000         10.000              3
         80.000         15.000              4
         80.000         20.000              8
         80.000         25.000             44
         80.000         30.000            117
         80.000         35.000            283
         80.000         40.000            637
         80.000         45.000           1176
         80.000         50.000           1968
         80.000         55.000           3039
         80.000         60.000           4038
         80.000         65.000           4266
         80.000         70.000           3825
         80.000         75.000           2884
         80.000         80.000           2033
         80.000         85.000           1216
         80.000         90.000            729
         80.000         95.000            506
         80.000        100.000            365
         80.000        105.000            261
         80.000        110.000            209
         80.000        115.000            184
         80.000        120.000            218
         80.000        125.000            277
         80.000        130.000            353
         80.000        135.000            596
         80.000        140.000           1071
         80.000        145.000           1868
         80.000        150.000           3336
         80.000        155.000           5419
         80.000        160.000           8108
         80.000        165.000          10839
         80.000        170.000          12723
         80.000        175.000          13170
         80.000        180.000          11964
         80.000        185.000           9911
         80.000        190.000           7271
         80.000        195.000           4930
         80.000        200.000           3086
         80.000        205.000           1874
         80.000        210.000           1117
         80.000        215.000            608
         80.000        220.000            387
         80.000        225.000            270
         80.000        230.000            181
         80.000        235.000            139
         80.000        240.000            109
         80.000        245.000             92
         80.000        250.000             82
         80.000        255.000             60
         80.000        260.000             49
         80.000        265.000             42
         80.000        270.000             23
         80.000        275.000             21
         80.000        280.000             15
         80.000        285.000              5
         80.000        290.000              2
         80.000        295.000              4
         80.000        300.000              1
         80.000        305.000              1
         80.000        310.000              0
         80.000        315.000              1
         80.000        320.000              0
         80.000        325.000              0
         80.000        330.000              0
         80.000        335.000              0
         80.000        340.000              0
         80.000        345.000              0
         80.000        350.000              0
         80.000        355.000              0
         80.000        360.000              0
         85.000          0.000              0
         85.000          5.000              0
         85.000         10.000              1
         85.000         15.000              7
         85.000         20.000             19
         85.000         25.000             42
         85.000         30.000            122
         85.000         35.000            206
         85.000         40.000            497
         85.000         45.000            983
         85.000         50.000           1778
         85.000         55.000           2781
         85.000         60.000           3483
         85.000         65.000           3817
         85.000         70.000           3487
         85.000         75.000           2728
         85.000         80.000           1788
         85.000         85.000           1212
         85.000         90.000            816
         85.000         95.000            513
         85.000        100.000            361
         85.000        105.000            251
         85.000        110.000            208
         85.000        115.000            160
         85.000        120.000            186
         85.000        125.000            206
         85.000        130.000            303
         85.000        135.000            496
         85.000        140.000            812
         85.000        145.000           1479
         85.000        150.000           2687
         85.000        155.000           4400
         85.000        160.000           7044
         85.000        165.000           9630
         85.000        170.000          11658
         85.000        175.000          12649
         85.000        180.000          11798
         85.000        185.000          10081
         85.000        190.000           7806
         85.000        195.000           5339
         85.000        200.000           3352
         85.000        205.000           2021
         85.000        210.000           1181
         85.000        215.000            618
         85.000        220.000            392
         85.000        225.000            230
         85.000        230.000            176
         85.000        235.000            113
         85.000        240.000             63
         85.000        245.000             57
         85.000        250.000             54
         85.000        255.000             49
         85.000        260.000             37
         85.000        265.000             35
         85.000        270.000             28
         85.000        275.000             15
         85.000        280.000             14
         85.000        285.000              5
         85.000        290.000              6
         85.000        295.000              5
         85.000        300.000              4
         85.000        305.000              4
         85.000        310.000              0
         85.000        315.000              0
         85.000        320.000              2
         85.000        325.000              0
         85.000        330.000              1
         85.000        335.000              0
         85.000        340.000              0
         85.000        345.000              0
         85.000        350.000              1
         85.000        355.000              0
         85.000        360.000              0
         90.000          0.000              0
         90.000          5.000              0
         90.000         10.000              0
         90.000         15.000              6
         90.000         20.000             15
         90.000         25.000             36
         90.000         30.000             66
         90.000         35.000            196
         90.000         40.000            446
         90.000         45.000            768
         90.000         50.000           1404
         90.000         55.000           2220
         90.000         60.000           2885
         90.000         65.000           3153
         90.000         70.000           2960
         90.000         75.000           2398
         90.000         80.000           1770
         90.000         85.000           1072
         90.000         90.000            712
         90.000         95.000            415
         90.000        100.000            270
         90.000        105.000            198
         90.000        110.000            136
         90.000        115.000            106
         90.000        120.000            117
         90.000        125.000            161
         90.000        130.000            214
         90.000        135.000            347
         90.000        140.000            582
         90.000        145.000           1102
         90.000        150.000           2103
         90.000        155.000           3531
         90.000        160.000           5800
         90.000        165.000           7966
         90.000        170.000          10261
         90.000        175.000          11497
         90.000        180.000          11052
         90.000        185.000           9634
         90.000        190.000           7336
         90.000        195.000           5255
         90.000        200.000           3212
         90.000        205.000           1902
         90.000        210.000           1022
         90.000        215.000            549
         90.000        220.000            329
         90.000        225.000            200
         90.000        230.000            115
         90.000        235.000             73
         90.000        240.000             53
         90.000        245.000             49
         90.000        250.000             32
         90.000        255.000             40
         90.000        260.000             27
         90.000        265.000             29
         90.000        270.000             29
         90.000        275.000             14
         90.000        280.000             25
         90.000        285.000             11
         90.000        290.000              9
         90.000        295.000              8
         90.000        300.000              5
         90.000        305.000              2
         90.000        310.000              3
         90.000        315.000              2
         90.000        320.000              5
         90.000        325.000              0
         90.000        330.000              0
         90.000        335.000              0
         90.000        340.000              0
         90.000        345.000              1
         90.000        350.000              0
         90.000        355.000              0
         90.000        360.000              0
         95.000          0.000              1
         95.000          5.000              2
         95.000         10.000              2
         95.000         15.000              5
         95.000         20.000              7
         95.000         25.000             29
         95.000         30.000             66
         95.000         35.000            134
         95.000         40.000            306
         95.000         45.000            606
         95.000         50.000           1057
         95.000         55.000           1585
         95.000         60.000           2123
         95.000         65.000           2532
         95.000         70.000           2404
         95.000         75.000           1983
         95.000         80.000           1457
         95.000         85.000            944
         95.000         90.000            622
         95.000         95.000            349
         95.000        100.000            218
         95.000        105.000            128
         95.000        110.000             97
         95.000        115.000             86
         95.000        120.000             73
         95.000        125.000            101
         95.000        130.000            138
         95.000        135.000            257
         95.000        140.000            413
         95.000        145.000            807
         95.000        150.000           1472
         95.000        155.000           2696
         95.000        160.000           4452
         95.000        165.000           6531
         95.000        170.000           8667
         95.000        175.000           9886
         95.000        180.000           9744
         95.000        185.000           8645
         95.000        190.000           6636
         95.000        195.000           4450
         95.000        200.000           2812
         95.000        205.000           1576
         95.000        210.000            847
         95.000        215.000            419
         95.000        220.000            229
         95.000        225.000            143
         95.000        230.000             88
         95.000        235.000             50
         95.000        240.000             49
         95.000        245.000             36
         95.000        250.000             24
         95.000        255.000             32
         95.000        260.000             18
         95.000        265.000             40
         95.000        270.000             28
         95.000        275.000             28
         95.000        280.000             31
         95.000        285.000             26
         95.000        290.000             17
         95.000        295.000             11
         95.000        300.000              8
         95.000        305.000              9
         95.000        310.000             10
         95.000        315.000              3
         95.000        320.000              2
         95.000        325.000              1
         95.000        330.000              1
         95.000        335.000              0
         95.000        340.000              0
         95.000        345.000              0
         95.000        350.000              0
         95.000        355.000              1
         95.000        360.000              0
        100.000          0.000              1
        100.000          5.000              0
        100.000         10.000              1
        100.000         15.000              3
        100.000         20.000              6
        100.000         25.000             14
        100.000         30.000             34
        100.000         35.000            101
        100.000         40.000            198
        100.000         45.000            445
        100.000         50.000            743
        100.000         55.000           1148
        100.000         60.000           1579
        100.000         65.000           1949
        100.000         70.000           1973
        100.000         75.000           1662
        100.000         80.000           1226
        100.000         85.000            716
        100.000         90.000            436
        100.000         95.000            286
        100.000        100.000            155
        100.000        105.000             97
        100.000        110.000             73
        100.000        115.000             49
        100.000        120.000             42
        100.000        125.000             72
        100.000        130.000             97
        100.000        135.000            186
        100.000        140.000            288
        100.000        145.000            527
        100.000        150.000           1131
        100.000        155.000           2037
        100.000        160.000           3369
        100.000        165.000           5121
        100.000        170.000           6898
        100.000        175.000           8027
        100.000        180.000           8099
        100.000        185.000           7215
        100.000        190.000           5411
        100.000        195.000           3667
        100.000        200.000           2238
        100.000        205.000           1182
        100.000        210.000            621
        100.000        215.000            308
        100.000        220.000            170
        100.000        225.000             93
        100.000        230.000             64
        100.000        235.000             54
        100.000        240.000             30
        100.000        245.000             26
        100.000        250.000             18
        100.000        255.000             20
        100.000        260.000             25
        100.000        265.000             40
        100.000        270.000             33
        100.000        275.000             36
        100.000        280.000             52
        100.000        285.000             44
        100.000        290.000             53
        100.000        295.000             41
        100.000        300.000             31
        100.000        305.000             21
        100.000        310.000             14
        100.000        315.000              3
        100.000        320.000              1
        100.000        325.000              2
        100.000        330.000              1
        100.000        335.000              1
        100.000        340.000              1
        100.000        345.000              0
        100.000        350.000              0
        100.000        355.000              0
        100.000        360.000              0
        105.000          0.000              0
        105.000          5.000              0
        105.000         10.000              1
        105.000         15.000              3
        105.000         20.000              3
        105.000         25.000             13
        105.000         30.000             22
        105.000         35.000             63
        105.000         40.000            149
        105.000         45.000            268
        105.000         50.000            560
        105.000         55.000            964
        105.000         60.000           1317
        105.000         65.000           1616
        105.000         70.000           1546
        105.000         75.000           1355
        105.000         80.000            914
        105.000         85.000            608
        105.000         90.000            374
        105.000         95.000            198
        105.000        100.000            113
        105.000        105.000             70
        105.000        110.000             42
        105.000        115.000             45
        105.000        120.000             42
        105.000        125.000             43
        105.000        130.000             71
        105.000        135.000             99
        105.000        140.000            200
        105.000        145.000            406
        105.000        150.000            823
        105.000        155.000           1458
        105.000        160.000           2572
        105.000        165.000           4060
        105.000        170.000           5431
        105.000        175.000           6444
        105.000        180.000           6554
        105.000        185.000           5617
        105.000        190.000           4331
        105.000        195.000           2849
        105.000        200.000           1702
        105.000        205.000            953
        105.000        210.000            504
        105.000        215.000            261
        105.000        220.000            115
        105.000        225.000             88
        105.000        230.000             60
        105.000        235.000             31
        105.000        240.000             24
        105.000        245.000             22
        105.000        250.000             18
        105.000        255.000             36
        105.000        260.000             42
        105.000        265.000             41
        105.000        270.000             45
        105.000        275.000             55
        105.000        280.000             90
        105.000        285.000             84
        105.000        290.000            101
        105.000        295.000             76
        105.000        300.000             55
        105.000        305.000             42
        105.000        310.000             27
        105.000        315.000             10
        105.000        320.000             10
        105.000        325.000              2
        105.000        330.000              0
        105.000        335.000              2
        105.000        340.000              1
        105.000        345.000              0
        105.000        350.000              0
        105.000        355.000              1
        105.000        360.000              0
        110.000          0.000              0
        110.000          5.000              0
        110.000         10.000              1
        110.000         15.000              3
        110.000         20.000              5
        110.000         25.000             11
        110.000         30.000             18
        110.000         35.000             49
        110.000         40.000            102
        110.000         45.000            239
        110.000         50.000            495
        110.000         55.000            813
        110.000         60.000           1165
        110.000         65.000           1473
        110.000         70.000           1453
        110.000         75.000           1166
        110.000         80.000            813
        110.000         85.000            509
        110.000         90.000            309
        110.000         95.000            154
        110.000        100.000            109
        110.000        105.000             48
        110.000        110.000             47
        110.000        115.000             31
        110.000        120.000             18
        110.000        125.000             43
        110.000        130.000             49
        110.000        135.000             93
        110.000        140.000            160
        110.000        145.000            362
        110.000        150.000            654
        110.000        155.000           1195
        110.000        160.000           2040
        110.000        165.000           3280
        110.000        170.000           4705
        110.000        175.000           5272
        110.000        180.000           5350
        110.000        185.000           4730
        110.000        190.000           3623
        110.000        195.000           2376
        110.000        200.000           1374
        110.000        205.000            739
        110.000        210.000            405
        110.000        215.000            184
        110.000        220.000             93
        110.000        225.000             75
        110.000        230.000             39
        110.000        235.000             28
        110.000        240.000             28
        110.000        245.000             25
        110.000        250.000             25
        110.000        255.000             28
        110.000        260.000             50
        110.000        265.000             55
        110.000        270.000             73
        110.000        275.000            133
        110.000        280.000            150
        110.000        285.000            176
        110.000        290.000            182
        110.000        295.000            171
        110.000        300.000            137
        110.000        305.000             81
        110.000        310.000             36
        110.000        315.000             16
        110.000        320.000              9
        110.000        325.000              2
        110.000        330.000              3
        110.000        335.000              2
        110.000        340.000              0
        110.000        345.000              0
        110.000        350.000              0
        110.000        355.000              0
        110.000        360.000              0
        115.000          0.000              0
        115.000          5.000              0
        115.000         10.000              0
        115.000         15.000              1
        115.000         20.000              5
        115.000         25.000              4
        115.000         30.000             24
        115.000         35.000             48
        115.000         40.000            107
        115.000         45.000            221
        115.000         50.000            503
        115.000         55.000            831
        115.000         60.000           1265
        115.000         65.000           1594
        115.000         70.000           1392
        115.000         75.000           1249
        115.000         80.000            805
        115.000         85.000            514
        115.000         90.000            303
        115.000         95.000            145
        115.000        100.000             75
        115.000        105.000             42
        115.000        110.000             24
        115.000        115.000             23
        115.000        120.000             31
        115.000        125.000             23
        115.000        130.000             36
        115.000        135.000             69
        115.000        140.000            153
        115.000        145.000            311
        115.000        150.000            558
        115.000        155.000           1055
        115.000        160.000           1963
        115.000        165.000           3133
        115.000        170.000           4333
        115.000        175.000           4991
        115.000        180.000           5165
        115.000        185.000           4437
        115.000        190.000           3368
        115.000        195.000           2118
        115.000        200.000           1239
        115.000        205.000            686
        115.000        210.000            309
        115.000        215.000            196
        115.000        220.000             79
        115.000        225.000             55
        115.000        230.000             42
        115.000        235.000             29
        115.000        240.000             23
        115.000        245.000             19
        115.000        250.000             32
        115.000        255.000             39
        115.000        260.000             47
        115.000        265.000            101
        115.000        270.000            136
        115.000        275.000            196
        115.000        280.000            245
        115.000        285.000            304
        115.000        290.000            344
        115.000        295.000            275
        115.000        300.000            223
        115.000        305.000            136
        115.000        310.000             66
        115.000        315.000             35
        115.000        320.000             15
        115.000        325.000              3
        115.000        330.000              1
        115.000        335.000              1
        115.000        340.000              1
        115.000        345.000              0
        115.000        350.000              0
        115.000        355.000              0
        115.000        360.000              0
        120.000          0.000              0
        120.000          5.000              1
        120.000         10.000              0
        120.000         15.000              2
        120.000         20.000              3
        120.000         25.000              9
        120.000         30.000             18
        120.000         35.000             49
        120.000         40.000            128
        120.000         45.000            293
        120.000         50.000            611
        120.000         55.000           1009
        120.000         60.000           1584
        120.000         65.000           1748
        120.000         70.000           1677
        120.000         75.000           1310
        120.000         80.000            871
        120.000         85.000            537
        120.000         90.000            259
        120.000         95.000            162
        120.000        100.000             86
        120.000        105.000             53
        120.000        110.000             43
        120.000        115.000             25
        120.000        120.000             31
        120.000        125.000             33
        120.000        130.000             42
        120.000        135.000             79
        120.000        140.000            150
        120.000        145.000            250
        120.000        150.000            601
        120.000        155.000           1234
        120.000        160.000           2031
        120.000        165.000           3334
        120.000        170.000           4476
        120.000        175.000           5230
        120.000        180.000           5350
        120.000        185.000           4539
        120.000        190.000           3299
        120.000        195.000           2190
        120.000        200.000           1324
        120.000        205.000            680
        120.000        210.000            335
        120.000        215.000            169
        120.000        220.000             88
        120.000        225.000             44
        120.000        230.000             34
        120.000        235.000             33
        120.000        240.000             23
        120.000        245.000             22
        120.000        250.000             29
        120.000        255.000             45
        120.000        260.000             57
        120.000        265.000            119
        120.000        270.000            185
        120.000        275.000            317
        120.000        280.000            442
        120.000        285.000            589
        120.000        290.000            567
        120.000        295.000            522
        120.000        300.000            351
        120.000        305.000            214
        120.000        310.000             91
        120.000        315.000             41
        120.000        320.000             14
        120.000        325.000              6
        120.000        330.000              2
        120.000        335.000              1
        120.000        340.000              1
        120.000        345.000              1
        120.000        350.000              1
        120.000        355.000              0
        120.000        360.000              0
        125.000          0.000              1
        125.000          5.000              0
        125.000         10.000              2
        125.000         15.000              2
        125.000         20.000              4
        125.000         25.000             11
        125.000         30.000             14
        125.000         35.000             48
        125.000         40.000            172
        125.000         45.000            406
        125.000         50.000            847
        125.000         55.000           1549
        125.000         60.000           2095
        125.000         65.000           2482
        125.000         70.000           2222
        125.000         75.000           1585
        125.000         80.000           1081
        125.000         85.000            631
        125.000         90.000            348
        125.000         95.000            191
        125.000        100.000             99
        125.000        105.000             72
        125.000        110.000             42
        125.000        115.000             34
        125.000        120.000             36
        125.000        125.000             37
        125.000        130.000             50
        125.000        135.000             87
        125.000        140.000            169
        125.000        145.000            358
        125.000        150.000            720
        125.000        155.000           1417
        125.000        160.000           2540
        125.000        165.000           3995
        125.000        170.000           5419
        125.000        175.000           6308
        125.000        180.000           6243
        125.000        185.000           5500
        125.000        190.000           3912
        125.000        195.000           2510
        125.000        200.000           1440
        125.000        205.000            774
        125.000        210.000            375
        125.000        215.000            179
        125.000        220.000            108
        125.000        225.000             61
        125.000        230.000             37
        125.000        235.000             26
        125.000        240.000             32
        125.000        245.000             20
        125.000        250.000             45
        125.000        255.000             68
        125.000        260.000            114
        125.000        265.000            199
        125.000        270.000            335
        125.000        275.000            578
        125.000        280.000            760
        125.000        285.000            973
        125.000        290.000            930
        125.000        295.000            752
        125.000        300.000            447
        125.000        305.000            262
        125.000        310.000            101
        125.000        315.000             59
        125.000        320.000             18
        125.000        325.000              7
        125.000        330.000              4
        125.000        335.000              3
        125.000        340.000              0
        125.000        345.000              2
        125.000        350.000              1
        125.000        355.000              0
        125.000        360.000              0
        130.000          0.000              0
        130.000          5.000              0
        130.000         10.000              3
        130.000         15.000              1
        130.000         20.000              4
        130.000         25.000             10
        130.000         30.000             38
        130.000         35.000             75
        130.000         40.000            265
        130.000         45.000            612
        130.000         50.000           1354
        130.000         55.000           2343
        130.000         60.000           3235
        130.000         65.000           3526
        130.000         70.000           3155
        130.000         75.000           2234
        130.000         80.000           1408
        130.000         85.000            802
        130.000         90.000            413
        130.000         95.000            235
        130.000        100.000            130
        130.000        105.000             83
        130.000        110.000             42
        130.000        115.000             38
        130.000        120.000             38
        130.000        125.000             48
        130.000        130.000             67
        130.000        135.000            124
        130.000        140.000            254
        130.000        145.000            470
        130.000        150.000           1044
        130.000        155.000           1938
        130.000        160.000           3368
        130.000        165.000           5416
        130.000        170.000           7190
        130.000        175.000           8395
        130.000        180.000           8277
        130.000        185.000           7099
        130.000        190.000           5073
        130.000        195.000           3218
        130.000        200.000           1762
        130.000        205.000            985
        130.000        210.000            481
        130.000        215.000            259
        130.000        220.000            114
        130.000        225.000             61
        130.000        230.000             48
        130.000        235.000             32
        130.000        240.000             37
        130.000        245.000             30
        130.000        250.000             52
        130.000        255.000             82
        130.000        260.000            153
        130.000        265.000            292
        130.000        270.000            566
        130.000        275.000            930
        130.000        280.000           1352
        130.000        285.000           1485
        130.000        290.000           1425
        130.000        295.000           1087
        130.000        300.000            661
        130.000        305.000            306
        130.000        310.000            146
        130.000        315.000             52
        130.000        320.000             19
        130.000        325.000             10
        130.000        330.000              3
        130.000        335.000              1
        130.000        340.000              2
        130.000        345.000              1
        130.000        350.000              0
        130.000        355.000              1
        130.000        360.000              0
        135.000          0.000              0
        135.000          5.000              2
        135.000         10.000              6
        135.000         15.000              3
        135.000         20.000             12
        135.000         25.000             29
        135.000         30.000             56
        135.000         35.000            199
        135.000         40.000            460
        135.000         45.000           1255
        135.000         50.000           2362
        135.000         55.000           3932
        135.000         60.000           5052
        135.000         65.000           5326
        135.000         70.000           4424
        135.000         75.000           3240
        135.000         80.000           2050
        135.000         85.000           1138
        135.000         90.000            586
        135.000         95.000            363
        135.000        100.000            190
        135.000        105.000            112
        135.000        110.000             78
        135.000        115.000             59
        135.000        120.000             79
        135.000        125.000             74
        135.000        130.000             99
        135.000        135.000            182
        135.000        140.000            342
        135.000        145.000            761
        135.000        150.000           1492
        135.000        155.000           2855
        135.000        160.000           5021
        135.000        165.000           7822
        135.000        170.000          10452
        135.000        175.000          12026
        135.000        180.000          11831
        135.000        185.000           9910
        135.000        190.000           6959
        135.000        195.000           4357
        135.000        200.000           2552
        135.000        205.000           1191
        135.000        210.000            618
        135.000        215.000            308
        135.000        220.000            181
        135.000        225.000            104
        135.000        230.000             78
        135.000        235.000             52
        135.000        240.000             43
        135.000        245.000             68
        135.000        250.000            115
        135.000        255.000            172
        135.000        260.000            274
        135.000        265.000            547
        135.000        270.000            920
        135.000        275.000           1500
        135.000        280.000           2012
        135.000        285.000           2458
        135.000        290.000           2285
        135.000        295.000           1655
        135.000        300.000            999
        135.000        305.000            527
        135.000        310.000            220
        135.000        315.000             89
        135.000        320.000             32
        135.000        325.000             15
        135.000        330.000             11
        135.000        335.000              6
        135.000        340.000              1
        135.000        345.000              1
        135.000        350.000              1
        135.000        355.000              2
        135.000        360.000              0
        140.000          0.000              1
        140.000          5.000              2
        140.000         10.000              6
        140.000         15.000              7
        140.000         20.000             18
        140.000         25.000             39
        140.000         30.000            142
        140.000         35.000            376
        140.000         40.000            954
        140.000         45.000           2146
        140.000         50.000           4260
        140.000         55.000           6312
        140.000         60.000           8102
        140.000         65.000           8125
        140.000         70.000           6917
        140.000         75.000           4827
        140.000         80.000           2955
        140.000         85.000           1732
        140.000         90.000            875
        140.000         95.000            523
        140.000        100.000            258
        140.000        105.000            161
        140.000        110.000            118
        140.000        115.000             96
        140.000        120.000             86
        140.000        125.000            116
        140.000        130.000            167
        140.000        135.000            324
        140.000        140.000            591
        140.000        145.000           1173
        140.000        150.000           2317
        140.000        155.000           4524
        140.000        160.000           7765
        140.000        165.000          12039
        140.000        170.000          15944
        140.000        175.000          18181
        140.000        180.000          17541
        140.000        185.000          14480
        140.000        190.000          10308
        140.000        195.000           6388
        140.000        200.000           3702
        140.000        205.000           1990
        140.000        210.000            941
        140.000        215.000            505
        140.000        220.000            287
        140.000        225.000            143
        140.000        230.000            129
        140.000        235.000            101
        140.000        240.000            106
        140.000        245.000            131
        140.000        250.000            172
        140.000        255.000            287
        140.000        260.000            513
        140.000        265.000            890
        140.000        270.000           1650
        140.000        275.000           2597
        140.000        280.000           3558
        140.000        285.000           4076
        140.000        290.000           3694
        140.000        295.000           2657
        140.000        300.000           1621
        140.000        305.000            806
        140.000        310.000            380
        140.000        315.000            175
        140.000        320.000             76
        140.000        325.000             38
        140.000        330.000             12
        140.000        335.000              5
        140.000        340.000              6
        140.000        345.000              4
        140.000        350.000              1
        140.000        355.000              0
        140.000        360.000              0
        145.000          0.000              5
        145.000          5.000              0
        145.000         10.000              5
        145.000         15.000             14
        145.000         20.000             41
        145.000         25.000            110
        145.000         30.000            255
        145.000         35.000            727
        145.000         40.000           1859
        145.000         45.000           3934
        145.000         50.000           7117
        145.000         55.000          10518
        145.000         60.000          12700
        145.000         65.000          12720
        145.000         70.000          10303
        145.000         75.000           7454
        145.000         80.000           4642
        145.000         85.000           2692
        145.000         90.000           1492
        145.000         95.000            763
        145.000        100.000            429
        145.000        105.000            288
        145.000        110.000            186
        145.000        115.000            174
        145.000        120.000            163
        145.000        125.000            183
        145.000        130.000            309
        145.000        135.000            487
        145.000        140.000            946
        145.000        145.000           1938
        145.000        150.000           3827
        145.000        155.000           7399
        145.000        160.000          12735
        145.000        165.000          19092
        145.000        170.000          25005
        145.000        175.000          28188
        145.000        180.000          27277
        145.000        185.000          22476
        145.000        190.000          15969
        145.000        195.000           9835
        145.000        200.000           5632
        145.000        205.000           2943
        145.000        210.000           1497
        145.000        215.000            753
        145.000        220.000            434
        145.000        225.000            265
        145.000        230.000            205
        145.000        235.000            174
        145.000        240.000            183
        145.000        245.000            240
        145.000        250.000            338
        145.000        255.000            516
        145.000        260.000            898
        145.000        265.000           1664
        145.000        270.000           2904
        145.000        275.000           4631
        145.000        280.000           6108
        145.000        285.000           6722
        145.000        290.000           6022
        145.000        295.000           4608
        145.000        300.000           2686
        145.000        305.000           1406
        145.000        310.000            650
        145.000        315.000            312
        145.000        320.000            127
        145.000        325.000             74
        145.000        330.000             32
        145.000        335.000             22
        145.000        340.000              8
        145.000        345.000              5
        145.000        350.000              6
        145.000        355.000              4
        145.000        360.000              0
        150.000          0.000              5
        150.000          5.000             12
        150.000         10.000             13
        150.000         15.000             37
        150.000         20.000             70
        150.000         25.000            187
        150.000         30.000            490
        150.000         35.000           1276
        150.000         40.000           3178
        150.000         45.000           6504
        150.000         50.000          11368
        150.000         55.000          16405
        150.000         60.000          19641
        150.000         65.000          19271
        150.000         70.000          16053
        150.000         75.000          11355
        150.000         80.000           7122
        150.000         85.000           4088
        150.000         90.000           2443
        150.000         95.000           1305
        150.000        100.000            772
        150.000        105.000            437
        150.000        110.000            340
        150.000        115.000            279
        150.000        120.000            276
        150.000        125.000            325
        150.000        130.000            496
        150.000        135.000            861
        150.000        140.000           1659
        150.000        145.000           3319
        150.000        150.000           6387
        150.000        155.000          11635
        150.000        160.000          19959
        150.000        165.000          30127
        150.000        170.000          39844
        150.000        175.000          44822
        150.000        180.000          43136
        150.000        185.000          35773
        150.000        190.000          25275
        150.000        195.000          15777
        150.000        200.000           9037
        150.000        205.000           4790
        150.000        210.000           2411
        150.000        215.000           1297
        150.000        220.000            714
        150.000        225.000            462
        150.000        230.000            328
        150.000        235.000            265
        150.000        240.000            310
        150.000        245.000            423
        150.000        250.000            572
        150.000        255.000            988
        150.000        260.000           1712
        150.000        265.000           2939
        150.000        270.000           5159
        150.000        275.000           7807
        150.000        280.000          10568
        150.000        285.000          11490
        150.000        290.000          10239
        150.000        295.000           7328
        150.000        300.000           4510
        150.000        305.000           2414
        150.000        310.000           1177
        150.000        315.000            630
        150.000        320.000            277
        150.000        325.000            127
        150.000        330.000             66
        150.000        335.000             30
        150.000        340.000             15
        150.000        345.000             14
        150.000        350.000              8
        150.000        355.000              7
        150.000        360.000              0
        155.000          0.000             14
        155.000          5.000             13
        155.000         10.000             34
        155.000         15.000             54
        155.000         20.000            140
        155.000         25.000            344
        155.000         30.000            867
        155.000         35.000           2179
        155.000         40.000           5115
        155.000         45.000           9998
        155.000         50.000          17276
        155.000         55.000          24159
        155.000         60.000          28064
        155.000         65.000          27973
        155.000         70.000          23126
        155.000         75.000          16944
        155.000         80.000          10871
        155.000         85.000           6386
        155.000         90.000           3637
        155.000         95.000           2011
        155.000        100.000           1235
        155.000        105.000            767
        155.000        110.000            567
        155.000        115.000            464
        155.000        120.000            472
        155.000        125.000            561
        155.000        130.000            811
        155.000        135.000           1409
        155.000        140.000           2527
        155.000        145.000           5092
        155.000        150.000           9963
        155.000        155.000          17988
        155.000        160.000          30720
        155.000        165.000          46572
        155.000        170.000          61219
        155.000        175.000          68902
        155.000        180.000          66688
        155.000        185.000          55390
        155.000        190.000          39510
        155.000        195.000          24918
        155.000        200.000          14321
        155.000        205.000           7643
        155.000        210.000           3866
        155.000        215.000           2138
        155.000        220.000           1185
        155.000        225.000            742
        155.000        230.000            593
        155.000        235.000            489
        155.000        240.000            535
        155.000        245.000            709
        155.000        250.000            979
        155.000        255.000           1694
        155.000        260.000           2833
        155.000        265.000           4978
        155.000        270.000           8268
        155.000        275.000          12611
        155.000        280.000          16595
        155.000        285.000          17828
        155.000        290.000          15833
        155.000        295.000          11645
        155.000        300.000           7483
        155.000        305.000           4433
        155.000        310.000           2266
        155.000        315.000           1221
        155.000        320.000            543
        155.000        325.000            252
        155.000        330.000            119
        155.000        335.000             51
        155.000        340.000             26
        155.000        345.000             19
        155.000        350.000              8
        155.000        355.000             19
        155.000        360.000              0
        160.000          0.000             28
        160.000          5.000             32
        160.000         10.000             49
        160.000         15.000            103
        160.000         20.000            218
        160.000         25.000            573
        160.000         30.000           1371
        160.000         35.000           3425
        160.000         40.000           7324
        160.000         45.000          14069
        160.000         50.000          23293
        160.000         55.000          32402
        160.000         60.000          38346
        160.000         65.000          38569
        160.000         70.000          32716
        160.000         75.000          24210
        160.000         80.000          15784
        160.000         85.000           9580
        160.000         90.000           5638
        160.000         95.000           3267
        160.000        100.000           1893
        160.000        105.000           1223
        160.000        110.000            885
        160.000        115.000            716
        160.000        120.000            740
        160.000        125.000            889
        160.000        130.000           1210
        160.000        135.000           2166
        160.000        140.000           3844
        160.000        145.000           7705
        160.000        150.000          14562
        160.000        155.000          26508
        160.000        160.000          45135
        160.000        165.000          67970
        160.000        170.000          90224
        160.000        175.000         102091
        160.000        180.000          98722
        160.000        185.000          82589
        160.000        190.000          58951
        160.000        195.000          37635
        160.000        200.000          21513
        160.000        205.000          11471
        160.000        210.000           5975
        160.000        215.000           3191
        160.000        220.000           1889
        160.000        225.000           1200
        160.000        230.000            914
        160.000        235.000            829
        160.000        240.000            855
        160.000        245.000           1043
        160.000        250.000           1588
        160.000        255.000           2547
        160.000        260.000           4237
        160.000        265.000           7322
        160.000        270.000          12134
        160.000        275.000          18058
        160.000        280.000          23701
        160.000        285.000          26069
        160.000        290.000          23698
        160.000        295.000          18377
        160.000        300.000          12300
        160.000        305.000           7461
        160.000        310.000           4047
        160.000        315.000           2147
        160.000        320.000           1069
        160.000        325.000            471
        160.000        330.000            229
        160.000        335.000            133
        160.000        340.000             52
        160.000        345.000             42
        160.000        350.000             21
        160.000        355.000             19
        160.000        360.000              0
        165.000          0.000             29
        165.000          5.000             45
        165.000         10.000             94
        165.000         15.000            172
        165.000         20.000            338
        165.000         25.000            764
        165.000         30.000           1933
        165.000         35.000           4452
        165.000         40.000           9268
        165.000         45.000          17536
        165.000         50.000          28641
        165.000         55.000          39606
        165.000         60.000          47070
        165.000         65.000          48161
        165.000         70.000          42551
        165.000         75.000          32087
        165.000         80.000          21433
        165.000         85.000          13363
        165.000         90.000           7739
        165.000         95.000           4600
        165.000        100.000           2781
        165.000        105.000           1769
        165.000        110.000           1289
        165.000        115.000           1080
        165.000        120.000           1037
        165.000        125.000           1227
        165.000        130.000           1843
        165.000        135.000           2949
        165.000        140.000           5512
        165.000        145.000          10227
        165.000        150.000          19470
        165.000        155.000          36136
        165.000        160.000          60490
        165.000        165.000          92764
        165.000        170.000         122226
        165.000        175.000         139266
        165.000        180.000         136642
        165.000        185.000         113807
        165.000        190.000          83076
        165.000        195.000          53011
        165.000        200.000          30501
        165.000        205.000          16656
        165.000        210.000           8712
        165.000        215.000           4602
        165.000        220.000           2689
        165.000        225.000           1771
        165.000        230.000           1325
        165.000        235.000           1181
        165.000        240.000           1218
        165.000        245.000           1485
        165.000        250.000           2242
        165.000        255.000           3569
        165.000        260.000           5692
        165.000        265.000           9694
        165.000        270.000          15984
        165.000        275.000          24118
        165.000        280.000          31918
        165.000        285.000          35130
        165.000        290.000          32970
        165.000        295.000          26970
        165.000        300.000          19198
        165.000        305.000          12368
        165.000        310.000           7012
        165.000        315.000           3701
        165.000        320.000           1830
        165.000        325.000            849
        165.000        330.000            446
        165.000        335.000            217
        165.000        340.000             98
        165.000        345.000             67
        165.000        350.000             38
        165.000        355.000             37
        165.000        360.000              0
        170.000          0.000             59
        170.000          5.000             60
        170.000         10.000             96
        170.000         15.000            207
        170.000         20.000            406
        170.000         25.000            970
        170.000         30.000           2220
        170.000         35.000           5002
        170.000         40.000          10071
        170.000         45.000          18544
        170.000         50.000          30821
        170.000         55.000          43236
        170.000         60.000          52415
        170.000         65.000          55228
        170.000         70.000          49628
        170.000         75.000          38984
        170.000         80.000          26791
        170.000         85.000          16611
        170.000         90.000          10191
        170.000         95.000           6067
        170.000        100.000           3627
        170.000        105.000           2421
        170.000        110.000           1652
        170.000        115.000           1414
        170.000        120.000           1388
        170.000        125.000           1633
        170.000        130.000           2254
        170.000        135.000           3707
        170.000        140.000           6628
        170.000        145.000          12717
        170.000        150.000          24168
        170.000        155.000          43977
        170.000        160.000          74997
        170.000        165.000         113626
        170.000        170.000         152151
        170.000        175.000         174733
        170.000        180.000         171969
        170.000        185.000         145178
        170.000        190.000         105981
        170.000        195.000          68303
        170.000        200.000          39829
        170.000        205.000          21483
        170.000        210.000          11480
        170.000        215.000           6021
        170.000        220.000           3487
        170.000        225.000           2274
        170.000        230.000           1614
        170.000        235.000           1534
        170.000        240.000           1573
        170.000        245.000           1904
        170.000        250.000           2701
        170.000        255.000           4242
        170.000        260.000           6908
        170.000        265.000          11701
        170.000        270.000          19074
        170.000        275.000          28922
        170.000        280.000          38751
        170.000        285.000          44691
        170.000        290.000          44007
        170.000        295.000          37320
        170.000        300.000          27473
        170.000        305.000          18640
        170.000        310.000          10903
        170.000        315.000           5804
        170.000        320.000           2788
        170.000        325.000           1415
        170.000        330.000            661
        170.000        335.000            314
        170.000        340.000            153
        170.000        345.000             78
        170.000        350.000             46
        170.000        355.000             54
        170.000        360.000              0
        175.000          0.000             65
        175.000          5.000             90
        175.000         10.000            112
        175.000         15.000            200
        175.000         20.000            443
        175.000         25.000            981
        175.000         30.000           2290
        175.000         35.000           4798
        175.000         40.000           9881
        175.000         45.000          17820
        175.000         50.000          29281
        175.000         55.000          41860
        175.000         60.000          52132
        175.000         65.000          56449
        175.000         70.000          52769
        175.000         75.000          42762
        175.000         80.000          30576
        175.000         85.000          19780
        175.000         90.000          11626
        175.000         95.000           7169
        175.000        100.000           4473
        175.000        105.000           2941
        175.000        110.000           2074
        175.000        115.000           1660
        175.000        120.000           1589
        175.000        125.000           1842
        175.000        130.000           2541
        175.000        135.000           4180
        175.000        140.000           7188
        175.000        145.000          13869
        175.000        150.000          26080
        175.000        155.000          47412
        175.000        160.000          81485
        175.000        165.000         125145
        175.000        170.000         168407
        175.000        175.000         194798
        175.000        180.000         194342
        175.000        185.000         165435
        175.000        190.000         122354
        175.000        195.000          79686
        175.000        200.000          46262
        175.000        205.000          25263
        175.000        210.000          13190
        175.000        215.000           7110
        175.000        220.000           4018
        175.000        225.000           2497
        175.000        230.000           1893
        175.000        235.000           1648
        175.000        240.000           1749
        175.000        245.000           2211
        175.000        250.000           2949
        175.000        255.000           4537
        175.000        260.000           7497
        175.000        265.000          12666
        175.000        270.000          20517
        175.000        275.000          31416
        175.000        280.000          43298
        175.000        285.000          51198
        175.000        290.000          52363
        175.000        295.000          46928
        175.000        300.000          36278
        175.000        305.000          24834
        175.000        310.000          14880
        175.000        315.000           7944
        175.000        320.000           4120
        175.000        325.000           1923
        175.000        330.000            884
        175.000        335.000            388
        175.000        340.000            230
        175.000        345.000            104
        175.000        350.000             85
        175.000        355.000             63
        175.000        360.000              0
        180.000          0.000             62
        180.000          5.000             77
        180.000         10.000            113
        180.000         15.000            201
        180.000         20.000            392
        180.000         25.000            872
        180.000         30.000           1887
        180.000         35.000           3964
        180.000         40.000           7986
        180.000         45.000          14614
        180.000         50.000          23960
        180.000         55.000          35695
        180.000         60.000          45936
        180.000         65.000          51826
        180.000         70.000          50603
        180.000         75.000          42533
        180.000         80.000          30911
        180.000         85.000          20172
        180.000         90.000          12443
        180.000         95.000           7415
        180.000        100.000           4639
        180.000        105.000           3084
        180.000        110.000           2115
        180.000        115.000           1803
        180.000        120.000           1652
        180.000        125.000           1891
        180.000        130.000           2640
        180.000        135.000           4101
        180.000        140.000           6966
        180.000        145.000          13473
        180.000        150.000          25302
        180.000        155.000          46601
        180.000        160.000          78973
        180.000        165.000         121749
        180.000        170.000         165584
        180.000        175.000         195280
        180.000        180.000         195683
        180.000        185.000         167916
        180.000        190.000         124573
        180.000        195.000          82031
        180.000        200.000          48025
        180.000        205.000          26498
        180.000        210.000          13728
        180.000        215.000           7288
        180.000        220.000           4093
        180.000        225.000           2572
        180.000        230.000           1919
        180.000        235.000           1591
        180.000        240.000           1707
        180.000        245.000           2127
        180.000        250.000           2890
        180.000        255.000           4470
        180.000        260.000           7055
        180.000        265.000          11919
        180.000        270.000          19806
        180.000        275.000          30733
        180.000        280.000          42798
        180.000        285.000          53985
        180.000        290.000          56902
        180.000        295.000          52831
        180.000        300.000          42302
        180.000        305.000          29681
        180.000        310.000          17978
        180.000        315.000           9729
        180.000        320.000           4811
        180.000        325.000           2225
        180.000        330.000           1023
        180.000        335.000            441
        180.000        340.000            226
        180.000        345.000            120
        180.000        350.000             73
        180.000        355.000             62
        180.000        360.000              0
        185.000          0.000             56
        185.000          5.000             69
        185.000         10.000             98
        185.000         15.000            116
        185.000         20.000            306
        185.000         25.000            634
        185.000         30.000           1393
        185.000         35.000           2749
        185.000         40.000           5743
        185.000         45.000          10477
        185.000         50.000          17878
        185.000         55.000          27354
        185.000         60.000          36302
        185.000         65.000          42948
        185.000         70.000          43750
        185.000         75.000          38021
        185.000         80.000          28272
        185.000         85.000          18642
        185.000         90.000          11683
        185.000         95.000           6919
        185.000        100.000           4176
        185.000        105.000           2767
        185.000        110.000           1909
        185.000        115.000           1592
        185.000        120.000           1497
        185.000        125.000           1684
        185.000        130.000           2212
        185.000        135.000           3509
        185.000        140.000           6066
        185.000        145.000          11427
        185.000        150.000          21377
        185.000        155.000          39777
        185.000        160.000          68508
        185.000        165.000         105941
        185.000        170.000         145181
        185.000        175.000         172159
        185.000        180.000         174131
        185.000        185.000         152086
        185.000        190.000         113468
        185.000        195.000          74534
        185.000        200.000          44105
        185.000        205.000          23883
        185.000        210.000          12710
        185.000        215.000           6795
        185.000        220.000           3754
        185.000        225.000           2291
        185.000        230.000           1680
        185.000        235.000           1445
        185.000        240.000           1473
        185.000        245.000           1706
        185.000        250.000           2429
        185.000        255.000           3759
        185.000        260.000           6050
        185.000        265.000          10097
        185.000        270.000          17066
        185.000        275.000          27241
        185.000        280.000          39448
        185.000        285.000          50205
        185.000        290.000          56105
        185.000        295.000          53172
        185.000        300.000          43785
        185.000        305.000          30950
        185.000        310.000          18835
        185.000        315.000          10160
        185.000        320.000           5012
        185.000        325.000           2301
        185.000        330.000           1040
        185.000        335.000            420
        185.000        340.000            210
        185.000        345.000            101
        185.000        350.000             70
        185.000        355.000             56
        185.000        360.000              0
        190.000          0.000             36
        190.000          5.000             33
        190.000         10.000             64
        190.000         15.000             89
        190.000         20.000            177
        190.000         25.000            394
        190.000         30.000            850
        190.000         35.000           1808
        190.000         40.000           3715
        190.000         45.000           6829
        190.000         50.000          11842
        190.000         55.000          18748
        190.000         60.000          26606
        190.000         65.000          32433
        190.000         70.000          34747
        190.000         75.000          31288
        190.000         80.000          23869
        190.000         85.000          15756
        190.000         90.000           9669
        190.000         95.000           5744
        190.000        100.000           3473
        190.000        105.000           2166
        190.000        110.000           1538
        190.000        115.000           1199
        190.000        120.000           1126
        190.000        125.000           1293
        190.000        130.000           1712
        190.000        135.000           2687
        190.000        140.000           4714
        190.000        145.000           8638
        190.000        150.000          16587
        190.000        155.000          30508
        190.000        160.000          52451
        190.000        165.000          82691
        190.000        170.000         114162
        190.000        175.000         136277
        190.000        180.000         141023
        190.000        185.000         122792
        190.000        190.000          92301
        190.000        195.000          61048
        190.000        200.000          36018
        190.000        205.000          19723
        190.000        210.000          10329
        190.000        215.000           5403
        190.000        220.000           2909
        190.000        225.000           1786
        190.000        230.000           1256
        190.000        235.000           1064
        190.000        240.000           1079
        190.000        245.000           1252
        190.000        250.000           1813
        190.000        255.000           2793
        190.000        260.000           4639
        190.000        265.000           7799
        190.000        270.000          13381
        190.000        275.000          21505
        190.000        280.000          32087
        190.000        285.000          42673
        190.000        290.000          48333
        190.000        295.000          47991
        190.000        300.000          40187
        190.000        305.000          28594
        190.000        310.000          17470
        190.000        315.000           9529
        190.000        320.000           4475
        190.000        325.000           1954
        190.000        330.000            812
        190.000        335.000            342
        190.000        340.000            149
        190.000        345.000             86
        190.000        350.000             44
        190.000        355.000             37
        190.000        360.000              0
        195.000          0.000             17
        195.000          5.000             20
        195.000         10.000             28
        195.000         15.000             68
        195.000         20.000            104
        195.000         25.000            234
        195.000         30.000            476
        195.000         35.000           1049
        195.000         40.000           2087
        195.000         45.000           4060
        195.000         50.000           7395
        195.000         55.000          12076
        195.000         60.000          18109
        195.000         65.000          22910
        195.000         70.000          25502
        195.000         75.000          23328
        195.000         80.000          17915
        195.000         85.000          12114
        195.000         90.000           7265
        195.000         95.000           4092
        195.000        100.000           2414
        195.000        105.000           1577
        195.000        110.000           1091
        195.000        115.000            843
        195.000        120.000            761
        195.000        125.000            835
        195.000        130.000           1252
        195.000        135.000           1804
        195.000        140.000           3144
        195.000        145.000           6086
        195.000        150.000          11663
        195.000        155.000          21224
        195.000        160.000          37392
        195.000        165.000          59219
        195.000        170.000          82350
        195.000        175.000          98913
        195.000        180.000         101489
        195.000        185.000          89713
        195.000        190.000          67921
        195.000        195.000          45178
        195.000        200.000          26956
        195.000        205.000          14473
        195.000        210.000           7514
        195.000        215.000           3802
        195.000        220.000           2076
        195.000        225.000           1350
        195.000        230.000            868
        195.000        235.000            699
        195.000        240.000            764
        195.000        245.000            861
        195.000        250.000           1205
        195.000        255.000           1938
        195.000        260.000           3277
        195.000        265.000           5545
        195.000        270.000           9603
        195.000        275.000          16129
        195.000        280.000          24453
        195.000        285.000          33250
        195.000        290.000          38844
        195.000        295.000          38749
        195.000        300.000          32839
        195.000        305.000          23603
        195.000        310.000          14283
        195.000        315.000           7594
        195.000        320.000           3361
        195.000        325.000           1409
        195.000        330.000            556
        195.000        335.000            202
        195.000        340.000            112
        195.000        345.000             49
        195.000        350.000             24
        195.000        355.000             30
        195.000        360.000              0
        200.000          0.000             11
        200.000          5.000             14
        200.000         10.000             14
        200.000         15.000             30
        200.000         20.000             60
        200.000         25.000            118
        200.000         30.000            256
        200.000         35.000            488
        200.000         40.000           1139
        200.000         45.000           2279
        200.000         50.000           4375
        200.000         55.000           7406
        200.000         60.000          11464
        200.000         65.000          15414
        200.000         70.000          17480
        200.000         75.000          16388
        200.000         80.000          12387
        200.000         85.000           8161
        200.000         90.000           4667
        200.000         95.000           2815
        200.000        100.000           1622
        200.000        105.000            975
        200.000        110.000            683
        200.000        115.000            539
        200.000        120.000            528
        200.000        125.000            558
        200.000        130.000            751
        200.000        135.000           1158
        200.000        140.000           2125
        200.000        145.000           3819
        200.000        150.000           7599
        200.000        155.000          13861
        200.000        160.000          24761
        200.000        165.000          39313
        200.000        170.000          54875
        200.000        175.000          66886
        200.000        180.000          68717
        200.000        185.000          61050
        200.000        190.000          46637
        200.000        195.000          30687
        200.000        200.000          18354
        200.000        205.000           9795
        200.000        210.000           5035
        200.000        215.000           2611
        200.000        220.000           1500
        200.000        225.000            821
        200.000        230.000            523
        200.000        235.000            458
        200.000        240.000            452
        200.000        245.000            574
        200.000        250.000            757
        200.000        255.000           1238
        200.000        260.000           2040
        200.000        265.000           3556
        200.000        270.000           6394
        200.000        275.000          10916
        200.000        280.000          17095
        200.000        285.000          23538
        200.000        290.000          28270
        200.000        295.000          28550
        200.000        300.000          24089
        200.000        305.000          17524
        200.000        310.000          10196
        200.000        315.000           4954
        200.000        320.000           2206
        200.000        325.000            881
        200.000        330.000            355
        200.000        335.000            114
        200.000        340.000             56
        200.000        345.000             25
        200.000        350.000             16
        200.000        355.000              6
        200.000        360.000              0
        205.000          0.000              7
        205.000          5.000              6
        205.000         10.000              8
        205.000         15.000             19
        205.000         20.000             25
        205.000         25.000             74
        205.000         30.000            124
        205.000         35.000            274
        205.000         40.000            598
        205.000         45.000           1152
        205.000         50.000           2375
        205.000         55.000           4393
        205.000         60.000           7168
        205.000         65.000           9937
        205.000         70.000          11243
        205.000         75.000          10265
        205.000         80.000           7769
        205.000         85.000           4842
        205.000         90.000           2854
        205.000         95.000           1773
        205.000        100.000            991
        205.000        105.000            612
        205.000        110.000            381
        205.000        115.000            287
        205.000        120.000            290
        205.000        125.000            362
        205.000        130.000            471
        205.000        135.000            686
        205.000        140.000           1280
        205.000        145.000           2362
        205.000        150.000           4558
        205.000        155.000           8987
        205.000        160.000          15803
        205.000        165.000          25221
        205.000        170.000          35411
        205.000        175.000          43195
        205.000        180.000          44905
        205.000        185.000          39364
        205.000        190.000          29790
        205.000        195.000          19578
        205.000        200.000          11664
        205.000        205.000           6256
        205.000        210.000           3208
        205.000        215.000           1644
        205.000        220.000            859
        205.000        225.000            522
        205.000        230.000            307
        205.000        235.000            272
        205.000        240.000            250
        205.000        245.000            300
        205.000        250.000            483
        205.000        255.000            716
        205.000        260.000           1253
        205.000        265.000           2343
        205.000        270.000           4215
        205.000        275.000           7268
        205.000        280.000          11231
        205.000        285.000          16005
        205.000        290.000          19127
        205.000        295.000          19699
        205.000        300.000          16632
        205.000        305.000          11529
        205.000        310.000           6466
        205.000        315.000           3053
        205.000        320.000           1299
        205.000        325.000            528
        205.000        330.000            162
        205.000        335.000             61
        205.000        340.000             19
        205.000        345.000             17
        205.000        350.000              9
        205.000        355.000              6
        205.000        360.000              0
        210.000          0.000              1
        210.000          5.000              5
        210.000         10.000              1
        210.000         15.000              5
        210.000         20.000             12
        210.000         25.000             34
        210.000         30.000             71
        210.000         35.000            146
        210.000         40.000            295
        210.000         45.000            636
        210.000         50.000           1275
        210.000         55.000           2584
        210.000         60.000           4342
        210.000         65.000           6057
        210.000         70.000           6807
        210.000         75.000           6148
        210.000         80.000           4517
        210.000         85.000           2929
        210.000         90.000           1703
        210.000         95.000            984
        210.000        100.000            531
        210.000        105.000            315
        210.000        110.000            216
        210.000        115.000            177
        210.000        120.000            159
        210.000        125.000            196
        210.000        130.000            256
        210.000        135.000            426
        210.000        140.000            764
        210.000        145.000           1452
        210.000        150.000           2884
        210.000        155.000           5492
        210.000        160.000           9996
        210.000        165.000          15911
        210.000        170.000          22378
        210.000        175.000          27324
        210.000        180.000          28205
        210.000        185.000          25059
        210.000        190.000          19202
        210.000        195.000          12486
        210.000        200.000           7412
        210.000        205.000           3811
        210.000        210.000           1960
        210.000        215.000           1003
        210.000        220.000            529
        210.000        225.000            298
        210.000        230.000            191
        210.000        235.000            151
        210.000        240.000            122
        210.000        245.000            197
        210.000        250.000            253
        210.000        255.000            429
        210.000        260.000            781
        210.000        265.000           1492
        210.000        270.000           2583
        210.000        275.000           4618
        210.000        280.000           7458
        210.000        285.000          10503
        210.000        290.000          12462
        210.000        295.000          12652
        210.000        300.000          10658
        210.000        305.000           7089
        210.000        310.000           3955
        210.000        315.000           1772
        210.000        320.000            691
        210.000        325.000            270
        210.000        330.000             87
        210.000        335.000             35
        210.000        340.000             15
        210.000        345.000              6
        210.000        350.000              4
        210.000        355.000              5
        210.000        360.000              0
        215.000          0.000              3
        215.000          5.000              1
        215.000         10.000              1
        215.000         15.000              3
        215.000         20.000              5
        215.000         25.000             15
        215.000         30.000             33
        215.000         35.000             71
        215.000         40.000            156
        215.000         45.000            327
        215.000         50.000            791
        215.000         55.000           1510
        215.000         60.000           2639
        215.000         65.000           3677
        215.000         70.000           3942
        215.000         75.000           3546
        215.000         80.000           2599
        215.000         85.000           1587
        215.000         90.000            873
        215.000         95.000            495
        215.000        100.000            271
        215.000        105.000            169
        215.000        110.000            128
        215.000        115.000            103
        215.000        120.000            111
        215.000        125.000             97
        215.000        130.000            162
        215.000        135.000            248
        215.000        140.000            488
        215.000        145.000            977
        215.000        150.000           1916
        215.000        155.000           3643
        215.000        160.000           6356
        215.000        165.000          10098
        215.000        170.000          14415
        215.000        175.000          17422
        215.000        180.000          18216
        215.000        185.000          16187
        215.000        190.000          12117
        215.000        195.000           7849
        215.000        200.000           4580
        215.000        205.000           2371
        215.000        210.000           1172
        215.000        215.000            558
        215.000        220.000            303
        215.000        225.000            162
        215.000        230.000            131
        215.000        235.000             94
        215.000        240.000             84
        215.000        245.000            129
        215.000        250.000            167
        215.000        255.000            289
        215.000        260.000            532
        215.000        265.000            985
        215.000        270.000           1792
        215.000        275.000           2982
        215.000        280.000           4951
        215.000        285.000           6679
        215.000        290.000           8010
        215.000        295.000           7950
        215.000        300.000           6490
        215.000        305.000           4331
        215.000        310.000           2149
        215.000        315.000            921
        215.000        320.000            333
        215.000        325.000            127
        215.000        330.000             47
        215.000        335.000             20
        215.000        340.000             10
        215.000        345.000              2
        215.000        350.000              4
        215.000        355.000              1
        215.000        360.000              0
        220.000          0.000              0
        220.000          5.000              0
        220.000         10.000              0
        220.000         15.000              1
        220.000         20.000              3
        220.000         25.000              8
        220.000         30.000             17
        220.000         35.000             20
        220.000         40.000            111
        220.000         45.000            227
        220.000         50.000            465
        220.000         55.000            925
        220.000         60.000           1633
        220.000         65.000           2172
        220.000         70.000           2325
        220.000         75.000           2004
        220.000         80.000           1510
        220.000         85.000            891
        220.000         90.000            546
        220.000         95.000            277
        220.000        100.000            148
        220.000        105.000             94
        220.000        110.000             77
        220.000        115.000             67
        220.000        120.000             59
        220.000        125.000             49
        220.000        130.000            115
        220.000        135.000            166
        220.000        140.000            318
        220.000        145.000            615
        220.000        150.000           1275
        220.000        155.000           2366
        220.000        160.000           4307
        220.000        165.000           6956
        220.000        170.000           9607
        220.000        175.000          11837
        220.000        180.000          11955
        220.000        185.000          10789
        220.000        190.000           7717
        220.000        195.000           5050
        220.000        200.000           2838
        220.000        205.000           1520
        220.000        210.000            734
        220.000        215.000            378
        220.000        220.000            171
        220.000        225.000             91
        220.000        230.000             82
        220.000        235.000             48
        220.000        240.000             44
        220.000        245.000             76
        220.000        250.000             95
        220.000        255.000            205
        220.000        260.000            353
        220.000        265.000            626
        220.000        270.000           1142
        220.000        275.000           2017
        220.000        280.000           3150
        220.000        285.000           4473
        220.000        290.000           5088
        220.000        295.000           5103
        220.000        300.000           3877
        220.000        305.000           2396
        220.000        310.000           1159
        220.000        315.000            515
        220.000        320.000            198
        220.000        325.000             57
        220.000        330.000             24
        220.000        335.000             12
        220.000        340.000              8
        220.000        345.000              2
        220.000        350.000              0
        220.000        355.000              3
        220.000        360.000              0
        225.000          0.000              0
        225.000          5.000              0
        225.000         10.000              1
        225.000         15.000              1
        225.000         20.000              3
        225.000         25.000              4
        225.000         30.000             14
        225.000         35.000             28
        225.000         40.000             57
        225.000         45.000            162
        225.000         50.000            306
        225.000         55.000            675
        225.000         60.000           1096
        225.000         65.000           1446
        225.000         70.000           1514
        225.000         75.000           1225
        225.000         80.000            876
        225.000         85.000            559
        225.000         90.000            294
        225.000         95.000            165
        225.000        100.000            103
        225.000        105.000             52
        225.000        110.000             38
        225.000        115.000             32
        225.000        120.000             39
        225.000        125.000             54
        225.000        130.000             62
        225.000        135.000            130
        225.000        140.000            225
        225.000        145.000            454
        225.000        150.000            972
        225.000        155.000           1832
        225.000        160.000           3178
        225.000        165.000           5144
        225.000        170.000           6876
        225.000        175.000           8440
        225.000        180.000           8289
        225.000        185.000           7323
        225.000        190.000           5304
        225.000        195.000           3422
        225.000        200.000           1948
        225.000        205.000            998
        225.000        210.000            491
        225.000        215.000            236
        225.000        220.000            125
        225.000        225.000             80
        225.000        230.000             59
        225.000        235.000             34
        225.000        240.000             42
        225.000        245.000             47
        225.000        250.000             75
        225.000        255.000            141
        225.000        260.000            218
        225.000        265.000            453
        225.000        270.000            806
        225.000        275.000           1433
        225.000        280.000           2189
        225.000        285.000           3004
        225.000        290.000           3466
        225.000        295.000           3155
        225.000        300.000           2365
        225.000        305.000           1383
        225.000        310.000            659
        225.000        315.000            273
        225.000        320.000            105
        225.000        325.000             32
        225.000        330.000             13
        225.000        335.000              4
        225.000        340.000              1
        225.000        345.000              3
        225.000        350.000              0
        225.000        355.000              0
        225.000        360.000              0
        230.000          0.000              0
        230.000          5.000              1
        230.000         10.000              0
        230.000         15.000              1
        230.000         20.000              1
        230.000         25.000              2
        230.000         30.000              8
        230.000         35.000             18
        230.000         40.000             40
        230.000         45.000            110
        230.000         50.000            250
        230.000         55.000            478
        230.000         60.000            788
        230.000         65.000            934
        230.000         70.000            972
        230.000         75.000            736
        230.000         80.000            559
        230.000         85.000            344
        230.000         90.000            201
        230.000         95.000            109
        230.000        100.000             53
        230.000        105.000             42
        230.000        110.000             30
        230.000        115.000             27
        230.000        120.000             26
        230.000        125.000             38
        230.000        130.000             55
        230.000        135.000            110
        230.000        140.000            177
        230.000        145.000            349
        230.000        150.000            818
        230.000        155.000           1393
        230.000        160.000           2474
        230.000        165.000           3901
        230.000        170.000           5421
        230.000        175.000           6264
        230.000        180.000           6271
        230.000        185.000           5493
        230.000        190.000           3967
        230.000        195.000           2539
        230.000        200.000           1419
        230.000        205.000            793
        230.000        210.000            380
        230.000        215.000            184
        230.000        220.000             94
        230.000        225.000             47
        230.000        230.000             27
        230.000        235.000             30
        230.000        240.000             32
        230.000        245.000             41
        230.000        250.000             56
        230.000        255.000            108
        230.000        260.000            206
        230.000        265.000            337
        230.000        270.000            602
        230.000        275.000           1009
        230.000        280.000           1567
        230.000        285.000           2112
        230.000        290.000           2377
        230.000        295.000           2081
        230.000        300.000           1520
        230.000        305.000            927
        230.000        310.000            389
        230.000        315.000            173
        230.000        320.000             72
        230.000        325.000             27
        230.000        330.000             13
        230.000        335.000              8
        230.000        340.000              0
        230.000        345.000              0
        230.000        350.000              2
        230.000        355.000              1
        230.000        360.000              0
        235.000          0.000              1
        235.000          5.000              0
        235.000         10.000              0
        235.000         15.000              0
        235.000         20.000              0
        235.000         25.000              4
        235.000         30.000              7
        235.000         35.000             10
        235.000         40.000             31
        235.000         45.000             72
        235.000         50.000            202
        235.000         55.000            342
        235.000         60.000            506
        235.000         65.000            624
        235.000         70.000            624
        235.000         75.000            446
        235.000         80.000            296
        235.000         85.000            200
        235.000         90.000            139
        235.000         95.000             86
        235.000        100.000             56
        235.000        105.000             28
        235.000        110.000             29
        235.000        115.000             21
        235.000        120.000             14
        235.000        125.000             47
        235.000        130.000             48
        235.000        135.000             84
        235.000        140.000            185
        235.000        145.000            336
        235.000        150.000            706
        235.000        155.000           1293
        235.000        160.000           2228
        235.000        165.000           3405
        235.000        170.000           4641
        235.000        175.000           5493
        235.000        180.000           5246
        235.000        185.000           4455
        235.000        190.000           3233
        235.000        195.000           2075
        235.000        200.000           1102
        235.000        205.000            608
        235.000        210.000            303
        235.000        215.000            170
        235.000        220.000             90
        235.000        225.000             41
        235.000        230.000             21
        235.000        235.000             21
        235.000        240.000             28
        235.000        245.000             30
        235.000        250.000             35
        235.000        255.000            102
        235.000        260.000            148
        235.000        265.000            292
        235.000        270.000            514
        235.000        275.000            837
        235.000        280.000           1307
        235.000        285.000           1657
        235.000        290.000           1802
        235.000        295.000           1549
        235.000        300.000           1031
        235.000        305.000            571
        235.000        310.000            261
        235.000        315.000            125
        235.000        320.000             52
        235.000        325.000             12
        235.000        330.000              7
        235.000        335.000              3
        235.000        340.000              3
        235.000        345.000              2
        235.000        350.000              0
        235.000        355.000              0
        235.000        360.000              0
        240.000          0.000              0
        240.000          5.000              0
        240.000         10.000              1
        240.000         15.000              1
        240.000         20.000              0
        240.000         25.000              1
        240.000         30.000              5
        240.000         35.000             11
        240.000         40.000             26
        240.000         45.000             75
        240.000         50.000            151
        240.000         55.000            232
        240.000         60.000            284
        240.000         65.000            310
        240.000         70.000            343
        240.000         75.000            274
        240.000         80.000            185
        240.000         85.000            122
        240.000         90.000             95
        240.000         95.000             59
        240.000        100.000             31
        240.000        105.000             27
        240.000        110.000             22
        240.000        115.000             17
        240.000        120.000             27
        240.000        125.000             39
        240.000        130.000             58
        240.000        135.000             88
        240.000        140.000            186
        240.000        145.000            341
        240.000        150.000            678
        240.000        155.000           1236
        240.000        160.000           2129
        240.000        165.000           3230
        240.000        170.000           4443
        240.000        175.000           4996
        240.000        180.000           4893
        240.000        185.000           4267
        240.000        190.000           3114
        240.000        195.000           1929
        240.000        200.000           1119
        240.000        205.000            607
        240.000        210.000            303
        240.000        215.000            147
        240.000        220.000             62
        240.000        225.000             35
        240.000        230.000             35
        240.000        235.000             24
        240.000        240.000             28
        240.000        245.000             23
        240.000        250.000             50
        240.000        255.000             75
        240.000        260.000            149
        240.000        265.000            271
        240.000        270.000            450
        240.000        275.000            775
        240.000        280.000           1183
        240.000        285.000           1485
        240.000        290.000           1462
        240.000        295.000           1285
        240.000        300.000            897
        240.000        305.000            432
        240.000        310.000            196
        240.000        315.000            108
        240.000        320.000             45
        240.000        325.000             30
        240.000        330.000              6
        240.000        335.000              3
        240.000        340.000              3
        240.000        345.000              0
        240.000        350.000              0
        240.000        355.000              0
        240.000        360.000              0
        245.000          0.000              0
        245.000          5.000              0
        245.000         10.000              1
        245.000         15.000              0
        245.000         20.000              1
        245.000         25.000              2
        245.000         30.000              3
        245.000         35.000              6
        245.000         40.000             20
        245.000         45.000             55
        245.000         50.000             85
        245.000         55.000            135
        245.000         60.000            173
        245.000         65.000            180
        245.000         70.000            198
        245.000         75.000            139
        245.000         80.000            113
        245.000         85.000             63
        245.000         90.000             56
        245.000         95.000             44
        245.000        100.000             18
        245.000        105.000             37
        245.000        110.000             15
        245.000        115.000             29
        245.000        120.000             35
        245.000        125.000             41
        245.000        130.000             57
        245.000        135.000            104
        245.000        140.000            206
        245.000        145.000            402
        245.000        150.000            783
        245.000        155.000           1405
        245.000        160.000           2395
        245.000        165.000           3579
        245.000        170.000           4849
        245.000        175.000           5561
        245.000        180.000           5376
        245.000        185.000           4589
        245.000        190.000           3299
        245.000        195.000           2160
        245.000        200.000           1292
        245.000        205.000            604
        245.000        210.000            330
        245.000        215.000            145
        245.000        220.000             88
        245.000        225.000             46
        245.000        230.000             47
        245.000        235.000             24
        245.000        240.000             27
        245.000        245.000             34
        245.000        250.000             80
        245.000        255.000            108
        245.000        260.000            170
        245.000        265.000            286
        245.000        270.000            516
        245.000        275.000            764
        245.000        280.000           1133
        245.000        285.000           1436
        245.000        290.000           1473
        245.000        295.000           1137
        245.000        300.000            828
        245.000        305.000            446
        245.000        310.000            238
        245.000        315.000            120
        245.000        320.000             58
        245.000        325.000             17
        245.000        330.000             12
        245.000        335.000              4
        245.000        340.000              0
        245.000        345.000              1
        245.000        350.000              0
        245.000        355.000              1
        245.000        360.000              0
        250.000          0.000              0
        250.000          5.000              0
        250.000         10.000              0
        250.000         15.000              1
        250.000         20.000              1
        250.000         25.000              2
        250.000         30.000              2
        250.000         35.000              5
        250.000         40.000             18
        250.000         45.000             19
        250.000         50.000             36
        250.000         55.000             60
        250.000         60.000             94
        250.000         65.000            100
        250.000         70.000             75
        250.000         75.000             70
        250.000         80.000             68
        250.000         85.000             55
        250.000         90.000             48
        250.000         95.000             36
        250.000        100.000             20
        250.000        105.000             24
        250.000        110.000             30
        250.000        115.000             31
        250.000        120.000             31
        250.000        125.000             57
        250.000        130.000             62
        250.000        135.000            134
        250.000        140.000            263
        250.000        145.000            458
        250.000        150.000            978
        250.000        155.000           1742
        250.000        160.000           2881
        250.000        165.000           4356
        250.000        170.000           5731
        250.000        175.000           6393
        250.000        180.000           6324
        250.000        185.000           5402
        250.000        190.000           4046
        250.000        195.000           2573
        250.000        200.000           1528
        250.000        205.000            783
        250.000        210.000            425
        250.000        215.000            201
        250.000        220.000            140
        250.000        225.000             77
        250.000        230.000             41
        250.000        235.000             32
        250.000        240.000             33
        250.000        245.000             42
        250.000        250.000             63
        250.000        255.000            125
        250.000        260.000            191
        250.000        265.000            326
        250.000        270.000            565
        250.000        275.000            978
        250.000        280.000           1301
        250.000        285.000           1641
        250.000        290.000           1628
        250.000        295.000           1263
        250.000        300.000            877
        250.000        305.000            568
        250.000        310.000            266
        250.000        315.000            132
        250.000        320.000             57
        250.000        325.000             37
        250.000        330.000             11
        250.000        335.000              4
        250.000        340.000              1
        250.000        345.000              0
        250.000        350.000              0
        250.000        355.000              0
        250.000        360.000              0
        255.000          0.000              0
        255.000          5.000              1
        255.000         10.000              0
        255.000         15.000              0
        255.000         20.000              1
        255.000         25.000              0
        255.000         30.000              2
        255.000         35.000              5
        255.000         40.000              8
        255.000         45.000             15
        255.000         50.000             30
        255.000         55.000             30
        255.000         60.000             53
        255.000         65.000             38
        255.000         70.000             45
        255.000         75.000             43
        255.000         80.000             48
        255.000         85.000             39
        255.000         90.000             23
        255.000         95.000             26
        255.000        100.000             22
        255.000        105.000             20
        255.000        110.000             30
        255.000        115.000             30
        255.000        120.000             35
        255.000        125.000             71
        255.000        130.000            107
        255.000        135.000            171
        255.000        140.000            356
        255.000        145.000            587
        255.000        150.000           1183
        255.000        155.000           2201
        255.000        160.000           3614
        255.000        165.000           5437
        255.000        170.000           7053
        255.000        175.000           8115
        255.000        180.000           8099
        255.000        185.000           6989
        255.000        190.000           5030
        255.000        195.000           3366
        255.000        200.000           2006
        255.000        205.000           1090
        255.000        210.000            574
        255.000        215.000            303
        255.000        220.000            163
        255.000        225.000             84
        255.000        230.000             71
        255.000        235.000             48
        255.000        240.000             73
        255.000        245.000             62
        255.000        250.000            105
        255.000        255.000            148
        255.000        260.000            284
        255.000        265.000            431
        255.000        270.000            661
        255.000        275.000           1144
        255.000        280.000           1593
        255.000        285.000           1931
        255.000        290.000           1947
        255.000        295.000           1574
        255.000        300.000           1157
        255.000        305.000            732
        255.000        310.000            421
        255.000        315.000            179
        255.000        320.000             92
        255.000        325.000             35
        255.000        330.000             17
        255.000        335.000              5
        255.000        340.000              0
        255.000        345.000              1
        255.000        350.000              1
        255.000        355.000              1
        255.000        360.000              0
        260.000          0.000              0
        260.000          5.000              0
        260.000         10.000              1
        260.000         15.000              0
        260.000         20.000              0
        260.000         25.000              1
        260.000         30.000              4
        260.000         35.000              2
        260.000         40.000              5
        260.000         45.000              6
        260.000         50.000             12
        260.000         55.000              9
        260.000         60.000             18
        260.000         65.000             21
        260.000         70.000             24
        260.000         75.000             36
        260.000         80.000             22
        260.000         85.000             28
        260.000         90.000             31
        260.000         95.000             28
        260.000        100.000             26
        260.000        105.000             29
        260.000        110.000             30
        260.000        115.000             34
        260.000        120.000             50
        260.000        125.000            103
        260.000        130.000            143
        260.000        135.000            248
        260.000        140.000            430
        260.000        145.000            798
        260.000        150.000           1551
        260.000        155.000           2758
        260.000        160.000           4619
        260.000        165.000           6722
        260.000        170.000           8688
        260.000        175.000           9766
        260.000        180.000           9871
        260.000        185.000           8583
        260.000        190.000           6436
        260.000        195.000           4376
        260.000        200.000           2658
        260.000        205.000           1400
        260.000        210.000            824
        260.000        215.000            449
        260.000        220.000            237
        260.000        225.000            127
        260.000        230.000            103
        260.000        235.000             77
        260.000        240.000             87
        260.000        245.000            105
        260.000        250.000            161
        260.000        255.000            215
        260.000        260.000            337
        260.000        265.000            567
        260.000        270.000            894
        260.000        275.000           1412
        260.000        280.000           2016
        260.000        285.000           2511
        260.000        290.000           2326
        260.000        295.000           2076
        260.000        300.000           1661
        260.000        305.000           1055
        260.000        310.000            561
        260.000        315.000            327
        260.000        320.000            119
        260.000        325.000             55
        260.000        330.000             21
        260.000        335.000              6
        260.000        340.000              9
        260.000        345.000              4
        260.000        350.000              0
        260.000        355.000              0
        260.000        360.000              0
        265.000          0.000              0
        265.000          5.000              0
        265.000         10.000              0
        265.000         15.000              0
        265.000         20.000              0
        265.000         25.000              0
        265.000         30.000              3
        265.000         35.000              0
        265.000         40.000              5
        265.000         45.000              7
        265.000         50.000             11
        265.000         55.000              7
        265.000         60.000              8
        265.000         65.000             13
        265.000         70.000             17
        265.000         75.000             16
        265.000         80.000             18
        265.000         85.000             25
        265.000         90.000             29
        265.000         95.000             35
        265.000        100.000             43
        265.000        105.000             50
        265.000        110.000             43
        265.000        115.000             55
        265.000        120.000             68
        265.000        125.000            121
        265.000        130.000            207
        265.000        135.000            316
        265.000        140.000            550
        265.000        145.000           1042
        265.000        150.000           1867
        265.000        155.000           3217
        265.000        160.000           5153
        265.000        165.000           7450
        265.000        170.000           9935
        265.000        175.000          11239
        265.000        180.000          11484
        265.000        185.000          10282
        265.000        190.000           8088
        265.000        195.000           5599
        265.000        200.000           3575
        265.000        205.000           2048
        265.000        210.000           1183
        265.000        215.000            591
        265.000        220.000            351
        265.000        225.000            241
        265.000        230.000            130
        265.000        235.000            108
        265.000        240.000            125
        265.000        245.000            147
        265.000        250.000            186
        265.000        255.000            266
        265.000        260.000            425
        265.000        265.000            713
        265.000        270.000           1087
        265.000        275.000           1719
        265.000        280.000           2313
        265.000        285.000           2943
        265.000        290.000           2965
        265.000        295.000           2846
        265.000        300.000           2144
        265.000        305.000           1348
        265.000        310.000            743
        265.000        315.000            403
        265.000        320.000            173
        265.000        325.000             66
        265.000        330.000             28
        265.000        335.000             11
        265.000        340.000              4
        265.000        345.000              2
        265.000        350.000              0
        265.000        355.000              2
        265.000        360.000              0
        270.000          0.000              0
        270.000          5.000              0
        270.000         10.000              1
        270.000         15.000              0
        270.000         20.000              1
        270.000         25.000              1
        270.000         30.000              0
        270.000         35.000              0
        270.000         40.000              1
        270.000         45.000              0
        270.000         50.000              2
        270.000         55.000              1
        270.000         60.000              5
        270.000         65.000              5
        270.000         70.000             13
        270.000         75.000             14
        270.000         80.000             20
        270.000         85.000             40
        270.000         90.000             42
        270.000         95.000             46
        270.000        100.000             46
        270.000        105.000             50
        270.000        110.000             70
        270.000        115.000             66
        270.000        120.000             94
        270.000        125.000            157
        270.000        130.000            228
        270.000        135.000            412
        270.000        140.000            681
        270.000        145.000           1170
        270.000        150.000           2033
        270.000        155.000           3331
        270.000        160.000           5346
        270.000        165.000           7620
        270.000        170.000          10064
        270.000        175.000          12061
        270.000        180.000          12543
        270.000        185.000          11635
        270.000        190.000           9693
        270.000        195.000           6974
        270.000        200.000           4474
        270.000        205.000           2695
        270.000        210.000           1542
        270.000        215.000            887
        270.000        220.000            490
        270.000        225.000            311
        270.000        230.000            203
        270.000        235.000            170
        270.000        240.000            165
        270.000        245.000            165
        270.000        250.000            252
        270.000        255.000            353
        270.000        260.000            497
        270.000        265.000            816
        270.000        270.000           1309
        270.000        275.000           1874
        270.000        280.000           2615
        270.000        285.000           3411
        270.000        290.000           3756
        270.000        295.000           3488
        270.000        300.000           2687
        270.000        305.000           1731
        270.000        310.000           1009
        270.000        315.000            508
        270.000        320.000            242
        270.000        325.000            108
        270.000        330.000             49
        270.000        335.000             20
        270.000        340.000              7
        270.000        345.000              0
        270.000        350.000              0
        270.000        355.000              0
        270.000        360.000              0
        275.000          0.000              0
        275.000          5.000              0
        275.000         10.000              0
        275.000         15.000              0
        275.000         20.000              0
        275.000         25.000              1
        275.000         30.000              0
        275.000         35.000              0
        275.000         40.000              0
        275.000         45.000              1
        275.000         50.000              0
        275.000         55.000              2
        275.000         60.000              3
        275.000         65.000              2
        275.000         70.000              7
        275.000         75.000             13
        275.000         80.000             14
        275.000         85.000             31
        275.000         90.000             44
        275.000         95.000             59
        275.000        100.000             56
        275.000        105.000             66
        275.000        110.000            106
        275.000        115.000             90
        275.000        120.000            122
        275.000        125.000            172
        275.000        130.000            289
        275.000        135.000            451
        275.000        140.000            652
        275.000        145.000           1094
        275.000        150.000           1822
        275.000        155.000           3142
        275.000        160.000           4866
        275.000        165.000           7037
        275.000        170.000           9733
        275.000        175.000          12265
        275.000        180.000          13256
        275.000        185.000          12806
        275.000        190.000          10787
        275.000        195.000           7995
        275.000        200.000           5397
        275.000        205.000           3159
        275.000        210.000           1926
        275.000        215.000           1025
        275.000        220.000            610
        275.000        225.000            391
        275.000        230.000            233
        275.000        235.000            190
        275.000        240.000            200
        275.000        245.000            195
        275.000        250.000            233
        275.000        255.000            342
        275.000        260.000            519
        275.000        265.000            795
        275.000        270.000           1284
        275.000        275.000           2070
        275.000        280.000           2751
        275.000        285.000           3736
        275.000        290.000           4279
        275.000        295.000           3912
        275.000        300.000           3030
        275.000        305.000           1968
        275.000        310.000           1125
        275.000        315.000            556
        275.000        320.000            289
        275.000        325.000            110
        275.000        330.000             45
        275.000        335.000             18
        275.000        340.000             12
        275.000        345.000              0
        275.000        350.000              2
        275.000        355.000              0
        275.000        360.000              0
        280.000          0.000              0
        280.000          5.000              0
        280.000         10.000              0
        280.000         15.000              0
        280.000         20.000              0
        280.000         25.000              0
        280.000         30.000              0
        280.000         35.000              0
        280.000         40.000              0
        280.000         45.000              0
        280.000         50.000              0
        280.000         55.000              0
        280.000         60.000              0
        280.000         65.000              3
        280.000         70.000              6
        280.000         75.000              7
        280.000         80.000             25
        280.000         85.000             21
        280.000         90.000             45
        280.000         95.000             62
        280.000        100.000             78
        280.000        105.000            102
        280.000        110.000            124
        280.000        115.000            137
        280.000        120.000            152
        280.000        125.000            194
        280.000        130.000            246
        280.000        135.000            359
        280.000        140.000            625
        280.000        145.000            869
        280.000        150.000           1562
        280.000        155.000           2667
        280.000        160.000           4213
        280.000        165.000           6743
        280.000        170.000           9318
        280.000        175.000          12081
        280.000        180.000          13552
        280.000        185.000          13544
        280.000        190.000          11698
        280.000        195.000           8869
        280.000        200.000           6097
        280.000        205.000           3766
        280.000        210.000           2297
        280.000        215.000           1200
        280.000        220.000            780
        280.000        225.000            440
        280.000        230.000            277
        280.000        235.000            223
        280.000        240.000            193
        280.000        245.000            219
        280.000        250.000            235
        280.000        255.000            349
        280.000        260.000            482
        280.000        265.000            708
        280.000        270.000           1087
        280.000        275.000           1841
        280.000        280.000           2876
        280.000        285.000           3846
        280.000        290.000           4413
        280.000        295.000           3982
        280.000        300.000           3103
        280.000        305.000           2228
        280.000        310.000           1315
        280.000        315.000            698
        280.000        320.000            285
        280.000        325.000            109
        280.000        330.000             32
        280.000        335.000              9
        280.000        340.000              4
        280.000        345.000              0
        280.000        350.000              1
        280.000        355.000              0
        280.000        360.000              0
        285.000          0.000              0
        285.000          5.000              0
        285.000         10.000              0
        285.000         15.000              0
        285.000         20.000              0
        285.000         25.000              0
        285.000         30.000              0
        285.000         35.000              0
        285.000         40.000              0
        285.000         45.000              0
        285.000         50.000              0
        285.000         55.000              0
        285.000         60.000              0
        285.000         65.000              1
        285.000         70.000              3
        285.000         75.000              6
        285.000         80.000             14
        285.000         85.000             23
        285.000         90.000             38
        285.000         95.000             93
        285.000        100.000            102
        285.000        105.000             83
        285.000        110.000            125
        285.000        115.000            126
        285.000        120.000            126
        285.000        125.000            149
        285.000        130.000            202
        285.000        135.000            260
        285.000        140.000            441
        285.000        145.000            725
        285.000        150.000           1234
        285.000        155.000           2222
        285.000        160.000           3717
        285.000        165.000           5888
        285.000        170.000           8887
        285.000        175.000          11743
        285.000        180.000          13332
        285.000        185.000          13873
        285.000        190.000          12143
        285.000        195.000           9436
        285.000        200.000           6448
        285.000        205.000           3925
        285.000        210.000           2410
        285.000        215.000           1388
        285.000        220.000            750
        285.000        225.000            435
        285.000        230.000            269
        285.000        235.000            215
        285.000        240.000            159
        285.000        245.000            162
        285.000        250.000            197
        285.000        255.000            245
        285.000        260.000            376
        285.000        265.000            579
        285.000        270.000           1073
        285.000        275.000           1810
        285.000        280.000           2749
        285.000        285.000           3786
        285.000        290.000           4171
        285.000        295.000           4133
        285.000        300.000           3436
        285.000        305.000           2496
        285.000        310.000           1495
        285.000        315.000            668
        285.000        320.000            238
        285.000        325.000             56
        285.000        330.000             11
        285.000        335.000              6
        285.000        340.000              0
        285.000        345.000              0
        285.000        350.000              0
        285.000        355.000              0
        285.000        360.000              0
        290.000          0.000              0
        290.000          5.000              0
        290.000         10.000              0
        290.000         15.000              0
        290.000         20.000              0
        290.000         25.000              0
        290.000         30.000              0
        290.000         35.000              0
        290.000         40.000              0
        290.000         45.000              0
        290.000         50.000              0
        290.000         55.000              0
        290.000         60.000              0
        290.000         65.000              0
        290.000         70.000              2
        290.000         75.000              4
        290.000         80.000              8
        290.000         85.000             20
        290.000         90.000             45
        290.000         95.000             64
        290.000        100.000             80
        290.000        105.000            104
        290.000        110.000            107
        290.000        115.000            115
        290.000        120.000            124
        290.000        125.000            116
        290.000        130.000            134
        290.000        135.000            158
        290.000        140.000            298
        290.000        145.000            535
        290.000        150.000            907
        290.000        155.000           1694
        290.000        160.000           3023
        290.000        165.000           5301
        290.000        170.000           7958
        290.000        175.000          10901
        290.000        180.000          12730
        290.000        185.000          13398
        290.000        190.000          11843
        290.000        195.000           9295
        290.000        200.000           6528
        290.000        205.000           4069
        290.000        210.000           2322
        290.000        215.000           1268
        290.000        220.000            681
        290.000        225.000            377
        290.000        230.000            228
        290.000        235.000            145
        290.000        240.000            129
        290.000        245.000            128
        290.000        250.000            143
        290.000        255.000            196
        290.000        260.000            312
        290.000        265.000            494
        290.000        270.000            955
        290.000        275.000           1557
        290.000        280.000           2466
        290.000        285.000           3280
        290.000        290.000           4091
        290.000        295.000           4130
        290.000        300.000           3582
        290.000        305.000           2414
        290.000        310.000           1216
        290.000        315.000            414
        290.000        320.000            125
        290.000        325.000             32
        290.000        330.000              3
        290.000        335.000              2
        290.000        340.000              0
        290.000        345.000              0
        290.000        350.000              0
        290.000        355.000              0
        290.000        360.000              0
        295.000          0.000              0
        295.000          5.000              0
        295.000         10.000              0
        295.000         15.000              0
        295.000         20.000              0
        295.000         25.000              0
        295.000         30.000              0
        295.000         35.000              0
        295.000         40.000              0
        295.000         45.000              0
        295.000         50.000              0
        295.000         55.000              1
        295.000         60.000              1
        295.000         65.000              0
        295.000         70.000              1
        295.000         75.000              7
        295.000         80.000              8
        295.000         85.000             18
        295.000         90.000             33
        295.000         95.000             52
        295.000        100.000             68
        295.000        105.000             88
        295.000        110.000             70
        295.000        115.000             82
        295.000        120.000             65
        295.000        125.000             67
        295.000        130.000             81
        295.000        135.000            137
        295.000        140.000            169
        295.000        145.000            355
        295.000        150.000            668
        295.000        155.000           1385
        295.000        160.000           2562
        295.000        165.000           4404
        295.000        170.000           6858
        295.000        175.000           9497
        295.000        180.000          11205
        295.000        185.000          11931
        295.000        190.000          10891
        295.000        195.000           8504
        295.000        200.000           5809
        295.000        205.000           3590
        295.000        210.000           1917
        295.000        215.000           1026
        295.000        220.000            504
        295.000        225.000            245
        295.000        230.000            142
        295.000        235.000            107
        295.000        240.000             84
        295.000        245.000             80
        295.000        250.000             94
        295.000        255.000            135
        295.000        260.000            245
        295.000        265.000            394
        295.000        270.000            680
        295.000        275.000           1336
        295.000        280.000           2057
        295.000        285.000           2981
        295.000        290.000           3645
        295.000        295.000           3905
        295.000        300.000           3177
        295.000        305.000           1786
        295.000        310.000            655
        295.000        315.000            201
        295.000        320.000             37
        295.000        325.000              5
        295.000        330.000              1
        295.000        335.000              0
        295.000        340.000              0
        295.000        345.000              0
        295.000        350.000              0
        295.000        355.000              0
        295.000        360.000              0
        300.000          0.000              0
        300.000          5.000              0
        300.000         10.000              0
        300.000         15.000              0
        300.000         20.000              0
        300.000         25.000              0
        300.000         30.000              0
        300.000         35.000              0
        300.000         40.000              0
        300.000         45.000              0
        300.000         50.000              0
        300.000         55.000              0
        300.000         60.000              1
        300.000         65.000              1
        300.000         70.000              1
        300.000         75.000              2
        300.000         80.000              5
        300.000         85.000             13
        300.000         90.000             32
        300.000         95.000             39
        300.000        100.000             39
        300.000        105.000             49
        300.000        110.000             38
        300.000        115.000             27
        300.000        120.000             30
        300.000        125.000             42
        300.000        130.000             54
        300.000        135.000             68
        300.000        140.000            137
        300.000        145.000            226
        300.000        150.000            479
        300.000        155.000            995
        300.000        160.000           1913
        300.000        165.000           3403
        300.000        170.000           5347
        300.000        175.000           7662
        300.000        180.000           9219
        300.000        185.000           9830
        300.000        190.000           8843
        300.000        195.000           6825
        300.000        200.000           4466
        300.000        205.000           2635
        300.000        210.000           1373
        300.000        215.000            662
        300.000        220.000            295
        300.000        225.000            140
        300.000        230.000             99
        300.000        235.000             61
        300.000        240.000             46
        300.000        245.000             44
        300.000        250.000             59
        300.000        255.000             84
        300.000        260.000            151
        300.000        265.000            279
        300.000        270.000            575
        300.000        275.000            902
        300.000        280.000           1615
        300.000        285.000           2436
        300.000        290.000           2974
        300.000        295.000           2863
        300.000        300.000           1965
        300.000        305.000            805
        300.000        310.000            257
        300.000        315.000             53
        300.000        320.000              8
        300.000        325.000              0
        300.000        330.000              0
        300.000        335.000              0
        300.000        340.000              0
        300.000        345.000              0
        300.000        350.000              0
        300.000        355.000              0
        300.000        360.000              0
        305.000          0.000              0
        305.000          5.000              0
        305.000         10.000              0
        305.000         15.000              0
        305.000         20.000              0
        305.000         25.000              0
        305.000         30.000              0
        305.000         35.000              0
        305.000         40.000              0
        305.000         45.000              0
        305.000         50.000              0
        305.000         55.000              0
        305.000         60.000              0
        305.000         65.000              0
        305.000         70.000              1
        305.000         75.000              1
        305.000         80.000              1
        305.000         85.000              8
        305.000         90.000             10
        305.000         95.000             18
        305.000        100.000             28
        305.000        105.000             29
        305.000        110.000             17
        305.000        115.000             15
        305.000        120.000             15
        305.000        125.000             10
        305.000        130.000             25
        305.000        135.000             37
        305.000        140.000             73
        305.000        145.000            161
        305.000        150.000            305
        305.000        155.000            673
        305.000        160.000           1293
        305.000        165.000           2424
        305.000        170.000           3718
        305.000        175.000           5351
        305.000        180.000           6536
        305.000        185.000           6925
        305.000        190.000           6132
        305.000        195.000           4531
        305.000        200.000           2858
        305.000        205.000           1645
        305.000        210.000            833
        305.000        215.000            371
        305.000        220.000            158
        305.000        225.000             83
        305.000        230.000             35
        305.000        235.000             28
        305.000        240.000             27
        305.000        245.000             33
        305.000        250.000             37
        305.000        255.000             56
        305.000        260.000            102
        305.000        265.000            181
        305.000        270.000            317
        305.000        275.000            647
        305.000        280.000           1148
        305.000        285.000           1766
        305.000        290.000           1973
        305.000        295.000           1594
        305.000        300.000            858
        305.000        305.000            277
        305.000        310.000             60
        305.000        315.000              6
        305.000        320.000              4
        305.000        325.000              1
        305.000        330.000              0
        305.000        335.000              0
        305.000        340.000              0
        305.000        345.000              0
        305.000        350.000              0
        305.000        355.000              0
        305.000        360.000              0
        310.000          0.000              0
        310.000          5.000              0
        310.000         10.000              0
        310.000         15.000              0
        310.000         20.000              0
        310.000         25.000              0
        310.000         30.000              0
        310.000         35.000              0
        310.000         40.000              0
        310.000         45.000              0
        310.000         50.000              0
        310.000         55.000              0
        310.000         60.000              0
        310.000         65.000              1
        310.000         70.000              0
        310.000         75.000              1
        310.000         80.000              1
        310.000         85.000              8
        310.000         90.000              7
        310.000         95.000             13
        310.000        100.000             10
        310.000        105.000              5
        310.000        110.000              6
        310.000        115.000              4
        310.000        120.000              7
        310.000        125.000              9
        310.000        130.000             10
        310.000        135.000             21
        310.000        140.000             44
        310.000        145.000            105
        310.000        150.000            224
        310.000        155.000            385
        310.000        160.000            816
        310.000        165.000           1445
        310.000        170.000           2426
        310.000        175.000           3418
        310.000        180.000           4324
        310.000        185.000           4185
        310.000        190.000           3704
        310.000        195.000           2536
        310.000        200.000           1595
        310.000        205.000            818
        310.000        210.000            379
        310.000        215.000            145
        310.000        220.000             74
        310.000        225.000             37
        310.000        230.000             19
        310.000        235.000             19
        310.000        240.000             15
        310.000        245.000             19
        310.000        250.000             36
        310.000        255.000             37
        310.000        260.000             62
        310.000        265.000            109
        310.000        270.000            232
        310.000        275.000            420
        310.000        280.000            785
        310.000        285.000           1064
        310.000        290.000            948
        310.000        295.000            650
        310.000        300.000            225
        310.000        305.000             51
        310.000        310.000              7
        310.000        315.000              2
        310.000        320.000              0
        310.000        325.000              0
        310.000        330.000              0
        310.000        335.000              0
        310.000        340.000              0
        310.000        345.000              0
        310.000        350.000              0
        310.000        355.000              0
        310.000        360.000              0
        315.000          0.000              0
        315.000          5.000              0
        315.000         10.000              0
        315.000         15.000              0
        315.000         20.000              0
        315.000         25.000              0
        315.000         30.000              0
        315.000         35.000              0
        315.000         40.000              0
        315.000         45.000              0
        315.000         50.000              0
        315.000         55.000              0
        315.000         60.000              0
        315.000         65.000              0
        315.000         70.000              1
        315.000         75.000              1
        315.000         80.000              2
        315.000         85.000              2
        315.000         90.000              4
        315.000         95.000              6
        315.000        100.000              4
        315.000        105.000              4
        315.000        110.000              1
        315.000        115.000              0
        315.000        120.000              2
        315.000        125.000              3
        315.000        130.000              7
        315.000        135.000              7
        315.000        140.000             33
        315.000        145.000             48
        315.000        150.000             99
        315.000        155.000            241
        315.000        160.000            481
        315.000        165.000            887
        315.000        170.000           1448
        315.000        175.000           2071
        315.000        180.000           2384
        315.000        185.000           2373
        315.000        190.000           1897
        315.000        195.000           1337
        315.000        200.000            726
        315.000        205.000            339
        315.000        210.000            157
        315.000        215.000             60
        315.000        220.000             36
        315.000        225.000             13
        315.000        230.000              7
        315.000        235.000             10
        315.000        240.000              4
        315.000        245.000             12
        315.000        250.000             16
        315.000        255.000             15
        315.000        260.000             31
        315.000        265.000             62
        315.000        270.000            128
        315.000        275.000            255
        315.000        280.000            382
        315.000        285.000            458
        315.000        290.000            337
        315.000        295.000            141
        315.000        300.000             41
        315.000        305.000              7
        315.000        310.000              4
        315.000        315.000              1
        315.000        320.000              0
        315.000        325.000              0
        315.000        330.000              0
        315.000        335.000              0
        315.000        340.000              0
        315.000        345.000              0
        315.000        350.000              0
        315.000        355.000              0
        315.000        360.000              0
        320.000          0.000              0
        320.000          5.000              0
        320.000         10.000              0
        320.000         15.000              0
        320.000         20.000              0
        320.000         25.000              0
        320.000         30.000              0
        320.000         35.000              0
        320.000         40.000              0
        320.000         45.000              0
        320.000         50.000              0
        320.000         55.000              0
        320.000         60.000              0
        320.000         65.000              0
        320.000         70.000              0
        320.000         75.000              0
        320.000         80.000              1
        320.000         85.000              1
        320.000         90.000              1
        320.000         95.000              0
        320.000        100.000              0
        320.000        105.000              0
        320.000        110.000              1
        320.000        115.000              0
        320.000        120.000              3
        320.000        125.000              1
        320.000        130.000              3
        320.000        135.000             13
        320.000        140.000             13
        320.000        145.000             23
        320.000        150.000             68
        320.000        155.000            116
        320.000        160.000            283
        320.000        165.000            513
        320.000        170.000            760
        320.000        175.000           1144
        320.000        180.000           1227
        320.000        185.000           1205
        320.000        190.000            962
        320.000        195.000            611
        320.000        200.000            307
        320.000        205.000            133
        320.000        210.000             67
        320.000        215.000             21
        320.000        220.000             13
        320.000        225.000              6
        320.000        230.000              2
        320.000        235.000              3
        320.000        240.000              4
        320.000        245.000              4
        320.000        250.000             12
        320.000        255.000             14
        320.000        260.000             18
        320.000        265.000             38
        320.000        270.000             65
        320.000        275.000            117
        320.000        280.000            207
        320.000        285.000            170
        320.000        290.000            103
        320.000        295.000             36
        320.000        300.000              7
        320.000        305.000              1
        320.000        310.000              0
        320.000        315.000              1
        320.000        320.000              0
        320.000        325.000              0
        320.000        330.000              0
        320.000        335.000              0
        320.000        340.000              0
        320.000        345.000              0
        320.000        350.000              0
        320.000        355.000              0
        320.000        360.000              0
        325.000          0.000              0
        325.000          5.000              0
        325.000         10.000              0
        325.000         15.000              0
        325.000         20.000              0
        325.000         25.000              0
        325.000         30.000              0
        325.000         35.000              0
        325.000         40.000              0
        325.000         45.000              0
        325.000         50.000              0
        325.000         55.000              0
        325.000         60.000              0
        325.000         65.000              0
        325.000         70.000              0
        325.000         75.000              0
        325.000         80.000              0
        325.000         85.000              1
        325.000         90.000              1
        325.000         95.000              0
        325.000        100.000              0
        325.000        105.000              0
        325.000        110.000              0
        325.000        115.000              1
        325.000        120.000              1
        325.000        125.000              3
        325.000        130.000              2
        325.000        135.000              6
        325.000        140.000              5
        325.000        145.000             14
        325.000        150.000             38
        325.000        155.000             79
        325.000        160.000            139
        325.000        165.000            277
        325.000        170.000            456
        325.000        175.000            532
        325.000        180.000            614
        325.000        185.000            565
        325.000        190.000            388
        325.000        195.000            245
        325.000        200.000            105
        325.000        205.000             56
        325.000        210.000             27
        325.000        215.000             17
        325.000        220.000              7
        325.000        225.000              4
        325.000        230.000              3
        325.000        235.000              0
        325.000        240.000              4
        325.000        245.000              0
        325.000        250.000              1
        325.000        255.000              4
        325.000        260.000              9
        325.000        265.000             14
        325.000        270.000             34
        325.000        275.000             60
        325.000        280.000             56
        325.000        285.000             28
        325.000        290.000             14
        325.000        295.000              1
        325.000        300.000              0
        325.000        305.000              0
        325.000        310.000              0
        325.000        315.000              0
        325.000        320.000              0
        325.000        325.000              0
        325.000        330.000              0
        325.000        335.000              0
        325.000        340.000              0
        325.000        345.000              0
        325.000        350.000              0
        325.000        355.000              0
        325.000        360.000              0
        330.000          0.000              0
        330.000          5.000              0
        330.000         10.000              0
        330.000         15.000              0
        330.000         20.000              0
        330.000         25.000              0
        330.000         30.000              0
        330.000         35.000              0
        330.000         40.000              0
        330.000         45.000              0
        330.000         50.000              0
        330.000         55.000              0
        330.000         60.000              0
        330.000         65.000              0
        330.000         70.000              0
        330.000         75.000              1
        330.000         80.000              0
        330.000         85.000              0
        330.000         90.000              1
        330.000         95.000              0
        330.000        100.000              0
        330.000        105.000              0
        330.000        110.000              0
        330.000        115.000              0
        330.000        120.000              1
        330.000        125.000              1
        330.000        130.000              1
        330.000        135.000              4
        330.000        140.000              2
        330.000        145.000             13
        330.000        150.000             12
        330.000        155.000             40
        330.000        160.000             90
        330.000        165.000            134
        330.000        170.000            248
        330.000        175.000            306
        330.000        180.000            279
        330.000        185.000            261
        330.000        190.000            156
        330.000        195.000             99
        330.000        200.000             48
        330.000        205.000             22
        330.000        210.000              8
        330.000        215.000              1
        330.000        220.000              2
        330.000        225.000              1
        330.000        230.000              1
        330.000        235.000              1
        330.000        240.000              1
        330.000        245.000              0
        330.000        250.000              1
        330.000        255.000              3
        330.000        260.000              7
        330.000        265.000             13
        330.000        270.000              8
        330.000        275.000             18
        330.000        280.000             11
        330.000        285.000             12
        330.000        290.000              0
        330.000        295.000              0
        330.000        300.000              0
        330.000        305.000              0
        330.000        310.000              0
        330.000        315.000              0
        330.000        320.000              0
        330.000        325.000              0
        330.000        330.000              0
        330.000        335.000              0
        330.000        340.000              0
        330.000        345.000              0
        330.000        350.000              0
        330.000        355.000              0
        330.000        360.000              0
        335.000          0.000              0
        335.000          5.000              0
        335.000         10.000              0
        335.000         15.000              0
        335.000         20.000              0
        335.000         25.000              0
        335.000         30.000              0
        335.000         35.000              0
        335.000         40.000              0
        335.000         45.000              0
        335.000         50.000              0
        335.000         55.000              0
        335.000         60.000              0
        335.000         65.000              0
        335.000         70.000              0
        335.000         75.000              0
        335.000         80.000              0
        335.000         85.000              0
        335.000         90.000              0
        335.000         95.000              0
        335.000        100.000              0
        335.000        105.000              0
        335.000        110.000              0
        335.000        115.000              0
        335.000        120.000              0
        335.000        125.000              1
        335.000        130.000              0
        335.000        135.000              0
        335.000        140.000              4
        335.000        145.000              2
        335.000        150.000             17
        335.000        155.000             20
        335.000        160.000             42
        335.000        165.000             80
        335.000        170.000             94
        335.000        175.000            120
        335.000        180.000            140
        335.000        185.000             79
        335.000        190.000             75
        335.000        195.000             33
        335.000        200.000             19
        335.000        205.000              8
        335.000        210.000              3
        335.000        215.000              3
        335.000        220.000              0
        335.000        225.000              0
        335.000        230.000              0
        335.000        235.000              1
        335.000        240.000              1
        335.000        245.000              1
        335.000        250.000              0
        335.000        255.000              0
        335.000        260.000              2
        335.000        265.000              3
        335.000        270.000             10
        335.000        275.000              5
        335.000        280.000             12
        335.000        285.000              2
        335.000        290.000              1
        335.000        295.000              0
        335.000        300.000              0
        335.000        305.000              0
        335.000        310.000              0
        335.000        315.000              0
        335.000        320.000              0
        335.000        325.000              0
        335.000        330.000              0
        335.000        335.000              0
        335.000        340.000              0
        335.000        345.000              0
        335.000        350.000              0
        335.000        355.000              0
        335.000        360.000              0
        340.000          0.000              0
        340.000          5.000              0
        340.000         10.000              0
        340.000         15.000              0
        340.000         20.000              0
        340.000         25.000              0
        340.000         30.000              0
        340.000         35.000              0
        340.000         40.000              0
        340.000         45.000              0
        340.000         50.000              0
        340.000         55.000              0
        340.000         60.000              0
        340.000         65.000              0
        340.000         70.000              0
        340.000         75.000              0
        340.000         80.000              0
        340.000         85.000              0
        340.000         90.000              0
        340.000         95.000              0
        340.000        100.000              1
        340.000        105.000              0
        340.000        110.000              0
        340.000        115.000              0
        340.000        120.000              0
        340.000        125.000              1
        340.000        130.000              0
        340.000        135.000              0
        340.000        140.000              1
        340.000        145.000              3
        340.000        150.000              5
        340.000        155.000             13
        340.000        160.000             23
        340.000        165.000             34
        340.000        170.000             61
        340.000        175.000             60
        340.000        180.000             51
        340.000        185.000             60
        340.000        190.000             29
        340.000        195.000             13
        340.000        200.000              6
        340.000        205.000              4
        340.000        210.000              4
        340.000        215.000              0
        340.000        220.000              0
        340.000        225.000              0
        340.000        230.000              0
        340.000        235.000              0
        340.000        240.000              1
        340.000        245.000              0
        340.000        250.000              0
        340.000        255.000              1
        340.000        260.000              1
        340.000        265.000              1
        340.000        270.000              4
        340.000        275.000              1
        340.000        280.000              0
        340.000        285.000              0
        340.000        290.000              0
        340.000        295.000              0
        340.000        300.000              0
        340.000        305.000              0
        340.000        310.000              0
        340.000        315.000              0
        340.000        320.000              0
        340.000        325.000              0
        340.000        330.000              0
        340.000        335.000              0
        340.000        340.000              0
        340.000        345.000              0
        340.000        350.000              0
        340.000        355.000              0
        340.000        360.000              0
        345.000          0.000              0
        345.000          5.000              0
        345.000         10.000              0
        345.000         15.000              0
        345.000         20.000              0
        345.000         25.000              0
        345.000         30.000              0
        345.000         35.000              0
        345.000         40.000              0
        345.000         45.000              0
        345.000         50.000              0
        345.000         55.000              0
        345.000         60.000              0
        345.000         65.000              0
        345.000         70.000              0
        345.000         75.000              0
        345.000         80.000              0
        345.000         85.000              0
        345.000         90.000              0
        345.000         95.000              0
        345.000        100.000              0
        345.000        105.000              0
        345.000        110.000              0
        345.000        115.000              0
        345.000        120.000              1
        345.000        125.000              0
        345.000        130.000              1
        345.000        135.000              0
        345.000        140.000              0
        345.000        145.000              1
        345.000        150.000              5
        345.000        155.000              8
        345.000        160.000             17
        345.000        165.000             31
        345.000        170.000             35
        345.000        175.000             41
        345.000        180.000             31
        345.000        185.000             29
        345.000        190.000             10
        345.000        195.000              9
        345.000        200.000             11
        345.000        205.000              4
        345.000        210.000              1
        345.000        215.000              0
        345.000        220.000              0
        345.000        225.000              0
        345.000        230.000              0
        345.000        235.000              0
        345.000        240.000              0
        345.000        245.000              0
        345.000        250.000              0
        345.000        255.000              0
        345.000        260.000              0
        345.000        265.000              1
        345.000        270.000              2
        345.000        275.000              0
        345.000        280.000              0
        345.000        285.000              0
        345.000        290.000              0
        345.000        295.000              0
        345.000        300.000              0
        345.000        305.000              0
        345.000        310.000              0
        345.000        315.000              0
        345.000        320.000              0
        345.000        325.000              0
        345.000        330.000              0
        345.000        335.000              0
        345.000        340.000              0
        345.000        345.000              0
        345.000        350.000              0
        345.000        355.000              0
        345.000        360.000              0
        350.000          0.000              0
        350.000          5.000              0
        350.000         10.000              0
        350.000         15.000              0
        350.000         20.000              0
        350.000         25.000              0
        350.000         30.000              0
        350.000         35.000              0
        350.000         40.000              0
        350.000         45.000              0
        350.000         50.000              0
        350.000         55.000              0
        350.000         60.000              0
        350.000         65.000              0
        350.000         70.000              0
        350.000         75.000              0
        350.000         80.000              0
        350.000         85.000              0
        350.000         90.000              0
        350.000         95.000              0
        350.000        100.000              1
        350.000        105.000              0
        350.000        110.000              0
        350.000        115.000              0
        350.000        120.000              0
        350.000        125.000              0
        350.000        130.000              0
        350.000        135.000              0
        350.000        140.000              0
        350.000        145.000              0
        350.000        150.000              6
        350.000        155.000              6
        350.000        160.000              8
        350.000        165.000             19
        350.000        170.000             15
        350.000        175.000             17
        350.000        180.000             30
        350.000        185.000             14
        350.000        190.000             15
        350.000        195.000             10
        350.000        200.000              3
        350.000        205.000              0
        350.000        210.000              3
        350.000        215.000              1
        350.000        220.000              1
        350.000        225.000              1
        350.000        230.000              0
        350.000        235.000              0
        350.000        240.000              0
        350.000        245.000              0
        350.000        250.000              0
        350.000        255.000              1
        350.000        260.000              0
        350.000        265.000              0
        350.000        270.000              0
        350.000        275.000              0
        350.000        280.000              0
        350.000        285.000              0
        350.000        290.000              0
        350.000        295.000              0
        350.000        300.000              0
        350.000        305.000              0
        350.000        310.000              0
        350.000        315.000              0
        350.000        320.000              0
        350.000        325.000              0
        350.000        330.000              0
        350.000        335.000              0
        350.000        340.000              0
        350.000        345.000              0
        350.000        350.000              0
        350.000        355.000              0
        350.000        360.000              0
        355.000          0.000              0
        355.000          5.000              0
        355.000         10.000              0
        355.000         15.000              0
        355.000         20.000              0
        355.000         25.000              0
        355.000         30.000              0
        355.000         35.000              0
        355.000         40.000              0
        355.000         45.000              0
        355.000         50.000              0
        355.000         55.000              0
        355.000         60.000              0
        355.000         65.000              0
        355.000         70.000              0
        355.000         75.000              0
        355.000         80.000              0
        355.000         85.000              0
        355.000         90.000              0
        355.000         95.000              0
        355.000        100.000              0
        355.000        105.000              0
        355.000        110.000              0
        355.000        115.000              0
        355.000        120.000              0
        355.000        125.000              0
        355.000        130.000              0
        355.000        135.000              1
        355.000        140.000              0
        355.000        145.000              0
        355.000        150.000              4
        355.000        155.000              4
        355.000        160.000              5
        355.000        165.000              8
        355.000        170.000             14
        355.000        175.000              7
        355.000        180.000             15
        355.000        185.000             11
        355.000        190.000             13
        355.000        195.000              5
        355.000        200.000              4
        355.000        205.000              5
        355.000        210.000              1
        355.000        215.000              0
        355.000        220.000              0
        355.000        225.000              0
        355.000        230.000              0
        355.000        235.000              0
        355.000        240.000              0
        355.000        245.000              0
        355.000        250.000              1
        355.000        255.000              0
        355.000        260.000              0
        355.000        265.000              0
        355.000        270.000              0
        355.000        275.000              0
        355.000        280.000              0
        355.000        285.000              0
        355.000        290.000              0
        355.000        295.000              0
        355.000        300.000              0
        355.000        305.000              0
        355.000        310.000              0
        355.000        315.000              0
        355.000        320.000              0
        355.000        325.000              0
        355.000        330.000              0
        355.000        335.000              0
        355.000        340.000              0
        355.000        345.000              0
        355.000        350.000              0
        355.000        355.000              0
        355.000        360.000              0
        360.000          0.000              0
        360.000          5.000              0
        360.000         10.000              0
        360.000         15.000              0
        360.000         20.000              0
        360.000         25.000              0
        360.000         30.000              0
        360.000         35.000              0
        360.000         40.000              0
        360.000         45.000              0
        360.000         50.000              0
        360.000         55.000              0
        360.000         60.000              0
        360.000         65.000              0
        360.000         70.000              0
        360.000         75.000              0
        360.000         80.000              0
        360.000         85.000              0
        360.000         90.000              0
        360.000         95.000              0
        360.000        100.000              0
        360.000        105.000              0
        360.000        110.000              0
        360.000        115.000              0
        360.000        120.000              0
        360.000        125.000              0
        360.000        130.000              0
        360.000        135.000              0
        360.000        140.000              0
        360.000        145.000              0
        360.000        150.000              0
        360.000        155.000              0
        360.000        160.000              0
        360.000        165.000              0
        360.000        170.000              0
        360.000        175.000              0
        360.000        180.000              0
        360.000        185.000              0
        360.000        190.000              0
        360.000        195.000              0
        360.000        200.000              0
        360.000        205.000              0
        360.000        210.000              0
        360.000        215.000              0
        360.000        220.000              0
        360.000        225.000              0
        360.000        230.000              0
        360.000        235.000              0
        360.000        240.000              0
        360.000        245.000              0
        360.000        250.000              0
        360.000        255.000              0
        360.000        260.000              0
        360.000        265.000              0
        360.000        270.000              0
        360.000        275.000              0
        360.000        280.000              0
        360.000        285.000              0
        360.000        290.000              0
        360.000        295.000              0
        360.000        300.000              0
        360.000        305.000              0
        360.000        310.000              0
        360.000        315.000              0
        360.000        320.000              0
        360.000        325.000              0
        360.000        330.000              0
        360.000        335.000              0
        360.000        340.000              0
        360.000        345.000              0
        360.000        350.000              0
        360.000        355.000              0
        360.000        360.000              0
