# Supplementary material for: Room temperature ionic liquids with two symmetric ions
Source: Chem Sci. 2023 Sep 8;14(37):10340–6. doi: 10.1039/d3sc03240j (PMC10530934; doi:10.1039/d3sc03240j)
Supplement: SC-014-D3SC03240J-s001 [file SC-014-D3SC03240J-s001.zip › MDresults-travis/P3O14BF4/rdf_BF4_#2_BF4_[#2r_#2o].csv]

# Distance [pm]	g(r)	Integral
5.000000000	0.000000000	0.000000000
15.00000000	0.000000000	0.000000000
25.00000000	0.000000000	0.000000000
35.00000000	0.000000000	0.000000000
45.00000000	0.000000000	0.000000000
55.00000000	0.000000000	0.000000000
65.00000000	0.000000000	0.000000000
75.00000000	0.000000000	0.000000000
85.00000000	0.000000000	0.000000000
95.00000000	0.000000000	0.000000000
105.0000000	0.000000000	0.000000000
115.0000000	0.000000000	0.000000000
125.0000000	0.000000000	0.000000000
135.0000000	0.000000000	0.000000000
145.0000000	0.000000000	0.000000000
155.0000000	0.000000000	0.000000000
165.0000000	0.000000000	0.000000000
175.0000000	0.000000000	0.000000000
185.0000000	0.000000000	0.000000000
195.0000000	0.000000000	0.000000000
205.0000000	0.000000000	0.000000000
215.0000000	0.000000000	0.000000000
225.0000000	0.000000000	0.000000000
235.0000000	0.000000000	0.000000000
245.0000000	0.000000000	0.000000000
255.0000000	0.000000000	0.000000000
265.0000000	0.000000000	0.000000000
275.0000000	0.000000000	0.000000000
285.0000000	0.000000000	0.000000000
295.0000000	0.000000000	0.000000000
305.0000000	0.000000000	0.000000000
315.0000000	0.000000000	0.000000000
325.0000000	0.000000000	0.000000000
335.0000000	0.000000000	0.000000000
345.0000000	0.000000000	0.000000000
355.0000000	0.000000000	0.000000000
365.0000000	0.000000000	0.000000000
375.0000000	0.000000000	0.000000000
385.0000000	0.000000000	0.000000000
395.0000000	0.000000000	0.000000000
405.0000000	0.000000000	0.000000000
415.0000000	0.000000000	0.000000000
425.0000000	0.000000000	0.000000000
435.0000000	0.000000000	0.000000000
445.0000000	0.000000000	0.000000000
455.0000000	0.000000000	0.000000000
465.0000000	0.000000000	0.000000000
475.0000000	8.088267493E-07	3.508486065E-08
485.0000000	1.571285815E-06	1.061431983E-07
495.0000000	8.281916485E-06	4.962800775E-07
505.0000000	2.388473057E-05	1.667337753E-06
515.0000000	5.371560112E-05	4.406321999E-06
525.0000000	9.816187037E-05	9.607905240E-06
535.0000000	0.0001971840714	2.045848712E-05
545.0000000	0.0004113938591	4.395070307E-05
555.0000000	0.0008274386635	9.295052667E-05
565.0000000	0.001582880520	0.0001900948345
575.0000000	0.002740445624	0.0003642870792
585.0000000	0.004797649926	0.0006799414835
595.0000000	0.008260400015	0.001242161397
605.0000000	0.01320913073	0.002171675248
615.0000000	0.02046744630	0.003659954580
625.0000000	0.03138512095	0.006016924810
635.0000000	0.04658249537	0.009628030222
645.0000000	0.06695000624	0.01498278690
655.0000000	0.09329269884	0.02267762848
665.0000000	0.1271835544	0.03349055928
675.0000000	0.1696726234	0.04835293563
685.0000000	0.2208004953	0.06827112651
695.0000000	0.2818734935	0.09444646645
705.0000000	0.3532259132	0.1281984315
715.0000000	0.4336078940	0.1708148878
725.0000000	0.5232789123	0.2236931438
735.0000000	0.6228363738	0.2883800433
745.0000000	0.7250498424	0.3657456471
755.0000000	0.8329214850	0.4570234773
765.0000000	0.9422785647	0.5630389752
775.0000000	1.050684244	0.6843618356
785.0000000	1.154492759	0.8211338964
795.0000000	1.253820461	0.9734817455
805.0000000	1.343668079	1.140879773
815.0000000	1.423642817	1.322675093
825.0000000	1.495991913	1.518425850
835.0000000	1.554166525	1.726748592
845.0000000	1.601008621	1.946520990
855.0000000	1.637324585	2.176629645
865.0000000	1.666608277	2.416364719
875.0000000	1.685822544	2.664502950
885.0000000	1.699691408	2.920433560
895.0000000	1.704683484	3.182949291
905.0000000	1.705824301	3.451543636
915.0000000	1.701778087	3.725455239
925.0000000	1.691202907	4.003647089
935.0000000	1.677936247	4.285656634
945.0000000	1.657864211	4.570284631
955.0000000	1.636454971	4.857214502
965.0000000	1.608384063	5.145159318
975.0000000	1.576805965	5.433331652
985.0000000	1.541569734	5.720873035
995.0000000	1.503238120	6.006986692
1005.000000	1.463897986	6.291241298
1015.000000	1.420446890	6.572574888
1025.000000	1.378790802	6.851065490
1035.000000	1.336251992	7.126255989
1045.000000	1.292360512	7.397575212
1055.000000	1.250330975	7.665118557
1065.000000	1.208344168	7.928602435
1075.000000	1.169916658	8.188520207
1085.000000	1.132041159	8.444724121
1095.000000	1.095796660	8.697317649
1105.000000	1.060738918	8.946316312
1115.000000	1.027735095	9.191953899
1125.000000	0.9961968647	9.434343546
1135.000000	0.9666029786	9.673732249
1145.000000	0.9396168248	9.910556139
1155.000000	0.9141284404	10.14499786
1165.000000	0.8902505340	10.37728638
1175.000000	0.8688914020	10.60791056
1185.000000	0.8499385295	10.83736042
1195.000000	0.8324519698	11.06589847
1205.000000	0.8167236409	11.29388684
1215.000000	0.8033543687	11.52188071
1225.000000	0.7918419236	11.75032172
1235.000000	0.7830206719	11.97992099
1245.000000	0.7749343911	12.21084387
1255.000000	0.7695002062	12.44384578
1265.000000	0.7646043666	12.67906948
1275.000000	0.7632135510	12.91759215
1285.000000	0.7622824764	13.15957543
1295.000000	0.7637622863	13.40581673
1305.000000	0.7663205998	13.65671326
1315.000000	0.7695888120	13.91255613
1325.000000	0.7740852360	14.17382255
1335.000000	0.7808996402	14.44138230
1345.000000	0.7879987189	14.71543436
1355.000000	0.7968292131	14.99669360
1365.000000	0.8062152297	15.28548166
1375.000000	0.8162370543	15.58215916
1385.000000	0.8273342085	15.88726000
1395.000000	0.8391124101	16.20118898
1405.000000	0.8502356787	16.52385617
1415.000000	0.8631331581	16.85609736
1425.000000	0.8758165539	17.19800252
1435.000000	0.8876638743	17.54941331
1445.000000	0.8989438436	17.91026686
1455.000000	0.9099863732	18.28062643
1465.000000	0.9213744479	18.66079315
1475.000000	0.9320218830	19.05062095
1485.000000	0.9421197637	19.45003345
1495.000000	0.9516338189	19.85893133
1505.000000	0.9605038890	20.27718014
1515.000000	0.9693542196	20.70491076
1525.000000	0.9779984822	21.14217143
1535.000000	0.9866711566	21.58911400
1545.000000	0.9945312237	22.04550586
1555.000000	1.003077592	22.51179769
1565.000000	1.011409422	22.98802922
1575.000000	1.019539352	23.47424333
1585.000000	1.027823053	23.97065196
1595.000000	1.035997919	24.47734235
1605.000000	1.044561854	24.99464730
1615.000000	1.052183910	25.52224038
1625.000000	1.060178074	26.06044560
1635.000000	1.067953838	26.60929140
1645.000000	1.074714592	27.16838855
1655.000000	1.080707490	27.73745957
1665.000000	1.087066660	28.31681749
1675.000000	1.092435151	28.90605117
1685.000000	1.097083880	29.50487891
1695.000000	1.101159824	30.11308675
1705.000000	1.104078580	30.73012344
1715.000000	1.105904804	31.35545193
1725.000000	1.107458502	31.98898292
1735.000000	1.107248280	32.62975882
1745.000000	1.107047343	33.27782482
1755.000000	1.105540369	33.93244745
1765.000000	1.104261843	34.59378569
1775.000000	1.100991608	35.26065827
1785.000000	1.096985405	35.93261208
1795.000000	1.093381840	36.60988369
1805.000000	1.088212434	37.29148466
1815.000000	1.082742412	37.97719468
1825.000000	1.077120345	38.66688169
1835.000000	1.070537277	39.35988610
1845.000000	1.064522085	40.05652780
1855.000000	1.057742757	40.75625690
1865.000000	1.051556970	41.45941423
1875.000000	1.044060393	42.16506559
1885.000000	1.037271765	42.87362664
1895.000000	1.030460354	43.58502313
1905.000000	1.024567234	44.29983608
1915.000000	1.017608786	45.01726748
1925.000000	1.010935134	45.73745688
1935.000000	1.004635474	46.46061356
1945.000000	0.9991529062	47.18727668
1955.000000	0.9930761804	47.91696606
1965.000000	0.9871954423	48.64977402
1975.000000	0.9827089228	49.38669516
1985.000000	0.9786882575	50.12805202
1995.000000	0.9738635758	50.87320565
2005.000000	0.9697534567	51.62267173
2015.000000	0.9666428233	52.37720434
2025.000000	0.9628042441	53.13621858
2035.000000	0.9593081295	53.89996435
2045.000000	0.9575788607	54.66984434
2055.000000	0.9551595497	55.44530795
2065.000000	0.9536404169	56.22709163
2075.000000	0.9516144593	57.01478840
2085.000000	0.9507538143	57.80937643
2095.000000	0.9502518413	58.61118112
2105.000000	0.9501572284	59.42057792
2115.000000	0.9491726656	60.23683651
2125.000000	0.9494288731	61.06105452
2135.000000	0.9495139141	61.89312263
2145.000000	0.9513433955	62.73462177
2155.000000	0.9524382465	63.58496282
2165.000000	0.9541302095	64.44473861
2175.000000	0.9556132625	65.31382399
2185.000000	0.9575243344	66.19267338
2195.000000	0.9592598570	67.08119308
2205.000000	0.9613907224	67.97981881
2215.000000	0.9634859492	68.88859005
2225.000000	0.9662628182	69.80822829
2235.000000	0.9685290847	70.73832784
2245.000000	0.9714828894	71.67963109
2255.000000	0.9740333040	72.63183202
2265.000000	0.9768374337	73.59526254
2275.000000	0.9791976467	74.56956737
2285.000000	0.9821157620	75.55538544
2295.000000	0.9850883729	76.55286097
2305.000000	0.9881848579	77.56221083
2315.000000	0.9905978681	78.58282371
2325.000000	0.9933071989	79.61508860
2335.000000	0.9960353799	80.65911190
2345.000000	0.9988689108	81.71509226
2355.000000	1.001175444	82.78255728
2365.000000	1.003944931	83.86208506
2375.000000	1.005766636	84.95273677
2385.000000	1.007754207	86.05476574
2395.000000	1.010132300	87.16867783
2405.000000	1.011929766	88.29391002
2415.000000	1.013775958	89.43058911
2425.000000	1.015369981	90.57850326
2435.000000	1.016787006	91.73751950
2445.000000	1.018286279	92.90779797
2455.000000	1.019695690	94.08930189
2465.000000	1.021359498	95.28239425
2475.000000	1.022011934	96.48595484
2485.000000	1.022426197	97.69975260
2495.000000	1.023426659	98.92453630
2505.000000	1.024162034	100.1600447
2515.000000	1.024115484	101.4053805
2525.000000	1.023871323	102.6603400
2535.000000	1.024106388	103.9255498
2545.000000	1.024320206	105.2010275
2555.000000	1.023989096	106.4861327
2565.000000	1.023434336	107.7806154
2575.000000	1.022803134	109.0844067
2585.000000	1.021914563	110.3972026
2595.000000	1.021435490	111.7195549
2605.000000	1.020252077	113.0505746
2615.000000	1.019456220	114.3907865
2625.000000	1.017884732	115.7391865
2635.000000	1.017358636	117.0971773
2645.000000	1.015975893	118.4636352
2655.000000	1.014611395	119.8385959
2665.000000	1.012956464	121.2216740
2675.000000	1.011714525	122.6134427
2685.000000	1.010144780	124.0134610
2695.000000	1.009034472	125.4223767
2705.000000	1.007552054	126.8396824
2715.000000	1.006140022	128.2654855
2725.000000	1.004597788	129.6996096
2735.000000	1.002783611	131.1416697
2745.000000	1.001366326	132.5922412
2755.000000	1.000055144	134.0514876
2765.000000	0.9990166471	135.5198202
2775.000000	0.9980389417	136.9973455
2785.000000	0.9969218739	138.4838732
2795.000000	0.9958396033	139.9794698
2805.000000	0.9943529014	141.4835386
2815.000000	0.9934266862	142.9969398
2825.000000	0.9926820883	144.5199701
2835.000000	0.9917754738	146.0524011
2845.000000	0.9906947664	147.5939803
2855.000000	0.9899715666	149.1452824
2865.000000	0.9893732427	150.7065267
2875.000000	0.9887783992	152.2777434
2885.000000	0.9884047351	153.8593114
2895.000000	0.9881200545	155.4514038
2905.000000	0.9878077113	157.0540074
2915.000000	0.9876498878	158.6674056
2925.000000	0.9874786276	160.2916106
2935.000000	0.9872747724	161.9266027
2945.000000	0.9875780980	163.5732609
2955.000000	0.9876784200	165.2312892
2965.000000	0.9878102862	166.9007812
2975.000000	0.9881001977	168.5820468
2985.000000	0.9883938296	170.2751370
2995.000000	0.9890253037	171.9806791
3005.000000	0.9893222254	173.6981450
3015.000000	0.9900548403	175.4283409
3025.000000	0.9903949402	177.1706313
3035.000000	0.9908317951	178.9252337
3045.000000	0.9916447046	180.6928665
3055.000000	0.9921589383	182.4730512
3065.000000	0.9928400048	184.2661392
3075.000000	0.9936901675	186.0724921
3085.000000	0.9943530932	187.8918257
3095.000000	0.9948730847	189.7239307
3105.000000	0.9957860254	191.5695860
3115.000000	0.9966986776	193.4288513
3125.000000	0.9976817044	195.3019187
3135.000000	0.9982542870	197.1880748
3145.000000	0.9987360199	199.0871990
3155.000000	0.9997828558	201.0004228
3165.000000	1.000477773	202.9271322
3175.000000	1.001071783	204.8671872
3185.000000	1.001527029	206.8203700
3195.000000	1.002195901	208.7871496
3205.000000	1.002865760	210.7675829
3215.000000	1.003739450	212.7621299
3225.000000	1.003573553	214.7687723
3235.000000	1.004249240	216.7892377
3245.000000	1.004758459	218.8232446
3255.000000	1.005364394	220.8710412
3265.000000	1.005385901	222.9314836
3275.000000	1.005278542	225.0043454
3285.000000	1.005662318	227.0906814
3295.000000	1.005866969	229.1901661
3305.000000	1.006191103	231.3030942
3315.000000	1.006174995	233.4287939
3325.000000	1.006293185	235.5675888
3335.000000	1.006106352	237.7188686
3345.000000	1.006160217	239.8831847
3355.000000	1.006018554	242.0601542
3365.000000	1.006034725	244.2501558
3375.000000	1.006445997	246.4540936
3385.000000	1.005725526	248.6695241
3395.000000	1.005386590	250.8973126
3405.000000	1.005246258	253.1379315
3415.000000	1.004932449	255.3910269
3425.000000	1.004836054	257.6571196
3435.000000	1.004479261	259.9356548
3445.000000	1.004062273	262.2265246
3455.000000	1.003750729	264.5299983
3465.000000	1.003478131	266.8461963
3475.000000	1.003413671	269.1756331
3485.000000	1.003348915	271.5183447
3495.000000	1.002588104	273.8727336
3505.000000	1.002393376	276.2401547
3515.000000	1.002041659	278.6202685
3525.000000	1.001773759	281.0133042
3535.000000	1.001533728	283.4193600
3545.000000	1.001223634	285.8382986
3555.000000	1.000960782	288.2702649
3565.000000	1.000561735	290.7149574
3575.000000	1.000340319	293.1728400
3585.000000	0.9995409463	295.6425172
3595.000000	0.9992608394	298.1252954
3605.000000	0.9987083644	300.6205249
3615.000000	0.9982539395	303.1284751
3625.000000	0.9982399129	305.6502842
3635.000000	0.9978959363	308.1851522
3645.000000	0.9977971869	310.7337342
3655.000000	0.9974375653	313.2953957
3665.000000	0.9971275574	315.8702931
3675.000000	0.9971167372	318.4592329
3685.000000	0.9968659866	321.0616268
3695.000000	0.9966964313	323.6777190
3705.000000	0.9966044584	326.3077478
3715.000000	0.9967516384	328.9523834
3725.000000	0.9965315188	331.6106886
3735.000000	0.9966460061	334.2835928
3745.000000	0.9965662853	336.9706140
3755.000000	0.9965812612	339.6720448
3765.000000	0.9967689168	342.3883946
3775.000000	0.9968880190	345.1195193
3785.000000	0.9968904454	347.8651394
3795.000000	0.9968344648	350.6251315
3805.000000	0.9971984634	353.4007014
3815.000000	0.9970882090	356.1905710
3825.000000	0.9971401579	358.9952317
3835.000000	0.9974083656	361.8153347
3845.000000	0.9977721417	364.6511981
3855.000000	0.9978023523	367.5019178
3865.000000	0.9980087514	370.3680392
3875.000000	0.9979773306	373.2489202
3885.000000	0.9985192935	376.1462620
3895.000000	0.9986992899	379.0590636
3905.000000	0.9987419495	381.9869660
3915.000000	0.9988113026	384.9300876
3925.000000	0.9991120584	387.8891542
3935.000000	0.9991546884	390.8634451
3945.000000	0.9996170608	393.8542556
3955.000000	0.9997440409	396.8606297
3965.000000	0.9999642947	399.8828916
3975.000000	1.000053570	402.9206886
3985.000000	1.000166359	405.9741337
3995.000000	1.000242636	409.0431567
4005.000000	1.000398544	412.1280440
4015.000000	1.000581833	415.2289238
4025.000000	1.000898091	418.3462543
4035.000000	1.001183053	421.4799858
4045.000000	1.001043545	424.6288304
4055.000000	1.001152173	427.7936067
4065.000000	1.001352264	430.9746472
4075.000000	1.001398549	434.1715056
4085.000000	1.001574118	437.3846365
4095.000000	1.001673687	440.6138390
4105.000000	1.001670422	443.8588217
4115.000000	1.001671321	447.1196364
4125.000000	1.001768807	450.3966377
4135.000000	1.001792922	453.6896260
4145.000000	1.001806659	456.9986063
4155.000000	1.001749138	460.3233811
4165.000000	1.001646953	463.6638381
4175.000000	1.001800240	467.0208686
4185.000000	1.001725039	470.3937468
4195.000000	1.001503831	473.7820147
4205.000000	1.001564793	477.1866629
4215.000000	1.001627827	480.6077390
4225.000000	1.001675577	484.0452311
4235.000000	1.001291285	487.4976895
4245.000000	1.001309801	490.9665357
4255.000000	1.001066474	494.4508975
4265.000000	1.001065229	497.9516518
4275.000000	1.000836015	501.4680363
4285.000000	1.000605178	505.0000761
4295.000000	1.000238315	508.5473196
