# Supplementary material for: Room temperature ionic liquids with two symmetric ions
Source: Chem Sci. 2023 Sep 8;14(37):10340–6. doi: 10.1039/d3sc03240j (PMC10530934; doi:10.1039/d3sc03240j)
Supplement: SC-014-D3SC03240J-s001 [file SC-014-D3SC03240J-s001.zip › MDresults-travis/P3O14BF4/rdf_C16H36O4P_#2_BF4_[#2r_#2o].csv]

# Distance [pm]	g(r)	Integral
5.000000000	0.000000000	0.000000000
15.00000000	0.000000000	0.000000000
25.00000000	0.000000000	0.000000000
35.00000000	0.000000000	0.000000000
45.00000000	0.000000000	0.000000000
55.00000000	0.000000000	0.000000000
65.00000000	0.000000000	0.000000000
75.00000000	0.000000000	0.000000000
85.00000000	0.000000000	0.000000000
95.00000000	0.000000000	0.000000000
105.0000000	0.000000000	0.000000000
115.0000000	0.000000000	0.000000000
125.0000000	0.000000000	0.000000000
135.0000000	0.000000000	0.000000000
145.0000000	0.000000000	0.000000000
155.0000000	0.000000000	0.000000000
165.0000000	0.000000000	0.000000000
175.0000000	0.000000000	0.000000000
185.0000000	0.000000000	0.000000000
195.0000000	0.000000000	0.000000000
205.0000000	0.000000000	0.000000000
215.0000000	0.000000000	0.000000000
225.0000000	0.000000000	0.000000000
235.0000000	0.000000000	0.000000000
245.0000000	0.000000000	0.000000000
255.0000000	0.000000000	0.000000000
265.0000000	0.000000000	0.000000000
275.0000000	0.000000000	0.000000000
285.0000000	0.000000000	0.000000000
295.0000000	0.000000000	0.000000000
305.0000000	0.000000000	0.000000000
315.0000000	0.000000000	0.000000000
325.0000000	0.000000000	0.000000000
335.0000000	0.000000000	0.000000000
345.0000000	5.588820959E-06	1.278938860E-07
355.0000000	3.287023230E-05	9.243267764E-07
365.0000000	0.0001617672435	5.067799360E-06
375.0000000	0.0006377294775	2.230972442E-05
385.0000000	0.001809298086	7.387020887E-05
395.0000000	0.004738755446	0.0002160188374
405.0000000	0.01149180044	0.0005784129862
415.0000000	0.02498265824	0.001405625022
425.0000000	0.05233867041	0.003223154958
435.0000000	0.1038467990	0.007001066150
445.0000000	0.1953344275	0.01443772882
455.0000000	0.3400857706	0.02797370953
465.0000000	0.5523319230	0.05093433840
475.0000000	0.8404069648	0.08738906900
485.0000000	1.195213074	0.1414402501
495.0000000	1.595379774	0.2165939283
505.0000000	2.014162381	0.3153474105
515.0000000	2.403650543	0.4379107037
525.0000000	2.719773072	0.5820310834
535.0000000	2.933150523	0.7434355503
545.0000000	3.025890371	0.9162258544
555.0000000	3.008764968	1.094400938
565.0000000	2.899634788	1.272356892
575.0000000	2.724726872	1.445549999
585.0000000	2.511237615	1.610773228
595.0000000	2.281539029	1.766059494
605.0000000	2.049245579	1.910262939
615.0000000	1.831528028	2.043441512
625.0000000	1.631744507	2.165982803
635.0000000	1.454385005	2.278727677
645.0000000	1.303939410	2.383018605
655.0000000	1.176937307	2.480093148
665.0000000	1.073422653	2.571353727
675.0000000	0.9911912745	2.658176560
685.0000000	0.9266130246	2.741765390
695.0000000	0.8780826517	2.823305912
705.0000000	0.8431461928	2.903871465
715.0000000	0.8185749938	2.984323795
725.0000000	0.8035513190	3.065524071
735.0000000	0.7946699083	3.148057357
745.0000000	0.7917634438	3.232541559
755.0000000	0.7923674683	3.319375173
765.0000000	0.7951027810	3.408831965
775.0000000	0.7993454132	3.501132646
785.0000000	0.8061318754	3.596634603
795.0000000	0.8136821603	3.695502608
805.0000000	0.8200756334	3.797669985
815.0000000	0.8280022638	3.903403625
825.0000000	0.8378483315	4.013036199
835.0000000	0.8463553251	4.126482898
845.0000000	0.8564027233	4.244042341
855.0000000	0.8657076036	4.365708389
865.0000000	0.8755515622	4.491653053
875.0000000	0.8855556975	4.621999052
885.0000000	0.8951120762	4.756780330
895.0000000	0.9040020385	4.895993713
905.0000000	0.9119955870	5.039593999
915.0000000	0.9172941370	5.187238107
925.0000000	0.9186673841	5.338352901
935.0000000	0.9162189272	5.492341161
945.0000000	0.9084281091	5.648303315
955.0000000	0.8980810681	5.805769477
965.0000000	0.8832574801	5.963896767
975.0000000	0.8660879858	6.122180413
985.0000000	0.8475075683	6.280261810
995.0000000	0.8288532502	6.438018743
1005.000000	0.8096153621	6.595227031
1015.000000	0.7939137308	6.752469517
1025.000000	0.7809738356	6.910211992
1035.000000	0.7713173554	7.069058683
1045.000000	0.7654675585	7.229761568
1055.000000	0.7647406821	7.393399264
1065.000000	0.7679456194	7.560852624
1075.000000	0.7755027616	7.733144341
1085.000000	0.7861146971	7.911058068
1095.000000	0.8003660566	8.095551500
1105.000000	0.8174418428	8.287438421
1115.000000	0.8372992753	8.487560199
1125.000000	0.8581033495	8.696349621
1135.000000	0.8798602822	8.914255645
1145.000000	0.9027298398	9.141782426
1155.000000	0.9251350677	9.379046955
1165.000000	0.9474392942	9.626257448
1175.000000	0.9686953890	9.883371953
1185.000000	0.9906046965	10.15079612
1195.000000	1.011216478	10.42841147
1205.000000	1.030466765	10.71606623
1215.000000	1.048564150	11.01365121
1225.000000	1.064789391	11.32083571
1235.000000	1.080010812	11.63751917
1245.000000	1.092350757	11.96302902
1255.000000	1.104236744	12.29738796
1265.000000	1.114864144	12.64036595
1275.000000	1.123436684	12.99146705
1285.000000	1.130319211	13.35028201
1295.000000	1.135103938	13.71624597
1305.000000	1.139537909	14.08933537
1315.000000	1.141409822	14.46878681
1325.000000	1.141357343	14.85401356
1335.000000	1.141633409	15.24517157
1345.000000	1.140307753	15.64175050
1355.000000	1.137476413	16.04324902
1365.000000	1.133994451	16.44944832
1375.000000	1.130148847	16.86022326
1385.000000	1.125049194	17.27511419
1395.000000	1.118898929	17.69371699
1405.000000	1.112587186	18.11594741
1415.000000	1.106165324	18.54173767
1425.000000	1.099045538	18.97078795
1435.000000	1.091597051	19.40293236
1445.000000	1.084263092	19.83817666
1455.000000	1.076140773	20.27616019
1465.000000	1.069117141	20.71728676
1475.000000	1.061571806	21.16130015
1485.000000	1.054451789	21.60833592
1495.000000	1.047218390	22.05830456
1505.000000	1.040300461	22.51130058
1515.000000	1.033043342	22.96713422
1525.000000	1.025992387	23.42585284
1535.000000	1.019536972	23.88768298
1545.000000	1.013386310	24.35272747
1555.000000	1.006942310	24.82081586
1565.000000	1.000969986	25.29213188
1575.000000	0.9955540952	25.76690752
1585.000000	0.9903014019	26.24519428
1595.000000	0.9854636908	26.72716918
1605.000000	0.9810227569	27.21300726
1615.000000	0.9770003426	27.70290129
1625.000000	0.9728547257	28.19677634
1635.000000	0.9690531131	28.69479479
1645.000000	0.9656588446	29.19715804
1655.000000	0.9624265409	29.70394554
1665.000000	0.9595756105	30.21535643
1675.000000	0.9568479162	30.73145757
1685.000000	0.9545260732	31.25247215
1695.000000	0.9523494438	31.77848698
1705.000000	0.9514762043	32.31023874
1715.000000	0.9500007055	32.84741201
1725.000000	0.9484814668	33.38999885
1735.000000	0.9477020349	33.93844370
1745.000000	0.9475460502	34.49313757
1755.000000	0.9469298418	35.05384229
1765.000000	0.9469332596	35.62095704
1775.000000	0.9473771671	36.19478508
1785.000000	0.9477906568	36.77535027
1795.000000	0.9485767475	37.36292552
1805.000000	0.9496446906	37.95773470
1815.000000	0.9506369181	38.55978118
1825.000000	0.9521582068	39.16945414
1835.000000	0.9540194814	39.78703161
1845.000000	0.9558306680	40.41254377
1855.000000	0.9582826072	41.04647694
1865.000000	0.9607991430	41.68894613
1875.000000	0.9631208609	42.33989272
1885.000000	0.9661719459	42.99988544
1895.000000	0.9688589946	43.66875433
1905.000000	0.9718250778	44.34677050
1915.000000	0.9751644610	45.03427794
1925.000000	0.9779744067	45.73098614
1935.000000	0.9813620315	46.43739014
1945.000000	0.9849079316	47.15369318
1955.000000	0.9877432044	47.87946401
1965.000000	0.9909338834	48.61504707
1975.000000	0.9943236190	49.36067793
1985.000000	0.9976908821	50.11642928
1995.000000	1.001196073	50.88249643
2005.000000	1.004407962	51.65874496
2015.000000	1.007087476	52.44484746
2025.000000	1.009745164	53.24086697
2035.000000	1.012039399	54.04659433
2045.000000	1.014544661	54.86227402
2055.000000	1.016648443	55.68765851
2065.000000	1.018883265	56.52292754
2075.000000	1.020821308	57.36791013
2085.000000	1.022758103	58.22267541
2095.000000	1.024407764	59.08705147
2105.000000	1.025427985	59.96056809
2115.000000	1.026335905	60.84318464
2125.000000	1.027867001	61.73549633
2135.000000	1.028522182	62.63680014
2145.000000	1.029307676	63.54726163
2155.000000	1.029367508	64.46628547
2165.000000	1.029538188	65.39401210
2175.000000	1.029375300	66.33018060
2185.000000	1.028991074	67.27462466
2195.000000	1.028899046	68.22764804
2205.000000	1.028355127	69.18886636
2215.000000	1.027514329	70.15802992
2225.000000	1.026673949	71.13516430
2235.000000	1.025751317	72.12021561
2245.000000	1.024448513	73.11283907
2255.000000	1.022946474	74.11285681
2265.000000	1.022087318	75.12091618
2275.000000	1.020257739	76.13607593
2285.000000	1.018731578	77.15864784
2295.000000	1.017064524	78.18850162
2305.000000	1.015403727	79.22565332
2315.000000	1.013445480	80.26980609
2325.000000	1.011824482	81.32131452
2335.000000	1.009835294	82.37980260
2345.000000	1.008074012	83.44551437
2355.000000	1.006045538	84.51817194
2365.000000	1.004494165	85.59829030
2375.000000	1.002809479	86.68573528
2385.000000	1.001111403	87.78050002
2395.000000	0.9991762724	88.88233046
2405.000000	0.9974868287	89.99150259
2415.000000	0.9962438797	91.10852413
2425.000000	0.9949189549	92.23331763
2435.000000	0.9935453110	93.36584110
2445.000000	0.9924790512	94.50646028
2455.000000	0.9913571663	95.65512884
2465.000000	0.9903994319	96.81205547
2475.000000	0.9890713144	97.97682391
2485.000000	0.9880631424	99.14982675
2495.000000	0.9873730486	100.3314634
2505.000000	0.9868477239	101.5219573
2515.000000	0.9866302577	102.7217106
2525.000000	0.9860944415	103.9303669
2535.000000	0.9857303700	105.1481660
2545.000000	0.9852367061	106.3749771
2555.000000	0.9851877275	107.6113866
2565.000000	0.9853887075	108.8577477
2575.000000	0.9854944312	110.1139806
2585.000000	0.9857529001	111.3803217
2595.000000	0.9860137519	112.6568170
2605.000000	0.9861952168	113.9434061
2615.000000	0.9867512901	115.2406230
2625.000000	0.9871499413	116.5483084
2635.000000	0.9872002579	117.8660432
2645.000000	0.9880187882	119.1948996
2655.000000	0.9884421356	120.5343968
2665.000000	0.9890676937	121.8848575
2675.000000	0.9899978788	123.2467515
2685.000000	0.9903845550	124.6193829
2695.000000	0.9913533932	126.0036106
2705.000000	0.9919531811	127.3989736
2715.000000	0.9926060298	128.8055977
2725.000000	0.9935750757	130.2239861
2735.000000	0.9944893982	131.6541187
2745.000000	0.9950076327	133.0954791
2755.000000	0.9958148370	134.5485381
2765.000000	0.9967838804	136.0135891
2775.000000	0.9975470246	137.4903862
2785.000000	0.9985824264	138.9793899
2795.000000	0.9991690822	140.4799869
2805.000000	0.9997697400	141.9922493
2815.000000	1.000781051	143.5168542
2825.000000	1.001355951	145.0531924
2835.000000	1.002014949	146.6014449
2845.000000	1.002654965	148.1616349
2855.000000	1.003285965	149.7338008
2865.000000	1.004011773	151.3181449
2875.000000	1.004498565	152.9143417
2885.000000	1.005073411	154.5225817
2895.000000	1.005705274	156.1430080
2905.000000	1.006159769	157.7753856
2915.000000	1.006395832	159.4194066
2925.000000	1.006749323	161.0753081
2935.000000	1.007132751	162.7431864
2945.000000	1.007046201	164.4223051
2955.000000	1.007422351	166.1134778
2965.000000	1.007283655	167.8158816
2975.000000	1.007295459	169.5298082
2985.000000	1.007221926	171.2551504
2995.000000	1.007287590	172.9921852
3005.000000	1.007553540	174.7413007
3015.000000	1.007318359	176.5016659
3025.000000	1.006968583	178.2731125
3035.000000	1.006700233	180.0558152
3045.000000	1.006767859	181.8504056
3055.000000	1.006325033	183.6560078
3065.000000	1.006108993	185.4730598
3075.000000	1.005516917	187.3009117
3085.000000	1.005343994	189.1403549
3095.000000	1.005143541	190.9913735
3105.000000	1.004575376	192.8533196
3115.000000	1.004340584	194.7268402
3125.000000	1.004072880	196.6119065
3135.000000	1.003528803	198.5080286
3145.000000	1.003058759	200.4153726
3155.000000	1.002691900	202.3341632
3165.000000	1.002540801	204.2648456
3175.000000	1.001916177	206.2065370
3185.000000	1.001202135	208.1590862
3195.000000	1.000705720	210.1229414
3205.000000	1.000533442	212.0987688
3215.000000	1.000075216	214.0860346
3225.000000	0.9997992539	216.0851303
3235.000000	0.9993834357	218.0958061
3245.000000	0.9989798206	220.1181149
3255.000000	0.9987564352	222.1524519
3265.000000	0.9984397989	224.1986590
3275.000000	0.9980455207	226.2566065
3285.000000	0.9978001567	228.3266317
3295.000000	0.9975563683	230.4087702
3305.000000	0.9972494084	232.5029214
3315.000000	0.9971946499	234.6096487
3325.000000	0.9971002489	236.7289048
3335.000000	0.9966868582	238.8600436
3345.000000	0.9965978514	241.0037904
3355.000000	0.9964296323	243.1600101
3365.000000	0.9964346854	245.3291136
3375.000000	0.9963439195	247.5109297
3385.000000	0.9961845386	249.7053431
3395.000000	0.9963517135	251.9131116
3405.000000	0.9962613372	254.1337038
3415.000000	0.9960830299	256.3669585
3425.000000	0.9961041781	258.6133592
3435.000000	0.9964370660	260.8736517
3445.000000	0.9965890745	263.1474706
3455.000000	0.9965664161	265.4344573
3465.000000	0.9964522751	267.7344385
3475.000000	0.9964020294	270.0475976
3485.000000	0.9969362313	272.3753363
3495.000000	0.9970700314	274.7167671
3505.000000	0.9971067757	277.0717025
3515.000000	0.9972672130	279.4404757
3525.000000	0.9974120393	281.8230921
3535.000000	0.9977578533	284.2200768
3545.000000	0.9978567788	286.6308812
3555.000000	0.9979858310	289.0556195
3565.000000	0.9982400846	291.4946394
3575.000000	0.9985202469	293.9480500
3585.000000	0.9987081079	296.4156694
3595.000000	0.9989924685	298.8977808
3605.000000	0.9992947872	301.3944754
3615.000000	0.9994703907	303.9054817
3625.000000	0.9997076214	306.4309987
3635.000000	1.000000003	308.9712115
3645.000000	1.000086061	311.5256397
3655.000000	1.000516258	314.0952081
3665.000000	1.000596358	316.6790630
3675.000000	1.000731944	319.2773895
3685.000000	1.001137205	321.8909336
3695.000000	1.001487129	324.5196003
3705.000000	1.001479789	327.1624950
3715.000000	1.001443675	329.8195798
3725.000000	1.001715196	332.4917128
3735.000000	1.001851707	335.1785782
3745.000000	1.002034744	337.8803438
3755.000000	1.001899542	340.5961909
3765.000000	1.001962826	343.3266949
3775.000000	1.002035990	346.0719232
3785.000000	1.001881597	348.8312899
3795.000000	1.001925700	351.6053784
3805.000000	1.001913966	354.3940733
3815.000000	1.002110882	357.1979964
3825.000000	1.002083099	360.0165601
3835.000000	1.001964704	362.8495459
3845.000000	1.002074879	365.6976384
3855.000000	1.001935429	368.5601664
3865.000000	1.001660939	371.4367762
3875.000000	1.001805631	374.3287085
3885.000000	1.001574775	377.2349162
3895.000000	1.001538528	380.1559987
3905.000000	1.001464978	383.0918839
3915.000000	1.001229037	386.0421297
3925.000000	1.001327814	389.0077587
3935.000000	1.001192284	391.9881150
3945.000000	1.000899978	394.9827640
3955.000000	1.000787894	397.9922771
3965.000000	1.001066882	401.0178714
3975.000000	1.000676224	404.0575598
3985.000000	1.000760469	407.1128187
3995.000000	1.000850637	410.1837073
4005.000000	1.000609318	413.2692445
4015.000000	1.000314798	416.3692968
4025.000000	1.000316170	419.4848148
4035.000000	1.000310234	422.6158144
4045.000000	1.000247200	425.7621540
4055.000000	0.9999985594	428.9232836
4065.000000	0.9998364613	432.0995088
4075.000000	0.9997411357	435.2910760
4085.000000	0.9994912312	438.4975249
4095.000000	0.9995317335	441.7198222
4105.000000	0.9996123098	444.9581374
4115.000000	0.9993951355	448.2115423
4125.000000	0.9994554221	451.4809760
4135.000000	0.9994273430	454.7661885
4145.000000	0.9992155968	458.0666105
4155.000000	0.9992392720	461.3830551
4165.000000	0.9989648383	464.7145673
4175.000000	0.9989567795	468.0620694
4185.000000	0.9989735621	471.4256832
4195.000000	0.9989086427	474.8051711
4205.000000	0.9990147616	478.2011509
4215.000000	0.9989496582	481.6130797
4225.000000	0.9990008855	485.0413929
4235.000000	0.9989500341	488.4857787
4245.000000	0.9989837094	491.9465666
4255.000000	0.9989809414	495.4236693
4265.000000	0.9989597825	498.9170609
4275.000000	0.9991493756	502.4275194
4285.000000	0.9991045152	505.9542620
4295.000000	0.9988618625	509.4966241
