# Supplementary material for: Room temperature ionic liquids with two symmetric ions
Source: Chem Sci. 2023 Sep 8;14(37):10340–6. doi: 10.1039/d3sc03240j (PMC10530934; doi:10.1039/d3sc03240j)
Supplement: SC-014-D3SC03240J-s001 [file SC-014-D3SC03240J-s001.zip › MDresults-travis/P3O14BF4/rdf_C16H36O4P_#2_C16H36O4P_[#2r_#2o].csv]

# Distance [pm]	g(r)	Integral
5.000000000	0.000000000	0.000000000
15.00000000	0.000000000	0.000000000
25.00000000	0.000000000	0.000000000
35.00000000	0.000000000	0.000000000
45.00000000	0.000000000	0.000000000
55.00000000	0.000000000	0.000000000
65.00000000	0.000000000	0.000000000
75.00000000	0.000000000	0.000000000
85.00000000	0.000000000	0.000000000
95.00000000	0.000000000	0.000000000
105.0000000	0.000000000	0.000000000
115.0000000	0.000000000	0.000000000
125.0000000	0.000000000	0.000000000
135.0000000	0.000000000	0.000000000
145.0000000	0.000000000	0.000000000
155.0000000	0.000000000	0.000000000
165.0000000	0.000000000	0.000000000
175.0000000	0.000000000	0.000000000
185.0000000	0.000000000	0.000000000
195.0000000	0.000000000	0.000000000
205.0000000	0.000000000	0.000000000
215.0000000	0.000000000	0.000000000
225.0000000	0.000000000	0.000000000
235.0000000	0.000000000	0.000000000
245.0000000	0.000000000	0.000000000
255.0000000	0.000000000	0.000000000
265.0000000	0.000000000	0.000000000
275.0000000	0.000000000	0.000000000
285.0000000	0.000000000	0.000000000
295.0000000	0.000000000	0.000000000
305.0000000	0.000000000	0.000000000
315.0000000	0.000000000	0.000000000
325.0000000	0.000000000	0.000000000
335.0000000	0.000000000	0.000000000
345.0000000	0.000000000	0.000000000
355.0000000	0.000000000	0.000000000
365.0000000	0.000000000	0.000000000
375.0000000	0.000000000	0.000000000
385.0000000	0.000000000	0.000000000
395.0000000	0.000000000	0.000000000
405.0000000	0.000000000	0.000000000
415.0000000	1.358842786E-06	4.499325477E-08
425.0000000	6.606941281E-06	2.744280775E-07
435.0000000	8.508869452E-06	5.839778512E-07
445.0000000	2.385646132E-05	1.492227655E-06
455.0000000	4.088099330E-05	3.119359350E-06
465.0000000	9.231695971E-05	6.957007261E-06
475.0000000	0.0002172843037	1.638225132E-05
485.0000000	0.0004597812221	3.717496073E-05
495.0000000	0.0008384318002	7.667103226E-05
505.0000000	0.001511613119	0.0001507847485
515.0000000	0.002611977678	0.0002839707422
525.0000000	0.004426175141	0.0005185131195
535.0000000	0.006925329148	0.0008995979122
545.0000000	0.01065519669	0.001508051772
555.0000000	0.01594960081	0.002452566043
565.0000000	0.02339228823	0.003888194076
575.0000000	0.03349086415	0.006016989755
585.0000000	0.04693846536	0.009105237866
595.0000000	0.06412657178	0.01346982500
605.0000000	0.08584047325	0.01951033671
615.0000000	0.1110431472	0.02758477934
625.0000000	0.1428799332	0.03831482398
635.0000000	0.1800775213	0.05227455084
645.0000000	0.2230279290	0.07011264167
655.0000000	0.2711310250	0.09247570236
665.0000000	0.3229975921	0.1199364116
675.0000000	0.3797178160	0.1531975764
685.0000000	0.4403924123	0.1929249335
695.0000000	0.5026324792	0.2396003972
705.0000000	0.5690676911	0.2939767952
715.0000000	0.6364326334	0.3565275556
725.0000000	0.7041283300	0.4276809639
735.0000000	0.7713232085	0.5077894948
745.0000000	0.8403931909	0.5974626770
755.0000000	0.9095110652	0.6971337722
765.0000000	0.9759382306	0.8069363096
775.0000000	1.041213288	0.9271655555
785.0000000	1.101602054	1.057671686
795.0000000	1.159676487	1.198580392
805.0000000	1.213193938	1.349723577
815.0000000	1.262916024	1.510994521
825.0000000	1.306620538	1.681966007
835.0000000	1.347470882	1.862582964
845.0000000	1.379987307	2.052015499
855.0000000	1.406655283	2.249706023
865.0000000	1.428666005	2.455214032
875.0000000	1.446187591	2.668080108
885.0000000	1.459437199	2.887834501
895.0000000	1.469130561	3.114075845
905.0000000	1.472942156	3.346001216
915.0000000	1.471764163	3.582890669
925.0000000	1.469506828	3.824614960
935.0000000	1.461255849	4.070207186
945.0000000	1.454909553	4.319991209
955.0000000	1.443263440	4.573047601
965.0000000	1.431465812	4.829319203
975.0000000	1.416911710	5.088269742
985.0000000	1.398651631	5.349153318
995.0000000	1.380994035	5.612000067
1005.000000	1.360601576	5.876196937
1015.000000	1.339880872	6.141573628
1025.000000	1.318577859	6.407902314
1035.000000	1.296592576	6.674925270
1045.000000	1.272723804	6.942121947
1055.000000	1.248070691	7.209181640
1065.000000	1.224056631	7.476091679
1075.000000	1.198191490	7.742291207
1085.000000	1.174265975	8.008051454
1095.000000	1.149231138	8.272962234
1105.000000	1.124516856	8.536932179
1115.000000	1.100193069	8.799887850
1125.000000	1.076630513	9.061848210
1135.000000	1.054290754	9.322953651
1145.000000	1.033244810	9.583375823
1155.000000	1.014106066	9.843458276
1165.000000	0.9951564222	10.10311936
1175.000000	0.9779252082	10.36268367
1185.000000	0.9622922147	10.62246459
1195.000000	0.9475848742	10.88261077
1205.000000	0.9334059802	11.14317101
1215.000000	0.9223609546	11.40493923
1225.000000	0.9116065419	11.66793151
1235.000000	0.9034660934	11.93284809
1245.000000	0.8950727547	12.19957103
1255.000000	0.8879435732	12.46843717
1265.000000	0.8826547671	12.73997802
1275.000000	0.8785772347	13.01455463
1285.000000	0.8753305153	13.29242453
1295.000000	0.8733690279	13.57400366
1305.000000	0.8707931062	13.85910491
1315.000000	0.8694401093	14.14814246
1325.000000	0.8697130312	14.44168482
1335.000000	0.8702954196	14.73987426
1345.000000	0.8713670248	15.04292034
1355.000000	0.8737411241	15.35132742
1365.000000	0.8746713869	15.66463662
1375.000000	0.8780049183	15.98376487
1385.000000	0.8802412707	16.30837656
1395.000000	0.8831297166	16.63877331
1405.000000	0.8863078814	16.97513001
1415.000000	0.8907111467	17.31798665
1425.000000	0.8942342438	17.66708178
1435.000000	0.8991015056	18.02302054
1445.000000	0.9019607539	18.38508513
1455.000000	0.9062905548	18.75394053
1465.000000	0.9105390074	19.12963645
1475.000000	0.9147552624	19.51224231
1485.000000	0.9188289461	19.90178065
1495.000000	0.9238647062	20.29874670
1505.000000	0.9283388066	20.70298932
1515.000000	0.9324405906	21.11443168
1525.000000	0.9372891777	21.53349132
1535.000000	0.9429496646	21.96062891
1545.000000	0.9487304172	22.39600272
1555.000000	0.9543148520	22.83962664
1565.000000	0.9598240799	23.29156874
1575.000000	0.9657687165	23.75213985
1585.000000	0.9726275660	24.22189067
1595.000000	0.9792457327	24.70082445
1605.000000	0.9852924066	25.18877702
1615.000000	0.9919086883	25.68614649
1625.000000	0.9976749333	26.19262165
1635.000000	1.005236481	26.70923557
1645.000000	1.011649574	27.23552450
1655.000000	1.018319312	27.77174361
1665.000000	1.024382123	28.31769347
1675.000000	1.030258660	28.87339063
1685.000000	1.035740567	29.43873499
1695.000000	1.040456821	30.01341451
1705.000000	1.044443205	30.59712276
1715.000000	1.048978492	31.19026254
1725.000000	1.053162194	31.79273287
1735.000000	1.055389565	32.40349760
1745.000000	1.057134090	33.02234436
1755.000000	1.059081052	33.64945707
1765.000000	1.060377338	34.28451305
1775.000000	1.061624008	34.92754061
1785.000000	1.062174366	35.57817106
1795.000000	1.061703732	36.23582036
1805.000000	1.059940628	36.89971331
1815.000000	1.059322870	37.57059153
1825.000000	1.058070757	38.24808097
1835.000000	1.056199474	38.93180390
1845.000000	1.054051411	39.62159342
1855.000000	1.051019838	40.31687509
1865.000000	1.048015176	41.01766409
1875.000000	1.046321423	41.72484362
1885.000000	1.043060888	42.43735923
1895.000000	1.040322067	43.15556392
1905.000000	1.036767917	43.87888896
1915.000000	1.033435145	44.60747821
1925.000000	1.030245814	45.34142452
1935.000000	1.027101168	46.08075246
1945.000000	1.023409926	46.82505720
1955.000000	1.020526872	47.57491672
1965.000000	1.017909967	48.33052447
1975.000000	1.014258347	49.09110413
1985.000000	1.011282012	49.85715077
1995.000000	1.008714074	50.62897033
2005.000000	1.005243374	51.40586451
2015.000000	1.002738286	52.18857216
2025.000000	1.000351550	52.97718633
2035.000000	0.9981568950	53.77186125
2045.000000	0.9960801059	54.57269570
2055.000000	0.9938573729	55.37957684
2065.000000	0.9914928622	56.19239153
2075.000000	0.9899705008	57.01183743
2085.000000	0.9880777373	57.83761875
2095.000000	0.9863592529	58.66989019
2105.000000	0.9846246065	59.50864823
2115.000000	0.9836434370	60.35455060
2125.000000	0.9822080075	61.20722481
2135.000000	0.9810269570	62.06690810
2145.000000	0.9798228107	62.93359836
2155.000000	0.9791927754	63.80782598
2165.000000	0.9787222538	64.68976189
2175.000000	0.9784480821	65.57961447
2185.000000	0.9775564212	66.47685000
2195.000000	0.9767607321	67.38157999
2205.000000	0.9769384536	68.29473840
2215.000000	0.9770330616	69.21628744
2225.000000	0.9764302410	70.14560250
2235.000000	0.9767298730	71.08357745
2245.000000	0.9772261573	72.03044555
2255.000000	0.9772950832	72.98583514
2265.000000	0.9783164708	73.95072441
2275.000000	0.9786357621	74.92447016
2285.000000	0.9792662193	75.90742794
2295.000000	0.9799541949	76.89970473
2305.000000	0.9806654728	77.90137415
2315.000000	0.9819688330	78.91309654
2325.000000	0.9828763178	79.93452146
2335.000000	0.9839240011	80.96584986
2345.000000	0.9853124894	82.00749869
2355.000000	0.9861727295	83.05896765
2365.000000	0.9880903337	84.12144719
2375.000000	0.9895963163	85.19456384
2385.000000	0.9905374994	86.27776549
2395.000000	0.9920144327	87.37169830
2405.000000	0.9938395910	88.47681482
2415.000000	0.9949513394	89.59238713
2425.000000	0.9956811153	90.71804227
2435.000000	0.9974150102	91.85497674
2445.000000	0.9986649890	93.00270519
2455.000000	1.000548259	94.16202331
2465.000000	1.001395588	95.33179501
2475.000000	1.002406304	96.51226724
2485.000000	1.003061038	97.70307519
2495.000000	1.004177688	98.90482272
2505.000000	1.005193229	100.1174479
2515.000000	1.005801205	101.3405133
2525.000000	1.006879146	102.5746455
2535.000000	1.007660634	103.8195378
2545.000000	1.008262479	105.0750205
2555.000000	1.009476241	106.3419121
2565.000000	1.009775228	107.6191182
2575.000000	1.010229737	108.9068818
2585.000000	1.010422660	110.2049147
2595.000000	1.011153152	111.5139556
2605.000000	1.011387939	112.8334111
2615.000000	1.011672419	114.1633902
2625.000000	1.011412763	115.5032167
2635.000000	1.011155145	116.8529269
2645.000000	1.011735833	118.2136821
2655.000000	1.011062384	119.5838333
2665.000000	1.010943564	120.9641630
2675.000000	1.010716050	122.3545581
2685.000000	1.010658338	123.7552882
2695.000000	1.010929913	125.1668505
2705.000000	1.009522126	126.5869275
2715.000000	1.009134474	128.0169741
2725.000000	1.008400066	129.4565261
2735.000000	1.008305923	130.9065276
2745.000000	1.007798036	132.3664160
2755.000000	1.007172416	133.8360477
2765.000000	1.006799801	135.3158199
2775.000000	1.006360946	136.8056653
2785.000000	1.005418247	138.3048620
2795.000000	1.004857957	139.8140028
2805.000000	1.004240631	141.3330279
2815.000000	1.003962751	142.8624799
2825.000000	1.003257606	144.4017358
2835.000000	1.002015993	145.9499898
2845.000000	1.001735777	147.5087495
2855.000000	1.001352574	149.0778858
2865.000000	1.000109875	150.6560726
2875.000000	0.9994091109	152.2441820
2885.000000	0.9989598165	153.8426395
2895.000000	0.9983448563	155.4512065
2905.000000	0.9982962148	157.0708264
2915.000000	0.9978969045	158.7009638
2925.000000	0.9973446341	160.3413965
2935.000000	0.9970534957	161.9925828
2945.000000	0.9967359944	163.6545106
2955.000000	0.9962405542	165.3269122
2965.000000	0.9956642661	167.0096782
2975.000000	0.9954878432	168.7035140
2985.000000	0.9949471059	170.4078297
2995.000000	0.9949167564	172.1235315
3005.000000	0.9950289428	173.8509042
3015.000000	0.9948458343	175.5894727
3025.000000	0.9944314852	177.3388642
3035.000000	0.9941733813	179.0993840
3045.000000	0.9945998269	180.8722844
3055.000000	0.9942899702	182.6562927
3065.000000	0.9938164093	184.4511441
3075.000000	0.9942165065	186.2584538
3085.000000	0.9944272788	188.0779232
3095.000000	0.9945932235	189.9095128
3105.000000	0.9946550987	191.7530720
3115.000000	0.9950820690	193.6093215
3125.000000	0.9952829101	195.4778854
3135.000000	0.9955420403	197.3589169
3145.000000	0.9955529543	199.2519884
3155.000000	0.9960022338	201.1579774
3165.000000	0.9961590180	203.0763698
3175.000000	0.9964991344	205.0075631
3185.000000	0.9969473807	206.9518147
3195.000000	0.9969134240	208.9082275
3205.000000	0.9976137604	210.8782893
3215.000000	0.9977936837	212.8610214
3225.000000	0.9982360901	214.8569916
3235.000000	0.9983783288	216.8656452
3245.000000	0.9985874624	218.8871596
3255.000000	0.9987223880	220.9214273
3265.000000	0.9991239602	222.9690366
3275.000000	0.9993898304	225.0297560
3285.000000	0.9997653772	227.1038582
3295.000000	0.9998560271	229.1907967
3305.000000	1.000219191	231.2911842
3315.000000	1.000655488	233.4052231
3325.000000	1.000926785	235.5326122
3335.000000	1.001415342	237.6738614
3345.000000	1.001301396	239.8277260
3355.000000	1.001361812	241.9946186
3365.000000	1.001587087	244.1749382
3375.000000	1.001807076	246.3687176
3385.000000	1.001949710	248.5758306
3395.000000	1.002007899	250.7961324
3405.000000	1.002206977	253.0299770
3415.000000	1.002153472	255.2768419
3425.000000	1.002603183	257.5378990
3435.000000	1.002542347	259.8120406
3445.000000	1.002560125	262.0994831
3455.000000	1.002560462	264.4002253
3465.000000	1.002671246	266.7145609
3475.000000	1.002918637	269.0428484
3485.000000	1.002848841	271.3843925
3495.000000	1.002960617	273.7396561
3505.000000	1.002697524	276.1077955
3515.000000	1.002525365	278.4890583
3525.000000	1.002433244	280.8836693
3535.000000	1.002285597	283.2915314
3545.000000	1.002496320	285.7135448
3555.000000	1.002493655	288.1492354
3565.000000	1.002203020	290.5979381
3575.000000	1.002135731	293.0602321
3585.000000	1.001967954	295.5359059
3595.000000	1.001727252	298.0248122
3605.000000	1.002185437	300.5287290
3615.000000	1.001945215	303.0459529
3625.000000	1.001491271	305.5759759
3635.000000	1.001175435	308.1191745
3645.000000	1.000950345	310.6758103
3655.000000	1.001149950	313.2470061
3665.000000	1.000886437	315.8316102
3675.000000	1.000838478	318.4302132
3685.000000	1.000759915	321.0427724
3695.000000	1.000799443	323.6696340
3705.000000	1.000573046	326.3101359
3715.000000	1.000448742	328.9645809
3725.000000	1.000320313	331.6329929
3735.000000	1.000376209	334.3159012
3745.000000	1.000309576	337.0130153
3755.000000	0.9999903577	339.7236871
3765.000000	0.9997749602	342.4482288
3775.000000	0.9996270324	345.1868575
3785.000000	0.9995155067	347.9397075
3795.000000	0.9991505189	350.7061122
3805.000000	0.9991784315	353.4871931
3815.000000	0.9992678958	356.2831615
3825.000000	0.9990929131	359.0933147
3835.000000	0.9988704922	361.9175518
3845.000000	0.9987159126	364.7560975
3855.000000	0.9986877819	367.6093469
3865.000000	0.9988744288	370.4779544
3875.000000	0.9984944127	373.3603281
3885.000000	0.9985879770	376.2578692
3895.000000	0.9983013986	379.1695103
3905.000000	0.9984832566	382.0966543
3915.000000	0.9985194759	385.0389160
3925.000000	0.9984199225	387.9959327
3935.000000	0.9982301928	390.9674715
3945.000000	0.9983683928	393.9545461
3955.000000	0.9982787594	396.9565138
3965.000000	0.9982649854	399.9736398
3975.000000	0.9985728675	403.0069390
3985.000000	0.9984402717	406.0551144
3995.000000	0.9981232375	409.1176346
4005.000000	0.9983816194	412.1963024
4015.000000	0.9986610635	415.2912296
4025.000000	0.9986312999	418.4015000
4035.000000	0.9984726649	421.5267479
4045.000000	0.9987904515	424.6685053
4055.000000	0.9988949209	427.8261462
4065.000000	0.9989483330	430.9995500
4075.000000	0.9989229355	434.1885052
4085.000000	0.9992102725	437.3940527
4095.000000	0.9991909422	440.6152513
4105.000000	0.9993038535	443.8525673
4115.000000	0.9994095895	447.1060193
4125.000000	0.9994687703	450.3754966
4135.000000	0.9994107781	453.6606546
4145.000000	0.9994987346	456.9620119
4155.000000	0.9999927019	460.2809571
4165.000000	1.000068798	463.6161510
4175.000000	0.9999157932	466.9668667
4185.000000	1.000058290	470.3341328
4195.000000	1.000425137	473.7187513
4205.000000	1.000340966	477.1192393
4215.000000	1.000359005	480.5359818
4225.000000	1.000594010	483.9697622
4235.000000	1.000658554	487.4200389
4245.000000	1.000897248	490.8874559
4255.000000	1.000900965	494.3712416
4265.000000	1.001149720	497.8722914
4275.000000	1.001080886	501.3895362
4285.000000	1.001092947	504.9232978
4295.000000	1.000672230	508.4720802
