# Supplementary material for: Room temperature ionic liquids with two symmetric ions
Source: Chem Sci. 2023 Sep 8;14(37):10340–6. doi: 10.1039/d3sc03240j (PMC10530934; doi:10.1039/d3sc03240j)
Supplement: SC-014-D3SC03240J-s001 [file SC-014-D3SC03240J-s001.zip › MDresults-travis/P5555BF4/rdf_BF4_#2_BF4_[#2r_#2o].csv]

# Distance [pm]	g(r)	Integral
5.000000000	0.000000000	0.000000000
15.00000000	0.000000000	0.000000000
25.00000000	0.000000000	0.000000000
35.00000000	0.000000000	0.000000000
45.00000000	0.000000000	0.000000000
55.00000000	0.000000000	0.000000000
65.00000000	0.000000000	0.000000000
75.00000000	0.000000000	0.000000000
85.00000000	0.000000000	0.000000000
95.00000000	0.000000000	0.000000000
105.0000000	0.000000000	0.000000000
115.0000000	0.000000000	0.000000000
125.0000000	0.000000000	0.000000000
135.0000000	0.000000000	0.000000000
145.0000000	0.000000000	0.000000000
155.0000000	0.000000000	0.000000000
165.0000000	0.000000000	0.000000000
175.0000000	0.000000000	0.000000000
185.0000000	0.000000000	0.000000000
195.0000000	0.000000000	0.000000000
205.0000000	0.000000000	0.000000000
215.0000000	0.000000000	0.000000000
225.0000000	0.000000000	0.000000000
235.0000000	0.000000000	0.000000000
245.0000000	0.000000000	0.000000000
255.0000000	0.000000000	0.000000000
265.0000000	0.000000000	0.000000000
275.0000000	0.000000000	0.000000000
285.0000000	0.000000000	0.000000000
295.0000000	0.000000000	0.000000000
305.0000000	0.000000000	0.000000000
315.0000000	0.000000000	0.000000000
325.0000000	0.000000000	0.000000000
335.0000000	0.000000000	0.000000000
345.0000000	0.000000000	0.000000000
355.0000000	0.000000000	0.000000000
365.0000000	0.000000000	0.000000000
375.0000000	0.000000000	0.000000000
385.0000000	0.000000000	0.000000000
395.0000000	0.000000000	0.000000000
405.0000000	0.000000000	0.000000000
415.0000000	0.000000000	0.000000000
425.0000000	0.000000000	0.000000000
435.0000000	0.000000000	0.000000000
445.0000000	0.000000000	0.000000000
455.0000000	0.000000000	0.000000000
465.0000000	0.000000000	0.000000000
475.0000000	0.000000000	0.000000000
485.0000000	0.000000000	0.000000000
495.0000000	6.210950163E-07	2.561910619E-08
505.0000000	6.377579619E-06	2.994192032E-07
515.0000000	2.249890253E-05	1.303966059E-06
525.0000000	5.251816288E-05	3.740778057E-06
535.0000000	9.510610564E-05	8.323350807E-06
545.0000000	0.0002329682660	1.997219181E-05
555.0000000	0.0004237628582	4.194579947E-05
565.0000000	0.0009088839557	9.078824840E-05
575.0000000	0.001627928209	0.0001813954350
585.0000000	0.002924146250	0.0003498575150
595.0000000	0.004989679643	0.0006472278065
605.0000000	0.007940721595	0.001136512205
615.0000000	0.01245953395	0.001929821165
625.0000000	0.01954345679	0.003214964131
635.0000000	0.02863385429	0.005158609366
645.0000000	0.04080495155	0.008016343066
655.0000000	0.05711638406	0.01214142427
665.0000000	0.07741859586	0.01790480786
675.0000000	0.1032547611	0.02582446420
685.0000000	0.1337694216	0.03639085007
695.0000000	0.1701245998	0.05022412408
705.0000000	0.2092704096	0.06773363845
715.0000000	0.2539277465	0.08958658899
725.0000000	0.3045100293	0.1165307870
735.0000000	0.3595911684	0.1492325491
745.0000000	0.4203945157	0.1885112277
755.0000000	0.4857810907	0.2351257910
765.0000000	0.5582363956	0.2901213934
775.0000000	0.6370011318	0.3545279967
785.0000000	0.7268630303	0.4299292436
795.0000000	0.8251450615	0.5177204566
805.0000000	0.9341195418	0.6196219537
815.0000000	1.056594004	0.7377653820
825.0000000	1.190265105	0.8741412970
835.0000000	1.335164015	1.030850146
845.0000000	1.495227351	1.210574314
855.0000000	1.659914122	1.414843830
865.0000000	1.823346199	1.644504670
875.0000000	1.980897422	1.899812175
885.0000000	2.115044518	2.178675523
895.0000000	2.218504480	2.477827350
905.0000000	2.280793906	2.792289502
915.0000000	2.296481898	3.115950448
925.0000000	2.264735027	3.442151873
935.0000000	2.192327848	3.764788466
945.0000000	2.090828182	4.079104674
955.0000000	1.967799520	4.381219698
965.0000000	1.831309645	4.668298455
975.0000000	1.696947875	4.939856268
985.0000000	1.568036993	5.195958437
995.0000000	1.449356643	5.437507770
1005.000000	1.345608416	5.666296782
1015.000000	1.254456025	5.883853151
1025.000000	1.174742312	6.091619184
1035.000000	1.109258671	6.291650352
1045.000000	1.052850068	6.485195900
1055.000000	1.005240895	6.673543062
1065.000000	0.9669563549	6.858167863
1075.000000	0.9334787328	7.039763433
1085.000000	0.9036874311	7.218849399
1095.000000	0.8788293893	7.396234275
1105.000000	0.8570671845	7.572400703
1115.000000	0.8372062606	7.747613521
1125.000000	0.8217301237	7.922685997
1135.000000	0.8063875830	8.097557534
1145.000000	0.7939365198	8.272776161
1155.000000	0.7825624762	8.448514478
1165.000000	0.7731394184	8.625156121
1175.000000	0.7661928026	8.803228755
1185.000000	0.7597698006	8.982826991
1195.000000	0.7536482482	9.163997623
1205.000000	0.7504839711	9.347439620
1215.000000	0.7478818825	9.533292280
1225.000000	0.7474088936	9.722097332
1235.000000	0.7479376470	9.914133240
1245.000000	0.7500082722	10.10983190
1255.000000	0.7549801763	10.31000516
1265.000000	0.7594623390	10.51458852
1275.000000	0.7655377708	10.72408175
1285.000000	0.7747883790	10.93944535
1295.000000	0.7833307624	11.16058552
1305.000000	0.7949225453	11.38847733
1315.000000	0.8067064673	11.62330534
1325.000000	0.8202738905	11.86572815
1335.000000	0.8337858926	12.11587778
1345.000000	0.8483419154	12.37422170
1355.000000	0.8640722406	12.64128326
1365.000000	0.8795214235	12.91714688
1375.000000	0.8954621983	13.20214062
1385.000000	0.9116470296	13.49652104
1395.000000	0.9273261573	13.80030410
1405.000000	0.9441198378	14.11403866
1415.000000	0.9603583852	14.43772829
1425.000000	0.9769431581	14.77167838
1435.000000	0.9919099379	15.11552009
1445.000000	1.007335455	15.46959268
1455.000000	1.021224899	15.83353273
1465.000000	1.035180622	16.20753465
1475.000000	1.047835543	16.59129455
1485.000000	1.060003636	16.98479267
1495.000000	1.069603747	17.38722020
1505.000000	1.079340987	17.79876207
1515.000000	1.088089982	18.21917147
1525.000000	1.095366887	18.64799797
1535.000000	1.103159232	19.08555761
1545.000000	1.108815685	19.53110983
1555.000000	1.113037892	19.98416698
1565.000000	1.116902206	20.44466321
1575.000000	1.120110735	20.91240297
1585.000000	1.122321978	21.38703627
1595.000000	1.123610178	21.86822919
1605.000000	1.124715564	22.35595410
1615.000000	1.125477058	22.85010985
1625.000000	1.124173799	23.34982478
1635.000000	1.122739785	23.85506363
1645.000000	1.121504014	24.36593873
1655.000000	1.118282566	24.88155859
1665.000000	1.114885138	25.40184282
1675.000000	1.110042357	25.92610826
1685.000000	1.106144729	26.45478938
1695.000000	1.100753900	26.98715703
1705.000000	1.094681604	27.52285326
1715.000000	1.087865636	28.06147701
1725.000000	1.080966979	28.60294477
1735.000000	1.072925906	29.14663391
1745.000000	1.064343370	29.69220904
1755.000000	1.055749415	30.23959926
1765.000000	1.047010538	30.78866253
1775.000000	1.038609035	31.33950919
1785.000000	1.029276173	31.89157425
1795.000000	1.020223116	32.44493194
1805.000000	1.011837679	32.99987335
1815.000000	1.002639849	33.55588012
1825.000000	0.9932506598	34.11276631
1835.000000	0.9848399442	34.67100460
1845.000000	0.9765044883	35.23056737
1855.000000	0.9688578482	35.79178293
1865.000000	0.9611108977	36.35452965
1875.000000	0.9538557659	36.91903368
1885.000000	0.9478358915	37.48597438
1895.000000	0.9418027964	38.05529928
1905.000000	0.9362971910	38.62728533
1915.000000	0.9313918490	39.20226401
1925.000000	0.9277639492	39.78100027
1935.000000	0.9235590333	40.36311465
1945.000000	0.9205444232	40.94934147
1955.000000	0.9178515104	41.53987921
1965.000000	0.9161935724	42.13539605
1975.000000	0.9144707730	42.73585831
1985.000000	0.9134678720	43.34175138
1995.000000	0.9130246036	43.95346753
2005.000000	0.9123747284	44.57089175
2015.000000	0.9136160405	45.19533859
2025.000000	0.9142428757	45.82643148
2035.000000	0.9153064990	46.46451423
2045.000000	0.9171821940	47.11020394
2055.000000	0.9193720548	47.76378066
2065.000000	0.9226728838	48.42610311
2075.000000	0.9253289460	49.09678094
2085.000000	0.9290018723	49.77662656
2095.000000	0.9329377221	50.46591706
2105.000000	0.9370031835	51.16483606
2115.000000	0.9420296179	51.87419634
2125.000000	0.9476817648	52.59457686
2135.000000	0.9527356753	53.32563133
2145.000000	0.9579212000	54.06756645
2155.000000	0.9641589247	54.82131192
2165.000000	0.9707600303	55.58727744
2175.000000	0.9763371612	56.36477649
2185.000000	0.9827873628	57.15462530
2195.000000	0.9904155788	57.95790728
2205.000000	0.9967137838	58.77367996
2215.000000	1.003475815	59.60245349
2225.000000	1.009158707	60.44346317
2235.000000	1.015756083	61.29759709
2245.000000	1.021465859	62.16423569
2255.000000	1.027830190	63.04405995
2265.000000	1.033067282	63.93622763
2275.000000	1.037811004	64.84042353
2285.000000	1.043352312	65.75745628
2295.000000	1.047456837	66.68617236
2305.000000	1.051287638	67.62642565
2315.000000	1.054429832	68.57768976
2325.000000	1.057559541	69.54003781
2335.000000	1.059638557	70.51259007
2345.000000	1.061674158	71.49537471
2355.000000	1.062884741	72.48768938
2365.000000	1.063659872	73.48917905
2375.000000	1.063669265	74.49916478
2385.000000	1.063031633	75.51706300
2395.000000	1.062178173	76.54269084
2405.000000	1.060692343	77.57545458
2415.000000	1.059409949	78.61556560
2425.000000	1.057367888	79.66228670
2435.000000	1.054583780	80.71487949
2445.000000	1.051730289	81.77326400
2455.000000	1.049145630	82.83770141
2465.000000	1.045910178	83.90751865
2475.000000	1.042803272	84.98282979
2485.000000	1.039549512	86.06346550
2495.000000	1.035775008	87.14886063
2505.000000	1.031222153	88.23816446
2515.000000	1.027827594	89.33256825
2525.000000	1.023766055	90.43133325
2535.000000	1.019463820	91.53416452
2545.000000	1.015975687	92.64191056
2555.000000	1.012150146	93.75417504
2565.000000	1.008216900	94.87080692
2575.000000	1.004794755	95.99234270
2585.000000	1.001350482	97.11873198
2595.000000	0.9979400053	98.24998684
2605.000000	0.9947876005	99.38637608
2615.000000	0.9915956349	100.5278324
2625.000000	0.9885140281	101.6744609
2635.000000	0.9853020382	102.8260880
2645.000000	0.9834809433	103.9843281
2655.000000	0.9814277835	105.1489064
2665.000000	0.9796441516	106.3201414
2675.000000	0.9777279285	107.4978744
2685.000000	0.9760934903	108.6824459
2695.000000	0.9744568573	109.8738563
2705.000000	0.9736088895	111.0730804
2715.000000	0.9728347639	112.2802269
2725.000000	0.9720045413	113.4952445
2735.000000	0.9712560134	114.7182534
2745.000000	0.9710426623	115.9499515
2755.000000	0.9707970685	117.1903262
2765.000000	0.9705601911	118.4394169
2775.000000	0.9707005574	119.6977409
2785.000000	0.9712993986	120.9659321
2795.000000	0.9715463473	122.2435718
2805.000000	0.9722529692	123.5313060
2815.000000	0.9729808192	124.8292091
2825.000000	0.9735915237	126.1371705
2835.000000	0.9751218032	127.4564785
2845.000000	0.9761335127	128.7864887
2855.000000	0.9773668996	130.1275575
2865.000000	0.9786798688	131.4798515
2875.000000	0.9801906398	132.8437041
2885.000000	0.9814219146	134.2187860
2895.000000	0.9830271604	135.6056819
2905.000000	0.9846489974	137.0044796
2915.000000	0.9859149153	138.4147349
2925.000000	0.9876290168	139.8371513
2935.000000	0.9891604906	141.2715311
2945.000000	0.9905911303	142.7177906
2955.000000	0.9925693340	144.1767963
2965.000000	0.9938928174	145.6476522
2975.000000	0.9955276474	147.1308820
2985.000000	0.9969472111	148.6262290
2995.000000	0.9987236089	150.1342943
3005.000000	1.000295013	151.6548356
3015.000000	1.001812256	153.1878355
3025.000000	1.003194736	154.7331510
3035.000000	1.004487759	156.2907053
3045.000000	1.005941643	157.8608097
3055.000000	1.007246614	159.4432939
3065.000000	1.008650416	161.0383751
3075.000000	1.009442884	162.6451429
3085.000000	1.010925768	164.2647540
3095.000000	1.011607040	165.8959806
3105.000000	1.012018907	167.5384337
3115.000000	1.012637381	169.1924934
3125.000000	1.013198287	170.8581123
3135.000000	1.013682283	172.5352088
3145.000000	1.013639958	174.2229512
3155.000000	1.014320432	175.9225837
3165.000000	1.014779496	177.6337816
3175.000000	1.014639087	179.3555715
3185.000000	1.014278071	181.0876080
3195.000000	1.013926785	182.8299341
3205.000000	1.013918499	184.5831694
3215.000000	1.013033746	186.3458231
3225.000000	1.012772822	188.1190021
3235.000000	1.012061099	189.9019408
3245.000000	1.011434945	191.6948094
3255.000000	1.010762150	193.4975451
3265.000000	1.009657308	195.3093918
3275.000000	1.008740520	197.1306989
3285.000000	1.008064438	198.9619173
3295.000000	1.006779185	200.8019526
3305.000000	1.005802267	202.6513772
3315.000000	1.005240861	204.5109719
3325.000000	1.003977539	206.3794516
3335.000000	1.003155199	208.2576475
3345.000000	1.001920314	210.1447979
3355.000000	1.001470928	212.0423970
3365.000000	1.000562911	213.9495943
3375.000000	0.9997658837	215.8666157
3385.000000	0.9988426059	217.7932331
3395.000000	0.9982937460	219.7301856
3405.000000	0.9975856289	221.6771836
3415.000000	0.9970376229	223.6345586
3425.000000	0.9965446164	225.6024402
3435.000000	0.9957271943	227.5802062
3445.000000	0.9953272748	229.5687054
3455.000000	0.9947408507	231.5675873
3465.000000	0.9945651435	233.5777017
3475.000000	0.9946459899	235.5995995
3485.000000	0.9941724236	237.6321828
3495.000000	0.9938361405	239.6757560
3505.000000	0.9937466013	241.7308550
3515.000000	0.9937227484	243.7976479
3525.000000	0.9938514012	245.8764863
3535.000000	0.9939328183	247.9673077
3545.000000	0.9938736316	250.0698497
3555.000000	0.9939267260	252.1843835
3565.000000	0.9944363341	254.3119204
3575.000000	0.9944864069	256.4515174
3585.000000	0.9947499657	258.6036712
3595.000000	0.9953351000	260.7691211
3605.000000	0.9956314217	262.9472831
3615.000000	0.9959331506	265.1382097
3625.000000	0.9962905517	267.3420650
3635.000000	0.9966542834	269.5589053
3645.000000	0.9973191268	271.7894465
3655.000000	0.9976193568	274.0329185
3665.000000	0.9979144213	276.2893507
3675.000000	0.9983540473	278.5591126
3685.000000	0.9992529132	280.8432984
3695.000000	0.9998342599	283.1412344
3705.000000	1.000033877	285.4520866
3715.000000	1.000459168	287.7764179
3725.000000	1.001182472	290.1149687
3735.000000	1.001394748	292.4665908
3745.000000	1.001704718	294.8315540
3755.000000	1.001991547	297.2098448
3765.000000	1.002631767	299.6023475
3775.000000	1.002709626	302.0077631
3785.000000	1.003046253	304.4267512
3795.000000	1.003080225	306.8586206
3805.000000	1.003496906	309.3043386
3815.000000	1.003448443	311.7628099
3825.000000	1.003699242	314.2348043
3835.000000	1.003767001	316.7199089
3845.000000	1.003640514	319.2176756
3855.000000	1.003416177	321.7278903
3865.000000	1.003317584	324.2508971
3875.000000	1.002982060	326.7861284
3885.000000	1.003091150	329.3347387
3895.000000	1.003284433	331.8969799
3905.000000	1.002746732	334.4710142
3915.000000	1.002616955	337.0579138
3925.000000	1.002343222	339.6573357
3935.000000	1.002174651	342.2695806
3945.000000	1.001926890	344.8944701
3955.000000	1.001781985	347.5323025
3965.000000	1.001518754	350.1827942
3975.000000	1.001417056	352.8464018
3985.000000	1.001526975	355.5237219
3995.000000	1.000654818	358.2121526
4005.000000	1.000370893	360.9132924
4015.000000	1.000381709	363.6279674
4025.000000	1.000085502	366.3553739
4035.000000	0.9999477156	369.0959721
4045.000000	0.9999795237	371.8502587
4055.000000	0.9995900399	374.6171024
4065.000000	0.9991619087	377.3964185
4075.000000	0.9988347856	380.1885114
4085.000000	0.9987237326	382.9940127
4095.000000	0.9983749608	385.8122819
4105.000000	0.9985095178	388.6447140
4115.000000	0.9983505958	391.4905098
4125.000000	0.9981998485	394.3497219
4135.000000	0.9978865348	397.2219119
4145.000000	0.9976053364	400.1071975
4155.000000	0.9973614726	403.0057129
4165.000000	0.9974355457	405.9184133
4175.000000	0.9974061689	408.8450309
4185.000000	0.9973366230	411.7854800
4195.000000	0.9970110543	414.7390337
4205.000000	0.9971060941	417.7069684
4215.000000	0.9970966878	420.6890079
4225.000000	0.9969151082	423.6846682
4235.000000	0.9969359850	426.6945890
4245.000000	0.9971616884	429.7194257
4255.000000	0.9971571325	432.7585166
4265.000000	0.9974439195	435.8127873
4275.000000	0.9976139523	438.8819203
4285.000000	0.9973886510	441.9647322
4295.000000	0.9973812433	445.0619268
