# Supplementary material for: Room temperature ionic liquids with two symmetric ions
Source: Chem Sci. 2023 Sep 8;14(37):10340–6. doi: 10.1039/d3sc03240j (PMC10530934; doi:10.1039/d3sc03240j)
Supplement: SC-014-D3SC03240J-s001 [file SC-014-D3SC03240J-s001.zip › MDresults-travis/P5555BF4/rdf_C20H44P_#2_BF4_[#2r_#2o].csv]

# Distance [pm]	g(r)	Integral
5.000000000	0.000000000	0.000000000
15.00000000	0.000000000	0.000000000
25.00000000	0.000000000	0.000000000
35.00000000	0.000000000	0.000000000
45.00000000	0.000000000	0.000000000
55.00000000	0.000000000	0.000000000
65.00000000	0.000000000	0.000000000
75.00000000	0.000000000	0.000000000
85.00000000	0.000000000	0.000000000
95.00000000	0.000000000	0.000000000
105.0000000	0.000000000	0.000000000
115.0000000	0.000000000	0.000000000
125.0000000	0.000000000	0.000000000
135.0000000	0.000000000	0.000000000
145.0000000	0.000000000	0.000000000
155.0000000	0.000000000	0.000000000
165.0000000	0.000000000	0.000000000
175.0000000	0.000000000	0.000000000
185.0000000	0.000000000	0.000000000
195.0000000	0.000000000	0.000000000
205.0000000	0.000000000	0.000000000
215.0000000	0.000000000	0.000000000
225.0000000	0.000000000	0.000000000
235.0000000	0.000000000	0.000000000
245.0000000	0.000000000	0.000000000
255.0000000	0.000000000	0.000000000
265.0000000	0.000000000	0.000000000
275.0000000	0.000000000	0.000000000
285.0000000	0.000000000	0.000000000
295.0000000	0.000000000	0.000000000
305.0000000	0.000000000	0.000000000
315.0000000	0.000000000	0.000000000
325.0000000	0.000000000	0.000000000
335.0000000	3.522596833E-06	6.655268224E-08
345.0000000	9.342966455E-05	1.938674680E-06
355.0000000	0.0004370447781	1.121107385E-05
365.0000000	0.001962690228	5.523060526E-05
375.0000000	0.007077414063	0.0002227802983
385.0000000	0.02174197937	0.0007653127433
395.0000000	0.05705838576	0.002264022824
405.0000000	0.1346241668	0.005981393768
415.0000000	0.2839687514	0.01421459101
425.0000000	0.5424636884	0.03070947746
435.0000000	0.9470900177	0.06087908495
445.0000000	1.518614244	0.1115042589
455.0000000	2.249595249	0.1899059484
465.0000000	3.079690116	0.3020071903
475.0000000	3.902786480	0.4502449396
485.0000000	4.598412654	0.6323355558
495.0000000	5.047967448	0.8405555716
505.0000000	5.202670565	1.063914869
515.0000000	5.057876142	1.289742488
525.0000000	4.679078967	1.506849012
535.0000000	4.152998594	1.706956229
545.0000000	3.564159514	1.885170748
555.0000000	2.986756967	2.040044694
565.0000000	2.461750760	2.172336539
575.0000000	2.009676652	2.284191071
585.0000000	1.633379737	2.378291203
595.0000000	1.327257666	2.457391872
605.0000000	1.078145295	2.523824080
615.0000000	0.8823259178	2.580002510
625.0000000	0.7284330198	2.627902971
635.0000000	0.6069208014	2.669100314
645.0000000	0.5108838554	2.704879550
655.0000000	0.4360527429	2.736372317
665.0000000	0.3772896030	2.764459428
675.0000000	0.3318406092	2.789911655
685.0000000	0.2973471861	2.813398974
695.0000000	0.2703547517	2.835382223
705.0000000	0.2497604162	2.856279509
715.0000000	0.2352051870	2.876521201
725.0000000	0.2255090656	2.896475095
735.0000000	0.2191714082	2.916406873
745.0000000	0.2169174467	2.936674099
755.0000000	0.2174713279	2.957542204
765.0000000	0.2207081822	2.979285644
775.0000000	0.2266251568	3.002199507
785.0000000	0.2344903073	3.026524395
795.0000000	0.2455369777	3.052648273
805.0000000	0.2587520775	3.080875093
815.0000000	0.2728736250	3.111386553
825.0000000	0.2899919882	3.144612699
835.0000000	0.3091183713	3.180894073
845.0000000	0.3300432154	3.220564790
855.0000000	0.3525252836	3.263946655
865.0000000	0.3764499380	3.311362669
875.0000000	0.4024648399	3.363234256
885.0000000	0.4307008591	3.420021091
895.0000000	0.4600140515	3.482051186
905.0000000	0.4902677045	3.549646350
915.0000000	0.5228115047	3.623330217
925.0000000	0.5572425182	3.703592720
935.0000000	0.5921029217	3.790730267
945.0000000	0.6266358197	3.884933031
955.0000000	0.6626788752	3.986673702
965.0000000	0.6986960940	4.096202316
975.0000000	0.7341026826	4.213678711
985.0000000	0.7688743111	4.339256347
995.0000000	0.8035799543	4.473180736
1005.000000	0.8361797322	4.615353401
1015.000000	0.8664854430	4.765625250
1025.000000	0.8966485640	4.924207360
1035.000000	0.9251348161	5.091035714
1045.000000	0.9536916466	5.266352958
1055.000000	0.9801630346	5.450001402
1065.000000	1.007480410	5.642363621
1075.000000	1.032729749	5.843267124
1085.000000	1.061376857	6.053602792
1095.000000	1.088973820	6.273403687
1105.000000	1.116552216	6.502906134
1115.000000	1.146067428	6.742758262
1125.000000	1.176096956	6.993329831
1135.000000	1.205823143	7.254822133
1145.000000	1.234053026	7.527172720
1155.000000	1.262044000	7.810587138
1165.000000	1.288483104	8.104971005
1175.000000	1.312568873	8.410028161
1185.000000	1.333553431	8.725260279
1195.000000	1.353303549	9.050582949
1205.000000	1.368334117	9.385047044
1215.000000	1.380397695	9.728083277
1225.000000	1.388775913	10.07890585
1235.000000	1.394676924	10.43699459
1245.000000	1.396150009	10.80129015
1255.000000	1.394990967	11.17115402
1265.000000	1.390996026	11.54585943
1275.000000	1.382520206	11.92419297
1285.000000	1.371400597	12.30539354
1295.000000	1.359155154	12.68909327
1305.000000	1.344064218	13.07441538
1315.000000	1.326709849	13.46061364
1325.000000	1.306601683	13.84676520
1335.000000	1.286290827	14.23267383
1345.000000	1.263420898	14.61742096
1355.000000	1.238440415	15.00018968
1365.000000	1.213647230	15.38085251
1375.000000	1.188498788	15.75910937
1385.000000	1.162587358	16.13452106
1395.000000	1.136636742	16.50687223
1405.000000	1.110771661	16.87598582
1415.000000	1.085410679	17.24182443
1425.000000	1.060983566	17.60450220
1435.000000	1.037666783	17.96420534
1445.000000	1.014487700	18.32079191
1455.000000	0.9929345101	18.67464994
1465.000000	0.9728761040	19.02614177
1475.000000	0.9540927691	19.37556926
1485.000000	0.9371783578	19.72347177
1495.000000	0.9216287281	20.07022520
1505.000000	0.9073345807	20.41618276
1515.000000	0.8945804176	20.76182515
1525.000000	0.8837307595	21.10779796
1535.000000	0.8739045025	21.45442548
1545.000000	0.8650486480	21.80202548
1555.000000	0.8580724403	22.15130008
1565.000000	0.8516708638	22.50244203
1575.000000	0.8467220576	22.85601919
1585.000000	0.8431577033	23.21259309
1595.000000	0.8406469827	23.57260529
1605.000000	0.8382631787	23.93611216
1615.000000	0.8375153780	24.30383448
1625.000000	0.8372426320	24.67600348
1635.000000	0.8380723251	25.05314047
1645.000000	0.8397663934	25.43567654
1655.000000	0.8421468509	25.82397522
1665.000000	0.8453282949	26.21846517
1675.000000	0.8495941737	26.61972271
1685.000000	0.8539969878	27.02788999
1695.000000	0.8590562422	27.44336319
1705.000000	0.8650452712	27.86668399
1715.000000	0.8718010673	28.29832991
1725.000000	0.8787980395	28.73852912
1735.000000	0.8863323872	29.18766478
1745.000000	0.8948140308	29.64634034
1755.000000	0.9032450453	30.11465933
1765.000000	0.9120847476	30.59296610
1775.000000	0.9212457880	31.08156687
1785.000000	0.9299142791	31.58033794
1795.000000	0.9396734534	32.09000638
1805.000000	0.9487280945	32.61033540
1815.000000	0.9585618599	33.14189904
1825.000000	0.9676730728	33.68444463
1835.000000	0.9769817428	34.23822865
1845.000000	0.9863717118	34.80344560
1855.000000	0.9949627890	35.37978257
1865.000000	1.004121561	35.96771277
1875.000000	1.012308401	36.56680981
1885.000000	1.019535517	37.17663709
1895.000000	1.026567838	37.79720291
1905.000000	1.033603082	38.42863335
1915.000000	1.039625435	39.07042816
1925.000000	1.045690434	39.72272660
1935.000000	1.050714973	40.38498670
1945.000000	1.055244833	41.05699427
1955.000000	1.058808218	41.73822234
1965.000000	1.061731141	42.42833717
1975.000000	1.063928529	43.12693679
1985.000000	1.065462780	43.83364638
1995.000000	1.067365794	44.54876939
2005.000000	1.067955280	45.27147842
2015.000000	1.067694576	46.00123630
2025.000000	1.067330013	46.73800373
2035.000000	1.066573602	47.48153852
2045.000000	1.064494308	48.23093491
2055.000000	1.062424975	48.98620718
2065.000000	1.059702413	49.74689357
2075.000000	1.056850255	50.51289796
2085.000000	1.053675390	51.28397993
2095.000000	1.050673789	52.06025840
2105.000000	1.047152455	52.84133872
2115.000000	1.043377674	53.62701538
2125.000000	1.039100652	54.41688798
2135.000000	1.034803723	55.21091503
2145.000000	1.030836439	56.00932491
2155.000000	1.027000904	56.81219802
2165.000000	1.022840547	57.61925700
2175.000000	1.018573288	58.43039048
2185.000000	1.014746243	59.24592407
2195.000000	1.010950625	60.06586112
2205.000000	1.006772494	60.88986647
2215.000000	1.003078161	61.71831158
2225.000000	0.9998745400	62.55158405
2235.000000	0.9966391303	63.38964282
2245.000000	0.9935403605	64.23258868
2255.000000	0.9907671900	65.08068696
2265.000000	0.9876949765	65.93367064
2275.000000	0.9855046822	66.79229451
2285.000000	0.9834242544	67.65665474
2295.000000	0.9813268214	68.52673737
2305.000000	0.9798676805	69.40311389
2315.000000	0.9784996155	70.28587682
2325.000000	0.9773508481	71.17523732
2335.000000	0.9762911439	72.07129207
2345.000000	0.9755964762	72.97439518
2355.000000	0.9751050237	73.88475825
2365.000000	0.9752070145	74.80296507
2375.000000	0.9749023258	75.72866395
2385.000000	0.9745331576	76.66182109
2395.000000	0.9750234633	77.60329328
2405.000000	0.9754210440	78.55303096
2415.000000	0.9760537385	79.51130424
2425.000000	0.9769661466	80.47843318
2435.000000	0.9780575984	81.45464426
2445.000000	0.9792689775	82.44010900
2455.000000	0.9804918372	83.43489196
2465.000000	0.9819135904	84.43924981
2475.000000	0.9833383457	85.45324229
2485.000000	0.9848008358	86.47696548
2495.000000	0.9864410067	87.51066320
2505.000000	0.9884726163	88.55480971
2515.000000	0.9901231653	89.60906681
2525.000000	0.9920245317	90.67376497
2535.000000	0.9936749309	91.74869844
2545.000000	0.9957038516	92.83434155
2555.000000	0.9977177147	93.93074605
2565.000000	0.9996299814	95.03786765
2575.000000	1.001815840	96.15607841
2585.000000	1.003774031	97.28519387
2595.000000	1.005689975	98.42523401
2605.000000	1.007383354	99.57601193
2615.000000	1.009208346	100.7377428
2625.000000	1.010835574	101.9102632
2635.000000	1.012253590	103.0933915
2645.000000	1.013762173	104.2872936
2655.000000	1.014849402	105.4915305
2665.000000	1.016308259	106.7066001
2675.000000	1.017174168	107.9318485
2685.000000	1.018094073	109.1673912
2695.000000	1.018822637	110.4130451
2705.000000	1.019308959	111.6685593
2715.000000	1.019393714	112.9334788
2725.000000	1.019674426	114.2080843
2735.000000	1.019598231	115.4919659
2745.000000	1.019283928	116.7848545
2755.000000	1.018960660	118.0867672
2765.000000	1.018685883	119.3977947
2775.000000	1.017654380	120.7169852
2785.000000	1.016662369	122.0444052
2795.000000	1.015822350	123.3802703
2805.000000	1.014754156	124.7242967
2815.000000	1.013392582	126.0761070
2825.000000	1.012031153	127.4357096
2835.000000	1.010637445	128.8030692
2845.000000	1.009239870	130.1781877
2855.000000	1.007749328	131.5609450
2865.000000	1.006173507	132.9512284
2875.000000	1.004843918	134.3493840
2885.000000	1.002771210	135.7543787
2895.000000	1.001275007	137.1670193
2905.000000	0.9995213435	138.5869448
2915.000000	0.9980147476	140.0145077
2925.000000	0.9963420756	141.4494730
2935.000000	0.9952837413	142.8927321
2945.000000	0.9938313891	144.3437223
2955.000000	0.9926548205	145.8028537
2965.000000	0.9910876022	147.2695582
2975.000000	0.9899905220	148.7445382
2985.000000	0.9890674142	150.2280662
2995.000000	0.9880137215	151.7199596
3005.000000	0.9871567811	153.2205295
3015.000000	0.9865459916	154.7301686
3025.000000	0.9860780434	156.2491177
3035.000000	0.9854313590	157.7771232
3045.000000	0.9848522398	159.3143106
3055.000000	0.9845002759	160.8610581
3065.000000	0.9841058667	162.4173244
3075.000000	0.9839406494	163.9834994
3085.000000	0.9840369217	165.5600317
3095.000000	0.9841582791	167.1469969
3105.000000	0.9843501380	168.7445450
3115.000000	0.9847466552	170.3530476
3125.000000	0.9847134749	171.9718396
3135.000000	0.9853902384	173.6021281
3145.000000	0.9860833641	175.2439879
3155.000000	0.9867973120	176.8975016
3165.000000	0.9874492263	178.5626132
3175.000000	0.9882836104	180.2396792
3185.000000	0.9887602396	181.9281400
3195.000000	0.9895353677	183.6285520
3205.000000	0.9903892861	185.3411015
3215.000000	0.9910703624	187.0655394
3225.000000	0.9922629258	188.8028093
3235.000000	0.9934784556	190.5530111
3245.000000	0.9945135984	192.3158850
3255.000000	0.9953934354	194.0912100
3265.000000	0.9965824317	195.8795936
3275.000000	0.9978029503	197.6811526
3285.000000	0.9988509171	199.4956340
3295.000000	0.9997755942	201.3228693
3305.000000	1.000867882	203.1632207
3315.000000	1.002109470	205.0170226
3325.000000	1.002876346	206.8834529
3335.000000	1.003843853	208.7629382
3345.000000	1.005023127	210.6559329
3355.000000	1.005801637	212.5617379
3365.000000	1.006704625	214.4806420
3375.000000	1.007351490	216.4122085
3385.000000	1.008076612	218.3566370
3395.000000	1.008807224	220.3139884
3405.000000	1.009366566	222.2839793
3415.000000	1.010032553	224.2668659
3425.000000	1.010566586	226.2624367
3435.000000	1.010850947	228.2702424
3445.000000	1.010915337	230.2898840
3455.000000	1.011211605	232.3218630
3465.000000	1.011334997	234.3658709
3475.000000	1.011438955	236.4219052
3485.000000	1.011629439	238.4901792
3495.000000	1.011355918	240.5697775
3505.000000	1.011288376	242.6611534
3515.000000	1.011211759	244.7643208
3525.000000	1.010873068	246.8787635
3535.000000	1.010510280	249.0044569
3545.000000	1.009981509	251.1410752
3555.000000	1.009734556	253.2892394
3565.000000	1.009170668	255.4482995
3575.000000	1.008594305	257.6182491
3585.000000	1.008024044	259.7991215
3595.000000	1.007487175	261.9910095
3605.000000	1.006705675	264.1933988
3615.000000	1.005949182	266.4063594
3625.000000	1.005490885	268.6305664
3635.000000	1.004813354	270.8655548
3645.000000	1.003978069	273.1109889
3655.000000	1.003580728	275.3678671
3665.000000	1.002668088	277.6350480
3675.000000	1.002041264	279.9131928
3685.000000	1.001412781	282.2023158
3695.000000	1.000814490	284.5025047
3705.000000	1.000078326	286.8134596
3715.000000	0.9991813833	289.1348222
3725.000000	0.9986114600	291.4673677
3735.000000	0.9980411876	293.8111146
3745.000000	0.9974715411	296.1660835
3755.000000	0.9968933161	298.5322733
3765.000000	0.9963609292	300.9098124
3775.000000	0.9958119231	303.2986809
3785.000000	0.9953025610	305.6989941
3795.000000	0.9949709196	308.1112032
3805.000000	0.9947612935	310.5356308
3815.000000	0.9943540470	312.9718207
3825.000000	0.9939506809	315.4198055
3835.000000	0.9939784529	317.8806758
3845.000000	0.9938495869	320.3540758
3855.000000	0.9938130874	322.8402667
3865.000000	0.9936016729	325.3388413
3875.000000	0.9936520177	327.8504890
3885.000000	0.9934569276	330.3746212
3895.000000	0.9934684936	332.9117939
3905.000000	0.9935915494	335.4623270
3915.000000	0.9936919828	338.0261988
3925.000000	0.9938557988	340.6036099
3935.000000	0.9940088881	343.1945701
3945.000000	0.9942664725	345.7993906
3955.000000	0.9944825910	348.4180026
3965.000000	0.9944919720	351.0498982
3975.000000	0.9949249560	353.6962378
3985.000000	0.9954567216	356.3573306
3995.000000	0.9955982983	359.0321761
4005.000000	0.9959047274	361.7212567
4015.000000	0.9961247345	364.4243798
4025.000000	0.9964701835	367.1419267
4035.000000	0.9969919427	369.8744238
4045.000000	0.9974977503	372.6218749
4055.000000	0.9976749655	375.3834176
4065.000000	0.9980779216	378.1597185
4075.000000	0.9985151047	380.9509178
4085.000000	0.9987933178	383.7566145
4095.000000	0.9991986021	386.5772087
4105.000000	0.9995454514	389.4125794
4115.000000	0.9998495495	392.2626480
4125.000000	1.000103065	395.1273116
4135.000000	1.000691240	398.0075743
4145.000000	1.001073406	400.9028903
4155.000000	1.001201162	403.8125646
4165.000000	1.001392346	406.7368196
4175.000000	1.001705330	409.6760519
4185.000000	1.002061520	412.6304314
4195.000000	1.002357003	415.5998220
4205.000000	1.002544512	418.5839444
4215.000000	1.002477134	421.5820753
4225.000000	1.002693859	424.5951004
4235.000000	1.002677694	427.6223564
4245.000000	1.002953628	430.6647626
4255.000000	1.002860043	433.7212346
4265.000000	1.002930949	436.7923071
4275.000000	1.002817621	439.8774490
4285.000000	1.002739905	442.9768011
4295.000000	1.002536716	446.0900051
