# Supplementary material for: Room temperature ionic liquids with two symmetric ions
Source: Chem Sci. 2023 Sep 8;14(37):10340–6. doi: 10.1039/d3sc03240j (PMC10530934; doi:10.1039/d3sc03240j)
Supplement: SC-014-D3SC03240J-s001 [file SC-014-D3SC03240J-s001.zip › MDresults-travis/P5555BF4/rdf_C20H44P_#2_C20H44P_[#2r_#2o].csv]

# Distance [pm]	g(r)	Integral
5.000000000	0.000000000	0.000000000
15.00000000	0.000000000	0.000000000
25.00000000	0.000000000	0.000000000
35.00000000	0.000000000	0.000000000
45.00000000	0.000000000	0.000000000
55.00000000	0.000000000	0.000000000
65.00000000	0.000000000	0.000000000
75.00000000	0.000000000	0.000000000
85.00000000	0.000000000	0.000000000
95.00000000	0.000000000	0.000000000
105.0000000	0.000000000	0.000000000
115.0000000	0.000000000	0.000000000
125.0000000	0.000000000	0.000000000
135.0000000	0.000000000	0.000000000
145.0000000	0.000000000	0.000000000
155.0000000	0.000000000	0.000000000
165.0000000	0.000000000	0.000000000
175.0000000	0.000000000	0.000000000
185.0000000	0.000000000	0.000000000
195.0000000	0.000000000	0.000000000
205.0000000	0.000000000	0.000000000
215.0000000	0.000000000	0.000000000
225.0000000	0.000000000	0.000000000
235.0000000	0.000000000	0.000000000
245.0000000	0.000000000	0.000000000
255.0000000	0.000000000	0.000000000
265.0000000	0.000000000	0.000000000
275.0000000	0.000000000	0.000000000
285.0000000	0.000000000	0.000000000
295.0000000	0.000000000	0.000000000
305.0000000	0.000000000	0.000000000
315.0000000	0.000000000	0.000000000
325.0000000	0.000000000	0.000000000
335.0000000	0.000000000	0.000000000
345.0000000	0.000000000	0.000000000
355.0000000	0.000000000	0.000000000
365.0000000	0.000000000	0.000000000
375.0000000	0.000000000	0.000000000
385.0000000	0.000000000	0.000000000
395.0000000	0.000000000	0.000000000
405.0000000	0.000000000	0.000000000
415.0000000	0.000000000	0.000000000
425.0000000	0.000000000	0.000000000
435.0000000	0.000000000	0.000000000
445.0000000	0.000000000	0.000000000
455.0000000	0.000000000	0.000000000
465.0000000	0.000000000	0.000000000
475.0000000	0.000000000	0.000000000
485.0000000	0.000000000	0.000000000
495.0000000	0.000000000	0.000000000
505.0000000	1.803519770E-06	7.742810242E-08
515.0000000	5.721323105E-06	3.328777685E-07
525.0000000	1.298853289E-05	9.355380874E-07
535.0000000	5.019807946E-05	3.354271874E-06
545.0000000	0.0001329014544	9.999588586E-06
555.0000000	0.0002584673231	2.340203630E-05
565.0000000	0.0006196105216	5.669924115E-05
575.0000000	0.001380889864	0.0001335567738
585.0000000	0.002995989226	0.0003061577771
595.0000000	0.005799223754	0.0006517745264
605.0000000	0.01060230698	0.001305058152
615.0000000	0.01855357675	0.002486379920
625.0000000	0.03096290740	0.004522445653
635.0000000	0.04997185718	0.007914499027
645.0000000	0.07604973157	0.01324056541
655.0000000	0.1121456530	0.02133999140
665.0000000	0.1583826337	0.03313069701
675.0000000	0.2163664243	0.04972603562
685.0000000	0.2856371412	0.07228838370
695.0000000	0.3687572922	0.1022729989
705.0000000	0.4605741454	0.1408089278
715.0000000	0.5611778351	0.1891037347
725.0000000	0.6661565670	0.2480477848
735.0000000	0.7736007418	0.3184002007
745.0000000	0.8797002968	0.4005931503
755.0000000	0.9822919593	0.4948518844
765.0000000	1.077730933	0.6010263696
775.0000000	1.167456314	0.7190668124
785.0000000	1.246410292	0.8483633736
795.0000000	1.321518337	0.9889661635
805.0000000	1.385703724	1.140130204
815.0000000	1.438268500	1.300950699
825.0000000	1.485611519	1.471166250
835.0000000	1.522194632	1.649826974
845.0000000	1.549957697	1.836129650
855.0000000	1.570508905	2.029396934
865.0000000	1.579107837	2.228294561
875.0000000	1.579476268	2.431864994
885.0000000	1.570524890	2.638934786
895.0000000	1.555212365	2.848645708
905.0000000	1.530033520	3.059597532
915.0000000	1.499063436	3.270872129
925.0000000	1.463317219	3.481641229
935.0000000	1.422855303	3.691037460
945.0000000	1.378690939	3.898297392
955.0000000	1.335211763	4.103291615
965.0000000	1.287882689	4.305181974
975.0000000	1.243795158	4.504223027
985.0000000	1.200785964	4.700343330
995.0000000	1.157659617	4.893278527
1005.000000	1.118455734	5.083445577
1015.000000	1.081190084	5.270952977
1025.000000	1.047429340	5.456202318
1035.000000	1.019852590	5.640111004
1045.000000	0.9935837328	5.822761615
1055.000000	0.9714970957	6.004786363
1065.000000	0.9521758757	6.186589069
1075.000000	0.9359071024	6.368657045
1085.000000	0.9238367364	6.551736048
1095.000000	0.9126577152	6.735948909
1105.000000	0.9047942047	6.921925418
1115.000000	0.8973475641	7.109724773
1125.000000	0.8924161684	7.299857158
1135.000000	0.8880820831	7.492444794
1145.000000	0.8848243660	7.687722007
1155.000000	0.8824761884	7.885897724
1165.000000	0.8816378728	8.087328357
1175.000000	0.8814584576	8.292190148
1185.000000	0.8814357487	8.500548397
1195.000000	0.8821724694	8.712615160
1205.000000	0.8833607423	8.928536438
1215.000000	0.8862924711	9.148784872
1225.000000	0.8895494117	9.373496438
1235.000000	0.8937248759	9.602963786
1245.000000	0.8985592818	9.837423663
1255.000000	0.9044762397	10.07723388
1265.000000	0.9105397013	10.32251434
1275.000000	0.9182564437	10.57379979
1285.000000	0.9254279705	10.83103584
1295.000000	0.9348086723	11.09493936
1305.000000	0.9445087285	11.36571519
1315.000000	0.9529823282	11.64312333
1325.000000	0.9623325256	11.92752998
1335.000000	0.9714101544	12.21896918
1345.000000	0.9801667282	12.51745746
1355.000000	0.9892635742	12.82321230
1365.000000	0.9988459226	13.13650228
1375.000000	1.007582610	13.45717996
1385.000000	1.016319673	13.78536028
1395.000000	1.023985991	14.12080816
1405.000000	1.031539992	14.46359276
1415.000000	1.040143689	14.81417410
1425.000000	1.047692839	15.17230867
1435.000000	1.054089475	15.53770468
1445.000000	1.060438147	15.91044256
1455.000000	1.066705977	16.29059097
1465.000000	1.072932807	16.67823244
1475.000000	1.077811246	17.07297065
1485.000000	1.082357518	17.47476706
1495.000000	1.087112467	17.88378207
1505.000000	1.090481876	18.29957185
1515.000000	1.093977756	18.72225612
1525.000000	1.096228851	19.15142007
1535.000000	1.098290559	19.58704860
1545.000000	1.098727170	20.02854697
1555.000000	1.099799442	20.47621547
1565.000000	1.099327901	20.92946585
1575.000000	1.098750578	21.38828597
1585.000000	1.097057570	21.85223487
1595.000000	1.094923694	22.32114263
1605.000000	1.091500524	22.79446408
1615.000000	1.087916926	23.27212854
1625.000000	1.083656384	23.75383277
1635.000000	1.078543644	24.23918313
1645.000000	1.072932166	24.72793245
1655.000000	1.067507770	25.22014097
1665.000000	1.061389288	25.71546026
1675.000000	1.053805165	26.21316525
1685.000000	1.046367776	26.71327601
1695.000000	1.040130019	27.21632359
1705.000000	1.032221208	27.72145404
1715.000000	1.023454398	28.22818651
1725.000000	1.014987452	28.73660443
1735.000000	1.007819965	29.24730211
1745.000000	0.9996539660	29.75971790
1755.000000	0.9916307735	30.27386356
1765.000000	0.9836364410	30.78969279
1775.000000	0.9754727784	31.30705390
1785.000000	0.9680219895	31.82626451
1795.000000	0.9605974455	32.34728190
1805.000000	0.9538492980	32.87041964
1815.000000	0.9468600583	33.39549412
1825.000000	0.9406544397	33.92289117
1835.000000	0.9356101359	34.45322447
1845.000000	0.9306864413	34.98653229
1855.000000	0.9263425405	35.52312065
1865.000000	0.9225291838	36.06327713
1875.000000	0.9189929252	36.60714888
1885.000000	0.9162072791	37.15517117
1895.000000	0.9136777848	37.70749434
1905.000000	0.9126859463	38.26505623
1915.000000	0.9115873263	38.82780893
1925.000000	0.9112830176	39.39626444
1935.000000	0.9105328933	39.97016851
1945.000000	0.9125889203	40.55132906
1955.000000	0.9133416415	41.13896519
1965.000000	0.9155372481	41.73405543
1975.000000	0.9182381635	42.33699144
1985.000000	0.9201871843	42.94734135
1995.000000	0.9230337613	43.56576353
2005.000000	0.9263074599	44.19261634
2015.000000	0.9303741499	44.82851716
2025.000000	0.9335672243	45.47294946
2035.000000	0.9375519644	46.12654008
2045.000000	0.9421822035	46.78982962
2055.000000	0.9469575878	47.46301674
2065.000000	0.9512863307	48.14587879
2075.000000	0.9560465574	48.83882073
2085.000000	0.9616178008	49.54253475
2095.000000	0.9667278606	50.25679072
2105.000000	0.9724430126	50.98214460
2115.000000	0.9774799037	51.71819940
2125.000000	0.9829875080	52.46541758
2135.000000	0.9886436227	53.22402499
2145.000000	0.9935522257	53.99355727
2155.000000	0.9989214893	54.77447889
2165.000000	1.004311421	55.56691770
2175.000000	1.009672688	56.37096326
2185.000000	1.014755509	57.18650430
2195.000000	1.019675995	58.01351810
2205.000000	1.024788911	58.85226921
2215.000000	1.028756970	59.70192252
2225.000000	1.032545708	60.56242239
2235.000000	1.036999952	61.43441996
2245.000000	1.041063561	62.31768576
2255.000000	1.043964581	63.21132109
2265.000000	1.046646656	64.11521606
2275.000000	1.049363893	65.02947745
2285.000000	1.051996258	65.95410762
2295.000000	1.053596292	66.88826718
2305.000000	1.054277232	67.83119430
2315.000000	1.055357311	68.78329515
2325.000000	1.056595111	69.74476560
2335.000000	1.056733814	70.71465184
2345.000000	1.056443054	71.69259408
2355.000000	1.056482643	72.67893172
2365.000000	1.055627509	73.67285851
2375.000000	1.054961082	74.67457557
2385.000000	1.053782762	75.68361759
2395.000000	1.051515529	76.69894970
2405.000000	1.050081634	77.72138211
2415.000000	1.048190243	78.75047782
2425.000000	1.045870300	79.78581710
2435.000000	1.043379743	80.82722701
2445.000000	1.040893579	81.87470624
2455.000000	1.037814198	82.92764706
2465.000000	1.034564108	83.98585889
2475.000000	1.031577514	85.04959432
2485.000000	1.028417998	86.11865856
2495.000000	1.025271711	87.19304722
2505.000000	1.021653254	88.27224321
2515.000000	1.018357095	89.35656305
2525.000000	1.015159362	90.44609086
2535.000000	1.011672035	91.54049316
2545.000000	1.008762595	92.64037457
2555.000000	1.005557065	93.74539383
2565.000000	1.002184064	94.85534415
2575.000000	0.9991536031	95.97058337
2585.000000	0.9962674451	97.09125490
2595.000000	0.9938535364	98.21787737
2605.000000	0.9912694702	99.35024770
2615.000000	0.9886168770	100.4882750
2625.000000	0.9861612469	101.6321744
2635.000000	0.9840124050	102.7822943
2645.000000	0.9826802839	103.9395914
2655.000000	0.9804275708	105.1029828
2665.000000	0.9793427017	106.2738574
2675.000000	0.9776573595	107.4515054
2685.000000	0.9762315603	108.6362444
2695.000000	0.9748948286	109.8281904
2705.000000	0.9742538975	111.0282089
2715.000000	0.9738312469	112.2365920
2725.000000	0.9734881535	113.4534641
2735.000000	0.9732754683	114.6790159
2745.000000	0.9729934884	115.9131884
2755.000000	0.9732270285	117.1566679
2765.000000	0.9731594272	118.4091037
2775.000000	0.9731806655	119.6706427
2785.000000	0.9737613621	120.9420485
2795.000000	0.9742461411	122.2232385
2805.000000	0.9750672950	123.5147002
2815.000000	0.9761581494	124.8168418
2825.000000	0.9773129349	126.1298026
2835.000000	0.9777440037	127.4526584
2845.000000	0.9790405702	128.7866295
2855.000000	0.9805779542	130.1321043
2865.000000	0.9814980226	131.4882922
2875.000000	0.9827171259	132.8556603
2885.000000	0.9841335556	134.2345415
2895.000000	0.9856883398	135.6251919
2905.000000	0.9878240029	137.0285000
2915.000000	0.9892787473	138.4435669
2925.000000	0.9904234930	139.8700081
2935.000000	0.9918332311	141.3082636
2945.000000	0.9937656835	142.7591579
2955.000000	0.9948293730	144.2214857
2965.000000	0.9962856770	145.6958828
2975.000000	0.9975763132	147.1821649
2985.000000	0.9987434172	148.6802061
2995.000000	1.000005180	150.1902065
3005.000000	1.001126646	151.7120120
3015.000000	1.002807390	153.2465347
3025.000000	1.004211845	154.7934169
3035.000000	1.005159474	156.3520128
3045.000000	1.005925859	157.9220925
3055.000000	1.006974046	159.5041485
3065.000000	1.007995779	161.0981944
3075.000000	1.008311552	162.7031615
3085.000000	1.008937491	164.3195872
3095.000000	1.009203623	165.9469382
3105.000000	1.009891523	167.5859387
3115.000000	1.010602871	169.2366752
3125.000000	1.010389567	170.8976767
3135.000000	1.010947380	172.5702485
3145.000000	1.010782217	174.2532326
3155.000000	1.010683651	175.9467712
3165.000000	1.010784225	177.6512320
3175.000000	1.010272660	179.3656123
3185.000000	1.009615803	181.0896872
3195.000000	1.009586893	182.8245557
3205.000000	1.009134960	184.5695195
3215.000000	1.008373540	186.3240645
3225.000000	1.008180894	188.0892039
3235.000000	1.007553129	189.8642009
3245.000000	1.006780631	191.6488193
3255.000000	1.006536520	193.4440184
3265.000000	1.005784861	195.2489160
3275.000000	1.005019082	197.0635039
3285.000000	1.004146547	198.8876052
3295.000000	1.003670135	200.7219583
3305.000000	1.002804800	202.5658713
3315.000000	1.002542118	204.4204735
3325.000000	1.001733216	206.2847764
3335.000000	1.000721732	208.1584161
3345.000000	1.000540391	210.0429674
3355.000000	1.000241193	211.9382364
3365.000000	0.9998533336	213.8440812
3375.000000	0.9990119270	215.7596568
3385.000000	0.9986402533	217.6858839
3395.000000	0.9983418838	219.6229299
3405.000000	0.9980490962	221.5708324
3415.000000	0.9977541029	223.5296139
3425.000000	0.9971142458	225.4986204
3435.000000	0.9969511647	227.4788176
3445.000000	0.9968614464	229.4703818
3455.000000	0.9970553543	231.4739145
3465.000000	0.9967837942	233.4885130
3475.000000	0.9970047250	235.5152057
3485.000000	0.9970126933	237.5535958
3495.000000	0.9972922214	239.6042756
3505.000000	0.9973655982	241.6668589
3515.000000	0.9971505946	243.7407811
3525.000000	0.9974801241	245.8272098
3535.000000	0.9976565013	247.9258642
3545.000000	0.9976599418	250.0364162
3555.000000	0.9981993226	252.1600397
3565.000000	0.9982797601	254.2957994
3575.000000	0.9986019895	256.4442509
3585.000000	0.9989240463	258.6054354
3595.000000	0.9990879491	260.7790500
3605.000000	0.9994406168	262.9655454
3615.000000	0.9996282419	265.1646008
3625.000000	0.9997083612	267.3760165
3635.000000	1.000200535	269.6007446
3645.000000	1.000004123	271.8372909
3655.000000	1.000723611	274.0877438
3665.000000	1.000806346	276.3507151
3675.000000	1.001205182	278.6269591
3685.000000	1.001708800	280.9167588
3695.000000	1.001887363	283.2194135
3705.000000	1.002028913	285.5348757
3715.000000	1.002105256	287.8630313
3725.000000	1.002217766	290.2040003
3735.000000	1.002563771	292.5583678
3745.000000	1.002889237	294.9261275
3755.000000	1.002915086	297.3066104
3765.000000	1.003206191	299.7004838
3775.000000	1.003038505	302.1066883
3785.000000	1.003179997	304.5259990
3795.000000	1.003099031	306.9579140
3805.000000	1.002894441	309.4021636
3815.000000	1.002836009	311.8591345
3825.000000	1.002737551	314.3287604
3835.000000	1.002760934	316.8113741
3845.000000	1.002779070	319.3069969
3855.000000	1.002419739	321.8147189
3865.000000	1.002360113	324.3353180
3875.000000	1.002262568	326.8687306
3885.000000	1.001981931	329.4145227
3895.000000	1.001414086	331.9719872
3905.000000	1.001331652	334.5423891
3915.000000	1.001009070	337.1251401
3925.000000	1.000632760	339.7201262
3935.000000	1.000216742	342.3272676
3945.000000	1.000012866	344.9471427
3955.000000	0.9999147894	347.5800585
3965.000000	0.9992556923	350.2245611
3975.000000	0.9990563429	352.8818896
3985.000000	0.9986872661	355.5516184
3995.000000	0.9979127173	358.2326820
4005.000000	0.9981764129	360.9278965
4015.000000	0.9980249653	363.6361760
4025.000000	0.9975156756	366.3565743
4035.000000	0.9976644723	369.0909146
4045.000000	0.9974779779	371.8383112
4055.000000	0.9971568408	374.5984198
4065.000000	0.9971791828	377.3722207
4075.000000	0.9967850940	380.1585839
4085.000000	0.9965455997	382.9579667
4095.000000	0.9963664332	385.7705660
4105.000000	0.9963540473	388.5968838
4115.000000	0.9964902028	391.4373766
4125.000000	0.9963247196	394.2912177
4135.000000	0.9962333111	397.1586492
4145.000000	0.9966410380	400.0411458
4155.000000	0.9965552509	402.9373182
4165.000000	0.9966728741	405.8477915
4175.000000	0.9965835014	408.7719952
4185.000000	0.9967248556	411.7106406
4195.000000	0.9968643096	414.6637596
4205.000000	0.9969913400	417.6313527
4215.000000	0.9968997979	420.6128034
4225.000000	0.9972060871	423.6093381
4235.000000	0.9973980417	426.6206539
4245.000000	0.9977480700	429.6472693
4255.000000	0.9977562023	432.6881861
4265.000000	0.9977939886	435.7435287
4275.000000	0.9977848742	438.8131875
4285.000000	0.9982957250	441.8988031
4295.000000	0.9983568092	444.9990271
