# Supplementary material for: Room temperature ionic liquids with two symmetric ions
Source: Chem Sci. 2023 Sep 8;14(37):10340–6. doi: 10.1039/d3sc03240j (PMC10530934; doi:10.1039/d3sc03240j)
Supplement: SC-014-D3SC03240J-s003 [file SC-014-D3SC03240J-s003.cif]

# Electronic Supplementary Material (ESI) for Chemical Science.
# This journal is © The Royal Society of Chemistry 2023

####################################################################### 
# 
# This file contains crystal structure data downloaded from the 
# Cambridge Structural Database (CSD) hosted by the Cambridge 
# Crystallographic Data Centre (CCDC).
# 
# Full information about CCDC data access policies and citation 
# guidelines are available at http://www.ccdc.cam.ac.uk/access/V1 
# 
# Audit and citation data items may have been added by the CCDC. 
# Please retain this information to preserve the provenance of 
# this file and to allow appropriate attribution of the data. 
# 
#######################################################################

data_sh5173_a
_database_code_depnum_ccdc_archive 'CCDC 2260785'
loop_
_audit_author_name
_audit_author_address
'Bernd Morgenstern'
;Universitaet des Saarlandes
Germany
;
_audit_update_record             
;
2023-05-05 deposited with the CCDC.	2023-09-08 downloaded from the CCDC.
;

_audit_creation_method           SHELXL-2018/3
_shelx_SHELXL_version_number     2018/3
_chemical_name_systematic        ?
_chemical_name_common            ?
_chemical_melting_point          ?
_chemical_formula_moiety         'C16 H36 O4 P, F6 P'
_chemical_formula_sum            'C16 H36 F6 O4 P2'
_chemical_formula_weight         468.39

loop_
_atom_type_symbol
_atom_type_description
_atom_type_scat_dispersion_real
_atom_type_scat_dispersion_imag
_atom_type_scat_source
C C 0.0033 0.0016 'International Tables Vol C Tables 4.2.6.8 and 6.1.1.4'
H H 0.0000 0.0000 'International Tables Vol C Tables 4.2.6.8 and 6.1.1.4'
O O 0.0106 0.0060 'International Tables Vol C Tables 4.2.6.8 and 6.1.1.4'
F F 0.0171 0.0103 'International Tables Vol C Tables 4.2.6.8 and 6.1.1.4'
P P 0.1023 0.0942 'International Tables Vol C Tables 4.2.6.8 and 6.1.1.4'

_space_group_crystal_system      monoclinic
_space_group_IT_number           14
_space_group_name_H-M_alt        'P 21/n'
_space_group_name_Hall           '-P 2yn'

_shelx_space_group_comment       
;
The symmetry employed for this shelxl refinement is uniquely defined
by the following loop, which should always be used as a source of
symmetry information in preference to the above space-group names.
They are only intended as comments.
;

loop_
_space_group_symop_operation_xyz
'x, y, z'
'-x+1/2, y+1/2, -z+1/2'
'-x, -y, -z'
'x-1/2, -y-1/2, z-1/2'

_cell_length_a                   9.6155(2)
_cell_length_b                   15.4439(4)
_cell_length_c                   15.4444(4)
_cell_angle_alpha                90
_cell_angle_beta                 93.6150(10)
_cell_angle_gamma                90
_cell_volume                     2288.94(10)
_cell_formula_units_Z            4
_cell_measurement_temperature    154(2)
_cell_measurement_reflns_used    4282
_cell_measurement_theta_min      2.43
_cell_measurement_theta_max      25.55

_exptl_crystal_description       plate
_exptl_crystal_colour            colourless
_exptl_crystal_density_meas      'not measured'
_exptl_crystal_density_method    ?
_exptl_crystal_density_diffrn    1.359
_exptl_crystal_F_000             992
_exptl_transmission_factor_min   ?
_exptl_transmission_factor_max   ?
_exptl_crystal_size_max          0.200
_exptl_crystal_size_mid          0.200
_exptl_crystal_size_min          0.020
_exptl_absorpt_coefficient_mu    0.256
_shelx_estimated_absorpt_T_min   0.951
_shelx_estimated_absorpt_T_max   0.995
_exptl_absorpt_correction_type   multi-scan
_exptl_absorpt_correction_T_min  0.7070
_exptl_absorpt_correction_T_max  0.7456
_exptl_absorpt_process_details   
;
 SADABS 2016/2: Krause, L., Herbst-Irmer, R., Sheldrick G.M. & Stalke D.,
 J. Appl. Cryst. 48 (2015) 3-10
;
_exptl_absorpt_special_details   ?
_diffrn_ambient_temperature      154(2)
_diffrn_radiation_wavelength     0.71073
_diffrn_radiation_type           MoK\a
_diffrn_source                   'sealed tube'
_diffrn_measurement_device_type  'Bruker X8 Apex, Nonius Kappa CCD'
_diffrn_measurement_method       '\f and \w scans'
_diffrn_detector_area_resol_mean ?
_diffrn_reflns_number            22277
_diffrn_reflns_av_unetI/netI     0.0433
_diffrn_reflns_av_R_equivalents  0.0407
_diffrn_reflns_limit_h_min       -12
_diffrn_reflns_limit_h_max       11
_diffrn_reflns_limit_k_min       -19
_diffrn_reflns_limit_k_max       20
_diffrn_reflns_limit_l_min       -20
_diffrn_reflns_limit_l_max       19
_diffrn_reflns_theta_min         1.867
_diffrn_reflns_theta_max         27.918
_diffrn_reflns_theta_full        25.242
_diffrn_measured_fraction_theta_max 0.999
_diffrn_measured_fraction_theta_full 1.000
_diffrn_reflns_Laue_measured_fraction_max 0.999
_diffrn_reflns_Laue_measured_fraction_full 1.000
_diffrn_reflns_point_group_measured_fraction_max 0.999
_diffrn_reflns_point_group_measured_fraction_full 1.000
_reflns_number_total             5485
_reflns_number_gt                4021
_reflns_threshold_expression     'I > 2\s(I)'
_reflns_Friedel_coverage         0.000
_reflns_Friedel_fraction_max     .
_reflns_Friedel_fraction_full    .

_reflns_special_details          
;
 Reflections were merged by SHELXL according to the crystal
 class for the calculation of statistics and refinement.
 
 _reflns_Friedel_fraction is defined as the number of unique
 Friedel pairs measured divided by the number that would be
 possible theoretically, ignoring centric projections and
 systematic absences.
;

_computing_data_collection       'APEX3 (Bruker, 2010)'
_computing_cell_refinement       'SAINT (Bruker, 2010)'
_computing_data_reduction        'SAINT (Bruker, 2010)'
_computing_structure_solution    'SHELXT 2018/2 (Sheldrick, 2018)'
_computing_structure_refinement  
;
SHELXL-2018/3 (Sheldrick, 2018),                                              
SHELXLe Rev 1000 (Huebschle et al., 2011)
;
_computing_molecular_graphics    'DIAMOND, Vers. 4.5.3 (Brandenburg, K. 2018)'
_computing_publication_material  'CIFTAB-2014 (Sheldrick, G. M.)'
_refine_special_details          ?
_refine_ls_structure_factor_coef Fsqd
_refine_ls_matrix_type           full
_refine_ls_weighting_scheme      calc
_refine_ls_weighting_details     
'w=1/[\s^2^(Fo^2^)+(0.0326P)^2^+0.7646P] where P=(Fo^2^+2Fc^2^)/3'
_atom_sites_solution_primary     direct
_atom_sites_solution_secondary   difmap
_atom_sites_solution_hydrogens   geom
_refine_ls_hydrogen_treatment    constr
_refine_ls_extinction_method     none
_refine_ls_extinction_coef       .
_refine_ls_number_reflns         5485
_refine_ls_number_parameters     257
_refine_ls_number_restraints     0
_refine_ls_R_factor_all          0.0630
_refine_ls_R_factor_gt           0.0388
_refine_ls_wR_factor_ref         0.0899
_refine_ls_wR_factor_gt          0.0794
_refine_ls_goodness_of_fit_ref   1.017
_refine_ls_restrained_S_all      1.017
_refine_ls_shift/su_max          0.001
_refine_ls_shift/su_mean         0.000

loop_
_atom_site_label
_atom_site_type_symbol
_atom_site_fract_x
_atom_site_fract_y
_atom_site_fract_z
_atom_site_U_iso_or_equiv
_atom_site_adp_type
_atom_site_occupancy
_atom_site_site_symmetry_order
_atom_site_calc_flag
_atom_site_refinement_flags_posn
_atom_site_refinement_flags_adp
_atom_site_refinement_flags_occupancy
_atom_site_disorder_assembly
_atom_site_disorder_group
P1 P 0.25683(4) 0.40747(3) 0.15230(3) 0.01967(11) Uani 1 1 d . . . . .
O1 O 0.01016(13) 0.19123(8) 0.01432(9) 0.0319(3) Uani 1 1 d . . . . .
O2 O 0.09164(12) 0.47373(8) -0.11544(8) 0.0275(3) Uani 1 1 d . . . . .
O3 O 0.08235(13) 0.59743(9) 0.34392(8) 0.0340(3) Uani 1 1 d . . . . .
O4 O 0.64765(12) 0.42500(8) 0.30599(9) 0.0343(3) Uani 1 1 d . . . . .
C1 C 0.17141(17) 0.30701(11) 0.12462(12) 0.0238(4) Uani 1 1 d . . . . .
H1A H 0.215457 0.281081 0.074502 0.029 Uiso 1 1 calc R U . . .
H1B H 0.185371 0.266541 0.174118 0.029 Uiso 1 1 calc R U . . .
C2 C 0.01492(17) 0.31697(11) 0.10188(13) 0.0270(4) Uani 1 1 d . . . . .
H2A H -0.028937 0.345453 0.150701 0.032 Uiso 1 1 calc R U . . .
H2B H 0.000493 0.354637 0.050228 0.032 Uiso 1 1 calc R U . . .
C3 C -0.05450(18) 0.23096(12) 0.08362(13) 0.0295(4) Uani 1 1 d . . . . .
H3A H -0.044937 0.193733 0.135841 0.035 Uiso 1 1 calc R U . . .
H3B H -0.154986 0.239507 0.067965 0.035 Uiso 1 1 calc R U . . .
C4 C -0.0543(2) 0.11191(13) -0.00933(16) 0.0453(6) Uani 1 1 d . . . . .
H4A H -0.150666 0.122624 -0.031228 0.068 Uiso 1 1 calc R U . . .
H4B H -0.053924 0.073900 0.041488 0.068 Uiso 1 1 calc R U . . .
H4C H -0.003177 0.084118 -0.054695 0.068 Uiso 1 1 calc R U . . .
C5 C 0.22720(17) 0.48249(11) 0.06475(11) 0.0219(4) Uani 1 1 d . . . . .
H5A H 0.125665 0.487602 0.050651 0.026 Uiso 1 1 calc R U . . .
H5B H 0.262228 0.540199 0.083609 0.026 Uiso 1 1 calc R U . . .
C6 C 0.29816(16) 0.45566(12) -0.01688(12) 0.0266(4) Uani 1 1 d . . . . .
H6A H 0.398033 0.471476 -0.010206 0.032 Uiso 1 1 calc R U . . .
H6B H 0.292041 0.391989 -0.023497 0.032 Uiso 1 1 calc R U . . .
C7 C 0.23309(17) 0.49814(13) -0.09757(12) 0.0278(4) Uani 1 1 d . . . . .
H7A H 0.238345 0.561798 -0.090592 0.033 Uiso 1 1 calc R U . . .
H7B H 0.287213 0.482223 -0.147643 0.033 Uiso 1 1 calc R U . . .
C8 C 0.0770(2) 0.38747(12) -0.14681(14) 0.0366(5) Uani 1 1 d . . . . .
H8A H -0.021592 0.375463 -0.162128 0.055 Uiso 1 1 calc R U . . .
H8B H 0.111846 0.346981 -0.101652 0.055 Uiso 1 1 calc R U . . .
H8C H 0.130561 0.380511 -0.198269 0.055 Uiso 1 1 calc R U . . .
C9 C 0.18817(17) 0.45012(11) 0.24882(11) 0.0220(4) Uani 1 1 d . . . . .
H9A H 0.093131 0.472491 0.234095 0.026 Uiso 1 1 calc R U . . .
H9B H 0.180179 0.402320 0.290931 0.026 Uiso 1 1 calc R U . . .
C10 C 0.27580(17) 0.52264(11) 0.29239(11) 0.0249(4) Uani 1 1 d . . . . .
H10A H 0.369926 0.500254 0.309779 0.030 Uiso 1 1 calc R U . . .
H10B H 0.286179 0.570333 0.250454 0.030 Uiso 1 1 calc R U . . .
C11 C 0.20906(19) 0.55698(12) 0.37123(12) 0.0276(4) Uani 1 1 d . . . . .
H11A H 0.191485 0.508905 0.411505 0.033 Uiso 1 1 calc R U . . .
H11B H 0.271895 0.599187 0.402036 0.033 Uiso 1 1 calc R U . . .
C12 C 0.0116(2) 0.62946(14) 0.41515(14) 0.0425(5) Uani 1 1 d . . . . .
H12A H -0.075079 0.657746 0.393760 0.064 Uiso 1 1 calc R U . . .
H12B H 0.071063 0.671431 0.447497 0.064 Uiso 1 1 calc R U . . .
H12C H -0.009969 0.581322 0.453411 0.064 Uiso 1 1 calc R U . . .
C13 C 0.44040(16) 0.38876(11) 0.17093(12) 0.0248(4) Uani 1 1 d . . . . .
H13A H 0.476572 0.364623 0.117385 0.030 Uiso 1 1 calc R U . . .
H13B H 0.487336 0.444981 0.182643 0.030 Uiso 1 1 calc R U . . .
C14 C 0.47892(18) 0.32709(12) 0.24640(13) 0.0294(4) Uani 1 1 d . . . . .
H14A H 0.418441 0.338803 0.294615 0.035 Uiso 1 1 calc R U . . .
H14B H 0.462860 0.266558 0.227191 0.035 Uiso 1 1 calc R U . . .
C15 C 0.62984(19) 0.33830(12) 0.27804(14) 0.0350(5) Uani 1 1 d . . . . .
H15A H 0.653710 0.298065 0.326629 0.042 Uiso 1 1 calc R U . . .
H15B H 0.691437 0.325722 0.230597 0.042 Uiso 1 1 calc R U . . .
C16 C 0.7861(2) 0.44252(16) 0.33815(17) 0.0542(7) Uani 1 1 d . . . . .
H16A H 0.850187 0.431074 0.292617 0.081 Uiso 1 1 calc R U . . .
H16B H 0.810043 0.405245 0.388240 0.081 Uiso 1 1 calc R U . . .
H16C H 0.793766 0.503361 0.355845 0.081 Uiso 1 1 calc R U . . .
P2 P 0.93794(5) 0.78167(3) 0.61299(3) 0.02608(12) Uani 1 1 d . . . . .
F1 F 0.88973(13) 0.81860(8) 0.51963(8) 0.0499(3) Uani 1 1 d . . . . .
F2 F 0.89404(12) 0.68634(7) 0.58211(8) 0.0398(3) Uani 1 1 d . . . . .
F3 F 1.09028(11) 0.76649(7) 0.58112(8) 0.0395(3) Uani 1 1 d . . . . .
F4 F 0.98048(12) 0.87734(7) 0.64366(8) 0.0441(3) Uani 1 1 d . . . . .
F5 F 0.78559(12) 0.79675(8) 0.64513(10) 0.0561(4) Uani 1 1 d . . . . .
F6 F 0.98735(15) 0.74451(9) 0.70585(8) 0.0569(4) Uani 1 1 d . . . . .

loop_
_atom_site_aniso_label
_atom_site_aniso_U_11
_atom_site_aniso_U_22
_atom_site_aniso_U_33
_atom_site_aniso_U_23
_atom_site_aniso_U_13
_atom_site_aniso_U_12
P1 0.0191(2) 0.0193(2) 0.0207(2) -0.00196(18) 0.00183(17) -0.00035(17)
O1 0.0358(7) 0.0261(7) 0.0333(8) -0.0091(6) -0.0008(6) -0.0037(6)
O2 0.0230(6) 0.0293(7) 0.0296(7) -0.0046(6) -0.0032(5) 0.0036(5)
O3 0.0385(7) 0.0393(8) 0.0243(7) -0.0085(6) 0.0027(6) 0.0121(6)
O4 0.0278(7) 0.0319(8) 0.0418(9) 0.0031(6) -0.0088(6) -0.0047(6)
C1 0.0239(8) 0.0206(9) 0.0267(10) -0.0030(7) 0.0013(7) -0.0017(7)
C2 0.0235(8) 0.0242(9) 0.0328(11) -0.0050(8) -0.0003(8) 0.0003(7)
C3 0.0255(9) 0.0271(10) 0.0354(11) -0.0059(8) 0.0000(8) -0.0036(8)
C4 0.0547(13) 0.0301(12) 0.0495(14) -0.0134(10) -0.0082(11) -0.0035(10)
C5 0.0219(8) 0.0210(9) 0.0228(9) -0.0009(7) 0.0014(7) -0.0001(7)
C6 0.0167(8) 0.0391(11) 0.0242(10) 0.0006(8) 0.0023(7) 0.0029(7)
C7 0.0220(8) 0.0369(11) 0.0248(10) 0.0018(8) 0.0033(7) 0.0014(8)
C8 0.0424(11) 0.0334(11) 0.0331(12) -0.0075(9) -0.0057(9) 0.0039(9)
C9 0.0233(8) 0.0211(9) 0.0220(9) -0.0006(7) 0.0043(7) -0.0009(7)
C10 0.0271(9) 0.0245(9) 0.0228(10) -0.0034(7) 0.0007(7) -0.0033(7)
C11 0.0347(9) 0.0279(10) 0.0198(9) -0.0021(8) -0.0019(8) -0.0012(8)
C12 0.0466(12) 0.0451(13) 0.0370(13) -0.0175(10) 0.0119(10) 0.0013(10)
C13 0.0213(8) 0.0265(10) 0.0264(10) -0.0017(7) 0.0011(7) 0.0000(7)
C14 0.0280(9) 0.0242(10) 0.0354(11) 0.0035(8) -0.0027(8) -0.0014(7)
C15 0.0308(10) 0.0301(11) 0.0428(13) 0.0041(9) -0.0076(9) 0.0037(8)
C16 0.0362(11) 0.0625(16) 0.0610(17) 0.0020(13) -0.0192(11) -0.0127(11)
P2 0.0297(2) 0.0236(3) 0.0259(3) -0.00223(19) 0.0096(2) -0.00329(19)
F1 0.0588(8) 0.0514(8) 0.0386(8) 0.0126(6) -0.0052(6) 0.0011(6)
F2 0.0484(7) 0.0286(6) 0.0441(7) -0.0087(5) 0.0158(6) -0.0119(5)
F3 0.0317(6) 0.0324(6) 0.0560(8) -0.0039(6) 0.0148(6) -0.0005(5)
F4 0.0481(7) 0.0300(6) 0.0562(8) -0.0159(6) 0.0196(6) -0.0099(5)
F5 0.0392(7) 0.0490(8) 0.0837(11) -0.0169(7) 0.0326(7) -0.0068(6)
F6 0.0824(10) 0.0599(9) 0.0278(7) 0.0088(6) -0.0013(7) -0.0115(7)

_geom_special_details            
;
 All esds (except the esd in the dihedral angle between two l.s. planes)
 are estimated using the full covariance matrix.  The cell esds are taken
 into account individually in the estimation of esds in distances, angles
 and torsion angles; correlations between esds in cell parameters are only
 used when they are defined by crystal symmetry.  An approximate (isotropic)
 treatment of cell esds is used for estimating esds involving l.s. planes.
;

loop_
_geom_bond_atom_site_label_1
_geom_bond_atom_site_label_2
_geom_bond_distance
_geom_bond_site_symmetry_2
_geom_bond_publ_flag
P1 C5 1.7898(17) . ?
P1 C9 1.7933(17) . ?
P1 C13 1.7939(16) . ?
P1 C1 1.7945(17) . ?
O1 C4 1.411(2) . ?
O1 C3 1.412(2) . ?
O2 C8 1.421(2) . ?
O2 C7 1.422(2) . ?
O3 C11 1.410(2) . ?
O3 C12 1.418(2) . ?
O4 C15 1.414(2) . ?
O4 C16 1.417(2) . ?
C1 C2 1.531(2) . ?
C2 C3 1.505(2) . ?
C5 C6 1.528(2) . ?
C6 C7 1.509(2) . ?
C9 C10 1.532(2) . ?
C10 C11 1.508(2) . ?
C13 C14 1.532(2) . ?
C14 C15 1.512(2) . ?
P2 F6 1.5894(13) . ?
P2 F3 1.5918(11) . ?
P2 F1 1.5920(13) . ?
P2 F5 1.5932(12) . ?
P2 F2 1.5963(11) . ?
P2 F4 1.5970(12) . ?

loop_
_geom_angle_atom_site_label_1
_geom_angle_atom_site_label_2
_geom_angle_atom_site_label_3
_geom_angle
_geom_angle_site_symmetry_1
_geom_angle_site_symmetry_3
_geom_angle_publ_flag
C5 P1 C9 109.93(8) . . ?
C5 P1 C13 109.49(8) . . ?
C9 P1 C13 109.63(8) . . ?
C5 P1 C1 109.33(8) . . ?
C9 P1 C1 109.19(8) . . ?
C13 P1 C1 109.26(8) . . ?
C4 O1 C3 111.50(15) . . ?
C8 O2 C7 112.82(14) . . ?
C11 O3 C12 111.72(15) . . ?
C15 O4 C16 112.38(15) . . ?
C2 C1 P1 113.34(12) . . ?
C3 C2 C1 111.84(14) . . ?
O1 C3 C2 108.32(14) . . ?
C6 C5 P1 112.94(12) . . ?
C7 C6 C5 112.34(14) . . ?
O2 C7 C6 112.76(14) . . ?
C10 C9 P1 114.37(11) . . ?
C11 C10 C9 111.20(14) . . ?
O3 C11 C10 108.55(15) . . ?
C14 C13 P1 114.23(12) . . ?
C15 C14 C13 110.85(15) . . ?
O4 C15 C14 107.60(15) . . ?
F6 P2 F3 89.84(7) . . ?
F6 P2 F1 179.48(8) . . ?
F3 P2 F1 89.64(7) . . ?
F6 P2 F5 90.00(8) . . ?
F3 P2 F5 179.85(9) . . ?
F1 P2 F5 90.51(8) . . ?
F6 P2 F2 89.71(7) . . ?
F3 P2 F2 90.17(6) . . ?
F1 P2 F2 90.20(7) . . ?
F5 P2 F2 89.82(6) . . ?
F6 P2 F4 90.57(7) . . ?
F3 P2 F4 90.26(6) . . ?
F1 P2 F4 89.53(7) . . ?
F5 P2 F4 89.76(6) . . ?
F2 P2 F4 179.49(7) . . ?

loop_
_geom_torsion_atom_site_label_1
_geom_torsion_atom_site_label_2
_geom_torsion_atom_site_label_3
_geom_torsion_atom_site_label_4
_geom_torsion
_geom_torsion_site_symmetry_1
_geom_torsion_site_symmetry_2
_geom_torsion_site_symmetry_3
_geom_torsion_site_symmetry_4
_geom_torsion_publ_flag
C5 P1 C1 C2 -56.61(15) . . . . ?
C9 P1 C1 C2 63.69(15) . . . . ?
C13 P1 C1 C2 -176.42(13) . . . . ?
P1 C1 C2 C3 -176.99(13) . . . . ?
C4 O1 C3 C2 -177.07(16) . . . . ?
C1 C2 C3 O1 -58.5(2) . . . . ?
C9 P1 C5 C6 173.08(12) . . . . ?
C13 P1 C5 C6 52.60(14) . . . . ?
C1 P1 C5 C6 -67.07(14) . . . . ?
P1 C5 C6 C7 159.01(13) . . . . ?
C8 O2 C7 C6 -72.97(19) . . . . ?
C5 C6 C7 O2 -63.1(2) . . . . ?
C5 P1 C9 C10 -74.75(14) . . . . ?
C13 P1 C9 C10 45.64(15) . . . . ?
C1 P1 C9 C10 165.31(12) . . . . ?
P1 C9 C10 C11 178.17(12) . . . . ?
C12 O3 C11 C10 178.46(15) . . . . ?
C9 C10 C11 O3 -65.72(19) . . . . ?
C5 P1 C13 C14 178.46(13) . . . . ?
C9 P1 C13 C14 57.79(15) . . . . ?
C1 P1 C13 C14 -61.83(15) . . . . ?
P1 C13 C14 C15 -160.27(13) . . . . ?
C16 O4 C15 C14 179.31(17) . . . . ?
C13 C14 C15 O4 60.0(2) . . . . ?

_refine_diff_density_max         0.336
_refine_diff_density_min         -0.328
_refine_diff_density_rms         0.051

_shelx_res_file                  
;
TITL sh5173_a.res in P2(1)/n
    sh5173_a.res
    created by SHELXL-2018/3 at 11:34:17 on 09-Feb-2023
REM Old TITL sh5173 in P2(1)/n
REM SHELXT solution in P2(1)/n: R1 0.137, Rweak 0.005, Alpha 0.026
REM <I/s>   0.294 for  193 systematic absences,  Orientation as input
REM Formula found by SHELXT:  C16 O4 F6 P2
CELL  0.71073   9.6155  15.4439  15.4444   90.000   93.615   90.000
ZERR    4.000   0.0002   0.0004   0.0004    0.000    0.001    0.000
LATT  1
SYMM 1/2-X, 1/2+Y, 1/2-Z
SFAC C H O F P
UNIT 64 144 16 24 8
TEMP -119.500
SIZE 0.02 0.20 0.20
L.S. 10
BOND
ACTA
CONF
LIST 4
FMAP 2
PLAN -5
WGHT    0.032600    0.764600
FVAR       0.39527
P1    5    0.256828    0.407467    0.152303    11.00000    0.01906    0.01934 =
         0.02068   -0.00196    0.00183   -0.00035

O1    3    0.010163    0.191228    0.014321    11.00000    0.03581    0.02614 =
         0.03332   -0.00915   -0.00075   -0.00375
O2    3    0.091641    0.473727   -0.115438    11.00000    0.02300    0.02934 =
         0.02963   -0.00457   -0.00324    0.00358
O3    3    0.082354    0.597430    0.343922    11.00000    0.03848    0.03927 =
         0.02427   -0.00850    0.00270    0.01214
O4    3    0.647647    0.425002    0.305989    11.00000    0.02777    0.03187 =
         0.04176    0.00314   -0.00877   -0.00471
C1    1    0.171409    0.307006    0.124617    11.00000    0.02394    0.02063 =
         0.02667   -0.00304    0.00125   -0.00170
AFIX  23
H1A   2    0.215457    0.281081    0.074502    11.00000   -1.20000
H1B   2    0.185371    0.266541    0.174118    11.00000   -1.20000
AFIX   0

C2    1    0.014925    0.316967    0.101879    11.00000    0.02354    0.02424 =
         0.03281   -0.00503   -0.00030    0.00026
AFIX  23
H2A   2   -0.028937    0.345453    0.150701    11.00000   -1.20000
H2B   2    0.000493    0.354637    0.050228    11.00000   -1.20000
AFIX   0
C3    1   -0.054495    0.230959    0.083620    11.00000    0.02555    0.02714 =
         0.03545   -0.00595   -0.00002   -0.00357
AFIX  23
H3A   2   -0.044937    0.193733    0.135841    11.00000   -1.20000
H3B   2   -0.154986    0.239507    0.067965    11.00000   -1.20000
AFIX   0
C4    1   -0.054322    0.111915   -0.009334    11.00000    0.05474    0.03010 =
         0.04951   -0.01340   -0.00817   -0.00350
AFIX 137
H4A   2   -0.150666    0.122624   -0.031228    11.00000   -1.50000
H4B   2   -0.053924    0.073900    0.041488    11.00000   -1.50000
H4C   2   -0.003177    0.084118   -0.054695    11.00000   -1.50000
AFIX   0
C5    1    0.227204    0.482493    0.064751    11.00000    0.02193    0.02103 =
         0.02278   -0.00090    0.00139   -0.00005
AFIX  23
H5A   2    0.125665    0.487602    0.050651    11.00000   -1.20000
H5B   2    0.262228    0.540199    0.083609    11.00000   -1.20000
AFIX   0
C6    1    0.298156    0.455661   -0.016882    11.00000    0.01665    0.03908 =
         0.02419    0.00062    0.00231    0.00294
AFIX  23
H6A   2    0.398033    0.471476   -0.010206    11.00000   -1.20000
H6B   2    0.292041    0.391989   -0.023497    11.00000   -1.20000
AFIX   0
C7    1    0.233085    0.498137   -0.097570    11.00000    0.02203    0.03690 =
         0.02485    0.00181    0.00334    0.00140
AFIX  23
H7A   2    0.238345    0.561798   -0.090592    11.00000   -1.20000
H7B   2    0.287213    0.482223   -0.147643    11.00000   -1.20000
AFIX   0
C8    1    0.076976    0.387474   -0.146807    11.00000    0.04242    0.03337 =
         0.03310   -0.00749   -0.00568    0.00395
AFIX 137
H8A   2   -0.021592    0.375463   -0.162128    11.00000   -1.50000
H8B   2    0.111846    0.346981   -0.101652    11.00000   -1.50000
H8C   2    0.130561    0.380511   -0.198269    11.00000   -1.50000
AFIX   0
C9    1    0.188174    0.450119    0.248823    11.00000    0.02334    0.02113 =
         0.02200   -0.00059    0.00432   -0.00090
AFIX  23
H9A   2    0.093131    0.472491    0.234095    11.00000   -1.20000
H9B   2    0.180179    0.402320    0.290931    11.00000   -1.20000
AFIX   0
C10   1    0.275803    0.522638    0.292388    11.00000    0.02711    0.02454 =
         0.02280   -0.00342    0.00071   -0.00330
AFIX  23
H10A  2    0.369926    0.500254    0.309779    11.00000   -1.20000
H10B  2    0.286179    0.570333    0.250454    11.00000   -1.20000
AFIX   0
C11   1    0.209058    0.556982    0.371226    11.00000    0.03473    0.02792 =
         0.01984   -0.00213   -0.00189   -0.00117
AFIX  23
H11A  2    0.191485    0.508905    0.411505    11.00000   -1.20000
H11B  2    0.271895    0.599187    0.402036    11.00000   -1.20000
AFIX   0
C12   1    0.011628    0.629457    0.415151    11.00000    0.04662    0.04510 =
         0.03696   -0.01746    0.01189    0.00128
AFIX 137
H12A  2   -0.075079    0.657746    0.393760    11.00000   -1.50000
H12B  2    0.071063    0.671431    0.447497    11.00000   -1.50000
H12C  2   -0.009969    0.581322    0.453411    11.00000   -1.50000
AFIX   0
C13   1    0.440401    0.388756    0.170933    11.00000    0.02130    0.02654 =
         0.02644   -0.00166    0.00111   -0.00002
AFIX  23
H13A  2    0.476572    0.364623    0.117385    11.00000   -1.20000
H13B  2    0.487336    0.444981    0.182643    11.00000   -1.20000
AFIX   0
C14   1    0.478920    0.327094    0.246396    11.00000    0.02804    0.02424 =
         0.03541    0.00347   -0.00271   -0.00137
AFIX  23
H14A  2    0.418441    0.338803    0.294615    11.00000   -1.20000
H14B  2    0.462860    0.266558    0.227191    11.00000   -1.20000
AFIX   0
C15   1    0.629845    0.338296    0.278041    11.00000    0.03079    0.03011 =
         0.04283    0.00406   -0.00762    0.00371
AFIX  23
H15A  2    0.653710    0.298065    0.326629    11.00000   -1.20000
H15B  2    0.691437    0.325722    0.230597    11.00000   -1.20000
AFIX   0
C16   1    0.786089    0.442522    0.338154    11.00000    0.03617    0.06251 =
         0.06101    0.00195   -0.01917   -0.01269
AFIX 137
H16A  2    0.850187    0.431074    0.292617    11.00000   -1.50000
H16B  2    0.810043    0.405245    0.388240    11.00000   -1.50000
H16C  2    0.793766    0.503361    0.355845    11.00000   -1.50000
AFIX   0
REM PF6
P2    5    0.937941    0.781673    0.612986    11.00000    0.02972    0.02364 =
         0.02588   -0.00223    0.00959   -0.00329
F1    4    0.889733    0.818595    0.519632    11.00000    0.05878    0.05140 =
         0.03860    0.01260   -0.00520    0.00109
F2    4    0.894043    0.686337    0.582110    11.00000    0.04837    0.02862 =
         0.04414   -0.00873    0.01583   -0.01191
F3    4    1.090275    0.766489    0.581115    11.00000    0.03169    0.03241 =
         0.05602   -0.00391    0.01479   -0.00050
F4    4    0.980483    0.877340    0.643665    11.00000    0.04809    0.02998 =
         0.05621   -0.01587    0.01956   -0.00987
F5    4    0.785586    0.796746    0.645128    11.00000    0.03924    0.04895 =
         0.08372   -0.01688    0.03256   -0.00676
F6    4    0.987353    0.744515    0.705848    11.00000    0.08238    0.05985 =
         0.02780    0.00878   -0.00129   -0.01149
HKLF 4


REM  sh5173_a.res in P2(1)/n
REM wR2 = 0.089868, GooF = S = 1.01708, Restrained GooF = 1.01708 for all data
REM R1 = 0.038822 for 4021 Fo > 4sig(Fo) and 0.063001 for all 5485 data
REM 257 parameters refined using 0 restraints

END

WGHT      0.0326      0.7646

REM Highest difference peak  0.336,  deepest hole -0.328,  1-sigma level  0.051
Q1    1   0.2503  0.4490  0.1001  11.00000  0.05    0.34
Q2    1   0.2127  0.3581  0.1353  11.00000  0.05    0.33
Q3    1   0.2135  0.4226  0.2057  11.00000  0.05    0.31
Q4    1   0.3559  0.3956  0.1617  11.00000  0.05    0.30
Q5    1   0.0855  0.3052  0.1223  11.00000  0.05    0.25
;
_shelx_res_checksum              58938
####################################################################### 
# 
# This file contains crystal structure data downloaded from the 
# Cambridge Structural Database (CSD) hosted by the Cambridge 
# Crystallographic Data Centre (CCDC).
# 
# Full information about CCDC data access policies and citation 
# guidelines are available at http://www.ccdc.cam.ac.uk/access/V1 
# 
# Audit and citation data items may have been added by the CCDC. 
# Please retain this information to preserve the provenance of 
# this file and to allow appropriate attribution of the data. 
# 
#######################################################################

data_5162_a
_database_code_depnum_ccdc_archive 'CCDC 2260786'
loop_
_audit_author_name
_audit_author_address
'Bernd Morgenstern'
;Universitaet des Saarlandes
Germany
;
_audit_update_record             
;
2023-05-05 deposited with the CCDC.	2023-09-08 downloaded from the CCDC.
;

_audit_creation_method           SHELXL-2018/3
_shelx_SHELXL_version_number     2018/3
_chemical_name_systematic        ?
_chemical_name_common            ?
_chemical_melting_point          ?
_chemical_formula_moiety         'C20 H44 P, F6 P'
_chemical_formula_sum            'C20 H44 F6 P2'
_chemical_formula_weight         460.49

loop_
_atom_type_symbol
_atom_type_description
_atom_type_scat_dispersion_real
_atom_type_scat_dispersion_imag
_atom_type_scat_source
C C 0.0033 0.0016 'International Tables Vol C Tables 4.2.6.8 and 6.1.1.4'
H H 0.0000 0.0000 'International Tables Vol C Tables 4.2.6.8 and 6.1.1.4'
F F 0.0171 0.0103 'International Tables Vol C Tables 4.2.6.8 and 6.1.1.4'
P P 0.1023 0.0942 'International Tables Vol C Tables 4.2.6.8 and 6.1.1.4'

_space_group_crystal_system      orthorhombic
_space_group_IT_number           68
_space_group_name_H-M_alt        'C c c a'
_space_group_name_Hall           '-C 2b 2bc'

_shelx_space_group_comment       
;
The symmetry employed for this shelxl refinement is uniquely defined
by the following loop, which should always be used as a source of
symmetry information in preference to the above space-group names.
They are only intended as comments.
;

loop_
_space_group_symop_operation_xyz
'x, y, z'
'-x+1/2, -y, z'
'-x, y, -z+1/2'
'x+1/2, -y, -z+1/2'
'x+1/2, y+1/2, z'
'-x+1, -y+1/2, z'
'-x+1/2, y+1/2, -z+1/2'
'x+1, -y+1/2, -z+1/2'
'-x, -y, -z'
'x-1/2, y, -z'
'x, -y, z-1/2'
'-x-1/2, y, z-1/2'
'-x+1/2, -y+1/2, -z'
'x, y+1/2, -z'
'x+1/2, -y+1/2, z-1/2'
'-x, y+1/2, z-1/2'

_cell_length_a                   11.1743(8)
_cell_length_b                   23.349(2)
_cell_length_c                   9.9798(6)
_cell_angle_alpha                90
_cell_angle_beta                 90
_cell_angle_gamma                90
_cell_volume                     2603.8(3)
_cell_formula_units_Z            4
_cell_measurement_temperature    143(2)
_cell_measurement_reflns_used    1679
_cell_measurement_theta_min      2.87
_cell_measurement_theta_max      25.91

_exptl_crystal_description       plate
_exptl_crystal_colour            colourless
_exptl_crystal_density_meas      'not measured'
_exptl_crystal_density_method    ?
_exptl_crystal_density_diffrn    1.175
_exptl_crystal_F_000             992
_exptl_transmission_factor_min   ?
_exptl_transmission_factor_max   ?
_exptl_crystal_size_max          0.300
_exptl_crystal_size_mid          0.180
_exptl_crystal_size_min          0.010
_exptl_absorpt_coefficient_mu    0.213
_shelx_estimated_absorpt_T_min   0.939
_shelx_estimated_absorpt_T_max   0.998
_exptl_absorpt_correction_type   multi-scan
_exptl_absorpt_correction_T_min  0.6467
_exptl_absorpt_correction_T_max  0.7455
_exptl_absorpt_process_details   
;
 SADABS 2016/2: Krause, L., Herbst-Irmer, R., Sheldrick G.M. & Stalke D.,
 J. Appl. Cryst. 48 (2015) 3-10
;
_exptl_absorpt_special_details   ?
_diffrn_ambient_temperature      143(2)
_diffrn_radiation_wavelength     0.71073
_diffrn_radiation_type           MoK\a
_diffrn_source                   'INCOATEC I\^A?S microfocus sealed tube'
_diffrn_measurement_device_type  'Bruker AXS D8 Venture, Photon II'
_diffrn_measurement_method       '\f and \w scans'
_diffrn_detector_area_resol_mean ?
_diffrn_reflns_number            7677
_diffrn_reflns_av_unetI/netI     0.0371
_diffrn_reflns_av_R_equivalents  0.0562
_diffrn_reflns_limit_h_min       -14
_diffrn_reflns_limit_h_max       11
_diffrn_reflns_limit_k_min       -27
_diffrn_reflns_limit_k_max       29
_diffrn_reflns_limit_l_min       -12
_diffrn_reflns_limit_l_max       12
_diffrn_reflns_theta_min         2.872
_diffrn_reflns_theta_max         26.728
_diffrn_reflns_theta_full        25.242
_diffrn_measured_fraction_theta_max 0.996
_diffrn_measured_fraction_theta_full 0.996
_diffrn_reflns_Laue_measured_fraction_max 0.996
_diffrn_reflns_Laue_measured_fraction_full 0.996
_diffrn_reflns_point_group_measured_fraction_max 0.996
_diffrn_reflns_point_group_measured_fraction_full 0.996
_reflns_number_total             1382
_reflns_number_gt                939
_reflns_threshold_expression     'I > 2\s(I)'
_reflns_Friedel_coverage         0.000
_reflns_Friedel_fraction_max     .
_reflns_Friedel_fraction_full    .

_reflns_special_details          
;
 Reflections were merged by SHELXL according to the crystal
 class for the calculation of statistics and refinement.
 
 _reflns_Friedel_fraction is defined as the number of unique
 Friedel pairs measured divided by the number that would be
 possible theoretically, ignoring centric projections and
 systematic absences.
;

_computing_data_collection       'APEX 4 (Bruker, 2021)'
_computing_cell_refinement       'SAINT  (Bruker, 2019)'
_computing_data_reduction        'SAINT  (Bruker, 2019)'
_computing_structure_solution    'SHELXT 2018/2 (Sheldrick, 2018)'
_computing_structure_refinement  
;
SHELXL-2018/3 (Sheldrick, 2018),                                              
SHELXLe Rev 1000 (Huebschle et al., 2011)
;
_computing_molecular_graphics    'SHELXL-2018/3 (Sheldrick, 2018)'
_computing_publication_material  'CIFTAB-2014 (Sheldrick, G. M.)'
_refine_special_details          ?
_refine_ls_structure_factor_coef Fsqd
_refine_ls_matrix_type           full
_refine_ls_weighting_scheme      calc
_refine_ls_weighting_details     
'w=1/[\s^2^(Fo^2^)+(0.0301P)^2^+2.2142P] where P=(Fo^2^+2Fc^2^)/3'
_atom_sites_solution_primary     direct
_atom_sites_solution_secondary   difmap
_atom_sites_solution_hydrogens   geom
_refine_ls_hydrogen_treatment    constr
_refine_ls_extinction_method     none
_refine_ls_extinction_coef       .
_refine_ls_number_reflns         1382
_refine_ls_number_parameters     113
_refine_ls_number_restraints     145
_refine_ls_R_factor_all          0.0736
_refine_ls_R_factor_gt           0.0423
_refine_ls_wR_factor_ref         0.1018
_refine_ls_wR_factor_gt          0.0889
_refine_ls_goodness_of_fit_ref   1.053
_refine_ls_restrained_S_all      1.028
_refine_ls_shift/su_max          0.000
_refine_ls_shift/su_mean         0.000

loop_
_atom_site_label
_atom_site_type_symbol
_atom_site_fract_x
_atom_site_fract_y
_atom_site_fract_z
_atom_site_U_iso_or_equiv
_atom_site_adp_type
_atom_site_occupancy
_atom_site_site_symmetry_order
_atom_site_calc_flag
_atom_site_refinement_flags_posn
_atom_site_refinement_flags_adp
_atom_site_refinement_flags_occupancy
_atom_site_disorder_assembly
_atom_site_disorder_group
P1 P 0.500000 0.750000 0.750000 0.0361(3) Uani 1 4 d S T P . .
C1 C 0.4089(2) 0.70567(8) 0.64458(17) 0.0402(5) Uani 1 1 d . . . . .
H1A H 0.352595 0.730575 0.594829 0.048 Uiso 1 1 calc R U . . .
H1B H 0.461252 0.686777 0.577890 0.048 Uiso 1 1 calc R U . . .
C2 C 0.3365(2) 0.65942(8) 0.71716(17) 0.0431(5) Uani 1 1 d . . . . .
H2A H 0.391652 0.633986 0.767022 0.052 Uiso 1 1 calc R U . . .
H2B H 0.282118 0.677739 0.782706 0.052 Uiso 1 1 calc R U . . .
C3 C 0.2634(2) 0.62396(9) 0.61869(19) 0.0472(5) Uani 1 1 d . . . . .
H3A H 0.211825 0.649902 0.565582 0.057 Uiso 1 1 calc R U . . .
H3B H 0.318544 0.604435 0.555898 0.057 Uiso 1 1 calc R U . . .
C4 C 0.1856(2) 0.57948(9) 0.6867(2) 0.0576(6) Uani 1 1 d . . . . .
H4A H 0.134842 0.598554 0.754669 0.069 Uiso 1 1 calc R U . . .
H4B H 0.237447 0.551585 0.733708 0.069 Uiso 1 1 calc R U . . .
C5 C 0.1053(2) 0.54740(11) 0.5875(3) 0.0726(8) Uani 1 1 d . . . . .
H5A H 0.048982 0.574336 0.546338 0.109 Uiso 1 1 calc R U . . .
H5B H 0.060735 0.517504 0.635002 0.109 Uiso 1 1 calc R U . . .
H5C H 0.154872 0.529848 0.517655 0.109 Uiso 1 1 calc R U . . .
P1_1 P 0.5024(12) 0.7459(6) 0.2567(14) 0.0407(12) Uani 0.25 1 d D U P A -1
F1_1 F 0.6154(12) 0.7556(6) 0.3508(17) 0.051(4) Uani 0.25 1 d D U P A -1
F2_1 F 0.5193(15) 0.8074(6) 0.1953(17) 0.089(5) Uani 0.25 1 d D U P A -1
F3_1 F 0.3905(17) 0.7366(9) 0.158(2) 0.066(6) Uani 0.25 1 d D U P A -1
F4_1 F 0.4744(14) 0.6870(5) 0.3269(13) 0.074(4) Uani 0.25 1 d D U P A -1
F5_1 F 0.5908(13) 0.7193(9) 0.1482(14) 0.103(6) Uani 0.25 1 d D U P A -1
F6_1 F 0.4204(12) 0.7777(12) 0.3641(16) 0.069(4) Uani 0.25 1 d D U P A -1

loop_
_atom_site_aniso_label
_atom_site_aniso_U_11
_atom_site_aniso_U_22
_atom_site_aniso_U_33
_atom_site_aniso_U_23
_atom_site_aniso_U_13
_atom_site_aniso_U_12
P1 0.0450(7) 0.0430(6) 0.0202(4) 0.000 0.000 0.000
C1 0.0487(13) 0.0457(11) 0.0262(8) -0.0011(8) -0.0027(9) 0.0011(10)
C2 0.0487(13) 0.0491(11) 0.0315(9) -0.0010(8) -0.0068(9) -0.0013(10)
C3 0.0459(15) 0.0505(12) 0.0450(11) -0.0112(9) -0.0083(10) 0.0033(11)
C4 0.0521(15) 0.0526(13) 0.0680(14) -0.0104(11) -0.0085(13) -0.0059(12)
C5 0.0584(18) 0.0734(17) 0.0859(18) -0.0221(14) -0.0153(15) -0.0086(14)
P1_1 0.0414(11) 0.062(3) 0.019(2) 0.021(4) 0.008(3) 0.006(5)
F1_1 0.047(5) 0.065(10) 0.041(6) -0.007(7) -0.013(4) 0.009(6)
F2_1 0.069(11) 0.079(5) 0.118(13) 0.064(6) -0.034(7) -0.038(7)
F3_1 0.075(8) 0.078(15) 0.045(6) 0.023(7) -0.026(6) -0.029(8)
F4_1 0.108(12) 0.069(5) 0.045(5) 0.020(4) 0.000(7) -0.020(6)
F5_1 0.095(10) 0.181(14) 0.033(4) -0.020(11) 0.026(6) 0.015(10)
F6_1 0.052(7) 0.106(11) 0.051(5) -0.015(5) -0.005(4) 0.023(6)

_geom_special_details            
;
 All esds (except the esd in the dihedral angle between two l.s. planes)
 are estimated using the full covariance matrix.  The cell esds are taken
 into account individually in the estimation of esds in distances, angles
 and torsion angles; correlations between esds in cell parameters are only
 used when they are defined by crystal symmetry.  An approximate (isotropic)
 treatment of cell esds is used for estimating esds involving l.s. planes.
;

loop_
_geom_bond_atom_site_label_1
_geom_bond_atom_site_label_2
_geom_bond_distance
_geom_bond_site_symmetry_2
_geom_bond_publ_flag
P1 C1 1.7930(19) 8_466 ?
P1 C1 1.7930(19) 3_656 ?
P1 C1 1.7930(19) 6_565 ?
P1 C1 1.7931(19) . ?
C1 C2 1.531(3) . ?
C2 C3 1.523(3) . ?
C3 C4 1.515(3) . ?
C4 C5 1.532(3) . ?
P1_1 F2_1 1.571(11) . ?
P1_1 F4_1 1.576(10) . ?
P1_1 F1_1 1.590(12) . ?
P1_1 F5_1 1.593(12) . ?
P1_1 F6_1 1.593(12) . ?
P1_1 F3_1 1.606(12) . ?

loop_
_geom_angle_atom_site_label_1
_geom_angle_atom_site_label_2
_geom_angle_atom_site_label_3
_geom_angle
_geom_angle_site_symmetry_1
_geom_angle_site_symmetry_3
_geom_angle_publ_flag
C1 P1 C1 108.14(12) 8_466 3_656 ?
C1 P1 C1 109.49(13) 8_466 6_565 ?
C1 P1 C1 110.79(14) 3_656 6_565 ?
C1 P1 C1 110.79(14) 8_466 . ?
C1 P1 C1 109.49(13) 3_656 . ?
C1 P1 C1 108.14(12) 6_565 . ?
C2 C1 P1 115.43(12) . . ?
C3 C2 C1 111.19(15) . . ?
C4 C3 C2 113.05(16) . . ?
C3 C4 C5 112.4(2) . . ?
F2_1 P1_1 F4_1 174.1(15) . . ?
F2_1 P1_1 F1_1 90.3(9) . . ?
F4_1 P1_1 F1_1 91.1(9) . . ?
F2_1 P1_1 F5_1 90.9(10) . . ?
F4_1 P1_1 F5_1 94.9(13) . . ?
F1_1 P1_1 F5_1 88.0(9) . . ?
F2_1 P1_1 F6_1 84.7(15) . . ?
F4_1 P1_1 F6_1 89.6(12) . . ?
F1_1 P1_1 F6_1 89.6(10) . . ?
F5_1 P1_1 F6_1 175.0(17) . . ?
F2_1 P1_1 F3_1 88.8(9) . . ?
F4_1 P1_1 F3_1 89.9(9) . . ?
F1_1 P1_1 F3_1 178.5(14) . . ?
F5_1 P1_1 F3_1 90.8(10) . . ?
F6_1 P1_1 F3_1 91.6(10) . . ?

_refine_diff_density_max         0.181
_refine_diff_density_min         -0.199
_refine_diff_density_rms         0.039

_shelx_res_file                  
;
TITL 5162_a.res in Ccca
    5162_a.res
    created by SHELXL-2018/3 at 12:41:10 on 02-Feb-2023
REM Old TITL 5162 in Ccca
REM SHELXT solution in Ccca: R1 0.254, Rweak 0.007, Alpha 0.038
REM <I/s>   0.596 for  182 systematic absences,  Orientation as input
REM Formula found by SHELXT:  C14 P
CELL  0.71073  11.1743  23.3491   9.9798   90.000   90.000   90.000
ZERR    4.000   0.0008   0.0020   0.0006    0.000    0.000    0.000
LATT  7
SYMM 1/2-X, -Y, Z
SYMM -X, Y, 1/2-Z
SYMM 1/2+X, -Y, 1/2-Z
SFAC C H F P
UNIT 80 176 24 8
SADI_PF6 P1 F1 P1 F2 P1 F3 P1 F4 P1 F5 P1 F6
SADI_PF6 0.04 F1 F2 F1 F4 F1 F5 F1 F6 F3 F2 F3 F4 F3 F5 F3 F6
SADI_PF6 0.05 F1 F3 F2 F4 F6 F5
SIMU_PF6 P1 > F6
RIGU_PF6 P1 > F6
SAME_PF6 P1 > F6
SIMU 0.04 0.08 1
TEMP -130.150
SHEL 10000 0.79
SIZE 0.01 0.18 0.30
L.S. 10
OMIT 3 3 6
BOND
ACTA
LIST 4
FMAP 2
PLAN -5
WGHT    0.030100    2.214200
FVAR       0.34763
P1    4    0.500000    0.750000    0.750000    10.25000    0.04504    0.04300 =
         0.02019    0.00000    0.00000    0.00000
C1    1    0.408875    0.705671    0.644577    11.00000    0.04870    0.04568 =
         0.02624   -0.00105   -0.00273    0.00108
AFIX  23
H1A   2    0.352595    0.730575    0.594829    11.00000   -1.20000
H1B   2    0.461252    0.686777    0.577890    11.00000   -1.20000
AFIX   0
C2    1    0.336503    0.659421    0.717162    11.00000    0.04869    0.04909 =
         0.03152   -0.00101   -0.00677   -0.00127
AFIX  23
H2A   2    0.391652    0.633986    0.767022    11.00000   -1.20000
H2B   2    0.282118    0.677739    0.782706    11.00000   -1.20000
AFIX   0
C3    1    0.263408    0.623959    0.618691    11.00000    0.04593    0.05055 =
         0.04504   -0.01116   -0.00830    0.00330
AFIX  23
H3A   2    0.211825    0.649902    0.565582    11.00000   -1.20000
H3B   2    0.318544    0.604435    0.555898    11.00000   -1.20000
AFIX   0
C4    1    0.185594    0.579481    0.686696    11.00000    0.05212    0.05263 =
         0.06805   -0.01036   -0.00849   -0.00592
AFIX  23
H4A   2    0.134842    0.598554    0.754669    11.00000   -1.20000
H4B   2    0.237447    0.551585    0.733708    11.00000   -1.20000
AFIX   0
C5    1    0.105318    0.547404    0.587491    11.00000    0.05840    0.07340 =
         0.08591   -0.02212   -0.01528   -0.00858
AFIX 137
H5A   2    0.048982    0.574336    0.546338    11.00000   -1.50000
H5B   2    0.060735    0.517504    0.635002    11.00000   -1.50000
H5C   2    0.154872    0.529848    0.517655    11.00000   -1.50000
AFIX   0

PART -1
RESI PF6 1
P1    4    0.502409    0.745946    0.256704    10.25000    0.04139    0.06169 =
         0.01899    0.02116    0.00787    0.00560
F1    3    0.615362    0.755643    0.350849    10.25000    0.04685    0.06482 =
         0.04146   -0.00723   -0.01267    0.00885
F2    3    0.519346    0.807354    0.195304    10.25000    0.06880    0.07920 =
         0.11844    0.06437   -0.03376   -0.03771
F3    3    0.390464    0.736559    0.158201    10.25000    0.07492    0.07769 =
         0.04527    0.02292   -0.02613   -0.02908
F4    3    0.474417    0.686994    0.326922    10.25000    0.10812    0.06924 =
         0.04469    0.02007    0.00023   -0.01969
F5    3    0.590846    0.719333    0.148161    10.25000    0.09539    0.18102 =
         0.03331   -0.02011    0.02551    0.01497
F6    3    0.420420    0.777650    0.364105    10.25000    0.05159    0.10583 =
         0.05097   -0.01508   -0.00515    0.02274
RESI 0
HKLF 4


REM  5162_a.res in Ccca
REM wR2 = 0.101783, GooF = S = 1.05326, Restrained GooF = 1.02815 for all data
REM R1 = 0.042332 for 939 Fo > 4sig(Fo) and 0.073622 for all 1382 data
REM 113 parameters refined using 145 restraints

END

WGHT      0.0301      2.2145

REM Highest difference peak  0.181,  deepest hole -0.199,  1-sigma level  0.039
Q1    1   0.3596  0.8090  0.8113  11.00000  0.05    0.18
Q2    1   0.0050  0.5416  0.6087  11.00000  0.05    0.15
Q3    1   0.7026  0.7500  0.7500  10.50000  0.05    0.14
Q4    1   0.5777  0.7305  0.8099  11.00000  0.05    0.14
Q5    1  -0.0422  0.5584  0.4495  11.00000  0.05    0.13
;
_shelx_res_checksum              64111
####################################################################### 
# 
# This file contains crystal structure data downloaded from the 
# Cambridge Structural Database (CSD) hosted by the Cambridge 
# Crystallographic Data Centre (CCDC).
# 
# Full information about CCDC data access policies and citation 
# guidelines are available at http://www.ccdc.cam.ac.uk/access/V1 
# 
# Audit and citation data items may have been added by the CCDC. 
# Please retain this information to preserve the provenance of 
# this file and to allow appropriate attribution of the data. 
# 
#######################################################################

data_TW2109_bm
_database_code_depnum_ccdc_archive 'CCDC 2260790'
loop_
_audit_author_name
_audit_author_address
'Bernd Morgenstern'
;Universitaet des Saarlandes
Germany
;
_audit_update_record             
;
2023-05-05 deposited with the CCDC.	2023-09-08 downloaded from the CCDC.
;
# start Validation Reply Form
_vrf_PLAT915_TW2109_bm           
;
PROBLEM: No Flack x Check Done: Low Friedel Pair Coverage         37 %     
RESPONSE: The presence of one atom of significantly higher atomic number
than anything else in the structure (i.e. the bromine) allows for an unambiguous
determination of the absolute structure without requiring Friedel opposites.
;
# end Validation Reply Form

_audit_creation_method           SHELXL-2018/3
_shelx_SHELXL_version_number     2018/3
_chemical_name_systematic        ?
_chemical_name_common            ?
_chemical_melting_point          ?
_chemical_formula_moiety         'C16 H36 O4 P, Br'
_chemical_formula_sum            'C16 H36 Br O4 P'
_chemical_formula_weight         403.33

loop_
_atom_type_symbol
_atom_type_description
_atom_type_scat_dispersion_real
_atom_type_scat_dispersion_imag
_atom_type_scat_source
Br Br -0.2901 2.4595 'International Tables Vol C Tables 4.2.6.8 and 6.1.1.4'
C C 0.0033 0.0016 'International Tables Vol C Tables 4.2.6.8 and 6.1.1.4'
O O 0.0106 0.0060 'International Tables Vol C Tables 4.2.6.8 and 6.1.1.4'
P P 0.1023 0.0942 'International Tables Vol C Tables 4.2.6.8 and 6.1.1.4'
H H 0.0000 0.0000 'International Tables Vol C Tables 4.2.6.8 and 6.1.1.4'

_space_group_crystal_system      monoclinic
_space_group_IT_number           5
_space_group_name_H-M_alt        'C 2'
_space_group_name_Hall           'C 2y'

_shelx_space_group_comment       
;
The symmetry employed for this shelxl refinement is uniquely defined
by the following loop, which should always be used as a source of
symmetry information in preference to the above space-group names.
They are only intended as comments.
;

loop_
_space_group_symop_operation_xyz
'x, y, z'
'-x, y, -z'
'x+1/2, y+1/2, z'
'-x+1/2, y+1/2, -z'

_cell_length_a                   22.6790(12)
_cell_length_b                   5.6876(3)
_cell_length_c                   8.1653(4)
_cell_angle_alpha                90
_cell_angle_beta                 99.864(5)
_cell_angle_gamma                90
_cell_volume                     1037.66(9)
_cell_formula_units_Z            2
_cell_measurement_temperature    173(2)
_cell_measurement_reflns_used    934
_cell_measurement_theta_min      3.3420
_cell_measurement_theta_max      26.7120

_exptl_crystal_description       needles
_exptl_crystal_colour            Colourless
_exptl_crystal_density_meas      'not measured'
_exptl_crystal_density_method    ?
_exptl_crystal_density_diffrn    1.291
_exptl_crystal_F_000             428
_exptl_transmission_factor_min   ?
_exptl_transmission_factor_max   ?
_exptl_crystal_size_max          0.300
_exptl_crystal_size_mid          0.100
_exptl_crystal_size_min          0.070
_exptl_absorpt_coefficient_mu    2.071
_shelx_estimated_absorpt_T_min   0.575
_shelx_estimated_absorpt_T_max   0.869
_exptl_absorpt_correction_type   analytical
_exptl_absorpt_correction_T_min  0.787
_exptl_absorpt_correction_T_max  0.898
_exptl_absorpt_process_details   
;
CrysAlisPro 1.171.38.46 (Rigaku Oxford Diffraction, 2015)
Analytical numeric absorption correction using a multifaceted crystal
model based on expressions derived by R.C. Clark & J.S. Reid.
(Clark, R. C. & Reid, J. S. (1995). Acta Cryst. A51, 887-897)
Empirical absorption correction using spherical harmonics,
implemented in SCALE3 ABSPACK scaling algorithm.
;
_exptl_absorpt_special_details   ?
_diffrn_ambient_temperature      173(2)
_diffrn_radiation_wavelength     0.71073
_diffrn_radiation_type           MoK\a
_diffrn_source                   'Enhance (Mo) X-ray Source'
_diffrn_measurement_device_type  'Agilent Xcalibur 3 E'
_diffrn_measurement_method       'omega scans'
_diffrn_detector_area_resol_mean 16.0382
_diffrn_reflns_number            1722
_diffrn_reflns_av_unetI/netI     0.0262
_diffrn_reflns_av_R_equivalents  0.0118
_diffrn_reflns_limit_h_min       -26
_diffrn_reflns_limit_h_max       19
_diffrn_reflns_limit_k_min       -6
_diffrn_reflns_limit_k_max       4
_diffrn_reflns_limit_l_min       -6
_diffrn_reflns_limit_l_max       9
_diffrn_reflns_theta_min         2.532
_diffrn_reflns_theta_max         25.008
_diffrn_reflns_theta_full        25.008
_diffrn_measured_fraction_theta_max 0.988
_diffrn_measured_fraction_theta_full 0.988
_diffrn_reflns_Laue_measured_fraction_max 0.988
_diffrn_reflns_Laue_measured_fraction_full 0.988
_diffrn_reflns_point_group_measured_fraction_max 0.714
_diffrn_reflns_point_group_measured_fraction_full 0.714
_reflns_number_total             1309
_reflns_number_gt                1269
_reflns_threshold_expression     'I > 2\s(I)'
_reflns_Friedel_coverage         0.301
_reflns_Friedel_fraction_max     0.371
_reflns_Friedel_fraction_full    0.371

_reflns_special_details          
;
 Reflections were merged by SHELXL according to the crystal
 class for the calculation of statistics and refinement.
 
 _reflns_Friedel_fraction is defined as the number of unique
 Friedel pairs measured divided by the number that would be
 possible theoretically, ignoring centric projections and
 systematic absences.
;

_computing_data_collection       'CrysAlisPro, Rigaku OD'
_computing_cell_refinement       'CrysAlisPro, Rigaku OD'
_computing_data_reduction        'CrysAlisPro, Rigaku OD'
_computing_structure_solution    'SHELXS-2014 (Sheldrick, 2017)'
_computing_structure_refinement  
;
SHELXL-2018/3 (Sheldrick, 2018),                                              
SHELXLe Rev 1000 (Huebschle et al., 2011)
;
_computing_molecular_graphics    'Bruker SHELXTL'
_computing_publication_material  'CIFTAB-2014 (Sheldrick, 2017)'
_refine_special_details          ?
_refine_ls_structure_factor_coef Fsqd
_refine_ls_matrix_type           full
_refine_ls_weighting_scheme      calc
_refine_ls_weighting_details     
'w=1/[\s^2^(Fo^2^)+(0.0238P)^2^+0.2240P] where P=(Fo^2^+2Fc^2^)/3'
_atom_sites_solution_primary     direct
_atom_sites_solution_secondary   difmap
_atom_sites_solution_hydrogens   geom
_refine_ls_hydrogen_treatment    constr
_refine_ls_extinction_method     none
_refine_ls_extinction_coef       .
_refine_ls_abs_structure_details 
;
 Classical Flack method preferred over Parsons because s.u. lower.
;
_refine_ls_abs_structure_Flack   -0.019(10)
_chemical_absolute_configuration ad
_refine_ls_number_reflns         1309
_refine_ls_number_parameters     103
_refine_ls_number_restraints     1
_refine_ls_R_factor_all          0.0219
_refine_ls_R_factor_gt           0.0205
_refine_ls_wR_factor_ref         0.0479
_refine_ls_wR_factor_gt          0.0471
_refine_ls_goodness_of_fit_ref   1.045
_refine_ls_restrained_S_all      1.044
_refine_ls_shift/su_max          0.000
_refine_ls_shift/su_mean         0.000

loop_
_atom_site_label
_atom_site_type_symbol
_atom_site_fract_x
_atom_site_fract_y
_atom_site_fract_z
_atom_site_U_iso_or_equiv
_atom_site_adp_type
_atom_site_occupancy
_atom_site_site_symmetry_order
_atom_site_calc_flag
_atom_site_refinement_flags_posn
_atom_site_refinement_flags_adp
_atom_site_refinement_flags_occupancy
_atom_site_disorder_assembly
_atom_site_disorder_group
Br1 Br 0.500000 0.97540(2) 1.000000 0.03502(16) Uani 1 2 d S T P . .
O1 O 0.33111(11) 0.8350(5) 0.5895(3) 0.0410(6) Uani 1 1 d . . . . .
C1 C 0.45200(14) 0.6805(6) 0.5983(4) 0.0262(7) Uani 1 1 d . . . . .
H1A H 0.476903 0.772018 0.687503 0.031 Uiso 1 1 calc R U . . .
H1B H 0.431517 0.793612 0.515380 0.031 Uiso 1 1 calc R U . . .
P1 P 0.500000 0.4977(3) 0.500000 0.0205(3) Uani 1 2 d S T P . .
C2 C 0.40483(13) 0.5454(6) 0.6729(4) 0.0346(9) Uani 1 1 d . . . . .
H2A H 0.383402 0.436014 0.588831 0.042 Uiso 1 1 calc R U . . .
H2B H 0.424634 0.451206 0.768696 0.042 Uiso 1 1 calc R U . . .
O2 O 0.33477(11) 0.1597(5) 0.2300(3) 0.0430(6) Uani 1 1 d . . . . .
C3 C 0.36058(14) 0.7123(7) 0.7294(4) 0.0354(8) Uani 1 1 d . . . . .
H3A H 0.331192 0.623399 0.781816 0.042 Uiso 1 1 calc R U . . .
H3B H 0.381709 0.824050 0.812242 0.042 Uiso 1 1 calc R U . . .
C5 C 0.45493(14) 0.3140(6) 0.3499(4) 0.0272(7) Uani 1 1 d . . . . .
H5A H 0.481442 0.224551 0.287993 0.033 Uiso 1 1 calc R U . . .
H5B H 0.433314 0.199160 0.408956 0.033 Uiso 1 1 calc R U . . .
C4 C 0.29194(15) 1.0095(9) 0.6317(5) 0.0504(12) Uani 1 1 d . . . . .
H4A H 0.273542 1.093591 0.531076 0.076 Uiso 1 1 calc R U . . .
H4B H 0.314496 1.120759 0.710235 0.076 Uiso 1 1 calc R U . . .
H4C H 0.260633 0.935310 0.683078 0.076 Uiso 1 1 calc R U . . .
C6 C 0.40927(12) 0.4515(9) 0.2256(3) 0.0343(7) Uani 1 1 d . . . . .
H6A H 0.386739 0.560688 0.286406 0.041 Uiso 1 1 calc R U . . .
H6B H 0.430456 0.545822 0.151861 0.041 Uiso 1 1 calc R U . . .
C8 C 0.29947(14) -0.0229(12) 0.1491(4) 0.0505(8) Uani 1 1 d . . . . .
H8A H 0.279786 -0.106918 0.229585 0.076 Uiso 1 1 calc R U . . .
H8B H 0.324921 -0.132166 0.099902 0.076 Uiso 1 1 calc R U . . .
H8C H 0.269080 0.043186 0.061326 0.076 Uiso 1 1 calc R U . . .
C7 C 0.36624(15) 0.2841(7) 0.1222(4) 0.0349(8) Uani 1 1 d . . . . .
H7A H 0.337821 0.372945 0.039219 0.042 Uiso 1 1 calc R U . . .
H7B H 0.388530 0.172875 0.062282 0.042 Uiso 1 1 calc R U . . .

loop_
_atom_site_aniso_label
_atom_site_aniso_U_11
_atom_site_aniso_U_22
_atom_site_aniso_U_33
_atom_site_aniso_U_23
_atom_site_aniso_U_13
_atom_site_aniso_U_12
Br1 0.0350(2) 0.0453(3) 0.0249(2) 0.000 0.00580(17) 0.000
O1 0.0380(14) 0.0504(16) 0.0343(13) -0.0021(12) 0.0050(11) 0.0142(12)
C1 0.0300(17) 0.0247(17) 0.0257(16) -0.0028(14) 0.0101(13) -0.0005(14)
P1 0.0230(5) 0.0190(8) 0.0201(4) 0.000 0.0051(4) 0.000
C2 0.0320(16) 0.038(2) 0.0372(17) 0.0082(15) 0.0165(15) 0.0018(15)
O2 0.0404(14) 0.0524(17) 0.0387(14) -0.0113(13) 0.0140(12) -0.0175(12)
C3 0.0308(18) 0.046(2) 0.0320(18) 0.0023(17) 0.0139(15) -0.0013(17)
C5 0.0290(17) 0.0282(18) 0.0230(16) -0.0011(14) 0.0006(13) -0.0006(14)
C4 0.0423(19) 0.045(3) 0.065(2) -0.002(2) 0.0130(17) 0.011(2)
C6 0.0331(15) 0.0372(19) 0.0297(14) 0.007(2) -0.0032(12) -0.003(2)
C8 0.0396(17) 0.051(2) 0.0581(19) -0.006(3) 0.0000(15) -0.009(3)
C7 0.0293(18) 0.045(2) 0.0276(18) 0.0039(16) -0.0021(15) -0.0015(17)

_geom_special_details            
;
 All esds (except the esd in the dihedral angle between two l.s. planes)
 are estimated using the full covariance matrix.  The cell esds are taken
 into account individually in the estimation of esds in distances, angles
 and torsion angles; correlations between esds in cell parameters are only
 used when they are defined by crystal symmetry.  An approximate (isotropic)
 treatment of cell esds is used for estimating esds involving l.s. planes.
;

loop_
_geom_bond_atom_site_label_1
_geom_bond_atom_site_label_2
_geom_bond_distance
_geom_bond_site_symmetry_2
_geom_bond_publ_flag
O1 C3 1.406(4) . ?
O1 C4 1.414(5) . ?
C1 C2 1.526(4) . ?
C1 P1 1.791(3) . ?
C1 H1A 0.9900 . ?
C1 H1B 0.9900 . ?
P1 C5 1.791(3) . ?
P1 C5 1.791(3) 2_656 ?
C2 C3 1.510(4) . ?
C2 H2A 0.9900 . ?
C2 H2B 0.9900 . ?
O2 C8 1.405(6) . ?
O2 C7 1.414(4) . ?
C3 H3A 0.9900 . ?
C3 H3B 0.9900 . ?
C5 C6 1.535(5) . ?
C5 H5A 0.9900 . ?
C5 H5B 0.9900 . ?
C4 H4A 0.9800 . ?
C4 H4B 0.9800 . ?
C4 H4C 0.9800 . ?
C6 C7 1.513(5) . ?
C6 H6A 0.9900 . ?
C6 H6B 0.9900 . ?
C8 H8A 0.9800 . ?
C8 H8B 0.9800 . ?
C8 H8C 0.9800 . ?
C7 H7A 0.9900 . ?
C7 H7B 0.9900 . ?

loop_
_geom_angle_atom_site_label_1
_geom_angle_atom_site_label_2
_geom_angle_atom_site_label_3
_geom_angle
_geom_angle_site_symmetry_1
_geom_angle_site_symmetry_3
_geom_angle_publ_flag
C3 O1 C4 112.4(2) . . ?
C2 C1 P1 114.1(2) . . ?
C2 C1 H1A 108.7 . . ?
P1 C1 H1A 108.7 . . ?
C2 C1 H1B 108.7 . . ?
P1 C1 H1B 108.7 . . ?
H1A C1 H1B 107.6 . . ?
C5 P1 C5 108.6(2) . 2_656 ?
C5 P1 C1 109.00(14) . . ?
C5 P1 C1 110.58(15) 2_656 . ?
C5 P1 C1 110.58(15) . 2_656 ?
C5 P1 C1 109.00(14) 2_656 2_656 ?
C1 P1 C1 109.0(2) . 2_656 ?
C3 C2 C1 110.7(3) . . ?
C3 C2 H2A 109.5 . . ?
C1 C2 H2A 109.5 . . ?
C3 C2 H2B 109.5 . . ?
C1 C2 H2B 109.5 . . ?
H2A C2 H2B 108.1 . . ?
C8 O2 C7 112.6(3) . . ?
O1 C3 C2 108.2(3) . . ?
O1 C3 H3A 110.1 . . ?
C2 C3 H3A 110.1 . . ?
O1 C3 H3B 110.1 . . ?
C2 C3 H3B 110.1 . . ?
H3A C3 H3B 108.4 . . ?
C6 C5 P1 113.4(3) . . ?
C6 C5 H5A 108.9 . . ?
P1 C5 H5A 108.9 . . ?
C6 C5 H5B 108.9 . . ?
P1 C5 H5B 108.9 . . ?
H5A C5 H5B 107.7 . . ?
O1 C4 H4A 109.5 . . ?
O1 C4 H4B 109.5 . . ?
H4A C4 H4B 109.5 . . ?
O1 C4 H4C 109.5 . . ?
H4A C4 H4C 109.5 . . ?
H4B C4 H4C 109.5 . . ?
C7 C6 C5 110.2(4) . . ?
C7 C6 H6A 109.6 . . ?
C5 C6 H6A 109.6 . . ?
C7 C6 H6B 109.6 . . ?
C5 C6 H6B 109.6 . . ?
H6A C6 H6B 108.1 . . ?
O2 C8 H8A 109.5 . . ?
O2 C8 H8B 109.5 . . ?
H8A C8 H8B 109.5 . . ?
O2 C8 H8C 109.5 . . ?
H8A C8 H8C 109.5 . . ?
H8B C8 H8C 109.5 . . ?
O2 C7 C6 108.3(3) . . ?
O2 C7 H7A 110.0 . . ?
C6 C7 H7A 110.0 . . ?
O2 C7 H7B 110.0 . . ?
C6 C7 H7B 110.0 . . ?
H7A C7 H7B 108.4 . . ?

loop_
_geom_torsion_atom_site_label_1
_geom_torsion_atom_site_label_2
_geom_torsion_atom_site_label_3
_geom_torsion_atom_site_label_4
_geom_torsion
_geom_torsion_site_symmetry_1
_geom_torsion_site_symmetry_2
_geom_torsion_site_symmetry_3
_geom_torsion_site_symmetry_4
_geom_torsion_publ_flag
C2 C1 P1 C5 53.8(3) . . . . ?
C2 C1 P1 C5 -65.6(3) . . . 2_656 ?
C2 C1 P1 C1 174.6(3) . . . 2_656 ?
P1 C1 C2 C3 -171.3(2) . . . . ?
C4 O1 C3 C2 -175.3(3) . . . . ?
C1 C2 C3 O1 62.0(4) . . . . ?
C5 P1 C5 C6 173.6(3) 2_656 . . . ?
C1 P1 C5 C6 53.1(3) . . . . ?
C1 P1 C5 C6 -66.8(3) 2_656 . . . ?
P1 C5 C6 C7 -170.5(2) . . . . ?
C8 O2 C7 C6 -171.9(4) . . . . ?
C5 C6 C7 O2 61.9(3) . . . . ?

_refine_diff_density_max         0.207
_refine_diff_density_min         -0.204
_refine_diff_density_rms         0.039

_shelx_res_file                  
;
TITL tw2109_a.res in C2
    TW2109_bm.res
    created by SHELXL-2018/3 at 12:32:49 on 01-Mar-2023
REM Old TITL TW2109 in C2
REM SHELXT solution in C2: R1 0.103, Rweak 0.065, Alpha 0.033
REM <I/s> 0.000 for 0 systematic absences, Orientation as input
REM Flack x = 0.032 ( 0.012 ) from 301 Parsons' quotients
REM Formula found by SHELXT: C16 O4 P Br
CELL 0.71073 22.679 5.6876 8.1653 90 99.864 90
ZERR 2 0.0012 0.0003 0.0004 0 0.005 0
LATT -7
SYMM -X,+Y,-Z
SFAC Br C O P H
UNIT 2 32 8 2 72
L.S. 10
PLAN  10
CONF
SIZE 0.07 0.1 0.3
TEMP -100
ACTA
list 4
MORE -1
SHEL 10000 0.84
BOND $H
WGHT    0.023800    0.224000
FVAR       0.58990
BR1   1    0.500000    0.975404    1.000000    10.50000    0.03503    0.04535 =
         0.02494    0.00000    0.00580    0.00000
O1    3    0.331112    0.835003    0.589532    11.00000    0.03799    0.05043 =
         0.03427   -0.00206    0.00498    0.01420
C1    2    0.452003    0.680473    0.598250    11.00000    0.02997    0.02473 =
         0.02567   -0.00275    0.01013   -0.00046
AFIX  23
H1A   5    0.476903    0.772018    0.687503    11.00000   -1.20000
H1B   5    0.431517    0.793612    0.515380    11.00000   -1.20000
AFIX   0
P1    4    0.500000    0.497674    0.500000    10.50000    0.02301    0.01897 =
         0.02009    0.00000    0.00510    0.00000
C2    2    0.404834    0.545387    0.672899    11.00000    0.03197    0.03843 =
         0.03717    0.00816    0.01651    0.00184
AFIX  23
H2A   5    0.383402    0.436014    0.588831    11.00000   -1.20000
H2B   5    0.424634    0.451206    0.768696    11.00000   -1.20000
AFIX   0
O2    3    0.334768    0.159672    0.230012    11.00000    0.04044    0.05236 =
         0.03871   -0.01130    0.01402   -0.01747
C3    2    0.360576    0.712261    0.729436    11.00000    0.03076    0.04628 =
         0.03204    0.00228    0.01392   -0.00127
AFIX  23
H3A   5    0.331192    0.623399    0.781816    11.00000   -1.20000
H3B   5    0.381709    0.824050    0.812242    11.00000   -1.20000
AFIX   0
C5    2    0.454935    0.313979    0.349937    11.00000    0.02902    0.02815 =
         0.02302   -0.00109    0.00059   -0.00065
AFIX  23
H5A   5    0.481442    0.224551    0.287993    11.00000   -1.20000
H5B   5    0.433314    0.199160    0.408956    11.00000   -1.20000
AFIX   0
C4    2    0.291942    1.009550    0.631715    11.00000    0.04227    0.04504 =
         0.06509   -0.00227    0.01299    0.01067
AFIX 137
H4A   5    0.273542    1.093591    0.531076    11.00000   -1.50000
H4B   5    0.314496    1.120759    0.710235    11.00000   -1.50000
H4C   5    0.260633    0.935310    0.683078    11.00000   -1.50000
AFIX   0
C6    2    0.409266    0.451522    0.225585    11.00000    0.03306    0.03718 =
         0.02966    0.00672   -0.00323   -0.00339
AFIX  23
H6A   5    0.386739    0.560688    0.286406    11.00000   -1.20000
H6B   5    0.430456    0.545822    0.151861    11.00000   -1.20000
AFIX   0

C8    2    0.299469   -0.022860    0.149086    11.00000    0.03959    0.05083 =
         0.05806   -0.00558   -0.00001   -0.00939
AFIX 137
H8A   5    0.279786   -0.106918    0.229585    11.00000   -1.50000
H8B   5    0.324921   -0.132166    0.099902    11.00000   -1.50000
H8C   5    0.269080    0.043186    0.061326    11.00000   -1.50000
AFIX   0
C7    2    0.366236    0.284112    0.122206    11.00000    0.02930    0.04530 =
         0.02764    0.00388   -0.00208   -0.00145
AFIX  23
H7A   5    0.337821    0.372945    0.039219    11.00000   -1.20000
H7B   5    0.388530    0.172875    0.062282    11.00000   -1.20000
AFIX   0
HKLF 4


REM  tw2109_a.res in C2
REM wR2 = 0.047852, GooF = S = 1.04461, Restrained GooF = 1.04418 for all data
REM R1 = 0.020540 for 1269 Fo > 4sig(Fo) and 0.021942 for all 1309 data
REM 103 parameters refined using 1 restraints

END

WGHT      0.0238      0.2240

REM Highest difference peak  0.207,  deepest hole -0.204,  1-sigma level  0.039
Q1    1   0.4907  1.0687  0.8859  11.00000  0.05    0.21
Q2    1   0.5106  0.8771  1.1158  11.00000  0.05    0.20
Q3    1   0.4682  0.5860  0.5512  11.00000  0.05    0.19
Q4    1   0.5371  0.9573  0.9423  11.00000  0.05    0.17
Q5    1   0.4678  0.7107  0.1287  11.00000  0.05    0.17
Q6    1   0.4995  0.7757  0.9765  11.00000  0.05    0.16
Q7    1   0.4958  0.8393  0.9212  11.00000  0.05    0.15
Q8    1   0.4314  0.6036  0.6359  11.00000  0.05    0.14
Q9    1   0.4012  0.9710  0.7797  11.00000  0.05    0.13
Q10   1   0.4659  0.7203  0.8064  11.00000  0.05    0.13
;
_shelx_res_checksum              2229
####################################################################### 
# 
# This file contains crystal structure data downloaded from the 
# Cambridge Structural Database (CSD) hosted by the Cambridge 
# Crystallographic Data Centre (CCDC).
# 
# Full information about CCDC data access policies and citation 
# guidelines are available at http://www.ccdc.cam.ac.uk/access/V1 
# 
# Audit and citation data items may have been added by the CCDC. 
# Please retain this information to preserve the provenance of 
# this file and to allow appropriate attribution of the data. 
# 
#######################################################################

data_5209_a
_database_code_depnum_ccdc_archive 'CCDC 2260787'
loop_
_audit_author_name
_audit_author_address
'Bernd Morgenstern'
;Universitaet des Saarlandes
Germany
;
_audit_update_record             
;
2023-05-05 deposited with the CCDC.	2023-09-08 downloaded from the CCDC.
;

_audit_creation_method           SHELXL-2018/3
_shelx_SHELXL_version_number     2018/3
_chemical_name_systematic        ?
_chemical_name_common            ?
_chemical_melting_point          ?
_chemical_formula_moiety         'C20 H44 P, B F4'
_chemical_formula_sum            'C20 H44 B F4 P'
_chemical_formula_weight         402.33

loop_
_atom_type_symbol
_atom_type_description
_atom_type_scat_dispersion_real
_atom_type_scat_dispersion_imag
_atom_type_scat_source
C C 0.0033 0.0016 'International Tables Vol C Tables 4.2.6.8 and 6.1.1.4'
H H 0.0000 0.0000 'International Tables Vol C Tables 4.2.6.8 and 6.1.1.4'
B B 0.0013 0.0007 'International Tables Vol C Tables 4.2.6.8 and 6.1.1.4'
F F 0.0171 0.0103 'International Tables Vol C Tables 4.2.6.8 and 6.1.1.4'
P P 0.1023 0.0942 'International Tables Vol C Tables 4.2.6.8 and 6.1.1.4'

_space_group_crystal_system      orthorhombic
_space_group_IT_number           54
_space_group_name_H-M_alt        'P c c a'
_space_group_name_Hall           '-P 2a 2ac'

_shelx_space_group_comment       
;
The symmetry employed for this shelxl refinement is uniquely defined
by the following loop, which should always be used as a source of
symmetry information in preference to the above space-group names.
They are only intended as comments.
;

loop_
_space_group_symop_operation_xyz
'x, y, z'
'-x+1/2, -y, z'
'-x, y, -z+1/2'
'x+1/2, -y, -z+1/2'
'-x, -y, -z'
'x-1/2, y, -z'
'x, -y, z-1/2'
'-x-1/2, y, z-1/2'

_cell_length_a                   23.535(4)
_cell_length_b                   10.8949(17)
_cell_length_c                   9.5632(15)
_cell_angle_alpha                90
_cell_angle_beta                 90
_cell_angle_gamma                90
_cell_volume                     2452.1(7)
_cell_formula_units_Z            4
_cell_measurement_temperature    143(2)
_cell_measurement_reflns_used    4694
_cell_measurement_theta_min      2.55
_cell_measurement_theta_max      27.14

_exptl_crystal_description       plate
_exptl_crystal_colour            colourless
_exptl_crystal_density_meas      'not measured'
_exptl_crystal_density_method    ?
_exptl_crystal_density_diffrn    1.090
_exptl_crystal_F_000             880
_exptl_transmission_factor_min   ?
_exptl_transmission_factor_max   ?
_exptl_crystal_size_max          0.400
_exptl_crystal_size_mid          0.400
_exptl_crystal_size_min          0.040
_exptl_absorpt_coefficient_mu    0.144
_shelx_estimated_absorpt_T_min   0.945
_shelx_estimated_absorpt_T_max   0.994
_exptl_absorpt_correction_type   multi-scan
_exptl_absorpt_correction_T_min  0.5928
_exptl_absorpt_correction_T_max  0.7455
_exptl_absorpt_process_details   
;
 SADABS 2016/2: Krause, L., Herbst-Irmer, R., Sheldrick G.M. & Stalke D.,
 J. Appl. Cryst. 48 (2015) 3-10
;
_exptl_absorpt_special_details   ?
_diffrn_ambient_temperature      143(2)
_diffrn_radiation_wavelength     0.71073
_diffrn_radiation_type           MoK\a
_diffrn_source                   'INCOATEC I\^A?S microfocus sealed tube'
_diffrn_measurement_device_type  'Bruker AXS D8 Venture, Photon II'
_diffrn_measurement_method       '\f and \w scans'
_diffrn_detector_area_resol_mean ?
_diffrn_reflns_number            19707
_diffrn_reflns_av_unetI/netI     0.0346
_diffrn_reflns_av_R_equivalents  0.0702
_diffrn_reflns_limit_h_min       -28
_diffrn_reflns_limit_h_max       28
_diffrn_reflns_limit_k_min       -13
_diffrn_reflns_limit_k_max       12
_diffrn_reflns_limit_l_min       -11
_diffrn_reflns_limit_l_max       11
_diffrn_reflns_theta_min         2.548
_diffrn_reflns_theta_max         25.677
_diffrn_reflns_theta_full        25.242
_diffrn_measured_fraction_theta_max 0.980
_diffrn_measured_fraction_theta_full 0.982
_diffrn_reflns_Laue_measured_fraction_max 0.980
_diffrn_reflns_Laue_measured_fraction_full 0.982
_diffrn_reflns_point_group_measured_fraction_max 0.980
_diffrn_reflns_point_group_measured_fraction_full 0.982
_reflns_number_total             2289
_reflns_number_gt                1757
_reflns_threshold_expression     'I > 2\s(I)'
_reflns_Friedel_coverage         0.000
_reflns_Friedel_fraction_max     .
_reflns_Friedel_fraction_full    .

_reflns_special_details          
;
 Reflections were merged by SHELXL according to the crystal
 class for the calculation of statistics and refinement.
 
 _reflns_Friedel_fraction is defined as the number of unique
 Friedel pairs measured divided by the number that would be
 possible theoretically, ignoring centric projections and
 systematic absences.
;

_computing_data_collection       'APEX 4 (Bruker, 2021)'
_computing_cell_refinement       'SAINT  (Bruker, 2019)'
_computing_data_reduction        'SAINT  (Bruker, 2019)'
_computing_structure_solution    'SHELXT 2018/2 (Sheldrick, 2018)'
_computing_structure_refinement  
;
SHELXL-2018/3 (Sheldrick, 2018),                                              
SHELXLe Rev 1000 (Huebschle et al., 2011)
;
_computing_molecular_graphics    'SHELXL-2018/3 (Sheldrick, 2018)'
_computing_publication_material  'CIFTAB-2014 (Sheldrick, G. M.)'
_refine_special_details          ?
_refine_ls_structure_factor_coef Fsqd
_refine_ls_matrix_type           full
_refine_ls_weighting_scheme      calc
_refine_ls_weighting_details     
'w=1/[\s^2^(Fo^2^)+(0.0201P)^2^+3.2134P] where P=(Fo^2^+2Fc^2^)/3'
_atom_sites_solution_primary     direct
_atom_sites_solution_secondary   difmap
_atom_sites_solution_hydrogens   geom
_refine_ls_hydrogen_treatment    constr
_refine_ls_extinction_method     none
_refine_ls_extinction_coef       .
_refine_ls_number_reflns         2289
_refine_ls_number_parameters     176
_refine_ls_number_restraints     66
_refine_ls_R_factor_all          0.0907
_refine_ls_R_factor_gt           0.0679
_refine_ls_wR_factor_ref         0.1476
_refine_ls_wR_factor_gt          0.1367
_refine_ls_goodness_of_fit_ref   1.219
_refine_ls_restrained_S_all      1.203
_refine_ls_shift/su_max          0.000
_refine_ls_shift/su_mean         0.000

loop_
_atom_site_label
_atom_site_type_symbol
_atom_site_fract_x
_atom_site_fract_y
_atom_site_fract_z
_atom_site_U_iso_or_equiv
_atom_site_adp_type
_atom_site_occupancy
_atom_site_site_symmetry_order
_atom_site_calc_flag
_atom_site_refinement_flags_posn
_atom_site_refinement_flags_adp
_atom_site_refinement_flags_occupancy
_atom_site_disorder_assembly
_atom_site_disorder_group
P1 P 0.500000 0.75789(10) 0.750000 0.0301(3) Uani 1 2 d S T P . .
C1 C 0.53772(11) 0.6641(3) 0.6264(3) 0.0330(7) Uani 1 1 d . . . . .
H1A H 0.510553 0.606504 0.582357 0.040 Uiso 1 1 calc R U . . .
H1B H 0.553172 0.717512 0.551794 0.040 Uiso 1 1 calc R U . . .
C2 C 0.58672(12) 0.5899(3) 0.6905(3) 0.0336(7) Uani 1 1 d . . . . .
H2A H 0.614273 0.646735 0.734373 0.040 Uiso 1 1 calc R U . . .
H2B H 0.571621 0.535213 0.764315 0.040 Uiso 1 1 calc R U . . .
C3 C 0.61695(11) 0.5131(3) 0.5800(3) 0.0344(7) Uani 1 1 d . . . . .
H3A H 0.589518 0.454439 0.538861 0.041 Uiso 1 1 calc R U . . .
H3B H 0.630342 0.567829 0.504206 0.041 Uiso 1 1 calc R U . . .
C4 C 0.66725(13) 0.4423(3) 0.6381(3) 0.0427(8) Uani 1 1 d . . . . .
H4A H 0.653960 0.388988 0.715322 0.051 Uiso 1 1 calc R U . . .
H4B H 0.695023 0.501152 0.677480 0.051 Uiso 1 1 calc R U . . .
C5 C 0.69680(14) 0.3635(3) 0.5290(3) 0.0511(9) Uani 1 1 d . . . . .
H5A H 0.730227 0.324327 0.570810 0.077 Uiso 1 1 calc R U . . .
H5B H 0.708688 0.415071 0.450367 0.077 Uiso 1 1 calc R U . . .
H5C H 0.670530 0.300144 0.495564 0.077 Uiso 1 1 calc R U . . .
C6 C 0.54904(11) 0.8521(3) 0.8450(3) 0.0333(7) Uani 1 1 d . . . . .
H6A H 0.527061 0.909709 0.904050 0.040 Uiso 1 1 calc R U . . .
H6B H 0.571351 0.798796 0.908356 0.040 Uiso 1 1 calc R U . . .
C7 C 0.59051(11) 0.9267(3) 0.7553(3) 0.0350(6) Uani 1 1 d . . . . .
H7A H 0.612907 0.870366 0.695617 0.042 Uiso 1 1 calc R U . . .
H7B H 0.568866 0.982498 0.693323 0.042 Uiso 1 1 calc R U . . .
C8 C 0.63066(12) 1.0017(3) 0.8467(3) 0.0399(7) Uani 1 1 d . . . . .
H8A H 0.607872 1.055691 0.908285 0.048 Uiso 1 1 calc R U . . .
H8B H 0.652562 0.945138 0.907171 0.048 Uiso 1 1 calc R U . . .
C9 C 0.67181(13) 1.0800(3) 0.7636(3) 0.0481(8) Uani 1 1 d . . . . .
H9A H 0.650091 1.133638 0.699428 0.058 Uiso 1 1 calc R U . . .
H9B H 0.696238 1.025910 0.706142 0.058 Uiso 1 1 calc R U . . .
C10 C 0.70925(15) 1.1593(4) 0.8572(4) 0.0624(11) Uani 1 1 d . . . . .
H10A H 0.735991 1.205901 0.799236 0.094 Uiso 1 1 calc R U . . .
H10B H 0.730433 1.106729 0.921921 0.094 Uiso 1 1 calc R U . . .
H10C H 0.685404 1.216332 0.910431 0.094 Uiso 1 1 calc R U . . .
B1 B 0.500000 0.2410(6) 0.750000 0.0520(14) Uani 1 2 d S T P . .
F1_1 F 0.5562(6) 0.2623(14) 0.703(3) 0.095(9) Uani 0.283(11) 1 d D . P A -1
F2_1 F 0.4791(11) 0.162(2) 0.636(3) 0.071(10) Uani 0.283(11) 1 d D . P A -1
F3_1 F 0.5068(13) 0.153(2) 0.860(3) 0.062(10) Uani 0.283(11) 1 d D . P A -1
F4_1 F 0.4713(9) 0.3268(14) 0.773(3) 0.133(9) Uani 0.283(11) 1 d D . P A -1
F1_2 F 0.5566(6) 0.2626(19) 0.800(2) 0.074(6) Uani 0.217(11) 1 d D . P A -2
F2_2 F 0.4883(12) 0.3700(13) 0.6955(19) 0.075(6) Uani 0.217(11) 1 d D . P A -2
F3_2 F 0.4984(13) 0.172(2) 0.646(2) 0.062(11) Uani 0.217(11) 1 d D . P A -2
F4_2 F 0.4660(10) 0.229(3) 0.8566(14) 0.087(10) Uani 0.217(11) 1 d D . P A -2

loop_
_atom_site_aniso_label
_atom_site_aniso_U_11
_atom_site_aniso_U_22
_atom_site_aniso_U_33
_atom_site_aniso_U_23
_atom_site_aniso_U_13
_atom_site_aniso_U_12
P1 0.0330(5) 0.0322(6) 0.0251(5) 0.000 0.0000(4) 0.000
C1 0.0369(15) 0.0379(18) 0.0242(13) 0.0000(12) -0.0006(11) 0.0021(13)
C2 0.0431(15) 0.0295(16) 0.0280(13) 0.0014(12) -0.0008(12) 0.0034(13)
C3 0.0441(15) 0.0327(17) 0.0262(14) -0.0013(13) 0.0022(12) 0.0025(13)
C4 0.0482(17) 0.0405(19) 0.0394(17) -0.0062(14) 0.0010(14) 0.0086(14)
C5 0.0527(19) 0.052(2) 0.049(2) -0.0103(17) 0.0057(16) 0.0106(16)
C6 0.0389(15) 0.0347(17) 0.0264(14) -0.0005(12) -0.0013(11) -0.0011(13)
C7 0.0378(14) 0.0355(16) 0.0317(14) -0.0003(14) -0.0006(13) -0.0041(12)
C8 0.0427(15) 0.0374(18) 0.0395(16) -0.0027(14) -0.0072(13) -0.0050(14)
C9 0.0504(18) 0.044(2) 0.0499(19) 0.0032(17) -0.0087(15) -0.0143(15)
C10 0.061(2) 0.050(2) 0.077(3) 0.002(2) -0.0230(19) -0.0178(18)
B1 0.056(3) 0.063(4) 0.037(3) 0.000 -0.001(3) 0.000
F1_1 0.071(9) 0.078(11) 0.13(2) 0.044(15) 0.009(10) -0.031(7)
F2_1 0.100(16) 0.072(16) 0.040(11) 0.012(9) -0.038(10) -0.051(13)
F3_1 0.10(2) 0.058(13) 0.032(12) 0.001(9) 0.025(11) -0.026(15)
F4_1 0.16(2) 0.049(12) 0.19(3) -0.002(19) 0.03(2) 0.073(14)
F1_2 0.064(8) 0.117(16) 0.041(8) -0.006(9) -0.010(6) 0.019(9)
F2_2 0.130(14) 0.036(9) 0.059(7) 0.004(6) -0.018(8) 0.016(10)
F3_2 0.09(3) 0.057(14) 0.040(11) -0.010(9) -0.042(16) -0.004(17)
F4_2 0.095(18) 0.14(3) 0.023(7) -0.007(10) 0.016(9) -0.057(17)

_geom_special_details            
;
 All esds (except the esd in the dihedral angle between two l.s. planes)
 are estimated using the full covariance matrix.  The cell esds are taken
 into account individually in the estimation of esds in distances, angles
 and torsion angles; correlations between esds in cell parameters are only
 used when they are defined by crystal symmetry.  An approximate (isotropic)
 treatment of cell esds is used for estimating esds involving l.s. planes.
;

loop_
_geom_bond_atom_site_label_1
_geom_bond_atom_site_label_2
_geom_bond_distance
_geom_bond_site_symmetry_2
_geom_bond_publ_flag
P1 C6 1.792(3) 3_656 ?
P1 C6 1.792(3) . ?
P1 C1 1.797(3) . ?
P1 C1 1.797(3) 3_656 ?
C1 C2 1.536(4) . ?
C2 C3 1.524(4) . ?
C3 C4 1.518(4) . ?
C4 C5 1.520(4) . ?
C6 C7 1.533(4) . ?
C7 C8 1.525(4) . ?
C8 C9 1.515(4) . ?
C9 C10 1.524(4) . ?
B1 F4_1 1.175(12) . ?
B1 F3_2 1.244(19) . ?
B1 F4_2 1.301(13) . ?
B1 F1_1 1.414(12) . ?
B1 F3_1 1.43(2) . ?
B1 F1_2 1.433(11) . ?
B1 F2_1 1.48(2) . ?
B1 F2_2 1.524(14) . ?

loop_
_geom_angle_atom_site_label_1
_geom_angle_atom_site_label_2
_geom_angle_atom_site_label_3
_geom_angle
_geom_angle_site_symmetry_1
_geom_angle_site_symmetry_3
_geom_angle_publ_flag
C6 P1 C6 110.1(2) 3_656 . ?
C6 P1 C1 108.08(12) 3_656 . ?
C6 P1 C1 109.94(13) . . ?
C6 P1 C1 109.94(13) 3_656 3_656 ?
C6 P1 C1 108.09(12) . 3_656 ?
C1 P1 C1 110.7(2) . 3_656 ?
C2 C1 P1 114.08(18) . . ?
C3 C2 C1 111.3(2) . . ?
C4 C3 C2 112.9(2) . . ?
C3 C4 C5 113.1(3) . . ?
C7 C6 P1 115.46(19) . . ?
C8 C7 C6 111.0(2) . . ?
C9 C8 C7 113.4(3) . . ?
C8 C9 C10 112.4(3) . . ?
F3_2 B1 F4_2 123.2(15) . . ?
F4_1 B1 F1_1 117.8(14) . . ?
F4_1 B1 F3_1 117.3(14) . . ?
F1_1 B1 F3_1 103.8(13) . . ?
F3_2 B1 F1_2 113.0(14) . . ?
F4_2 B1 F1_2 109.1(7) . . ?
F4_1 B1 F2_1 114.4(15) . . ?
F1_1 B1 F2_1 100.0(11) . . ?
F3_1 B1 F2_1 100.8(10) . . ?
F3_2 B1 F2_2 106.2(12) . . ?
F4_2 B1 F2_2 104.3(13) . . ?
F1_2 B1 F2_2 97.5(10) . . ?

_refine_diff_density_max         0.192
_refine_diff_density_min         -0.349
_refine_diff_density_rms         0.046

_shelx_res_file                  
;
TITL 5209_a.res in Pcca
    5209_a.res
    created by SHELXL-2018/3 at 12:11:48 on 24-Mar-2023
REM Old TITL 5209 in Pcca
REM SHELXT solution in Pcca: R1 0.228, Rweak 0.013, Alpha 0.051
REM <I/s>   0.914 for  339 systematic absences,  Orientation as input
REM Formula found by SHELXT:  C27 P
CELL  0.71073  23.5345  10.8949   9.5632   90.000   90.000   90.000
ZERR    4.000   0.0036   0.0017   0.0015    0.000    0.000    0.000
LATT  1
SYMM 1/2-X, -Y, Z
SYMM -X, Y, 1/2-Z
SYMM 1/2+X, -Y, 1/2-Z
SFAC C H B F P
UNIT 80 176 4 16 4
TEMP -130.150
SIZE 0.04 0.40 0.40
L.S. 10
BOND
SHEL 10000 0.82
ACTA
LIST 4
FMAP 2
PLAN -5
WGHT    0.020100    3.213400
FVAR       0.67419   0.56591
P1    5    0.500000    0.757892    0.750000    10.50000    0.03304    0.03222 =
         0.02510    0.00000    0.00003    0.00000
C1    1    0.537724    0.664094    0.626413    11.00000    0.03692    0.03795 =
         0.02420    0.00002   -0.00065    0.00212
AFIX  23
H1A   2    0.510553    0.606504    0.582357    11.00000   -1.20000
H1B   2    0.553172    0.717512    0.551794    11.00000   -1.20000
AFIX   0
C2    1    0.586723    0.589901    0.690466    11.00000    0.04311    0.02953 =
         0.02804    0.00140   -0.00081    0.00342
AFIX  23
H2A   2    0.614273    0.646735    0.734373    11.00000   -1.20000
H2B   2    0.571621    0.535213    0.764315    11.00000   -1.20000
AFIX   0
C3    1    0.616945    0.513116    0.579998    11.00000    0.04413    0.03272 =
         0.02620   -0.00125    0.00221    0.00245
AFIX  23
H3A   2    0.589518    0.454439    0.538861    11.00000   -1.20000
H3B   2    0.630342    0.567829    0.504206    11.00000   -1.20000
AFIX   0
C4    1    0.667247    0.442298    0.638127    11.00000    0.04819    0.04048 =
         0.03939   -0.00621    0.00103    0.00864
AFIX  23
H4A   2    0.653960    0.388988    0.715322    11.00000   -1.20000
H4B   2    0.695023    0.501152    0.677480    11.00000   -1.20000
AFIX   0
C5    1    0.696797    0.363459    0.529029    11.00000    0.05269    0.05211 =
         0.04851   -0.01032    0.00570    0.01062
AFIX 137
H5A   2    0.730227    0.324327    0.570810    11.00000   -1.50000
H5B   2    0.708688    0.415071    0.450367    11.00000   -1.50000
H5C   2    0.670530    0.300144    0.495564    11.00000   -1.50000
AFIX   0
C6    1    0.549037    0.852107    0.845013    11.00000    0.03887    0.03472 =
         0.02640   -0.00049   -0.00132   -0.00106
AFIX  23
H6A   2    0.527061    0.909709    0.904050    11.00000   -1.20000
H6B   2    0.571351    0.798796    0.908356    11.00000   -1.20000
AFIX   0
C7    1    0.590512    0.926704    0.755281    11.00000    0.03778    0.03545 =
         0.03167   -0.00028   -0.00058   -0.00414
AFIX  23
H7A   2    0.612907    0.870366    0.695617    11.00000   -1.20000
H7B   2    0.568866    0.982498    0.693323    11.00000   -1.20000
AFIX   0
C8    1    0.630658    1.001720    0.846707    11.00000    0.04271    0.03741 =
         0.03949   -0.00273   -0.00723   -0.00495
AFIX  23
H8A   2    0.607872    1.055691    0.908285    11.00000   -1.20000
H8B   2    0.652562    0.945138    0.907171    11.00000   -1.20000
AFIX   0
C9    1    0.671807    1.079982    0.763648    11.00000    0.05037    0.04403 =
         0.04992    0.00316   -0.00868   -0.01435
AFIX  23
H9A   2    0.650091    1.133638    0.699428    11.00000   -1.20000
H9B   2    0.696238    1.025910    0.706142    11.00000   -1.20000
AFIX   0
C10   1    0.709251    1.159318    0.857156    11.00000    0.06083    0.04955 =
         0.07690    0.00163   -0.02299   -0.01778
AFIX 137
H10A  2    0.735991    1.205901    0.799236    11.00000   -1.50000
H10B  2    0.730433    1.106729    0.921921    11.00000   -1.50000
H10C  2    0.685404    1.216332    0.910431    11.00000   -1.50000
AFIX   0
SADI_BF B1 F1 B1 F2 B1 F3 B1 F4
SADI_BF 0.03 F1 F2 F1 F3 F1 F4 F2 F3 F2 F4 F3 F4
SIMU_BF 0.008 F1 > F4
RIGU_BF F1 > F4
B1    3    0.500000    0.241011    0.750000    10.50000    0.05612    0.06342 =
         0.03654    0.00000   -0.00059    0.00000
RESI BF 1
PART -1 20.5
F1    4    0.556152    0.262261    0.703191    20.50000    0.07114    0.07833 =
         0.13409    0.04385    0.00931   -0.03062
F2    4    0.479108    0.161580    0.636024    20.50000    0.10009    0.07169 =
         0.04012    0.01218   -0.03756   -0.05071
F3    4    0.506759    0.153373    0.859647    20.50000    0.09638    0.05823 =
         0.03235    0.00057    0.02454   -0.02575

F4    4    0.471250    0.326825    0.772955    20.50000    0.16406    0.04938 =
         0.18646   -0.00229    0.02792    0.07319
RESI BF 2
PART -2 -20.5
F1    4    0.556574    0.262609    0.799585   -20.50000    0.06370    0.11724 =
         0.04098   -0.00603   -0.01001    0.01881
F2    4    0.488270    0.370011    0.695543   -20.50000    0.12988    0.03580 =
         0.05861    0.00403   -0.01792    0.01620
F3    4    0.498424    0.172150    0.646361   -20.50000    0.08864    0.05750 =
         0.04017   -0.01015   -0.04215   -0.00417
F4    4    0.466042    0.229381    0.856560   -20.50000    0.09542    0.14156 =
         0.02327   -0.00686    0.01598   -0.05696

PART 0
HKLF 4


REM  5209_a.res in Pcca
REM wR2 = 0.147589, GooF = S = 1.21917, Restrained GooF = 1.20297 for all data
REM R1 = 0.067856 for 1757 Fo > 4sig(Fo) and 0.090729 for all 2289 data
REM 176 parameters refined using 66 restraints

END

WGHT      0.0201      3.2135

REM Highest difference peak  0.192,  deepest hole -0.349,  1-sigma level  0.046
Q1    1   0.4620  0.6595  0.7825  11.00000  0.05    0.19
Q2    1   0.5461  0.8463  0.9226  11.00000  0.05    0.19
Q3    1   0.6089  0.5141  0.4774  11.00000  0.05    0.19
Q4    1   0.6157  0.9995  0.5807  11.00000  0.05    0.19
Q5    1   0.6608  1.0143  0.5781  11.00000  0.05    0.18
;
_shelx_res_checksum              67553
####################################################################### 
# 
# This file contains crystal structure data downloaded from the 
# Cambridge Structural Database (CSD) hosted by the Cambridge 
# Crystallographic Data Centre (CCDC).
# 
# Full information about CCDC data access policies and citation 
# guidelines are available at http://www.ccdc.cam.ac.uk/access/V1 
# 
# Audit and citation data items may have been added by the CCDC. 
# Please retain this information to preserve the provenance of 
# this file and to allow appropriate attribution of the data. 
# 
#######################################################################

data_sh5217_a
_database_code_depnum_ccdc_archive 'CCDC 2260788'
loop_
_audit_author_name
_audit_author_address
'Bernd Morgenstern'
;Universitaet des Saarlandes
Germany
;
_audit_update_record             
;
2023-05-05 deposited with the CCDC.	2023-09-08 downloaded from the CCDC.
;

_audit_creation_method           SHELXL-2018/3
_shelx_SHELXL_version_number     2018/3
_chemical_name_systematic        ?
_chemical_name_common            ?
_chemical_melting_point          ?
_chemical_formula_moiety         'C20 H44 P, Br'
_chemical_formula_sum            'C20 H44 Br P'
_chemical_formula_weight         395.43

loop_
_atom_type_symbol
_atom_type_description
_atom_type_scat_dispersion_real
_atom_type_scat_dispersion_imag
_atom_type_scat_source
C C 0.0033 0.0016 'International Tables Vol C Tables 4.2.6.8 and 6.1.1.4'
H H 0.0000 0.0000 'International Tables Vol C Tables 4.2.6.8 and 6.1.1.4'
P P 0.1023 0.0942 'International Tables Vol C Tables 4.2.6.8 and 6.1.1.4'
Br Br -0.2901 2.4595 'International Tables Vol C Tables 4.2.6.8 and 6.1.1.4'

_space_group_crystal_system      monoclinic
_space_group_IT_number           14
_space_group_name_H-M_alt        'P 21/c'
_space_group_name_Hall           '-P 2ybc'

_shelx_space_group_comment       
;
The symmetry employed for this shelxl refinement is uniquely defined
by the following loop, which should always be used as a source of
symmetry information in preference to the above space-group names.
They are only intended as comments.
;

loop_
_space_group_symop_operation_xyz
'x, y, z'
'-x, y+1/2, -z+1/2'
'-x, -y, -z'
'x, -y-1/2, z-1/2'

_cell_length_a                   11.605(2)
_cell_length_b                   14.647(3)
_cell_length_c                   13.946(3)
_cell_angle_alpha                90
_cell_angle_beta                 91.312(6)
_cell_angle_gamma                90
_cell_volume                     2369.9(8)
_cell_formula_units_Z            4
_cell_measurement_temperature    143(2)
_cell_measurement_reflns_used    3265
_cell_measurement_theta_min      2.70
_cell_measurement_theta_max      26.75

_exptl_crystal_description       plate
_exptl_crystal_colour            colourless
_exptl_crystal_density_meas      'not measured'
_exptl_crystal_density_method    ?
_exptl_crystal_density_diffrn    1.108
_exptl_crystal_F_000             856
_exptl_transmission_factor_min   ?
_exptl_transmission_factor_max   ?
_exptl_crystal_size_max          0.210
_exptl_crystal_size_mid          0.160
_exptl_crystal_size_min          0.060
_exptl_absorpt_coefficient_mu    1.800
_shelx_estimated_absorpt_T_min   0.704
_shelx_estimated_absorpt_T_max   0.900
_exptl_absorpt_correction_type   multi-scan
_exptl_absorpt_correction_T_min  0.4829
_exptl_absorpt_correction_T_max  0.7455
_exptl_absorpt_process_details   
;
 SADABS 2016/2: Krause, L., Herbst-Irmer, R., Sheldrick G.M. & Stalke D.,
 J. Appl. Cryst. 48 (2015) 3-10
;
_exptl_absorpt_special_details   ?
_diffrn_ambient_temperature      143(2)
_diffrn_radiation_wavelength     0.71073
_diffrn_radiation_type           MoK\a
_diffrn_source                   'INCOATEC I\^A?S microfocus sealed tube'
_diffrn_measurement_device_type  'Bruker AXS D8 Venture, Photon II'
_diffrn_measurement_method       '\f and \w scans'
_diffrn_detector_area_resol_mean ?
_diffrn_reflns_number            20644
_diffrn_reflns_av_unetI/netI     0.0594
_diffrn_reflns_av_R_equivalents  0.0815
_diffrn_reflns_limit_h_min       -13
_diffrn_reflns_limit_h_max       13
_diffrn_reflns_limit_k_min       -17
_diffrn_reflns_limit_k_max       15
_diffrn_reflns_limit_l_min       -16
_diffrn_reflns_limit_l_max       16
_diffrn_reflns_theta_min         2.017
_diffrn_reflns_theta_max         25.027
_diffrn_reflns_theta_full        25.027
_diffrn_measured_fraction_theta_max 0.993
_diffrn_measured_fraction_theta_full 0.993
_diffrn_reflns_Laue_measured_fraction_max 0.993
_diffrn_reflns_Laue_measured_fraction_full 0.993
_diffrn_reflns_point_group_measured_fraction_max 0.993
_diffrn_reflns_point_group_measured_fraction_full 0.993
_reflns_number_total             4158
_reflns_number_gt                2536
_reflns_threshold_expression     'I > 2\s(I)'
_reflns_Friedel_coverage         0.000
_reflns_Friedel_fraction_max     .
_reflns_Friedel_fraction_full    .

_reflns_special_details          
;
 Reflections were merged by SHELXL according to the crystal
 class for the calculation of statistics and refinement.
 
 _reflns_Friedel_fraction is defined as the number of unique
 Friedel pairs measured divided by the number that would be
 possible theoretically, ignoring centric projections and
 systematic absences.
;

_computing_data_collection       'APEX 4 (Bruker, 2021)'
_computing_cell_refinement       'SAINT  (Bruker, 2019)'
_computing_data_reduction        'SAINT  (Bruker, 2019)'
_computing_structure_solution    'SHELXT 2018/2 (Sheldrick, 2018)'
_computing_structure_refinement  
;
SHELXL-2018/3 (Sheldrick, 2018),                                              
SHELXLe Rev 1000 (Huebschle et al., 2011)
;
_computing_molecular_graphics    'SHELXL-2018/3 (Sheldrick, 2018)'
_computing_publication_material  'CIFTAB-2014 (Sheldrick, G. M.)'
_refine_special_details          ?
_refine_ls_structure_factor_coef Fsqd
_refine_ls_matrix_type           full
_refine_ls_weighting_scheme      calc
_refine_ls_weighting_details     
'w=1/[\s^2^(Fo^2^)+(0.0863P)^2^+1.9766P] where P=(Fo^2^+2Fc^2^)/3'
_atom_sites_solution_primary     direct
_atom_sites_solution_secondary   difmap
_atom_sites_solution_hydrogens   geom
_refine_ls_hydrogen_treatment    constr
_refine_ls_extinction_method     none
_refine_ls_extinction_coef       .
_refine_ls_number_reflns         4158
_refine_ls_number_parameters     310
_refine_ls_number_restraints     424
_refine_ls_R_factor_all          0.1077
_refine_ls_R_factor_gt           0.0598
_refine_ls_wR_factor_ref         0.1779
_refine_ls_wR_factor_gt          0.1481
_refine_ls_goodness_of_fit_ref   1.028
_refine_ls_restrained_S_all      1.027
_refine_ls_shift/su_max          0.002
_refine_ls_shift/su_mean         0.000

loop_
_atom_site_label
_atom_site_type_symbol
_atom_site_fract_x
_atom_site_fract_y
_atom_site_fract_z
_atom_site_U_iso_or_equiv
_atom_site_adp_type
_atom_site_occupancy
_atom_site_site_symmetry_order
_atom_site_calc_flag
_atom_site_refinement_flags_posn
_atom_site_refinement_flags_adp
_atom_site_refinement_flags_occupancy
_atom_site_disorder_assembly
_atom_site_disorder_group
Br1 Br 0.52303(6) 0.68072(4) 0.60462(4) 0.0810(3) Uani 1 1 d . . . . .
P1 P 0.43029(11) 0.38990(9) 0.67437(8) 0.0474(3) Uani 1 1 d . . . . .
C1 C 0.3495(4) 0.4662(3) 0.5974(3) 0.0508(12) Uani 1 1 d . . . . .
H1A H 0.394995 0.522795 0.589304 0.061 Uiso 1 1 calc R U . . .
H1B H 0.340352 0.437436 0.533455 0.061 Uiso 1 1 calc R U . . .
C2 C 0.2303(4) 0.4923(3) 0.6327(3) 0.0523(12) Uani 1 1 d . . . . .
H2A H 0.182956 0.436348 0.637793 0.063 Uiso 1 1 calc R U . . .
H2B H 0.238504 0.519222 0.697550 0.063 Uiso 1 1 calc R U . . .
C3 C 0.1682(4) 0.5598(3) 0.5670(4) 0.0562(13) Uani 1 1 d . . . . .
H3A H 0.215182 0.615929 0.562138 0.067 Uiso 1 1 calc R U . . .
H3B H 0.160090 0.533008 0.502031 0.067 Uiso 1 1 calc R U . . .
C4 C 0.0503(4) 0.5844(4) 0.6028(4) 0.0631(14) Uani 1 1 d . . . . .
H4A H 0.058915 0.609344 0.668517 0.076 Uiso 1 1 calc R U . . .
H4B H 0.003485 0.528052 0.606511 0.076 Uiso 1 1 calc R U . . .
C5 C -0.0142(5) 0.6534(4) 0.5406(4) 0.0791(18) Uani 1 1 d . . . . .
H5A H -0.089528 0.665924 0.568155 0.119 Uiso 1 1 calc R U . . .
H5B H 0.030361 0.710131 0.537809 0.119 Uiso 1 1 calc R U . . .
H5C H -0.025148 0.628725 0.475716 0.119 Uiso 1 1 calc R U . . .
C6 C 0.5797(4) 0.4074(4) 0.6532(3) 0.0524(12) Uani 1 1 d D . . . .
H6A H 0.598457 0.381805 0.589697 0.063 Uiso 0.34(3) 1 calc R U P A 1
H6B H 0.595646 0.473806 0.651516 0.063 Uiso 0.34(3) 1 calc R U P A 1
H6C H 0.594193 0.396047 0.584498 0.063 Uiso 0.66(3) 1 calc R U P A 2
H6D H 0.599113 0.472023 0.666809 0.063 Uiso 0.66(3) 1 calc R U P A 2
C7 C 0.660(2) 0.361(3) 0.733(3) 0.064(4) Uani 0.34(3) 1 d D U P A 1
H7A H 0.637074 0.296852 0.742750 0.077 Uiso 0.34(3) 1 calc R U P A 1
H7B H 0.653506 0.394086 0.794679 0.077 Uiso 0.34(3) 1 calc R U P A 1
C8 C 0.789(2) 0.366(4) 0.697(3) 0.066(3) Uani 0.34(3) 1 d D U P A 1
H8A H 0.809396 0.429695 0.679760 0.079 Uiso 0.34(3) 1 calc R U P A 1
H8B H 0.798480 0.326832 0.639787 0.079 Uiso 0.34(3) 1 calc R U P A 1
C9 C 0.866(2) 0.331(2) 0.785(2) 0.069(4) Uani 0.34(3) 1 d D U P A 1
H9A H 0.870095 0.376952 0.836509 0.083 Uiso 0.34(3) 1 calc R U P A 1
H9B H 0.834648 0.273290 0.810876 0.083 Uiso 0.34(3) 1 calc R U P A 1
C10 C 0.989(2) 0.314(2) 0.741(2) 0.078(5) Uani 0.34(3) 1 d D U P A 1
H10A H 1.042475 0.292261 0.791007 0.117 Uiso 0.34(3) 1 calc R U P A 1
H10B H 0.982898 0.269028 0.689292 0.117 Uiso 0.34(3) 1 calc R U P A 1
H10C H 1.018107 0.371996 0.714753 0.117 Uiso 0.34(3) 1 calc R U P A 1
C7B C 0.6587(11) 0.3465(14) 0.7135(14) 0.064(3) Uani 0.66(3) 1 d . U P A 2
H7C H 0.632046 0.346805 0.780459 0.076 Uiso 0.66(3) 1 calc R U P A 2
H7D H 0.652222 0.283090 0.689327 0.076 Uiso 0.66(3) 1 calc R U P A 2
C8B C 0.7829(12) 0.3745(19) 0.7134(14) 0.065(3) Uani 0.66(3) 1 d . U P A 2
H8C H 0.791243 0.433406 0.747539 0.078 Uiso 0.66(3) 1 calc R U P A 2
H8D H 0.805869 0.384306 0.646205 0.078 Uiso 0.66(3) 1 calc R U P A 2
C9B C 0.8640(10) 0.3061(11) 0.7594(11) 0.066(3) Uani 0.66(3) 1 d . U P A 2
H9C H 0.870532 0.251849 0.717513 0.079 Uiso 0.66(3) 1 calc R U P A 2
H9D H 0.833179 0.285921 0.821579 0.079 Uiso 0.66(3) 1 calc R U P A 2
C10B C 0.9883(10) 0.3512(12) 0.7763(12) 0.078(4) Uani 0.66(3) 1 d . U P A 2
H10D H 1.040568 0.306497 0.806210 0.118 Uiso 0.66(3) 1 calc R U P A 2
H10E H 1.018871 0.370455 0.714528 0.118 Uiso 0.66(3) 1 calc R U P A 2
H10F H 0.981598 0.404454 0.818372 0.118 Uiso 0.66(3) 1 calc R U P A 2
C11 C 0.4015(4) 0.4173(3) 0.7975(3) 0.0532(12) Uani 1 1 d D . . . .
H11A H 0.317140 0.419287 0.806311 0.064 Uiso 0.721(8) 1 calc R U P B 1
H11B H 0.433761 0.368865 0.839660 0.064 Uiso 0.721(8) 1 calc R U P B 1
H11C H 0.320264 0.400797 0.808962 0.064 Uiso 0.279(8) 1 calc R U P B 2
H11D H 0.449993 0.376659 0.838241 0.064 Uiso 0.279(8) 1 calc R U P B 2
C12 C 0.4551(9) 0.5112(9) 0.8272(9) 0.068(2) Uani 0.721(8) 1 d D U P B 1
H12A H 0.539021 0.502832 0.838258 0.082 Uiso 0.721(8) 1 calc R U P B 1
H12B H 0.444626 0.554257 0.773004 0.082 Uiso 0.721(8) 1 calc R U P B 1
C13 C 0.4051(8) 0.5541(6) 0.9161(6) 0.074(2) Uani 0.721(8) 1 d D U P B 1
H13A H 0.402235 0.507591 0.967476 0.089 Uiso 0.721(8) 1 calc R U P B 1
H13B H 0.456613 0.603886 0.938706 0.089 Uiso 0.721(8) 1 calc R U P B 1
C14 C 0.2861(8) 0.5919(7) 0.8983(7) 0.093(2) Uani 0.721(8) 1 d D U P B 1
H14A H 0.285815 0.628838 0.838810 0.111 Uiso 0.721(8) 1 calc R U P B 1
H14B H 0.231638 0.540597 0.888133 0.111 Uiso 0.721(8) 1 calc R U P B 1
C15 C 0.2457(11) 0.6493(10) 0.9783(9) 0.121(4) Uani 0.721(8) 1 d D U P B 1
H15A H 0.167981 0.671995 0.962886 0.182 Uiso 0.721(8) 1 calc R U P B 1
H15B H 0.244003 0.612750 1.037111 0.182 Uiso 0.721(8) 1 calc R U P B 1
H15C H 0.298205 0.701030 0.987766 0.182 Uiso 0.721(8) 1 calc R U P B 1
C12B C 0.418(3) 0.506(3) 0.831(3) 0.074(4) Uani 0.279(8) 1 d D U P B 2
H12C H 0.401037 0.549105 0.777812 0.089 Uiso 0.279(8) 1 calc R U P B 2
H12D H 0.499740 0.513655 0.850602 0.089 Uiso 0.279(8) 1 calc R U P B 2
C13B C 0.342(2) 0.5290(14) 0.9153(17) 0.080(3) Uani 0.279(8) 1 d D U P B 2
H13C H 0.259738 0.523230 0.895826 0.096 Uiso 0.279(8) 1 calc R U P B 2
H13D H 0.357875 0.486081 0.968767 0.096 Uiso 0.279(8) 1 calc R U P B 2
C14B C 0.367(2) 0.6262(14) 0.9477(16) 0.088(3) Uani 0.279(8) 1 d D U P B 2
H14C H 0.445525 0.628324 0.977235 0.106 Uiso 0.279(8) 1 calc R U P B 2
H14D H 0.366701 0.666494 0.890714 0.106 Uiso 0.279(8) 1 calc R U P B 2
C15B C 0.283(2) 0.663(2) 1.018(2) 0.106(6) Uani 0.279(8) 1 d D U P B 2
H15D H 0.304473 0.725353 1.035857 0.159 Uiso 0.279(8) 1 calc R U P B 2
H15E H 0.205378 0.662505 0.989082 0.159 Uiso 0.279(8) 1 calc R U P B 2
H15F H 0.284300 0.624287 1.075710 0.159 Uiso 0.279(8) 1 calc R U P B 2
C16 C 0.3961(4) 0.2719(4) 0.6505(4) 0.0577(13) Uani 1 1 d D . . . .
H16A H 0.412899 0.258063 0.582780 0.069 Uiso 0.477(11) 1 calc R U P C 1
H16B H 0.446269 0.232727 0.691489 0.069 Uiso 0.477(11) 1 calc R U P C 1
H16C H 0.428169 0.255883 0.587540 0.069 Uiso 0.523(11) 1 calc R U P C 2
H16D H 0.437077 0.234343 0.699443 0.069 Uiso 0.523(11) 1 calc R U P C 2
C17 C 0.2692(19) 0.2486(18) 0.669(3) 0.102(4) Uani 0.477(11) 1 d D U P C 1
H17A H 0.218459 0.280569 0.622040 0.123 Uiso 0.477(11) 1 calc R U P C 1
H17B H 0.248631 0.269097 0.734263 0.123 Uiso 0.477(11) 1 calc R U P C 1
C18 C 0.2521(14) 0.1447(15) 0.6603(18) 0.116(4) Uani 0.477(11) 1 d D U P C 1
H18A H 0.294390 0.121421 0.604501 0.139 Uiso 0.477(11) 1 calc R U P C 1
H18B H 0.282987 0.114039 0.718674 0.139 Uiso 0.477(11) 1 calc R U P C 1
C19 C 0.1275(14) 0.1244(13) 0.6479(17) 0.131(4) Uani 0.477(11) 1 d D U P C 1
H19A H 0.091075 0.181988 0.625655 0.157 Uiso 0.477(11) 1 calc R U P C 1
H19B H 0.098800 0.113138 0.713125 0.157 Uiso 0.477(11) 1 calc R U P C 1
C20 C 0.0753(18) 0.0490(13) 0.5845(17) 0.153(6) Uani 0.477(11) 1 d D U P C 1
H20A H -0.008817 0.050052 0.588954 0.229 Uiso 0.477(11) 1 calc R U P C 1
H20B H 0.096796 0.059116 0.517769 0.229 Uiso 0.477(11) 1 calc R U P C 1
H20C H 0.104603 -0.010458 0.606158 0.229 Uiso 0.477(11) 1 calc R U P C 1
C17B C 0.2713(19) 0.2443(18) 0.649(3) 0.104(4) Uani 0.523(11) 1 d D U P C 2
H17C H 0.225817 0.289321 0.611284 0.125 Uiso 0.523(11) 1 calc R U P C 2
H17D H 0.242756 0.244797 0.715487 0.125 Uiso 0.523(11) 1 calc R U P C 2
C18B C 0.2525(14) 0.1466(15) 0.6047(15) 0.119(4) Uani 0.523(11) 1 d D U P C 2
H18C H 0.323654 0.131136 0.570408 0.142 Uiso 0.523(11) 1 calc R U P C 2
H18D H 0.247699 0.103444 0.659115 0.142 Uiso 0.523(11) 1 calc R U P C 2
C19B C 0.1536(13) 0.1255(13) 0.5380(13) 0.140(4) Uani 0.523(11) 1 d D U P C 2
H19C H 0.160641 0.065492 0.506056 0.167 Uiso 0.523(11) 1 calc R U P C 2
H19D H 0.138246 0.174216 0.490228 0.167 Uiso 0.523(11) 1 calc R U P C 2
C20B C 0.0685(15) 0.1252(16) 0.6195(15) 0.150(5) Uani 0.523(11) 1 d D U P C 2
H20D H -0.009000 0.112050 0.593791 0.224 Uiso 0.523(11) 1 calc R U P C 2
H20E H 0.090908 0.078198 0.666377 0.224 Uiso 0.523(11) 1 calc R U P C 2
H20F H 0.068891 0.185087 0.650815 0.224 Uiso 0.523(11) 1 calc R U P C 2

loop_
_atom_site_aniso_label
_atom_site_aniso_U_11
_atom_site_aniso_U_22
_atom_site_aniso_U_33
_atom_site_aniso_U_23
_atom_site_aniso_U_13
_atom_site_aniso_U_12
Br1 0.1400(7) 0.0589(4) 0.0442(3) -0.0126(3) 0.0059(3) -0.0222(4)
P1 0.0558(7) 0.0507(8) 0.0356(6) 0.0033(5) -0.0020(5) 0.0011(6)
C1 0.062(3) 0.052(3) 0.039(3) 0.004(2) -0.008(2) -0.005(2)
C2 0.059(3) 0.054(3) 0.044(3) 0.006(2) -0.011(2) 0.006(2)
C3 0.066(3) 0.050(3) 0.052(3) 0.004(2) -0.016(2) -0.001(2)
C4 0.065(3) 0.063(3) 0.061(3) -0.007(3) -0.014(3) 0.006(3)
C5 0.085(4) 0.072(4) 0.079(4) 0.000(3) -0.025(3) 0.017(3)
C6 0.059(3) 0.058(3) 0.040(3) 0.005(2) -0.005(2) 0.001(2)
C7 0.054(5) 0.085(8) 0.053(9) 0.026(7) 0.000(5) 0.009(5)
C8 0.054(4) 0.087(7) 0.056(7) 0.022(6) 0.001(4) 0.007(4)
C9 0.055(5) 0.091(8) 0.061(8) 0.020(6) -0.002(5) 0.012(5)
C10 0.062(7) 0.100(12) 0.071(11) 0.017(9) -0.002(7) 0.023(8)
C7B 0.054(3) 0.083(7) 0.054(8) 0.019(5) 0.000(4) 0.006(4)
C8B 0.054(3) 0.087(6) 0.055(7) 0.022(5) 0.003(3) 0.007(3)
C9B 0.054(3) 0.091(7) 0.052(6) 0.013(5) 0.005(4) 0.009(4)
C10B 0.059(5) 0.103(9) 0.072(8) 0.005(6) -0.005(5) 0.015(5)
C11 0.063(3) 0.061(3) 0.036(3) 0.011(2) 0.003(2) 0.011(2)
C12 0.099(6) 0.065(4) 0.040(3) -0.005(3) -0.008(4) -0.003(5)
C13 0.103(5) 0.071(4) 0.049(3) -0.011(3) -0.005(4) 0.000(4)
C14 0.114(5) 0.093(5) 0.071(4) -0.020(4) -0.010(4) 0.011(4)
C15 0.138(8) 0.118(7) 0.107(8) -0.047(6) -0.015(6) 0.040(7)
C12B 0.104(8) 0.072(6) 0.045(5) -0.007(5) -0.012(6) 0.009(6)
C13B 0.105(7) 0.080(5) 0.055(5) -0.012(5) -0.011(5) 0.009(5)
C14B 0.110(7) 0.086(6) 0.067(6) -0.021(5) -0.011(6) 0.008(6)
C15B 0.118(11) 0.113(10) 0.086(11) -0.038(9) -0.011(9) 0.016(10)
C16 0.063(3) 0.053(3) 0.057(3) 0.000(3) -0.002(2) -0.001(2)
C17 0.073(5) 0.057(5) 0.176(12) 0.004(7) -0.020(6) -0.014(5)
C18 0.088(5) 0.069(5) 0.190(11) 0.006(7) -0.012(6) -0.023(4)
C19 0.101(6) 0.093(6) 0.199(10) -0.008(7) -0.015(7) -0.029(6)
C20 0.128(10) 0.110(10) 0.220(13) -0.025(10) -0.019(10) -0.026(9)
C17B 0.074(5) 0.060(5) 0.178(12) 0.010(6) -0.021(6) -0.008(5)
C18B 0.089(5) 0.082(5) 0.184(11) 0.004(7) -0.020(6) -0.021(4)
C19B 0.116(7) 0.100(6) 0.201(11) -0.018(8) -0.023(6) -0.015(6)
C20B 0.115(9) 0.108(9) 0.225(13) -0.010(10) -0.013(9) -0.021(10)

_geom_special_details            
;
 All esds (except the esd in the dihedral angle between two l.s. planes)
 are estimated using the full covariance matrix.  The cell esds are taken
 into account individually in the estimation of esds in distances, angles
 and torsion angles; correlations between esds in cell parameters are only
 used when they are defined by crystal symmetry.  An approximate (isotropic)
 treatment of cell esds is used for estimating esds involving l.s. planes.
;

loop_
_geom_bond_atom_site_label_1
_geom_bond_atom_site_label_2
_geom_bond_distance
_geom_bond_site_symmetry_2
_geom_bond_publ_flag
P1 C6 1.784(5) . ?
P1 C1 1.798(5) . ?
P1 C11 1.802(5) . ?
P1 C16 1.802(5) . ?
C1 C2 1.527(7) . ?
C2 C3 1.518(6) . ?
C3 C4 1.511(7) . ?
C4 C5 1.518(7) . ?
C6 C7B 1.520(17) . ?
C6 C7 1.59(3) . ?
C7 C8 1.59(3) . ?
C8 C9 1.59(3) . ?
C9 C10 1.59(3) . ?
C7B C8B 1.50(2) . ?
C8B C9B 1.51(2) . ?
C9B C10B 1.60(2) . ?
C11 C12B 1.39(3) . ?
C11 C12 1.561(11) . ?
C12 C13 1.517(9) . ?
C13 C14 1.503(10) . ?
C14 C15 1.482(10) . ?
C12B C13B 1.526(15) . ?
C13B C14B 1.520(15) . ?
C14B C15B 1.500(15) . ?
C16 C17B 1.50(2) . ?
C16 C17 1.540(16) . ?
C17 C18 1.540(14) . ?
C18 C19 1.483(14) . ?
C19 C20 1.531(14) . ?
C17B C18B 1.572(13) . ?
C18B C19B 1.493(13) . ?
C19B C20B 1.522(14) . ?

loop_
_geom_angle_atom_site_label_1
_geom_angle_atom_site_label_2
_geom_angle_atom_site_label_3
_geom_angle
_geom_angle_site_symmetry_1
_geom_angle_site_symmetry_3
_geom_angle_publ_flag
C6 P1 C1 107.9(2) . . ?
C6 P1 C11 109.1(2) . . ?
C1 P1 C11 108.9(2) . . ?
C6 P1 C16 108.5(2) . . ?
C1 P1 C16 112.1(2) . . ?
C11 P1 C16 110.2(2) . . ?
C2 C1 P1 115.2(3) . . ?
C3 C2 C1 112.9(4) . . ?
C4 C3 C2 112.2(4) . . ?
C3 C4 C5 114.2(5) . . ?
C7B C6 P1 113.6(7) . . ?
C7 C6 P1 112.3(13) . . ?
C6 C7 C8 107(3) . . ?
C7 C8 C9 105(4) . . ?
C10 C9 C8 104(3) . . ?
C8B C7B C6 114.0(19) . . ?
C7B C8B C9B 114(2) . . ?
C8B C9B C10B 109.8(17) . . ?
C12B C11 P1 120.0(16) . . ?
C12 C11 P1 111.6(5) . . ?
C13 C12 C11 115.1(8) . . ?
C14 C13 C12 112.6(7) . . ?
C15 C14 C13 113.0(8) . . ?
C11 C12B C13B 113(2) . . ?
C14B C13B C12B 109.2(19) . . ?
C15B C14B C13B 114(2) . . ?
C17B C16 P1 118.0(10) . . ?
C17 C16 P1 112.9(10) . . ?
C16 C17 C18 109.1(16) . . ?
C19 C18 C17 109.4(16) . . ?
C18 C19 C20 125.7(18) . . ?
C16 C17B C18B 112.0(15) . . ?
C19B C18B C17B 122.1(17) . . ?
C18B C19B C20B 92.2(15) . . ?

_refine_diff_density_max         0.652
_refine_diff_density_min         -0.583
_refine_diff_density_rms         0.068

_shelx_res_file                  
;
TITL sh5217_a.res in P2(1)/c
    sh5217_a.res
    created by SHELXL-2018/3 at 15:00:40 on 20-Mar-2023
REM Old TITL sh5217 in P2(1)/c
REM SHELXT solution in P2(1)/c: R1 0.306, Rweak 0.041, Alpha 0.051
REM <I/s>   0.417 for  188 systematic absences,  Orientation as input
REM Formula found by SHELXT:  C19 P Br
CELL  0.71073  11.6049  14.6473  13.9459   90.000   91.312   90.000
ZERR    4.000   0.0023   0.0028   0.0026    0.000    0.006    0.000
LATT  1
SYMM -X, 1/2+Y, 1/2-Z
SFAC C H P BR
UNIT 80 176 4 4
TEMP -130.150
SIZE 0.06 0.16 0.21
L.S. 32
SHEL 10000 0.84
BOND
ACTA
LIST 4
FMAP 2
PLAN -5
WGHT    0.086300    1.976600
FVAR       0.42049   0.72118   0.47679   0.33779
BR1   4    0.523030    0.680718    0.604615    11.00000    0.14005    0.05888 =
         0.04416   -0.01258    0.00590   -0.02218
P1    3    0.430290    0.389897    0.674366    11.00000    0.05579    0.05068 =
         0.03556    0.00329   -0.00197    0.00111
C1    1    0.349545    0.466231    0.597397    11.00000    0.06170    0.05151 =
         0.03884    0.00432   -0.00809   -0.00502
AFIX  23
H1A   2    0.394995    0.522795    0.589304    11.00000   -1.20000
H1B   2    0.340352    0.437436    0.533455    11.00000   -1.20000
AFIX   0
C2    1    0.230344    0.492262    0.632653    11.00000    0.05866    0.05393 =
         0.04362    0.00603   -0.01131    0.00591
AFIX  23
H2A   2    0.182956    0.436348    0.637793    11.00000   -1.20000
H2B   2    0.238504    0.519222    0.697550    11.00000   -1.20000
AFIX   0
C3    1    0.168237    0.559757    0.567026    11.00000    0.06641    0.04957 =
         0.05177    0.00433   -0.01590   -0.00100
AFIX  23
H3A   2    0.215182    0.615929    0.562138    11.00000   -1.20000
H3B   2    0.160090    0.533008    0.502031    11.00000   -1.20000
AFIX   0
C4    1    0.050314    0.584381    0.602772    11.00000    0.06495    0.06277 =
         0.06093   -0.00679   -0.01392    0.00621
AFIX  23
H4A   2    0.058915    0.609344    0.668517    11.00000   -1.20000
H4B   2    0.003485    0.528052    0.606511    11.00000   -1.20000
AFIX   0
C5    1   -0.014220    0.653408    0.540603    11.00000    0.08489    0.07217 =
         0.07893   -0.00011   -0.02525    0.01720
AFIX  33
H5A   2   -0.089528    0.665924    0.568155    11.00000   -1.50000
H5B   2    0.030361    0.710131    0.537809    11.00000   -1.50000
H5C   2   -0.025148    0.628725    0.475716    11.00000   -1.50000
AFIX   0
C6    1    0.579716    0.407430    0.653152    11.00000    0.05885    0.05776 =
         0.04017    0.00479   -0.00534    0.00099
PART 1
AFIX  23
H6A   2    0.598457    0.381805    0.589697    41.00000   -1.20000
H6B   2    0.595646    0.473806    0.651516    41.00000   -1.20000
AFIX  23
PART 2
H6C   2    0.594193    0.396047    0.584498   -41.00000   -1.20000
H6D   2    0.599113    0.472023    0.666809   -41.00000   -1.20000
AFIX   0
PART 0
SADI C6 C7 C7 C8 C8 C9 C9 C10
SiMU 0.01 C7 > C10 C7b > C10b
RIGU C7 > C10 C7b > C10b
PART 1 41
C7    1    0.660086    0.361213    0.733020    41.00000    0.05392    0.08481 =
         0.05281    0.02575   -0.00024    0.00851
AFIX  23
H7A   2    0.637074    0.296852    0.742750    41.00000   -1.20000
H7B   2    0.653506    0.394086    0.794679    41.00000   -1.20000
AFIX   0
C8    1    0.788665    0.366241    0.696692    41.00000    0.05395    0.08701 =
         0.05625    0.02156    0.00126    0.00702
AFIX  23
H8A   2    0.809396    0.429695    0.679760    41.00000   -1.20000
H8B   2    0.798480    0.326832    0.639787    41.00000   -1.20000
AFIX   0
C9    1    0.865999    0.330759    0.784720    41.00000    0.05506    0.09117 =
         0.06057    0.01977   -0.00160    0.01197
AFIX  23
H9A   2    0.870095    0.376952    0.836509    41.00000   -1.20000
H9B   2    0.834648    0.273290    0.810876    41.00000   -1.20000
AFIX   0
C10   1    0.989131    0.314453    0.740743    41.00000    0.06196    0.10023 =
         0.07090    0.01729   -0.00153    0.02272
AFIX  33
H10A  2    1.042475    0.292261    0.791007    41.00000   -1.50000
H10B  2    0.982898    0.269028    0.689292    41.00000   -1.50000
H10C  2    1.018107    0.371996    0.714753    41.00000   -1.50000
AFIX   0
PART 2 -41
C7B   1    0.658712    0.346462    0.713535   -41.00000    0.05373    0.08289 =
         0.05448    0.01894   -0.00017    0.00565
AFIX  23
H7C   2    0.632046    0.346805    0.780459   -41.00000   -1.20000
H7D   2    0.652222    0.283090    0.689327   -41.00000   -1.20000
AFIX   0
C8B   1    0.782912    0.374457    0.713352   -41.00000    0.05355    0.08662 =
         0.05537    0.02201    0.00303    0.00699
AFIX  23
H8C   2    0.791243    0.433406    0.747539   -41.00000   -1.20000
H8D   2    0.805869    0.384306    0.646205   -41.00000   -1.20000
AFIX   0
C9B   1    0.863960    0.306063    0.759427   -41.00000    0.05378    0.09116 =
         0.05191    0.01349    0.00542    0.00947
AFIX  23
H9C   2    0.870532    0.251849    0.717513   -41.00000   -1.20000
H9D   2    0.833179    0.285921    0.821579   -41.00000   -1.20000
AFIX   0
C10B  1    0.988291    0.351243    0.776265   -41.00000    0.05924    0.10323 =
         0.07232    0.00536   -0.00505    0.01499
AFIX  33
H10D  2    1.040568    0.306497    0.806210   -41.00000   -1.50000
H10E  2    1.018871    0.370455    0.714528   -41.00000   -1.50000
H10F  2    0.981598    0.404454    0.818372   -41.00000   -1.50000
AFIX   0
PART 0
C11   1    0.401506    0.417327    0.797470    11.00000    0.06293    0.06065 =
         0.03624    0.01114    0.00331    0.01113
PART 1
AFIX  23
H11A  2    0.317140    0.419287    0.806311    21.00000   -1.20000
H11B  2    0.433761    0.368865    0.839660    21.00000   -1.20000
AFIX  23
PART 2
H11C  2    0.320264    0.400797    0.808962   -21.00000   -1.20000
H11D  2    0.449993    0.376659    0.838241   -21.00000   -1.20000
AFIX   0
PART 0
SADI C11 C12 C12 C13 C13 C14 C14 C15
SIMU 0.01 C12 > C15 C12b > C15b
RIGU C12 > C15 C12b > C15b
PART 1 21
C12   1    0.455109    0.511179    0.827206    21.00000    0.09920    0.06543 =
         0.03967   -0.00503   -0.00779   -0.00267
AFIX  23
H12A  2    0.539021    0.502832    0.838258    21.00000   -1.20000
H12B  2    0.444626    0.554257    0.773004    21.00000   -1.20000
AFIX   0
C13   1    0.405132    0.554085    0.916063    21.00000    0.10251    0.07090 =
         0.04940   -0.01118   -0.00538    0.00025
AFIX  23
H13A  2    0.402235    0.507591    0.967476    21.00000   -1.20000
H13B  2    0.456613    0.603886    0.938706    21.00000   -1.20000
AFIX   0
C14   1    0.286125    0.591888    0.898257    21.00000    0.11353    0.09316 =
         0.07131   -0.02000   -0.01013    0.01082
AFIX  23
H14A  2    0.285815    0.628838    0.838810    21.00000   -1.20000
H14B  2    0.231638    0.540597    0.888133    21.00000   -1.20000
AFIX   0
C15   1    0.245650    0.649277    0.978283    21.00000    0.13810    0.11761 =
         0.10692   -0.04717   -0.01550    0.04043
AFIX  33
H15A  2    0.167981    0.671995    0.962886    21.00000   -1.50000
H15B  2    0.244003    0.612750    1.037111    21.00000   -1.50000
H15C  2    0.298205    0.701030    0.987766    21.00000   -1.50000
AFIX   0
SAME C11 > C15
PART 2 -21
C12B  1    0.417883    0.505773    0.830780   -21.00000    0.10358    0.07246 =
         0.04537   -0.00729   -0.01240    0.00931
AFIX  23
H12C  2    0.401037    0.549105    0.777812   -21.00000   -1.20000
H12D  2    0.499740    0.513655    0.850602   -21.00000   -1.20000
AFIX   0
C13B  1    0.341996    0.529027    0.915264   -21.00000    0.10534    0.07983 =
         0.05480   -0.01241   -0.01118    0.00949
AFIX  23
H13C  2    0.259738    0.523230    0.895826   -21.00000   -1.20000
H13D  2    0.357875    0.486081    0.968767   -21.00000   -1.20000
AFIX   0
C14B  1    0.367171    0.626201    0.947716   -21.00000    0.10976    0.08625 =
         0.06740   -0.02127   -0.01081    0.00805
AFIX  23
H14C  2    0.445525    0.628324    0.977235   -21.00000   -1.20000
H14D  2    0.366701    0.666494    0.890714   -21.00000   -1.20000
AFIX   0
C15B  1    0.283039    0.662755    1.018200   -21.00000    0.11844    0.11322 =
         0.08602   -0.03806   -0.01099    0.01637
AFIX  33
H15D  2    0.304473    0.725353    1.035857   -21.00000   -1.50000
H15E  2    0.205378    0.662505    0.989082   -21.00000   -1.50000
H15F  2    0.284300    0.624287    1.075710   -21.00000   -1.50000
AFIX   0
PART 0
C16   1    0.396110    0.271946    0.650517    11.00000    0.06275    0.05334 =
         0.05695   -0.00004   -0.00163   -0.00098
PART 1
AFIX  23
H16A  2    0.412899    0.258063    0.582780    31.00000   -1.20000
H16B  2    0.446269    0.232727    0.691489    31.00000   -1.20000
AFIX  23
PART 2
H16C  2    0.428169    0.255883    0.587540   -31.00000   -1.20000
H16D  2    0.437077    0.234343    0.699443   -31.00000   -1.20000
AFIX   0
PART 0
SADI C16 C17 C17 C18 C18 C19 C19 C20
SIMU 0.01 C17 > C20 C17b > C20b
RIGU C17 > C20 C17b > C20b
PaRT 1 31
C17   1    0.269204    0.248648    0.669193    31.00000    0.07286    0.05661 =
         0.17631    0.00414   -0.01998   -0.01422
AFIX  23
H17A  2    0.218459    0.280569    0.622040    31.00000   -1.20000
H17B  2    0.248631    0.269097    0.734263    31.00000   -1.20000
AFIX   0

C18   1    0.252095    0.144718    0.660287    31.00000    0.08792    0.06886 =
         0.18957    0.00576   -0.01163   -0.02288
AFIX  23
H18A  2    0.294390    0.121421    0.604501    31.00000   -1.20000
H18B  2    0.282987    0.114039    0.718674    31.00000   -1.20000
AFIX   0
C19   1    0.127490    0.124399    0.647870    31.00000    0.10060    0.09262 =
         0.19917   -0.00777   -0.01519   -0.02944
AFIX  23
H19A  2    0.091075    0.181988    0.625655    31.00000   -1.20000
H19B  2    0.098800    0.113138    0.713125    31.00000   -1.20000
AFIX   0
C20   1    0.075326    0.048995    0.584487    31.00000    0.12782    0.10970 =
         0.21969   -0.02505   -0.01929   -0.02584
AFIX  33
H20A  2   -0.008817    0.050052    0.588954    31.00000   -1.50000
H20B  2    0.096796    0.059116    0.517769    31.00000   -1.50000
H20C  2    0.104603   -0.010458    0.606158    31.00000   -1.50000
AFIX   0
SAME C16 > C20
PART 2 -31
C17B  1    0.271314    0.244272    0.649139   -31.00000    0.07398    0.06035 =
         0.17774    0.01019   -0.02125   -0.00801
AFIX  23
H17C  2    0.225817    0.289321    0.611284   -31.00000   -1.20000
H17D  2    0.242756    0.244797    0.715487   -31.00000   -1.20000
AFIX   0
C18B  1    0.252514    0.146609    0.604727   -31.00000    0.08909    0.08181 =
         0.18430    0.00388   -0.01969   -0.02117
AFIX  23
H18C  2    0.323654    0.131136    0.570408   -31.00000   -1.20000
H18D  2    0.247699    0.103444    0.659115   -31.00000   -1.20000
AFIX   0
C19B  1    0.153643    0.125511    0.538045   -31.00000    0.11591    0.09991 =
         0.20148   -0.01846   -0.02309   -0.01493
AFIX  23
H19C  2    0.160641    0.065492    0.506056   -31.00000   -1.20000
H19D  2    0.138246    0.174216    0.490228   -31.00000   -1.20000
AFIX   0
C20B  1    0.068529    0.125182    0.619514   -31.00000    0.11540    0.10784 =
         0.22494   -0.00968   -0.01346   -0.02136
AFIX  33
H20D  2   -0.009000    0.112050    0.593791   -31.00000   -1.50000
H20E  2    0.090908    0.078198    0.666377   -31.00000   -1.50000
H20F  2    0.068891    0.185087    0.650815   -31.00000   -1.50000
PART 0

AFIX   0
HKLF 4


REM  sh5217_a.res in P2(1)/c
REM wR2 = 0.177949, GooF = S = 1.02756, Restrained GooF = 1.02666 for all data
REM R1 = 0.059776 for 2536 Fo > 4sig(Fo) and 0.107674 for all 4158 data
REM 310 parameters refined using 424 restraints

END

WGHT      0.0863      1.9766

REM Highest difference peak  0.652,  deepest hole -0.583,  1-sigma level  0.068
Q1    1   0.2496  0.0934  0.5961  11.00000  0.05    0.65
Q2    1   0.6210  0.6801  0.6020  11.00000  0.05    0.50
Q3    1   0.4935  0.7293  0.5668  11.00000  0.05    0.49
Q4    1   0.2244  0.1682  0.6173  11.00000  0.05    0.40
Q5    1   0.2988  0.6816  0.9142  11.00000  0.05    0.35
;
_shelx_res_checksum              25228
